# Supplementary material for: A mobile car monitoring system as a supplementary tool for air quality monitoring in urban and rural environments: the case study from Poland
Source: Sci Rep. 2023 Sep 22;13:15856. doi: 10.1038/s41598-023-43095-w (PMC10516858; doi:10.1038/s41598-023-43095-w)
Supplement: Supplementary file 1 — Supplementary Information 1. [file 41598_2023_43095_MOESM1_ESM.txt]

LAT / LOG / AMSL / VEL(KMH) / SAT.NO / PM / DATE / HOUR / T1 / T2 / HEATER
 50.066807 /  19.913506 / 225.70 / 0.02 / 8 / 55.7169 / 30-12-2021 / 18:37:30.00 / 86.69 / 42.38 / 3677.73
 50.066807 /  19.913506 / 225.70 / 0.02 / 8 / 55.9998 / 30-12-2021 / 18:37:30.00 / 86.69 / 42.38 / 3677.73
 50.066807 /  19.913506 / 225.70 / 0.02 / 8 / 57.7095 / 30-12-2021 / 18:37:30.00 / 86.69 / 42.38 / 3677.73
 50.066811 /  19.913506 / 225.50 / 0.04 / 8 / 56.2868 / 30-12-2021 / 18:37:31.00 / 86.75 / 42.38 / 3688.48
 50.066811 /  19.913506 / 225.50 / 0.04 / 8 / 57.7095 / 30-12-2021 / 18:37:31.00 / 86.75 / 42.38 / 3688.48
 50.066814 /  19.913506 / 225.50 / 0.04 / 8 / 57.7095 / 30-12-2021 / 18:37:32.00 / 86.75 / 42.38 / 3700.54
 50.066814 /  19.913506 / 225.50 / 0.04 / 8 / 57.7095 / 30-12-2021 / 18:37:32.00 / 86.75 / 42.38 / 3700.54
 50.066818 /  19.913506 / 225.50 / 0.06 / 8 / 56.5697 / 30-12-2021 / 18:37:33.00 / 86.81 / 42.38 / 3710.99
 50.066818 /  19.913506 / 225.50 / 0.06 / 8 / 57.9965 / 30-12-2021 / 18:37:33.00 / 86.81 / 42.38 / 3710.99
 50.066822 /  19.913506 / 225.50 / 0.06 / 8 / 57.1396 / 30-12-2021 / 18:37:34.00 / 86.88 / 42.38 / 3721.64
 50.066822 /  19.913506 / 225.50 / 0.06 / 8 / 56.8567 / 30-12-2021 / 18:37:34.00 / 86.88 / 42.38 / 3721.64
 50.066822 /  19.913506 / 225.50 / 0.06 / 8 / 57.4266 / 30-12-2021 / 18:37:34.00 / 86.88 / 42.38 / 3721.64
 50.066826 /  19.913506 / 225.30 / 0.06 / 8 / 57.4266 / 30-12-2021 / 18:37:35.00 / 86.94 / 42.38 / 3732.24
 50.066826 /  19.913506 / 225.30 / 0.06 / 8 / 58.5664 / 30-12-2021 / 18:37:35.00 / 86.94 / 42.38 / 3732.24
 50.066830 /  19.913504 / 225.30 / 0.06 / 8 / 58.2794 / 30-12-2021 / 18:37:36.00 / 87.00 / 42.31 / 3742.79
 50.066830 /  19.913504 / 225.30 / 0.06 / 8 / 58.5664 / 30-12-2021 / 18:37:36.00 / 87.00 / 42.31 / 3742.79
 50.066833 /  19.913502 / 225.30 / 0.06 / 8 / 57.9965 / 30-12-2021 / 18:37:37.00 / 87.06 / 42.31 / 3753.30
 50.066833 /  19.913502 / 225.30 / 0.06 / 8 / 57.7095 / 30-12-2021 / 18:37:37.00 / 87.06 / 42.31 / 3753.30
 50.066841 /  19.913502 / 225.30 / 0.06 / 8 / 58.2794 / 30-12-2021 / 18:37:38.00 / 87.06 / 42.31 / 3765.12
 50.066841 /  19.913502 / 225.30 / 0.06 / 8 / 58.2794 / 30-12-2021 / 18:37:38.00 / 87.06 / 42.31 / 3765.12
 50.066841 /  19.913502 / 225.30 / 0.06 / 8 / 58.2794 / 30-12-2021 / 18:37:38.00 / 87.06 / 42.31 / 3765.12
 50.066849 /  19.913498 / 224.50 / 0.07 / 9 / 59.4192 / 30-12-2021 / 18:37:39.00 / 87.13 / 42.31 / 3775.32
 50.066849 /  19.913498 / 224.50 / 0.07 / 9 / 58.5664 / 30-12-2021 / 18:37:39.00 / 87.13 / 42.31 / 3775.32
 50.066853 /  19.913496 / 224.50 / 0.07 / 9 / 58.5664 / 30-12-2021 / 18:37:40.00 / 87.19 / 42.31 / 3785.73
 50.066853 /  19.913496 / 224.50 / 0.07 / 9 / 58.5664 / 30-12-2021 / 18:37:40.00 / 87.19 / 42.31 / 3785.73
 50.066860 /  19.913494 / 224.50 / 0.07 / 9 / 58.8493 / 30-12-2021 / 18:37:41.00 / 87.31 / 42.31 / 3794.73
 50.066860 /  19.913494 / 224.50 / 0.07 / 9 / 58.8493 / 30-12-2021 / 18:37:41.00 / 87.31 / 42.31 / 3794.73
 50.066860 /  19.913494 / 224.50 / 0.07 / 9 / 57.9965 / 30-12-2021 / 18:37:42.00 / 87.31 / 42.31 / 3806.60
 50.066860 /  19.913494 / 224.50 / 0.07 / 9 / 58.2794 / 30-12-2021 / 18:37:42.00 / 87.31 / 42.31 / 3806.60
 50.066860 /  19.913494 / 224.50 / 0.07 / 9 / 57.9965 / 30-12-2021 / 18:37:42.00 / 87.31 / 42.31 / 3806.60
 50.066864 /  19.913494 / 223.90 / 0.06 / 9 / 57.9965 / 30-12-2021 / 18:37:43.00 / 87.44 / 42.31 / 3815.26
 50.066864 /  19.913494 / 223.90 / 0.06 / 9 / 57.4266 / 30-12-2021 / 18:37:43.00 / 87.44 / 42.31 / 3815.26
 50.066868 /  19.913492 / 223.90 / 0.04 / 9 / 56.8567 / 30-12-2021 / 18:37:44.00 / 87.50 / 42.31 / 3825.67
 50.066868 /  19.913492 / 223.90 / 0.04 / 9 / 55.4299 / 30-12-2021 / 18:37:44.00 / 87.50 / 42.31 / 3825.67
 50.066868 /  19.913494 / 223.90 / 0.04 / 9 / 57.1396 / 30-12-2021 / 18:37:45.00 / 87.50 / 42.31 / 3837.15
 50.066868 /  19.913494 / 223.90 / 0.04 / 9 / 57.1396 / 30-12-2021 / 18:37:45.00 / 87.50 / 42.31 / 3837.15
 50.066868 /  19.913494 / 223.90 / 0.04 / 9 / 57.7095 / 30-12-2021 / 18:37:45.00 / 87.50 / 42.31 / 3837.15
 50.066872 /  19.913492 / 223.70 / 0.02 / 9 / 57.7095 / 30-12-2021 / 18:37:46.00 / 87.56 / 42.31 / 3847.02
 50.066872 /  19.913492 / 223.70 / 0.02 / 9 / 58.5664 / 30-12-2021 / 18:37:46.00 / 87.56 / 42.31 / 3847.02
 50.066872 /  19.913492 / 223.70 / 0.02 / 9 / 58.5664 / 30-12-2021 / 18:37:47.00 / 87.69 / 42.25 / 3855.73
 50.066872 /  19.913492 / 223.70 / 0.02 / 9 / 59.4192 / 30-12-2021 / 18:37:47.00 / 87.69 / 42.25 / 3855.73
 50.066872 /  19.913492 / 223.70 / 0.02 / 9 / 59.4192 / 30-12-2021 / 18:37:48.00 / 87.75 / 42.25 / 3865.95
 50.066872 /  19.913492 / 223.70 / 0.02 / 9 / 59.4192 / 30-12-2021 / 18:37:48.00 / 87.75 / 42.25 / 3865.95
 50.066872 /  19.913492 / 223.70 / 0.02 / 9 / 58.2794 / 30-12-2021 / 18:37:48.00 / 87.75 / 42.25 / 3865.95
 50.066872 /  19.913492 / 223.70 / 0.02 / 9 / 58.2794 / 30-12-2021 / 18:37:49.00 / 87.81 / 42.25 / 3875.88
 50.066872 /  19.913492 / 223.70 / 0.02 / 9 / 57.9965 / 30-12-2021 / 18:37:49.00 / 87.81 / 42.25 / 3875.88
 50.066868 /  19.913492 / 223.70 / 0.02 / 9 / 57.7095 / 30-12-2021 / 18:37:50.00 / 87.88 / 42.31 / 3885.75
 50.066868 /  19.913492 / 223.70 / 0.02 / 9 / 58.8493 / 30-12-2021 / 18:37:50.00 / 87.88 / 42.31 / 3885.75
 50.066868 /  19.913490 / 223.70 / 0.02 / 9 / 58.5664 / 30-12-2021 / 18:37:51.00 / 87.94 / 42.25 / 3895.58
 50.066868 /  19.913490 / 223.70 / 0.02 / 9 / 58.5664 / 30-12-2021 / 18:37:51.00 / 87.94 / 42.25 / 3895.58
 50.066868 /  19.913492 / 223.70 / 0.02 / 9 / 57.7095 / 30-12-2021 / 18:37:52.00 / 88.00 / 42.25 / 3905.36
 50.066868 /  19.913492 / 223.70 / 0.02 / 9 / 57.7095 / 30-12-2021 / 18:37:52.00 / 88.00 / 42.25 / 3905.36
 50.066868 /  19.913492 / 223.70 / 0.02 / 9 / 57.7095 / 30-12-2021 / 18:37:52.00 / 88.00 / 42.25 / 3905.36
 50.066868 /  19.913492 / 223.80 / 0.02 / 9 / 57.7095 / 30-12-2021 / 18:37:53.00 / 88.06 / 42.25 / 3915.09
 50.066868 /  19.913492 / 223.80 / 0.02 / 9 / 59.1363 / 30-12-2021 / 18:37:53.00 / 88.06 / 42.25 / 3915.09
 50.066868 /  19.913494 / 223.80 / 0.04 / 9 / 58.5664 / 30-12-2021 / 18:37:54.00 / 88.13 / 42.25 / 3924.77
 50.066868 /  19.913494 / 223.80 / 0.04 / 9 / 60.2761 / 30-12-2021 / 18:37:54.00 / 88.13 / 42.25 / 3924.77
 50.066868 /  19.913494 / 223.80 / 0.04 / 9 / 61.4159 / 30-12-2021 / 18:37:55.00 / 88.19 / 42.25 / 3934.40
 50.066868 /  19.913494 / 223.80 / 0.04 / 9 / 60.2761 / 30-12-2021 / 18:37:55.00 / 88.19 / 42.25 / 3934.40
 50.066868 /  19.913494 / 223.80 / 0.04 / 9 / 58.5664 / 30-12-2021 / 18:37:55.00 / 88.19 / 42.25 / 3934.40
 50.066868 /  19.913494 / 223.60 / 0.04 / 9 / 59.7062 / 30-12-2021 / 18:37:56.00 / 88.31 / 42.25 / 3942.63
 50.066868 /  19.913494 / 223.60 / 0.04 / 9 / 56.8567 / 30-12-2021 / 18:37:56.00 / 88.31 / 42.25 / 3942.63
 50.066868 /  19.913494 / 223.60 / 0.04 / 9 / 56.8567 / 30-12-2021 / 18:37:57.00 / 88.38 / 42.25 / 3952.37
 50.066868 /  19.913494 / 223.60 / 0.04 / 9 / 55.7169 / 30-12-2021 / 18:37:57.00 / 88.38 / 42.25 / 3952.37
 50.066868 /  19.913494 / 223.60 / 0.02 / 9 / 56.8567 / 30-12-2021 / 18:37:58.00 / 88.44 / 42.25 / 3961.81
 50.066868 /  19.913494 / 223.60 / 0.02 / 9 / 56.5697 / 30-12-2021 / 18:37:58.00 / 88.44 / 42.25 / 3961.81
 50.066868 /  19.913494 / 223.60 / 0.02 / 9 / 58.5664 / 30-12-2021 / 18:37:58.00 / 88.44 / 42.25 / 3961.81
 50.066868 /  19.913494 / 223.40 / 0.02 / 8 / 58.5664 / 30-12-2021 / 18:37:59.00 / 88.50 / 42.25 / 3971.20
 50.066868 /  19.913494 / 223.40 / 0.02 / 8 / 59.4192 / 30-12-2021 / 18:37:59.00 / 88.50 / 42.25 / 3971.20
 50.066868 /  19.913494 / 223.40 / 0.02 / 8 / 59.1363 / 30-12-2021 / 18:38:00.00 / 88.56 / 42.25 / 3980.54
 50.066868 /  19.913494 / 223.40 / 0.02 / 8 / 58.5664 / 30-12-2021 / 18:38:00.00 / 88.56 / 42.25 / 3980.54
 50.066868 /  19.913494 / 223.40 / 0.02 / 8 / 58.5664 / 30-12-2021 / 18:38:01.00 / 88.63 / 42.25 / 3989.84
 50.066868 /  19.913494 / 223.40 / 0.02 / 8 / 58.5664 / 30-12-2021 / 18:38:01.00 / 88.63 / 42.25 / 3989.84
 50.066868 /  19.913494 / 223.40 / 0.02 / 8 / 57.1396 / 30-12-2021 / 18:38:01.00 / 88.63 / 42.25 / 3989.84
 50.066868 /  19.913496 / 223.00 / 0.02 / 8 / 57.4266 / 30-12-2021 / 18:38:02.00 / 88.69 / 42.25 / 3999.09
 50.066868 /  19.913496 / 223.00 / 0.02 / 8 / 57.4266 / 30-12-2021 / 18:38:02.00 / 88.69 / 42.25 / 3999.09
 50.066868 /  19.913498 / 223.00 / 0.02 / 8 / 57.4266 / 30-12-2021 / 18:38:03.00 / 88.81 / 42.25 / 4006.92
 50.066868 /  19.913498 / 223.00 / 0.02 / 8 / 57.1396 / 30-12-2021 / 18:38:03.00 / 88.81 / 42.25 / 4006.92
 50.066868 /  19.913500 / 223.00 / 0.02 / 8 / 57.1396 / 30-12-2021 / 18:38:04.00 / 88.88 / 42.25 / 4016.27
 50.066868 /  19.913500 / 223.00 / 0.02 / 8 / 57.1396 / 30-12-2021 / 18:38:04.00 / 88.88 / 42.25 / 4016.27
 50.066868 /  19.913500 / 223.00 / 0.02 / 8 / 56.2868 / 30-12-2021 / 18:38:04.00 / 88.88 / 42.25 / 4016.27
 50.066868 /  19.913500 / 222.50 / 0.02 / 8 / 56.2868 / 30-12-2021 / 18:38:05.00 / 88.94 / 42.25 / 4025.33
 50.066868 /  19.913500 / 222.50 / 0.02 / 8 / 56.5697 / 30-12-2021 / 18:38:05.00 / 88.94 / 42.25 / 4025.33
 50.066864 /  19.913502 / 222.50 / 0.04 / 8 / 56.5697 / 30-12-2021 / 18:38:06.00 / 89.00 / 42.25 / 4034.33
 50.066864 /  19.913502 / 222.50 / 0.04 / 8 / 56.5697 / 30-12-2021 / 18:38:06.00 / 89.00 / 42.25 / 4034.33
 50.066864 /  19.913500 / 222.50 / 0.04 / 8 / 56.5697 / 30-12-2021 / 18:38:07.00 / 89.13 / 42.25 / 4041.93
 50.066864 /  19.913500 / 222.50 / 0.04 / 8 / 56.5697 / 30-12-2021 / 18:38:07.00 / 89.13 / 42.25 / 4041.93
 50.066830 /  19.913481 / 222.50 / 0.07 / 8 / 56.8567 / 30-12-2021 / 18:38:16.00 / 89.25 / 42.25 / 4059.85
 50.066830 /  19.913481 / 222.50 / 0.07 / 8 / 56.8567 / 30-12-2021 / 18:38:16.00 / 89.25 / 42.25 / 4059.85
 50.066830 /  19.913481 / 222.50 / 0.07 / 8 / 56.5697 / 30-12-2021 / 18:38:16.00 / 89.25 / 42.25 / 4059.85
 50.066826 /  19.913481 / 223.20 / 0.09 / 9 / 56.8567 / 30-12-2021 / 18:38:17.00 / 89.81 / 42.25 / 4057.72
 50.066826 /  19.913481 / 223.20 / 0.09 / 9 / 56.2868 / 30-12-2021 / 18:38:17.00 / 89.81 / 42.25 / 4057.72
 50.066822 /  19.913481 / 223.20 / 0.07 / 9 / 56.2868 / 30-12-2021 / 18:38:18.00 / 89.94 / 42.25 / 4066.69
 50.066822 /  19.913481 / 223.20 / 0.07 / 9 / 56.2868 / 30-12-2021 / 18:38:18.00 / 89.94 / 42.25 / 4066.69
 50.066818 /  19.913481 / 223.20 / 0.07 / 9 / 56.2868 / 30-12-2021 / 18:38:19.00 / 90.00 / 42.25 / 4075.17
 50.066818 /  19.913481 / 223.20 / 0.07 / 9 / 56.2868 / 30-12-2021 / 18:38:19.00 / 90.00 / 42.25 / 4075.17
 50.066818 /  19.913481 / 223.20 / 0.07 / 9 / 56.5697 / 30-12-2021 / 18:38:19.00 / 90.00 / 42.25 / 4075.17
 50.066818 /  19.913481 / 223.70 / 0.06 / 8 / 55.9998 / 30-12-2021 / 18:38:20.00 / 90.06 / 42.25 / 4083.35
 50.066818 /  19.913481 / 223.70 / 0.06 / 8 / 55.9998 / 30-12-2021 / 18:38:20.00 / 90.06 / 42.25 / 4083.35
 50.066814 /  19.913477 / 223.70 / 0.04 / 8 / 56.2868 / 30-12-2021 / 18:38:21.00 / 90.13 / 42.25 / 4091.49
 50.066814 /  19.913477 / 223.70 / 0.04 / 8 / 55.147 / 30-12-2021 / 18:38:21.00 / 90.13 / 42.25 / 4091.49
 50.066814 /  19.913475 / 223.70 / 0.04 / 8 / 55.4299 / 30-12-2021 / 18:38:22.00 / 90.19 / 42.25 / 4099.57
 50.066814 /  19.913475 / 223.70 / 0.04 / 8 / 55.147 / 30-12-2021 / 18:38:22.00 / 90.19 / 42.25 / 4099.57
 50.066814 /  19.913475 / 223.70 / 0.04 / 8 / 54.2901 / 30-12-2021 / 18:38:22.00 / 90.19 / 42.25 / 4099.57
 50.066814 /  19.913473 / 224.30 / 0.02 / 8 / 55.4299 / 30-12-2021 / 18:38:23.00 / 90.25 / 42.25 / 4107.61
 50.066814 /  19.913473 / 224.30 / 0.02 / 8 / 55.9998 / 30-12-2021 / 18:38:23.00 / 90.25 / 42.25 / 4107.61
 50.066811 /  19.913471 / 224.30 / 0.02 / 8 / 56.2868 / 30-12-2021 / 18:38:24.00 / 90.31 / 42.31 / 4115.60
 50.066811 /  19.913471 / 224.30 / 0.02 / 8 / 56.2868 / 30-12-2021 / 18:38:24.00 / 90.31 / 42.31 / 4115.60
 50.066814 /  19.913467 / 224.30 / 0.04 / 8 / 57.1396 / 30-12-2021 / 18:38:25.00 / 90.38 / 42.31 / 4123.54
 50.066814 /  19.913467 / 224.30 / 0.04 / 8 / 57.4266 / 30-12-2021 / 18:38:25.00 / 90.38 / 42.31 / 4123.54
 50.066814 /  19.913467 / 224.30 / 0.04 / 8 / 57.4266 / 30-12-2021 / 18:38:26.00 / 90.44 / 42.25 / 4131.43
 50.066814 /  19.913467 / 224.30 / 0.04 / 8 / 55.147 / 30-12-2021 / 18:38:26.00 / 90.44 / 42.25 / 4131.43
 50.066814 /  19.913467 / 224.30 / 0.04 / 8 / 56.8567 / 30-12-2021 / 18:38:26.00 / 90.44 / 42.25 / 4131.43
 50.066814 /  19.913467 / 224.40 / 0.04 / 8 / 56.8567 / 30-12-2021 / 18:38:27.00 / 90.50 / 42.31 / 4139.27
 50.066814 /  19.913467 / 224.40 / 0.04 / 8 / 56.2868 / 30-12-2021 / 18:38:27.00 / 90.50 / 42.31 / 4139.27
 50.066814 /  19.913465 / 224.40 / 0.02 / 8 / 56.2868 / 30-12-2021 / 18:38:28.00 / 90.56 / 42.31 / 4147.06
 50.066814 /  19.913465 / 224.40 / 0.02 / 8 / 54.0031 / 30-12-2021 / 18:38:28.00 / 90.56 / 42.31 / 4147.06
 50.066814 /  19.913465 / 224.40 / 0.02 / 8 / 56.2868 / 30-12-2021 / 18:38:29.00 / 90.63 / 42.31 / 4154.81
 50.066814 /  19.913465 / 224.40 / 0.02 / 8 / 56.2868 / 30-12-2021 / 18:38:29.00 / 90.63 / 42.31 / 4154.81
 50.066814 /  19.913465 / 224.40 / 0.02 / 8 / 55.7169 / 30-12-2021 / 18:38:29.00 / 90.63 / 42.31 / 4154.81
 50.066818 /  19.913465 / 224.20 / 0.02 / 8 / 54.2901 / 30-12-2021 / 18:38:30.00 / 90.69 / 42.31 / 4162.51
 50.066818 /  19.913465 / 224.20 / 0.02 / 8 / 55.4299 / 30-12-2021 / 18:38:30.00 / 90.69 / 42.31 / 4162.51
 50.066818 /  19.913464 / 224.20 / 0.04 / 8 / 55.7169 / 30-12-2021 / 18:38:31.00 / 90.75 / 42.31 / 4170.16
 50.066818 /  19.913464 / 224.20 / 0.04 / 8 / 55.7169 / 30-12-2021 / 18:38:31.00 / 90.75 / 42.31 / 4170.16
 50.066818 /  19.913464 / 224.20 / 0.02 / 8 / 55.9998 / 30-12-2021 / 18:38:32.00 / 90.81 / 42.31 / 4177.76
 50.066818 /  19.913464 / 224.20 / 0.02 / 8 / 56.5697 / 30-12-2021 / 18:38:32.00 / 90.81 / 42.31 / 4177.76
 50.066818 /  19.913464 / 224.20 / 0.02 / 8 / 56.2868 / 30-12-2021 / 18:38:32.00 / 90.81 / 42.31 / 4177.76
 50.066822 /  19.913465 / 223.70 / 0.02 / 8 / 56.2868 / 30-12-2021 / 18:38:33.00 / 90.88 / 42.31 / 4185.31
 50.066822 /  19.913465 / 223.70 / 0.02 / 8 / 56.5697 / 30-12-2021 / 18:38:33.00 / 90.88 / 42.31 / 4185.31
 50.066822 /  19.913465 / 223.70 / 0.02 / 8 / 56.2868 / 30-12-2021 / 18:38:34.00 / 90.94 / 42.31 / 4192.82
 50.066822 /  19.913465 / 223.70 / 0.02 / 8 / 56.2868 / 30-12-2021 / 18:38:34.00 / 90.94 / 42.31 / 4192.82
 50.066822 /  19.913467 / 223.70 / 0.02 / 8 / 56.5697 / 30-12-2021 / 18:38:35.00 / 91.06 / 42.31 / 4198.91
 50.066822 /  19.913467 / 223.70 / 0.02 / 8 / 56.2868 / 30-12-2021 / 18:38:35.00 / 91.06 / 42.31 / 4198.91
 50.066826 /  19.913467 / 223.70 / 0.02 / 8 / 57.1396 / 30-12-2021 / 18:38:36.00 / 91.06 / 42.31 / 4207.88
 50.066826 /  19.913467 / 223.70 / 0.02 / 8 / 55.9998 / 30-12-2021 / 18:38:36.00 / 91.06 / 42.31 / 4207.88
 50.066826 /  19.913467 / 223.70 / 0.02 / 8 / 56.8567 / 30-12-2021 / 18:38:36.00 / 91.06 / 42.31 / 4207.88
 50.066826 /  19.913467 / 223.10 / 0.06 / 9 / 56.8567 / 30-12-2021 / 18:38:37.00 / 91.13 / 42.31 / 4214.99
 50.066826 /  19.913467 / 223.10 / 0.06 / 9 / 56.2868 / 30-12-2021 / 18:38:37.00 / 91.13 / 42.31 / 4214.99
 50.066830 /  19.913469 / 223.10 / 0.06 / 9 / 57.9965 / 30-12-2021 / 18:38:38.00 / 91.25 / 42.31 / 4220.94
 50.066830 /  19.913469 / 223.10 / 0.06 / 9 / 57.9965 / 30-12-2021 / 18:38:38.00 / 91.25 / 42.31 / 4220.94
 50.066830 /  19.913471 / 223.10 / 0.06 / 9 / 58.2794 / 30-12-2021 / 18:38:39.00 / 91.31 / 42.31 / 4228.40
 50.066830 /  19.913471 / 223.10 / 0.06 / 9 / 57.1396 / 30-12-2021 / 18:38:39.00 / 91.31 / 42.31 / 4228.40
 50.066830 /  19.913471 / 223.10 / 0.06 / 9 / 56.5697 / 30-12-2021 / 18:38:39.00 / 91.31 / 42.31 / 4228.40
 50.066830 /  19.913473 / 222.40 / 0.04 / 8 / 56.2868 / 30-12-2021 / 18:38:40.00 / 91.38 / 42.31 / 4235.57
 50.066830 /  19.913473 / 222.40 / 0.04 / 8 / 54.5771 / 30-12-2021 / 18:38:40.00 / 91.38 / 42.31 / 4235.57
 50.066833 /  19.913475 / 222.40 / 0.04 / 8 / 54.86 / 30-12-2021 / 18:38:41.00 / 91.44 / 42.38 / 4242.69
 50.066833 /  19.913475 / 222.40 / 0.04 / 8 / 54.86 / 30-12-2021 / 18:38:41.00 / 91.44 / 42.38 / 4242.69
 50.066833 /  19.913477 / 222.40 / 0.02 / 8 / 54.0031 / 30-12-2021 / 18:38:42.00 / 91.50 / 42.38 / 4249.76
 50.066833 /  19.913477 / 222.40 / 0.02 / 8 / 54.0031 / 30-12-2021 / 18:38:42.00 / 91.50 / 42.38 / 4249.76
 50.066833 /  19.913477 / 222.40 / 0.02 / 8 / 54.5771 / 30-12-2021 / 18:38:42.00 / 91.50 / 42.38 / 4249.76
 50.066833 /  19.913479 / 222.20 / 0.04 / 9 / 53.4332 / 30-12-2021 / 18:38:43.00 / 91.63 / 42.38 / 4255.42
 50.066833 /  19.913479 / 222.20 / 0.04 / 9 / 55.147 / 30-12-2021 / 18:38:43.00 / 91.63 / 42.38 / 4255.42
 50.066833 /  19.913481 / 222.20 / 0.04 / 9 / 55.4299 / 30-12-2021 / 18:38:44.00 / 91.69 / 42.38 / 4262.59
 50.066833 /  19.913481 / 222.20 / 0.04 / 9 / 54.86 / 30-12-2021 / 18:38:44.00 / 91.69 / 42.38 / 4262.59
 50.066833 /  19.913481 / 222.20 / 0.04 / 9 / 55.147 / 30-12-2021 / 18:38:45.00 / 91.75 / 42.38 / 4269.46
 50.066833 /  19.913481 / 222.20 / 0.04 / 9 / 55.147 / 30-12-2021 / 18:38:45.00 / 91.75 / 42.38 / 4269.46
 50.066833 /  19.913481 / 222.20 / 0.04 / 9 / 54.86 / 30-12-2021 / 18:38:45.00 / 91.75 / 42.38 / 4269.46
 50.066833 /  19.913483 / 221.90 / 0.04 / 9 / 55.147 / 30-12-2021 / 18:38:46.00 / 91.81 / 42.38 / 4276.29
 50.066833 /  19.913483 / 221.90 / 0.04 / 9 / 46.3074 / 30-12-2021 / 18:38:46.00 / 91.81 / 42.38 / 4276.29
 50.066833 /  19.913485 / 221.90 / 0.04 / 9 / 46.3074 / 30-12-2021 / 18:38:47.00 / 91.88 / 42.38 / 4283.07
 50.066833 /  19.913485 / 221.90 / 0.04 / 9 / 76.5244 / 30-12-2021 / 18:38:47.00 / 91.88 / 42.38 / 4283.07
 50.066833 /  19.913486 / 221.90 / 0.02 / 9 / 76.5244 / 30-12-2021 / 18:38:48.00 / 91.94 / 42.38 / 4289.80
 50.066833 /  19.913486 / 221.90 / 0.02 / 9 / 76.5244 / 30-12-2021 / 18:38:48.00 / 91.94 / 42.38 / 4289.80
 50.066833 /  19.913486 / 221.90 / 0.02 / 9 / 67.4019 / 30-12-2021 / 18:38:48.00 / 91.94 / 42.38 / 4289.80
 50.066830 /  19.913488 / 222.30 / 0.04 / 9 / 67.1149 / 30-12-2021 / 18:38:49.00 / 92.06 / 42.38 / 4295.12
 50.066830 /  19.913488 / 222.30 / 0.04 / 9 / 5061.78 / 30-12-2021 / 18:38:49.00 / 92.06 / 42.38 / 4295.12
 50.066830 /  19.913488 / 222.30 / 0.04 / 9 / 5061.78 / 30-12-2021 / 18:38:50.00 / 92.13 / 42.38 / 4301.95
 50.066830 /  19.913488 / 222.30 / 0.04 / 9 / 18156.36 / 30-12-2021 / 18:38:50.00 / 92.13 / 42.38 / 4301.95
 50.066826 /  19.913488 / 222.30 / 0.04 / 9 / 5061.78 / 30-12-2021 / 18:38:51.00 / 92.19 / 42.38 / 4308.49
 50.066826 /  19.913488 / 222.30 / 0.04 / 9 / 5061.78 / 30-12-2021 / 18:38:51.00 / 92.19 / 42.38 / 4308.49
 50.066826 /  19.913488 / 222.30 / 0.04 / 9 / 5061.78 / 30-12-2021 / 18:38:52.00 / 92.31 / 42.38 / 4313.62
 50.066826 /  19.913488 / 222.30 / 0.04 / 9 / 5061.78 / 30-12-2021 / 18:38:52.00 / 92.31 / 42.38 / 4313.62
 50.066826 /  19.913488 / 222.30 / 0.04 / 9 / 55.9998 / 30-12-2021 / 18:38:52.00 / 92.31 / 42.38 / 4313.62
 50.066826 /  19.913488 / 223.10 / 0.02 / 8 / 56.5697 / 30-12-2021 / 18:38:53.00 / 92.38 / 42.38 / 4320.26
 50.066826 /  19.913488 / 223.10 / 0.02 / 8 / 89.3492 / 30-12-2021 / 18:38:53.00 / 92.38 / 42.38 / 4320.26
 50.066826 /  19.913490 / 223.10 / 0.02 / 8 / 90.489 / 30-12-2021 / 18:38:54.00 / 92.44 / 42.44 / 4326.60
 50.066826 /  19.913490 / 223.10 / 0.02 / 8 / 90.2061 / 30-12-2021 / 18:38:54.00 / 92.44 / 42.44 / 4326.60
 50.066826 /  19.913490 / 223.10 / 0.02 / 8 / 56.2868 / 30-12-2021 / 18:38:55.00 / 92.56 / 42.44 / 4331.53
 50.066826 /  19.913490 / 223.10 / 0.02 / 8 / 56.2868 / 30-12-2021 / 18:38:55.00 / 92.56 / 42.44 / 4331.53
 50.066826 /  19.913490 / 223.10 / 0.02 / 8 / 55.9998 / 30-12-2021 / 18:38:55.00 / 92.56 / 42.44 / 4331.53
 50.066826 /  19.913492 / 223.30 / 0.04 / 8 / 55.9998 / 30-12-2021 / 18:38:56.00 / 92.63 / 42.38 / 4337.98
 50.066826 /  19.913492 / 223.30 / 0.04 / 8 / 54.5771 / 30-12-2021 / 18:38:56.00 / 92.63 / 42.38 / 4337.98
 50.066826 /  19.913492 / 223.30 / 0.04 / 8 / 54.86 / 30-12-2021 / 18:38:57.00 / 92.75 / 42.44 / 4342.77
 50.066826 /  19.913492 / 223.30 / 0.04 / 8 / 55.7169 / 30-12-2021 / 18:38:57.00 / 92.75 / 42.44 / 4342.77
 50.066826 /  19.913492 / 223.30 / 0.04 / 8 / 54.86 / 30-12-2021 / 18:38:58.00 / 92.81 / 42.44 / 4349.07
 50.066826 /  19.913492 / 223.30 / 0.04 / 8 / 54.86 / 30-12-2021 / 18:38:58.00 / 92.81 / 42.44 / 4349.07
 50.066826 /  19.913492 / 223.30 / 0.04 / 8 / 56.5697 / 30-12-2021 / 18:38:58.00 / 92.81 / 42.44 / 4349.07
 50.066826 /  19.913492 / 223.30 / 0.02 / 8 / 56.5697 / 30-12-2021 / 18:38:59.00 / 92.88 / 42.44 / 4355.08
 50.066826 /  19.913492 / 223.30 / 0.02 / 8 / 56.5697 / 30-12-2021 / 18:38:59.00 / 92.88 / 42.44 / 4355.08
 50.066826 /  19.913492 / 223.30 / 0.02 / 8 / 56.8567 / 30-12-2021 / 18:39:00.00 / 93.00 / 42.44 / 4359.67
 50.066826 /  19.913492 / 223.30 / 0.02 / 8 / 56.2868 / 30-12-2021 / 18:39:00.00 / 93.00 / 42.44 / 4359.67
 50.066826 /  19.913494 / 223.30 / 0.04 / 8 / 56.2868 / 30-12-2021 / 18:39:01.00 / 93.06 / 42.44 / 4365.78
 50.066826 /  19.913494 / 223.30 / 0.04 / 8 / 55.9998 / 30-12-2021 / 18:39:01.00 / 93.06 / 42.44 / 4365.78
 50.066826 /  19.913494 / 223.30 / 0.04 / 8 / 57.9965 / 30-12-2021 / 18:39:01.00 / 93.06 / 42.44 / 4365.78
 50.066826 /  19.913494 / 223.00 / 0.04 / 9 / 57.9965 / 30-12-2021 / 18:39:02.00 / 93.13 / 42.44 / 4371.59
 50.066826 /  19.913494 / 223.00 / 0.04 / 9 / 59.7062 / 30-12-2021 / 18:39:02.00 / 93.13 / 42.44 / 4371.59
 50.066826 /  19.913492 / 223.00 / 0.04 / 9 / 59.9891 / 30-12-2021 / 18:39:03.00 / 93.25 / 42.44 / 4375.99
 50.066826 /  19.913492 / 223.00 / 0.04 / 9 / 59.4192 / 30-12-2021 / 18:39:03.00 / 93.25 / 42.44 / 4375.99
 50.066830 /  19.913492 / 223.00 / 0.02 / 9 / 58.8493 / 30-12-2021 / 18:39:04.00 / 93.31 / 42.44 / 4381.91
 50.066830 /  19.913492 / 223.00 / 0.02 / 9 / 58.2794 / 30-12-2021 / 18:39:04.00 / 93.31 / 42.44 / 4381.91
 50.066830 /  19.913494 / 223.00 / 0.02 / 9 / 57.4266 / 30-12-2021 / 18:39:05.00 / 93.38 / 42.44 / 4387.52
 50.066830 /  19.913494 / 223.00 / 0.02 / 9 / 57.7095 / 30-12-2021 / 18:39:05.00 / 93.38 / 42.44 / 4387.52
 50.066830 /  19.913494 / 223.00 / 0.02 / 9 / 55.7169 / 30-12-2021 / 18:39:06.00 / 93.50 / 42.44 / 4391.73
 50.066830 /  19.913494 / 223.00 / 0.02 / 9 / 57.7095 / 30-12-2021 / 18:39:06.00 / 93.50 / 42.44 / 4391.73
 50.066830 /  19.913494 / 223.00 / 0.02 / 9 / 57.9965 / 30-12-2021 / 18:39:06.00 / 93.50 / 42.44 / 4391.73
 50.066833 /  19.913494 / 222.70 / 0.04 / 9 / 57.9965 / 30-12-2021 / 18:39:07.00 / 93.56 / 42.44 / 4397.45
 50.066833 /  19.913494 / 222.70 / 0.04 / 9 / 57.7095 / 30-12-2021 / 18:39:07.00 / 93.56 / 42.44 / 4397.45
 50.066833 /  19.913496 / 222.70 / 0.04 / 9 / 57.7095 / 30-12-2021 / 18:39:08.00 / 93.69 / 42.44 / 4401.51
 50.066833 /  19.913496 / 222.70 / 0.04 / 9 / 57.7095 / 30-12-2021 / 18:39:08.00 / 93.69 / 42.44 / 4401.51
 50.066833 /  19.913498 / 222.70 / 0.04 / 9 / 61.1289 / 30-12-2021 / 18:39:09.00 / 93.88 / 42.44 / 4411.01
 50.066837 /  19.913504 / 221.90 / 0.02 / 9 / 60.846 / 30-12-2021 / 18:39:17.00 / 93.88 / 42.44 / 4411.01
 50.066837 /  19.913504 / 221.90 / 0.02 / 9 / 58.5664 / 30-12-2021 / 18:39:17.00 / 93.88 / 42.44 / 4411.01
 50.066837 /  19.913504 / 221.90 / 0.02 / 9 / 58.5664 / 30-12-2021 / 18:39:18.00 / 94.50 / 42.50 / 4404.19
 50.066837 /  19.913504 / 221.90 / 0.02 / 9 / 58.8493 / 30-12-2021 / 18:39:18.00 / 94.50 / 42.50 / 4404.19
 50.066837 /  19.913504 / 221.90 / 0.04 / 9 / 58.5664 / 30-12-2021 / 18:39:19.00 / 94.56 / 42.50 / 4411.14
 50.066837 /  19.913504 / 221.90 / 0.04 / 9 / 58.8493 / 30-12-2021 / 18:39:19.00 / 94.56 / 42.50 / 4411.14
 50.066837 /  19.913504 / 221.90 / 0.04 / 9 / 58.2794 / 30-12-2021 / 18:39:19.00 / 94.56 / 42.50 / 4411.14
 50.066837 /  19.913507 / 222.20 / 0.04 / 9 / 58.2794 / 30-12-2021 / 18:39:20.00 / 94.69 / 42.50 / 4414.42
 50.066837 /  19.913507 / 222.20 / 0.04 / 9 / 56.5697 / 30-12-2021 / 18:39:20.00 / 94.69 / 42.50 / 4414.42
 50.066837 /  19.913507 / 222.20 / 0.04 / 9 / 56.5697 / 30-12-2021 / 18:39:21.00 / 94.75 / 42.50 / 4419.23
 50.066837 /  19.913507 / 222.20 / 0.04 / 9 / 56.2868 / 30-12-2021 / 18:39:21.00 / 94.75 / 42.50 / 4419.23
 50.066833 /  19.913507 / 222.20 / 0.04 / 9 / 56.2868 / 30-12-2021 / 18:39:22.00 / 94.81 / 42.50 / 4423.73
 50.066833 /  19.913507 / 222.20 / 0.04 / 9 / 55.9998 / 30-12-2021 / 18:39:22.00 / 94.81 / 42.50 / 4423.73
 50.066833 /  19.913507 / 222.20 / 0.04 / 9 / 56.2868 / 30-12-2021 / 18:39:22.00 / 94.81 / 42.50 / 4423.73
 50.066833 /  19.913509 / 222.50 / 0.04 / 9 / 56.5697 / 30-12-2021 / 18:39:23.00 / 94.94 / 42.56 / 4426.82
 50.066833 /  19.913509 / 222.50 / 0.04 / 9 / 55.7169 / 30-12-2021 / 18:39:23.00 / 94.94 / 42.56 / 4426.82
 50.066833 /  19.913509 / 222.50 / 0.04 / 9 / 55.7169 / 30-12-2021 / 18:39:24.00 / 95.00 / 42.50 / 4431.43
 50.066833 /  19.913509 / 222.50 / 0.04 / 9 / 55.4299 / 30-12-2021 / 18:39:24.00 / 95.00 / 42.50 / 4431.43
 50.066830 /  19.913509 / 222.50 / 0.04 / 9 / 55.7169 / 30-12-2021 / 18:39:25.00 / 95.06 / 42.50 / 4435.74
 50.066830 /  19.913509 / 222.50 / 0.04 / 9 / 55.9998 / 30-12-2021 / 18:39:25.00 / 95.06 / 42.50 / 4435.74
 50.066830 /  19.913511 / 222.50 / 0.04 / 9 / 56.5697 / 30-12-2021 / 18:39:26.00 / 95.13 / 42.56 / 4440.00
 50.066830 /  19.913511 / 222.50 / 0.04 / 9 / 56.5697 / 30-12-2021 / 18:39:26.00 / 95.13 / 42.56 / 4440.00
 50.066830 /  19.913511 / 222.50 / 0.04 / 9 / 56.8567 / 30-12-2021 / 18:39:26.00 / 95.13 / 42.56 / 4440.00
 50.066826 /  19.913511 / 223.40 / 0.02 / 9 / 56.5697 / 30-12-2021 / 18:39:27.00 / 95.19 / 42.56 / 4444.22
 50.066826 /  19.913511 / 223.40 / 0.02 / 9 / 55.7169 / 30-12-2021 / 18:39:27.00 / 95.19 / 42.56 / 4444.22
 50.066822 /  19.913509 / 223.40 / 0.02 / 9 / 55.9998 / 30-12-2021 / 18:39:28.00 / 95.31 / 42.56 / 4447.02
 50.066822 /  19.913509 / 223.40 / 0.02 / 9 / 55.7169 / 30-12-2021 / 18:39:28.00 / 95.31 / 42.56 / 4447.02
 50.066818 /  19.913509 / 223.40 / 0.02 / 9 / 56.8567 / 30-12-2021 / 18:39:29.00 / 95.31 / 42.56 / 4452.70
 50.066818 /  19.913509 / 223.40 / 0.02 / 9 / 56.5697 / 30-12-2021 / 18:39:29.00 / 95.31 / 42.56 / 4452.70
 50.066818 /  19.913509 / 223.40 / 0.02 / 9 / 57.7095 / 30-12-2021 / 18:39:29.00 / 95.31 / 42.56 / 4452.70
 50.066818 /  19.913507 / 224.60 / 0.02 / 9 / 57.4266 / 30-12-2021 / 18:39:30.00 / 95.38 / 42.56 / 4456.52
 50.066818 /  19.913507 / 224.60 / 0.02 / 9 / 57.4266 / 30-12-2021 / 18:39:30.00 / 95.38 / 42.56 / 4456.52
 50.066818 /  19.913506 / 224.60 / 0.04 / 9 / 57.4266 / 30-12-2021 / 18:39:31.00 / 95.50 / 42.56 / 4459.18
 50.066818 /  19.913506 / 224.60 / 0.04 / 9 / 56.8567 / 30-12-2021 / 18:39:31.00 / 95.50 / 42.56 / 4459.18
 50.066814 /  19.913507 / 224.60 / 0.06 / 9 / 56.8567 / 30-12-2021 / 18:39:32.00 / 95.56 / 42.56 / 4463.35
 50.066814 /  19.913507 / 224.60 / 0.06 / 9 / 57.1396 / 30-12-2021 / 18:39:32.00 / 95.56 / 42.56 / 4463.35
 50.066814 /  19.913507 / 224.60 / 0.06 / 9 / 56.2868 / 30-12-2021 / 18:39:32.00 / 95.56 / 42.56 / 4463.35
 50.066811 /  19.913507 / 225.50 / 0.06 / 9 / 55.9998 / 30-12-2021 / 18:39:33.00 / 95.63 / 42.63 / 4467.22
 50.066811 /  19.913507 / 225.50 / 0.06 / 9 / 55.147 / 30-12-2021 / 18:39:33.00 / 95.63 / 42.63 / 4467.22
 50.066811 /  19.913507 / 225.50 / 0.04 / 9 / 55.147 / 30-12-2021 / 18:39:34.00 / 95.69 / 42.63 / 4471.05
 50.066811 /  19.913507 / 225.50 / 0.04 / 9 / 54.2901 / 30-12-2021 / 18:39:34.00 / 95.69 / 42.63 / 4471.05
 50.066811 /  19.913507 / 225.50 / 0.04 / 9 / 55.147 / 30-12-2021 / 18:39:35.00 / 95.81 / 42.63 / 4473.47
 50.066811 /  19.913507 / 225.50 / 0.04 / 9 / 55.147 / 30-12-2021 / 18:39:35.00 / 95.81 / 42.63 / 4473.47
 50.066807 /  19.913507 / 225.50 / 0.04 / 9 / 55.4299 / 30-12-2021 / 18:39:36.00 / 95.88 / 42.63 / 4477.40
 50.066807 /  19.913507 / 225.50 / 0.04 / 9 / 55.4299 / 30-12-2021 / 18:39:36.00 / 95.88 / 42.63 / 4477.40
 50.066807 /  19.913507 / 225.50 / 0.04 / 9 / 55.147 / 30-12-2021 / 18:39:36.00 / 95.88 / 42.63 / 4477.40
 50.066807 /  19.913509 / 225.80 / 0.06 / 9 / 55.4299 / 30-12-2021 / 18:39:37.00 / 95.94 / 42.63 / 4481.03
 50.066807 /  19.913509 / 225.80 / 0.06 / 9 / 54.5771 / 30-12-2021 / 18:39:37.00 / 95.94 / 42.63 / 4481.03
 50.066807 /  19.913507 / 225.80 / 0.06 / 9 / 54.5771 / 30-12-2021 / 18:39:38.00 / 96.00 / 42.63 / 4484.61
 50.066807 /  19.913507 / 225.80 / 0.06 / 9 / 54.2901 / 30-12-2021 / 18:39:38.00 / 96.00 / 42.63 / 4484.61
 50.066807 /  19.913507 / 225.80 / 0.04 / 9 / 55.4299 / 30-12-2021 / 18:39:39.00 / 96.06 / 42.63 / 4488.15
 50.066807 /  19.913507 / 225.80 / 0.04 / 9 / 55.147 / 30-12-2021 / 18:39:39.00 / 96.06 / 42.63 / 4488.15
 50.066807 /  19.913507 / 225.80 / 0.04 / 9 / 55.7169 / 30-12-2021 / 18:39:39.00 / 96.06 / 42.63 / 4488.15
 50.066807 /  19.913507 / 225.60 / 0.04 / 8 / 55.147 / 30-12-2021 / 18:39:40.00 / 96.19 / 42.63 / 4490.27
 50.066807 /  19.913507 / 225.60 / 0.04 / 8 / 55.147 / 30-12-2021 / 18:39:40.00 / 96.19 / 42.63 / 4490.27
 50.066807 /  19.913507 / 225.60 / 0.04 / 8 / 54.86 / 30-12-2021 / 18:39:41.00 / 96.25 / 42.63 / 4493.91
 50.066807 /  19.913507 / 225.60 / 0.04 / 8 / 55.147 / 30-12-2021 / 18:39:41.00 / 96.25 / 42.63 / 4493.91
 50.066807 /  19.913509 / 225.60 / 0.04 / 8 / 55.7169 / 30-12-2021 / 18:39:42.00 / 96.31 / 42.63 / 4496.44
 50.066807 /  19.913509 / 225.60 / 0.04 / 8 / 55.4299 / 30-12-2021 / 18:39:42.00 / 96.31 / 42.63 / 4496.44
 50.066807 /  19.913509 / 225.60 / 0.04 / 8 / 55.9998 / 30-12-2021 / 18:39:42.00 / 96.31 / 42.63 / 4496.44
 50.066811 /  19.913509 / 225.40 / 0.06 / 8 / 55.9998 / 30-12-2021 / 18:39:43.00 / 96.38 / 42.69 / 4495.38
 50.066811 /  19.913509 / 225.40 / 0.06 / 8 / 56.2868 / 30-12-2021 / 18:39:43.00 / 96.38 / 42.69 / 4495.38
 50.066811 /  19.913509 / 225.40 / 0.06 / 8 / 55.9998 / 30-12-2021 / 18:39:44.00 / 96.50 / 42.69 / 4493.00
 50.066811 /  19.913509 / 225.40 / 0.06 / 8 / 56.2868 / 30-12-2021 / 18:39:44.00 / 96.50 / 42.69 / 4493.00
 50.066811 /  19.913511 / 225.40 / 0.04 / 8 / 55.9998 / 30-12-2021 / 18:39:45.00 / 96.56 / 42.69 / 4492.19
 50.066811 /  19.913511 / 225.40 / 0.04 / 8 / 56.2868 / 30-12-2021 / 18:39:45.00 / 96.56 / 42.69 / 4492.19
 50.066811 /  19.913511 / 225.40 / 0.04 / 8 / 56.2868 / 30-12-2021 / 18:39:45.00 / 96.56 / 42.69 / 4492.19
 50.066811 /  19.913511 / 225.00 / 0.04 / 9 / 55.147 / 30-12-2021 / 18:39:46.00 / 96.63 / 42.69 / 4491.13
 50.066811 /  19.913511 / 225.00 / 0.04 / 9 / 55.9998 / 30-12-2021 / 18:39:46.00 / 96.63 / 42.69 / 4491.13
 50.066811 /  19.913513 / 225.00 / 0.02 / 9 / 57.7095 / 30-12-2021 / 18:39:47.00 / 96.75 / 42.69 / 4488.75
 50.066811 /  19.913513 / 225.00 / 0.02 / 9 / 57.9965 / 30-12-2021 / 18:39:47.00 / 96.75 / 42.69 / 4488.75
 50.066814 /  19.913513 / 225.00 / 0.02 / 9 / 56.5697 / 30-12-2021 / 18:39:48.00 / 96.81 / 42.69 / 4487.94
 50.066814 /  19.913513 / 225.00 / 0.02 / 9 / 57.1396 / 30-12-2021 / 18:39:48.00 / 96.81 / 42.69 / 4487.94
 50.066814 /  19.913513 / 225.00 / 0.02 / 9 / 55.9998 / 30-12-2021 / 18:39:48.00 / 96.81 / 42.69 / 4487.94
 50.066814 /  19.913515 / 224.50 / 0.02 / 9 / 55.9998 / 30-12-2021 / 18:39:49.00 / 96.88 / 42.69 / 4486.88
 50.066814 /  19.913515 / 224.50 / 0.02 / 9 / 55.4299 / 30-12-2021 / 18:39:49.00 / 96.88 / 42.69 / 4486.88
 50.066818 /  19.913517 / 224.50 / 0.02 / 9 / 55.4299 / 30-12-2021 / 18:39:50.00 / 97.00 / 42.69 / 4484.50
 50.066818 /  19.913517 / 224.50 / 0.02 / 9 / 55.4299 / 30-12-2021 / 18:39:50.00 / 97.00 / 42.69 / 4484.50
 50.066818 /  19.913517 / 224.50 / 0.02 / 9 / 55.147 / 30-12-2021 / 18:39:51.00 / 97.06 / 42.69 / 4483.69
 50.066818 /  19.913517 / 224.50 / 0.02 / 9 / 55.147 / 30-12-2021 / 18:39:51.00 / 97.06 / 42.69 / 4483.69
 50.066818 /  19.913519 / 224.50 / 0.02 / 9 / 57.1396 / 30-12-2021 / 18:39:52.00 / 97.19 / 42.75 / 4481.31
 50.066818 /  19.913519 / 224.50 / 0.02 / 9 / 57.1396 / 30-12-2021 / 18:39:52.00 / 97.19 / 42.75 / 4481.31
 50.066818 /  19.913519 / 224.50 / 0.02 / 9 / 59.1363 / 30-12-2021 / 18:39:52.00 / 97.19 / 42.75 / 4481.31
 50.066822 /  19.913521 / 224.00 / 0.02 / 9 / 59.1363 / 30-12-2021 / 18:39:53.00 / 97.25 / 42.75 / 4480.50
 50.066822 /  19.913521 / 224.00 / 0.02 / 9 / 58.5664 / 30-12-2021 / 18:39:53.00 / 97.25 / 42.75 / 4480.50
 50.066822 /  19.913523 / 224.00 / 0.04 / 9 / 58.5664 / 30-12-2021 / 18:39:54.00 / 97.31 / 42.75 / 4479.44
 50.066822 /  19.913523 / 224.00 / 0.04 / 9 / 58.2794 / 30-12-2021 / 18:39:54.00 / 97.31 / 42.75 / 4479.44
 50.066822 /  19.913527 / 224.00 / 0.06 / 9 / 58.2794 / 30-12-2021 / 18:39:55.00 / 97.44 / 42.75 / 4477.06
 50.066822 /  19.913527 / 224.00 / 0.06 / 9 / 58.2794 / 30-12-2021 / 18:39:55.00 / 97.44 / 42.75 / 4477.06
 50.066822 /  19.913527 / 224.00 / 0.06 / 9 / 57.9965 / 30-12-2021 / 18:39:55.00 / 97.44 / 42.75 / 4477.06
 50.066826 /  19.913528 / 223.70 / 0.06 / 9 / 58.5664 / 30-12-2021 / 18:39:56.00 / 97.50 / 42.75 / 4476.25
 50.066826 /  19.913528 / 223.70 / 0.06 / 9 / 58.8493 / 30-12-2021 / 18:39:56.00 / 97.50 / 42.75 / 4476.25
 50.066826 /  19.913530 / 223.70 / 0.06 / 9 / 58.8493 / 30-12-2021 / 18:39:57.00 / 97.56 / 42.75 / 4475.19
 50.066826 /  19.913530 / 223.70 / 0.06 / 9 / 57.1396 / 30-12-2021 / 18:39:57.00 / 97.56 / 42.75 / 4475.19
 50.066826 /  19.913532 / 223.70 / 0.06 / 9 / 56.8567 / 30-12-2021 / 18:39:58.00 / 97.69 / 42.75 / 4472.81
 50.066826 /  19.913532 / 223.70 / 0.06 / 9 / 56.8567 / 30-12-2021 / 18:39:58.00 / 97.69 / 42.75 / 4472.81
 50.066826 /  19.913532 / 223.70 / 0.06 / 9 / 57.9965 / 30-12-2021 / 18:39:58.00 / 97.69 / 42.75 / 4472.81
 50.066830 /  19.913534 / 223.70 / 0.04 / 9 / 57.9965 / 30-12-2021 / 18:39:59.00 / 97.75 / 42.75 / 4472.00
 50.066830 /  19.913534 / 223.70 / 0.04 / 9 / 58.8493 / 30-12-2021 / 18:39:59.00 / 97.75 / 42.75 / 4472.00
 50.066830 /  19.913534 / 223.70 / 0.04 / 9 / 58.8493 / 30-12-2021 / 18:40:00.00 / 97.88 / 42.81 / 4469.63
 50.066830 /  19.913534 / 223.70 / 0.04 / 9 / 59.4192 / 30-12-2021 / 18:40:00.00 / 97.88 / 42.81 / 4469.63
 50.066830 /  19.913534 / 223.70 / 0.02 / 9 / 59.1363 / 30-12-2021 / 18:40:01.00 / 97.94 / 42.81 / 4468.81
 50.066830 /  19.913534 / 223.70 / 0.02 / 9 / 59.1363 / 30-12-2021 / 18:40:01.00 / 97.94 / 42.81 / 4468.81
 50.066830 /  19.913536 / 223.70 / 0.02 / 9 / 60.846 / 30-12-2021 / 18:40:02.00 / 98.06 / 42.81 / 4466.44
 50.066830 /  19.913536 / 223.70 / 0.02 / 9 / 60.846 / 30-12-2021 / 18:40:02.00 / 98.06 / 42.81 / 4466.44
 50.066830 /  19.913536 / 223.70 / 0.02 / 9 / 59.9891 / 30-12-2021 / 18:40:02.00 / 98.06 / 42.81 / 4466.44
 50.066833 /  19.913540 / 223.90 / 0.04 / 9 / 59.9891 / 30-12-2021 / 18:40:03.00 / 98.13 / 42.81 / 4465.63
 50.066833 /  19.913540 / 223.90 / 0.04 / 9 / 59.7062 / 30-12-2021 / 18:40:03.00 / 98.13 / 42.81 / 4465.63
 50.066830 /  19.913542 / 223.90 / 0.04 / 9 / 59.4192 / 30-12-2021 / 18:40:04.00 / 98.25 / 42.81 / 4463.25
 50.066830 /  19.913542 / 223.90 / 0.04 / 9 / 59.7062 / 30-12-2021 / 18:40:04.00 / 98.25 / 42.81 / 4463.25
 50.066830 /  19.913544 / 223.90 / 0.04 / 9 / 59.7062 / 30-12-2021 / 18:40:05.00 / 98.31 / 42.81 / 4462.44
 50.066830 /  19.913544 / 223.90 / 0.04 / 9 / 59.4192 / 30-12-2021 / 18:40:05.00 / 98.31 / 42.81 / 4462.44
 50.066830 /  19.913544 / 223.90 / 0.04 / 9 / 59.7062 / 30-12-2021 / 18:40:05.00 / 98.31 / 42.81 / 4462.44
 50.066830 /  19.913548 / 224.40 / 0.04 / 9 / 59.7062 / 30-12-2021 / 18:40:06.00 / 98.38 / 42.81 / 4461.38
 50.066830 /  19.913548 / 224.40 / 0.04 / 9 / 61.4159 / 30-12-2021 / 18:40:06.00 / 98.38 / 42.81 / 4461.38
 50.066833 /  19.913548 / 224.40 / 0.04 / 9 / 61.1289 / 30-12-2021 / 18:40:07.00 / 98.50 / 42.81 / 4459.00
 50.066833 /  19.913548 / 224.40 / 0.04 / 9 / 61.1289 / 30-12-2021 / 18:40:07.00 / 98.50 / 42.81 / 4459.00
 50.066833 /  19.913548 / 224.40 / 0.04 / 9 / 61.4159 / 30-12-2021 / 18:40:08.00 / 98.63 / 42.81 / 4456.88
 50.066833 /  19.913548 / 224.40 / 0.04 / 9 / 61.4159 / 30-12-2021 / 18:40:08.00 / 98.63 / 42.81 / 4456.88
 50.066833 /  19.913548 / 224.40 / 0.04 / 9 / 59.9891 / 30-12-2021 / 18:40:08.00 / 98.63 / 42.81 / 4456.88
 50.066837 /  19.913551 / 224.30 / 0.06 / 9 / 59.9891 / 30-12-2021 / 18:40:09.00 / 98.69 / 42.88 / 4456.06
 50.066837 /  19.913551 / 224.30 / 0.06 / 9 / 61.1289 / 30-12-2021 / 18:40:09.00 / 98.69 / 42.88 / 4456.06
 50.066841 /  19.913551 / 224.30 / 0.06 / 9 / 61.1289 / 30-12-2021 / 18:40:10.00 / 98.75 / 42.88 / 4455.00
 50.066849 /  19.913544 / 223.80 / 0.02 / 9 / 54.5771 / 30-12-2021 / 18:40:18.00 / 98.88 / 42.88 / 4452.63
 50.066849 /  19.913544 / 223.80 / 0.02 / 9 / 54.86 / 30-12-2021 / 18:40:18.00 / 98.88 / 42.88 / 4452.63
 50.066853 /  19.913540 / 223.80 / 0.04 / 9 / 55.147 / 30-12-2021 / 18:40:19.00 / 99.56 / 42.88 / 4438.69
 50.066853 /  19.913540 / 223.80 / 0.04 / 9 / 55.7169 / 30-12-2021 / 18:40:19.00 / 99.56 / 42.88 / 4438.69
 50.066853 /  19.913538 / 223.80 / 0.04 / 9 / 55.4299 / 30-12-2021 / 18:40:20.00 / 99.63 / 42.88 / 4440.13
 50.066853 /  19.913538 / 223.80 / 0.04 / 9 / 55.4299 / 30-12-2021 / 18:40:20.00 / 99.63 / 42.88 / 4440.13
 50.066853 /  19.913538 / 223.80 / 0.04 / 9 / 55.7169 / 30-12-2021 / 18:40:20.00 / 99.63 / 42.88 / 4440.13
 50.066856 /  19.913536 / 223.60 / 0.04 / 9 / 55.7169 / 30-12-2021 / 18:40:21.00 / 99.75 / 42.94 / 4437.75
 50.066856 /  19.913536 / 223.60 / 0.04 / 9 / 57.4266 / 30-12-2021 / 18:40:21.00 / 99.75 / 42.94 / 4437.75
 50.066856 /  19.913534 / 223.60 / 0.04 / 9 / 57.4266 / 30-12-2021 / 18:40:22.00 / 99.81 / 42.94 / 4436.94
 50.066856 /  19.913534 / 223.60 / 0.04 / 9 / 58.5664 / 30-12-2021 / 18:40:22.00 / 99.81 / 42.94 / 4436.94
 50.066860 /  19.913532 / 223.60 / 0.02 / 9 / 58.5664 / 30-12-2021 / 18:40:23.00 / 99.88 / 42.94 / 4435.88
 50.066860 /  19.913532 / 223.60 / 0.02 / 9 / 58.5664 / 30-12-2021 / 18:40:23.00 / 99.88 / 42.94 / 4435.88
 50.066860 /  19.913528 / 223.60 / 0.02 / 9 / 56.8567 / 30-12-2021 / 18:40:24.00 / 99.94 / 42.94 / 4434.81
 50.066860 /  19.913528 / 223.60 / 0.02 / 9 / 56.8567 / 30-12-2021 / 18:40:24.00 / 99.94 / 42.94 / 4434.81
 50.066860 /  19.913527 / 223.60 / 0.04 / 9 / 54.86 / 30-12-2021 / 18:40:25.00 / 100.06 / 42.94 / 4432.44
 50.066860 /  19.913527 / 223.60 / 0.04 / 9 / 55.7169 / 30-12-2021 / 18:40:25.00 / 100.06 / 42.94 / 4432.44
 50.066864 /  19.913521 / 223.60 / 0.04 / 9 / 56.8567 / 30-12-2021 / 18:40:26.00 / 100.13 / 43.00 / 4431.63
 50.066864 /  19.913521 / 223.60 / 0.04 / 9 / 57.1396 / 30-12-2021 / 18:40:26.00 / 100.13 / 43.00 / 4431.63
 50.066868 /  19.913519 / 223.60 / 0.04 / 9 / 57.7095 / 30-12-2021 / 18:40:27.00 / 100.19 / 43.00 / 4430.56
 50.066868 /  19.913519 / 223.60 / 0.04 / 9 / 57.7095 / 30-12-2021 / 18:40:27.00 / 100.19 / 43.00 / 4430.56
 50.066868 /  19.913517 / 223.60 / 0.04 / 9 / 59.1363 / 30-12-2021 / 18:40:28.00 / 100.25 / 43.00 / 4429.50
 50.066868 /  19.913517 / 223.60 / 0.04 / 9 / 59.1363 / 30-12-2021 / 18:40:28.00 / 100.25 / 43.00 / 4429.50
 50.066872 /  19.913513 / 223.60 / 0.02 / 9 / 59.1363 / 30-12-2021 / 18:40:29.00 / 100.31 / 43.00 / 4428.44
 50.066872 /  19.913513 / 223.60 / 0.02 / 9 / 59.1363 / 30-12-2021 / 18:40:29.00 / 100.31 / 43.00 / 4428.44
 50.066872 /  19.913511 / 223.60 / 0.00 / 9 / 59.7062 / 30-12-2021 / 18:40:30.00 / 100.38 / 43.00 / 4427.38
 50.066872 /  19.913511 / 223.60 / 0.00 / 9 / 58.8493 / 30-12-2021 / 18:40:30.00 / 100.38 / 43.00 / 4427.38
 50.066872 /  19.913509 / 223.60 / 0.02 / 9 / 57.7095 / 30-12-2021 / 18:40:31.00 / 100.44 / 43.06 / 4426.31
 50.066872 /  19.913509 / 223.60 / 0.02 / 9 / 57.7095 / 30-12-2021 / 18:40:31.00 / 100.44 / 43.06 / 4426.31
 50.066872 /  19.913507 / 223.60 / 0.02 / 9 / 56.2868 / 30-12-2021 / 18:40:32.00 / 100.56 / 43.06 / 4423.94
 50.066872 /  19.913507 / 223.60 / 0.02 / 9 / 55.9998 / 30-12-2021 / 18:40:32.00 / 100.56 / 43.06 / 4423.94
 50.066875 /  19.913507 / 223.60 / 0.04 / 9 / 55.7169 / 30-12-2021 / 18:40:33.00 / 100.56 / 43.00 / 4424.44
 50.066875 /  19.913507 / 223.60 / 0.04 / 9 / 56.5697 / 30-12-2021 / 18:40:33.00 / 100.56 / 43.00 / 4424.44
 50.066875 /  19.913507 / 223.60 / 0.04 / 9 / 56.8567 / 30-12-2021 / 18:40:34.00 / 100.63 / 43.06 / 4423.13
 50.066875 /  19.913507 / 223.60 / 0.04 / 9 / 56.8567 / 30-12-2021 / 18:40:34.00 / 100.63 / 43.06 / 4423.13
 50.066879 /  19.913506 / 223.60 / 0.04 / 9 / 57.4266 / 30-12-2021 / 18:40:35.00 / 100.75 / 43.06 / 4420.75
 50.066879 /  19.913506 / 223.60 / 0.04 / 9 / 57.7095 / 30-12-2021 / 18:40:35.00 / 100.75 / 43.06 / 4420.75
 50.066879 /  19.913502 / 223.60 / 0.04 / 9 / 58.5664 / 30-12-2021 / 18:40:36.00 / 100.81 / 43.06 / 4419.94
 50.066879 /  19.913502 / 223.60 / 0.04 / 9 / 58.5664 / 30-12-2021 / 18:40:36.00 / 100.81 / 43.06 / 4419.94
 50.066879 /  19.913500 / 223.60 / 0.04 / 9 / 57.9965 / 30-12-2021 / 18:40:37.00 / 100.88 / 43.06 / 4418.88
 50.066879 /  19.913500 / 223.60 / 0.04 / 9 / 58.2794 / 30-12-2021 / 18:40:37.00 / 100.88 / 43.06 / 4418.88
 50.066879 /  19.913498 / 223.60 / 0.02 / 9 / 59.1363 / 30-12-2021 / 18:40:38.00 / 100.94 / 43.06 / 4417.81
 50.066879 /  19.913498 / 223.60 / 0.02 / 9 / 58.5664 / 30-12-2021 / 18:40:38.00 / 100.94 / 43.06 / 4417.81
 50.066883 /  19.913496 / 223.60 / 0.02 / 9 / 58.5664 / 30-12-2021 / 18:40:39.00 / 101.06 / 43.06 / 4415.44
 50.066883 /  19.913496 / 223.60 / 0.02 / 9 / 59.1363 / 30-12-2021 / 18:40:39.00 / 101.06 / 43.06 / 4415.44
 50.066883 /  19.913496 / 223.60 / 0.02 / 9 / 59.4192 / 30-12-2021 / 18:40:40.00 / 101.13 / 43.13 / 4414.63
 50.066883 /  19.913496 / 223.60 / 0.02 / 9 / 59.4192 / 30-12-2021 / 18:40:40.00 / 101.13 / 43.13 / 4414.63
 50.066883 /  19.913494 / 223.60 / 0.02 / 9 / 59.7062 / 30-12-2021 / 18:40:41.00 / 101.19 / 43.06 / 4413.56
 50.066883 /  19.913494 / 223.60 / 0.02 / 9 / 59.7062 / 30-12-2021 / 18:40:41.00 / 101.19 / 43.06 / 4413.56
 50.066883 /  19.913494 / 223.60 / 0.02 / 9 / 59.7062 / 30-12-2021 / 18:40:42.00 / 101.31 / 43.13 / 4411.19
 50.066883 /  19.913494 / 223.60 / 0.02 / 9 / 59.7062 / 30-12-2021 / 18:40:42.00 / 101.31 / 43.13 / 4411.19
 50.066887 /  19.913490 / 223.60 / 0.04 / 9 / 58.5664 / 30-12-2021 / 18:40:43.00 / 101.38 / 43.13 / 4410.38
 50.066887 /  19.913490 / 223.60 / 0.04 / 9 / 56.2868 / 30-12-2021 / 18:40:43.00 / 101.38 / 43.13 / 4410.38
 50.066887 /  19.913490 / 223.60 / 0.04 / 9 / 59.4192 / 30-12-2021 / 18:40:44.00 / 101.44 / 43.13 / 4409.31
 50.066887 /  19.913490 / 223.60 / 0.04 / 9 / 59.7062 / 30-12-2021 / 18:40:44.00 / 101.44 / 43.13 / 4409.31
 50.066887 /  19.913488 / 223.60 / 0.06 / 9 / 60.559 / 30-12-2021 / 18:40:45.00 / 101.50 / 43.13 / 4408.25
 50.066887 /  19.913488 / 223.60 / 0.06 / 9 / 60.559 / 30-12-2021 / 18:40:45.00 / 101.50 / 43.13 / 4408.25
 50.066887 /  19.913486 / 223.60 / 0.06 / 9 / 60.559 / 30-12-2021 / 18:40:46.00 / 101.56 / 43.13 / 4407.19
 50.066887 /  19.913486 / 223.60 / 0.06 / 9 / 60.559 / 30-12-2021 / 18:40:46.00 / 101.56 / 43.13 / 4407.19
 50.066887 /  19.913485 / 223.60 / 0.04 / 9 / 59.4192 / 30-12-2021 / 18:40:47.00 / 101.69 / 43.19 / 4404.81
 50.066887 /  19.913485 / 223.60 / 0.04 / 9 / 59.4192 / 30-12-2021 / 18:40:47.00 / 101.69 / 43.19 / 4404.81
 50.066887 /  19.913483 / 223.60 / 0.04 / 9 / 59.1363 / 30-12-2021 / 18:40:48.00 / 101.75 / 43.19 / 4404.00
 50.066887 /  19.913483 / 223.60 / 0.04 / 9 / 59.1363 / 30-12-2021 / 18:40:48.00 / 101.75 / 43.19 / 4404.00
 50.066887 /  19.913483 / 223.60 / 0.04 / 9 / 59.1363 / 30-12-2021 / 18:40:49.00 / 101.88 / 43.19 / 4401.63
 50.066887 /  19.913483 / 223.60 / 0.04 / 9 / 59.1363 / 30-12-2021 / 18:40:49.00 / 101.88 / 43.19 / 4401.63
 50.066887 /  19.913481 / 223.60 / 0.04 / 9 / 56.8567 / 30-12-2021 / 18:40:50.00 / 101.94 / 43.19 / 4400.81
 50.066887 /  19.913481 / 223.60 / 0.04 / 9 / 57.7095 / 30-12-2021 / 18:40:50.00 / 101.94 / 43.19 / 4400.81
 50.066887 /  19.913479 / 223.60 / 0.04 / 9 / 56.5697 / 30-12-2021 / 18:40:51.00 / 102.00 / 43.19 / 4399.75
 50.066887 /  19.913479 / 223.60 / 0.04 / 9 / 56.8567 / 30-12-2021 / 18:40:51.00 / 102.00 / 43.19 / 4399.75
 50.066887 /  19.913477 / 223.60 / 0.04 / 9 / 59.1363 / 30-12-2021 / 18:40:52.00 / 102.06 / 43.19 / 4398.64
 50.066887 /  19.913477 / 223.60 / 0.04 / 9 / 59.1363 / 30-12-2021 / 18:40:52.00 / 102.06 / 43.19 / 4398.64
 50.066891 /  19.913473 / 223.60 / 0.02 / 9 / 59.7062 / 30-12-2021 / 18:40:53.00 / 102.19 / 43.25 / 4396.12
 50.066891 /  19.913473 / 223.60 / 0.02 / 9 / 59.7062 / 30-12-2021 / 18:40:53.00 / 102.19 / 43.25 / 4396.12
 50.066891 /  19.913471 / 223.60 / 0.02 / 9 / 59.1363 / 30-12-2021 / 18:40:54.00 / 102.25 / 43.25 / 4395.11
 50.066891 /  19.913471 / 223.60 / 0.02 / 9 / 59.1363 / 30-12-2021 / 18:40:54.00 / 102.25 / 43.25 / 4395.11
 50.066891 /  19.913467 / 223.60 / 0.04 / 9 / 59.9891 / 30-12-2021 / 18:40:55.00 / 102.31 / 43.25 / 4393.81
 50.066891 /  19.913467 / 223.60 / 0.04 / 9 / 59.9891 / 30-12-2021 / 18:40:55.00 / 102.31 / 43.25 / 4393.81
 50.066891 /  19.913467 / 223.60 / 0.02 / 9 / 59.7062 / 30-12-2021 / 18:40:56.00 / 102.44 / 43.25 / 4391.09
 50.066891 /  19.913467 / 223.60 / 0.02 / 9 / 59.7062 / 30-12-2021 / 18:40:56.00 / 102.44 / 43.25 / 4391.09
 50.066891 /  19.913467 / 223.60 / 0.02 / 9 / 59.7062 / 30-12-2021 / 18:40:57.00 / 102.50 / 43.25 / 4389.89
 50.066891 /  19.913467 / 223.60 / 0.02 / 9 / 59.7062 / 30-12-2021 / 18:40:57.00 / 102.50 / 43.25 / 4389.89
 50.066891 /  19.913467 / 223.60 / 0.02 / 9 / 61.1289 / 30-12-2021 / 18:40:58.00 / 102.56 / 43.25 / 4388.40
 50.066891 /  19.913467 / 223.60 / 0.02 / 9 / 60.559 / 30-12-2021 / 18:40:58.00 / 102.56 / 43.25 / 4388.40
 50.066891 /  19.913467 / 223.60 / 0.04 / 9 / 60.2761 / 30-12-2021 / 18:40:59.00 / 102.69 / 43.25 / 4385.49
 50.066891 /  19.913467 / 223.60 / 0.04 / 9 / 59.7062 / 30-12-2021 / 18:40:59.00 / 102.69 / 43.25 / 4385.49
 50.066891 /  19.913467 / 223.60 / 0.04 / 9 / 56.5697 / 30-12-2021 / 18:41:00.00 / 102.75 / 43.25 / 4384.10
 50.066891 /  19.913467 / 223.60 / 0.04 / 9 / 56.2868 / 30-12-2021 / 18:41:00.00 / 102.75 / 43.25 / 4384.10
 50.066891 /  19.913467 / 223.60 / 0.02 / 9 / 56.8567 / 30-12-2021 / 18:41:01.00 / 102.88 / 43.31 / 4381.04
 50.066891 /  19.913467 / 223.60 / 0.02 / 9 / 56.8567 / 30-12-2021 / 18:41:01.00 / 102.88 / 43.31 / 4381.04
 50.066891 /  19.913467 / 223.60 / 0.02 / 9 / 57.1396 / 30-12-2021 / 18:41:02.00 / 102.94 / 43.31 / 4379.50
 50.066891 /  19.913467 / 223.60 / 0.02 / 9 / 57.1396 / 30-12-2021 / 18:41:02.00 / 102.94 / 43.31 / 4379.50
 50.066891 /  19.913467 / 223.60 / 0.06 / 9 / 58.8493 / 30-12-2021 / 18:41:03.00 / 103.00 / 43.31 / 4377.67
 50.066891 /  19.913467 / 223.60 / 0.06 / 9 / 58.8493 / 30-12-2021 / 18:41:03.00 / 103.00 / 43.31 / 4377.67
 50.066891 /  19.913467 / 223.60 / 0.06 / 9 / 59.9891 / 30-12-2021 / 18:41:04.00 / 103.13 / 43.31 / 4374.42
 50.066891 /  19.913467 / 223.60 / 0.06 / 9 / 59.9891 / 30-12-2021 / 18:41:04.00 / 103.13 / 43.31 / 4374.42
 50.066891 /  19.913467 / 223.60 / 0.02 / 9 / 59.7062 / 30-12-2021 / 18:41:05.00 / 103.19 / 43.31 / 4372.69
 50.066891 /  19.913467 / 223.60 / 0.02 / 9 / 59.7062 / 30-12-2021 / 18:41:05.00 / 103.19 / 43.31 / 4372.69
 50.066891 /  19.913467 / 223.60 / 0.04 / 9 / 57.1396 / 30-12-2021 / 18:41:06.00 / 103.31 / 43.31 / 4369.30
 50.066891 /  19.913467 / 223.60 / 0.04 / 9 / 57.1396 / 30-12-2021 / 18:41:06.00 / 103.31 / 43.31 / 4369.30
 50.066891 /  19.913467 / 223.60 / 0.06 / 9 / 58.5664 / 30-12-2021 / 18:41:07.00 / 103.38 / 43.31 / 4367.42
 50.066891 /  19.913467 / 223.60 / 0.06 / 9 / 58.5664 / 30-12-2021 / 18:41:07.00 / 103.38 / 43.31 / 4367.42
 50.066891 /  19.913467 / 223.60 / 0.07 / 9 / 58.8493 / 30-12-2021 / 18:41:08.00 / 103.44 / 43.38 / 4365.25
 50.066891 /  19.913467 / 223.60 / 0.07 / 9 / 59.4192 / 30-12-2021 / 18:41:08.00 / 103.44 / 43.38 / 4365.25
 50.066891 /  19.913467 / 223.60 / 0.07 / 9 / 57.7095 / 30-12-2021 / 18:41:09.00 / 103.56 / 43.38 / 4361.66
 50.066891 /  19.913467 / 223.60 / 0.07 / 9 / 57.7095 / 30-12-2021 / 18:41:09.00 / 103.56 / 43.38 / 4361.66
 50.066891 /  19.913467 / 223.60 / 0.04 / 9 / 56.8567 / 30-12-2021 / 18:41:10.00 / 103.63 / 43.38 / 4359.59
 50.066891 /  19.913467 / 223.60 / 0.04 / 9 / 55.4299 / 30-12-2021 / 18:41:10.00 / 103.63 / 43.38 / 4359.59
 50.066887 /  19.913467 / 223.60 / 0.04 / 9 / 56.5697 / 30-12-2021 / 18:41:11.00 / 103.75 / 43.38 / 4355.86
 50.066891 /  19.913454 / 223.60 / 0.02 / 9 / 57.9965 / 30-12-2021 / 18:41:19.00 / 103.81 / 43.38 / 4353.64
 50.066891 /  19.913454 / 223.60 / 0.02 / 9 / 57.9965 / 30-12-2021 / 18:41:19.00 / 103.81 / 43.38 / 4353.64
 50.066887 /  19.913452 / 223.60 / 0.02 / 9 / 59.9891 / 30-12-2021 / 18:41:20.00 / 104.50 / 43.44 / 4337.52
 50.066887 /  19.913452 / 223.60 / 0.02 / 9 / 60.559 / 30-12-2021 / 18:41:20.00 / 104.50 / 43.44 / 4337.52
 50.066887 /  19.913450 / 223.60 / 0.02 / 9 / 59.1363 / 30-12-2021 / 18:41:21.00 / 104.56 / 43.44 / 4336.97
 50.066887 /  19.913450 / 223.60 / 0.02 / 9 / 57.9965 / 30-12-2021 / 18:41:21.00 / 104.56 / 43.44 / 4336.97
 50.066887 /  19.913446 / 223.60 / 0.04 / 9 / 57.1396 / 30-12-2021 / 18:41:22.00 / 104.69 / 43.44 / 4332.52
 50.066887 /  19.913446 / 223.60 / 0.04 / 9 / 57.1396 / 30-12-2021 / 18:41:22.00 / 104.69 / 43.44 / 4332.52
 50.066887 /  19.913445 / 223.60 / 0.04 / 9 / 56.8567 / 30-12-2021 / 18:41:23.00 / 104.75 / 43.50 / 4329.57
 50.066887 /  19.913445 / 223.60 / 0.04 / 9 / 54.5771 / 30-12-2021 / 18:41:23.00 / 104.75 / 43.50 / 4329.57
 50.066887 /  19.913441 / 223.60 / 0.04 / 9 / 57.4266 / 30-12-2021 / 18:41:24.00 / 104.81 / 43.50 / 4326.33
 50.066887 /  19.913441 / 223.60 / 0.04 / 9 / 57.4266 / 30-12-2021 / 18:41:24.00 / 104.81 / 43.50 / 4326.33
 50.066887 /  19.913441 / 223.60 / 0.04 / 9 / 57.7095 / 30-12-2021 / 18:41:25.00 / 104.88 / 43.50 / 4323.04
 50.066887 /  19.913441 / 223.60 / 0.04 / 9 / 56.5697 / 30-12-2021 / 18:41:25.00 / 104.88 / 43.50 / 4323.04
 50.066887 /  19.913437 / 223.60 / 0.04 / 9 / 57.1396 / 30-12-2021 / 18:41:26.00 / 104.94 / 43.50 / 4319.71
 50.066887 /  19.913437 / 223.60 / 0.04 / 9 / 57.1396 / 30-12-2021 / 18:41:26.00 / 104.94 / 43.50 / 4319.71
 50.066887 /  19.913435 / 223.60 / 0.02 / 9 / 57.7095 / 30-12-2021 / 18:41:27.00 / 105.00 / 43.56 / 4316.32
 50.066887 /  19.913435 / 223.60 / 0.02 / 9 / 57.4266 / 30-12-2021 / 18:41:27.00 / 105.00 / 43.56 / 4316.32
 50.066887 /  19.913435 / 223.60 / 0.02 / 9 / 56.2868 / 30-12-2021 / 18:41:28.00 / 105.13 / 43.50 / 4311.53
 50.066887 /  19.913435 / 223.60 / 0.02 / 9 / 56.2868 / 30-12-2021 / 18:41:28.00 / 105.13 / 43.50 / 4311.53
 50.066887 /  19.913433 / 223.60 / 0.02 / 9 / 56.2868 / 30-12-2021 / 18:41:29.00 / 105.19 / 43.56 / 4308.25
 50.066887 /  19.913433 / 223.60 / 0.02 / 9 / 55.9998 / 30-12-2021 / 18:41:29.00 / 105.19 / 43.56 / 4308.25
 50.066887 /  19.913431 / 223.60 / 0.02 / 9 / 56.2868 / 30-12-2021 / 18:41:30.00 / 105.25 / 43.56 / 4304.67
 50.066887 /  19.913431 / 223.60 / 0.02 / 9 / 55.9998 / 30-12-2021 / 18:41:30.00 / 105.25 / 43.56 / 4304.67
 50.066887 /  19.913431 / 223.60 / 0.02 / 9 / 57.7095 / 30-12-2021 / 18:41:31.00 / 105.31 / 43.56 / 4301.04
 50.066887 /  19.913431 / 223.60 / 0.02 / 9 / 57.7095 / 30-12-2021 / 18:41:31.00 / 105.31 / 43.56 / 4301.04
 50.066887 /  19.913431 / 223.60 / 0.04 / 9 / 57.4266 / 30-12-2021 / 18:41:32.00 / 105.38 / 43.56 / 4297.36
 50.066887 /  19.913431 / 223.60 / 0.04 / 9 / 57.4266 / 30-12-2021 / 18:41:32.00 / 105.38 / 43.56 / 4297.36
 50.066887 /  19.913429 / 223.60 / 0.04 / 9 / 57.1396 / 30-12-2021 / 18:41:33.00 / 105.44 / 43.56 / 4293.64
 50.066887 /  19.913429 / 223.60 / 0.04 / 9 / 57.1396 / 30-12-2021 / 18:41:33.00 / 105.44 / 43.56 / 4293.64
 50.066883 /  19.913429 / 223.60 / 0.04 / 9 / 57.7095 / 30-12-2021 / 18:41:34.00 / 105.50 / 43.63 / 4289.86
 50.066883 /  19.913429 / 223.60 / 0.04 / 9 / 57.7095 / 30-12-2021 / 18:41:34.00 / 105.50 / 43.63 / 4289.86
 50.066883 /  19.913431 / 223.60 / 0.04 / 9 / 56.8567 / 30-12-2021 / 18:41:35.00 / 105.56 / 43.63 / 4286.04
 50.066883 /  19.913431 / 223.60 / 0.04 / 9 / 56.8567 / 30-12-2021 / 18:41:35.00 / 105.56 / 43.63 / 4286.04
 50.066883 /  19.913433 / 223.60 / 0.06 / 9 / 57.4266 / 30-12-2021 / 18:41:36.00 / 105.63 / 43.63 / 4282.17
 50.066883 /  19.913433 / 223.60 / 0.06 / 9 / 57.4266 / 30-12-2021 / 18:41:36.00 / 105.63 / 43.63 / 4282.17
 50.066879 /  19.913435 / 223.60 / 0.06 / 9 / 57.1396 / 30-12-2021 / 18:41:37.00 / 105.69 / 43.63 / 4278.26
 50.066879 /  19.913435 / 223.60 / 0.06 / 9 / 57.1396 / 30-12-2021 / 18:41:37.00 / 105.69 / 43.63 / 4278.26
 50.066879 /  19.913435 / 223.60 / 0.04 / 9 / 57.1396 / 30-12-2021 / 18:41:38.00 / 105.81 / 43.63 / 4272.93
 50.066879 /  19.913435 / 223.60 / 0.04 / 9 / 57.1396 / 30-12-2021 / 18:41:38.00 / 105.81 / 43.63 / 4272.93
 50.066879 /  19.913437 / 223.60 / 0.04 / 9 / 57.1396 / 30-12-2021 / 18:41:39.00 / 105.88 / 43.63 / 4269.11
 50.066879 /  19.913437 / 223.60 / 0.04 / 9 / 57.1396 / 30-12-2021 / 18:41:39.00 / 105.88 / 43.63 / 4269.11
 50.066879 /  19.913439 / 223.60 / 0.02 / 9 / 56.8567 / 30-12-2021 / 18:41:40.00 / 105.94 / 43.69 / 4265.00
 50.066879 /  19.913439 / 223.60 / 0.02 / 9 / 56.8567 / 30-12-2021 / 18:41:40.00 / 105.94 / 43.69 / 4265.00
 50.066875 /  19.913441 / 223.60 / 0.02 / 9 / 57.1396 / 30-12-2021 / 18:41:41.00 / 106.00 / 43.63 / 4260.84
 50.066875 /  19.913441 / 223.60 / 0.02 / 9 / 57.1396 / 30-12-2021 / 18:41:41.00 / 106.00 / 43.63 / 4260.84
 50.066875 /  19.913441 / 223.60 / 0.02 / 9 / 57.1396 / 30-12-2021 / 18:41:42.00 / 106.06 / 43.69 / 4256.63
 50.066875 /  19.913441 / 223.60 / 0.02 / 9 / 57.4266 / 30-12-2021 / 18:41:42.00 / 106.06 / 43.69 / 4256.63
 50.066872 /  19.913443 / 223.60 / 0.02 / 9 / 57.4266 / 30-12-2021 / 18:41:43.00 / 106.13 / 43.69 / 4252.38
 50.066872 /  19.913443 / 223.60 / 0.02 / 9 / 57.4266 / 30-12-2021 / 18:41:43.00 / 106.13 / 43.69 / 4252.38
 50.066872 /  19.913441 / 223.60 / 0.04 / 9 / 57.4266 / 30-12-2021 / 18:41:44.00 / 106.25 / 43.69 / 4246.71
 50.066872 /  19.913441 / 223.60 / 0.04 / 9 / 57.4266 / 30-12-2021 / 18:41:44.00 / 106.25 / 43.69 / 4246.71
 50.066868 /  19.913441 / 223.60 / 0.06 / 9 / 57.4266 / 30-12-2021 / 18:41:45.00 / 106.31 / 43.75 / 4242.56
 50.066868 /  19.913441 / 223.60 / 0.06 / 9 / 57.7095 / 30-12-2021 / 18:41:45.00 / 106.31 / 43.75 / 4242.56
 50.066864 /  19.913441 / 223.60 / 0.07 / 9 / 55.9998 / 30-12-2021 / 18:41:46.00 / 106.38 / 43.69 / 4238.11
 50.066864 /  19.913441 / 223.60 / 0.07 / 9 / 56.5697 / 30-12-2021 / 18:41:46.00 / 106.38 / 43.69 / 4238.11
 50.066860 /  19.913441 / 223.60 / 0.07 / 9 / 57.7095 / 30-12-2021 / 18:41:47.00 / 106.44 / 43.75 / 4233.61
 50.066860 /  19.913441 / 223.60 / 0.07 / 9 / 57.7095 / 30-12-2021 / 18:41:47.00 / 106.44 / 43.75 / 4233.61
 50.066860 /  19.913441 / 223.60 / 0.07 / 9 / 57.7095 / 30-12-2021 / 18:41:48.00 / 106.56 / 43.75 / 4227.70
 50.066860 /  19.913441 / 223.60 / 0.07 / 9 / 57.4266 / 30-12-2021 / 18:41:48.00 / 106.56 / 43.75 / 4227.70
 50.066856 /  19.913439 / 223.60 / 0.06 / 9 / 57.9965 / 30-12-2021 / 18:41:49.00 / 106.63 / 43.75 / 4223.31
 50.066856 /  19.913439 / 223.60 / 0.06 / 9 / 58.5664 / 30-12-2021 / 18:41:49.00 / 106.63 / 43.75 / 4223.31
 50.066853 /  19.913437 / 223.60 / 0.06 / 9 / 58.2794 / 30-12-2021 / 18:41:50.00 / 106.69 / 43.75 / 4218.61
 50.066853 /  19.913437 / 223.60 / 0.06 / 9 / 57.9965 / 30-12-2021 / 18:41:50.00 / 106.69 / 43.75 / 4218.61
 50.066849 /  19.913435 / 223.60 / 0.06 / 9 / 57.7095 / 30-12-2021 / 18:41:51.00 / 106.81 / 43.81 / 4212.51
 50.066849 /  19.913435 / 223.60 / 0.06 / 9 / 57.7095 / 30-12-2021 / 18:41:51.00 / 106.81 / 43.81 / 4212.51
 50.066845 /  19.913437 / 223.60 / 0.06 / 9 / 56.5697 / 30-12-2021 / 18:41:52.00 / 106.81 / 43.75 / 4209.29
 50.066845 /  19.913437 / 223.60 / 0.06 / 9 / 56.5697 / 30-12-2021 / 18:41:52.00 / 106.81 / 43.75 / 4209.29
 50.066845 /  19.913433 / 223.60 / 0.06 / 9 / 57.9965 / 30-12-2021 / 18:41:53.00 / 106.94 / 43.81 / 4202.84
 50.066845 /  19.913433 / 223.60 / 0.06 / 9 / 57.9965 / 30-12-2021 / 18:41:53.00 / 106.94 / 43.81 / 4202.84
 50.066841 /  19.913431 / 223.60 / 0.04 / 9 / 58.8493 / 30-12-2021 / 18:41:54.00 / 107.00 / 43.81 / 4198.15
 50.066841 /  19.913431 / 223.60 / 0.04 / 9 / 58.8493 / 30-12-2021 / 18:41:54.00 / 107.00 / 43.81 / 4198.15
 50.066841 /  19.913431 / 223.60 / 0.04 / 9 / 60.2761 / 30-12-2021 / 18:41:55.00 / 107.06 / 43.81 / 4193.17
 50.066841 /  19.913431 / 223.60 / 0.04 / 9 / 59.9891 / 30-12-2021 / 18:41:55.00 / 107.06 / 43.81 / 4193.17
 50.066841 /  19.913431 / 223.60 / 0.04 / 9 / 59.1363 / 30-12-2021 / 18:41:56.00 / 107.13 / 43.81 / 4188.14
 50.066841 /  19.913431 / 223.60 / 0.04 / 9 / 59.1363 / 30-12-2021 / 18:41:56.00 / 107.13 / 43.81 / 4188.14
 50.066841 /  19.913431 / 223.60 / 0.04 / 9 / 57.1396 / 30-12-2021 / 18:41:57.00 / 107.25 / 43.88 / 4181.70
 50.066841 /  19.913431 / 223.60 / 0.04 / 9 / 57.4266 / 30-12-2021 / 18:41:57.00 / 107.25 / 43.88 / 4181.70
 50.066841 /  19.913431 / 223.60 / 0.02 / 9 / 57.1396 / 30-12-2021 / 18:41:58.00 / 107.31 / 43.88 / 4176.77
 50.066841 /  19.913431 / 223.60 / 0.02 / 9 / 57.4266 / 30-12-2021 / 18:41:58.00 / 107.31 / 43.88 / 4176.77
 50.066841 /  19.913431 / 223.60 / 0.06 / 9 / 57.1396 / 30-12-2021 / 18:41:59.00 / 107.38 / 43.88 / 4171.55
 50.066841 /  19.913431 / 223.60 / 0.06 / 9 / 56.8567 / 30-12-2021 / 18:41:59.00 / 107.38 / 43.88 / 4171.55
 50.066837 /  19.913439 / 223.60 / 0.11 / 9 / 56.2868 / 30-12-2021 / 18:42:00.00 / 107.50 / 43.88 / 4164.91
 50.066837 /  19.913439 / 223.60 / 0.11 / 9 / 56.2868 / 30-12-2021 / 18:42:00.00 / 107.50 / 43.88 / 4164.91
 50.066833 /  19.913437 / 223.60 / 0.09 / 9 / 55.147 / 30-12-2021 / 18:42:01.00 / 107.56 / 43.88 / 4159.79
 50.066833 /  19.913437 / 223.60 / 0.09 / 9 / 55.147 / 30-12-2021 / 18:42:01.00 / 107.56 / 43.88 / 4159.79
 50.066833 /  19.913439 / 223.60 / 0.07 / 9 / 54.86 / 30-12-2021 / 18:42:02.00 / 107.69 / 43.88 / 4153.01
 50.066833 /  19.913439 / 223.60 / 0.07 / 9 / 54.86 / 30-12-2021 / 18:42:02.00 / 107.69 / 43.88 / 4153.01
 50.066833 /  19.913439 / 223.60 / 0.04 / 9 / 54.5771 / 30-12-2021 / 18:42:03.00 / 107.75 / 43.88 / 4147.75
 50.066833 /  19.913439 / 223.60 / 0.04 / 9 / 54.5771 / 30-12-2021 / 18:42:03.00 / 107.75 / 43.88 / 4147.75
 50.066833 /  19.913441 / 223.60 / 0.04 / 9 / 55.9998 / 30-12-2021 / 18:42:04.00 / 107.81 / 43.94 / 4142.18
 50.066833 /  19.913441 / 223.60 / 0.04 / 9 / 55.7169 / 30-12-2021 / 18:42:04.00 / 107.81 / 43.94 / 4142.18
 50.066833 /  19.913441 / 223.60 / 0.02 / 9 / 55.4299 / 30-12-2021 / 18:42:05.00 / 107.88 / 43.94 / 4136.57
 50.066833 /  19.913441 / 223.60 / 0.02 / 9 / 55.7169 / 30-12-2021 / 18:42:05.00 / 107.88 / 43.94 / 4136.57
 50.066833 /  19.913441 / 223.60 / 0.02 / 9 / 55.7169 / 30-12-2021 / 18:42:06.00 / 108.00 / 43.94 / 4129.55
 50.066833 /  19.913441 / 223.60 / 0.02 / 9 / 55.7169 / 30-12-2021 / 18:42:06.00 / 108.00 / 43.94 / 4129.55
 50.066837 /  19.913443 / 223.60 / 0.02 / 9 / 55.7169 / 30-12-2021 / 18:42:07.00 / 108.06 / 43.94 / 4124.04
 50.066837 /  19.913443 / 223.60 / 0.02 / 9 / 55.4299 / 30-12-2021 / 18:42:07.00 / 108.06 / 43.94 / 4124.04
 50.066837 /  19.913443 / 223.60 / 0.02 / 9 / 55.7169 / 30-12-2021 / 18:42:08.00 / 108.13 / 43.94 / 4118.24
 50.066837 /  19.913443 / 223.60 / 0.02 / 9 / 55.7169 / 30-12-2021 / 18:42:08.00 / 108.13 / 43.94 / 4118.24
 50.066833 /  19.913445 / 223.60 / 0.02 / 9 / 54.86 / 30-12-2021 / 18:42:09.00 / 108.25 / 44.00 / 4111.02
 50.066833 /  19.913445 / 223.60 / 0.02 / 9 / 55.4299 / 30-12-2021 / 18:42:09.00 / 108.25 / 44.00 / 4111.02
 50.066833 /  19.913445 / 223.60 / 0.02 / 9 / 54.86 / 30-12-2021 / 18:42:10.00 / 108.31 / 43.94 / 4105.32
 50.066833 /  19.913445 / 223.60 / 0.02 / 9 / 54.86 / 30-12-2021 / 18:42:10.00 / 108.31 / 43.94 / 4105.32
 50.066833 /  19.913446 / 223.60 / 0.02 / 9 / 54.2901 / 30-12-2021 / 18:42:11.00 / 108.38 / 44.00 / 4099.32
 50.066833 /  19.913446 / 223.60 / 0.02 / 9 / 54.0031 / 30-12-2021 / 18:42:11.00 / 108.38 / 44.00 / 4099.32
 50.066833 /  19.913446 / 223.60 / 0.02 / 9 / 54.0031 / 30-12-2021 / 18:42:12.00 / 108.44 / 44.00 / 4093.28
 50.066833 /  19.913446 / 223.60 / 0.02 / 9 / 54.0031 / 30-12-2021 / 18:42:12.00 / 108.44 / 44.00 / 4093.28
 50.066837 /  19.913450 / 223.50 / 0.02 / 9 / 57.4266 / 30-12-2021 / 18:42:20.00 / 108.56 / 44.00 / 4085.82
 50.066837 /  19.913450 / 223.50 / 0.02 / 9 / 55.4299 / 30-12-2021 / 18:42:20.00 / 108.56 / 44.00 / 4085.82
 50.066837 /  19.913450 / 223.50 / 0.02 / 9 / 55.7169 / 30-12-2021 / 18:42:20.00 / 109.19 / 44.06 / 4067.63
 50.066841 /  19.913450 / 223.20 / 0.02 / 9 / 54.0031 / 30-12-2021 / 18:42:22.00 / 109.25 / 44.13 / 4063.20
 50.066841 /  19.913450 / 223.20 / 0.02 / 9 / 54.86 / 30-12-2021 / 18:42:22.00 / 109.25 / 44.13 / 4063.20
 50.066841 /  19.913448 / 223.10 / 0.02 / 9 / 55.147 / 30-12-2021 / 18:42:23.00 / 109.31 / 44.13 / 4056.48
 50.066841 /  19.913448 / 223.10 / 0.02 / 9 / 56.5697 / 30-12-2021 / 18:42:23.00 / 109.31 / 44.13 / 4056.48
 50.066841 /  19.913448 / 223.10 / 0.02 / 9 / 56.5697 / 30-12-2021 / 18:42:24.00 / 109.38 / 44.13 / 4049.70
 50.066841 /  19.913448 / 223.10 / 0.02 / 9 / 55.9998 / 30-12-2021 / 18:42:24.00 / 109.38 / 44.13 / 4049.70
 50.066845 /  19.913448 / 223.00 / 0.02 / 9 / 55.9998 / 30-12-2021 / 18:42:25.00 / 109.44 / 44.13 / 4042.88
 50.066845 /  19.913448 / 223.00 / 0.02 / 9 / 54.2901 / 30-12-2021 / 18:42:25.00 / 109.44 / 44.13 / 4042.88
 50.066845 /  19.913448 / 222.90 / 0.04 / 9 / 54.5771 / 30-12-2021 / 18:42:26.00 / 109.50 / 44.13 / 4036.01
 50.066845 /  19.913448 / 222.90 / 0.04 / 9 / 56.2868 / 30-12-2021 / 18:42:26.00 / 109.50 / 44.13 / 4036.01
 50.066849 /  19.913448 / 222.90 / 0.04 / 9 / 56.2868 / 30-12-2021 / 18:42:27.00 / 109.56 / 44.19 / 4029.09
 50.066849 /  19.913448 / 222.90 / 0.04 / 9 / 57.1396 / 30-12-2021 / 18:42:27.00 / 109.56 / 44.19 / 4029.09
 50.066849 /  19.913448 / 222.90 / 0.04 / 9 / 57.1396 / 30-12-2021 / 18:42:28.00 / 109.63 / 44.19 / 4022.12
 50.066849 /  19.913448 / 222.90 / 0.04 / 9 / 56.2868 / 30-12-2021 / 18:42:28.00 / 109.63 / 44.19 / 4022.12
 50.066849 /  19.913448 / 222.80 / 0.04 / 9 / 56.5697 / 30-12-2021 / 18:42:29.00 / 109.69 / 44.19 / 4015.11
 50.066849 /  19.913448 / 222.80 / 0.04 / 9 / 55.7169 / 30-12-2021 / 18:42:29.00 / 109.69 / 44.19 / 4015.11
 50.066853 /  19.913448 / 222.80 / 0.02 / 9 / 55.9998 / 30-12-2021 / 18:42:30.00 / 109.75 / 44.19 / 4008.04
 50.066853 /  19.913448 / 222.80 / 0.02 / 9 / 55.9998 / 30-12-2021 / 18:42:30.00 / 109.75 / 44.19 / 4008.04
 50.066856 /  19.913448 / 222.80 / 0.02 / 9 / 55.9998 / 30-12-2021 / 18:42:31.00 / 109.81 / 44.25 / 4000.93
 50.066856 /  19.913448 / 222.80 / 0.02 / 9 / 56.2868 / 30-12-2021 / 18:42:31.00 / 109.81 / 44.25 / 4000.93
 50.066856 /  19.913448 / 222.10 / 0.02 / 8 / 56.5697 / 30-12-2021 / 18:42:32.00 / 109.88 / 44.19 / 3993.77
 50.066856 /  19.913448 / 222.10 / 0.02 / 8 / 55.7169 / 30-12-2021 / 18:42:32.00 / 109.88 / 44.19 / 3993.77
 50.066860 /  19.913446 / 222.10 / 0.02 / 8 / 55.7169 / 30-12-2021 / 18:42:33.00 / 109.94 / 44.25 / 3986.56
 50.066860 /  19.913446 / 222.10 / 0.02 / 8 / 55.4299 / 30-12-2021 / 18:42:33.00 / 109.94 / 44.25 / 3986.56
 50.066864 /  19.913446 / 222.10 / 0.04 / 8 / 55.4299 / 30-12-2021 / 18:42:34.00 / 110.00 / 44.25 / 3979.30
 50.066864 /  19.913446 / 222.10 / 0.04 / 8 / 56.2868 / 30-12-2021 / 18:42:34.00 / 110.00 / 44.25 / 3979.30
 50.066868 /  19.913445 / 222.10 / 0.02 / 8 / 55.9998 / 30-12-2021 / 18:42:35.00 / 110.06 / 44.25 / 3972.00
 50.066868 /  19.913445 / 222.10 / 0.02 / 8 / 55.147 / 30-12-2021 / 18:42:35.00 / 110.06 / 44.25 / 3972.00
 50.066872 /  19.913445 / 222.10 / 0.02 / 8 / 55.147 / 30-12-2021 / 18:42:36.00 / 110.13 / 44.25 / 3964.64
 50.066872 /  19.913445 / 222.10 / 0.02 / 8 / 55.9998 / 30-12-2021 / 18:42:36.00 / 110.13 / 44.25 / 3964.64
 50.066872 /  19.913443 / 221.10 / 0.02 / 9 / 55.9998 / 30-12-2021 / 18:42:37.00 / 110.19 / 44.31 / 3957.24
 50.066872 /  19.913443 / 221.10 / 0.02 / 9 / 56.2868 / 30-12-2021 / 18:42:37.00 / 110.19 / 44.31 / 3957.24
 50.066875 /  19.913443 / 221.10 / 0.02 / 9 / 56.2868 / 30-12-2021 / 18:42:38.00 / 110.25 / 44.31 / 3949.79
 50.066875 /  19.913443 / 221.10 / 0.02 / 9 / 55.7169 / 30-12-2021 / 18:42:38.00 / 110.25 / 44.31 / 3949.79
 50.066875 /  19.913445 / 221.10 / 0.04 / 9 / 56.5697 / 30-12-2021 / 18:42:39.00 / 110.31 / 44.31 / 3942.29
 50.066875 /  19.913445 / 221.10 / 0.04 / 9 / 56.8567 / 30-12-2021 / 18:42:39.00 / 110.31 / 44.31 / 3942.29
 50.066875 /  19.913446 / 220.50 / 0.04 / 8 / 56.8567 / 30-12-2021 / 18:42:40.00 / 110.38 / 44.31 / 3934.74
 50.066875 /  19.913446 / 220.50 / 0.04 / 8 / 54.5771 / 30-12-2021 / 18:42:40.00 / 110.38 / 44.31 / 3934.74
 50.066879 /  19.913445 / 220.30 / 0.04 / 9 / 54.2901 / 30-12-2021 / 18:42:41.00 / 110.44 / 44.31 / 3927.14
 50.066879 /  19.913445 / 220.30 / 0.04 / 9 / 52.5804 / 30-12-2021 / 18:42:41.00 / 110.44 / 44.31 / 3927.14
 50.066879 /  19.913446 / 220.00 / 0.04 / 9 / 52.5804 / 30-12-2021 / 18:42:42.00 / 110.50 / 44.38 / 3919.50
 50.066879 /  19.913446 / 220.00 / 0.04 / 9 / 54.2901 / 30-12-2021 / 18:42:42.00 / 110.50 / 44.38 / 3919.50
 50.066879 /  19.913450 / 219.80 / 0.04 / 9 / 54.2901 / 30-12-2021 / 18:42:43.00 / 110.56 / 44.38 / 3911.81
 50.066879 /  19.913452 / 219.70 / 0.04 / 9 / 53.7202 / 30-12-2021 / 18:42:44.00 / 110.63 / 44.38 / 3904.06
 50.066879 /  19.913452 / 219.70 / 0.04 / 9 / 53.4332 / 30-12-2021 / 18:42:44.00 / 110.63 / 44.38 / 3904.06
 50.066883 /  19.913454 / 219.70 / 0.06 / 9 / 54.5771 / 30-12-2021 / 18:42:45.00 / 110.69 / 44.38 / 3896.27
 50.066883 /  19.913454 / 219.70 / 0.06 / 9 / 54.0031 / 30-12-2021 / 18:42:45.00 / 110.69 / 44.38 / 3896.27
 50.066883 /  19.913456 / 219.10 / 0.06 / 9 / 53.7202 / 30-12-2021 / 18:42:46.00 / 110.75 / 44.38 / 3888.43
 50.066883 /  19.913456 / 219.10 / 0.06 / 9 / 54.2901 / 30-12-2021 / 18:42:46.00 / 110.81 / 44.44 / 3880.55
 50.066883 /  19.913456 / 219.10 / 0.06 / 9 / 54.86 / 30-12-2021 / 18:42:46.00 / 110.81 / 44.44 / 3880.55
 50.066883 /  19.913464 / 219.10 / 0.06 / 9 / 54.86 / 30-12-2021 / 18:42:48.00 / 110.88 / 44.44 / 3872.61
 50.066883 /  19.913464 / 219.10 / 0.06 / 9 / 54.86 / 30-12-2021 / 18:42:48.00 / 110.88 / 44.44 / 3872.61
 50.066883 /  19.913467 / 219.10 / 0.06 / 9 / 54.2901 / 30-12-2021 / 18:42:49.00 / 110.94 / 44.44 / 3864.63
 50.066883 /  19.913467 / 219.10 / 0.06 / 9 / 54.5771 / 30-12-2021 / 18:42:49.00 / 110.94 / 44.44 / 3864.63
 50.066879 /  19.913469 / 218.60 / 0.06 / 9 / 54.5771 / 30-12-2021 / 18:42:50.00 / 111.00 / 44.44 / 3856.60
 50.066879 /  19.913469 / 218.60 / 0.06 / 9 / 55.147 / 30-12-2021 / 18:42:50.00 / 111.00 / 44.44 / 3856.60
 50.066879 /  19.913473 / 218.60 / 0.06 / 9 / 54.86 / 30-12-2021 / 18:42:51.00 / 111.06 / 44.44 / 3848.52
 50.066879 /  19.913473 / 218.60 / 0.06 / 9 / 54.86 / 30-12-2021 / 18:42:51.00 / 111.06 / 44.44 / 3848.52
 50.066879 /  19.913477 / 218.60 / 0.06 / 9 / 55.147 / 30-12-2021 / 18:42:52.00 / 111.13 / 44.44 / 3840.39
 50.066879 /  19.913477 / 218.60 / 0.06 / 9 / 54.86 / 30-12-2021 / 18:42:52.00 / 111.13 / 44.44 / 3840.39
 50.066875 /  19.913481 / 218.30 / 0.06 / 9 / 54.86 / 30-12-2021 / 18:42:53.00 / 111.19 / 44.44 / 3832.21
 50.066875 /  19.913481 / 218.30 / 0.06 / 9 / 55.4299 / 30-12-2021 / 18:42:53.00 / 111.19 / 44.44 / 3832.21
 50.066875 /  19.913485 / 218.30 / 0.04 / 9 / 55.147 / 30-12-2021 / 18:42:54.00 / 111.25 / 44.50 / 3823.98
 50.066875 /  19.913485 / 218.30 / 0.04 / 9 / 55.4299 / 30-12-2021 / 18:42:54.00 / 111.25 / 44.50 / 3823.98
 50.066872 /  19.913488 / 218.30 / 0.04 / 9 / 55.147 / 30-12-2021 / 18:42:55.00 / 111.38 / 44.50 / 3814.35
 50.066872 /  19.913488 / 218.30 / 0.04 / 9 / 53.1503 / 30-12-2021 / 18:42:55.00 / 111.38 / 44.50 / 3814.35
 50.066872 /  19.913492 / 218.30 / 0.04 / 9 / 53.1503 / 30-12-2021 / 18:42:56.00 / 111.44 / 44.50 / 3806.23
 50.066872 /  19.913492 / 218.30 / 0.04 / 9 / 51.1536 / 30-12-2021 / 18:42:56.00 / 111.44 / 44.50 / 3806.23
 50.066872 /  19.913494 / 218.30 / 0.06 / 9 / 52.5804 / 30-12-2021 / 18:42:57.00 / 111.50 / 44.50 / 3797.81
 50.066872 /  19.913494 / 218.30 / 0.06 / 9 / 51.1536 / 30-12-2021 / 18:42:57.00 / 111.50 / 44.50 / 3797.81
 50.066868 /  19.913498 / 218.10 / 0.06 / 9 / 52.2934 / 30-12-2021 / 18:42:58.00 / 111.50 / 44.50 / 3790.70
 50.066868 /  19.913498 / 218.10 / 0.06 / 9 / 51.7235 / 30-12-2021 / 18:42:58.00 / 111.50 / 44.50 / 3790.70
 50.066868 /  19.913500 / 218.10 / 0.06 / 9 / 51.4406 / 30-12-2021 / 18:42:59.00 / 111.63 / 44.56 / 3780.62
 50.066868 /  19.913502 / 218.10 / 0.04 / 9 / 54.0031 / 30-12-2021 / 18:43:00.00 / 111.69 / 44.56 / 3772.31
 50.066868 /  19.913502 / 218.10 / 0.04 / 9 / 53.7202 / 30-12-2021 / 18:43:00.00 / 111.69 / 44.56 / 3772.31
 50.066864 /  19.913504 / 218.10 / 0.04 / 9 / 54.2901 / 30-12-2021 / 18:43:01.00 / 111.75 / 44.56 / 3763.70
 50.066864 /  19.913504 / 218.10 / 0.04 / 9 / 55.4299 / 30-12-2021 / 18:43:01.00 / 111.75 / 44.56 / 3763.70
 50.066864 /  19.913506 / 218.10 / 0.02 / 9 / 51.7235 / 30-12-2021 / 18:43:02.00 / 111.81 / 44.56 / 3755.04
 50.066864 /  19.913506 / 218.10 / 0.02 / 9 / 51.1536 / 30-12-2021 / 18:43:02.00 / 111.81 / 44.56 / 3755.04
 50.066864 /  19.913507 / 218.10 / 0.02 / 9 / 51.1536 / 30-12-2021 / 18:43:03.00 / 111.88 / 44.56 / 3746.33
 50.066864 /  19.913507 / 218.10 / 0.02 / 9 / 51.7235 / 30-12-2021 / 18:43:03.00 / 111.88 / 44.56 / 3746.33
 50.066864 /  19.913507 / 217.90 / 0.02 / 9 / 51.7235 / 30-12-2021 / 18:43:04.00 / 111.94 / 44.63 / 3737.57
 50.066864 /  19.913507 / 217.90 / 0.02 / 9 / 51.4406 / 30-12-2021 / 18:43:04.00 / 111.94 / 44.63 / 3737.57
 50.066864 /  19.913507 / 217.80 / 0.02 / 9 / 51.7235 / 30-12-2021 / 18:43:05.00 / 112.00 / 44.63 / 3728.76
 50.066864 /  19.913507 / 217.80 / 0.02 / 9 / 51.1536 / 30-12-2021 / 18:43:06.00 / 112.06 / 44.63 / 3719.91
 50.066864 /  19.913507 / 217.80 / 0.02 / 9 / 50.8707 / 30-12-2021 / 18:43:06.00 / 112.06 / 44.63 / 3719.91
 50.066864 /  19.913509 / 217.70 / 0.02 / 9 / 50.5837 / 30-12-2021 / 18:43:07.00 / 112.13 / 44.63 / 3711.00
 50.066864 /  19.913509 / 217.70 / 0.02 / 9 / 51.4406 / 30-12-2021 / 18:43:07.00 / 112.13 / 44.63 / 3711.00
 50.066860 /  19.913513 / 217.80 / 0.02 / 9 / 51.4406 / 30-12-2021 / 18:43:08.00 / 112.25 / 44.63 / 3700.69
 50.066860 /  19.913513 / 217.80 / 0.02 / 9 / 51.7235 / 30-12-2021 / 18:43:08.00 / 112.25 / 44.63 / 3700.69
 50.066860 /  19.913513 / 217.80 / 0.06 / 9 / 51.7235 / 30-12-2021 / 18:43:09.00 / 112.31 / 44.69 / 3691.89
 50.066860 /  19.913513 / 217.80 / 0.06 / 9 / 52.5804 / 30-12-2021 / 18:43:10.00 / 112.31 / 44.69 / 3684.16
 50.066860 /  19.913513 / 217.80 / 0.06 / 9 / 52.0105 / 30-12-2021 / 18:43:10.00 / 112.31 / 44.69 / 3684.16
 50.066860 /  19.913515 / 217.80 / 0.06 / 9 / 52.0105 / 30-12-2021 / 18:43:11.00 / 112.44 / 44.69 / 3673.45
 50.066860 /  19.913515 / 217.80 / 0.06 / 9 / 52.2934 / 30-12-2021 / 18:43:11.00 / 112.44 / 44.69 / 3673.45
 50.066860 /  19.913515 / 217.80 / 0.11 / 9 / 52.2934 / 30-12-2021 / 18:43:12.00 / 112.50 / 44.69 / 3664.50
 50.066860 /  19.913515 / 217.80 / 0.11 / 9 / 52.2934 / 30-12-2021 / 18:43:12.00 / 112.50 / 44.69 / 3664.50
 50.066860 /  19.913515 / 217.80 / 0.02 / 9 / 52.2934 / 30-12-2021 / 18:43:13.00 / 112.56 / 44.69 / 3655.26
 50.066860 /  19.913515 / 217.80 / 0.02 / 9 / 52.0105 / 30-12-2021 / 18:43:13.00 / 112.56 / 44.69 / 3655.26
 50.066845 /  19.913521 / 219.60 / 0.02 / 9 / 50.8707 / 30-12-2021 / 18:43:21.00 / 112.63 / 44.69 / 3645.97
 50.066845 /  19.913521 / 219.60 / 0.02 / 9 / 51.4406 / 30-12-2021 / 18:43:21.00 / 112.63 / 44.69 / 3645.97
 50.066845 /  19.913521 / 219.80 / 0.02 / 9 / 51.4406 / 30-12-2021 / 18:43:22.00 / 113.06 / 44.81 / 3628.47
 50.066845 /  19.913523 / 220.10 / 0.02 / 9 / 52.0105 / 30-12-2021 / 18:43:23.00 / 113.13 / 44.81 / 3620.29
 50.066845 /  19.913523 / 220.10 / 0.02 / 9 / 52.8633 / 30-12-2021 / 18:43:23.00 / 113.13 / 44.81 / 3620.29
 50.066845 /  19.913523 / 220.10 / 0.02 / 9 / 52.8633 / 30-12-2021 / 18:43:23.00 / 113.25 / 44.81 / 3609.20
 50.066841 /  19.913523 / 220.60 / 0.02 / 9 / 53.1503 / 30-12-2021 / 18:43:25.00 / 113.31 / 44.81 / 3599.63
 50.066841 /  19.913523 / 220.60 / 0.02 / 9 / 52.0105 / 30-12-2021 / 18:43:25.00 / 113.31 / 44.81 / 3599.63
 50.066837 /  19.913523 / 220.80 / 0.02 / 9 / 53.1503 / 30-12-2021 / 18:43:26.00 / 113.31 / 44.88 / 3591.12
 50.066837 /  19.913523 / 220.80 / 0.02 / 9 / 53.1503 / 30-12-2021 / 18:43:26.00 / 113.31 / 44.88 / 3591.12
 50.066837 /  19.913523 / 220.80 / 0.02 / 9 / 52.8633 / 30-12-2021 / 18:43:27.00 / 113.38 / 44.88 / 3581.00
 50.066837 /  19.913523 / 220.80 / 0.02 / 9 / 53.7202 / 30-12-2021 / 18:43:27.00 / 113.38 / 44.88 / 3581.00
 50.066833 /  19.913523 / 221.20 / 0.02 / 9 / 53.4332 / 30-12-2021 / 18:43:28.00 / 113.44 / 44.88 / 3571.08
 50.066833 /  19.913523 / 221.20 / 0.02 / 9 / 53.4332 / 30-12-2021 / 18:43:28.00 / 113.44 / 44.88 / 3571.08
 50.066833 /  19.913521 / 221.40 / 0.02 / 9 / 53.4332 / 30-12-2021 / 18:43:29.00 / 113.50 / 44.88 / 3561.11
 50.066833 /  19.913521 / 221.40 / 0.02 / 9 / 54.0031 / 30-12-2021 / 18:43:29.00 / 113.50 / 44.88 / 3561.11
 50.066833 /  19.913521 / 221.40 / 0.02 / 9 / 53.7202 / 30-12-2021 / 18:43:30.00 / 113.50 / 44.94 / 3552.45
 50.066833 /  19.913521 / 221.40 / 0.02 / 9 / 52.2934 / 30-12-2021 / 18:43:30.00 / 113.50 / 44.94 / 3552.45
 50.066830 /  19.913521 / 221.40 / 0.04 / 9 / 52.2934 / 30-12-2021 / 18:43:31.00 / 113.56 / 44.88 / 3542.19
 50.066830 /  19.913521 / 221.40 / 0.04 / 9 / 52.5804 / 30-12-2021 / 18:43:31.00 / 113.56 / 44.88 / 3542.19
 50.066830 /  19.913521 / 221.80 / 0.04 / 9 / 52.2934 / 30-12-2021 / 18:43:32.00 / 113.63 / 44.94 / 3532.12
 50.066830 /  19.913521 / 221.80 / 0.04 / 9 / 53.7202 / 30-12-2021 / 18:43:32.00 / 113.63 / 44.94 / 3532.12
 50.066830 /  19.913521 / 221.90 / 0.04 / 9 / 53.7202 / 30-12-2021 / 18:43:33.00 / 113.69 / 44.94 / 3522.01
 50.066830 /  19.913521 / 221.90 / 0.04 / 9 / 53.7202 / 30-12-2021 / 18:43:33.00 / 113.69 / 44.94 / 3522.01
 50.066830 /  19.913521 / 221.90 / 0.02 / 9 / 54.0031 / 30-12-2021 / 18:43:34.00 / 113.69 / 44.94 / 3513.21
 50.066830 /  19.913521 / 221.90 / 0.02 / 9 / 53.4332 / 30-12-2021 / 18:43:34.00 / 113.69 / 44.94 / 3513.21
 50.066830 /  19.913521 / 221.90 / 0.02 / 9 / 53.4332 / 30-12-2021 / 18:43:35.00 / 113.75 / 45.00 / 3502.80
 50.066830 /  19.913521 / 221.90 / 0.02 / 9 / 53.1503 / 30-12-2021 / 18:43:35.00 / 113.75 / 45.00 / 3502.80
 50.066830 /  19.913521 / 221.90 / 0.02 / 9 / 53.1503 / 30-12-2021 / 18:43:36.00 / 113.81 / 45.00 / 3492.59
 50.066830 /  19.913521 / 221.90 / 0.02 / 9 / 55.147 / 30-12-2021 / 18:43:36.00 / 113.81 / 45.00 / 3492.59
 50.066830 /  19.913521 / 221.90 / 0.02 / 9 / 55.147 / 30-12-2021 / 18:43:37.00 / 113.88 / 45.00 / 3482.33
 50.066830 /  19.913521 / 221.90 / 0.02 / 9 / 57.1396 / 30-12-2021 / 18:43:37.00 / 113.88 / 45.00 / 3482.33
 50.066830 /  19.913521 / 221.90 / 0.02 / 9 / 56.8567 / 30-12-2021 / 18:43:38.00 / 113.88 / 45.00 / 3473.38
 50.066830 /  19.913521 / 221.90 / 0.02 / 9 / 58.2794 / 30-12-2021 / 18:43:38.00 / 113.88 / 45.00 / 3473.38
 50.066830 /  19.913521 / 221.90 / 0.02 / 9 / 58.2794 / 30-12-2021 / 18:43:39.00 / 113.94 / 45.06 / 3462.82
 50.066830 /  19.913521 / 221.90 / 0.02 / 9 / 57.9965 / 30-12-2021 / 18:43:39.00 / 113.94 / 45.06 / 3462.82
 50.066830 /  19.913519 / 221.50 / 0.02 / 9 / 57.9965 / 30-12-2021 / 18:43:40.00 / 114.00 / 45.00 / 3452.47
 50.066830 /  19.913519 / 221.50 / 0.02 / 9 / 57.9965 / 30-12-2021 / 18:43:40.00 / 114.00 / 45.00 / 3452.47
 50.066833 /  19.913519 / 221.50 / 0.04 / 9 / 58.2794 / 30-12-2021 / 18:43:41.00 / 114.06 / 45.06 / 3442.07
 50.066833 /  19.913519 / 221.50 / 0.04 / 9 / 58.5664 / 30-12-2021 / 18:43:41.00 / 114.06 / 45.06 / 3442.07
 50.066833 /  19.913521 / 221.50 / 0.04 / 9 / 58.5664 / 30-12-2021 / 18:43:42.00 / 114.13 / 45.06 / 3431.61
 50.066833 /  19.913521 / 221.50 / 0.04 / 9 / 58.5664 / 30-12-2021 / 18:43:42.00 / 114.13 / 45.06 / 3431.61
 50.066833 /  19.913521 / 220.90 / 0.02 / 9 / 58.5664 / 30-12-2021 / 18:43:43.00 / 114.13 / 45.06 / 3422.47
 50.066833 /  19.913521 / 220.90 / 0.02 / 9 / 57.7095 / 30-12-2021 / 18:43:43.00 / 114.13 / 45.06 / 3422.47
 50.066837 /  19.913521 / 220.70 / 0.02 / 9 / 57.7095 / 30-12-2021 / 18:43:44.00 / 114.25 / 45.06 / 3410.36
 50.066837 /  19.913521 / 220.70 / 0.02 / 9 / 56.5697 / 30-12-2021 / 18:43:44.00 / 114.25 / 45.06 / 3410.36
 50.066837 /  19.913521 / 220.70 / 0.02 / 9 / 56.5697 / 30-12-2021 / 18:43:45.00 / 114.25 / 45.13 / 3401.38
 50.066837 /  19.913521 / 220.70 / 0.02 / 9 / 55.147 / 30-12-2021 / 18:43:45.00 / 114.25 / 45.13 / 3401.38
 50.066837 /  19.913521 / 220.30 / 0.02 / 9 / 55.147 / 30-12-2021 / 18:43:46.00 / 114.31 / 45.13 / 3390.53
 50.066837 /  19.913521 / 220.30 / 0.02 / 9 / 56.5697 / 30-12-2021 / 18:43:46.00 / 114.31 / 45.13 / 3390.53
 50.066841 /  19.913523 / 220.10 / 0.04 / 9 / 56.5697 / 30-12-2021 / 18:43:47.00 / 114.38 / 45.13 / 3379.88
 50.066841 /  19.913523 / 220.10 / 0.04 / 9 / 57.1396 / 30-12-2021 / 18:43:47.00 / 114.38 / 45.13 / 3379.88
 50.066845 /  19.913525 / 220.10 / 0.04 / 9 / 57.1396 / 30-12-2021 / 18:43:48.00 / 114.38 / 45.13 / 3370.55
 50.066845 /  19.913525 / 220.10 / 0.04 / 9 / 56.5697 / 30-12-2021 / 18:43:48.00 / 114.38 / 45.13 / 3370.55
 50.066845 /  19.913525 / 219.70 / 0.04 / 9 / 56.5697 / 30-12-2021 / 18:43:49.00 / 114.44 / 45.13 / 3359.61
 50.066845 /  19.913525 / 219.70 / 0.04 / 9 / 57.9965 / 30-12-2021 / 18:43:49.00 / 114.44 / 45.13 / 3359.61
 50.066845 /  19.913527 / 219.50 / 0.04 / 9 / 57.7095 / 30-12-2021 / 18:43:50.00 / 114.50 / 45.19 / 3348.86
 50.066845 /  19.913527 / 219.50 / 0.04 / 9 / 59.1363 / 30-12-2021 / 18:43:50.00 / 114.50 / 45.19 / 3348.86
 50.066845 /  19.913527 / 219.50 / 0.04 / 9 / 59.1363 / 30-12-2021 / 18:43:51.00 / 114.56 / 45.19 / 3338.07
 50.066845 /  19.913527 / 219.50 / 0.04 / 9 / 57.9965 / 30-12-2021 / 18:43:51.00 / 114.56 / 45.19 / 3338.07
 50.066845 /  19.913528 / 219.50 / 0.04 / 9 / 58.5664 / 30-12-2021 / 18:43:52.00 / 114.63 / 45.19 / 3327.23
 50.066845 /  19.913528 / 219.50 / 0.04 / 9 / 57.7095 / 30-12-2021 / 18:43:52.00 / 114.63 / 45.19 / 3327.23
 50.066849 /  19.913532 / 219.50 / 0.07 / 9 / 57.7095 / 30-12-2021 / 18:43:53.00 / 114.69 / 45.19 / 3316.35
 50.066849 /  19.913532 / 219.50 / 0.07 / 9 / 57.9965 / 30-12-2021 / 18:43:53.00 / 114.69 / 45.19 / 3316.35
 50.066849 /  19.913528 / 219.40 / 0.07 / 9 / 57.9965 / 30-12-2021 / 18:43:54.00 / 114.75 / 45.19 / 3305.41
 50.066849 /  19.913528 / 219.40 / 0.07 / 9 / 57.7095 / 30-12-2021 / 18:43:54.00 / 114.75 / 45.19 / 3305.41
 50.066849 /  19.913528 / 219.40 / 0.07 / 9 / 59.1363 / 30-12-2021 / 18:43:55.00 / 114.81 / 45.25 / 3294.43
 50.066849 /  19.913528 / 219.40 / 0.07 / 9 / 58.8493 / 30-12-2021 / 18:43:55.00 / 114.81 / 45.25 / 3294.43
 50.066849 /  19.913525 / 219.40 / 0.07 / 9 / 58.8493 / 30-12-2021 / 18:43:56.00 / 114.81 / 45.25 / 3284.75
 50.066849 /  19.913525 / 219.40 / 0.07 / 9 / 58.2794 / 30-12-2021 / 18:43:56.00 / 114.81 / 45.25 / 3284.75
 50.066845 /  19.913523 / 219.60 / 0.06 / 9 / 58.5664 / 30-12-2021 / 18:43:57.00 / 114.88 / 45.25 / 3273.47
 50.066845 /  19.913523 / 219.60 / 0.06 / 9 / 57.9965 / 30-12-2021 / 18:43:57.00 / 114.88 / 45.25 / 3273.47
 50.066845 /  19.913523 / 219.60 / 0.04 / 9 / 57.9965 / 30-12-2021 / 18:43:58.00 / 114.94 / 45.31 / 3262.39
 50.066845 /  19.913523 / 219.60 / 0.04 / 9 / 57.1396 / 30-12-2021 / 18:43:58.00 / 114.94 / 45.31 / 3262.39
 50.066845 /  19.913521 / 219.60 / 0.02 / 9 / 57.1396 / 30-12-2021 / 18:43:59.00 / 115.00 / 45.31 / 3251.26
 50.066845 /  19.913521 / 219.60 / 0.02 / 9 / 56.5697 / 30-12-2021 / 18:43:59.00 / 115.00 / 45.31 / 3251.26
 50.066841 /  19.913521 / 219.60 / 0.02 / 9 / 56.5697 / 30-12-2021 / 18:44:00.00 / 115.06 / 45.25 / 3240.08
 50.066841 /  19.913521 / 219.60 / 0.02 / 9 / 56.8567 / 30-12-2021 / 18:44:00.00 / 115.06 / 45.25 / 3240.08
 50.066841 /  19.913521 / 220.20 / 0.02 / 9 / 56.8567 / 30-12-2021 / 18:44:01.00 / 115.13 / 45.31 / 3228.85
 50.066841 /  19.913521 / 220.20 / 0.02 / 9 / 57.7095 / 30-12-2021 / 18:44:01.00 / 115.13 / 45.31 / 3228.85
 50.066841 /  19.913519 / 220.20 / 0.02 / 9 / 57.4266 / 30-12-2021 / 18:44:02.00 / 115.19 / 45.31 / 3217.58
 50.066841 /  19.913519 / 220.20 / 0.02 / 9 / 56.8567 / 30-12-2021 / 18:44:02.00 / 115.19 / 45.31 / 3217.58
 50.066837 /  19.913517 / 220.20 / 0.02 / 9 / 56.5697 / 30-12-2021 / 18:44:03.00 / 115.25 / 45.31 / 3206.26
 50.066837 /  19.913517 / 220.20 / 0.02 / 9 / 55.9998 / 30-12-2021 / 18:44:03.00 / 115.25 / 45.31 / 3206.26
 50.066837 /  19.913515 / 220.80 / 0.02 / 9 / 55.4299 / 30-12-2021 / 18:44:04.00 / 115.25 / 45.38 / 3196.25
 50.066837 /  19.913513 / 220.80 / 0.02 / 9 / 57.1396 / 30-12-2021 / 18:44:05.00 / 115.31 / 45.38 / 3184.62
 50.066837 /  19.913513 / 220.80 / 0.02 / 9 / 56.2868 / 30-12-2021 / 18:44:05.00 / 115.31 / 45.38 / 3184.62
 50.066837 /  19.913513 / 220.80 / 0.02 / 9 / 55.9998 / 30-12-2021 / 18:44:06.00 / 115.38 / 45.38 / 3173.20
 50.066837 /  19.913513 / 220.80 / 0.02 / 9 / 55.9998 / 30-12-2021 / 18:44:06.00 / 115.38 / 45.38 / 3173.20
 50.066837 /  19.913511 / 221.30 / 0.02 / 9 / 56.5697 / 30-12-2021 / 18:44:07.00 / 115.44 / 45.38 / 3161.74
 50.066837 /  19.913511 / 221.30 / 0.02 / 9 / 56.5697 / 30-12-2021 / 18:44:07.00 / 115.44 / 45.38 / 3161.74
 50.066837 /  19.913509 / 221.50 / 0.04 / 9 / 55.147 / 30-12-2021 / 18:44:08.00 / 115.50 / 45.44 / 3150.22
 50.066837 /  19.913509 / 221.50 / 0.04 / 9 / 56.2868 / 30-12-2021 / 18:44:08.00 / 115.50 / 45.44 / 3150.22
 50.066837 /  19.913507 / 221.50 / 0.04 / 9 / 56.2868 / 30-12-2021 / 18:44:09.00 / 115.56 / 45.44 / 3138.65
 50.066837 /  19.913507 / 221.50 / 0.04 / 9 / 55.7169 / 30-12-2021 / 18:44:09.00 / 115.56 / 45.44 / 3138.65
 50.066837 /  19.913507 / 221.80 / 0.04 / 9 / 55.9998 / 30-12-2021 / 18:44:10.00 / 115.63 / 45.44 / 3127.04
 50.066837 /  19.913507 / 221.80 / 0.04 / 9 / 55.7169 / 30-12-2021 / 18:44:10.00 / 115.63 / 45.44 / 3127.04
 50.066837 /  19.913506 / 222.00 / 0.04 / 9 / 55.7169 / 30-12-2021 / 18:44:11.00 / 115.69 / 45.44 / 3115.38
 50.066837 /  19.913506 / 222.00 / 0.04 / 9 / 56.2868 / 30-12-2021 / 18:44:11.00 / 115.69 / 45.44 / 3115.38
 50.066837 /  19.913504 / 222.00 / 0.02 / 9 / 56.2868 / 30-12-2021 / 18:44:12.00 / 115.69 / 45.44 / 3105.03
 50.066837 /  19.913504 / 222.00 / 0.02 / 9 / 55.7169 / 30-12-2021 / 18:44:12.00 / 115.69 / 45.44 / 3105.03
 50.066837 /  19.913502 / 222.00 / 0.04 / 9 / 56.8567 / 30-12-2021 / 18:44:13.00 / 115.75 / 45.44 / 3093.07
 50.066837 /  19.913502 / 222.00 / 0.04 / 9 / 54.86 / 30-12-2021 / 18:44:14.00 / 115.81 / 45.50 / 3081.31
 50.066837 /  19.913502 / 222.00 / 0.04 / 9 / 55.4299 / 30-12-2021 / 18:44:14.00 / 115.81 / 45.50 / 3081.31
 50.066837 /  19.913507 / 222.00 / 0.02 / 9 / 54.86 / 30-12-2021 / 18:44:23.00 / 115.88 / 45.50 / 3069.50
 50.066837 /  19.913507 / 222.00 / 0.02 / 9 / 54.5771 / 30-12-2021 / 18:44:23.00 / 116.25 / 45.56 / 3050.84
 50.066837 /  19.913509 / 222.00 / 0.02 / 9 / 54.5771 / 30-12-2021 / 18:44:24.00 / 116.25 / 45.56 / 3050.84
 50.066837 /  19.913509 / 222.00 / 0.02 / 9 / 55.4299 / 30-12-2021 / 18:44:24.00 / 116.31 / 45.56 / 3039.95
 50.066837 /  19.913511 / 222.00 / 0.02 / 9 / 55.4299 / 30-12-2021 / 18:44:25.00 / 116.31 / 45.56 / 3039.95
 50.066837 /  19.913511 / 222.00 / 0.02 / 9 / 55.7169 / 30-12-2021 / 18:44:25.00 / 116.31 / 45.63 / 3029.11
 50.066833 /  19.913513 / 222.00 / 0.02 / 9 / 55.7169 / 30-12-2021 / 18:44:26.00 / 116.31 / 45.63 / 3029.11
 50.066833 /  19.913513 / 222.00 / 0.02 / 9 / 55.147 / 30-12-2021 / 18:44:26.00 / 116.38 / 45.63 / 3016.67
 50.066833 /  19.913515 / 222.00 / 0.02 / 9 / 55.147 / 30-12-2021 / 18:44:27.00 / 116.38 / 45.63 / 3016.67
 50.066833 /  19.913515 / 222.00 / 0.02 / 9 / 55.9998 / 30-12-2021 / 18:44:27.00 / 116.44 / 45.63 / 3004.42
 50.066833 /  19.913515 / 222.00 / 0.02 / 9 / 55.9998 / 30-12-2021 / 18:44:28.00 / 116.44 / 45.63 / 3004.42
 50.066833 /  19.913515 / 222.00 / 0.02 / 9 / 54.86 / 30-12-2021 / 18:44:28.00 / 116.44 / 45.69 / 2993.49
 50.066833 /  19.913517 / 222.00 / 0.02 / 9 / 55.147 / 30-12-2021 / 18:44:29.00 / 116.44 / 45.69 / 2993.49
 50.066833 /  19.913517 / 222.00 / 0.02 / 9 / 55.9998 / 30-12-2021 / 18:44:29.00 / 116.50 / 45.69 / 2980.95
 50.066833 /  19.913517 / 224.40 / 0.02 / 8 / 55.9998 / 30-12-2021 / 18:44:30.00 / 116.50 / 45.69 / 2980.95
 50.066833 /  19.913517 / 224.40 / 0.02 / 8 / 56.5697 / 30-12-2021 / 18:44:30.00 / 116.56 / 45.69 / 2968.61
 50.066833 /  19.913519 / 224.50 / 0.04 / 8 / 56.5697 / 30-12-2021 / 18:44:31.00 / 116.56 / 45.69 / 2968.61
 50.066833 /  19.913519 / 224.50 / 0.04 / 8 / 56.2868 / 30-12-2021 / 18:44:31.00 / 116.56 / 45.69 / 2957.59
 50.066830 /  19.913519 / 224.60 / 0.04 / 9 / 56.2868 / 30-12-2021 / 18:44:32.00 / 116.56 / 45.69 / 2957.59
 50.066830 /  19.913519 / 224.60 / 0.04 / 9 / 55.4299 / 30-12-2021 / 18:44:32.00 / 116.56 / 45.75 / 2946.31
 50.066830 /  19.913519 / 224.60 / 0.06 / 9 / 55.4299 / 30-12-2021 / 18:44:33.00 / 116.56 / 45.75 / 2946.31
 50.066830 /  19.913519 / 224.60 / 0.06 / 9 / 55.7169 / 30-12-2021 / 18:44:33.00 / 116.63 / 45.75 / 2933.67
 50.066830 /  19.913519 / 224.70 / 0.04 / 8 / 55.7169 / 30-12-2021 / 18:44:34.00 / 116.63 / 45.75 / 2933.67
 50.066826 /  19.913521 / 224.70 / 0.04 / 8 / 54.5771 / 30-12-2021 / 18:44:35.00 / 116.69 / 45.75 / 2921.23
 50.066826 /  19.913521 / 224.70 / 0.04 / 8 / 54.5771 / 30-12-2021 / 18:44:35.00 / 116.69 / 45.75 / 2910.11
 50.066826 /  19.913519 / 224.80 / 0.06 / 9 / 52.8633 / 30-12-2021 / 18:44:36.00 / 116.69 / 45.75 / 2910.11
 50.066826 /  19.913519 / 224.80 / 0.06 / 9 / 53.1503 / 30-12-2021 / 18:44:36.00 / 116.69 / 45.75 / 2898.74
 50.066826 /  19.913519 / 224.90 / 0.06 / 9 / 53.1503 / 30-12-2021 / 18:44:37.00 / 116.69 / 45.75 / 2898.74
 50.066822 /  19.913519 / 224.90 / 0.04 / 9 / 52.5804 / 30-12-2021 / 18:44:38.00 / 116.75 / 45.81 / 2886.00
 50.066822 /  19.913519 / 224.90 / 0.04 / 9 / 52.8633 / 30-12-2021 / 18:44:38.00 / 116.81 / 45.81 / 2873.47
 50.066822 /  19.913517 / 224.80 / 0.04 / 9 / 53.1503 / 30-12-2021 / 18:44:39.00 / 116.81 / 45.81 / 2873.47
 50.066822 /  19.913517 / 224.80 / 0.04 / 9 / 54.0031 / 30-12-2021 / 18:44:40.00 / 116.81 / 45.81 / 2862.25
 50.066822 /  19.913517 / 224.80 / 0.04 / 9 / 54.0031 / 30-12-2021 / 18:44:40.00 / 116.81 / 45.81 / 2862.25
 50.066822 /  19.913515 / 224.70 / 0.04 / 9 / 54.0031 / 30-12-2021 / 18:44:41.00 / 116.88 / 45.81 / 2849.42
 50.066822 /  19.913515 / 224.70 / 0.04 / 9 / 53.7202 / 30-12-2021 / 18:44:41.00 / 116.88 / 45.88 / 2838.15
 50.066822 /  19.913515 / 224.60 / 0.02 / 9 / 53.7202 / 30-12-2021 / 18:44:42.00 / 116.88 / 45.88 / 2838.15
 50.066822 /  19.913515 / 224.60 / 0.02 / 9 / 52.8633 / 30-12-2021 / 18:44:42.00 / 116.94 / 45.88 / 2825.27
 50.066822 /  19.913517 / 224.60 / 0.04 / 9 / 52.8633 / 30-12-2021 / 18:44:43.00 / 116.94 / 45.88 / 2825.27
 50.066822 /  19.913517 / 224.60 / 0.04 / 9 / 52.0105 / 30-12-2021 / 18:44:43.00 / 116.94 / 45.88 / 2813.95
 50.066822 /  19.913515 / 224.60 / 0.04 / 9 / 51.7235 / 30-12-2021 / 18:44:44.00 / 116.94 / 45.88 / 2813.95
 50.066822 /  19.913515 / 224.60 / 0.04 / 9 / 50.0138 / 30-12-2021 / 18:44:44.00 / 117.00 / 45.88 / 2801.02
 50.066822 /  19.913515 / 224.60 / 0.04 / 9 / 50.0138 / 30-12-2021 / 18:44:45.00 / 117.00 / 45.88 / 2801.02
 50.066822 /  19.913515 / 224.60 / 0.04 / 9 / 51.4406 / 30-12-2021 / 18:44:45.00 / 117.06 / 45.88 / 2788.29
 50.066822 /  19.913517 / 224.60 / 0.04 / 9 / 51.1536 / 30-12-2021 / 18:44:46.00 / 117.06 / 45.88 / 2788.29
 50.066822 /  19.913517 / 224.60 / 0.04 / 9 / 52.5804 / 30-12-2021 / 18:44:46.00 / 117.06 / 45.88 / 2776.88
 50.066818 /  19.913519 / 224.60 / 0.04 / 9 / 52.5804 / 30-12-2021 / 18:44:47.00 / 117.06 / 45.88 / 2776.88
 50.066818 /  19.913519 / 224.60 / 0.04 / 9 / 52.8633 / 30-12-2021 / 18:44:47.00 / 117.06 / 45.94 / 2765.21
 50.066818 /  19.913521 / 224.10 / 0.04 / 9 / 52.8633 / 30-12-2021 / 18:44:48.00 / 117.06 / 45.94 / 2765.21
 50.066818 /  19.913521 / 224.10 / 0.04 / 9 / 53.4332 / 30-12-2021 / 18:44:48.00 / 117.19 / 45.94 / 2750.83
 50.066818 /  19.913521 / 224.10 / 0.04 / 9 / 54.0031 / 30-12-2021 / 18:44:49.00 / 117.19 / 45.94 / 2750.83
 50.066818 /  19.913521 / 224.10 / 0.04 / 9 / 52.8633 / 30-12-2021 / 18:44:49.00 / 117.19 / 45.94 / 2739.57
 50.066818 /  19.913527 / 224.10 / 0.06 / 9 / 52.5804 / 30-12-2021 / 18:44:50.00 / 117.19 / 45.94 / 2739.57
 50.066818 /  19.913527 / 224.10 / 0.06 / 9 / 53.7202 / 30-12-2021 / 18:44:50.00 / 117.25 / 46.00 / 2726.45
 50.066814 /  19.913532 / 224.10 / 0.06 / 9 / 52.5804 / 30-12-2021 / 18:44:51.00 / 117.25 / 46.00 / 2726.45
 50.066814 /  19.913532 / 224.10 / 0.06 / 9 / 53.1503 / 30-12-2021 / 18:44:51.00 / 117.25 / 46.00 / 2714.89
 50.066811 /  19.913538 / 224.10 / 0.06 / 9 / 53.1503 / 30-12-2021 / 18:44:52.00 / 117.25 / 46.00 / 2714.89
 50.066811 /  19.913538 / 224.10 / 0.06 / 9 / 51.7235 / 30-12-2021 / 18:44:52.00 / 117.31 / 46.00 / 2701.71
 50.066807 /  19.913546 / 225.00 / 0.06 / 9 / 51.7235 / 30-12-2021 / 18:44:53.00 / 117.31 / 46.00 / 2701.71
 50.066807 /  19.913546 / 225.00 / 0.06 / 9 / 52.8633 / 30-12-2021 / 18:44:53.00 / 117.31 / 46.00 / 2690.11
 50.066807 /  19.913551 / 225.00 / 0.06 / 9 / 53.1503 / 30-12-2021 / 18:44:54.00 / 117.31 / 46.00 / 2690.11
 50.066807 /  19.913551 / 225.00 / 0.06 / 9 / 54.2901 / 30-12-2021 / 18:44:54.00 / 117.38 / 46.06 / 2676.89
 50.066807 /  19.913557 / 225.00 / 0.06 / 9 / 54.2901 / 30-12-2021 / 18:44:55.00 / 117.38 / 46.06 / 2676.89
 50.066807 /  19.913557 / 225.00 / 0.06 / 9 / 54.2901 / 30-12-2021 / 18:44:55.00 / 117.38 / 46.06 / 2676.89
 50.066807 /  19.913559 / 225.00 / 0.06 / 9 / 53.7202 / 30-12-2021 / 18:44:56.00 / 117.38 / 46.06 / 2665.23
 50.066807 /  19.913559 / 225.00 / 0.06 / 9 / 54.0031 / 30-12-2021 / 18:44:56.00 / 117.38 / 46.06 / 2665.23
 50.066807 /  19.913561 / 225.00 / 0.06 / 9 / 54.2901 / 30-12-2021 / 18:44:57.00 / 117.44 / 46.06 / 2651.96
 50.066807 /  19.913561 / 225.00 / 0.06 / 9 / 53.1503 / 30-12-2021 / 18:44:57.00 / 117.44 / 46.06 / 2651.96
 50.066807 /  19.913561 / 225.00 / 0.06 / 9 / 53.1503 / 30-12-2021 / 18:44:58.00 / 117.44 / 46.06 / 2640.26
 50.066807 /  19.913561 / 225.00 / 0.06 / 9 / 53.1503 / 30-12-2021 / 18:44:58.00 / 117.44 / 46.06 / 2640.26
 50.066807 /  19.913561 / 225.00 / 0.04 / 9 / 52.5804 / 30-12-2021 / 18:44:59.00 / 117.50 / 46.06 / 2626.94
 50.066807 /  19.913561 / 225.00 / 0.04 / 9 / 50.3008 / 30-12-2021 / 18:44:59.00 / 117.50 / 46.06 / 2626.94
 50.066807 /  19.913561 / 225.00 / 0.04 / 9 / 53.1503 / 30-12-2021 / 18:45:00.00 / 117.56 / 46.06 / 2613.83
 50.066807 /  19.913561 / 225.00 / 0.04 / 9 / 53.1503 / 30-12-2021 / 18:45:00.00 / 117.56 / 46.06 / 2613.83
 50.066807 /  19.913561 / 225.00 / 0.04 / 9 / 51.7235 / 30-12-2021 / 18:45:01.00 / 117.56 / 46.06 / 2602.03
 50.066807 /  19.913561 / 225.00 / 0.04 / 9 / 52.5804 / 30-12-2021 / 18:45:01.00 / 117.56 / 46.06 / 2602.03
 50.066807 /  19.913561 / 225.00 / 0.04 / 9 / 51.4406 / 30-12-2021 / 18:45:02.00 / 117.63 / 46.13 / 2588.62
 50.066807 /  19.913561 / 225.00 / 0.04 / 9 / 51.4406 / 30-12-2021 / 18:45:02.00 / 117.63 / 46.13 / 2588.62
 50.066807 /  19.913561 / 225.00 / 0.04 / 9 / 51.1536 / 30-12-2021 / 18:45:03.00 / 117.69 / 46.13 / 2575.40
 50.066807 /  19.913561 / 225.00 / 0.04 / 9 / 51.4406 / 30-12-2021 / 18:45:03.00 / 117.69 / 46.13 / 2575.40
 50.066807 /  19.913561 / 225.00 / 0.04 / 9 / 52.2934 / 30-12-2021 / 18:45:04.00 / 117.69 / 46.13 / 2563.51
 50.066807 /  19.913561 / 225.00 / 0.04 / 9 / 52.0105 / 30-12-2021 / 18:45:04.00 / 117.69 / 46.13 / 2563.51
 50.066811 /  19.913561 / 225.00 / 0.04 / 9 / 51.1536 / 30-12-2021 / 18:45:05.00 / 117.75 / 46.19 / 2550.00
 50.066811 /  19.913561 / 225.00 / 0.04 / 9 / 51.1536 / 30-12-2021 / 18:45:05.00 / 117.75 / 46.19 / 2550.00
 50.066811 /  19.913561 / 225.00 / 0.04 / 9 / 51.1536 / 30-12-2021 / 18:45:06.00 / 117.75 / 46.19 / 2538.05
 50.066811 /  19.913561 / 225.00 / 0.04 / 9 / 50.8707 / 30-12-2021 / 18:45:06.00 / 117.75 / 46.19 / 2538.05
 50.066811 /  19.913563 / 225.00 / 0.04 / 9 / 51.1536 / 30-12-2021 / 18:45:07.00 / 117.81 / 46.19 / 2524.49
 50.066811 /  19.913563 / 225.00 / 0.04 / 9 / 51.4406 / 30-12-2021 / 18:45:07.00 / 117.81 / 46.19 / 2524.49
 50.066811 /  19.913563 / 225.00 / 0.04 / 9 / 52.2934 / 30-12-2021 / 18:45:08.00 / 117.88 / 46.19 / 2511.14
 50.066811 /  19.913563 / 225.00 / 0.04 / 9 / 52.0105 / 30-12-2021 / 18:45:08.00 / 117.88 / 46.19 / 2511.14
 50.066811 /  19.913563 / 225.00 / 0.04 / 9 / 52.5804 / 30-12-2021 / 18:45:09.00 / 117.88 / 46.19 / 2499.09
 50.066811 /  19.913563 / 225.00 / 0.04 / 9 / 52.5804 / 30-12-2021 / 18:45:09.00 / 117.88 / 46.19 / 2499.09
 50.066811 /  19.913565 / 225.00 / 0.04 / 9 / 53.4332 / 30-12-2021 / 18:45:10.00 / 117.88 / 46.19 / 2486.80
 50.066811 /  19.913565 / 225.00 / 0.04 / 9 / 52.8633 / 30-12-2021 / 18:45:10.00 / 117.88 / 46.19 / 2486.80
 50.066811 /  19.913563 / 225.00 / 0.04 / 9 / 50.8707 / 30-12-2021 / 18:45:11.00 / 117.94 / 46.25 / 2473.14
 50.066811 /  19.913563 / 225.00 / 0.04 / 9 / 52.8633 / 30-12-2021 / 18:45:11.00 / 117.94 / 46.25 / 2473.14
 50.066807 /  19.913565 / 225.00 / 0.04 / 9 / 52.5804 / 30-12-2021 / 18:45:12.00 / 118.00 / 46.25 / 2459.69
 50.066807 /  19.913565 / 225.00 / 0.04 / 9 / 52.2934 / 30-12-2021 / 18:45:12.00 / 118.00 / 46.25 / 2459.69
 50.066807 /  19.913565 / 225.00 / 0.04 / 9 / 50.8707 / 30-12-2021 / 18:45:13.00 / 118.06 / 46.25 / 2446.19
 50.066807 /  19.913565 / 225.00 / 0.04 / 9 / 51.1536 / 30-12-2021 / 18:45:13.00 / 118.06 / 46.25 / 2446.19
 50.066807 /  19.913565 / 225.00 / 0.04 / 9 / 50.0138 / 30-12-2021 / 18:45:14.00 / 118.06 / 46.31 / 2434.00
 50.066807 /  19.913565 / 225.00 / 0.04 / 9 / 50.0138 / 30-12-2021 / 18:45:14.00 / 118.06 / 46.31 / 2434.00
 50.066803 /  19.913567 / 225.00 / 0.04 / 9 / 50.5837 / 30-12-2021 / 18:45:15.00 / 118.13 / 46.31 / 2420.20
 50.066803 /  19.913567 / 225.00 / 0.04 / 9 / 50.5837 / 30-12-2021 / 18:45:15.00 / 118.13 / 46.31 / 2420.20
 50.066788 /  19.913574 / 229.10 / 0.06 / 8 / 54.2901 / 30-12-2021 / 18:45:24.00 / 118.19 / 46.31 / 2394.12
 50.066788 /  19.913574 / 229.10 / 0.06 / 8 / 54.0031 / 30-12-2021 / 18:45:24.00 / 118.38 / 46.38 / 2377.75
 50.066784 /  19.913574 / 229.30 / 0.07 / 9 / 54.0031 / 30-12-2021 / 18:45:25.00 / 118.38 / 46.38 / 2377.75
 50.066784 /  19.913574 / 229.30 / 0.07 / 9 / 53.7202 / 30-12-2021 / 18:45:25.00 / 118.44 / 46.44 / 2364.46
 50.066784 /  19.913574 / 229.50 / 0.11 / 9 / 53.7202 / 30-12-2021 / 18:45:26.00 / 118.44 / 46.44 / 2364.46
 50.066784 /  19.913574 / 229.50 / 0.11 / 9 / 53.1503 / 30-12-2021 / 18:45:26.00 / 118.44 / 46.44 / 2351.98
 50.066784 /  19.913576 / 229.60 / 0.11 / 8 / 54.2901 / 30-12-2021 / 18:45:27.00 / 118.44 / 46.44 / 2351.98
 50.066784 /  19.913576 / 229.60 / 0.11 / 8 / 52.0105 / 30-12-2021 / 18:45:27.00 / 118.50 / 46.50 / 2337.89
 50.066780 /  19.913576 / 229.90 / 0.11 / 9 / 52.0105 / 30-12-2021 / 18:45:28.00 / 118.50 / 46.50 / 2337.89
 50.066780 /  19.913576 / 229.90 / 0.11 / 9 / 52.0105 / 30-12-2021 / 18:45:28.00 / 118.50 / 46.50 / 2325.36
 50.066780 /  19.913576 / 230.00 / 0.09 / 9 / 52.0105 / 30-12-2021 / 18:45:29.00 / 118.50 / 46.50 / 2325.36
 50.066780 /  19.913578 / 230.00 / 0.06 / 9 / 51.1536 / 30-12-2021 / 18:45:30.00 / 118.56 / 46.50 / 2311.22
 50.066780 /  19.913578 / 230.00 / 0.06 / 9 / 50.8707 / 30-12-2021 / 18:45:30.00 / 118.56 / 46.50 / 2298.65
 50.066780 /  19.913578 / 230.00 / 0.04 / 9 / 50.5837 / 30-12-2021 / 18:45:31.00 / 118.56 / 46.50 / 2298.65
 50.066780 /  19.913578 / 230.00 / 0.04 / 9 / 50.0138 / 30-12-2021 / 18:45:31.00 / 118.56 / 46.50 / 2285.82
 50.066780 /  19.913578 / 230.40 / 0.02 / 9 / 51.4406 / 30-12-2021 / 18:45:32.00 / 118.56 / 46.50 / 2285.82
 50.066780 /  19.913578 / 230.40 / 0.02 / 9 / 52.5804 / 30-12-2021 / 18:45:32.00 / 118.63 / 46.56 / 2271.63
 50.066780 /  19.913578 / 230.40 / 0.02 / 9 / 52.5804 / 30-12-2021 / 18:45:33.00 / 118.63 / 46.56 / 2271.63
 50.066780 /  19.913578 / 230.40 / 0.02 / 9 / 54.0031 / 30-12-2021 / 18:45:33.00 / 118.63 / 46.56 / 2259.01
 50.066780 /  19.913578 / 230.40 / 0.04 / 9 / 54.0031 / 30-12-2021 / 18:45:34.00 / 118.63 / 46.56 / 2259.01
 50.066780 /  19.913578 / 230.40 / 0.04 / 9 / 51.4406 / 30-12-2021 / 18:45:35.00 / 118.63 / 46.56 / 2246.13
 50.066780 /  19.913578 / 230.40 / 0.04 / 9 / 50.8707 / 30-12-2021 / 18:45:35.00 / 118.63 / 46.56 / 2233.26
 50.066780 /  19.913578 / 230.40 / 0.04 / 9 / 50.5837 / 30-12-2021 / 18:45:36.00 / 118.63 / 46.56 / 2233.26
 50.066780 /  19.913578 / 230.40 / 0.04 / 9 / 50.5837 / 30-12-2021 / 18:45:36.00 / 118.69 / 46.56 / 2219.02
 50.066780 /  19.913578 / 230.30 / 0.04 / 9 / 50.5837 / 30-12-2021 / 18:45:37.00 / 118.69 / 46.56 / 2219.02
 50.066780 /  19.913578 / 230.30 / 0.04 / 9 / 51.7235 / 30-12-2021 / 18:45:37.00 / 118.69 / 46.63 / 2206.35
 50.066780 /  19.913578 / 230.20 / 0.04 / 9 / 51.1536 / 30-12-2021 / 18:45:38.00 / 118.69 / 46.63 / 2206.35
 50.066780 /  19.913576 / 230.20 / 0.04 / 9 / 52.0105 / 30-12-2021 / 18:45:39.00 / 118.69 / 46.63 / 2193.43
 50.066780 /  19.913576 / 230.20 / 0.04 / 9 / 52.0105 / 30-12-2021 / 18:45:39.00 / 118.69 / 46.63 / 2180.51
 50.066780 /  19.913574 / 229.80 / 0.04 / 8 / 50.8707 / 30-12-2021 / 18:45:40.00 / 118.69 / 46.63 / 2180.51
 50.066780 /  19.913574 / 229.80 / 0.04 / 8 / 49.4439 / 30-12-2021 / 18:45:40.00 / 118.75 / 46.63 / 2166.22
 50.066780 /  19.913574 / 229.60 / 0.04 / 9 / 49.161 / 30-12-2021 / 18:45:41.00 / 118.75 / 46.63 / 2166.22
 50.066780 /  19.913574 / 229.60 / 0.04 / 9 / 49.7309 / 30-12-2021 / 18:45:42.00 / 118.75 / 46.69 / 2153.50
 50.066780 /  19.913574 / 229.60 / 0.04 / 9 / 50.0138 / 30-12-2021 / 18:45:42.00 / 118.75 / 46.69 / 2153.50
 50.066780 /  19.913574 / 229.50 / 0.04 / 9 / 50.0138 / 30-12-2021 / 18:45:43.00 / 118.75 / 46.69 / 2140.53
 50.066780 /  19.913574 / 229.50 / 0.04 / 9 / 51.7235 / 30-12-2021 / 18:45:43.00 / 118.75 / 46.69 / 2127.56
 50.066780 /  19.913574 / 229.30 / 0.06 / 9 / 51.7235 / 30-12-2021 / 18:45:44.00 / 118.75 / 46.69 / 2127.56
 50.066780 /  19.913574 / 229.30 / 0.06 / 9 / 52.8633 / 30-12-2021 / 18:45:44.00 / 118.75 / 46.69 / 2114.59
 50.066780 /  19.913572 / 229.30 / 0.04 / 9 / 52.8633 / 30-12-2021 / 18:45:45.00 / 118.75 / 46.69 / 2114.59
 50.066780 /  19.913572 / 229.30 / 0.04 / 9 / 52.2934 / 30-12-2021 / 18:45:45.00 / 118.81 / 46.69 / 2100.26
 50.066780 /  19.913572 / 229.10 / 0.06 / 9 / 52.2934 / 30-12-2021 / 18:45:46.00 / 118.81 / 46.69 / 2100.26
 50.066780 /  19.913572 / 229.10 / 0.06 / 9 / 51.7235 / 30-12-2021 / 18:45:46.00 / 118.81 / 46.75 / 2087.49
 50.066780 /  19.913570 / 229.10 / 0.04 / 9 / 52.0105 / 30-12-2021 / 18:45:47.00 / 118.81 / 46.75 / 2087.49
 50.066780 /  19.913570 / 229.10 / 0.04 / 9 / 52.8633 / 30-12-2021 / 18:45:47.00 / 118.88 / 46.75 / 2073.10
 50.066780 /  19.913570 / 229.10 / 0.04 / 9 / 52.0105 / 30-12-2021 / 18:45:48.00 / 118.88 / 46.75 / 2073.10
 50.066780 /  19.913570 / 229.10 / 0.04 / 9 / 52.0105 / 30-12-2021 / 18:45:48.00 / 118.88 / 46.75 / 2060.29
 50.066780 /  19.913568 / 229.10 / 0.04 / 9 / 52.0105 / 30-12-2021 / 18:45:49.00 / 118.88 / 46.75 / 2060.29
 50.066780 /  19.913568 / 229.10 / 0.04 / 9 / 51.7235 / 30-12-2021 / 18:45:49.00 / 118.88 / 46.75 / 2047.22
 50.066780 /  19.913568 / 229.10 / 0.04 / 9 / 52.0105 / 30-12-2021 / 18:45:50.00 / 118.88 / 46.75 / 2047.22
 50.066780 /  19.913568 / 229.10 / 0.04 / 9 / 54.5771 / 30-12-2021 / 18:45:50.00 / 118.88 / 46.75 / 2034.15
 50.066780 /  19.913568 / 229.30 / 0.04 / 9 / 54.2901 / 30-12-2021 / 18:45:51.00 / 118.88 / 46.75 / 2034.15
 50.066780 /  19.913568 / 229.30 / 0.04 / 9 / 54.0031 / 30-12-2021 / 18:45:51.00 / 118.88 / 46.81 / 2021.08
 50.066780 /  19.913568 / 229.30 / 0.04 / 9 / 54.0031 / 30-12-2021 / 18:45:52.00 / 118.88 / 46.81 / 2021.08
 50.066780 /  19.913568 / 229.30 / 0.04 / 9 / 51.7235 / 30-12-2021 / 18:45:52.00 / 118.94 / 46.81 / 2006.65
 50.066780 /  19.913567 / 229.30 / 0.04 / 9 / 52.0105 / 30-12-2021 / 18:45:53.00 / 118.94 / 46.81 / 2006.65
 50.066780 /  19.913567 / 229.30 / 0.04 / 9 / 52.0105 / 30-12-2021 / 18:45:53.00 / 118.94 / 46.81 / 1993.79
 50.066780 /  19.913567 / 229.30 / 0.04 / 9 / 51.4406 / 30-12-2021 / 18:45:54.00 / 118.94 / 46.81 / 1993.79
 50.066780 /  19.913567 / 229.30 / 0.04 / 9 / 52.2934 / 30-12-2021 / 18:45:54.00 / 118.94 / 46.81 / 1980.67
 50.066776 /  19.913567 / 229.30 / 0.04 / 9 / 52.2934 / 30-12-2021 / 18:45:55.00 / 118.94 / 46.81 / 1980.67
 50.066776 /  19.913567 / 229.30 / 0.04 / 9 / 52.5804 / 30-12-2021 / 18:45:55.00 / 119.00 / 46.81 / 1966.19
 50.066780 /  19.913565 / 229.80 / 0.04 / 9 / 52.5804 / 30-12-2021 / 18:45:56.00 / 119.00 / 46.81 / 1966.19
 50.066780 /  19.913565 / 229.80 / 0.04 / 9 / 53.7202 / 30-12-2021 / 18:45:56.00 / 119.00 / 46.88 / 1953.28
 50.066776 /  19.913565 / 229.80 / 0.06 / 9 / 53.7202 / 30-12-2021 / 18:45:57.00 / 119.00 / 46.88 / 1953.28
 50.066776 /  19.913565 / 229.80 / 0.06 / 9 / 54.5771 / 30-12-2021 / 18:45:57.00 / 119.06 / 46.88 / 1938.75
 50.066776 /  19.913561 / 229.80 / 1.96 / 9 / 53.7202 / 30-12-2021 / 18:45:58.00 / 119.06 / 46.88 / 1938.75
 50.066776 /  19.913561 / 229.80 / 1.96 / 9 / 58.8493 / 30-12-2021 / 18:45:58.00 / 119.00 / 46.88 / 1927.15
 50.066769 /  19.913557 / 229.50 / 3.44 / 9 / 59.4192 / 30-12-2021 / 18:45:59.00 / 119.00 / 46.88 / 1927.15
 50.066769 /  19.913557 / 229.50 / 3.44 / 9 / 59.1363 / 30-12-2021 / 18:45:59.00 / 119.06 / 46.94 / 1912.38
 50.066761 /  19.913548 / 229.50 / 5.11 / 9 / 59.7062 / 30-12-2021 / 18:46:00.00 / 119.06 / 46.94 / 1912.38
 50.066761 /  19.913548 / 229.50 / 5.11 / 9 / 59.1363 / 30-12-2021 / 18:46:00.00 / 119.06 / 46.94 / 1899.41
 50.066750 /  19.913540 / 228.90 / 7.04 / 9 / 59.1363 / 30-12-2021 / 18:46:01.00 / 119.06 / 46.94 / 1899.41
 50.066750 /  19.913540 / 228.90 / 7.04 / 9 / 58.8493 / 30-12-2021 / 18:46:01.00 / 119.13 / 46.94 / 1884.84
 50.066730 /  19.913519 / 228.90 / 7.00 / 9 / 59.4192 / 30-12-2021 / 18:46:02.00 / 119.13 / 46.94 / 1884.84
 50.066730 /  19.913519 / 228.90 / 7.00 / 9 / 59.7062 / 30-12-2021 / 18:46:02.00 / 119.13 / 46.94 / 1871.83
 50.066704 /  19.913509 / 228.90 / 8.20 / 9 / 59.7062 / 30-12-2021 / 18:46:03.00 / 119.13 / 46.94 / 1871.83
 50.066704 /  19.913509 / 228.90 / 8.20 / 9 / 59.9891 / 30-12-2021 / 18:46:03.00 / 119.13 / 46.94 / 1858.56
 50.066681 /  19.913494 / 228.90 / 8.93 / 9 / 58.8493 / 30-12-2021 / 18:46:04.00 / 119.13 / 46.94 / 1858.56
 50.066681 /  19.913494 / 228.90 / 8.93 / 9 / 59.7062 / 30-12-2021 / 18:46:04.00 / 119.13 / 47.00 / 1845.30
 50.066662 /  19.913479 / 228.90 / 8.48 / 9 / 59.7062 / 30-12-2021 / 18:46:05.00 / 119.13 / 47.00 / 1845.30
 50.066662 /  19.913479 / 228.90 / 8.48 / 9 / 59.4192 / 30-12-2021 / 18:46:05.00 / 119.13 / 47.00 / 1832.04
 50.066643 /  19.913464 / 228.90 / 9.43 / 9 / 59.4192 / 30-12-2021 / 18:46:06.00 / 119.13 / 47.00 / 1832.04
 50.066643 /  19.913464 / 228.90 / 9.43 / 9 / 59.9891 / 30-12-2021 / 18:46:06.00 / 119.19 / 47.00 / 1817.42
 50.066628 /  19.913441 / 228.60 /  10.57 / 8 / 59.7062 / 30-12-2021 / 18:46:07.00 / 119.19 / 47.00 / 1817.42
 50.066628 /  19.913441 / 228.60 /  10.57 / 8 / 60.2761 / 30-12-2021 / 18:46:07.00 / 119.19 / 47.00 / 1804.36
 50.066601 /  19.913427 / 228.60 /  11.91 / 8 / 60.2761 / 30-12-2021 / 18:46:08.00 / 119.19 / 47.00 / 1804.36
 50.066601 /  19.913427 / 228.60 /  11.91 / 8 / 59.4192 / 30-12-2021 / 18:46:08.00 / 119.19 / 47.00 / 1791.05
 50.066570 /  19.913406 / 228.60 /  12.41 / 8 / 59.4192 / 30-12-2021 / 18:46:09.00 / 119.19 / 47.00 / 1791.05
 50.066570 /  19.913406 / 228.60 /  12.41 / 8 / 59.7062 / 30-12-2021 / 18:46:09.00 / 119.25 / 47.06 / 1776.38
 50.066544 /  19.913374 / 228.60 /  12.45 / 8 / 59.7062 / 30-12-2021 / 18:46:10.00 / 119.25 / 47.06 / 1776.38
 50.066544 /  19.913374 / 228.60 /  12.45 / 8 / 59.7062 / 30-12-2021 / 18:46:10.00 / 119.19 / 47.06 / 1764.63
 50.066525 /  19.913338 / 228.10 /  12.41 / 9 / 60.559 / 30-12-2021 / 18:46:11.00 / 119.19 / 47.06 / 1764.63
 50.066525 /  19.913338 / 228.10 /  12.41 / 9 / 59.1363 / 30-12-2021 / 18:46:11.00 / 119.25 / 47.06 / 1749.71
 50.066498 /  19.913300 / 228.10 /  13.33 / 9 / 59.4192 / 30-12-2021 / 18:46:12.00 / 119.25 / 47.06 / 1749.71
 50.066498 /  19.913300 / 228.10 /  13.33 / 9 / 59.4192 / 30-12-2021 / 18:46:12.00 / 119.25 / 47.06 / 1736.60
 50.066471 /  19.913267 / 228.10 /  12.95 / 9 / 59.4192 / 30-12-2021 / 18:46:13.00 / 119.25 / 47.06 / 1736.60
 50.066471 /  19.913267 / 228.10 /  12.95 / 9 / 59.4192 / 30-12-2021 / 18:46:13.00 / 119.25 / 47.13 / 1723.24
 50.066448 /  19.913239 / 228.10 /  12.52 / 9 / 59.4192 / 30-12-2021 / 18:46:14.00 / 119.25 / 47.13 / 1723.24
 50.066448 /  19.913239 / 228.10 /  12.52 / 9 / 56.8567 / 30-12-2021 / 18:46:14.00 / 119.25 / 47.13 / 1709.88
 50.066425 /  19.913216 / 228.10 /  12.45 / 9 / 57.9965 / 30-12-2021 / 18:46:15.00 / 119.25 / 47.13 / 1709.88
 50.066425 /  19.913216 / 228.10 /  12.45 / 9 / 58.5664 / 30-12-2021 / 18:46:15.00 / 119.25 / 47.13 / 1696.53
 50.066402 /  19.913197 / 228.10 /  12.74 / 9 / 58.2794 / 30-12-2021 / 18:46:16.00 / 119.25 / 47.13 / 1696.53
 50.066402 /  19.913197 / 228.10 /  12.74 / 9 / 58.5664 / 30-12-2021 / 18:46:16.00 / 119.31 / 47.13 / 1681.81
 50.066204 /  19.912987 / 218.30 /  10.85 / 9 / 60.2761 / 30-12-2021 / 18:46:25.00 / 119.31 / 47.19 / 1668.65
 50.066204 /  19.912987 / 218.30 /  10.85 / 9 / 59.9891 / 30-12-2021 / 18:46:25.00 / 119.31 / 47.19 / 1668.65
 50.066185 /  19.912968 / 218.30 /  10.04 / 9 / 59.9891 / 30-12-2021 / 18:46:26.00 / 119.31 / 47.19 / 1655.24
 50.066185 /  19.912968 / 218.30 /  10.04 / 9 / 59.9891 / 30-12-2021 / 18:46:26.00 / 119.31 / 47.19 / 1655.24
 50.066166 /  19.912951 / 218.30 / 8.96 / 9 / 60.846 / 30-12-2021 / 18:46:27.00 / 119.38 / 47.25 / 1640.48
 50.066166 /  19.912951 / 218.30 / 8.96 / 9 / 60.846 / 30-12-2021 / 18:46:27.00 / 119.38 / 47.25 / 1640.48
 50.066151 /  19.912935 / 218.30 / 8.02 / 9 / 60.846 / 30-12-2021 / 18:46:28.00 / 119.38 / 47.25 / 1627.27
 50.066151 /  19.912935 / 218.30 / 8.02 / 9 / 60.846 / 30-12-2021 / 18:46:28.00 / 119.38 / 47.25 / 1627.27
 50.066132 /  19.912918 / 218.30 / 9.85 / 9 / 59.9891 / 30-12-2021 / 18:46:29.00 / 119.38 / 47.25 / 1613.82
 50.066132 /  19.912918 / 218.30 / 9.85 / 9 / 59.9891 / 30-12-2021 / 18:46:29.00 / 119.38 / 47.25 / 1613.82
 50.066113 /  19.912901 / 218.30 / 9.56 / 9 / 59.7062 / 30-12-2021 / 18:46:30.00 / 119.38 / 47.31 / 1600.36
 50.066113 /  19.912901 / 218.30 / 9.56 / 9 / 59.7062 / 30-12-2021 / 18:46:30.00 / 119.38 / 47.31 / 1600.36
 50.066093 /  19.912888 / 218.30 / 7.74 / 9 / 59.9891 / 30-12-2021 / 18:46:31.00 / 119.38 / 47.31 / 1586.90
 50.066093 /  19.912888 / 218.30 / 7.74 / 9 / 59.7062 / 30-12-2021 / 18:46:31.00 / 119.38 / 47.31 / 1586.90
 50.066078 /  19.912874 / 218.30 / 7.37 / 9 / 60.559 / 30-12-2021 / 18:46:32.00 / 119.38 / 47.31 / 1573.45
 50.066078 /  19.912874 / 218.30 / 7.37 / 9 / 60.2761 / 30-12-2021 / 18:46:32.00 / 119.38 / 47.31 / 1573.45
 50.066063 /  19.912861 / 218.30 / 7.37 / 9 / 61.4159 / 30-12-2021 / 18:46:33.00 / 119.38 / 47.38 / 1559.99
 50.066063 /  19.912861 / 218.30 / 7.37 / 9 / 61.4159 / 30-12-2021 / 18:46:33.00 / 119.38 / 47.38 / 1559.99
 50.066044 /  19.912840 / 218.30 / 6.74 / 9 / 62.2728 / 30-12-2021 / 18:46:34.00 / 119.38 / 47.38 / 1546.54
 50.066044 /  19.912840 / 218.30 / 6.74 / 9 / 61.7029 / 30-12-2021 / 18:46:34.00 / 119.38 / 47.38 / 1546.54
 50.066032 /  19.912825 / 218.30 / 7.07 / 9 / 61.7029 / 30-12-2021 / 18:46:35.00 / 119.38 / 47.38 / 1533.08
 50.066032 /  19.912825 / 218.30 / 7.07 / 9 / 61.7029 / 30-12-2021 / 18:46:35.00 / 119.38 / 47.38 / 1533.08
 50.066025 /  19.912802 / 218.30 / 6.57 / 9 / 62.2728 / 30-12-2021 / 18:46:36.00 / 119.31 / 47.38 / 1520.99
 50.066025 /  19.912802 / 218.30 / 6.57 / 9 / 62.2728 / 30-12-2021 / 18:46:36.00 / 119.31 / 47.38 / 1520.99
 50.066021 /  19.912769 / 218.30 / 8.46 / 9 / 62.2728 / 30-12-2021 / 18:46:37.00 / 119.38 / 47.44 / 1505.97
 50.066021 /  19.912769 / 218.30 / 8.46 / 9 / 62.5557 / 30-12-2021 / 18:46:37.00 / 119.38 / 47.44 / 1505.97
 50.066021 /  19.912724 / 218.30 /  11.85 / 9 / 60.559 / 30-12-2021 / 18:46:38.00 / 119.38 / 47.44 / 1492.77
 50.066021 /  19.912724 / 218.30 /  11.85 / 9 / 60.559 / 30-12-2021 / 18:46:38.00 / 119.38 / 47.44 / 1492.77
 50.066025 /  19.912663 / 218.30 /  16.02 / 9 / 57.1396 / 30-12-2021 / 18:46:39.00 / 119.31 / 47.44 / 1480.67
 50.066025 /  19.912663 / 218.30 /  16.02 / 9 / 56.8567 / 30-12-2021 / 18:46:39.00 / 119.31 / 47.44 / 1480.67
 50.066036 /  19.912590 / 218.30 /  19.04 / 9 / 59.9891 / 30-12-2021 / 18:46:40.00 / 119.31 / 47.44 / 1467.02
 50.066036 /  19.912590 / 218.30 /  19.04 / 9 / 59.7062 / 30-12-2021 / 18:46:40.00 / 119.31 / 47.44 / 1467.02
 50.066040 /  19.912512 / 218.30 /  20.48 / 9 / 61.1289 / 30-12-2021 / 18:46:41.00 / 119.31 / 47.44 / 1453.61
 50.066040 /  19.912512 / 218.30 /  20.48 / 9 / 61.1289 / 30-12-2021 / 18:46:41.00 / 119.31 / 47.44 / 1453.61
 50.066051 /  19.912426 / 218.30 /  19.76 / 9 / 60.2761 / 30-12-2021 / 18:46:42.00 / 119.31 / 47.44 / 1440.20
 50.066051 /  19.912426 / 218.30 /  19.76 / 9 / 60.2761 / 30-12-2021 / 18:46:42.00 / 119.31 / 47.44 / 1440.20
 50.066059 /  19.912346 / 218.30 /  20.28 / 9 / 59.9891 / 30-12-2021 / 18:46:43.00 / 119.31 / 47.50 / 1426.79
 50.066059 /  19.912346 / 218.30 /  20.28 / 9 / 59.9891 / 30-12-2021 / 18:46:43.00 / 119.31 / 47.50 / 1426.79
 50.066071 /  19.912254 / 218.30 /  22.65 / 9 / 59.7062 / 30-12-2021 / 18:46:44.00 / 119.31 / 47.50 / 1413.39
 50.066071 /  19.912254 / 218.30 /  22.65 / 9 / 59.7062 / 30-12-2021 / 18:46:44.00 / 119.31 / 47.50 / 1413.39
 50.066082 /  19.912161 / 218.30 /  24.13 / 9 / 59.1363 / 30-12-2021 / 18:46:45.00 / 119.31 / 47.50 / 1399.98
 50.066082 /  19.912161 / 218.30 /  24.13 / 9 / 59.1363 / 30-12-2021 / 18:46:45.00 / 119.31 / 47.50 / 1399.98
 50.066093 /  19.912060 / 218.30 /  25.65 / 9 / 59.7062 / 30-12-2021 / 18:46:46.00 / 119.31 / 47.56 / 1386.57
 50.066093 /  19.912060 / 218.30 /  25.65 / 9 / 59.4192 / 30-12-2021 / 18:46:46.00 / 119.31 / 47.56 / 1386.57
 50.066105 /  19.911955 / 218.30 /  27.19 / 9 / 59.7062 / 30-12-2021 / 18:46:47.00 / 119.31 / 47.56 / 1373.17
 50.066105 /  19.911955 / 218.30 /  27.19 / 9 / 59.9891 / 30-12-2021 / 18:46:47.00 / 119.31 / 47.56 / 1373.17
 50.066120 /  19.911844 / 218.30 /  28.58 / 9 / 59.4192 / 30-12-2021 / 18:46:48.00 / 119.31 / 47.56 / 1359.76
 50.066120 /  19.911844 / 218.30 /  28.58 / 9 / 59.9891 / 30-12-2021 / 18:46:48.00 / 119.31 / 47.56 / 1359.76
 50.066135 /  19.911734 / 218.30 /  29.26 / 9 / 58.5664 / 30-12-2021 / 18:46:49.00 / 119.31 / 47.56 / 1346.35
 50.066135 /  19.911734 / 218.30 /  29.26 / 9 / 58.5664 / 30-12-2021 / 18:46:49.00 / 119.31 / 47.56 / 1346.35
 50.066154 /  19.911617 / 218.30 /  29.82 / 9 / 59.1363 / 30-12-2021 / 18:46:50.00 / 119.31 / 47.63 / 1332.95
 50.066154 /  19.911617 / 218.30 /  29.82 / 9 / 59.1363 / 30-12-2021 / 18:46:50.00 / 119.31 / 47.63 / 1332.95
 50.066174 /  19.911499 / 218.30 /  30.43 / 9 / 58.5664 / 30-12-2021 / 18:46:51.00 / 119.31 / 47.63 / 1319.54
 50.066174 /  19.911499 / 218.30 /  30.43 / 9 / 58.2794 / 30-12-2021 / 18:46:51.00 / 119.31 / 47.63 / 1319.54
 50.066189 /  19.911381 / 218.30 /  30.50 / 9 / 56.8567 / 30-12-2021 / 18:46:52.00 / 119.31 / 47.63 / 1306.13
 50.066189 /  19.911381 / 218.30 /  30.50 / 9 / 57.1396 / 30-12-2021 / 18:46:52.00 / 119.31 / 47.63 / 1306.13
 50.066204 /  19.911263 / 218.30 /  30.78 / 9 / 56.2868 / 30-12-2021 / 18:46:53.00 / 119.31 / 47.63 / 1292.73
 50.066204 /  19.911263 / 218.30 /  30.78 / 9 / 55.9998 / 30-12-2021 / 18:46:53.00 / 119.31 / 47.63 / 1292.73
 50.066223 /  19.911142 / 218.30 /  30.84 / 9 / 55.9998 / 30-12-2021 / 18:46:54.00 / 119.31 / 47.63 / 1279.32
 50.066223 /  19.911142 / 218.30 /  30.84 / 9 / 55.9998 / 30-12-2021 / 18:46:54.00 / 119.31 / 47.63 / 1279.32
 50.066238 /  19.911022 / 218.30 /  30.82 / 9 / 56.5697 / 30-12-2021 / 18:46:55.00 / 119.31 / 47.63 / 1265.91
 50.066238 /  19.911022 / 218.30 /  30.82 / 9 / 56.5697 / 30-12-2021 / 18:46:55.00 / 119.31 / 47.63 / 1265.91
 50.066257 /  19.910902 / 218.30 /  30.76 / 9 / 56.5697 / 30-12-2021 / 18:46:56.00 / 119.31 / 47.69 / 1252.51
 50.066257 /  19.910902 / 218.30 /  30.76 / 9 / 56.5697 / 30-12-2021 / 18:46:56.00 / 119.31 / 47.69 / 1252.51
 50.066277 /  19.910786 / 218.30 /  30.61 / 9 / 56.5697 / 30-12-2021 / 18:46:57.00 / 119.25 / 47.69 / 1240.46
 50.066277 /  19.910786 / 218.30 /  30.61 / 9 / 56.2868 / 30-12-2021 / 18:46:57.00 / 119.25 / 47.69 / 1240.46
 50.066292 /  19.910669 / 218.30 /  29.91 / 9 / 56.8567 / 30-12-2021 / 18:46:58.00 / 119.31 / 47.69 / 1225.49
 50.066292 /  19.910669 / 218.30 /  29.91 / 9 / 56.5697 / 30-12-2021 / 18:46:58.00 / 119.31 / 47.69 / 1225.49
 50.066311 /  19.910555 / 218.30 /  29.54 / 9 / 56.8567 / 30-12-2021 / 18:46:59.00 / 119.25 / 47.69 / 1213.70
 50.066311 /  19.910555 / 218.30 /  29.54 / 9 / 56.8567 / 30-12-2021 / 18:46:59.00 / 119.25 / 47.69 / 1213.70
 50.066330 /  19.910440 / 218.30 /  28.95 / 9 / 56.8567 / 30-12-2021 / 18:47:00.00 / 119.25 / 47.75 / 1200.09
 50.066330 /  19.910440 / 218.30 /  28.95 / 9 / 57.1396 / 30-12-2021 / 18:47:00.00 / 119.25 / 47.75 / 1200.09
 50.066345 /  19.910328 / 218.30 /  28.85 / 9 / 57.4266 / 30-12-2021 / 18:47:01.00 / 119.25 / 47.75 / 1186.73
 50.066345 /  19.910328 / 218.30 /  28.85 / 9 / 57.1396 / 30-12-2021 / 18:47:01.00 / 119.25 / 47.75 / 1186.73
 50.066360 /  19.910217 / 218.30 /  28.43 / 9 / 57.7095 / 30-12-2021 / 18:47:02.00 / 119.25 / 47.75 / 1173.37
 50.066360 /  19.910217 / 218.30 /  28.43 / 9 / 57.7095 / 30-12-2021 / 18:47:02.00 / 119.25 / 47.75 / 1173.37
 50.066380 /  19.910107 / 218.30 /  28.32 / 9 / 57.1396 / 30-12-2021 / 18:47:03.00 / 119.25 / 47.75 / 1160.01
 50.066380 /  19.910107 / 218.30 /  28.32 / 9 / 57.9965 / 30-12-2021 / 18:47:03.00 / 119.25 / 47.75 / 1160.01
 50.066399 /  19.909996 / 218.30 /  28.30 / 9 / 58.8493 / 30-12-2021 / 18:47:04.00 / 119.25 / 47.81 / 1146.65
 50.066399 /  19.909996 / 218.30 /  28.30 / 9 / 59.1363 / 30-12-2021 / 18:47:04.00 / 119.25 / 47.81 / 1146.65
 50.066410 /  19.909883 / 218.30 /  28.19 / 9 / 59.4192 / 30-12-2021 / 18:47:05.00 / 119.25 / 47.81 / 1133.29
 50.066410 /  19.909883 / 218.30 /  28.19 / 9 / 59.7062 / 30-12-2021 / 18:47:05.00 / 119.25 / 47.81 / 1133.29
 50.066425 /  19.909771 / 218.30 /  28.50 / 9 / 60.559 / 30-12-2021 / 18:47:06.00 / 119.25 / 47.81 / 1119.94
 50.066425 /  19.909771 / 218.30 /  28.50 / 9 / 60.2761 / 30-12-2021 / 18:47:06.00 / 119.25 / 47.81 / 1119.94
 50.066448 /  19.909666 / 218.30 /  28.50 / 9 / 59.7062 / 30-12-2021 / 18:47:07.00 / 119.25 / 47.81 / 1106.58
 50.066448 /  19.909666 / 218.30 /  28.50 / 9 / 59.7062 / 30-12-2021 / 18:47:07.00 / 119.25 / 47.81 / 1106.58
 50.066463 /  19.909552 / 218.30 /  28.95 / 9 / 59.4192 / 30-12-2021 / 18:47:08.00 / 119.25 / 47.81 / 1093.22
 50.066463 /  19.909552 / 218.30 /  28.95 / 9 / 59.1363 / 30-12-2021 / 18:47:08.00 / 119.25 / 47.81 / 1093.22
 50.066483 /  19.909437 / 218.30 /  29.43 / 9 / 58.5664 / 30-12-2021 / 18:47:09.00 / 119.25 / 47.88 / 1079.86
 50.066483 /  19.909437 / 218.30 /  29.43 / 9 / 59.4192 / 30-12-2021 / 18:47:09.00 / 119.25 / 47.88 / 1079.86
 50.066498 /  19.909319 / 218.30 /  30.74 / 9 / 58.8493 / 30-12-2021 / 18:47:10.00 / 119.19 / 47.88 / 1067.86
 50.066498 /  19.909319 / 218.30 /  30.74 / 9 / 58.8493 / 30-12-2021 / 18:47:10.00 / 119.19 / 47.88 / 1067.86
 50.066509 /  19.909197 / 218.30 /  30.32 / 9 / 59.1363 / 30-12-2021 / 18:47:11.00 / 119.19 / 47.88 / 1054.30
 50.066509 /  19.909197 / 218.30 /  30.32 / 9 / 59.1363 / 30-12-2021 / 18:47:11.00 / 119.19 / 47.88 / 1054.30
 50.066521 /  19.909077 / 218.30 /  30.67 / 9 / 59.7062 / 30-12-2021 / 18:47:12.00 / 119.19 / 47.88 / 1040.99
 50.066521 /  19.909077 / 218.30 /  30.67 / 9 / 59.4192 / 30-12-2021 / 18:47:12.00 / 119.19 / 47.88 / 1040.99
 50.066540 /  19.908958 / 218.30 /  30.69 / 9 / 59.1363 / 30-12-2021 / 18:47:13.00 / 119.19 / 47.88 / 1027.68
 50.066540 /  19.908958 / 218.30 /  30.69 / 9 / 59.1363 / 30-12-2021 / 18:47:13.00 / 119.19 / 47.88 / 1027.68
 50.066559 /  19.908838 / 218.30 /  30.82 / 9 / 56.8567 / 30-12-2021 / 18:47:14.00 / 119.19 / 47.94 / 1014.37
 50.066559 /  19.908838 / 218.30 /  30.82 / 9 / 57.1396 / 30-12-2021 / 18:47:14.00 / 119.19 / 47.94 / 1014.37
 50.066578 /  19.908716 / 218.30 /  31.17 / 9 / 57.1396 / 30-12-2021 / 18:47:15.00 / 119.19 / 47.94 / 1001.06
 50.066578 /  19.908716 / 218.30 /  31.17 / 9 / 57.4266 / 30-12-2021 / 18:47:15.00 / 119.19 / 47.94 / 1001.06
 50.066597 /  19.908594 / 218.30 /  31.74 / 9 / 59.1363 / 30-12-2021 / 18:47:16.00 / 119.13 / 47.94 / 989.11
 50.066597 /  19.908594 / 218.30 /  31.74 / 9 / 59.1363 / 30-12-2021 / 18:47:16.00 / 119.13 / 47.94 / 989.11
 50.066597 /  19.908594 / 218.30 /  31.74 / 9 / 57.7095 / 30-12-2021 / 18:47:16.00 / 119.19 / 48.00 / 974.24
 50.066612 /  19.908472 / 215.50 /  31.26 / 9 / 57.9965 / 30-12-2021 / 18:47:17.00 / 119.19 / 48.00 / 974.24
 50.066807 /  19.907381 / 215.50 /  31.10 / 9 / 55.4299 / 30-12-2021 / 18:47:26.00 / 119.13 / 48.00 / 949.03
 50.066807 /  19.907381 / 215.50 /  31.10 / 9 / 54.2901 / 30-12-2021 / 18:47:26.00 / 119.00 / 48.06 / 938.49
 50.066830 /  19.907269 / 215.50 /  30.08 / 9 / 54.0031 / 30-12-2021 / 18:47:27.00 / 119.00 / 48.06 / 938.49
 50.066830 /  19.907269 / 215.50 /  30.08 / 9 / 52.5804 / 30-12-2021 / 18:47:27.00 / 119.00 / 48.06 / 924.83
 50.066845 /  19.907148 / 215.50 /  30.06 / 9 / 52.8633 / 30-12-2021 / 18:47:28.00 / 119.00 / 48.06 / 924.83
 50.066845 /  19.907148 / 215.50 /  30.06 / 9 / 52.2934 / 30-12-2021 / 18:47:28.00 / 119.00 / 48.13 / 911.66
 50.066856 /  19.907024 / 217.30 /  30.58 / 9 / 52.2934 / 30-12-2021 / 18:47:29.00 / 119.00 / 48.13 / 911.66
 50.066856 /  19.907024 / 217.30 /  30.58 / 9 / 52.0105 / 30-12-2021 / 18:47:29.00 / 119.00 / 48.13 / 898.50
 50.066872 /  19.906908 / 217.60 /  30.58 / 9 / 52.8633 / 30-12-2021 / 18:47:30.00 / 119.00 / 48.13 / 898.50
 50.066872 /  19.906908 / 217.60 /  30.58 / 9 / 53.4332 / 30-12-2021 / 18:47:30.00 / 119.00 / 48.13 / 885.33
 50.066887 /  19.906786 / 217.50 /  29.11 / 9 / 53.4332 / 30-12-2021 / 18:47:31.00 / 119.00 / 48.13 / 885.33
 50.066898 /  19.906673 / 217.50 /  28.72 / 9 / 52.8633 / 30-12-2021 / 18:47:32.00 / 118.94 / 48.13 / 873.53
 50.066898 /  19.906673 / 217.50 /  28.72 / 9 / 52.5804 / 30-12-2021 / 18:47:32.00 / 118.94 / 48.19 / 860.16
 50.066914 /  19.906561 / 217.90 /  28.69 / 9 / 53.1503 / 30-12-2021 / 18:47:33.00 / 118.94 / 48.19 / 860.16
 50.066914 /  19.906561 / 217.90 /  28.69 / 9 / 53.4332 / 30-12-2021 / 18:47:33.00 / 118.94 / 48.19 / 847.05
 50.066936 /  19.906452 / 218.20 /  28.56 / 9 / 54.0031 / 30-12-2021 / 18:47:34.00 / 118.94 / 48.19 / 847.05
 50.066936 /  19.906452 / 218.20 /  28.56 / 9 / 54.0031 / 30-12-2021 / 18:47:34.00 / 118.94 / 48.19 / 833.93
 50.066952 /  19.906336 / 218.30 /  28.56 / 9 / 54.0031 / 30-12-2021 / 18:47:35.00 / 118.94 / 48.19 / 833.93
 50.066963 /  19.906221 / 218.30 /  28.95 / 9 / 54.5771 / 30-12-2021 / 18:47:36.00 / 118.88 / 48.25 / 822.17
 50.066963 /  19.906221 / 218.30 /  28.95 / 9 / 54.5771 / 30-12-2021 / 18:47:36.00 / 118.88 / 48.25 / 808.86
 50.066978 /  19.906107 / 218.40 /  30.30 / 9 / 54.5771 / 30-12-2021 / 18:47:37.00 / 118.88 / 48.25 / 808.86
 50.066978 /  19.906107 / 218.40 /  30.30 / 9 / 55.4299 / 30-12-2021 / 18:47:37.00 / 118.88 / 48.25 / 795.79
 50.066998 /  19.905987 / 218.30 /  29.97 / 9 / 55.4299 / 30-12-2021 / 18:47:38.00 / 118.88 / 48.25 / 795.79
 50.066998 /  19.905987 / 218.30 /  29.97 / 9 / 56.2868 / 30-12-2021 / 18:47:38.00 / 118.81 / 48.25 / 784.08
 50.067013 /  19.905874 / 218.80 /  29.87 / 9 / 56.2868 / 30-12-2021 / 18:47:39.00 / 118.81 / 48.25 / 784.08
 50.067013 /  19.905874 / 218.80 /  29.87 / 9 / 56.2868 / 30-12-2021 / 18:47:39.00 / 118.81 / 48.25 / 770.81
 50.067028 /  19.905754 / 219.30 /  30.19 / 9 / 56.2868 / 30-12-2021 / 18:47:40.00 / 118.81 / 48.25 / 770.81
 50.067028 /  19.905754 / 219.30 /  30.19 / 9 / 56.8567 / 30-12-2021 / 18:47:40.00 / 118.81 / 48.25 / 757.79
 50.067047 /  19.905638 / 219.90 /  30.63 / 9 / 56.8567 / 30-12-2021 / 18:47:41.00 / 118.81 / 48.25 / 757.79
 50.067047 /  19.905638 / 219.90 /  30.63 / 9 / 57.1396 / 30-12-2021 / 18:47:41.00 / 118.75 / 48.31 / 746.13
 50.067070 /  19.905518 / 220.30 /  31.43 / 9 / 57.1396 / 30-12-2021 / 18:47:42.00 / 118.75 / 48.31 / 746.13
 50.067070 /  19.905518 / 220.30 /  31.43 / 9 / 56.2868 / 30-12-2021 / 18:47:42.00 / 118.75 / 48.31 / 732.91
 50.067089 /  19.905392 / 220.30 /  31.82 / 9 / 56.5697 / 30-12-2021 / 18:47:43.00 / 118.75 / 48.31 / 732.91
 50.067089 /  19.905392 / 220.30 /  31.82 / 9 / 55.4299 / 30-12-2021 / 18:47:43.00 / 118.75 / 48.31 / 719.94
 50.067104 /  19.905268 / 220.50 /  31.41 / 9 / 55.147 / 30-12-2021 / 18:47:44.00 / 118.75 / 48.31 / 719.94
 50.067104 /  19.905268 / 220.50 /  31.41 / 9 / 54.0031 / 30-12-2021 / 18:47:44.00 / 118.69 / 48.31 / 708.33
 50.067123 /  19.905142 / 220.50 /  31.84 / 9 / 54.2901 / 30-12-2021 / 18:47:45.00 / 118.69 / 48.31 / 708.33
 50.067123 /  19.905142 / 220.50 /  31.84 / 9 / 53.4332 / 30-12-2021 / 18:47:45.00 / 118.69 / 48.38 / 695.16
 50.067135 /  19.905010 / 220.50 /  32.15 / 9 / 53.4332 / 30-12-2021 / 18:47:46.00 / 118.69 / 48.38 / 695.16
 50.067135 /  19.905010 / 220.50 /  32.15 / 9 / 53.7202 / 30-12-2021 / 18:47:46.00 / 118.63 / 48.38 / 683.60
 50.067154 /  19.904881 / 220.50 /  31.61 / 9 / 53.4332 / 30-12-2021 / 18:47:47.00 / 118.63 / 48.38 / 683.60
 50.067154 /  19.904881 / 220.50 /  31.61 / 9 / 53.1503 / 30-12-2021 / 18:47:47.00 / 118.63 / 48.38 / 670.47
 50.067173 /  19.904755 / 220.50 /  30.13 / 9 / 53.4332 / 30-12-2021 / 18:47:48.00 / 118.63 / 48.38 / 670.47
 50.067173 /  19.904755 / 220.50 /  30.13 / 9 / 52.2934 / 30-12-2021 / 18:47:48.00 / 118.63 / 48.38 / 657.60
 50.067188 /  19.904636 / 220.50 /  29.63 / 9 / 52.2934 / 30-12-2021 / 18:47:49.00 / 118.63 / 48.38 / 657.60
 50.067188 /  19.904636 / 220.50 /  29.63 / 9 / 52.0105 / 30-12-2021 / 18:47:49.00 / 118.63 / 48.38 / 644.72
 50.067207 /  19.904522 / 220.50 /  28.97 / 9 / 52.2934 / 30-12-2021 / 18:47:50.00 / 118.63 / 48.38 / 644.72
 50.067207 /  19.904522 / 220.50 /  28.97 / 9 / 52.2934 / 30-12-2021 / 18:47:50.00 / 118.56 / 48.38 / 633.21
 50.067226 /  19.904400 / 220.50 /  28.95 / 9 / 52.2934 / 30-12-2021 / 18:47:51.00 / 118.56 / 48.38 / 633.21
 50.067226 /  19.904400 / 220.50 /  28.95 / 9 / 53.4332 / 30-12-2021 / 18:47:51.00 / 118.56 / 48.44 / 620.13
 50.067249 /  19.904291 / 220.50 /  27.47 / 9 / 53.4332 / 30-12-2021 / 18:47:52.00 / 118.56 / 48.44 / 620.13
 50.067249 /  19.904291 / 220.50 /  27.47 / 9 / 53.4332 / 30-12-2021 / 18:47:52.00 / 118.50 / 48.44 / 608.67
 50.067268 /  19.904184 / 220.50 /  25.95 / 9 / 55.147 / 30-12-2021 / 18:47:53.00 / 118.50 / 48.44 / 608.67
 50.067268 /  19.904184 / 220.50 /  25.95 / 9 / 55.4299 / 30-12-2021 / 18:47:53.00 / 118.50 / 48.44 / 595.64
 50.067287 /  19.904089 / 220.50 /  23.95 / 9 / 54.86 / 30-12-2021 / 18:47:54.00 / 118.50 / 48.44 / 595.64
 50.067287 /  19.904089 / 220.50 /  23.95 / 9 / 54.86 / 30-12-2021 / 18:47:54.00 / 118.44 / 48.44 / 584.22
 50.067299 /  19.903994 / 220.50 /  23.08 / 9 / 53.7202 / 30-12-2021 / 18:47:55.00 / 118.44 / 48.44 / 584.22
 50.067299 /  19.903994 / 220.50 /  23.08 / 9 / 53.4332 / 30-12-2021 / 18:47:55.00 / 118.44 / 48.44 / 571.24
 50.067314 /  19.903902 / 220.50 /  22.58 / 9 / 53.4332 / 30-12-2021 / 18:47:56.00 / 118.44 / 48.44 / 571.24
 50.067314 /  19.903902 / 220.50 /  22.58 / 9 / 53.4332 / 30-12-2021 / 18:47:56.00 / 118.44 / 48.50 / 558.51
 50.067326 /  19.903807 / 220.50 /  23.95 / 9 / 52.8633 / 30-12-2021 / 18:47:57.00 / 118.44 / 48.50 / 558.51
 50.067326 /  19.903807 / 220.50 /  23.95 / 9 / 52.8633 / 30-12-2021 / 18:47:57.00 / 118.38 / 48.50 / 547.15
 50.067333 /  19.903709 / 220.50 /  23.46 / 9 / 52.8633 / 30-12-2021 / 18:47:58.00 / 118.38 / 48.50 / 547.15
 50.067333 /  19.903709 / 220.50 /  23.46 / 9 / 52.5804 / 30-12-2021 / 18:47:58.00 / 118.38 / 48.50 / 534.22
 50.067348 /  19.903620 / 220.50 /  21.74 / 9 / 52.5804 / 30-12-2021 / 18:47:59.00 / 118.38 / 48.50 / 534.22
 50.067348 /  19.903620 / 220.50 /  21.74 / 9 / 52.2934 / 30-12-2021 / 18:47:59.00 / 118.31 / 48.50 / 522.90
 50.067364 /  19.903542 / 220.50 /  19.28 / 9 / 52.2934 / 30-12-2021 / 18:48:00.00 / 118.31 / 48.50 / 522.90
 50.067364 /  19.903542 / 220.50 /  19.28 / 9 / 52.2934 / 30-12-2021 / 18:48:00.00 / 118.31 / 48.50 / 510.01
 50.067379 /  19.903473 / 220.50 /  15.54 / 9 / 52.0105 / 30-12-2021 / 18:48:01.00 / 118.31 / 48.50 / 510.01
 50.067379 /  19.903473 / 220.50 /  15.54 / 9 / 52.5804 / 30-12-2021 / 18:48:01.00 / 118.31 / 48.56 / 497.38
 50.067387 /  19.903416 / 220.50 /  12.48 / 9 / 51.7235 / 30-12-2021 / 18:48:02.00 / 118.31 / 48.56 / 497.38
 50.067387 /  19.903416 / 220.50 /  12.48 / 9 / 52.5804 / 30-12-2021 / 18:48:02.00 / 118.25 / 48.56 / 486.11
 50.067398 /  19.903372 / 220.50 /  10.48 / 9 / 52.2934 / 30-12-2021 / 18:48:03.00 / 118.25 / 48.56 / 486.11
 50.067398 /  19.903372 / 220.50 /  10.48 / 9 / 52.8633 / 30-12-2021 / 18:48:03.00 / 118.25 / 48.56 / 473.28
 50.067406 /  19.903336 / 220.50 / 8.70 / 9 / 52.5804 / 30-12-2021 / 18:48:04.00 / 118.25 / 48.56 / 473.28
 50.067406 /  19.903336 / 220.50 / 8.70 / 9 / 52.5804 / 30-12-2021 / 18:48:04.00 / 118.19 / 48.56 / 462.05
 50.067413 /  19.903303 / 220.50 / 8.63 / 9 / 52.2934 / 30-12-2021 / 18:48:05.00 / 118.19 / 48.56 / 462.05
 50.067413 /  19.903303 / 220.50 / 8.63 / 9 / 52.2934 / 30-12-2021 / 18:48:05.00 / 118.19 / 48.63 / 449.27
 50.067448 /  19.903284 / 220.50 /  11.09 / 9 / 52.0105 / 30-12-2021 / 18:48:06.00 / 118.19 / 48.63 / 449.27
 50.067448 /  19.903284 / 220.50 /  11.09 / 9 / 51.7235 / 30-12-2021 / 18:48:06.00 / 118.19 / 48.63 / 436.73
 50.067478 /  19.903259 / 220.50 /  12.11 / 9 / 52.2934 / 30-12-2021 / 18:48:07.00 / 118.19 / 48.63 / 436.73
 50.067478 /  19.903259 / 220.50 /  12.11 / 9 / 52.0105 / 30-12-2021 / 18:48:07.00 / 118.13 / 48.63 / 425.56
 50.067513 /  19.903242 / 220.50 /  12.82 / 9 / 52.0105 / 30-12-2021 / 18:48:08.00 / 118.13 / 48.63 / 425.56
 50.067513 /  19.903242 / 220.50 /  12.82 / 9 / 52.0105 / 30-12-2021 / 18:48:08.00 / 118.13 / 48.63 / 412.82
 50.067551 /  19.903233 / 220.50 /  15.96 / 9 / 50.5837 / 30-12-2021 / 18:48:09.00 / 118.13 / 48.63 / 412.82
 50.067551 /  19.903233 / 220.50 /  15.96 / 9 / 50.8707 / 30-12-2021 / 18:48:09.00 / 118.06 / 48.63 / 401.69
 50.067608 /  19.903242 / 220.50 /  19.28 / 9 / 50.8707 / 30-12-2021 / 18:48:10.00 / 118.06 / 48.63 / 401.69
 50.067608 /  19.903242 / 220.50 /  19.28 / 9 / 50.8707 / 30-12-2021 / 18:48:10.00 / 118.06 / 48.63 / 389.00
 50.067657 /  19.903244 / 220.50 /  20.83 / 9 / 50.5837 / 30-12-2021 / 18:48:11.00 / 118.06 / 48.63 / 389.00
 50.067657 /  19.903244 / 220.50 /  20.83 / 9 / 50.8707 / 30-12-2021 / 18:48:11.00 / 118.00 / 48.63 / 377.93
 50.067715 /  19.903257 / 220.50 /  20.95 / 9 / 50.8707 / 30-12-2021 / 18:48:12.00 / 118.00 / 48.63 / 377.93
 50.067715 /  19.903257 / 220.50 /  20.95 / 9 / 51.4406 / 30-12-2021 / 18:48:12.00 / 118.00 / 48.69 / 365.29
 50.067768 /  19.903263 / 220.50 /  21.02 / 9 / 51.1536 / 30-12-2021 / 18:48:13.00 / 118.00 / 48.69 / 365.29
 50.067768 /  19.903263 / 220.50 /  21.02 / 9 / 52.0105 / 30-12-2021 / 18:48:13.00 / 118.00 / 48.69 / 352.90
 50.067825 /  19.903267 / 220.50 /  22.63 / 9 / 52.0105 / 30-12-2021 / 18:48:14.00 / 118.00 / 48.69 / 352.90
 50.067825 /  19.903267 / 220.50 /  22.63 / 9 / 52.0105 / 30-12-2021 / 18:48:14.00 / 117.94 / 48.69 / 341.87
 50.067894 /  19.903271 / 220.50 /  26.28 / 9 / 50.8707 / 30-12-2021 / 18:48:15.00 / 117.94 / 48.69 / 341.87
 50.067894 /  19.903271 / 220.50 /  26.28 / 9 / 50.8707 / 30-12-2021 / 18:48:15.00 / 117.94 / 48.69 / 329.27
 50.067970 /  19.903280 / 220.50 /  27.87 / 9 / 48.5911 / 30-12-2021 / 18:48:16.00 / 117.94 / 48.69 / 329.27
 50.067970 /  19.903280 / 220.50 /  27.87 / 9 / 47.1643 / 30-12-2021 / 18:48:16.00 / 117.88 / 48.75 / 318.29
 50.068047 /  19.903290 / 220.50 /  29.65 / 9 / 47.4513 / 30-12-2021 / 18:48:17.00 / 117.88 / 48.75 / 318.29
 50.068047 /  19.903290 / 220.50 /  29.65 / 9 / 47.1643 / 30-12-2021 / 18:48:17.00 / 117.88 / 48.75 / 305.75
 50.068127 /  19.903309 / 220.50 /  31.10 / 9 / 46.3074 / 30-12-2021 / 18:48:18.00 / 117.88 / 48.75 / 305.75
 50.068127 /  19.903309 / 220.50 /  31.10 / 9 / 46.8773 / 30-12-2021 / 18:48:18.00 / 117.81 / 48.75 / 294.82
 50.068829 /  19.903589 / 220.50 /  28.78 / 9 / 39.7515 / 30-12-2021 / 18:48:27.00 / 117.81 / 48.75 / 282.32
 50.068829 /  19.903589 / 220.50 /  28.78 / 9 / 39.4686 / 30-12-2021 / 18:48:27.00 / 117.81 / 48.75 / 282.32
 50.068901 /  19.903616 / 220.50 /  27.80 / 9 / 40.8954 / 30-12-2021 / 18:48:28.00 / 117.56 / 48.81 / 275.52
 50.068901 /  19.903616 / 220.50 /  27.80 / 9 / 41.1783 / 30-12-2021 / 18:48:28.00 / 117.56 / 48.81 / 275.52
 50.068901 /  19.903616 / 220.50 /  27.80 / 9 / 40.8954 / 30-12-2021 / 18:48:28.00 / 117.50 / 48.81 / 263.83
 50.068970 /  19.903641 / 212.10 /  27.35 / 8 / 40.8954 / 30-12-2021 / 18:48:29.00 / 117.50 / 48.81 / 263.83
 50.068970 /  19.903641 / 212.10 /  27.35 / 8 / 41.1783 / 30-12-2021 / 18:48:29.00 / 117.50 / 48.81 / 263.83
 50.069035 /  19.903656 / 212.10 /  25.63 / 8 / 40.6084 / 30-12-2021 / 18:48:30.00 / 117.44 / 48.88 / 252.94
 50.069035 /  19.903656 / 212.10 /  25.63 / 8 / 40.8954 / 30-12-2021 / 18:48:30.00 / 117.44 / 48.88 / 252.94
 50.069099 /  19.903666 / 212.10 /  25.61 / 8 / 40.8954 / 30-12-2021 / 18:48:31.00 / 117.44 / 48.88 / 240.73
 50.069099 /  19.903666 / 212.10 /  25.61 / 8 / 40.8954 / 30-12-2021 / 18:48:31.00 / 117.44 / 48.88 / 240.73
 50.069157 /  19.903673 / 212.10 /  24.04 / 8 / 42.0352 / 30-12-2021 / 18:48:32.00 / 117.44 / 48.88 / 228.78
 50.069157 /  19.903673 / 212.10 /  24.04 / 8 / 42.0352 / 30-12-2021 / 18:48:32.00 / 117.44 / 48.88 / 228.78
 50.069157 /  19.903673 / 212.10 /  24.04 / 8 / 43.4579 / 30-12-2021 / 18:48:32.00 / 117.38 / 48.88 / 218.18
 50.069218 /  19.903688 / 214.20 /  23.21 / 9 / 43.4579 / 30-12-2021 / 18:48:33.00 / 117.38 / 48.88 / 218.18
 50.069218 /  19.903688 / 214.20 /  23.21 / 9 / 44.0278 / 30-12-2021 / 18:48:33.00 / 117.38 / 48.88 / 218.18
 50.069271 /  19.903708 / 214.20 /  21.96 / 9 / 44.0278 / 30-12-2021 / 18:48:34.00 / 117.38 / 48.94 / 206.03
 50.069271 /  19.903708 / 214.20 /  21.96 / 9 / 44.0278 / 30-12-2021 / 18:48:34.00 / 117.38 / 48.94 / 206.03
 50.069324 /  19.903732 / 214.20 /  22.43 / 9 / 43.7449 / 30-12-2021 / 18:48:35.00 / 117.31 / 48.94 / 195.48
 50.069324 /  19.903732 / 214.20 /  22.43 / 9 / 43.4579 / 30-12-2021 / 18:48:35.00 / 117.31 / 48.94 / 195.48
 50.069374 /  19.903749 / 214.20 /  20.43 / 9 / 43.7449 / 30-12-2021 / 18:48:36.00 / 117.31 / 48.94 / 183.37
 50.069374 /  19.903749 / 214.20 /  20.43 / 9 / 41.7482 / 30-12-2021 / 18:48:36.00 / 117.31 / 48.94 / 183.37
 50.069374 /  19.903749 / 214.20 /  20.43 / 9 / 42.0352 / 30-12-2021 / 18:48:36.00 / 117.31 / 48.94 / 183.37
 50.069424 /  19.903759 / 217.20 /  18.15 / 9 / 43.4579 / 30-12-2021 / 18:48:37.00 / 117.25 / 48.94 / 172.88
 50.069424 /  19.903759 / 217.20 /  18.15 / 9 / 43.7449 / 30-12-2021 / 18:48:37.00 / 117.25 / 48.94 / 172.88
 50.069462 /  19.903778 / 217.20 /  14.26 / 9 / 43.4579 / 30-12-2021 / 18:48:38.00 / 117.19 / 49.00 / 162.18
 50.069462 /  19.903778 / 217.20 /  14.26 / 9 / 43.4579 / 30-12-2021 / 18:48:38.00 / 117.19 / 49.00 / 162.18
 50.069492 /  19.903803 / 217.20 /  11.37 / 9 / 42.0352 / 30-12-2021 / 18:48:39.00 / 117.19 / 49.00 / 150.17
 50.069492 /  19.903803 / 217.20 /  11.37 / 9 / 42.3181 / 30-12-2021 / 18:48:39.00 / 117.19 / 49.00 / 150.17
 50.069515 /  19.903828 / 217.20 / 9.28 / 9 / 43.175 / 30-12-2021 / 18:48:40.00 / 117.13 / 49.00 / 139.77
 50.069515 /  19.903828 / 217.20 / 9.28 / 9 / 43.175 / 30-12-2021 / 18:48:40.00 / 117.13 / 49.00 / 139.77
 50.069515 /  19.903828 / 217.20 / 9.28 / 9 / 43.4579 / 30-12-2021 / 18:48:40.00 / 117.13 / 49.00 / 139.77
 50.069538 /  19.903845 / 218.60 / 8.26 / 9 / 43.4579 / 30-12-2021 / 18:48:41.00 / 117.13 / 49.00 / 127.80
 50.069538 /  19.903845 / 218.60 / 8.26 / 9 / 44.0278 / 30-12-2021 / 18:48:41.00 / 117.13 / 49.00 / 127.80
 50.069557 /  19.903856 / 218.60 / 5.32 / 9 / 44.0278 / 30-12-2021 / 18:48:42.00 / 117.06 / 49.00 / 117.45
 50.069557 /  19.903856 / 218.60 / 5.32 / 9 / 44.0278 / 30-12-2021 / 18:48:42.00 / 117.06 / 49.00 / 117.45
 50.069576 /  19.903864 / 218.60 / 3.82 / 9 / 43.7449 / 30-12-2021 / 18:48:43.00 / 117.00 / 49.00 / 106.90
 50.069576 /  19.903864 / 218.60 / 3.82 / 9 / 44.0278 / 30-12-2021 / 18:48:43.00 / 117.00 / 49.00 / 106.90
 50.069576 /  19.903864 / 218.60 / 3.82 / 9 / 44.0278 / 30-12-2021 / 18:48:43.00 / 117.00 / 49.00 / 106.90
 50.069580 /  19.903858 / 218.80 / 2.74 / 9 / 44.0278 / 30-12-2021 / 18:48:44.00 / 117.00 / 49.00 / 95.03
 50.069580 /  19.903858 / 218.80 / 2.74 / 9 / 44.5977 / 30-12-2021 / 18:48:44.00 / 117.00 / 49.00 / 95.03
 50.069580 /  19.903852 / 218.80 / 2.37 / 9 / 44.3148 / 30-12-2021 / 18:48:45.00 / 116.94 / 49.06 / 84.78
 50.069580 /  19.903852 / 218.80 / 2.37 / 9 / 44.5977 / 30-12-2021 / 18:48:45.00 / 116.94 / 49.06 / 84.78
 50.069580 /  19.903843 / 218.80 / 2.33 / 9 / 42.3181 / 30-12-2021 / 18:48:46.00 / 116.94 / 49.06 / 72.96
 50.069580 /  19.903843 / 218.80 / 2.33 / 9 / 41.7482 / 30-12-2021 / 18:48:46.00 / 116.94 / 49.06 / 72.96
 50.069580 /  19.903843 / 218.80 / 2.33 / 9 / 41.7482 / 30-12-2021 / 18:48:46.00 / 116.94 / 49.06 / 72.96
 50.069584 /  19.903839 / 219.40 / 2.33 / 9 / 41.7482 / 30-12-2021 / 18:48:47.00 / 116.88 / 49.06 / 62.75
 50.069584 /  19.903839 / 219.40 / 2.33 / 9 / 41.7482 / 30-12-2021 / 18:48:47.00 / 116.88 / 49.06 / 62.75
 50.069588 /  19.903839 / 219.40 / 2.26 / 9 / 41.7482 / 30-12-2021 / 18:48:48.00 / 116.88 / 49.06 / 50.98
 50.069588 /  19.903839 / 219.40 / 2.26 / 9 / 41.7482 / 30-12-2021 / 18:48:48.00 / 116.88 / 49.06 / 50.98
 50.069595 /  19.903839 / 219.40 / 0.00 / 9 / 41.4653 / 30-12-2021 / 18:48:49.00 / 116.81 / 49.06 / 40.82
 50.069595 /  19.903839 / 219.40 / 0.00 / 9 / 41.1783 / 30-12-2021 / 18:48:49.00 / 116.81 / 49.06 / 40.82
 50.069595 /  19.903839 / 219.40 / 0.00 / 9 / 42.888 / 30-12-2021 / 18:48:49.00 / 116.81 / 49.06 / 40.82
 50.069595 /  19.903839 / 220.90 / 0.00 / 9 / 42.888 / 30-12-2021 / 18:48:50.00 / 116.75 / 49.13 / 30.47
 50.069595 /  19.903839 / 220.90 / 0.00 / 9 / 42.6051 / 30-12-2021 / 18:48:50.00 / 116.75 / 49.13 / 30.47
 50.069595 /  19.903839 / 220.90 / 0.00 / 9 / 42.6051 / 30-12-2021 / 18:48:51.00 / 116.69 / 49.13 / 20.15
 50.069595 /  19.903839 / 220.90 / 0.00 / 9 / 42.3181 / 30-12-2021 / 18:48:51.00 / 116.69 / 49.13 / 20.15
 50.069595 /  19.903839 / 220.90 / 0.00 / 9 / 40.3255 / 30-12-2021 / 18:48:52.00 / 116.69 / 49.13 / 8.53
 50.069595 /  19.903839 / 220.90 / 0.00 / 9 / 40.3255 / 30-12-2021 / 18:48:52.00 / 116.69 / 49.13 / 8.53
 50.069595 /  19.903839 / 220.90 / 0.00 / 9 / 40.3255 / 30-12-2021 / 18:48:52.00 / 116.69 / 49.13 / 8.53
 50.069595 /  19.903839 / 220.90 / 0.00 / 9 / 40.0385 / 30-12-2021 / 18:48:53.00 / 116.69 / 49.13 / 0.00
 50.069595 /  19.903839 / 220.90 / 0.00 / 9 / 40.3255 / 30-12-2021 / 18:48:53.00 / 116.69 / 49.13 / 0.00
 50.069595 /  19.903839 / 220.90 / 0.00 / 9 / 40.6084 / 30-12-2021 / 18:48:54.00 / 116.63 / 49.13 / 0.00
 50.069595 /  19.903839 / 220.90 / 0.00 / 9 / 40.6084 / 30-12-2021 / 18:48:54.00 / 116.63 / 49.13 / 0.00
 50.069595 /  19.903839 / 220.90 / 0.00 / 9 / 41.4653 / 30-12-2021 / 18:48:55.00 / 116.56 / 49.19 / 0.00
 50.069595 /  19.903839 / 220.90 / 0.00 / 9 / 41.7482 / 30-12-2021 / 18:48:55.00 / 116.56 / 49.19 / 0.00
 50.069595 /  19.903839 / 220.90 / 0.00 / 9 / 42.0352 / 30-12-2021 / 18:48:55.00 / 116.56 / 49.19 / 0.00
 50.069595 /  19.903839 / 220.90 / 0.00 / 9 / 41.1783 / 30-12-2021 / 18:48:56.00 / 116.50 / 49.19 / 0.00
 50.069595 /  19.903839 / 220.90 / 0.00 / 9 / 42.0352 / 30-12-2021 / 18:48:56.00 / 116.50 / 49.19 / 0.00
 50.069595 /  19.903839 / 220.90 / 0.00 / 9 / 41.1783 / 30-12-2021 / 18:48:57.00 / 116.50 / 49.19 / 0.00
 50.069595 /  19.903839 / 220.90 / 0.00 / 9 / 41.1783 / 30-12-2021 / 18:48:57.00 / 116.50 / 49.19 / 0.00
 50.069595 /  19.903839 / 220.90 / 0.00 / 9 / 40.6084 / 30-12-2021 / 18:48:58.00 / 116.44 / 49.19 / 0.00
 50.069595 /  19.903839 / 220.90 / 0.00 / 9 / 40.8954 / 30-12-2021 / 18:48:58.00 / 116.44 / 49.19 / 0.00
 50.069595 /  19.903839 / 220.90 / 0.00 / 9 / 40.0385 / 30-12-2021 / 18:48:58.00 / 116.44 / 49.19 / 0.00
 50.069599 /  19.903841 / 220.90 / 6.78 / 9 / 39.7515 / 30-12-2021 / 18:48:59.00 / 116.44 / 49.19 / 0.00
 50.069599 /  19.903841 / 220.90 / 6.78 / 9 / 40.6084 / 30-12-2021 / 18:48:59.00 / 116.44 / 49.19 / 0.00
 50.069626 /  19.903852 / 220.90 /  10.67 / 9 / 40.8954 / 30-12-2021 / 18:49:00.00 / 116.38 / 49.19 / 0.00
 50.069626 /  19.903852 / 220.90 /  10.67 / 9 / 40.6084 / 30-12-2021 / 18:49:00.00 / 116.38 / 49.19 / 0.00
 50.069668 /  19.903872 / 220.90 /  13.67 / 9 / 43.175 / 30-12-2021 / 18:49:01.00 / 116.38 / 49.25 / 0.00
 50.069668 /  19.903872 / 220.90 /  13.67 / 9 / 42.3181 / 30-12-2021 / 18:49:01.00 / 116.38 / 49.25 / 0.00
 50.069668 /  19.903872 / 220.90 /  13.67 / 9 / 44.5977 / 30-12-2021 / 18:49:01.00 / 116.38 / 49.25 / 0.00
 50.069710 /  19.903891 / 220.60 /  16.20 / 9 / 44.5977 / 30-12-2021 / 18:49:02.00 / 116.25 / 49.25 / 0.00
 50.069710 /  19.903891 / 220.60 /  16.20 / 9 / 50.0138 / 30-12-2021 / 18:49:02.00 / 116.25 / 49.25 / 0.00
 50.069763 /  19.903912 / 220.60 /  20.00 / 9 / 49.7309 / 30-12-2021 / 18:49:03.00 / 116.25 / 49.25 / 0.00
 50.069763 /  19.903912 / 220.60 /  20.00 / 9 / 50.0138 / 30-12-2021 / 18:49:03.00 / 116.25 / 49.25 / 0.00
 50.069817 /  19.903938 / 220.60 /  21.74 / 9 / 58.5664 / 30-12-2021 / 18:49:04.00 / 116.19 / 49.25 / 0.00
 50.069817 /  19.903938 / 220.60 /  21.74 / 9 / 58.2794 / 30-12-2021 / 18:49:04.00 / 116.19 / 49.25 / 0.00
 50.069817 /  19.903938 / 220.60 /  21.74 / 9 / 59.4192 / 30-12-2021 / 18:49:04.00 / 116.19 / 49.25 / 0.00
 50.069874 /  19.903965 / 220.50 /  22.34 / 9 / 59.1363 / 30-12-2021 / 18:49:05.00 / 116.19 / 49.25 / 0.00
 50.069874 /  19.903965 / 220.50 /  22.34 / 9 / 53.4332 / 30-12-2021 / 18:49:05.00 / 116.19 / 49.25 / 0.00
 50.069931 /  19.903997 / 220.50 /  23.02 / 9 / 53.4332 / 30-12-2021 / 18:49:06.00 / 116.13 / 49.31 / 0.00
 50.069931 /  19.903997 / 220.50 /  23.02 / 9 / 53.4332 / 30-12-2021 / 18:49:06.00 / 116.13 / 49.31 / 0.00
 50.069988 /  19.904022 / 220.50 /  23.48 / 9 / 53.1503 / 30-12-2021 / 18:49:07.00 / 116.13 / 49.31 / 0.00
 50.069988 /  19.904022 / 220.50 /  23.48 / 9 / 53.1503 / 30-12-2021 / 18:49:07.00 / 116.13 / 49.31 / 0.00
 50.069988 /  19.904022 / 220.50 /  23.48 / 9 / 54.5771 / 30-12-2021 / 18:49:07.00 / 116.13 / 49.31 / 0.00
 50.070042 /  19.904037 / 219.90 /  24.78 / 9 / 54.2901 / 30-12-2021 / 18:49:08.00 / 116.06 / 49.31 / 0.00
 50.070042 /  19.904037 / 219.90 /  24.78 / 9 / 54.5771 / 30-12-2021 / 18:49:08.00 / 116.06 / 49.31 / 0.00
 50.070110 /  19.904047 / 219.90 /  26.87 / 9 / 52.8633 / 30-12-2021 / 18:49:09.00 / 116.00 / 49.31 / 0.00
 50.070110 /  19.904047 / 219.90 /  26.87 / 9 / 52.8633 / 30-12-2021 / 18:49:09.00 / 116.00 / 49.31 / 0.00
 50.070175 /  19.904020 / 219.90 /  27.19 / 9 / 53.1503 / 30-12-2021 / 18:49:10.00 / 115.94 / 49.31 / 0.00
 50.070175 /  19.904020 / 219.90 /  27.19 / 9 / 53.4332 / 30-12-2021 / 18:49:10.00 / 115.94 / 49.31 / 0.00
 50.070175 /  19.904020 / 219.90 /  27.19 / 9 / 51.1536 / 30-12-2021 / 18:49:10.00 / 115.94 / 49.31 / 0.00
 50.070213 /  19.903957 / 219.30 /  27.85 / 9 / 51.1536 / 30-12-2021 / 18:49:11.00 / 115.94 / 49.31 / 0.00
 50.070213 /  19.903957 / 219.30 /  27.85 / 9 / 51.1536 / 30-12-2021 / 18:49:11.00 / 115.94 / 49.31 / 0.00
 50.070236 /  19.903870 / 219.30 /  26.22 / 9 / 51.1536 / 30-12-2021 / 18:49:12.00 / 115.94 / 49.38 / 0.00
 50.070236 /  19.903870 / 219.30 /  26.22 / 9 / 51.1536 / 30-12-2021 / 18:49:12.00 / 115.94 / 49.38 / 0.00
 50.070244 /  19.903765 / 219.30 /  27.39 / 9 / 52.0105 / 30-12-2021 / 18:49:13.00 / 115.88 / 49.38 / 0.00
 50.070244 /  19.903765 / 219.30 /  27.39 / 9 / 52.8633 / 30-12-2021 / 18:49:13.00 / 115.88 / 49.38 / 0.00
 50.070244 /  19.903765 / 219.30 /  27.39 / 9 / 48.874 / 30-12-2021 / 18:49:13.00 / 115.88 / 49.38 / 0.00
 50.070240 /  19.903645 / 219.30 /  29.93 / 9 / 48.874 / 30-12-2021 / 18:49:14.00 / 115.81 / 49.38 / 0.00
 50.070240 /  19.903645 / 219.30 /  29.93 / 9 / 49.161 / 30-12-2021 / 18:49:14.00 / 115.81 / 49.38 / 0.00
 50.070236 /  19.903515 / 219.30 /  31.63 / 9 / 47.4513 / 30-12-2021 / 18:49:15.00 / 115.81 / 49.38 / 0.00
 50.070236 /  19.903515 / 219.30 /  31.63 / 9 / 47.1643 / 30-12-2021 / 18:49:15.00 / 115.81 / 49.38 / 0.00
 50.070240 /  19.903385 / 219.30 /  32.48 / 9 / 45.4546 / 30-12-2021 / 18:49:16.00 / 115.75 / 49.38 / 0.00
 50.070240 /  19.903385 / 219.30 /  32.48 / 9 / 45.4546 / 30-12-2021 / 18:49:16.00 / 115.75 / 49.38 / 0.00
 50.070240 /  19.903385 / 219.30 /  32.48 / 9 / 44.8847 / 30-12-2021 / 18:49:16.00 / 115.75 / 49.38 / 0.00
 50.070251 /  19.903259 / 219.70 /  32.48 / 8 / 44.8847 / 30-12-2021 / 18:49:17.00 / 115.69 / 49.44 / 0.00
 50.070251 /  19.903259 / 219.70 /  32.48 / 8 / 45.1676 / 30-12-2021 / 18:49:17.00 / 115.69 / 49.44 / 0.00
 50.070267 /  19.903131 / 219.70 /  32.50 / 8 / 45.4546 / 30-12-2021 / 18:49:18.00 / 115.69 / 49.44 / 0.00
 50.070267 /  19.903131 / 219.70 /  32.50 / 8 / 45.4546 / 30-12-2021 / 18:49:18.00 / 115.69 / 49.44 / 0.00
 50.070274 /  19.902998 / 219.70 /  32.15 / 8 / 44.5977 / 30-12-2021 / 18:49:19.00 / 115.63 / 49.44 / 0.00
 50.070274 /  19.902998 / 219.70 /  32.15 / 8 / 44.5977 / 30-12-2021 / 18:49:19.00 / 115.63 / 49.44 / 0.00
 50.070274 /  19.902998 / 219.70 /  32.15 / 8 / 47.1643 / 30-12-2021 / 18:49:19.00 / 115.63 / 49.44 / 0.00
 50.070423 /  19.901834 / 219.70 /  34.21 / 8 / 46.3074 / 30-12-2021 / 18:49:28.00 / 115.56 / 49.44 / 0.00
 50.070423 /  19.901834 / 219.70 /  34.21 / 8 / 46.0245 / 30-12-2021 / 18:49:28.00 / 115.56 / 49.44 / 0.00
 50.070438 /  19.901703 / 219.70 /  34.19 / 8 / 46.5944 / 30-12-2021 / 18:49:29.00 / 115.13 / 49.50 / 0.00
 50.070438 /  19.901703 / 219.70 /  34.19 / 8 / 46.5944 / 30-12-2021 / 18:49:29.00 / 115.13 / 49.50 / 0.00
 50.070438 /  19.901703 / 219.70 /  34.19 / 8 / 43.7449 / 30-12-2021 / 18:49:29.00 / 115.13 / 49.50 / 0.00
 50.070457 /  19.901569 / 219.80 /  34.32 / 9 / 44.3148 / 30-12-2021 / 18:49:30.00 / 115.13 / 49.50 / 0.00
 50.070457 /  19.901569 / 219.80 /  34.32 / 9 / 44.0278 / 30-12-2021 / 18:49:30.00 / 115.13 / 49.50 / 0.00
 50.070473 /  19.901436 / 219.80 /  34.84 / 9 / 43.7449 / 30-12-2021 / 18:49:31.00 / 115.06 / 49.50 / 0.00
 50.070473 /  19.901436 / 219.80 /  34.84 / 9 / 44.0278 / 30-12-2021 / 18:49:31.00 / 115.06 / 49.50 / 0.00
 50.070492 /  19.901302 / 219.80 /  34.71 / 9 / 44.0278 / 30-12-2021 / 18:49:32.00 / 115.00 / 49.56 / 0.00
 50.070492 /  19.901302 / 219.80 /  34.71 / 9 / 44.3148 / 30-12-2021 / 18:49:32.00 / 115.00 / 49.56 / 0.00
 50.070511 /  19.901169 / 219.80 /  34.02 / 9 / 43.7449 / 30-12-2021 / 18:49:33.00 / 115.00 / 49.56 / 0.00
 50.070511 /  19.901169 / 219.80 /  34.02 / 9 / 43.4579 / 30-12-2021 / 18:49:33.00 / 115.00 / 49.56 / 0.00
 50.070511 /  19.901169 / 219.80 /  34.02 / 9 / 43.7449 / 30-12-2021 / 18:49:33.00 / 115.00 / 49.56 / 0.00
 50.070530 /  19.901035 / 219.10 /  34.37 / 9 / 43.7449 / 30-12-2021 / 18:49:34.00 / 114.94 / 49.56 / 0.00
 50.070530 /  19.901035 / 219.10 /  34.37 / 9 / 43.175 / 30-12-2021 / 18:49:34.00 / 114.94 / 49.56 / 0.00
 50.070549 /  19.900902 / 219.10 /  34.45 / 9 / 43.175 / 30-12-2021 / 18:49:35.00 / 114.88 / 49.56 / 0.00
 50.070549 /  19.900902 / 219.10 /  34.45 / 9 / 43.175 / 30-12-2021 / 18:49:35.00 / 114.88 / 49.56 / 0.00
 50.070568 /  19.900766 / 219.10 /  34.41 / 9 / 43.4579 / 30-12-2021 / 18:49:36.00 / 114.88 / 49.56 / 0.00
 50.070568 /  19.900766 / 219.10 /  34.41 / 9 / 43.7449 / 30-12-2021 / 18:49:36.00 / 114.88 / 49.56 / 0.00
 50.070583 /  19.900635 / 219.10 /  34.11 / 9 / 42.6051 / 30-12-2021 / 18:49:37.00 / 114.81 / 49.63 / 0.00
 50.070583 /  19.900635 / 219.10 /  34.11 / 9 / 42.888 / 30-12-2021 / 18:49:37.00 / 114.81 / 49.63 / 0.00
 50.070583 /  19.900635 / 219.10 /  34.11 / 9 / 42.3181 / 30-12-2021 / 18:49:37.00 / 114.81 / 49.63 / 0.00
 50.070599 /  19.900503 / 218.80 /  32.87 / 9 / 42.3181 / 30-12-2021 / 18:49:38.00 / 114.75 / 49.63 / 0.00
 50.070599 /  19.900503 / 218.80 /  32.87 / 9 / 42.6051 / 30-12-2021 / 18:49:38.00 / 114.75 / 49.63 / 0.00
 50.070618 /  19.900370 / 218.80 /  33.21 / 9 / 42.6051 / 30-12-2021 / 18:49:39.00 / 114.69 / 49.63 / 0.00
 50.070618 /  19.900370 / 218.80 /  33.21 / 9 / 42.6051 / 30-12-2021 / 18:49:39.00 / 114.69 / 49.63 / 0.00
 50.070633 /  19.900242 / 218.80 /  32.58 / 9 / 42.6051 / 30-12-2021 / 18:49:40.00 / 114.69 / 49.63 / 0.00
 50.070633 /  19.900242 / 218.80 /  32.58 / 9 / 42.6051 / 30-12-2021 / 18:49:40.00 / 114.69 / 49.63 / 0.00
 50.070648 /  19.900116 / 218.80 /  32.21 / 9 / 42.6051 / 30-12-2021 / 18:49:41.00 / 114.63 / 49.63 / 0.00
 50.070648 /  19.900116 / 218.80 /  32.21 / 9 / 42.6051 / 30-12-2021 / 18:49:41.00 / 114.63 / 49.63 / 0.00
 50.070667 /  19.899996 / 218.80 /  31.30 / 9 / 42.6051 / 30-12-2021 / 18:49:42.00 / 114.56 / 49.63 / 0.00
 50.070667 /  19.899996 / 218.80 /  31.30 / 9 / 42.6051 / 30-12-2021 / 18:49:42.00 / 114.56 / 49.63 / 0.00
 50.070667 /  19.899996 / 218.80 /  31.30 / 9 / 42.6051 / 30-12-2021 / 18:49:42.00 / 114.56 / 49.63 / 0.00
 50.070698 /  19.899878 / 218.40 /  30.52 / 9 / 42.3181 / 30-12-2021 / 18:49:43.00 / 114.56 / 49.63 / 0.00
 50.070698 /  19.899878 / 218.40 /  30.52 / 9 / 42.6051 / 30-12-2021 / 18:49:43.00 / 114.56 / 49.63 / 0.00
 50.070728 /  19.899767 / 218.40 /  29.91 / 9 / 42.888 / 30-12-2021 / 18:49:44.00 / 114.50 / 49.69 / 0.00
 50.070728 /  19.899767 / 218.40 /  29.91 / 9 / 42.888 / 30-12-2021 / 18:49:44.00 / 114.50 / 49.69 / 0.00
 50.070759 /  19.899656 / 218.40 /  29.09 / 9 / 42.3181 / 30-12-2021 / 18:49:45.00 / 114.44 / 49.69 / 0.00
 50.070759 /  19.899656 / 218.40 /  29.09 / 9 / 42.3181 / 30-12-2021 / 18:49:45.00 / 114.44 / 49.69 / 0.00
 50.070759 /  19.899656 / 218.40 /  29.09 / 9 / 42.3181 / 30-12-2021 / 18:49:45.00 / 114.44 / 49.69 / 0.00
 50.070782 /  19.899548 / 218.50 /  28.95 / 9 / 42.6051 / 30-12-2021 / 18:49:46.00 / 114.38 / 49.69 / 0.00
 50.070782 /  19.899548 / 218.50 /  28.95 / 9 / 42.3181 / 30-12-2021 / 18:49:46.00 / 114.38 / 49.69 / 0.00
 50.070786 /  19.899437 / 218.50 /  27.95 / 9 / 42.6051 / 30-12-2021 / 18:49:47.00 / 114.38 / 49.69 / 0.00
 50.070786 /  19.899437 / 218.50 /  27.95 / 9 / 42.3181 / 30-12-2021 / 18:49:47.00 / 114.38 / 49.69 / 0.00
 50.070797 /  19.899328 / 218.50 /  26.67 / 9 / 42.6051 / 30-12-2021 / 18:49:48.00 / 114.31 / 49.69 / 0.00
 50.070797 /  19.899328 / 218.50 /  26.67 / 9 / 42.6051 / 30-12-2021 / 18:49:48.00 / 114.31 / 49.69 / 0.00
 50.070797 /  19.899328 / 218.50 /  26.67 / 9 / 43.175 / 30-12-2021 / 18:49:48.00 / 114.31 / 49.69 / 0.00
 50.070808 /  19.899229 / 217.20 /  22.74 / 9 / 42.0352 / 30-12-2021 / 18:49:49.00 / 114.25 / 49.69 / 0.00
 50.070808 /  19.899229 / 217.20 /  22.74 / 9 / 41.4653 / 30-12-2021 / 18:49:49.00 / 114.25 / 49.69 / 0.00
 50.070812 /  19.899145 / 217.20 /  17.65 / 9 / 41.7482 / 30-12-2021 / 18:49:50.00 / 114.25 / 49.75 / 0.00
 50.070812 /  19.899145 / 217.20 /  17.65 / 9 / 41.7482 / 30-12-2021 / 18:49:50.00 / 114.25 / 49.75 / 0.00
 50.070820 /  19.899084 / 217.20 /  14.59 / 9 / 42.0352 / 30-12-2021 / 18:49:51.00 / 114.19 / 49.75 / 0.00
 50.070820 /  19.899084 / 217.20 /  14.59 / 9 / 42.6051 / 30-12-2021 / 18:49:51.00 / 114.19 / 49.75 / 0.00
 50.070820 /  19.899084 / 217.20 /  14.59 / 9 / 43.175 / 30-12-2021 / 18:49:51.00 / 114.19 / 49.75 / 0.00
 50.070824 /  19.899035 / 217.10 /  11.04 / 9 / 42.888 / 30-12-2021 / 18:49:52.00 / 114.13 / 49.75 / 0.00
 50.070824 /  19.899035 / 217.10 /  11.04 / 9 / 42.888 / 30-12-2021 / 18:49:52.00 / 114.13 / 49.75 / 0.00
 50.070824 /  19.898994 / 217.10 / 8.17 / 9 / 43.175 / 30-12-2021 / 18:49:53.00 / 114.06 / 49.75 / 0.00
 50.070824 /  19.898994 / 217.10 / 8.17 / 9 / 43.4579 / 30-12-2021 / 18:49:53.00 / 114.06 / 49.75 / 0.00
 50.070824 /  19.898966 / 217.10 / 6.87 / 9 / 44.0278 / 30-12-2021 / 18:49:54.00 / 114.06 / 49.75 / 0.00
 50.070824 /  19.898966 / 217.10 / 6.87 / 9 / 44.0278 / 30-12-2021 / 18:49:54.00 / 114.06 / 49.75 / 0.00
 50.070824 /  19.898966 / 217.10 / 6.87 / 9 / 43.7449 / 30-12-2021 / 18:49:54.00 / 114.06 / 49.75 / 0.00
 50.070824 /  19.898933 / 215.80 / 6.80 / 9 / 44.0278 / 30-12-2021 / 18:49:55.00 / 114.00 / 49.81 / 0.00
 50.070824 /  19.898933 / 215.80 / 6.80 / 9 / 43.7449 / 30-12-2021 / 18:49:55.00 / 114.00 / 49.81 / 0.00
 50.070824 /  19.898907 / 215.80 / 6.11 / 9 / 43.7449 / 30-12-2021 / 18:49:56.00 / 113.94 / 49.81 / 0.00
 50.070824 /  19.898907 / 215.80 / 6.11 / 9 / 43.7449 / 30-12-2021 / 18:49:56.00 / 113.94 / 49.81 / 0.00
 50.070824 /  19.898880 / 215.80 / 6.43 / 9 / 44.0278 / 30-12-2021 / 18:49:57.00 / 113.88 / 49.81 / 0.00
 50.070824 /  19.898880 / 215.80 / 6.43 / 9 / 44.3148 / 30-12-2021 / 18:49:57.00 / 113.88 / 49.81 / 0.00
 50.070824 /  19.898880 / 215.80 / 6.43 / 9 / 43.7449 / 30-12-2021 / 18:49:57.00 / 113.88 / 49.81 / 0.00
 50.070824 /  19.898849 / 215.90 / 8.26 / 9 / 44.0278 / 30-12-2021 / 18:49:58.00 / 113.88 / 49.81 / 0.00
 50.070824 /  19.898849 / 215.90 / 8.26 / 9 / 43.175 / 30-12-2021 / 18:49:58.00 / 113.88 / 49.81 / 0.00
 50.070827 /  19.898811 / 215.90 /  10.00 / 9 / 43.175 / 30-12-2021 / 18:49:59.00 / 113.81 / 49.81 / 0.00
 50.070827 /  19.898811 / 215.90 /  10.00 / 9 / 43.4579 / 30-12-2021 / 18:49:59.00 / 113.81 / 49.81 / 0.00
 50.070831 /  19.898766 / 215.90 /  12.63 / 9 / 42.888 / 30-12-2021 / 18:50:00.00 / 113.75 / 49.81 / 0.00
 50.070831 /  19.898766 / 215.90 /  12.63 / 9 / 43.175 / 30-12-2021 / 18:50:00.00 / 113.75 / 49.81 / 0.00
 50.070831 /  19.898766 / 215.90 /  12.63 / 9 / 43.175 / 30-12-2021 / 18:50:00.00 / 113.75 / 49.81 / 0.00
 50.070835 /  19.898708 / 215.90 /  14.80 / 9 / 43.175 / 30-12-2021 / 18:50:01.00 / 113.75 / 49.81 / 0.00
 50.070835 /  19.898708 / 215.90 /  14.80 / 9 / 43.4579 / 30-12-2021 / 18:50:01.00 / 113.75 / 49.81 / 0.00
 50.070843 /  19.898642 / 215.90 /  18.61 / 9 / 43.7449 / 30-12-2021 / 18:50:02.00 / 113.69 / 49.88 / 0.00
 50.070843 /  19.898642 / 215.90 /  18.61 / 9 / 43.7449 / 30-12-2021 / 18:50:02.00 / 113.69 / 49.88 / 0.00
 50.070850 /  19.898561 / 215.90 /  21.58 / 9 / 43.4579 / 30-12-2021 / 18:50:03.00 / 113.63 / 49.88 / 0.00
 50.070850 /  19.898561 / 215.90 /  21.58 / 9 / 43.7449 / 30-12-2021 / 18:50:03.00 / 113.63 / 49.88 / 0.00
 50.070850 /  19.898561 / 215.90 /  21.58 / 9 / 44.3148 / 30-12-2021 / 18:50:03.00 / 113.63 / 49.88 / 0.00
 50.070862 /  19.898472 / 216.40 /  24.24 / 8 / 43.4579 / 30-12-2021 / 18:50:04.00 / 113.56 / 49.88 / 0.00
 50.070862 /  19.898472 / 216.40 /  24.24 / 8 / 44.5977 / 30-12-2021 / 18:50:04.00 / 113.56 / 49.88 / 0.00
 50.070873 /  19.898373 / 216.40 /  26.43 / 8 / 44.8847 / 30-12-2021 / 18:50:05.00 / 113.56 / 49.88 / 0.00
 50.070873 /  19.898373 / 216.40 /  26.43 / 8 / 44.5977 / 30-12-2021 / 18:50:05.00 / 113.56 / 49.88 / 0.00
 50.070885 /  19.898272 / 216.40 /  26.48 / 8 / 48.874 / 30-12-2021 / 18:50:06.00 / 113.50 / 49.88 / 0.00
 50.070885 /  19.898272 / 216.40 /  26.48 / 8 / 48.5911 / 30-12-2021 / 18:50:06.00 / 113.50 / 49.88 / 0.00
 50.070885 /  19.898272 / 216.40 /  26.48 / 8 / 51.7235 / 30-12-2021 / 18:50:06.00 / 113.50 / 49.88 / 0.00
 50.070896 /  19.898170 / 217.70 /  25.87 / 8 / 52.0105 / 30-12-2021 / 18:50:07.00 / 113.44 / 49.88 / 0.00
 50.070896 /  19.898170 / 217.70 /  25.87 / 8 / 53.1503 / 30-12-2021 / 18:50:07.00 / 113.44 / 49.88 / 0.00
 50.070911 /  19.898069 / 217.70 /  25.52 / 8 / 53.1503 / 30-12-2021 / 18:50:08.00 / 113.44 / 49.88 / 0.00
 50.070911 /  19.898069 / 217.70 /  25.52 / 8 / 53.1503 / 30-12-2021 / 18:50:08.00 / 113.44 / 49.88 / 0.00
 50.070927 /  19.897968 / 217.70 /  27.00 / 8 / 55.4299 / 30-12-2021 / 18:50:09.00 / 113.38 / 49.88 / 0.00
 50.070927 /  19.897968 / 217.70 /  27.00 / 8 / 55.4299 / 30-12-2021 / 18:50:09.00 / 113.38 / 49.88 / 0.00
 50.070927 /  19.897968 / 217.70 /  27.00 / 8 / 57.4266 / 30-12-2021 / 18:50:09.00 / 113.38 / 49.88 / 0.00
 50.070942 /  19.897858 / 218.40 /  29.00 / 9 / 57.7095 / 30-12-2021 / 18:50:10.00 / 113.31 / 49.94 / 0.00
 50.070942 /  19.897858 / 218.40 /  29.00 / 9 / 54.0031 / 30-12-2021 / 18:50:10.00 / 113.31 / 49.94 / 0.00
 50.070969 /  19.897749 / 218.40 /  29.65 / 9 / 54.0031 / 30-12-2021 / 18:50:11.00 / 113.25 / 49.94 / 0.00
 50.070969 /  19.897749 / 218.40 /  29.65 / 9 / 54.0031 / 30-12-2021 / 18:50:11.00 / 113.25 / 49.94 / 0.00
 50.070992 /  19.897635 / 218.40 /  31.72 / 9 / 53.7202 / 30-12-2021 / 18:50:12.00 / 113.19 / 49.94 / 0.00
 50.070992 /  19.897635 / 218.40 /  31.72 / 9 / 53.7202 / 30-12-2021 / 18:50:12.00 / 113.19 / 49.94 / 0.00
 50.070992 /  19.897635 / 218.40 /  31.72 / 9 / 50.8707 / 30-12-2021 / 18:50:12.00 / 113.19 / 49.94 / 0.00
 50.071014 /  19.897514 / 218.60 /  32.39 / 8 / 51.4406 / 30-12-2021 / 18:50:13.00 / 113.19 / 49.94 / 0.00
 50.071014 /  19.897514 / 218.60 /  32.39 / 8 / 51.4406 / 30-12-2021 / 18:50:13.00 / 113.19 / 49.94 / 0.00
 50.071037 /  19.897394 / 218.60 /  31.89 / 8 / 50.8707 / 30-12-2021 / 18:50:14.00 / 113.13 / 49.94 / 0.00
 50.071037 /  19.897394 / 218.60 /  31.89 / 8 / 51.1536 / 30-12-2021 / 18:50:14.00 / 113.13 / 49.94 / 0.00
 50.071056 /  19.897272 / 218.60 /  31.17 / 8 / 49.4439 / 30-12-2021 / 18:50:15.00 / 113.06 / 49.94 / 0.00
 50.071056 /  19.897272 / 218.60 /  31.17 / 8 / 52.0105 / 30-12-2021 / 18:50:15.00 / 113.06 / 49.94 / 0.00
 50.071056 /  19.897272 / 218.60 /  31.17 / 8 / 50.0138 / 30-12-2021 / 18:50:15.00 / 113.06 / 49.94 / 0.00
 50.071075 /  19.897156 / 219.40 /  30.06 / 9 / 49.7309 / 30-12-2021 / 18:50:16.00 / 113.06 / 49.94 / 0.00
 50.071075 /  19.897156 / 219.40 /  30.06 / 9 / 47.4513 / 30-12-2021 / 18:50:16.00 / 113.06 / 49.94 / 0.00
 50.071095 /  19.897045 / 219.40 /  29.35 / 9 / 47.4513 / 30-12-2021 / 18:50:17.00 / 113.00 / 50.00 / 0.00
 50.071095 /  19.897045 / 219.40 /  29.35 / 9 / 47.4513 / 30-12-2021 / 18:50:17.00 / 113.00 / 50.00 / 0.00
 50.071114 /  19.896935 / 219.40 /  28.13 / 9 / 46.5944 / 30-12-2021 / 18:50:18.00 / 112.94 / 49.94 / 0.00
 50.071114 /  19.896935 / 219.40 /  28.13 / 9 / 46.5944 / 30-12-2021 / 18:50:18.00 / 112.94 / 49.94 / 0.00
 50.071114 /  19.896935 / 219.40 /  28.13 / 9 / 46.0245 / 30-12-2021 / 18:50:18.00 / 112.94 / 49.94 / 0.00
 50.071133 /  19.896830 / 220.50 /  27.09 / 8 / 45.7375 / 30-12-2021 / 18:50:19.00 / 112.94 / 49.94 / 0.00
 50.071133 /  19.896830 / 220.50 /  27.09 / 8 / 44.5977 / 30-12-2021 / 18:50:19.00 / 112.94 / 49.94 / 0.00
 50.071152 /  19.896729 / 220.50 /  24.85 / 8 / 44.0278 / 30-12-2021 / 18:50:20.00 / 112.88 / 50.00 / 0.00
 50.071152 /  19.896729 / 220.50 /  24.85 / 8 / 44.0278 / 30-12-2021 / 18:50:20.00 / 112.88 / 50.00 / 0.00
 50.071178 /  19.896633 / 220.50 /  24.76 / 8 / 42.3181 / 30-12-2021 / 18:50:21.00 / 112.81 / 50.00 / 0.00
 50.071293 /  19.895658 / 220.50 /  36.17 / 8 / 40.0385 / 30-12-2021 / 18:50:29.00 / 112.75 / 50.00 / 0.00
 50.071293 /  19.895658 / 220.50 /  36.17 / 8 / 39.7515 / 30-12-2021 / 18:50:29.00 / 112.75 / 50.00 / 0.00
 50.071308 /  19.895519 / 220.50 /  36.06 / 8 / 41.4653 / 30-12-2021 / 18:50:30.00 / 112.38 / 50.06 / 0.00
 50.071308 /  19.895519 / 220.50 /  36.06 / 8 / 41.4653 / 30-12-2021 / 18:50:30.00 / 112.38 / 50.06 / 0.00
 50.071308 /  19.895519 / 220.50 /  36.06 / 8 / 42.3181 / 30-12-2021 / 18:50:30.00 / 112.38 / 50.06 / 0.00
 50.071323 /  19.895376 / 221.10 /  36.41 / 9 / 42.3181 / 30-12-2021 / 18:50:31.00 / 112.38 / 50.06 / 0.00
 50.071323 /  19.895376 / 221.10 /  36.41 / 9 / 40.0385 / 30-12-2021 / 18:50:31.00 / 112.38 / 50.06 / 0.00
 50.071339 /  19.895235 / 221.10 /  36.34 / 9 / 40.3255 / 30-12-2021 / 18:50:32.00 / 112.31 / 50.06 / 0.00
 50.071339 /  19.895235 / 221.10 /  36.34 / 9 / 40.0385 / 30-12-2021 / 18:50:32.00 / 112.31 / 50.06 / 0.00
 50.071358 /  19.895096 / 221.10 /  36.37 / 9 / 40.0385 / 30-12-2021 / 18:50:33.00 / 112.25 / 50.06 / 0.00
 50.071358 /  19.895096 / 221.10 /  36.37 / 9 / 40.0385 / 30-12-2021 / 18:50:33.00 / 112.25 / 50.06 / 0.00
 50.071388 /  19.894964 / 221.10 /  35.97 / 9 / 39.4686 / 30-12-2021 / 18:50:34.00 / 112.19 / 50.13 / 0.00
 50.071388 /  19.894964 / 221.10 /  35.97 / 9 / 39.1816 / 30-12-2021 / 18:50:34.00 / 112.19 / 50.13 / 0.00
 50.071388 /  19.894964 / 221.10 /  35.97 / 9 / 40.6084 / 30-12-2021 / 18:50:34.00 / 112.19 / 50.13 / 0.00
 50.071407 /  19.894827 / 220.50 /  36.39 / 8 / 40.8954 / 30-12-2021 / 18:50:35.00 / 112.19 / 50.13 / 0.00
 50.071407 /  19.894827 / 220.50 /  36.39 / 8 / 41.1783 / 30-12-2021 / 18:50:35.00 / 112.19 / 50.13 / 0.00
 50.071426 /  19.894688 / 220.50 /  36.52 / 8 / 43.4579 / 30-12-2021 / 18:50:36.00 / 112.13 / 50.13 / 0.00
 50.071426 /  19.894688 / 220.50 /  36.52 / 8 / 43.4579 / 30-12-2021 / 18:50:36.00 / 112.13 / 50.13 / 0.00
 50.071442 /  19.894547 / 220.50 /  37.47 / 8 / 46.0245 / 30-12-2021 / 18:50:37.00 / 112.06 / 50.13 / 0.00
 50.071442 /  19.894547 / 220.50 /  37.47 / 8 / 46.3074 / 30-12-2021 / 18:50:37.00 / 112.06 / 50.13 / 0.00
 50.071461 /  19.894400 / 220.50 /  37.87 / 8 / 47.4513 / 30-12-2021 / 18:50:38.00 / 112.06 / 50.13 / 0.00
 50.071461 /  19.894400 / 220.50 /  37.87 / 8 / 47.1643 / 30-12-2021 / 18:50:38.00 / 112.06 / 50.13 / 0.00
 50.071476 /  19.894255 / 220.50 /  37.91 / 8 / 47.1643 / 30-12-2021 / 18:50:39.00 / 112.00 / 50.13 / 0.00
 50.071476 /  19.894255 / 220.50 /  37.91 / 8 / 47.4513 / 30-12-2021 / 18:50:39.00 / 112.00 / 50.13 / 0.00
 50.071491 /  19.894108 / 220.50 /  38.41 / 8 / 46.0245 / 30-12-2021 / 18:50:40.00 / 112.00 / 50.19 / 0.00
 50.071491 /  19.894108 / 220.50 /  38.41 / 8 / 46.0245 / 30-12-2021 / 18:50:40.00 / 112.00 / 50.19 / 0.00
 50.071491 /  19.894108 / 220.50 /  38.41 / 8 / 46.8773 / 30-12-2021 / 18:50:40.00 / 112.00 / 50.19 / 0.00
 50.071507 /  19.893959 / 218.40 /  38.28 / 9 / 46.8773 / 30-12-2021 / 18:50:41.00 / 111.94 / 50.19 / 0.00
 50.071507 /  19.893959 / 218.40 /  38.28 / 9 / 48.5911 / 30-12-2021 / 18:50:41.00 / 111.94 / 50.19 / 0.00
 50.071522 /  19.893812 / 218.40 /  38.67 / 9 / 47.7342 / 30-12-2021 / 18:50:42.00 / 111.88 / 50.19 / 0.00
 50.071522 /  19.893812 / 218.40 /  38.67 / 9 / 47.7342 / 30-12-2021 / 18:50:42.00 / 111.88 / 50.19 / 0.00
 50.071537 /  19.893663 / 218.40 /  39.10 / 9 / 47.7342 / 30-12-2021 / 18:50:43.00 / 111.81 / 50.19 / 0.00
 50.071537 /  19.893663 / 218.40 /  39.10 / 9 / 47.7342 / 30-12-2021 / 18:50:43.00 / 111.81 / 50.19 / 0.00
 50.071537 /  19.893663 / 218.40 /  39.10 / 9 / 48.3041 / 30-12-2021 / 18:50:43.00 / 111.81 / 50.19 / 0.00
 50.071556 /  19.893511 / 217.90 /  39.98 / 9 / 48.5911 / 30-12-2021 / 18:50:44.00 / 111.81 / 50.19 / 0.00
 50.071556 /  19.893511 / 217.90 /  39.98 / 9 / 48.3041 / 30-12-2021 / 18:50:44.00 / 111.81 / 50.19 / 0.00
 50.071568 /  19.893356 / 217.90 /  39.98 / 9 / 48.5911 / 30-12-2021 / 18:50:45.00 / 111.75 / 50.19 / 0.00
 50.071568 /  19.893356 / 217.90 /  39.98 / 9 / 48.874 / 30-12-2021 / 18:50:45.00 / 111.75 / 50.19 / 0.00
 50.071583 /  19.893202 / 217.90 /  40.08 / 9 / 48.3041 / 30-12-2021 / 18:50:46.00 / 111.69 / 50.25 / 0.00
 50.071583 /  19.893202 / 217.90 /  40.08 / 9 / 49.4439 / 30-12-2021 / 18:50:46.00 / 111.69 / 50.25 / 0.00
 50.071583 /  19.893202 / 217.90 /  40.08 / 9 / 47.4513 / 30-12-2021 / 18:50:46.00 / 111.69 / 50.25 / 0.00
 50.071598 /  19.893047 / 217.50 /  40.06 / 9 / 47.4513 / 30-12-2021 / 18:50:47.00 / 111.69 / 50.25 / 0.00
 50.071598 /  19.893047 / 217.50 /  40.06 / 9 / 45.4546 / 30-12-2021 / 18:50:47.00 / 111.69 / 50.25 / 0.00
 50.071613 /  19.892891 / 217.50 /  39.74 / 9 / 44.5977 / 30-12-2021 / 18:50:48.00 / 111.63 / 50.25 / 0.00
 50.071613 /  19.892891 / 217.50 /  39.74 / 9 / 45.4546 / 30-12-2021 / 18:50:48.00 / 111.63 / 50.25 / 0.00
 50.071629 /  19.892738 / 217.50 /  39.86 / 9 / 44.0278 / 30-12-2021 / 18:50:49.00 / 111.56 / 50.25 / 0.00
 50.071629 /  19.892738 / 217.50 /  39.86 / 9 / 44.3148 / 30-12-2021 / 18:50:49.00 / 111.56 / 50.25 / 0.00
 50.071629 /  19.892738 / 217.50 /  39.86 / 9 / 43.4579 / 30-12-2021 / 18:50:49.00 / 111.56 / 50.25 / 0.00
 50.071648 /  19.892586 / 216.80 /  39.93 / 9 / 43.175 / 30-12-2021 / 18:50:50.00 / 111.50 / 50.25 / 0.00
 50.071648 /  19.892586 / 216.80 /  39.93 / 9 / 42.888 / 30-12-2021 / 18:50:50.00 / 111.50 / 50.25 / 0.00
 50.071667 /  19.892435 / 216.80 /  39.45 / 9 / 43.175 / 30-12-2021 / 18:50:51.00 / 111.50 / 50.25 / 0.00
 50.071667 /  19.892435 / 216.80 /  39.45 / 9 / 42.888 / 30-12-2021 / 18:50:51.00 / 111.50 / 50.25 / 0.00
 50.071690 /  19.892284 / 216.80 /  39.32 / 9 / 44.0278 / 30-12-2021 / 18:50:52.00 / 111.44 / 50.25 / 0.00
 50.071690 /  19.892284 / 216.80 /  39.32 / 9 / 43.7449 / 30-12-2021 / 18:50:52.00 / 111.44 / 50.25 / 0.00
 50.071690 /  19.892284 / 216.80 /  39.32 / 9 / 44.8847 / 30-12-2021 / 18:50:52.00 / 111.44 / 50.25 / 0.00
 50.071709 /  19.892138 / 216.60 /  38.87 / 9 / 44.8847 / 30-12-2021 / 18:50:53.00 / 111.38 / 50.25 / 0.00
 50.071709 /  19.892138 / 216.60 /  38.87 / 9 / 46.3074 / 30-12-2021 / 18:50:53.00 / 111.38 / 50.25 / 0.00
 50.071732 /  19.891991 / 216.60 /  38.39 / 9 / 46.3074 / 30-12-2021 / 18:50:54.00 / 111.31 / 50.25 / 0.00
 50.071732 /  19.891991 / 216.60 /  38.39 / 9 / 46.5944 / 30-12-2021 / 18:50:54.00 / 111.31 / 50.25 / 0.00
 50.071751 /  19.891846 / 216.60 /  38.24 / 9 / 46.5944 / 30-12-2021 / 18:50:55.00 / 111.31 / 50.25 / 0.00
 50.071751 /  19.891846 / 216.60 /  38.24 / 9 / 46.8773 / 30-12-2021 / 18:50:55.00 / 111.31 / 50.25 / 0.00
 50.071751 /  19.891846 / 216.60 /  38.24 / 9 / 44.8847 / 30-12-2021 / 18:50:55.00 / 111.31 / 50.25 / 0.00
 50.071770 /  19.891701 / 216.90 /  37.67 / 9 / 44.8847 / 30-12-2021 / 18:50:56.00 / 111.25 / 50.31 / 0.00
 50.071770 /  19.891701 / 216.90 /  37.67 / 9 / 45.1676 / 30-12-2021 / 18:50:56.00 / 111.25 / 50.31 / 0.00
 50.071785 /  19.891556 / 216.90 /  37.26 / 9 / 43.4579 / 30-12-2021 / 18:50:57.00 / 111.19 / 50.31 / 0.00
 50.071785 /  19.891556 / 216.90 /  37.26 / 9 / 43.4579 / 30-12-2021 / 18:50:57.00 / 111.19 / 50.31 / 0.00
 50.071800 /  19.891411 / 216.90 /  36.74 / 9 / 43.7449 / 30-12-2021 / 18:50:58.00 / 111.13 / 50.31 / 0.00
 50.071800 /  19.891411 / 216.90 /  36.74 / 9 / 43.7449 / 30-12-2021 / 18:50:58.00 / 111.13 / 50.31 / 0.00
 50.071800 /  19.891411 / 216.90 /  36.74 / 9 / 42.888 / 30-12-2021 / 18:50:58.00 / 111.13 / 50.31 / 0.00
 50.071815 /  19.891272 / 217.00 /  36.41 / 9 / 42.888 / 30-12-2021 / 18:50:59.00 / 111.13 / 50.31 / 0.00
 50.071815 /  19.891272 / 217.00 /  36.41 / 9 / 42.888 / 30-12-2021 / 18:50:59.00 / 111.13 / 50.31 / 0.00
 50.071831 /  19.891132 / 217.00 /  35.89 / 9 / 42.6051 / 30-12-2021 / 18:51:00.00 / 111.06 / 50.31 / 0.00
 50.071831 /  19.891132 / 217.00 /  35.89 / 9 / 42.6051 / 30-12-2021 / 18:51:00.00 / 111.06 / 50.31 / 0.00
 50.071846 /  19.890995 / 217.00 /  35.39 / 9 / 42.888 / 30-12-2021 / 18:51:01.00 / 111.00 / 50.31 / 0.00
 50.071846 /  19.890995 / 217.00 /  35.39 / 9 / 43.175 / 30-12-2021 / 18:51:01.00 / 111.00 / 50.31 / 0.00
 50.071846 /  19.890995 / 217.00 /  35.39 / 9 / 43.4579 / 30-12-2021 / 18:51:01.00 / 111.00 / 50.31 / 0.00
 50.071861 /  19.890858 / 217.10 /  35.28 / 9 / 43.4579 / 30-12-2021 / 18:51:02.00 / 111.00 / 50.31 / 0.00
 50.071861 /  19.890858 / 217.10 /  35.28 / 9 / 42.6051 / 30-12-2021 / 18:51:02.00 / 111.00 / 50.31 / 0.00
 50.071877 /  19.890724 / 217.10 /  35.35 / 9 / 42.6051 / 30-12-2021 / 18:51:03.00 / 110.94 / 50.31 / 0.00
 50.071877 /  19.890724 / 217.10 /  35.35 / 9 / 42.6051 / 30-12-2021 / 18:51:03.00 / 110.94 / 50.31 / 0.00
 50.071896 /  19.890587 / 217.10 /  35.87 / 9 / 41.7482 / 30-12-2021 / 18:51:04.00 / 110.88 / 50.38 / 0.00
 50.071896 /  19.890587 / 217.10 /  35.87 / 9 / 41.7482 / 30-12-2021 / 18:51:04.00 / 110.88 / 50.38 / 0.00
 50.071896 /  19.890587 / 217.10 /  35.87 / 9 / 42.3181 / 30-12-2021 / 18:51:04.00 / 110.88 / 50.38 / 0.00
 50.071911 /  19.890450 / 217.30 /  35.91 / 9 / 42.0352 / 30-12-2021 / 18:51:05.00 / 110.81 / 50.38 / 0.00
 50.071911 /  19.890450 / 217.30 /  35.91 / 9 / 42.0352 / 30-12-2021 / 18:51:05.00 / 110.81 / 50.38 / 0.00
 50.071930 /  19.890314 / 217.30 /  35.84 / 9 / 42.6051 / 30-12-2021 / 18:51:06.00 / 110.81 / 50.38 / 0.00
 50.071930 /  19.890314 / 217.30 /  35.84 / 9 / 42.6051 / 30-12-2021 / 18:51:06.00 / 110.81 / 50.38 / 0.00
 50.071945 /  19.890179 / 217.30 /  35.74 / 9 / 40.6084 / 30-12-2021 / 18:51:07.00 / 110.75 / 50.38 / 0.00
 50.071945 /  19.890179 / 217.30 /  35.74 / 9 / 41.4653 / 30-12-2021 / 18:51:07.00 / 110.75 / 50.38 / 0.00
 50.071945 /  19.890179 / 217.30 /  35.74 / 9 / 41.4653 / 30-12-2021 / 18:51:07.00 / 110.75 / 50.38 / 0.00
 50.071964 /  19.890043 / 217.60 /  35.39 / 9 / 41.4653 / 30-12-2021 / 18:51:08.00 / 110.69 / 50.38 / 0.00
 50.071964 /  19.890043 / 217.60 /  35.39 / 9 / 42.3181 / 30-12-2021 / 18:51:08.00 / 110.69 / 50.38 / 0.00
 50.071983 /  19.889908 / 217.60 /  35.30 / 9 / 42.6051 / 30-12-2021 / 18:51:09.00 / 110.69 / 50.38 / 0.00
 50.071983 /  19.889908 / 217.60 /  35.30 / 9 / 42.0352 / 30-12-2021 / 18:51:09.00 / 110.69 / 50.38 / 0.00
 50.072006 /  19.889776 / 217.60 /  35.21 / 9 / 42.6051 / 30-12-2021 / 18:51:10.00 / 110.63 / 50.38 / 0.00
 50.072006 /  19.889776 / 217.60 /  35.21 / 9 / 43.7449 / 30-12-2021 / 18:51:10.00 / 110.63 / 50.38 / 0.00
 50.072006 /  19.889776 / 217.60 /  35.21 / 9 / 41.7482 / 30-12-2021 / 18:51:10.00 / 110.63 / 50.38 / 0.00
 50.072033 /  19.889645 / 217.70 /  35.10 / 9 / 41.7482 / 30-12-2021 / 18:51:11.00 / 110.56 / 50.44 / 0.00
 50.072033 /  19.889645 / 217.70 /  35.10 / 9 / 42.3181 / 30-12-2021 / 18:51:11.00 / 110.56 / 50.44 / 0.00
 50.072060 /  19.889517 / 217.70 /  35.10 / 9 / 41.4653 / 30-12-2021 / 18:51:12.00 / 110.56 / 50.44 / 0.00
 50.072060 /  19.889517 / 217.70 /  35.10 / 9 / 42.3181 / 30-12-2021 / 18:51:12.00 / 110.56 / 50.44 / 0.00
 50.072090 /  19.889389 / 217.70 /  35.19 / 9 / 41.4653 / 30-12-2021 / 18:51:13.00 / 110.50 / 50.44 / 0.00
 50.072090 /  19.889389 / 217.70 /  35.19 / 9 / 41.4653 / 30-12-2021 / 18:51:13.00 / 110.50 / 50.44 / 0.00
 50.072124 /  19.889259 / 217.70 /  35.52 / 9 / 41.7482 / 30-12-2021 / 18:51:14.00 / 110.44 / 50.44 / 0.00
 50.072124 /  19.889259 / 217.70 /  35.52 / 9 / 41.7482 / 30-12-2021 / 18:51:14.00 / 110.44 / 50.44 / 0.00
 50.072166 /  19.889135 / 217.70 /  35.65 / 9 / 41.4653 / 30-12-2021 / 18:51:15.00 / 110.38 / 50.44 / 0.00
 50.072166 /  19.889135 / 217.70 /  35.65 / 9 / 40.6084 / 30-12-2021 / 18:51:15.00 / 110.38 / 50.44 / 0.00
 50.072166 /  19.889135 / 217.70 /  35.65 / 9 / 42.3181 / 30-12-2021 / 18:51:15.00 / 110.38 / 50.44 / 0.00
 50.072208 /  19.889013 / 217.60 /  36.10 / 9 / 42.3181 / 30-12-2021 / 18:51:16.00 / 110.31 / 50.44 / 0.00
 50.072208 /  19.889013 / 217.60 /  36.10 / 9 / 42.3181 / 30-12-2021 / 18:51:16.00 / 110.31 / 50.44 / 0.00
 50.072262 /  19.888899 / 217.60 /  36.80 / 9 / 41.4653 / 30-12-2021 / 18:51:17.00 / 110.31 / 50.44 / 0.00
 50.072262 /  19.888899 / 217.60 /  36.80 / 9 / 41.4653 / 30-12-2021 / 18:51:17.00 / 110.31 / 50.44 / 0.00
 50.072327 /  19.888790 / 217.60 /  36.87 / 9 / 40.6084 / 30-12-2021 / 18:51:18.00 / 110.25 / 50.44 / 0.00
 50.072327 /  19.888790 / 217.60 /  36.87 / 9 / 40.3255 / 30-12-2021 / 18:51:18.00 / 110.25 / 50.44 / 0.00
 50.072392 /  19.888691 / 217.60 /  37.23 / 9 / 40.6084 / 30-12-2021 / 18:51:19.00 / 110.19 / 50.50 / 0.00
 50.072392 /  19.888691 / 217.60 /  37.23 / 9 / 40.6084 / 30-12-2021 / 18:51:19.00 / 110.19 / 50.50 / 0.00
 50.072392 /  19.888691 / 217.60 /  37.23 / 9 / 40.6084 / 30-12-2021 / 18:51:19.00 / 110.19 / 50.50 / 0.00
 50.072468 /  19.888594 / 217.30 /  37.54 / 9 / 40.3255 / 30-12-2021 / 18:51:20.00 / 110.19 / 50.50 / 0.00
 50.072468 /  19.888594 / 217.30 /  37.54 / 9 / 40.3255 / 30-12-2021 / 18:51:20.00 / 110.19 / 50.50 / 0.00
 50.072544 /  19.888506 / 217.30 /  37.65 / 9 / 40.0385 / 30-12-2021 / 18:51:21.00 / 110.13 / 50.50 / 0.00
 50.072544 /  19.888506 / 217.30 /  37.65 / 9 / 40.6084 / 30-12-2021 / 18:51:21.00 / 110.13 / 50.50 / 0.00
 50.072620 /  19.888422 / 217.30 /  37.71 / 9 / 38.3288 / 30-12-2021 / 18:51:22.00 / 110.06 / 50.50 / 0.00
 50.073895 /  19.888174 / 217.10 /  37.50 / 9 / 39.4686 / 30-12-2021 / 18:51:36.00 / 110.06 / 50.50 / 0.00
 50.073990 /  19.888201 / 217.10 /  37.35 / 9 / 39.1816 / 30-12-2021 / 18:51:37.00 / 109.38 / 50.50 / 0.00
 50.073990 /  19.888201 / 217.10 /  37.35 / 9 / 39.1816 / 30-12-2021 / 18:51:37.00 / 109.38 / 50.50 / 0.00
 50.074085 /  19.888227 / 217.30 /  37.32 / 9 / 39.4686 / 30-12-2021 / 18:51:38.00 / 109.38 / 50.56 / 0.00
 50.074085 /  19.888227 / 217.30 /  37.32 / 9 / 40.0385 / 30-12-2021 / 18:51:38.00 / 109.31 / 50.56 / 0.00
 50.074181 /  19.888254 / 217.20 /  37.43 / 9 / 40.3255 / 30-12-2021 / 18:51:39.00 / 109.31 / 50.56 / 0.00
 50.074181 /  19.888254 / 217.20 /  37.43 / 9 / 40.6084 / 30-12-2021 / 18:51:39.00 / 109.31 / 50.56 / 0.00
 50.074276 /  19.888283 / 217.30 /  36.78 / 9 / 40.6084 / 30-12-2021 / 18:51:40.00 / 109.31 / 50.56 / 0.00
 50.074276 /  19.888283 / 217.30 /  36.78 / 9 / 39.7515 / 30-12-2021 / 18:51:40.00 / 109.25 / 50.56 / 0.00
 50.074368 /  19.888313 / 217.30 /  37.47 / 9 / 40.0385 / 30-12-2021 / 18:51:41.00 / 109.25 / 50.56 / 0.00
 50.074368 /  19.888313 / 217.30 /  37.47 / 9 / 40.0385 / 30-12-2021 / 18:51:41.00 / 109.25 / 50.56 / 0.00
 50.074459 /  19.888348 / 217.30 /  36.58 / 9 / 39.4686 / 30-12-2021 / 18:51:42.00 / 109.19 / 50.63 / 0.00
 50.074459 /  19.888348 / 217.30 /  36.58 / 9 / 39.4686 / 30-12-2021 / 18:51:42.00 / 109.19 / 50.63 / 0.00
 50.074547 /  19.888378 / 217.30 /  35.30 / 9 / 39.4686 / 30-12-2021 / 18:51:43.00 / 109.19 / 50.63 / 0.00
 50.074547 /  19.888378 / 217.30 /  35.30 / 9 / 39.4686 / 30-12-2021 / 18:51:43.00 / 109.19 / 50.63 / 0.00
 50.074635 /  19.888412 / 217.30 /  33.08 / 9 / 40.0385 / 30-12-2021 / 18:51:44.00 / 109.13 / 50.63 / 0.00
 50.074635 /  19.888412 / 217.30 /  33.08 / 9 / 39.7515 / 30-12-2021 / 18:51:44.00 / 109.13 / 50.63 / 0.00
 50.074715 /  19.888449 / 217.30 /  32.19 / 9 / 39.4686 / 30-12-2021 / 18:51:45.00 / 109.06 / 50.63 / 0.00
 50.074715 /  19.888449 / 217.30 /  32.19 / 9 / 39.7515 / 30-12-2021 / 18:51:45.00 / 109.06 / 50.63 / 0.00
 50.074791 /  19.888481 / 217.30 /  30.24 / 9 / 38.8987 / 30-12-2021 / 18:51:46.00 / 109.00 / 50.63 / 0.00
 50.074791 /  19.888481 / 217.30 /  30.24 / 9 / 39.1816 / 30-12-2021 / 18:51:46.00 / 109.00 / 50.63 / 0.00
 50.074791 /  19.888481 / 217.30 /  30.24 / 9 / 39.7515 / 30-12-2021 / 18:51:46.00 / 109.00 / 50.63 / 0.00
 50.074875 /  19.888521 / 216.40 /  29.21 / 9 / 39.7515 / 30-12-2021 / 18:51:47.00 / 109.00 / 50.63 / 0.00
 50.074875 /  19.888521 / 216.40 /  29.21 / 9 / 39.7515 / 30-12-2021 / 18:51:47.00 / 109.00 / 50.63 / 0.00
 50.074944 /  19.888557 / 216.40 /  25.13 / 9 / 38.3288 / 30-12-2021 / 18:51:48.00 / 108.94 / 50.69 / 0.00
 50.074944 /  19.888557 / 216.40 /  25.13 / 9 / 40.6084 / 30-12-2021 / 18:51:48.00 / 108.94 / 50.69 / 0.00
 50.075001 /  19.888580 / 216.40 /  21.52 / 9 / 40.8954 / 30-12-2021 / 18:51:49.00 / 108.88 / 50.63 / 0.00
 50.075001 /  19.888580 / 216.40 /  21.52 / 9 / 40.8954 / 30-12-2021 / 18:51:49.00 / 108.88 / 50.63 / 0.00
 50.075054 /  19.888601 / 216.40 /  18.78 / 9 / 41.4653 / 30-12-2021 / 18:51:50.00 / 108.81 / 50.69 / 0.00
 50.075054 /  19.888601 / 216.40 /  18.78 / 9 / 41.4653 / 30-12-2021 / 18:51:50.00 / 108.81 / 50.69 / 0.00
 50.075100 /  19.888624 / 216.40 /  15.89 / 9 / 42.0352 / 30-12-2021 / 18:51:51.00 / 108.81 / 50.69 / 0.00
 50.075100 /  19.888624 / 216.40 /  15.89 / 9 / 42.3181 / 30-12-2021 / 18:51:51.00 / 108.81 / 50.69 / 0.00
 50.075142 /  19.888638 / 216.40 /  13.59 / 9 / 43.175 / 30-12-2021 / 18:51:52.00 / 108.75 / 50.69 / 0.00
 50.075142 /  19.888638 / 216.40 /  13.59 / 9 / 43.7449 / 30-12-2021 / 18:51:52.00 / 108.75 / 50.69 / 0.00
 50.075172 /  19.888651 / 216.40 /  11.72 / 9 / 42.0352 / 30-12-2021 / 18:51:53.00 / 108.75 / 50.69 / 0.00
 50.075172 /  19.888651 / 216.40 /  11.72 / 9 / 42.3181 / 30-12-2021 / 18:51:53.00 / 108.75 / 50.69 / 0.00
 50.075195 /  19.888659 / 216.40 /  10.54 / 9 / 42.888 / 30-12-2021 / 18:51:54.00 / 108.69 / 50.69 / 0.00
 50.075195 /  19.888659 / 216.40 /  10.54 / 9 / 42.6051 / 30-12-2021 / 18:51:54.00 / 108.69 / 50.69 / 0.00
 50.075222 /  19.888666 / 216.40 / 9.37 / 9 / 44.0278 / 30-12-2021 / 18:51:55.00 / 108.63 / 50.69 / 0.00
 50.075222 /  19.888666 / 216.40 / 9.37 / 9 / 43.7449 / 30-12-2021 / 18:51:55.00 / 108.63 / 50.69 / 0.00
 50.075222 /  19.888666 / 216.40 / 9.37 / 9 / 44.0278 / 30-12-2021 / 18:51:55.00 / 108.63 / 50.69 / 0.00
 50.075241 /  19.888670 / 214.70 / 9.00 / 9 / 44.0278 / 30-12-2021 / 18:51:56.00 / 108.63 / 50.69 / 0.00
 50.075241 /  19.888670 / 214.70 / 9.00 / 9 / 42.888 / 30-12-2021 / 18:51:56.00 / 108.63 / 50.69 / 0.00
 50.075264 /  19.888681 / 214.70 / 7.89 / 9 / 42.888 / 30-12-2021 / 18:51:57.00 / 108.56 / 50.75 / 0.00
 50.075264 /  19.888681 / 214.70 / 7.89 / 9 / 42.888 / 30-12-2021 / 18:51:57.00 / 108.56 / 50.75 / 0.00
 50.075272 /  19.888680 / 214.70 / 7.02 / 9 / 42.6051 / 30-12-2021 / 18:51:58.00 / 108.50 / 50.75 / 0.00
 50.075272 /  19.888680 / 214.70 / 7.02 / 9 / 42.6051 / 30-12-2021 / 18:51:58.00 / 108.50 / 50.75 / 0.00
 50.075272 /  19.888680 / 214.70 / 7.02 / 9 / 44.0278 / 30-12-2021 / 18:51:58.00 / 108.50 / 50.75 / 0.00
 50.075287 /  19.888687 / 214.20 / 6.11 / 9 / 44.0278 / 30-12-2021 / 18:51:59.00 / 108.50 / 50.75 / 0.00
 50.075287 /  19.888687 / 214.20 / 6.11 / 9 / 44.0278 / 30-12-2021 / 18:51:59.00 / 108.50 / 50.75 / 0.00
 50.075294 /  19.888691 / 214.20 / 5.24 / 9 / 42.6051 / 30-12-2021 / 18:52:00.00 / 108.44 / 50.75 / 0.00
 50.075294 /  19.888691 / 214.20 / 5.24 / 9 / 43.4579 / 30-12-2021 / 18:52:00.00 / 108.44 / 50.75 / 0.00
 50.075310 /  19.888697 / 214.20 / 4.30 / 9 / 40.0385 / 30-12-2021 / 18:52:01.00 / 108.38 / 50.75 / 0.00
 50.075310 /  19.888697 / 214.20 / 4.30 / 9 / 40.0385 / 30-12-2021 / 18:52:01.00 / 108.38 / 50.75 / 0.00
 50.075310 /  19.888697 / 214.20 / 4.30 / 9 / 38.6117 / 30-12-2021 / 18:52:01.00 / 108.38 / 50.75 / 0.00
 50.075310 /  19.888697 / 213.70 / 3.52 / 9 / 38.8987 / 30-12-2021 / 18:52:02.00 / 108.31 / 50.75 / 0.00
 50.075310 /  19.888697 / 213.70 / 3.52 / 9 / 39.7515 / 30-12-2021 / 18:52:02.00 / 108.31 / 50.75 / 0.00
 50.075314 /  19.888695 / 213.70 / 3.02 / 9 / 39.1816 / 30-12-2021 / 18:52:03.00 / 108.31 / 50.75 / 0.00
 50.075314 /  19.888695 / 213.70 / 3.02 / 9 / 38.8987 / 30-12-2021 / 18:52:03.00 / 108.31 / 50.75 / 0.00
 50.075325 /  19.888699 / 213.70 / 2.52 / 9 / 39.4686 / 30-12-2021 / 18:52:04.00 / 108.25 / 50.75 / 0.00
 50.075325 /  19.888699 / 213.70 / 2.52 / 9 / 39.7515 / 30-12-2021 / 18:52:04.00 / 108.25 / 50.75 / 0.00
 50.075325 /  19.888699 / 213.70 / 2.52 / 9 / 40.6084 / 30-12-2021 / 18:52:04.00 / 108.25 / 50.75 / 0.00
 50.075321 /  19.888695 / 213.40 / 2.22 / 9 / 40.3255 / 30-12-2021 / 18:52:05.00 / 108.19 / 50.75 / 0.00
 50.075321 /  19.888695 / 213.40 / 2.22 / 9 / 38.8987 / 30-12-2021 / 18:52:05.00 / 108.19 / 50.75 / 0.00
 50.075325 /  19.888697 / 213.40 / 1.81 / 9 / 38.8987 / 30-12-2021 / 18:52:06.00 / 108.13 / 50.75 / 0.00
 50.075325 /  19.888697 / 213.40 / 1.81 / 9 / 38.8987 / 30-12-2021 / 18:52:06.00 / 108.13 / 50.75 / 0.00
 50.075329 /  19.888699 / 213.40 / 1.48 / 9 / 38.3288 / 30-12-2021 / 18:52:07.00 / 108.13 / 50.81 / 0.00
 50.075329 /  19.888699 / 213.40 / 1.48 / 9 / 36.902 / 30-12-2021 / 18:52:07.00 / 108.13 / 50.81 / 0.00
 50.075329 /  19.888699 / 213.40 / 1.48 / 9 / 36.3321 / 30-12-2021 / 18:52:07.00 / 108.13 / 50.81 / 0.00
 50.075333 /  19.888700 / 213.50 / 1.24 / 9 / 36.3321 / 30-12-2021 / 18:52:08.00 / 108.06 / 50.81 / 0.00
 50.075333 /  19.888700 / 213.50 / 1.24 / 9 / 35.7622 / 30-12-2021 / 18:52:08.00 / 108.06 / 50.81 / 0.00
 50.075336 /  19.888702 / 213.50 / 1.33 / 9 / 36.0492 / 30-12-2021 / 18:52:09.00 / 108.06 / 50.81 / 0.00
 50.075336 /  19.888702 / 213.50 / 1.33 / 9 / 35.7622 / 30-12-2021 / 18:52:09.00 / 108.06 / 50.81 / 0.00
 50.075336 /  19.888702 / 213.50 / 1.46 / 9 / 35.4793 / 30-12-2021 / 18:52:10.00 / 108.00 / 50.81 / 0.00
 50.075336 /  19.888702 / 213.50 / 1.46 / 9 / 35.7622 / 30-12-2021 / 18:52:10.00 / 108.00 / 50.81 / 0.00
 50.075340 /  19.888704 / 213.50 / 1.37 / 9 / 35.4793 / 30-12-2021 / 18:52:11.00 / 107.94 / 50.81 / 0.00
 50.075340 /  19.888704 / 213.50 / 1.37 / 9 / 35.4793 / 30-12-2021 / 18:52:11.00 / 107.94 / 50.81 / 0.00
 50.075344 /  19.888704 / 213.50 / 1.20 / 9 / 36.3321 / 30-12-2021 / 18:52:12.00 / 107.88 / 50.81 / 0.00
 50.075344 /  19.888704 / 213.50 / 1.20 / 9 / 36.6191 / 30-12-2021 / 18:52:12.00 / 107.88 / 50.81 / 0.00
 50.075344 /  19.888704 / 213.50 / 1.20 / 9 / 37.7589 / 30-12-2021 / 18:52:12.00 / 107.88 / 50.81 / 0.00
 50.075348 /  19.888706 / 213.60 / 0.93 / 9 / 38.0418 / 30-12-2021 / 18:52:13.00 / 107.88 / 50.81 / 0.00
 50.075348 /  19.888706 / 213.60 / 0.93 / 9 / 37.7589 / 30-12-2021 / 18:52:13.00 / 107.88 / 50.81 / 0.00
 50.075352 /  19.888708 / 213.60 / 0.72 / 9 / 37.189 / 30-12-2021 / 18:52:14.00 / 107.81 / 50.81 / 0.00
 50.075352 /  19.888708 / 213.60 / 0.72 / 9 / 37.189 / 30-12-2021 / 18:52:14.00 / 107.81 / 50.81 / 0.00
 50.075352 /  19.888708 / 213.60 / 0.33 / 9 / 34.3395 / 30-12-2021 / 18:52:15.00 / 107.81 / 50.81 / 0.00
 50.075352 /  19.888708 / 213.60 / 0.33 / 9 / 35.7622 / 30-12-2021 / 18:52:15.00 / 107.81 / 50.81 / 0.00
 50.075352 /  19.888708 / 213.60 / 0.09 / 9 / 35.7622 / 30-12-2021 / 18:52:16.00 / 107.75 / 50.81 / 0.00
 50.075352 /  19.888708 / 213.60 / 0.09 / 9 / 35.7622 / 30-12-2021 / 18:52:16.00 / 107.75 / 50.81 / 0.00
 50.075352 /  19.888708 / 213.60 / 0.09 / 9 / 36.6191 / 30-12-2021 / 18:52:16.00 / 107.75 / 50.81 / 0.00
 50.075352 /  19.888710 / 213.50 / 0.02 / 9 / 36.6191 / 30-12-2021 / 18:52:17.00 / 107.69 / 50.81 / 0.00
 50.075352 /  19.888710 / 213.50 / 0.02 / 9 / 35.7622 / 30-12-2021 / 18:52:17.00 / 107.69 / 50.81 / 0.00
 50.075352 /  19.888708 / 213.50 / 0.06 / 9 / 36.0492 / 30-12-2021 / 18:52:18.00 / 107.63 / 50.81 / 0.00
 50.075352 /  19.888708 / 213.50 / 0.06 / 9 / 36.0492 / 30-12-2021 / 18:52:18.00 / 107.63 / 50.81 / 0.00
 50.075352 /  19.888708 / 213.50 / 0.43 / 9 / 34.9094 / 30-12-2021 / 18:52:19.00 / 107.63 / 50.88 / 0.00
 50.075352 /  19.888708 / 213.50 / 0.43 / 9 / 34.9094 / 30-12-2021 / 18:52:19.00 / 107.63 / 50.88 / 0.00
 50.075352 /  19.888708 / 213.50 / 0.43 / 9 / 34.3395 / 30-12-2021 / 18:52:19.00 / 107.63 / 50.88 / 0.00
 50.075352 /  19.888710 / 213.50 / 0.59 / 9 / 34.3395 / 30-12-2021 / 18:52:20.00 / 107.56 / 50.88 / 0.00
 50.075352 /  19.888710 / 213.50 / 0.59 / 9 / 35.1923 / 30-12-2021 / 18:52:20.00 / 107.56 / 50.88 / 0.00
 50.075356 /  19.888710 / 213.50 / 1.26 / 9 / 35.4793 / 30-12-2021 / 18:52:21.00 / 107.50 / 50.88 / 0.00
 50.075356 /  19.888710 / 213.50 / 1.26 / 9 / 35.4793 / 30-12-2021 / 18:52:21.00 / 107.50 / 50.88 / 0.00
 50.075359 /  19.888708 / 213.50 / 2.69 / 9 / 37.189 / 30-12-2021 / 18:52:22.00 / 107.44 / 50.88 / 0.00
 50.075741 /  19.888844 / 213.40 /  30.19 / 9 / 46.3074 / 30-12-2021 / 18:52:30.00 / 107.44 / 50.88 / 0.00
 50.075741 /  19.888844 / 213.40 /  30.19 / 9 / 46.5944 / 30-12-2021 / 18:52:30.00 / 107.44 / 50.88 / 0.00
 50.075817 /  19.888872 / 213.40 /  32.32 / 9 / 44.5977 / 30-12-2021 / 18:52:31.00 / 107.06 / 50.88 / 0.00
 50.075817 /  19.888872 / 213.40 /  32.32 / 9 / 44.5977 / 30-12-2021 / 18:52:31.00 / 107.06 / 50.88 / 0.00
 50.075897 /  19.888899 / 213.40 /  33.54 / 9 / 43.4579 / 30-12-2021 / 18:52:32.00 / 107.06 / 50.88 / 0.00
 50.075897 /  19.888899 / 213.40 /  33.54 / 9 / 43.4579 / 30-12-2021 / 18:52:32.00 / 107.06 / 50.88 / 0.00
 50.075897 /  19.888899 / 213.40 /  33.54 / 9 / 43.175 / 30-12-2021 / 18:52:32.00 / 107.06 / 50.88 / 0.00
 50.075981 /  19.888924 / 213.60 /  34.60 / 9 / 43.175 / 30-12-2021 / 18:52:33.00 / 107.00 / 50.88 / 0.00
 50.075981 /  19.888924 / 213.60 /  34.60 / 9 / 43.7449 / 30-12-2021 / 18:52:33.00 / 107.00 / 50.88 / 0.00
 50.076069 /  19.888947 / 213.60 /  35.13 / 9 / 44.0278 / 30-12-2021 / 18:52:34.00 / 106.94 / 50.94 / 0.00
 50.076069 /  19.888947 / 213.60 /  35.13 / 9 / 43.7449 / 30-12-2021 / 18:52:34.00 / 106.94 / 50.94 / 0.00
 50.076157 /  19.888969 / 213.60 /  36.35 / 9 / 43.175 / 30-12-2021 / 18:52:35.00 / 106.94 / 50.94 / 0.00
 50.076157 /  19.888969 / 213.60 /  36.35 / 9 / 43.175 / 30-12-2021 / 18:52:35.00 / 106.94 / 50.94 / 0.00
 50.076248 /  19.888994 / 213.60 /  36.78 / 9 / 42.6051 / 30-12-2021 / 18:52:36.00 / 106.88 / 50.94 / 0.00
 50.076248 /  19.888994 / 213.60 /  36.78 / 9 / 42.6051 / 30-12-2021 / 18:52:36.00 / 106.88 / 50.94 / 0.00
 50.076248 /  19.888994 / 213.60 /  36.78 / 9 / 42.3181 / 30-12-2021 / 18:52:36.00 / 106.88 / 50.94 / 0.00
 50.076344 /  19.889015 / 214.30 /  37.50 / 9 / 42.3181 / 30-12-2021 / 18:52:37.00 / 106.88 / 50.94 / 0.00
 50.076344 /  19.889015 / 214.30 /  37.50 / 9 / 42.6051 / 30-12-2021 / 18:52:37.00 / 106.88 / 50.94 / 0.00
 50.076439 /  19.889038 / 214.30 /  38.06 / 9 / 43.175 / 30-12-2021 / 18:52:38.00 / 106.81 / 50.94 / 0.00
 50.076439 /  19.889038 / 214.30 /  38.06 / 9 / 43.175 / 30-12-2021 / 18:52:38.00 / 106.81 / 50.94 / 0.00
 50.076534 /  19.889059 / 214.30 /  38.78 / 9 / 44.0278 / 30-12-2021 / 18:52:39.00 / 106.75 / 50.94 / 0.00
 50.076534 /  19.889059 / 214.30 /  38.78 / 9 / 44.0278 / 30-12-2021 / 18:52:39.00 / 106.75 / 50.94 / 0.00
 50.076534 /  19.889059 / 214.30 /  38.78 / 9 / 43.4579 / 30-12-2021 / 18:52:39.00 / 106.75 / 50.94 / 0.00
 50.076633 /  19.889082 / 214.80 /  39.30 / 9 / 46.3074 / 30-12-2021 / 18:52:40.00 / 106.75 / 50.94 / 0.00
 50.076633 /  19.889082 / 214.80 /  39.30 / 9 / 45.4546 / 30-12-2021 / 18:52:40.00 / 106.75 / 50.94 / 0.00
 50.076733 /  19.889105 / 214.80 /  39.37 / 9 / 45.7375 / 30-12-2021 / 18:52:41.00 / 106.69 / 50.94 / 0.00
 50.076733 /  19.889105 / 214.80 /  39.37 / 9 / 43.7449 / 30-12-2021 / 18:52:41.00 / 106.69 / 50.94 / 0.00
 50.076832 /  19.889126 / 214.80 /  39.76 / 9 / 45.4546 / 30-12-2021 / 18:52:42.00 / 106.69 / 50.94 / 0.00
 50.076832 /  19.889126 / 214.80 /  39.76 / 9 / 45.1676 / 30-12-2021 / 18:52:42.00 / 106.69 / 50.94 / 0.00
 50.076832 /  19.889126 / 214.80 /  39.76 / 9 / 45.1676 / 30-12-2021 / 18:52:42.00 / 106.69 / 50.94 / 0.00
 50.076931 /  19.889151 / 215.10 /  40.41 / 9 / 45.4546 / 30-12-2021 / 18:52:43.00 / 106.63 / 51.00 / 0.00
 50.076931 /  19.889151 / 215.10 /  40.41 / 9 / 45.1676 / 30-12-2021 / 18:52:43.00 / 106.63 / 51.00 / 0.00
 50.077030 /  19.889174 / 215.10 /  40.34 / 9 / 43.7449 / 30-12-2021 / 18:52:44.00 / 106.56 / 51.00 / 0.00
 50.077030 /  19.889174 / 215.10 /  40.34 / 9 / 42.0352 / 30-12-2021 / 18:52:44.00 / 106.56 / 51.00 / 0.00
 50.077129 /  19.889202 / 215.10 /  40.37 / 9 / 42.888 / 30-12-2021 / 18:52:45.00 / 106.56 / 51.00 / 0.00
 50.077129 /  19.889202 / 215.10 /  40.37 / 9 / 43.175 / 30-12-2021 / 18:52:45.00 / 106.56 / 51.00 / 0.00
 50.077129 /  19.889202 / 215.10 /  40.37 / 9 / 44.3148 / 30-12-2021 / 18:52:45.00 / 106.56 / 51.00 / 0.00
 50.077232 /  19.889233 / 215.20 /  40.48 / 9 / 43.175 / 30-12-2021 / 18:52:46.00 / 106.50 / 51.00 / 0.00
 50.077232 /  19.889233 / 215.20 /  40.48 / 9 / 44.5977 / 30-12-2021 / 18:52:46.00 / 106.50 / 51.00 / 0.00
 50.077332 /  19.889267 / 215.20 /  41.28 / 9 / 44.5977 / 30-12-2021 / 18:52:47.00 / 106.44 / 51.00 / 0.00
 50.077332 /  19.889267 / 215.20 /  41.28 / 9 / 44.8847 / 30-12-2021 / 18:52:47.00 / 106.44 / 51.00 / 0.00
 50.077435 /  19.889305 / 215.20 /  41.69 / 9 / 44.8847 / 30-12-2021 / 18:52:48.00 / 106.44 / 51.00 / 0.00
 50.077435 /  19.889305 / 215.20 /  41.69 / 9 / 44.8847 / 30-12-2021 / 18:52:48.00 / 106.44 / 51.00 / 0.00
 50.077435 /  19.889305 / 215.20 /  41.69 / 9 / 45.4546 / 30-12-2021 / 18:52:48.00 / 106.44 / 51.00 / 0.00
 50.077538 /  19.889343 / 215.20 /  41.71 / 9 / 45.7375 / 30-12-2021 / 18:52:49.00 / 106.38 / 51.00 / 0.00
 50.077538 /  19.889343 / 215.20 /  41.71 / 9 / 46.0245 / 30-12-2021 / 18:52:49.00 / 106.38 / 51.00 / 0.00
 50.077637 /  19.889385 / 215.20 /  42.36 / 9 / 46.0245 / 30-12-2021 / 18:52:50.00 / 106.31 / 51.00 / 0.00
 50.077637 /  19.889385 / 215.20 /  42.36 / 9 / 46.0245 / 30-12-2021 / 18:52:50.00 / 106.31 / 51.00 / 0.00
 50.077744 /  19.889427 / 215.20 /  42.39 / 9 / 45.7375 / 30-12-2021 / 18:52:51.00 / 106.31 / 51.06 / 0.00
 50.077744 /  19.889427 / 215.20 /  42.39 / 9 / 45.7375 / 30-12-2021 / 18:52:51.00 / 106.31 / 51.06 / 0.00
 50.077744 /  19.889427 / 215.20 /  42.39 / 9 / 44.8847 / 30-12-2021 / 18:52:51.00 / 106.31 / 51.06 / 0.00
 50.077847 /  19.889469 / 215.10 /  42.95 / 9 / 44.5977 / 30-12-2021 / 18:52:52.00 / 106.25 / 51.00 / 0.00
 50.077847 /  19.889469 / 215.10 /  42.95 / 9 / 44.5977 / 30-12-2021 / 18:52:52.00 / 106.25 / 51.00 / 0.00
 50.077950 /  19.889511 / 215.10 /  42.82 / 9 / 43.7449 / 30-12-2021 / 18:52:53.00 / 106.19 / 51.06 / 0.00
 50.077950 /  19.889511 / 215.10 /  42.82 / 9 / 43.175 / 30-12-2021 / 18:52:53.00 / 106.19 / 51.06 / 0.00
 50.078053 /  19.889551 / 215.10 /  41.65 / 9 / 43.4579 / 30-12-2021 / 18:52:54.00 / 106.19 / 51.06 / 0.00
 50.078053 /  19.889551 / 215.10 /  41.65 / 9 / 43.4579 / 30-12-2021 / 18:52:54.00 / 106.19 / 51.06 / 0.00
 50.078053 /  19.889551 / 215.10 /  41.65 / 9 / 42.0352 / 30-12-2021 / 18:52:54.00 / 106.19 / 51.06 / 0.00
 50.078152 /  19.889589 / 215.10 /  40.58 / 9 / 42.888 / 30-12-2021 / 18:52:55.00 / 106.13 / 51.06 / 0.00
 50.078152 /  19.889589 / 215.10 /  40.58 / 9 / 42.888 / 30-12-2021 / 18:52:55.00 / 106.13 / 51.06 / 0.00
 50.078255 /  19.889627 / 215.10 /  40.26 / 9 / 43.4579 / 30-12-2021 / 18:52:56.00 / 106.06 / 51.06 / 0.00
 50.078255 /  19.889627 / 215.10 /  40.26 / 9 / 43.4579 / 30-12-2021 / 18:52:56.00 / 106.06 / 51.06 / 0.00
 50.078354 /  19.889668 / 215.10 /  41.30 / 9 / 44.3148 / 30-12-2021 / 18:52:57.00 / 106.00 / 51.06 / 0.00
 50.078354 /  19.889668 / 215.10 /  41.30 / 9 / 44.3148 / 30-12-2021 / 18:52:57.00 / 106.00 / 51.06 / 0.00
 50.078354 /  19.889668 / 215.10 /  41.30 / 9 / 45.1676 / 30-12-2021 / 18:52:57.00 / 106.00 / 51.06 / 0.00
 50.078457 /  19.889708 / 215.10 /  42.36 / 9 / 44.8847 / 30-12-2021 / 18:52:58.00 / 106.00 / 51.06 / 0.00
 50.078457 /  19.889708 / 215.10 /  42.36 / 9 / 44.8847 / 30-12-2021 / 18:52:58.00 / 106.00 / 51.06 / 0.00
 50.078560 /  19.889748 / 215.10 /  43.47 / 9 / 43.7449 / 30-12-2021 / 18:52:59.00 / 105.94 / 51.06 / 0.00
 50.078560 /  19.889748 / 215.10 /  43.47 / 9 / 43.4579 / 30-12-2021 / 18:52:59.00 / 105.94 / 51.06 / 0.00
 50.078667 /  19.889793 / 215.10 /  43.52 / 9 / 43.175 / 30-12-2021 / 18:53:00.00 / 105.88 / 51.06 / 0.00
 50.078667 /  19.889793 / 215.10 /  43.52 / 9 / 43.175 / 30-12-2021 / 18:53:00.00 / 105.88 / 51.06 / 0.00
 50.078667 /  19.889793 / 215.10 /  43.52 / 9 / 43.175 / 30-12-2021 / 18:53:00.00 / 105.88 / 51.06 / 0.00
 50.078770 /  19.889841 / 215.40 /  43.41 / 9 / 43.175 / 30-12-2021 / 18:53:01.00 / 105.88 / 51.06 / 0.00
 50.078770 /  19.889841 / 215.40 /  43.41 / 9 / 43.4579 / 30-12-2021 / 18:53:01.00 / 105.88 / 51.06 / 0.00
 50.078873 /  19.889893 / 215.40 /  42.41 / 9 / 43.4579 / 30-12-2021 / 18:53:02.00 / 105.81 / 51.06 / 0.00
 50.078873 /  19.889893 / 215.40 /  42.41 / 9 / 43.4579 / 30-12-2021 / 18:53:02.00 / 105.81 / 51.06 / 0.00
 50.078976 /  19.889942 / 215.40 /  42.36 / 9 / 42.6051 / 30-12-2021 / 18:53:03.00 / 105.81 / 51.06 / 0.00
 50.078976 /  19.889942 / 215.40 /  42.36 / 9 / 42.888 / 30-12-2021 / 18:53:03.00 / 105.81 / 51.06 / 0.00
 50.078976 /  19.889942 / 215.40 /  42.36 / 9 / 39.7515 / 30-12-2021 / 18:53:03.00 / 105.81 / 51.06 / 0.00
 50.079079 /  19.889988 / 215.80 /  41.39 / 9 / 41.4653 / 30-12-2021 / 18:53:04.00 / 105.75 / 51.13 / 0.00
 50.079079 /  19.889988 / 215.80 /  41.39 / 9 / 41.4653 / 30-12-2021 / 18:53:04.00 / 105.75 / 51.13 / 0.00
 50.079178 /  19.890030 / 215.80 /  40.58 / 9 / 40.8954 / 30-12-2021 / 18:53:05.00 / 105.69 / 51.13 / 0.00
 50.079178 /  19.890030 / 215.80 /  40.58 / 9 / 41.4653 / 30-12-2021 / 18:53:05.00 / 105.69 / 51.13 / 0.00
 50.079277 /  19.890070 / 215.80 /  40.02 / 9 / 39.7515 / 30-12-2021 / 18:53:06.00 / 105.69 / 51.13 / 0.00
 50.079277 /  19.890070 / 215.80 /  40.02 / 9 / 39.4686 / 30-12-2021 / 18:53:06.00 / 105.69 / 51.13 / 0.00
 50.079277 /  19.890070 / 215.80 /  40.02 / 9 / 39.7515 / 30-12-2021 / 18:53:06.00 / 105.69 / 51.13 / 0.00
 50.079372 /  19.890108 / 216.00 /  39.28 / 9 / 39.7515 / 30-12-2021 / 18:53:07.00 / 105.63 / 51.13 / 0.00
 50.079372 /  19.890108 / 216.00 /  39.28 / 9 / 38.8987 / 30-12-2021 / 18:53:07.00 / 105.63 / 51.13 / 0.00
 50.079464 /  19.890144 / 216.00 /  37.69 / 9 / 40.3255 / 30-12-2021 / 18:53:08.00 / 105.56 / 51.13 / 0.00
 50.079464 /  19.890144 / 216.00 /  37.69 / 9 / 40.3255 / 30-12-2021 / 18:53:08.00 / 105.56 / 51.13 / 0.00
 50.079552 /  19.890181 / 216.00 /  35.60 / 9 / 39.7515 / 30-12-2021 / 18:53:09.00 / 105.56 / 51.13 / 0.00
 50.079552 /  19.890181 / 216.00 /  35.60 / 9 / 39.7515 / 30-12-2021 / 18:53:09.00 / 105.56 / 51.13 / 0.00
 50.079552 /  19.890181 / 216.00 /  35.60 / 9 / 39.4686 / 30-12-2021 / 18:53:09.00 / 105.56 / 51.13 / 0.00
 50.079636 /  19.890211 / 216.60 /  33.17 / 9 / 40.0385 / 30-12-2021 / 18:53:10.00 / 105.50 / 51.13 / 0.00
 50.079636 /  19.890211 / 216.60 /  33.17 / 9 / 39.7515 / 30-12-2021 / 18:53:10.00 / 105.50 / 51.13 / 0.00
 50.079716 /  19.890240 / 216.60 /  30.13 / 9 / 40.3255 / 30-12-2021 / 18:53:11.00 / 105.44 / 51.13 / 0.00
 50.079716 /  19.890240 / 216.60 /  30.13 / 9 / 38.6117 / 30-12-2021 / 18:53:11.00 / 105.44 / 51.13 / 0.00
 50.079788 /  19.890270 / 216.60 /  27.84 / 9 / 38.8987 / 30-12-2021 / 18:53:12.00 / 105.44 / 51.13 / 0.00
 50.079788 /  19.890270 / 216.60 /  27.84 / 9 / 39.7515 / 30-12-2021 / 18:53:12.00 / 105.44 / 51.13 / 0.00
 50.079845 /  19.890295 / 216.60 /  26.02 / 9 / 40.0385 / 30-12-2021 / 18:53:13.00 / 105.38 / 51.13 / 0.00
 50.079845 /  19.890295 / 216.60 /  26.02 / 9 / 40.0385 / 30-12-2021 / 18:53:13.00 / 105.38 / 51.13 / 0.00
 50.079845 /  19.890295 / 216.60 /  26.02 / 9 / 40.3255 / 30-12-2021 / 18:53:13.00 / 105.38 / 51.13 / 0.00
 50.079899 /  19.890329 / 216.90 /  24.37 / 9 / 40.3255 / 30-12-2021 / 18:53:14.00 / 105.31 / 51.19 / 0.00
 50.079899 /  19.890329 / 216.90 /  24.37 / 9 / 40.3255 / 30-12-2021 / 18:53:14.00 / 105.31 / 51.19 / 0.00
 50.079952 /  19.890381 / 216.90 /  25.06 / 9 / 40.6084 / 30-12-2021 / 18:53:15.00 / 105.25 / 51.13 / 0.00
 50.079952 /  19.890381 / 216.90 /  25.06 / 9 / 40.6084 / 30-12-2021 / 18:53:15.00 / 105.25 / 51.13 / 0.00
 50.079998 /  19.890438 / 216.90 /  24.63 / 9 / 41.7482 / 30-12-2021 / 18:53:16.00 / 105.25 / 51.13 / 0.00
 50.079998 /  19.890438 / 216.90 /  24.63 / 9 / 41.7482 / 30-12-2021 / 18:53:16.00 / 105.25 / 51.13 / 0.00
 50.080032 /  19.890511 / 216.90 /  25.15 / 9 / 41.7482 / 30-12-2021 / 18:53:17.00 / 105.19 / 51.13 / 0.00
 50.080032 /  19.890511 / 216.90 /  25.15 / 9 / 39.1816 / 30-12-2021 / 18:53:17.00 / 105.19 / 51.13 / 0.00
 50.080032 /  19.890511 / 216.90 /  25.15 / 9 / 41.7482 / 30-12-2021 / 18:53:17.00 / 105.19 / 51.13 / 0.00
 50.080055 /  19.890593 / 217.50 /  26.35 / 9 / 42.0352 / 30-12-2021 / 18:53:18.00 / 105.13 / 51.19 / 0.00
 50.080055 /  19.890593 / 217.50 /  26.35 / 9 / 42.888 / 30-12-2021 / 18:53:18.00 / 105.13 / 51.19 / 0.00
 50.080063 /  19.890692 / 217.50 /  27.54 / 9 / 42.888 / 30-12-2021 / 18:53:19.00 / 105.13 / 51.19 / 0.00
 50.080063 /  19.890692 / 217.50 /  27.54 / 9 / 41.4653 / 30-12-2021 / 18:53:19.00 / 105.13 / 51.19 / 0.00
 50.080067 /  19.890795 / 217.50 /  28.34 / 9 / 42.3181 / 30-12-2021 / 18:53:20.00 / 105.06 / 51.19 / 0.00
 50.080067 /  19.890795 / 217.50 /  28.34 / 9 / 42.0352 / 30-12-2021 / 18:53:20.00 / 105.06 / 51.19 / 0.00
 50.080067 /  19.890902 / 217.50 /  28.39 / 9 / 40.8954 / 30-12-2021 / 18:53:21.00 / 105.06 / 51.19 / 0.00
 50.080067 /  19.890902 / 217.50 /  28.39 / 9 / 40.6084 / 30-12-2021 / 18:53:21.00 / 105.06 / 51.19 / 0.00
 50.080067 /  19.890902 / 217.50 /  28.39 / 9 / 40.6084 / 30-12-2021 / 18:53:21.00 / 105.06 / 51.19 / 0.00
 50.080067 /  19.891010 / 217.70 /  28.28 / 9 / 40.8954 / 30-12-2021 / 18:53:22.00 / 105.00 / 51.19 / 0.00
 50.080067 /  19.891010 / 217.70 /  28.28 / 9 / 40.3255 / 30-12-2021 / 18:53:22.00 / 105.00 / 51.19 / 0.00
 50.080078 /  19.891117 / 217.70 /  28.28 / 9 / 40.0385 / 30-12-2021 / 18:53:23.00 / 104.94 / 51.19 / 0.00
 50.080078 /  19.891117 / 217.70 /  28.28 / 9 / 40.6084 / 30-12-2021 / 18:53:23.00 / 104.94 / 51.19 / 0.00
 50.080421 /  19.891747 / 219.90 /  28.28 / 8 / 39.1816 / 30-12-2021 / 18:53:32.00 / 104.56 / 51.19 / 0.00
 50.080421 /  19.891747 / 219.90 /  28.28 / 8 / 39.4686 / 30-12-2021 / 18:53:32.00 / 104.56 / 51.19 / 0.00
 50.080479 /  19.891779 / 219.90 /  23.09 / 8 / 39.7515 / 30-12-2021 / 18:53:33.00 / 104.50 / 51.19 / 0.00
 50.080479 /  19.891779 / 219.90 /  23.09 / 8 / 39.4686 / 30-12-2021 / 18:53:33.00 / 104.50 / 51.19 / 0.00
 50.080532 /  19.891808 / 219.90 /  22.56 / 8 / 40.0385 / 30-12-2021 / 18:53:34.00 / 104.50 / 51.19 / 0.00
 50.080532 /  19.891808 / 219.90 /  22.56 / 8 / 40.0385 / 30-12-2021 / 18:53:34.00 / 104.50 / 51.19 / 0.00
 50.080585 /  19.891834 / 219.90 /  20.85 / 8 / 39.4686 / 30-12-2021 / 18:53:35.00 / 104.44 / 51.25 / 0.00
 50.080585 /  19.891834 / 219.90 /  20.85 / 8 / 39.1816 / 30-12-2021 / 18:53:35.00 / 104.44 / 51.25 / 0.00
 50.080635 /  19.891857 / 219.90 /  18.91 / 8 / 38.8987 / 30-12-2021 / 18:53:36.00 / 104.44 / 51.25 / 0.00
 50.080635 /  19.891857 / 219.90 /  18.91 / 8 / 38.8987 / 30-12-2021 / 18:53:36.00 / 104.44 / 51.25 / 0.00
 50.080673 /  19.891874 / 219.90 /  14.93 / 8 / 38.6117 / 30-12-2021 / 18:53:37.00 / 104.38 / 51.25 / 0.00
 50.080673 /  19.891874 / 219.90 /  14.93 / 8 / 37.7589 / 30-12-2021 / 18:53:37.00 / 104.38 / 51.25 / 0.00
 50.080708 /  19.891891 / 221.80 /  12.65 / 9 / 37.7589 / 30-12-2021 / 18:53:38.00 / 104.31 / 51.25 / 0.00
 50.080708 /  19.891891 / 221.80 /  12.65 / 9 / 38.3288 / 30-12-2021 / 18:53:38.00 / 104.31 / 51.25 / 0.00
 50.080734 /  19.891911 / 221.90 /  11.28 / 9 / 38.6117 / 30-12-2021 / 18:53:39.00 / 104.31 / 51.25 / 0.00
 50.080734 /  19.891911 / 221.90 /  11.28 / 9 / 37.189 / 30-12-2021 / 18:53:39.00 / 104.31 / 51.25 / 0.00
 50.080734 /  19.891911 / 221.90 /  11.28 / 9 / 38.0418 / 30-12-2021 / 18:53:39.00 / 104.25 / 51.31 / 0.00
 50.080734 /  19.891911 / 221.90 /  11.28 / 9 / 39.1816 / 30-12-2021 / 18:53:39.00 / 104.25 / 51.31 / 0.00
 50.080780 /  19.891941 / 222.50 / 8.98 / 9 / 38.8987 / 30-12-2021 / 18:53:41.00 / 104.25 / 51.25 / 0.00
 50.080780 /  19.891941 / 222.50 / 8.98 / 9 / 40.0385 / 30-12-2021 / 18:53:41.00 / 104.25 / 51.25 / 0.00
 50.080803 /  19.891962 / 222.60 / 9.41 / 9 / 40.0385 / 30-12-2021 / 18:53:42.00 / 104.19 / 51.31 / 0.00
 50.080803 /  19.891962 / 222.60 / 9.41 / 9 / 40.0385 / 30-12-2021 / 18:53:42.00 / 104.19 / 51.31 / 0.00
 50.080818 /  19.891987 / 222.60 / 9.80 / 9 / 40.0385 / 30-12-2021 / 18:53:43.00 / 104.13 / 51.31 / 0.00
 50.080818 /  19.891987 / 222.60 / 9.80 / 9 / 39.7515 / 30-12-2021 / 18:53:43.00 / 104.13 / 51.31 / 0.00
 50.080837 /  19.892012 / 222.60 /  10.82 / 9 / 39.7515 / 30-12-2021 / 18:53:44.00 / 104.13 / 51.31 / 0.00
 50.080837 /  19.892012 / 222.60 /  10.82 / 9 / 39.7515 / 30-12-2021 / 18:53:44.00 / 104.13 / 51.31 / 0.00
 50.080853 /  19.892044 / 222.60 /  11.96 / 9 / 39.7515 / 30-12-2021 / 18:53:45.00 / 104.06 / 51.31 / 0.00
 50.080853 /  19.892044 / 222.60 /  11.96 / 9 / 39.4686 / 30-12-2021 / 18:53:45.00 / 104.06 / 51.31 / 0.00
 50.080864 /  19.892090 / 222.60 /  14.48 / 9 / 39.4686 / 30-12-2021 / 18:53:46.00 / 104.00 / 51.31 / 0.00
 50.080864 /  19.892090 / 222.60 /  14.48 / 9 / 40.0385 / 30-12-2021 / 18:53:46.00 / 104.00 / 51.31 / 0.00
 50.080864 /  19.892090 / 222.60 /  14.48 / 9 / 39.7515 / 30-12-2021 / 18:53:46.00 / 104.00 / 51.31 / 0.00
 50.080864 /  19.892090 / 222.60 /  14.48 / 9 / 39.7515 / 30-12-2021 / 18:53:46.00 / 104.00 / 51.31 / 0.00
 50.080872 /  19.892210 / 222.40 /  19.52 / 9 / 39.1816 / 30-12-2021 / 18:53:48.00 / 103.94 / 51.31 / 0.00
 50.080872 /  19.892210 / 222.40 /  19.52 / 9 / 39.4686 / 30-12-2021 / 18:53:48.00 / 103.94 / 51.31 / 0.00
 50.080853 /  19.892282 / 222.40 /  23.45 / 9 / 39.7515 / 30-12-2021 / 18:53:49.00 / 103.88 / 51.31 / 0.00
 50.080853 /  19.892282 / 222.40 /  23.45 / 9 / 39.4686 / 30-12-2021 / 18:53:49.00 / 103.88 / 51.31 / 0.00
 50.080830 /  19.892366 / 222.40 /  26.04 / 9 / 39.4686 / 30-12-2021 / 18:53:50.00 / 103.88 / 51.31 / 0.00
 50.080830 /  19.892366 / 222.40 /  26.04 / 9 / 39.7515 / 30-12-2021 / 18:53:50.00 / 103.88 / 51.31 / 0.00
 50.080807 /  19.892462 / 222.40 /  27.35 / 9 / 39.4686 / 30-12-2021 / 18:53:51.00 / 103.81 / 51.31 / 0.00
 50.080807 /  19.892462 / 222.40 /  27.35 / 9 / 38.3288 / 30-12-2021 / 18:53:51.00 / 103.81 / 51.31 / 0.00
 50.080807 /  19.892462 / 222.40 /  27.35 / 9 / 39.4686 / 30-12-2021 / 18:53:51.00 / 103.75 / 51.31 / 0.00
 50.080807 /  19.892462 / 222.40 /  27.35 / 9 / 39.1816 / 30-12-2021 / 18:53:51.00 / 103.75 / 51.31 / 0.00
 50.080761 /  19.892679 / 222.40 /  31.72 / 9 / 39.4686 / 30-12-2021 / 18:53:53.00 / 103.75 / 51.31 / 0.00
 50.080761 /  19.892679 / 222.40 /  31.72 / 9 / 39.1816 / 30-12-2021 / 18:53:53.00 / 103.75 / 51.31 / 0.00
 50.080738 /  19.892799 / 222.40 /  33.00 / 9 / 39.1816 / 30-12-2021 / 18:53:54.00 / 103.69 / 51.31 / 0.00
 50.080738 /  19.892799 / 222.40 /  33.00 / 9 / 39.1816 / 30-12-2021 / 18:53:54.00 / 103.69 / 51.31 / 0.00
 50.080711 /  19.892923 / 222.00 /  34.19 / 9 / 39.4686 / 30-12-2021 / 18:53:55.00 / 103.69 / 51.31 / 0.00
 50.080711 /  19.892923 / 222.00 /  34.19 / 9 / 39.4686 / 30-12-2021 / 18:53:55.00 / 103.69 / 51.31 / 0.00
 50.080677 /  19.893049 / 222.00 /  35.41 / 9 / 39.4686 / 30-12-2021 / 18:53:56.00 / 103.63 / 51.31 / 0.00
 50.080677 /  19.893049 / 222.00 /  35.41 / 9 / 39.4686 / 30-12-2021 / 18:53:56.00 / 103.63 / 51.31 / 0.00
 50.080639 /  19.893173 / 222.20 /  36.06 / 9 / 39.4686 / 30-12-2021 / 18:53:57.00 / 103.56 / 51.31 / 0.00
 50.080639 /  19.893173 / 222.20 /  36.06 / 9 / 39.4686 / 30-12-2021 / 18:53:57.00 / 103.56 / 51.31 / 0.00
 50.080589 /  19.893299 / 222.20 /  37.54 / 9 / 39.4686 / 30-12-2021 / 18:53:58.00 / 103.50 / 51.31 / 0.00
 50.080589 /  19.893299 / 222.20 /  37.54 / 9 / 38.6117 / 30-12-2021 / 18:53:58.00 / 103.50 / 51.31 / 0.00
 50.080544 /  19.893431 / 222.20 /  38.08 / 9 / 38.6117 / 30-12-2021 / 18:53:59.00 / 103.50 / 51.38 / 0.00
 50.080544 /  19.893431 / 222.20 /  38.08 / 9 / 38.3288 / 30-12-2021 / 18:53:59.00 / 103.50 / 51.38 / 0.00
 50.080498 /  19.893562 / 222.10 /  38.78 / 9 / 38.3288 / 30-12-2021 / 18:54:00.00 / 103.50 / 51.38 / 0.00
 50.080498 /  19.893562 / 222.10 /  38.78 / 9 / 38.6117 / 30-12-2021 / 18:54:00.00 / 103.50 / 51.38 / 0.00
 50.080498 /  19.893562 / 222.10 /  38.78 / 9 / 37.7589 / 30-12-2021 / 18:54:00.00 / 103.44 / 51.38 / 0.00
 50.080498 /  19.893562 / 222.10 /  38.78 / 9 / 38.0418 / 30-12-2021 / 18:54:00.00 / 103.44 / 51.38 / 0.00
 50.080399 /  19.893824 / 222.20 /  38.82 / 9 / 37.4719 / 30-12-2021 / 18:54:02.00 / 103.38 / 51.38 / 0.00
 50.080399 /  19.893824 / 222.20 /  38.82 / 9 / 38.3288 / 30-12-2021 / 18:54:02.00 / 103.38 / 51.38 / 0.00
 50.080353 /  19.893957 / 222.20 /  39.13 / 9 / 38.3288 / 30-12-2021 / 18:54:03.00 / 103.31 / 51.38 / 0.00
 50.080353 /  19.893957 / 222.20 /  39.13 / 9 / 38.8987 / 30-12-2021 / 18:54:03.00 / 103.31 / 51.38 / 0.00
 50.080311 /  19.894093 / 222.00 /  39.69 / 9 / 39.1816 / 30-12-2021 / 18:54:04.00 / 103.31 / 51.38 / 0.00
 50.080311 /  19.894093 / 222.00 /  39.69 / 9 / 39.4686 / 30-12-2021 / 18:54:04.00 / 103.31 / 51.38 / 0.00
 50.080269 /  19.894232 / 222.00 /  41.56 / 9 / 39.7515 / 30-12-2021 / 18:54:05.00 / 103.25 / 51.38 / 0.00
 50.080269 /  19.894232 / 222.00 /  41.56 / 9 / 39.4686 / 30-12-2021 / 18:54:05.00 / 103.25 / 51.38 / 0.00
 50.080227 /  19.894379 / 221.60 /  42.89 / 9 / 39.1816 / 30-12-2021 / 18:54:06.00 / 103.25 / 51.38 / 0.00
 50.080227 /  19.894379 / 221.60 /  42.89 / 9 / 38.3288 / 30-12-2021 / 18:54:06.00 / 103.25 / 51.38 / 0.00
 50.080173 /  19.894524 / 221.60 /  42.60 / 9 / 38.3288 / 30-12-2021 / 18:54:07.00 / 103.19 / 51.38 / 0.00
 50.080173 /  19.894524 / 221.60 /  42.60 / 9 / 38.3288 / 30-12-2021 / 18:54:07.00 / 103.19 / 51.38 / 0.00
 50.080128 /  19.894667 / 221.60 /  41.47 / 9 / 38.3288 / 30-12-2021 / 18:54:08.00 / 103.13 / 51.38 / 0.00
 50.080128 /  19.894667 / 221.60 /  41.47 / 9 / 38.8987 / 30-12-2021 / 18:54:08.00 / 103.13 / 51.38 / 0.00
 50.080070 /  19.894806 / 221.50 /  41.47 / 9 / 38.8987 / 30-12-2021 / 18:54:09.00 / 103.06 / 51.38 / 0.00
 50.080070 /  19.894806 / 221.50 /  41.47 / 9 / 40.0385 / 30-12-2021 / 18:54:09.00 / 103.06 / 51.38 / 0.00
 50.080021 /  19.894949 / 221.50 /  40.63 / 9 / 37.7589 / 30-12-2021 / 18:54:10.00 / 103.06 / 51.38 / 0.00
 50.080021 /  19.894949 / 221.50 /  40.63 / 9 / 40.0385 / 30-12-2021 / 18:54:10.00 / 103.06 / 51.38 / 0.00
 50.079967 /  19.895082 / 221.50 /  39.54 / 9 / 42.888 / 30-12-2021 / 18:54:11.00 / 103.00 / 51.44 / 0.00
 50.079967 /  19.895082 / 221.50 /  39.54 / 9 / 44.0278 / 30-12-2021 / 18:54:11.00 / 103.00 / 51.44 / 0.00
 50.079914 /  19.895216 / 221.50 /  39.47 / 9 / 44.0278 / 30-12-2021 / 18:54:12.00 / 103.00 / 51.38 / 0.00
 50.079914 /  19.895216 / 221.50 /  39.47 / 9 / 40.8954 / 30-12-2021 / 18:54:12.00 / 103.00 / 51.38 / 0.00
 50.079861 /  19.895350 / 221.50 /  38.35 / 9 / 40.8954 / 30-12-2021 / 18:54:13.00 / 102.94 / 51.44 / 0.00
 50.079861 /  19.895350 / 221.50 /  38.35 / 9 / 41.4653 / 30-12-2021 / 18:54:13.00 / 102.94 / 51.44 / 0.00
 50.079807 /  19.895481 / 223.80 /  38.06 / 9 / 41.7482 / 30-12-2021 / 18:54:14.00 / 102.94 / 51.38 / 0.00
 50.079807 /  19.895481 / 223.80 /  38.06 / 9 / 40.8954 / 30-12-2021 / 18:54:14.00 / 102.94 / 51.38 / 0.00
 50.079769 /  19.895615 / 223.80 /  37.24 / 9 / 41.4653 / 30-12-2021 / 18:54:15.00 / 102.88 / 51.44 / 0.00
 50.079769 /  19.895615 / 223.80 /  37.24 / 9 / 41.1783 / 30-12-2021 / 18:54:15.00 / 102.88 / 51.44 / 0.00
 50.079723 /  19.895742 / 223.80 /  35.21 / 9 / 39.4686 / 30-12-2021 / 18:54:16.00 / 102.81 / 51.44 / 0.00
 50.079723 /  19.895742 / 223.80 /  35.21 / 9 / 40.0385 / 30-12-2021 / 18:54:16.00 / 102.81 / 51.44 / 0.00
 50.079681 /  19.895853 / 223.80 /  31.00 / 9 / 39.7515 / 30-12-2021 / 18:54:17.00 / 102.81 / 51.44 / 0.00
 50.079681 / 0.000000 /   0.00 /  31.00 / 1 / 79.15#ARG!
 50.079639 /  19.895948 /   0.00 /  26.13 / 1 / 79.15#ARG!
 50.079639 /  19.895948 /   0.00 /  26.13 / 1 / 79.15#ARG!
 50.079594 /  19.896030 / 225.80 /  22.54 / 8 / 40.0385 / 30-12-2021 / 18:54:19.00 / 102.69 / 51.44 / 0.00
 50.079594 /  19.896030 / 225.80 /  22.54 / 8 / 40.0385 / 30-12-2021 / 18:54:19.00 / 102.69 / 51.44 / 0.00
 50.079556 /  19.896099 / 226.60 /  18.78 / 9 / 40.0385 / 30-12-2021 / 18:54:20.00 / 102.69 / 51.44 / 0.00
 50.079556 /  19.896099 / 226.60 /  18.78 / 9 / 40.6084 / 30-12-2021 / 18:54:20.00 / 102.69 / 51.44 / 0.00
 50.079533 /  19.896145 / 226.90 /  15.41 / 8 / 41.7482 / 30-12-2021 / 18:54:21.00 / 102.63 / 51.44 / 0.00
 50.079533 /  19.896145 / 226.90 /  15.41 / 8 / 40.6084 / 30-12-2021 / 18:54:21.00 / 102.63 / 51.44 / 0.00
 50.079510 /  19.896179 / 226.90 /  11.37 / 8 / 40.8954 / 30-12-2021 / 18:54:22.00 / 102.56 / 51.44 / 0.00
 50.079510 /  19.896179 / 226.90 /  11.37 / 8 / 40.8954 / 30-12-2021 / 18:54:22.00 / 102.56 / 51.44 / 0.00
 50.079510 /  19.896210 / 226.90 / 6.67 / 8 / 40.6084 / 30-12-2021 / 18:54:23.00 / 102.56 / 51.44 / 0.00
 50.079510 /  19.896210 / 226.90 / 6.67 / 8 / 40.3255 / 30-12-2021 / 18:54:23.00 / 102.56 / 51.44 / 0.00
 50.079517 /  19.896225 / 226.90 / 4.70 / 8 / 40.3255 / 30-12-2021 / 18:54:24.00 / 102.50 / 51.44 / 0.00
 50.079517 /  19.896225 / 226.90 / 4.70 / 8 / 39.1816 / 30-12-2021 / 18:54:24.00 / 102.50 / 51.44 / 0.00
 50.079788 /  19.896286 / 226.90 /  12.20 / 8 / 39.1816 / 30-12-2021 / 18:54:33.00 / 102.13 / 51.44 / 0.00
 50.079788 /  19.896286 / 226.90 /  12.20 / 8 / 40.3255 / 30-12-2021 / 18:54:33.00 / 102.13 / 51.44 / 0.00
 50.079830 /  19.896297 / 226.90 /  13.93 / 8 / 40.0385 / 30-12-2021 / 18:54:34.00 / 102.06 / 51.44 / 0.00
 50.079830 /  19.896297 / 226.90 /  13.93 / 8 / 42.0352 / 30-12-2021 / 18:54:34.00 / 102.06 / 51.44 / 0.00
 50.079868 /  19.896294 / 235.50 /  14.06 / 9 / 42.0352 / 30-12-2021 / 18:54:35.00 / 102.06 / 51.44 / 0.00
 50.079868 /  19.896294 / 235.50 /  14.06 / 9 / 48.5911 / 30-12-2021 / 18:54:35.00 / 102.06 / 51.44 / 0.00
 50.079903 /  19.896297 / 235.50 /  14.17 / 9 / 48.5911 / 30-12-2021 / 18:54:36.00 / 102.06 / 51.50 / 0.00
 50.079903 /  19.896297 / 235.50 /  14.17 / 9 / 52.5804 / 30-12-2021 / 18:54:36.00 / 102.06 / 51.50 / 0.00
 50.079903 /  19.896297 / 235.50 /  14.17 / 9 / 52.8633 / 30-12-2021 / 18:54:36.00 / 102.00 / 51.50 / 0.25
 50.079903 /  19.896297 / 235.50 /  14.17 / 9 / 44.3148 / 30-12-2021 / 18:54:36.00 / 102.00 / 51.50 / 0.25
 50.079987 /  19.896322 / 235.50 /  13.37 / 9 / 44.5977 / 30-12-2021 / 18:54:38.00 / 101.94 / 51.50 / 1.36
 50.079987 /  19.896322 / 235.50 /  13.37 / 9 / 44.5977 / 30-12-2021 / 18:54:38.00 / 101.94 / 51.50 / 1.36
 50.080029 /  19.896339 / 235.50 /  13.98 / 9 / 40.8954 / 30-12-2021 / 18:54:39.00 / 101.94 / 51.50 / 1.16
 50.080029 /  19.896339 / 235.50 /  13.98 / 9 / 40.3255 / 30-12-2021 / 18:54:39.00 / 101.94 / 51.50 / 1.16
 50.080067 /  19.896357 / 236.30 /  13.46 / 9 / 40.3255 / 30-12-2021 / 18:54:40.00 / 101.88 / 51.50 / 2.57
 50.080067 /  19.896357 / 236.30 /  13.46 / 9 / 39.7515 / 30-12-2021 / 18:54:40.00 / 101.88 / 51.50 / 2.57
 50.080105 /  19.896372 / 236.30 /  13.02 / 9 / 39.4686 / 30-12-2021 / 18:54:41.00 / 101.81 / 51.50 / 3.78
 50.080105 /  19.896372 / 236.30 /  13.02 / 9 / 39.7515 / 30-12-2021 / 18:54:41.00 / 101.81 / 51.50 / 3.78
 50.080132 /  19.896374 / 236.30 /  10.76 / 9 / 40.6084 / 30-12-2021 / 18:54:42.00 / 101.81 / 51.50 / 3.67
 50.080132 /  19.896374 / 236.30 /  10.76 / 9 / 39.7515 / 30-12-2021 / 18:54:42.00 / 101.81 / 51.50 / 3.67
 50.080158 /  19.896381 / 236.20 / 7.93 / 8 / 39.4686 / 30-12-2021 / 18:54:43.00 / 101.75 / 51.56 / 5.18
 50.080158 /  19.896381 / 236.20 / 7.93 / 8 / 39.7515 / 30-12-2021 / 18:54:43.00 / 101.75 / 51.56 / 5.18
 50.080158 /  19.896381 / 236.20 / 7.93 / 8 / 39.7515 / 30-12-2021 / 18:54:43.00 / 101.69 / 51.50 / 6.48
 50.080158 /  19.896381 / 236.20 / 7.93 / 8 / 40.0385 / 30-12-2021 / 18:54:43.00 / 101.69 / 51.50 / 6.48
 50.080200 /  19.896387 / 236.20 / 4.69 / 8 / 40.0385 / 30-12-2021 / 18:54:45.00 / 101.69 / 51.56 / 6.47
 50.080200 /  19.896387 / 236.20 / 4.69 / 8 / 40.8954 / 30-12-2021 / 18:54:45.00 / 101.69 / 51.56 / 6.47
 50.080212 /  19.896389 / 236.20 / 0.22 / 8 / 40.3255 / 30-12-2021 / 18:54:46.00 / 101.63 / 51.50 / 8.08
 50.080212 /  19.896389 / 236.20 / 0.22 / 8 / 38.6117 / 30-12-2021 / 18:54:46.00 / 101.63 / 51.50 / 8.08
 50.080219 /  19.896391 / 236.20 / 0.19 / 8 / 40.0385 / 30-12-2021 / 18:54:47.00 / 101.63 / 51.50 / 8.12
 50.080227 /  19.896391 / 236.20 / 0.22 / 8 / 38.6117 / 30-12-2021 / 18:54:48.00 / 101.56 / 51.50 / 9.77
 50.080227 /  19.896391 / 236.20 / 0.22 / 8 / 37.4719 / 30-12-2021 / 18:54:48.00 / 101.56 / 51.50 / 9.77
 50.080238 /  19.896391 / 236.20 / 0.35 / 8 / 37.4719 / 30-12-2021 / 18:54:49.00 / 101.50 / 51.50 / 11.22
 50.080238 /  19.896391 / 236.20 / 0.35 / 8 / 37.7589 / 30-12-2021 / 18:54:49.00 / 101.50 / 51.50 / 11.22
 50.080250 /  19.896387 / 236.20 / 0.54 / 8 / 37.7589 / 30-12-2021 / 18:54:50.00 / 101.50 / 51.56 / 11.36
 50.080250 /  19.896387 / 236.20 / 0.54 / 8 / 39.7515 / 30-12-2021 / 18:54:50.00 / 101.50 / 51.56 / 11.36
 50.080250 /  19.896387 / 236.20 / 0.54 / 8 / 40.6084 / 30-12-2021 / 18:54:50.00 / 101.44 / 51.56 / 13.10
 50.080296 /  19.896372 / 236.20 /  10.09 / 8 / 39.7515 / 30-12-2021 / 18:54:52.00 / 101.44 / 51.50 / 13.29
 50.080296 /  19.896372 / 236.20 /  10.09 / 8 / 39.4686 / 30-12-2021 / 18:54:52.00 / 101.44 / 51.50 / 13.29
 50.080322 /  19.896379 / 236.20 /  10.13 / 8 / 39.4686 / 30-12-2021 / 18:54:53.00 / 101.38 / 51.56 / 15.09
 50.080322 /  19.896379 / 236.20 /  10.13 / 8 / 39.4686 / 30-12-2021 / 18:54:53.00 / 101.38 / 51.56 / 15.09
 50.080349 /  19.896389 / 236.20 /  10.67 / 8 / 40.0385 / 30-12-2021 / 18:54:54.00 / 101.38 / 51.56 / 15.32
 50.080349 /  19.896389 / 236.20 /  10.67 / 8 / 40.0385 / 30-12-2021 / 18:54:54.00 / 101.38 / 51.56 / 15.32
 50.080379 /  19.896400 / 236.20 /  10.67 / 8 / 40.0385 / 30-12-2021 / 18:54:55.00 / 101.31 / 51.56 / 17.16
 50.080379 /  19.896400 / 236.20 /  10.67 / 8 / 40.0385 / 30-12-2021 / 18:54:55.00 / 101.31 / 51.56 / 17.16
 50.080410 /  19.896416 / 236.20 / 9.93 / 8 / 39.4686 / 30-12-2021 / 18:54:56.00 / 101.25 / 51.56 / 18.81
 50.080410 /  19.896416 / 236.20 / 9.93 / 8 / 39.7515 / 30-12-2021 / 18:54:56.00 / 101.25 / 51.56 / 18.81
 50.080444 /  19.896435 / 236.20 /  11.33 / 8 / 39.4686 / 30-12-2021 / 18:54:57.00 / 101.25 / 51.56 / 19.14
 50.080444 /  19.896435 / 236.20 /  11.33 / 8 / 40.3255 / 30-12-2021 / 18:54:57.00 / 101.25 / 51.56 / 19.14
 50.080475 /  19.896460 / 236.20 /  10.91 / 8 / 40.3255 / 30-12-2021 / 18:54:58.00 / 101.19 / 51.56 / 21.08
 50.080475 /  19.896460 / 236.20 /  10.91 / 8 / 39.7515 / 30-12-2021 / 18:54:58.00 / 101.19 / 51.56 / 21.08
 50.080502 /  19.896482 / 236.20 /  10.09 / 8 / 40.0385 / 30-12-2021 / 18:54:59.00 / 101.13 / 51.56 / 22.82
 50.080502 /  19.896482 / 236.20 /  10.09 / 8 / 39.1816 / 30-12-2021 / 18:54:59.00 / 101.13 / 51.56 / 22.82
 50.080532 /  19.896496 / 236.20 /  11.63 / 8 / 39.1816 / 30-12-2021 / 18:55:00.00 / 101.13 / 51.56 / 23.25
 50.080532 /  19.896496 / 236.20 /  11.63 / 8 / 38.6117 / 30-12-2021 / 18:55:00.00 / 101.13 / 51.56 / 23.25
 50.080570 /  19.896507 / 237.80 /  13.02 / 9 / 39.1816 / 30-12-2021 / 18:55:01.00 / 101.06 / 51.56 / 25.29
 50.080570 /  19.896507 / 237.80 /  13.02 / 9 / 39.7515 / 30-12-2021 / 18:55:01.00 / 101.06 / 51.56 / 25.29
 50.080608 /  19.896526 / 237.80 /  15.11 / 9 / 39.7515 / 30-12-2021 / 18:55:02.00 / 101.06 / 51.56 / 25.76
 50.080608 /  19.896526 / 237.80 /  15.11 / 9 / 39.1816 / 30-12-2021 / 18:55:02.00 / 101.06 / 51.56 / 25.76
 50.080647 /  19.896545 / 235.70 /  15.91 / 9 / 38.8987 / 30-12-2021 / 18:55:03.00 / 101.00 / 51.56 / 27.85
 50.080647 /  19.896545 / 235.70 /  15.91 / 9 / 39.4686 / 30-12-2021 / 18:55:03.00 / 101.00 / 51.56 / 27.85
 50.080688 /  19.896563 / 234.40 /  15.89 / 9 / 39.4686 / 30-12-2021 / 18:55:04.00 / 100.94 / 51.56 / 29.73
 50.080688 /  19.896563 / 234.40 /  15.89 / 9 / 39.7515 / 30-12-2021 / 18:55:04.00 / 100.94 / 51.56 / 29.73
 50.080727 /  19.896574 / 234.40 /  14.45 / 9 / 39.7515 / 30-12-2021 / 18:55:05.00 / 100.94 / 51.56 / 30.31
 50.080727 /  19.896574 / 234.40 /  14.45 / 9 / 39.4686 / 30-12-2021 / 18:55:05.00 / 100.94 / 51.56 / 30.31
 50.080769 /  19.896582 / 232.90 /  16.61 / 9 / 39.7515 / 30-12-2021 / 18:55:06.00 / 100.88 / 51.56 / 32.49
 50.080769 /  19.896582 / 232.90 /  16.61 / 9 / 38.6117 / 30-12-2021 / 18:55:06.00 / 100.88 / 51.56 / 32.49
 50.080807 /  19.896587 / 232.90 /  14.87 / 9 / 39.7515 / 30-12-2021 / 18:55:07.00 / 100.81 / 51.56 / 34.47
 50.080807 /  19.896587 / 232.90 /  14.87 / 9 / 38.6117 / 30-12-2021 / 18:55:07.00 / 100.81 / 51.56 / 34.47
 50.080849 /  19.896601 / 232.90 /  15.70 / 9 / 40.0385 / 30-12-2021 / 18:55:08.00 / 100.81 / 51.56 / 35.14
 50.080849 /  19.896601 / 232.90 /  15.70 / 9 / 40.0385 / 30-12-2021 / 18:55:08.00 / 100.81 / 51.56 / 35.14
 50.080887 /  19.896608 / 232.40 /  12.67 / 9 / 40.3255 / 30-12-2021 / 18:55:09.00 / 100.75 / 51.56 / 37.42
 50.080887 /  19.896608 / 232.40 /  12.67 / 9 / 40.0385 / 30-12-2021 / 18:55:09.00 / 100.75 / 51.56 / 37.42
 50.080914 /  19.896614 / 231.90 /  10.04 / 9 / 39.7515 / 30-12-2021 / 18:55:10.00 / 100.75 / 51.56 / 38.14
 50.080914 /  19.896614 / 231.90 /  10.04 / 9 / 40.6084 / 30-12-2021 / 18:55:10.00 / 100.75 / 51.56 / 38.14
 50.080933 /  19.896618 / 231.90 / 8.19 / 9 / 40.6084 / 30-12-2021 / 18:55:11.00 / 100.69 / 51.63 / 40.47
 50.080933 /  19.896618 / 231.90 / 8.19 / 9 / 40.6084 / 30-12-2021 / 18:55:11.00 / 100.69 / 51.63 / 40.47
 50.080948 /  19.896622 / 231.90 / 6.96 / 9 / 39.7515 / 30-12-2021 / 18:55:12.00 / 100.63 / 51.63 / 42.60
 50.080948 /  19.896622 / 231.90 / 6.96 / 9 / 39.7515 / 30-12-2021 / 18:55:12.00 / 100.63 / 51.63 / 42.60
 50.080971 /  19.896626 / 230.00 / 7.35 / 9 / 40.3255 / 30-12-2021 / 18:55:13.00 / 100.63 / 51.63 / 43.41
 50.080971 /  19.896626 / 230.00 / 7.35 / 9 / 40.3255 / 30-12-2021 / 18:55:13.00 / 100.63 / 51.63 / 43.41
 50.080990 /  19.896629 / 230.00 / 7.83 / 9 / 40.3255 / 30-12-2021 / 18:55:14.00 / 100.56 / 51.63 / 45.84
 50.080990 /  19.896629 / 230.00 / 7.83 / 9 / 40.0385 / 30-12-2021 / 18:55:14.00 / 100.56 / 51.63 / 45.84
 50.081017 /  19.896635 / 230.00 /  10.98 / 9 / 38.6117 / 30-12-2021 / 18:55:15.00 / 100.56 / 51.63 / 46.70
 50.081017 /  19.896635 / 230.00 /  10.98 / 9 / 40.6084 / 30-12-2021 / 18:55:15.00 / 100.56 / 51.63 / 46.70
 50.081043 /  19.896641 / 230.00 /  14.65 / 9 / 40.8954 / 30-12-2021 / 18:55:16.00 / 100.50 / 51.63 / 49.18
 50.081043 /  19.896641 / 230.00 /  14.65 / 9 / 40.8954 / 30-12-2021 / 18:55:16.00 / 100.50 / 51.63 / 49.18
 50.081085 /  19.896650 / 230.00 /  15.83 / 9 / 40.3255 / 30-12-2021 / 18:55:17.00 / 100.44 / 51.63 / 51.45
 50.081085 /  19.896650 / 230.00 /  15.83 / 9 / 40.3255 / 30-12-2021 / 18:55:17.00 / 100.44 / 51.63 / 51.45
 50.081123 /  19.896654 / 227.50 /  15.13 / 9 / 40.0385 / 30-12-2021 / 18:55:18.00 / 100.44 / 51.63 / 52.41
 50.081123 /  19.896654 / 227.50 /  15.13 / 9 / 40.3255 / 30-12-2021 / 18:55:18.00 / 100.44 / 51.63 / 52.41
 50.081161 /  19.896658 / 227.50 /  15.20 / 9 / 39.7515 / 30-12-2021 / 18:55:19.00 / 100.38 / 51.63 / 54.98
 50.081161 /  19.896658 / 227.50 /  15.20 / 9 / 40.0385 / 30-12-2021 / 18:55:19.00 / 100.38 / 51.63 / 54.98
 50.081203 /  19.896664 / 227.50 /  15.82 / 9 / 39.4686 / 30-12-2021 / 18:55:20.00 / 100.38 / 51.63 / 55.99
 50.081203 /  19.896664 / 227.50 /  15.82 / 9 / 39.4686 / 30-12-2021 / 18:55:20.00 / 100.38 / 51.63 / 55.99
 50.081245 /  19.896669 / 227.50 /  17.19 / 9 / 38.6117 / 30-12-2021 / 18:55:21.00 / 100.31 / 51.63 / 58.61
 50.081245 /  19.896669 / 227.50 /  17.19 / 9 / 38.6117 / 30-12-2021 / 18:55:21.00 / 100.31 / 51.63 / 58.61
 50.081287 /  19.896681 / 225.70 /  16.63 / 9 / 38.6117 / 30-12-2021 / 18:55:22.00 / 100.31 / 51.63 / 59.66
 50.081287 /  19.896681 / 225.70 /  16.63 / 9 / 38.8987 / 30-12-2021 / 18:55:22.00 / 100.31 / 51.63 / 59.66
 50.081326 /  19.896681 / 225.70 /  15.28 / 9 / 39.1816 / 30-12-2021 / 18:55:23.00 / 100.25 / 51.63 / 62.33
 50.081326 /  19.896681 / 225.70 /  15.28 / 9 / 39.1816 / 30-12-2021 / 18:55:23.00 / 100.25 / 51.63 / 62.33
 50.081356 /  19.896694 / 225.80 /  15.19 / 9 / 39.7515 / 30-12-2021 / 18:55:24.00 / 100.19 / 51.63 / 64.80
 50.081356 /  19.896694 / 225.80 /  15.19 / 9 / 39.7515 / 30-12-2021 / 18:55:24.00 / 100.19 / 51.63 / 64.80
 50.081390 /  19.896708 / 226.10 /  11.46 / 9 / 39.7515 / 30-12-2021 / 18:55:25.00 / 100.19 / 51.63 / 65.95
 50.081390 /  19.896708 / 226.10 /  11.46 / 9 / 39.4686 / 30-12-2021 / 18:55:25.00 / 100.19 / 51.63 / 65.95
 50.081532 /  19.896717 / 226.10 / 7.15 / 9 / 40.3255 / 30-12-2021 / 18:55:34.00 / 100.13 / 51.63 / 68.72
 50.081532 /  19.896717 / 226.10 / 7.15 / 9 / 39.7515 / 30-12-2021 / 18:55:34.00 / 99.81 / 51.63 / 76.72
 50.081547 /  19.896685 / 226.10 /  10.89 / 9 / 40.0385 / 30-12-2021 / 18:55:35.00 / 99.81 / 51.63 / 76.72
 50.081547 /  19.896685 / 226.10 /  10.89 / 9 / 40.0385 / 30-12-2021 / 18:55:35.00 / 99.75 / 51.63 / 78.53
 50.081558 /  19.896645 / 226.10 /  10.96 / 9 / 38.3288 / 30-12-2021 / 18:55:36.00 / 99.75 / 51.63 / 78.53
 50.081558 /  19.896645 / 226.10 /  10.96 / 9 / 39.4686 / 30-12-2021 / 18:55:36.00 / 99.75 / 51.63 / 80.02
 50.081570 /  19.896605 / 226.10 /  10.02 / 9 / 40.0385 / 30-12-2021 / 18:55:37.00 / 99.75 / 51.63 / 80.02
 50.081570 /  19.896605 / 226.10 /  10.02 / 9 / 39.7515 / 30-12-2021 / 18:55:37.00 / 99.69 / 51.63 / 83.12
 50.081581 /  19.896564 / 226.60 /  10.63 / 9 / 39.7515 / 30-12-2021 / 18:55:38.00 / 99.69 / 51.63 / 83.12
 50.081581 /  19.896564 / 226.60 /  10.63 / 9 / 40.0385 / 30-12-2021 / 18:55:38.00 / 99.69 / 51.63 / 84.66
 50.081593 /  19.896524 / 226.50 /  11.30 / 9 / 40.3255 / 30-12-2021 / 18:55:39.00 / 99.69 / 51.63 / 84.66
 50.081593 /  19.896524 / 226.50 /  11.30 / 9 / 39.7515 / 30-12-2021 / 18:55:39.00 / 99.63 / 51.63 / 87.82
 50.081608 /  19.896482 / 226.60 /  10.74 / 9 / 40.3255 / 30-12-2021 / 18:55:40.00 / 99.63 / 51.63 / 87.82
 50.081608 /  19.896482 / 226.60 /  10.74 / 9 / 39.7515 / 30-12-2021 / 18:55:40.00 / 99.56 / 51.69 / 90.77
 50.081615 /  19.896442 / 226.50 /  10.67 / 9 / 39.7515 / 30-12-2021 / 18:55:41.00 / 99.56 / 51.69 / 90.77
 50.081615 /  19.896442 / 226.50 /  10.67 / 9 / 40.0385 / 30-12-2021 / 18:55:41.00 / 99.56 / 51.69 / 92.40
 50.081623 /  19.896399 / 226.60 /  10.76 / 9 / 39.7515 / 30-12-2021 / 18:55:42.00 / 99.56 / 51.69 / 92.40
 50.081627 /  19.896355 / 226.60 /  10.28 / 9 / 39.1816 / 30-12-2021 / 18:55:43.00 / 99.50 / 51.69 / 95.65
 50.081627 /  19.896355 / 226.60 /  10.28 / 9 / 39.4686 / 30-12-2021 / 18:55:43.00 / 99.50 / 51.69 / 97.34
 50.081635 /  19.896317 / 226.60 / 9.37 / 9 / 39.7515 / 30-12-2021 / 18:55:44.00 / 99.50 / 51.69 / 97.34
 50.081635 /  19.896317 / 226.60 / 9.37 / 9 / 39.4686 / 30-12-2021 / 18:55:44.00 / 99.44 / 51.63 / 100.63
 50.081642 /  19.896284 / 226.60 / 7.24 / 9 / 39.4686 / 30-12-2021 / 18:55:45.00 / 99.44 / 51.63 / 100.63
 50.081642 /  19.896284 / 226.60 / 7.24 / 9 / 39.7515 / 30-12-2021 / 18:55:45.00 / 99.38 / 51.69 / 103.73
 50.081646 /  19.896257 / 227.30 / 6.87 / 9 / 39.7515 / 30-12-2021 / 18:55:46.00 / 99.38 / 51.69 / 103.73
 50.081646 /  19.896257 / 227.30 / 6.87 / 9 / 40.3255 / 30-12-2021 / 18:55:46.00 / 99.38 / 51.69 / 105.51
 50.081650 /  19.896231 / 227.40 / 6.43 / 9 / 40.0385 / 30-12-2021 / 18:55:47.00 / 99.38 / 51.69 / 105.51
 50.081650 /  19.896231 / 227.40 / 6.43 / 9 / 41.1783 / 30-12-2021 / 18:55:47.00 / 99.31 / 51.69 / 108.91
 50.081650 /  19.896202 / 227.70 / 7.17 / 9 / 40.8954 / 30-12-2021 / 18:55:48.00 / 99.31 / 51.69 / 108.91
 50.081650 /  19.896202 / 227.70 / 7.17 / 9 / 40.0385 / 30-12-2021 / 18:55:48.00 / 99.31 / 51.69 / 110.74
 50.081650 /  19.896172 / 228.20 / 9.24 / 9 / 38.0418 / 30-12-2021 / 18:55:49.00 / 99.31 / 51.69 / 110.74
 50.081650 /  19.896172 / 228.20 / 9.24 / 9 / 40.3255 / 30-12-2021 / 18:55:49.00 / 99.25 / 51.69 / 114.18
 50.081657 /  19.896133 / 228.70 /  11.54 / 9 / 39.4686 / 30-12-2021 / 18:55:50.00 / 99.25 / 51.69 / 114.18
 50.081665 /  19.896086 / 228.70 /  13.54 / 9 / 38.8987 / 30-12-2021 / 18:55:51.00 / 99.19 / 51.69 / 117.42
 50.081665 /  19.896086 / 228.70 /  13.54 / 9 / 38.8987 / 30-12-2021 / 18:55:51.00 / 99.19 / 51.69 / 119.35
 50.081673 /  19.896027 / 228.90 /  15.33 / 9 / 39.1816 / 30-12-2021 / 18:55:52.00 / 99.19 / 51.69 / 119.35
 50.081673 /  19.896027 / 228.90 /  15.33 / 9 / 39.7515 / 30-12-2021 / 18:55:52.00 / 99.13 / 51.69 / 122.89
 50.081676 /  19.895967 / 228.80 /  14.98 / 9 / 39.4686 / 30-12-2021 / 18:55:53.00 / 99.13 / 51.69 / 122.89
 50.081676 /  19.895967 / 228.80 /  14.98 / 9 / 39.7515 / 30-12-2021 / 18:55:53.00 / 99.13 / 51.69 / 124.86
 50.081676 /  19.895908 / 228.80 /  13.33 / 9 / 39.1816 / 30-12-2021 / 18:55:54.00 / 99.13 / 51.69 / 124.86
 50.081676 /  19.895908 / 228.80 /  13.33 / 9 / 39.4686 / 30-12-2021 / 18:55:54.00 / 99.06 / 51.69 / 128.45
 50.081676 /  19.895849 / 228.80 /  12.37 / 9 / 40.0385 / 30-12-2021 / 18:55:55.00 / 99.06 / 51.69 / 128.45
 50.081676 /  19.895849 / 228.80 /  12.37 / 9 / 39.4686 / 30-12-2021 / 18:55:55.00 / 99.06 / 51.69 / 130.48
 50.081684 /  19.895800 / 228.80 /  11.13 / 9 / 39.7515 / 30-12-2021 / 18:55:56.00 / 99.06 / 51.69 / 130.48
 50.081684 /  19.895800 / 228.80 /  11.13 / 9 / 40.0385 / 30-12-2021 / 18:55:56.00 / 99.00 / 51.69 / 134.11
 50.081692 /  19.895754 / 228.80 / 9.83 / 9 / 40.0385 / 30-12-2021 / 18:55:57.00 / 99.00 / 51.69 / 134.11
 50.081692 /  19.895754 / 228.80 / 9.83 / 9 / 40.3255 / 30-12-2021 / 18:55:57.00 / 98.94 / 51.69 / 137.54
 50.081692 /  19.895714 / 228.80 / 7.57 / 9 / 39.7515 / 30-12-2021 / 18:55:58.00 / 98.94 / 51.69 / 137.54
 50.081692 /  19.895714 / 228.80 / 7.57 / 9 / 40.0385 / 30-12-2021 / 18:55:58.00 / 98.94 / 51.69 / 139.67
 50.081684 /  19.895697 / 228.80 / 5.15 / 9 / 38.3288 / 30-12-2021 / 18:55:59.00 / 98.94 / 51.69 / 139.67
 50.081684 /  19.895697 / 228.80 / 5.15 / 9 / 39.7515 / 30-12-2021 / 18:55:59.00 / 98.88 / 51.69 / 143.40
 50.081676 /  19.895681 / 228.80 / 3.96 / 9 / 39.7515 / 30-12-2021 / 18:56:00.00 / 98.88 / 51.69 / 143.40
 50.081676 /  19.895681 / 228.80 / 3.96 / 9 / 40.8954 / 30-12-2021 / 18:56:00.00 / 98.88 / 51.69 / 145.57
 50.081673 /  19.895678 / 228.80 / 2.78 / 9 / 41.1783 / 30-12-2021 / 18:56:01.00 / 98.88 / 51.69 / 145.57
 50.081673 /  19.895678 / 228.80 / 2.78 / 9 / 41.1783 / 30-12-2021 / 18:56:01.00 / 98.81 / 51.69 / 149.35
 50.081665 /  19.895664 / 228.80 / 4.07 / 9 / 38.8987 / 30-12-2021 / 18:56:02.00 / 98.81 / 51.69 / 149.35
 50.081665 /  19.895664 / 228.80 / 4.07 / 9 / 38.6117 / 30-12-2021 / 18:56:02.00 / 98.81 / 51.69 / 151.57
 50.081657 /  19.895653 / 228.80 / 5.56 / 9 / 36.0492 / 30-12-2021 / 18:56:03.00 / 98.81 / 51.69 / 151.57
 50.081657 /  19.895653 / 228.80 / 5.56 / 9 / 36.3321 / 30-12-2021 / 18:56:03.00 / 98.75 / 51.75 / 155.40
 50.081642 /  19.895645 / 228.80 / 7.41 / 9 / 38.3288 / 30-12-2021 / 18:56:04.00 / 98.75 / 51.75 / 155.40
 50.081642 /  19.895645 / 228.80 / 7.41 / 9 / 38.3288 / 30-12-2021 / 18:56:04.00 / 98.69 / 51.69 / 159.03
 50.081627 /  19.895643 / 228.80 / 8.43 / 9 / 40.0385 / 30-12-2021 / 18:56:05.00 / 98.69 / 51.69 / 159.03
 50.081627 /  19.895643 / 228.80 / 8.43 / 9 / 40.6084 / 30-12-2021 / 18:56:05.00 / 98.69 / 51.75 / 161.34
 50.081608 /  19.895649 / 228.80 / 9.98 / 9 / 40.3255 / 30-12-2021 / 18:56:06.00 / 98.69 / 51.75 / 161.34
 50.081608 /  19.895649 / 228.80 / 9.98 / 9 / 39.7515 / 30-12-2021 / 18:56:06.00 / 98.63 / 51.75 / 165.27
 50.081585 /  19.895651 / 228.80 / 9.98 / 9 / 39.7515 / 30-12-2021 / 18:56:07.00 / 98.63 / 51.75 / 165.27
 50.081585 /  19.895651 / 228.80 / 9.98 / 9 / 39.7515 / 30-12-2021 / 18:56:07.00 / 98.63 / 51.69 / 167.63
 50.081562 /  19.895649 / 228.80 /  11.65 / 9 / 40.0385 / 30-12-2021 / 18:56:08.00 / 98.63 / 51.69 / 167.63
 50.081562 /  19.895649 / 228.80 /  11.65 / 9 / 40.0385 / 30-12-2021 / 18:56:08.00 / 98.56 / 51.69 / 171.60
 50.081535 /  19.895638 / 228.80 /  13.09 / 9 / 40.3255 / 30-12-2021 / 18:56:09.00 / 98.56 / 51.69 / 171.60
 50.081535 /  19.895638 / 228.80 /  13.09 / 9 / 39.7515 / 30-12-2021 / 18:56:09.00 / 98.56 / 51.69 / 174.02
 50.081505 /  19.895624 / 228.80 /  13.70 / 9 / 39.7515 / 30-12-2021 / 18:56:10.00 / 98.56 / 51.69 / 174.02
 50.081505 /  19.895624 / 228.80 /  13.70 / 9 / 39.1816 / 30-12-2021 / 18:56:10.00 / 98.50 / 51.69 / 178.04
 50.081478 /  19.895618 / 228.80 /  13.74 / 9 / 39.4686 / 30-12-2021 / 18:56:11.00 / 98.50 / 51.69 / 178.04
 50.081478 /  19.895618 / 228.80 /  13.74 / 9 / 39.4686 / 30-12-2021 / 18:56:11.00 / 98.44 / 51.75 / 181.86
 50.081448 /  19.895615 / 228.80 /  13.43 / 9 / 38.8987 / 30-12-2021 / 18:56:12.00 / 98.44 / 51.75 / 181.86
 50.081448 /  19.895615 / 228.80 /  13.43 / 9 / 39.1816 / 30-12-2021 / 18:56:12.00 / 98.44 / 51.75 / 184.37
 50.081417 /  19.895611 / 228.80 /  12.61 / 9 / 39.1816 / 30-12-2021 / 18:56:13.00 / 98.44 / 51.75 / 184.37
 50.081417 /  19.895611 / 228.80 /  12.61 / 9 / 39.7515 / 30-12-2021 / 18:56:13.00 / 98.38 / 51.75 / 188.49
 50.081387 /  19.895603 / 228.80 /  13.11 / 9 / 39.7515 / 30-12-2021 / 18:56:14.00 / 98.38 / 51.75 / 188.49
 50.081387 /  19.895603 / 228.80 /  13.11 / 9 / 39.7515 / 30-12-2021 / 18:56:14.00 / 98.38 / 51.75 / 191.05
 50.081356 /  19.895596 / 228.80 /  13.02 / 9 / 38.8987 / 30-12-2021 / 18:56:15.00 / 98.38 / 51.75 / 191.05
 50.081356 /  19.895596 / 228.80 /  13.02 / 9 / 39.1816 / 30-12-2021 / 18:56:15.00 / 98.31 / 51.75 / 195.21
 50.081326 /  19.895586 / 228.80 /  12.98 / 9 / 38.3288 / 30-12-2021 / 18:56:16.00 / 98.31 / 51.75 / 195.21
 50.081326 /  19.895586 / 228.80 /  12.98 / 9 / 38.6117 / 30-12-2021 / 18:56:16.00 / 98.31 / 51.75 / 197.82
 50.081299 /  19.895576 / 228.80 /  12.63 / 9 / 37.7589 / 30-12-2021 / 18:56:17.00 / 98.31 / 51.75 / 197.82
 50.081299 /  19.895576 / 228.80 /  12.63 / 9 / 36.902 / 30-12-2021 / 18:56:17.00 / 98.25 / 51.75 / 202.04
 50.081268 /  19.895565 / 228.80 /  12.54 / 9 / 37.4719 / 30-12-2021 / 18:56:18.00 / 98.25 / 51.75 / 202.04
 50.081268 /  19.895565 / 228.80 /  12.54 / 9 / 37.4719 / 30-12-2021 / 18:56:18.00 / 98.25 / 51.75 / 204.69
 50.081242 /  19.895557 / 228.80 /  10.19 / 9 / 37.189 / 30-12-2021 / 18:56:19.00 / 98.25 / 51.75 / 204.69
 50.081242 /  19.895557 / 228.80 /  10.19 / 9 / 37.189 / 30-12-2021 / 18:56:19.00 / 98.19 / 51.75 / 208.96
 50.081223 /  19.895555 / 228.80 / 6.95 / 9 / 36.6191 / 30-12-2021 / 18:56:20.00 / 98.19 / 51.75 / 208.96
 50.081223 /  19.895555 / 228.80 / 6.95 / 9 / 36.3321 / 30-12-2021 / 18:56:20.00 / 98.13 / 51.75 / 213.02
 50.081207 /  19.895555 / 228.80 / 4.89 / 9 / 37.189 / 30-12-2021 / 18:56:21.00 / 98.13 / 51.75 / 213.02
 50.081207 /  19.895555 / 228.80 / 4.89 / 9 / 37.189 / 30-12-2021 / 18:56:21.00 / 98.13 / 51.75 / 215.77
 50.081196 /  19.895557 / 228.80 / 3.70 / 9 / 36.6191 / 30-12-2021 / 18:56:22.00 / 98.13 / 51.75 / 215.77
 50.081196 /  19.895557 / 228.80 / 3.70 / 9 / 36.6191 / 30-12-2021 / 18:56:22.00 / 98.06 / 51.75 / 220.13
 50.081192 /  19.895554 / 228.80 / 2.28 / 9 / 36.6191 / 30-12-2021 / 18:56:23.00 / 98.06 / 51.75 / 220.13
 50.081192 /  19.895554 / 228.80 / 2.28 / 9 / 36.3321 / 30-12-2021 / 18:56:23.00 / 98.06 / 51.75 / 222.93
 50.081188 /  19.895546 / 228.80 / 2.59 / 9 / 37.7589 / 30-12-2021 / 18:56:24.00 / 98.06 / 51.75 / 222.93
 50.081188 /  19.895546 / 228.80 / 2.59 / 9 / 37.7589 / 30-12-2021 / 18:56:24.00 / 98.00 / 51.75 / 227.34
 50.081184 /  19.895536 / 228.80 / 2.57 / 9 / 35.1923 / 30-12-2021 / 18:56:25.00 / 98.00 / 51.75 / 227.34
 50.081184 /  19.895536 / 228.80 / 2.57 / 9 / 35.1923 / 30-12-2021 / 18:56:25.00 / 98.00 / 51.75 / 230.19
 50.081181 /  19.895529 / 228.80 / 2.04 / 9 / 34.9094 / 30-12-2021 / 18:56:26.00 / 98.00 / 51.75 / 230.19
 50.081181 /  19.895529 / 228.80 / 2.04 / 9 / 34.9094 / 30-12-2021 / 18:56:26.00 / 97.94 / 51.75 / 234.65
 50.081165 /  19.895504 / 228.80 / 0.46 / 9 / 31.7729 / 30-12-2021 / 18:56:35.00 / 97.63 / 51.75 / 247.49
 50.081165 /  19.895504 / 228.80 / 0.46 / 9 / 32.0558 / 30-12-2021 / 18:56:35.00 / 97.63 / 51.75 / 247.49
 50.081165 /  19.895502 / 228.80 / 0.44 / 9 / 31.7729 / 30-12-2021 / 18:56:36.00 / 97.63 / 51.75 / 249.63
 50.081165 /  19.895502 / 228.80 / 0.44 / 9 / 31.4859 / 30-12-2021 / 18:56:36.00 / 97.63 / 51.75 / 249.63
 50.081165 /  19.895500 / 228.80 / 0.46 / 9 / 31.7729 / 30-12-2021 / 18:56:37.00 / 97.56 / 51.75 / 254.38
 50.081165 /  19.895500 / 228.80 / 0.46 / 9 / 31.7729 / 30-12-2021 / 18:56:37.00 / 97.56 / 51.75 / 254.38
 50.081165 /  19.895498 / 228.80 / 0.43 / 9 / 31.4859 / 30-12-2021 / 18:56:38.00 / 97.56 / 51.75 / 257.57
 50.081165 /  19.895498 / 228.80 / 0.43 / 9 / 31.7729 / 30-12-2021 / 18:56:38.00 / 97.56 / 51.75 / 257.57
 50.081165 /  19.895496 / 228.80 / 0.50 / 9 / 31.7729 / 30-12-2021 / 18:56:39.00 / 97.50 / 51.75 / 262.36
 50.081165 /  19.895496 / 228.80 / 0.50 / 9 / 32.9127 / 30-12-2021 / 18:56:39.00 / 97.50 / 51.75 / 262.36
 50.081165 /  19.895493 / 228.80 / 0.46 / 9 / 32.6257 / 30-12-2021 / 18:56:40.00 / 97.50 / 51.75 / 265.60
 50.081165 /  19.895493 / 228.80 / 0.52 / 9 / 35.4793 / 30-12-2021 / 18:56:41.00 / 97.50 / 51.75 / 265.60
 50.081165 /  19.895493 / 228.80 / 0.52 / 9 / 34.9094 / 30-12-2021 / 18:56:41.00 / 97.44 / 51.75 / 270.44
 50.081165 /  19.895491 / 228.80 / 0.52 / 9 / 36.3321 / 30-12-2021 / 18:56:42.00 / 97.44 / 51.81 / 273.73
 50.081165 /  19.895491 / 228.80 / 0.52 / 9 / 35.7622 / 30-12-2021 / 18:56:42.00 / 97.44 / 51.81 / 273.73
 50.081165 /  19.895489 / 228.80 / 0.50 / 9 / 35.7622 / 30-12-2021 / 18:56:43.00 / 97.38 / 51.75 / 278.62
 50.081165 /  19.895487 / 228.80 / 0.00 / 9 / 37.189 / 30-12-2021 / 18:56:44.00 / 97.38 / 51.75 / 278.62
 50.081165 /  19.895487 / 228.80 / 0.00 / 9 / 36.6191 / 30-12-2021 / 18:56:44.00 / 97.38 / 51.81 / 281.95
 50.081165 /  19.895487 / 228.80 / 0.00 / 9 / 37.189 / 30-12-2021 / 18:56:45.00 / 97.38 / 51.81 / 281.95
 50.081165 /  19.895487 / 228.80 / 0.00 / 9 / 33.4826 / 30-12-2021 / 18:56:45.00 / 97.31 / 51.81 / 286.90
 50.081165 /  19.895487 / 218.00 / 0.13 / 8 / 33.7696 / 30-12-2021 / 18:56:46.00 / 97.31 / 51.75 / 290.28
 50.081165 /  19.895485 / 218.00 / 0.00 / 8 / 32.3428 / 30-12-2021 / 18:56:47.00 / 97.31 / 51.75 / 290.28
 50.081165 /  19.895485 / 218.00 / 0.00 / 8 / 33.1997 / 30-12-2021 / 18:56:47.00 / 97.25 / 51.75 / 295.27
 50.081165 /  19.895485 / 218.00 / 0.00 / 8 / 33.4826 / 30-12-2021 / 18:56:48.00 / 97.25 / 51.75 / 295.27
 50.081165 /  19.895485 / 218.00 / 0.00 / 8 / 34.3395 / 30-12-2021 / 18:56:48.00 / 97.19 / 51.81 / 300.06
 50.081165 /  19.895485 / 218.00 / 0.00 / 9 / 34.3395 / 30-12-2021 / 18:56:49.00 / 97.19 / 51.81 / 303.53
 50.081165 /  19.895485 / 218.00 / 0.00 / 9 / 35.4793 / 30-12-2021 / 18:56:50.00 / 97.19 / 51.81 / 303.53
 50.081165 /  19.895485 / 218.00 / 0.00 / 9 / 35.4793 / 30-12-2021 / 18:56:50.00 / 97.19 / 51.81 / 307.26
 50.081165 /  19.895485 / 218.00 / 0.00 / 9 / 36.3321 / 30-12-2021 / 18:56:51.00 / 97.19 / 51.81 / 307.26
 50.081165 /  19.895485 / 218.00 / 0.00 / 9 / 37.189 / 30-12-2021 / 18:56:51.00 / 97.13 / 51.81 / 312.35
 50.081165 /  19.895485 / 218.00 / 0.00 / 9 / 36.902 / 30-12-2021 / 18:56:52.00 / 97.13 / 51.81 / 312.35
 50.081165 /  19.895485 / 218.00 / 0.00 / 9 / 36.3321 / 30-12-2021 / 18:56:52.00 / 97.06 / 51.81 / 317.23
 50.081165 /  19.895485 / 218.00 / 0.00 / 9 / 36.3321 / 30-12-2021 / 18:56:53.00 / 97.06 / 51.81 / 317.23
 50.081165 /  19.895485 / 218.00 / 0.00 / 9 / 36.6191 / 30-12-2021 / 18:56:54.00 / 97.06 / 51.75 / 320.81
 50.081165 /  19.895485 / 218.00 / 0.00 / 9 / 36.3321 / 30-12-2021 / 18:56:54.00 / 97.00 / 51.81 / 325.99
 50.081165 /  19.895485 / 218.00 / 0.00 / 9 / 38.0418 / 30-12-2021 / 18:56:55.00 / 97.00 / 51.81 / 325.99
 50.081165 /  19.895485 / 218.00 / 0.00 / 9 / 38.0418 / 30-12-2021 / 18:56:55.00 / 97.00 / 51.81 / 329.61
 50.081165 /  19.895485 / 218.00 / 0.00 / 9 / 37.7589 / 30-12-2021 / 18:56:56.00 / 97.00 / 51.81 / 329.61
 50.081165 /  19.895485 / 218.00 / 0.00 / 9 / 38.0418 / 30-12-2021 / 18:56:56.00 / 96.94 / 51.81 / 334.85
 50.081165 /  19.895485 / 218.00 / 0.00 / 9 / 37.4719 / 30-12-2021 / 18:56:57.00 / 96.94 / 51.81 / 334.85
 50.081165 /  19.895485 / 218.00 / 0.00 / 9 / 37.4719 / 30-12-2021 / 18:56:57.00 / 96.94 / 51.81 / 338.52
 50.081165 /  19.895485 / 218.00 / 0.00 / 9 / 36.3321 / 30-12-2021 / 18:56:58.00 / 96.94 / 51.81 / 338.52
 50.081165 /  19.895485 / 218.00 / 0.00 / 9 / 37.189 / 30-12-2021 / 18:56:58.00 / 96.94 / 51.81 / 342.44
 50.081165 /  19.895485 / 218.00 / 0.00 / 9 / 37.189 / 30-12-2021 / 18:56:59.00 / 96.94 / 51.81 / 342.44
 50.081165 /  19.895485 / 218.00 / 0.00 / 9 / 37.189 / 30-12-2021 / 18:56:59.00 / 96.88 / 51.81 / 347.72
 50.081165 /  19.895485 / 218.00 / 0.00 / 9 / 37.4719 / 30-12-2021 / 18:57:00.00 / 96.88 / 51.81 / 347.72
 50.081165 /  19.895485 / 218.00 / 0.00 / 9 / 37.4719 / 30-12-2021 / 18:57:00.00 / 96.88 / 51.81 / 351.44
 50.081165 /  19.895485 / 218.00 / 0.00 / 9 / 37.4719 / 30-12-2021 / 18:57:01.00 / 96.88 / 51.81 / 351.44
 50.081165 /  19.895485 / 218.00 / 0.00 / 9 / 37.4719 / 30-12-2021 / 18:57:01.00 / 96.81 / 51.81 / 356.77
 50.081165 /  19.895485 / 218.00 / 0.00 / 9 / 37.4719 / 30-12-2021 / 18:57:02.00 / 96.81 / 51.81 / 356.77
 50.081165 /  19.895485 / 218.00 / 0.00 / 9 / 37.4719 / 30-12-2021 / 18:57:02.00 / 96.75 / 51.81 / 361.90
 50.081165 /  19.895485 / 218.00 / 0.00 / 9 / 37.189 / 30-12-2021 / 18:57:03.00 / 96.75 / 51.81 / 361.90
 50.081165 /  19.895485 / 218.00 / 0.00 / 9 / 37.4719 / 30-12-2021 / 18:57:03.00 / 96.75 / 51.81 / 365.71
 50.081165 /  19.895485 / 218.00 / 0.00 / 9 / 37.4719 / 30-12-2021 / 18:57:04.00 / 96.75 / 51.81 / 365.71
 50.081165 /  19.895485 / 218.00 / 0.00 / 9 / 37.4719 / 30-12-2021 / 18:57:04.00 / 96.75 / 51.81 / 369.78
 50.081165 /  19.895485 / 218.00 / 0.00 / 9 / 37.4719 / 30-12-2021 / 18:57:05.00 / 96.75 / 51.81 / 369.78
 50.081165 /  19.895485 / 218.00 / 0.00 / 9 / 38.3288 / 30-12-2021 / 18:57:05.00 / 96.69 / 51.81 / 375.20
 50.081165 /  19.895485 / 218.00 / 0.02 / 9 / 36.902 / 30-12-2021 / 18:57:06.00 / 96.69 / 51.81 / 375.20
 50.081165 /  19.895485 / 218.00 / 0.02 / 9 / 34.6224 / 30-12-2021 / 18:57:06.00 / 96.69 / 51.81 / 379.07
 50.081165 /  19.895485 / 218.00 / 0.06 / 9 / 34.9094 / 30-12-2021 / 18:57:07.00 / 96.69 / 51.81 / 379.07
 50.081165 /  19.895485 / 218.00 / 0.06 / 9 / 33.4826 / 30-12-2021 / 18:57:07.00 / 96.63 / 51.81 / 384.54
 50.081165 /  19.895485 / 218.00 / 0.02 / 9 / 34.6224 / 30-12-2021 / 18:57:08.00 / 96.63 / 51.81 / 384.54
 50.081165 /  19.895485 / 218.00 / 0.02 / 9 / 34.9094 / 30-12-2021 / 18:57:08.00 / 96.63 / 51.81 / 388.45
 50.081165 /  19.895485 / 218.00 / 0.02 / 9 / 34.6224 / 30-12-2021 / 18:57:09.00 / 96.63 / 51.81 / 388.45
 50.081165 /  19.895485 / 218.00 / 0.02 / 9 / 32.6257 / 30-12-2021 / 18:57:09.00 / 96.56 / 51.75 / 393.98
 50.081165 /  19.895485 / 218.00 / 0.07 / 9 / 32.3428 / 30-12-2021 / 18:57:10.00 / 96.56 / 51.75 / 393.98
 50.081165 /  19.895485 / 218.00 / 0.07 / 9 / 32.6257 / 30-12-2021 / 18:57:10.00 / 96.56 / 51.81 / 397.94
 50.081165 /  19.895485 / 218.00 / 0.02 / 9 / 32.6257 / 30-12-2021 / 18:57:11.00 / 96.56 / 51.81 / 397.94
 50.081165 /  19.895485 / 218.00 / 0.02 / 9 / 32.9127 / 30-12-2021 / 18:57:11.00 / 96.50 / 51.81 / 403.51
 50.081165 /  19.895485 / 218.00 / 0.00 / 9 / 32.9127 / 30-12-2021 / 18:57:12.00 / 96.50 / 51.81 / 403.51
 50.081165 /  19.895485 / 218.00 / 0.00 / 9 / 32.9127 / 30-12-2021 / 18:57:12.00 / 96.50 / 51.81 / 407.52
 50.081165 /  19.895485 / 218.00 / 0.02 / 9 / 32.9127 / 30-12-2021 / 18:57:13.00 / 96.50 / 51.81 / 407.52
 50.081165 /  19.895485 / 218.00 / 0.02 / 9 / 32.9127 / 30-12-2021 / 18:57:13.00 / 96.44 / 51.81 / 413.14
 50.081165 /  19.895485 / 218.00 / 0.02 / 9 / 33.1997 / 30-12-2021 / 18:57:14.00 / 96.44 / 51.81 / 413.14
 50.081165 /  19.895485 / 218.00 / 0.02 / 9 / 32.9127 / 30-12-2021 / 18:57:14.00 / 96.44 / 51.81 / 417.20
 50.081165 /  19.895485 / 218.00 / 0.02 / 9 / 33.1997 / 30-12-2021 / 18:57:15.00 / 96.44 / 51.81 / 417.20
 50.081165 /  19.895485 / 218.00 / 0.02 / 9 / 33.1997 / 30-12-2021 / 18:57:15.00 / 96.44 / 51.81 / 421.50
 50.081165 /  19.895485 / 218.00 / 0.02 / 9 / 32.6257 / 30-12-2021 / 18:57:16.00 / 96.44 / 51.81 / 421.50
 50.081165 /  19.895485 / 218.00 / 0.02 / 9 / 32.6257 / 30-12-2021 / 18:57:16.00 / 96.38 / 51.81 / 427.17
 50.081165 /  19.895485 / 218.00 / 0.04 / 9 / 33.7696 / 30-12-2021 / 18:57:17.00 / 96.38 / 51.81 / 427.17
 50.081165 /  19.895485 / 218.00 / 0.04 / 9 / 34.6224 / 30-12-2021 / 18:57:17.00 / 96.38 / 51.81 / 431.28
 50.081165 /  19.895485 / 218.00 / 0.00 / 9 / 36.6191 / 30-12-2021 / 18:57:18.00 / 96.38 / 51.81 / 431.28
 50.081165 /  19.895485 / 218.00 / 0.00 / 9 / 36.3321 / 30-12-2021 / 18:57:18.00 / 96.31 / 51.81 / 437.00
 50.081165 /  19.895485 / 218.00 / 0.00 / 9 / 36.6191 / 30-12-2021 / 18:57:19.00 / 96.31 / 51.81 / 437.00
 50.081165 /  19.895485 / 218.00 / 0.00 / 9 / 36.3321 / 30-12-2021 / 18:57:19.00 / 96.31 / 51.81 / 441.15
 50.081165 /  19.895485 / 218.00 / 0.04 / 9 / 36.3321 / 30-12-2021 / 18:57:20.00 / 96.31 / 51.81 / 441.15
 50.081165 /  19.895485 / 218.00 / 0.04 / 9 / 37.189 / 30-12-2021 / 18:57:20.00 / 96.25 / 51.81 / 446.92
 50.081165 /  19.895485 / 218.00 / 0.00 / 9 / 37.7589 / 30-12-2021 / 18:57:21.00 / 96.25 / 51.81 / 446.92
 50.081165 /  19.895485 / 218.00 / 0.00 / 9 / 37.7589 / 30-12-2021 / 18:57:21.00 / 96.25 / 51.81 / 451.12
 50.081165 /  19.895485 / 218.00 / 0.00 / 9 / 38.0418 / 30-12-2021 / 18:57:22.00 / 96.25 / 51.81 / 451.12
 50.081165 /  19.895485 / 218.00 / 0.00 / 9 / 38.0418 / 30-12-2021 / 18:57:22.00 / 96.19 / 51.81 / 456.93
 50.081165 /  19.895485 / 218.00 / 0.00 / 9 / 39.1816 / 30-12-2021 / 18:57:23.00 / 96.19 / 51.81 / 456.93
 50.081165 /  19.895485 / 218.00 / 0.00 / 9 / 39.1816 / 30-12-2021 / 18:57:23.00 / 96.19 / 51.81 / 461.18
 50.081165 /  19.895485 / 218.00 / 0.00 / 9 / 38.8987 / 30-12-2021 / 18:57:24.00 / 96.19 / 51.81 / 461.18
 50.081165 /  19.895485 / 218.00 / 0.00 / 9 / 38.8987 / 30-12-2021 / 18:57:24.00 / 96.19 / 51.81 / 465.68
 50.081165 /  19.895485 / 218.00 / 0.00 / 9 / 38.8987 / 30-12-2021 / 18:57:25.00 / 96.19 / 51.81 / 465.68
 50.081165 /  19.895485 / 218.00 / 0.00 / 9 / 38.8987 / 30-12-2021 / 18:57:25.00 / 96.13 / 51.81 / 471.55
 50.081165 /  19.895485 / 218.00 / 0.00 / 9 / 38.8987 / 30-12-2021 / 18:57:26.00 / 96.13 / 51.81 / 471.55
 50.081165 /  19.895485 / 218.00 / 0.00 / 9 / 38.8987 / 30-12-2021 / 18:57:26.00 / 96.13 / 51.81 / 475.85
 50.081165 /  19.895485 / 218.00 / 0.00 / 9 / 38.8987 / 30-12-2021 / 18:57:27.00 / 96.13 / 51.81 / 475.85
 50.081165 /  19.895485 / 218.00 / 0.00 / 9 / 39.7515 / 30-12-2021 / 18:57:27.00 / 96.13 / 51.81 / 480.40
 50.081165 /  19.895485 / 218.00 / 0.00 / 9 / 38.8987 / 30-12-2021 / 18:57:36.00 / 96.06 / 51.81 / 486.31
 50.081165 /  19.895485 / 218.00 / 0.00 / 9 / 37.189 / 30-12-2021 / 18:57:36.00 / 95.81 / 51.75 / 496.10
 50.081165 /  19.895485 / 218.00 / 0.00 / 9 / 38.0418 / 30-12-2021 / 18:57:37.00 / 95.81 / 51.75 / 496.10
 50.081165 /  19.895485 / 218.00 / 0.00 / 9 / 37.189 / 30-12-2021 / 18:57:37.00 / 95.81 / 51.81 / 499.89
 50.081165 /  19.895485 / 218.00 / 0.00 / 9 / 37.189 / 30-12-2021 / 18:57:38.00 / 95.81 / 51.81 / 499.89
 50.081165 /  19.895485 / 218.00 / 0.00 / 9 / 38.0418 / 30-12-2021 / 18:57:38.00 / 95.75 / 51.81 / 506.04
 50.081165 /  19.895485 / 218.00 / 0.06 / 9 / 38.0418 / 30-12-2021 / 18:57:39.00 / 95.75 / 51.81 / 506.04
 50.081165 /  19.895485 / 218.00 / 0.06 / 9 / 37.4719 / 30-12-2021 / 18:57:39.00 / 95.75 / 51.81 / 510.63
 50.081165 /  19.895485 / 218.00 / 0.07 / 9 / 37.7589 / 30-12-2021 / 18:57:40.00 / 95.75 / 51.81 / 510.63
 50.081165 /  19.895485 / 218.00 / 0.07 / 9 / 37.7589 / 30-12-2021 / 18:57:40.00 / 95.75 / 51.81 / 515.47
 50.081165 /  19.895485 / 218.00 / 0.06 / 9 / 37.4719 / 30-12-2021 / 18:57:41.00 / 95.75 / 51.81 / 515.47
 50.081165 /  19.895485 / 218.00 / 0.06 / 9 / 38.3288 / 30-12-2021 / 18:57:41.00 / 95.69 / 51.81 / 521.67
 50.081165 /  19.895485 / 218.00 / 0.04 / 9 / 38.3288 / 30-12-2021 / 18:57:42.00 / 95.69 / 51.81 / 521.67
 50.081165 /  19.895485 / 218.00 / 0.04 / 9 / 37.7589 / 30-12-2021 / 18:57:42.00 / 95.69 / 51.81 / 526.31
 50.081169 /  19.895485 / 218.00 / 0.06 / 9 / 38.0418 / 30-12-2021 / 18:57:43.00 / 95.69 / 51.81 / 526.31
 50.081169 /  19.895485 / 218.00 / 0.06 / 9 / 38.0418 / 30-12-2021 / 18:57:43.00 / 95.63 / 51.81 / 532.56
 50.081169 /  19.895485 / 218.00 / 0.06 / 9 / 37.189 / 30-12-2021 / 18:57:44.00 / 95.63 / 51.81 / 532.56
 50.081169 /  19.895485 / 218.00 / 0.06 / 9 / 37.189 / 30-12-2021 / 18:57:44.00 / 95.63 / 51.81 / 537.25
 50.081169 /  19.895485 / 218.00 / 0.07 / 8 / 38.0418 / 30-12-2021 / 18:57:45.00 / 95.63 / 51.81 / 537.25
 50.081169 /  19.895485 / 218.00 / 0.07 / 8 / 38.0418 / 30-12-2021 / 18:57:45.00 / 95.56 / 51.81 / 543.55
 50.081169 /  19.895485 / 218.00 / 0.06 / 8 / 37.189 / 30-12-2021 / 18:57:46.00 / 95.56 / 51.81 / 543.55
 50.081169 /  19.895485 / 218.00 / 0.06 / 8 / 38.6117 / 30-12-2021 / 18:57:46.00 / 95.56 / 51.81 / 548.28
 50.081169 /  19.895485 / 218.00 / 0.09 / 8 / 38.6117 / 30-12-2021 / 18:57:47.00 / 95.56 / 51.81 / 548.28
 50.081169 /  19.895485 / 218.00 / 0.09 / 8 / 38.6117 / 30-12-2021 / 18:57:47.00 / 95.56 / 51.81 / 553.27
 50.081169 /  19.895485 / 218.00 / 0.07 / 7 / 38.0418 / 30-12-2021 / 18:57:48.00 / 95.56 / 51.81 / 553.27
 50.081169 /  19.895485 / 218.00 / 0.07 / 7 / 37.4719 / 30-12-2021 / 18:57:48.00 / 95.50 / 51.81 / 559.61
 50.081169 /  19.895485 / 218.00 / 0.04 / 8 / 37.4719 / 30-12-2021 / 18:57:49.00 / 95.50 / 51.81 / 559.61
 50.081169 /  19.895485 / 218.00 / 0.06 / 8 / 37.4719 / 30-12-2021 / 18:57:50.00 / 95.44 / 51.81 / 565.76
 50.081169 /  19.895485 / 218.00 / 0.06 / 8 / 37.4719 / 30-12-2021 / 18:57:50.00 / 95.44 / 51.81 / 570.59
 50.081169 /  19.895485 / 218.00 / 0.02 / 8 / 36.902 / 30-12-2021 / 18:57:51.00 / 95.44 / 51.81 / 570.59
 50.081169 /  19.895485 / 218.00 / 0.02 / 8 / 38.3288 / 30-12-2021 / 18:57:51.00 / 95.44 / 51.81 / 575.67
 50.081169 /  19.895485 / 218.00 / 0.02 / 8 / 38.0418 / 30-12-2021 / 18:57:52.00 / 95.44 / 51.81 / 575.67
 50.081169 /  19.895485 / 218.00 / 0.02 / 8 / 38.6117 / 30-12-2021 / 18:57:52.00 / 95.38 / 51.81 / 582.11
 50.081169 /  19.895485 / 218.00 / 0.02 / 8 / 38.8987 / 30-12-2021 / 18:57:53.00 / 95.38 / 51.81 / 582.11
 50.081169 /  19.895485 / 218.00 / 0.02 / 8 / 38.8987 / 30-12-2021 / 18:57:53.00 / 95.38 / 51.81 / 586.99
 50.081169 /  19.895485 / 218.00 / 0.04 / 8 / 38.8987 / 30-12-2021 / 18:57:54.00 / 95.38 / 51.81 / 586.99
 50.081169 /  19.895485 / 218.00 / 0.04 / 8 / 38.8987 / 30-12-2021 / 18:57:54.00 / 95.31 / 51.81 / 593.48
 50.081169 /  19.895485 / 218.00 / 0.02 / 7 / 38.8987 / 30-12-2021 / 18:57:55.00 / 95.31 / 51.81 / 593.48
 50.081169 /  19.895485 / 218.00 / 0.02 / 7 / 38.3288 / 30-12-2021 / 18:57:55.00 / 95.31 / 51.81 / 598.41
 50.081169 /  19.895485 / 218.00 / 0.02 / 7 / 39.4686 / 30-12-2021 / 18:57:56.00 / 95.31 / 51.81 / 598.41
 50.081169 /  19.895485 / 218.00 / 0.02 / 7 / 38.8987 / 30-12-2021 / 18:57:56.00 / 95.31 / 51.81 / 603.59
 50.081169 /  19.895485 / 218.00 / 0.02 / 9 / 38.8987 / 30-12-2021 / 18:57:57.00 / 95.31 / 51.81 / 603.59
 50.081169 /  19.895485 / 218.00 / 0.02 / 9 / 38.8987 / 30-12-2021 / 18:57:57.00 / 95.25 / 51.81 / 610.13
 50.081169 /  19.895485 / 218.00 / 0.02 / 7 / 38.8987 / 30-12-2021 / 18:57:58.00 / 95.25 / 51.81 / 610.13
 50.081169 /  19.895485 / 218.00 / 0.02 / 7 / 38.8987 / 30-12-2021 / 18:57:58.00 / 95.25 / 51.81 / 615.11
 50.081169 /  19.895485 / 218.00 / 0.02 / 8 / 39.7515 / 30-12-2021 / 18:57:59.00 / 95.25 / 51.81 / 615.11
 50.081169 /  19.895485 / 218.00 / 0.04 / 8 / 38.3288 / 30-12-2021 / 18:58:00.00 / 95.19 / 51.81 / 621.70
 50.081169 /  19.895485 / 218.00 / 0.04 / 8 / 38.3288 / 30-12-2021 / 18:58:00.00 / 95.19 / 51.81 / 626.72
 50.081169 /  19.895485 / 218.00 / 0.04 / 9 / 38.8987 / 30-12-2021 / 18:58:01.00 / 95.19 / 51.81 / 626.72
 50.081169 /  19.895485 / 218.00 / 0.06 / 9 / 38.8987 / 30-12-2021 / 18:58:02.00 / 95.13 / 51.81 / 633.36
 50.081169 /  19.895485 / 218.00 / 0.06 / 9 / 38.8987 / 30-12-2021 / 18:58:02.00 / 95.13 / 51.81 / 633.36
 50.081169 /  19.895485 / 218.00 / 0.04 / 8 / 38.0418 / 30-12-2021 / 18:58:03.00 / 95.13 / 51.81 / 638.43
 50.081169 /  19.895485 / 218.00 / 0.04 / 8 / 37.7589 / 30-12-2021 / 18:58:03.00 / 95.13 / 51.81 / 643.76
 50.081169 /  19.895485 / 218.00 / 0.02 / 8 / 37.4719 / 30-12-2021 / 18:58:04.00 / 95.13 / 51.81 / 643.76
 50.081169 /  19.895485 / 218.00 / 0.02 / 8 / 37.7589 / 30-12-2021 / 18:58:04.00 / 95.13 / 51.81 / 649.08
 50.081169 /  19.895485 / 218.00 / 0.02 / 8 / 38.3288 / 30-12-2021 / 18:58:05.00 / 95.13 / 51.81 / 649.08
 50.081169 /  19.895485 / 218.00 / 0.02 / 8 / 38.3288 / 30-12-2021 / 18:58:05.00 / 95.06 / 51.81 / 655.77
 50.081169 /  19.895485 / 218.00 / 0.02 / 8 / 37.7589 / 30-12-2021 / 18:58:06.00 / 95.06 / 51.81 / 655.77
 50.081169 /  19.895485 / 218.00 / 0.02 / 8 / 38.3288 / 30-12-2021 / 18:58:06.00 / 95.00 / 51.81 / 662.25
 50.081169 /  19.895485 / 218.00 / 0.02 / 8 / 38.0418 / 30-12-2021 / 18:58:07.00 / 95.00 / 51.81 / 662.25
 50.081169 /  19.895485 / 218.00 / 0.02 / 8 / 37.4719 / 30-12-2021 / 18:58:07.00 / 95.00 / 51.81 / 667.42
 50.081169 /  19.895485 / 218.00 / 0.04 / 7 / 36.0492 / 30-12-2021 / 18:58:08.00 / 95.00 / 51.81 / 667.42
 50.081169 /  19.895485 / 218.00 / 0.04 / 7 / 37.4719 / 30-12-2021 / 18:58:08.00 / 95.00 / 51.81 / 672.84
 50.081169 /  19.895485 / 218.00 / 0.04 / 8 / 35.4793 / 30-12-2021 / 18:58:09.00 / 95.00 / 51.81 / 672.84
 50.081169 /  19.895485 / 218.00 / 0.04 / 8 / 37.7589 / 30-12-2021 / 18:58:09.00 / 94.94 / 51.81 / 679.62
 50.081169 /  19.895485 / 218.00 / 0.04 / 8 / 38.6117 / 30-12-2021 / 18:58:10.00 / 94.94 / 51.81 / 679.62
 50.081169 /  19.895485 / 218.00 / 0.04 / 8 / 38.6117 / 30-12-2021 / 18:58:10.00 / 94.94 / 51.81 / 679.62
 50.081169 /  19.895485 / 218.00 / 0.02 / 8 / 38.3288 / 30-12-2021 / 18:58:11.00 / 94.94 / 51.81 / 684.84
 50.081169 /  19.895485 / 218.00 / 0.02 / 8 / 38.0418 / 30-12-2021 / 18:58:11.00 / 94.94 / 51.81 / 684.84
 50.081169 /  19.895485 / 218.00 / 0.02 / 8 / 38.6117 / 30-12-2021 / 18:58:12.00 / 94.94 / 51.81 / 690.31
 50.081169 /  19.895485 / 218.00 / 0.02 / 8 / 38.3288 / 30-12-2021 / 18:58:12.00 / 94.94 / 51.81 / 690.31
 50.081169 /  19.895485 / 218.00 / 0.02 / 8 / 38.0418 / 30-12-2021 / 18:58:13.00 / 94.88 / 51.81 / 697.14
 50.081169 /  19.895485 / 218.00 / 0.02 / 8 / 38.0418 / 30-12-2021 / 18:58:13.00 / 94.88 / 51.81 / 702.41
 50.081169 /  19.895485 / 218.00 / 0.04 / 8 / 37.189 / 30-12-2021 / 18:58:14.00 / 94.88 / 51.81 / 702.41
 50.081169 /  19.895485 / 218.00 / 0.04 / 8 / 37.189 / 30-12-2021 / 18:58:14.00 / 94.88 / 51.81 / 707.93
 50.081169 /  19.895485 / 218.00 / 0.00 / 9 / 36.6191 / 30-12-2021 / 18:58:15.00 / 94.88 / 51.81 / 707.93
 50.081169 /  19.895485 / 218.00 / 0.00 / 9 / 37.189 / 30-12-2021 / 18:58:15.00 / 94.81 / 51.81 / 714.81
 50.081169 /  19.895485 / 218.00 / 0.00 / 9 / 38.6117 / 30-12-2021 / 18:58:16.00 / 94.81 / 51.81 / 714.81
 50.081169 /  19.895485 / 218.00 / 0.00 / 9 / 38.0418 / 30-12-2021 / 18:58:16.00 / 94.81 / 51.81 / 720.12
 50.081169 /  19.895485 / 218.00 / 0.00 / 9 / 38.0418 / 30-12-2021 / 18:58:17.00 / 94.81 / 51.81 / 720.12
 50.081169 /  19.895485 / 218.00 / 0.00 / 9 / 38.0418 / 30-12-2021 / 18:58:17.00 / 94.75 / 51.81 / 727.05
 50.081169 /  19.895485 / 218.00 / 0.02 / 9 / 37.4719 / 30-12-2021 / 18:58:18.00 / 94.75 / 51.81 / 727.05
 50.081169 /  19.895485 / 218.00 / 0.02 / 9 / 37.4719 / 30-12-2021 / 18:58:18.00 / 94.75 / 51.81 / 727.05
 50.081169 /  19.895485 / 218.00 / 0.02 / 9 / 38.0418 / 30-12-2021 / 18:58:19.00 / 94.75 / 51.81 / 732.41
 50.081169 /  19.895485 / 218.00 / 0.02 / 9 / 38.3288 / 30-12-2021 / 18:58:19.00 / 94.75 / 51.81 / 732.41
 50.081169 /  19.895485 / 218.00 / 0.02 / 9 / 36.6191 / 30-12-2021 / 18:58:20.00 / 94.75 / 51.81 / 738.03
 50.081169 /  19.895485 / 218.00 / 0.02 / 9 / 37.7589 / 30-12-2021 / 18:58:20.00 / 94.75 / 51.81 / 738.03
 50.081169 /  19.895485 / 218.00 / 0.00 / 9 / 38.0418 / 30-12-2021 / 18:58:21.00 / 94.75 / 51.81 / 743.64
 50.081169 /  19.895485 / 218.00 / 0.00 / 9 / 37.7589 / 30-12-2021 / 18:58:21.00 / 94.75 / 51.81 / 743.64
 50.081169 /  19.895485 / 218.00 / 0.00 / 9 / 37.4719 / 30-12-2021 / 18:58:22.00 / 94.69 / 51.81 / 750.62
 50.081169 /  19.895485 / 218.00 / 0.00 / 9 / 37.7589 / 30-12-2021 / 18:58:22.00 / 94.69 / 51.81 / 750.62
 50.081169 /  19.895485 / 218.00 / 0.07 / 9 / 37.4719 / 30-12-2021 / 18:58:23.00 / 94.69 / 51.81 / 756.03
 50.081169 /  19.895485 / 218.00 / 0.07 / 9 / 37.4719 / 30-12-2021 / 18:58:23.00 / 94.69 / 51.81 / 756.03
 50.081169 /  19.895485 / 218.00 / 0.07 / 9 / 38.0418 / 30-12-2021 / 18:58:23.00 / 94.69 / 51.81 / 761.69
 50.081169 /  19.895485 / 218.00 / 0.00 / 9 / 38.0418 / 30-12-2021 / 18:58:24.00 / 94.69 / 51.81 / 761.69
 50.081169 /  19.895485 / 218.00 / 0.00 / 9 / 38.0418 / 30-12-2021 / 18:58:24.00 / 94.69 / 51.81 / 761.69
 50.081169 /  19.895485 / 218.00 / 0.00 / 9 / 38.8987 / 30-12-2021 / 18:58:25.00 / 94.69 / 51.81 / 767.35
 50.081169 /  19.895485 / 218.00 / 0.00 / 9 / 38.8987 / 30-12-2021 / 18:58:25.00 / 94.69 / 51.81 / 767.35
 50.081169 /  19.895485 / 218.00 / 0.20 / 9 / 39.4686 / 30-12-2021 / 18:58:26.00 / 94.63 / 51.81 / 774.38
 50.081169 /  19.895485 / 218.00 / 0.20 / 9 / 39.4686 / 30-12-2021 / 18:58:26.00 / 94.63 / 51.81 / 774.38
 50.081169 /  19.895485 / 218.00 / 0.20 / 9 / 40.6084 / 30-12-2021 / 18:58:26.00 / 94.63 / 51.81 / 774.38
 50.081169 /  19.895485 / 218.00 / 0.02 / 9 / 40.6084 / 30-12-2021 / 18:58:27.00 / 94.63 / 51.81 / 779.84
 50.081169 /  19.895485 / 218.00 / 0.02 / 9 / 40.6084 / 30-12-2021 / 18:58:27.00 / 94.63 / 51.81 / 779.84
 50.081169 /  19.895485 / 218.00 / 0.00 / 9 / 42.3181 / 30-12-2021 / 18:58:28.00 / 94.56 / 51.81 / 786.91
 50.081169 /  19.895485 / 218.00 / 0.00 / 9 / 42.6051 / 30-12-2021 / 18:58:28.00 / 94.56 / 51.81 / 786.91
 50.081169 /  19.895485 / 218.00 / 0.00 / 9 / 43.175 / 30-12-2021 / 18:58:37.00 / 94.56 / 51.81 / 798.18
 50.081169 /  19.895485 / 218.00 / 0.00 / 9 / 42.888 / 30-12-2021 / 18:58:37.00 / 94.38 / 51.75 / 808.02
 50.081169 /  19.895485 / 218.00 / 0.00 / 9 / 42.888 / 30-12-2021 / 18:58:38.00 / 94.38 / 51.75 / 808.02
 50.081169 /  19.895485 / 218.00 / 0.00 / 9 / 41.7482 / 30-12-2021 / 18:58:38.00 / 94.38 / 51.75 / 813.18
 50.081169 /  19.895485 / 218.00 / 0.00 / 9 / 41.4653 / 30-12-2021 / 18:58:39.00 / 94.38 / 51.75 / 813.18
 50.081169 /  19.895485 / 218.00 / 0.00 / 9 / 39.4686 / 30-12-2021 / 18:58:39.00 / 94.38 / 51.75 / 819.08
 50.081169 /  19.895485 / 218.00 / 0.00 / 9 / 39.4686 / 30-12-2021 / 18:58:40.00 / 94.38 / 51.75 / 819.08
 50.081169 /  19.895485 / 218.00 / 0.00 / 9 / 39.1816 / 30-12-2021 / 18:58:40.00 / 94.38 / 51.81 / 824.99
 50.081169 /  19.895485 / 218.00 / 0.00 / 9 / 39.1816 / 30-12-2021 / 18:58:41.00 / 94.38 / 51.81 / 824.99
 50.081169 /  19.895485 / 218.00 / 0.00 / 9 / 39.4686 / 30-12-2021 / 18:58:41.00 / 94.31 / 51.81 / 832.25
 50.081169 /  19.895485 / 218.10 / 0.06 / 9 / 39.4686 / 30-12-2021 / 18:58:42.00 / 94.31 / 51.81 / 832.25
 50.081169 /  19.895485 / 218.10 / 0.06 / 9 / 39.7515 / 30-12-2021 / 18:58:42.00 / 94.31 / 51.81 / 837.96
 50.081169 /  19.895485 / 218.10 / 0.15 / 9 / 39.7515 / 30-12-2021 / 18:58:43.00 / 94.31 / 51.81 / 837.96
 50.081169 /  19.895485 / 218.10 / 0.15 / 9 / 38.8987 / 30-12-2021 / 18:58:43.00 / 94.31 / 51.81 / 843.91
 50.081169 /  19.895485 / 218.10 / 0.13 / 9 / 39.1816 / 30-12-2021 / 18:58:44.00 / 94.31 / 51.81 / 843.91
 50.081169 /  19.895485 / 218.10 / 0.13 / 9 / 38.8987 / 30-12-2021 / 18:58:44.00 / 94.25 / 51.81 / 851.22
 50.081169 /  19.895485 / 218.10 / 0.02 / 9 / 38.3288 / 30-12-2021 / 18:58:45.00 / 94.25 / 51.81 / 851.22
 50.081169 /  19.895485 / 218.10 / 0.02 / 9 / 40.0385 / 30-12-2021 / 18:58:45.00 / 94.25 / 51.81 / 856.98
 50.081169 /  19.895485 / 218.10 / 0.02 / 9 / 38.0418 / 30-12-2021 / 18:58:46.00 / 94.25 / 51.81 / 856.98
 50.081169 /  19.895485 / 218.10 / 0.02 / 9 / 41.1783 / 30-12-2021 / 18:58:46.00 / 94.25 / 51.75 / 862.98
 50.081169 /  19.895485 / 218.10 / 0.04 / 8 / 41.4653 / 30-12-2021 / 18:58:47.00 / 94.25 / 51.75 / 862.98
 50.081169 /  19.895485 / 218.10 / 0.04 / 8 / 40.0385 / 30-12-2021 / 18:58:47.00 / 94.19 / 51.81 / 870.34
 50.081169 /  19.895485 / 218.10 / 0.04 / 8 / 42.0352 / 30-12-2021 / 18:58:48.00 / 94.19 / 51.81 / 870.34
 50.081169 /  19.895485 / 218.10 / 0.04 / 8 / 41.1783 / 30-12-2021 / 18:58:48.00 / 94.19 / 51.81 / 876.14
 50.081169 /  19.895485 / 218.10 / 0.06 / 8 / 41.1783 / 30-12-2021 / 18:58:49.00 / 94.19 / 51.81 / 876.14
 50.081169 /  19.895485 / 218.10 / 0.06 / 8 / 40.8954 / 30-12-2021 / 18:58:49.00 / 94.19 / 51.81 / 882.19
 50.081169 /  19.895485 / 218.10 / 0.04 / 9 / 41.1783 / 30-12-2021 / 18:58:50.00 / 94.19 / 51.81 / 882.19
 50.081169 /  19.895485 / 218.10 / 0.04 / 9 / 42.0352 / 30-12-2021 / 18:58:50.00 / 94.19 / 51.81 / 888.24
 50.081169 /  19.895485 / 218.10 / 0.00 / 9 / 42.0352 / 30-12-2021 / 18:58:51.00 / 94.19 / 51.81 / 888.24
 50.081169 /  19.895485 / 218.10 / 0.00 / 9 / 41.4653 / 30-12-2021 / 18:58:51.00 / 94.13 / 51.81 / 895.65
 50.081169 /  19.895485 / 218.10 / 0.00 / 9 / 41.4653 / 30-12-2021 / 18:58:52.00 / 94.13 / 51.81 / 895.65
 50.081169 /  19.895485 / 218.10 / 0.00 / 9 / 39.4686 / 30-12-2021 / 18:58:52.00 / 94.13 / 51.81 / 901.50
 50.081169 /  19.895485 / 218.10 / 0.09 / 9 / 39.4686 / 30-12-2021 / 18:58:53.00 / 94.13 / 51.81 / 901.50
 50.081169 /  19.895485 / 218.10 / 0.09 / 9 / 38.8987 / 30-12-2021 / 18:58:53.00 / 94.06 / 51.81 / 908.96
 50.081169 /  19.895485 / 218.10 / 0.07 / 9 / 38.8987 / 30-12-2021 / 18:58:54.00 / 94.06 / 51.81 / 908.96
 50.081169 /  19.895485 / 218.10 / 0.07 / 9 / 39.7515 / 30-12-2021 / 18:58:54.00 / 94.06 / 51.81 / 914.86
 50.081169 /  19.895485 / 218.10 / 0.06 / 9 / 39.7515 / 30-12-2021 / 18:58:55.00 / 94.06 / 51.81 / 914.86
 50.081169 /  19.895485 / 218.10 / 0.06 / 9 / 39.7515 / 30-12-2021 / 18:58:55.00 / 94.06 / 51.81 / 921.00
 50.081169 /  19.895485 / 218.10 / 0.07 / 9 / 39.7515 / 30-12-2021 / 18:58:56.00 / 94.06 / 51.81 / 921.00
 50.081169 /  19.895485 / 218.10 / 0.07 / 9 / 39.7515 / 30-12-2021 / 18:58:56.00 / 94.06 / 51.81 / 927.15
 50.081169 /  19.895485 / 218.10 / 0.04 / 9 / 39.7515 / 30-12-2021 / 18:58:57.00 / 94.06 / 51.81 / 927.15
 50.081169 /  19.895485 / 218.10 / 0.04 / 9 / 39.4686 / 30-12-2021 / 18:58:57.00 / 94.00 / 51.81 / 934.66
 50.081169 /  19.895485 / 218.10 / 0.04 / 9 / 39.7515 / 30-12-2021 / 18:58:58.00 / 94.00 / 51.81 / 934.66
 50.081169 /  19.895485 / 218.10 / 0.04 / 9 / 39.1816 / 30-12-2021 / 18:58:58.00 / 94.00 / 51.81 / 940.60
 50.081169 /  19.895485 / 218.10 / 0.11 / 9 / 39.1816 / 30-12-2021 / 18:58:59.00 / 94.00 / 51.81 / 940.60
 50.081169 /  19.895485 / 218.10 / 0.11 / 9 / 39.7515 / 30-12-2021 / 18:58:59.00 / 94.00 / 51.75 / 946.80
 50.081169 /  19.895485 / 218.10 / 0.22 / 9 / 39.7515 / 30-12-2021 / 18:59:00.00 / 94.00 / 51.75 / 946.80
 50.081169 /  19.895485 / 218.10 / 0.22 / 9 / 39.4686 / 30-12-2021 / 18:59:00.00 / 94.00 / 51.81 / 952.99
 50.081169 /  19.895485 / 218.10 / 0.33 / 8 / 39.7515 / 30-12-2021 / 18:59:01.00 / 94.00 / 51.81 / 952.99
 50.081169 /  19.895485 / 218.10 / 0.33 / 8 / 38.6117 / 30-12-2021 / 18:59:01.00 / 93.94 / 51.81 / 960.55
 50.081169 /  19.895485 / 218.10 / 0.24 / 9 / 38.6117 / 30-12-2021 / 18:59:02.00 / 93.94 / 51.81 / 960.55
 50.081169 /  19.895485 / 218.10 / 0.24 / 9 / 38.3288 / 30-12-2021 / 18:59:02.00 / 93.94 / 51.81 / 966.54
 50.081169 /  19.895485 / 218.10 / 0.44 / 9 / 38.6117 / 30-12-2021 / 18:59:03.00 / 93.94 / 51.81 / 966.54
 50.081169 /  19.895485 / 218.10 / 0.44 / 9 / 38.8987 / 30-12-2021 / 18:59:03.00 / 93.94 / 51.81 / 972.79
 50.081169 /  19.895485 / 218.20 / 0.19 / 9 / 39.1816 / 30-12-2021 / 18:59:04.00 / 93.94 / 51.81 / 972.79
 50.081169 /  19.895485 / 218.20 / 0.19 / 9 / 38.6117 / 30-12-2021 / 18:59:04.00 / 93.94 / 51.81 / 979.03
 50.081169 /  19.895485 / 218.20 / 0.09 / 9 / 38.3288 / 30-12-2021 / 18:59:05.00 / 93.94 / 51.81 / 979.03
 50.081169 /  19.895485 / 218.20 / 0.00 / 9 / 38.0418 / 30-12-2021 / 18:59:06.00 / 93.94 / 51.81 / 985.27
 50.081169 /  19.895485 / 218.20 / 0.00 / 9 / 37.7589 / 30-12-2021 / 18:59:06.00 / 93.88 / 51.81 / 992.88
 50.081169 /  19.895485 / 218.20 / 0.02 / 9 / 35.7622 / 30-12-2021 / 18:59:07.00 / 93.88 / 51.81 / 992.88
 50.081169 /  19.895485 / 218.20 / 0.02 / 9 / 37.189 / 30-12-2021 / 18:59:07.00 / 93.88 / 51.81 / 998.92
 50.081169 /  19.895485 / 218.20 / 0.04 / 9 / 38.3288 / 30-12-2021 / 18:59:08.00 / 93.88 / 51.81 / 998.92
 50.081169 /  19.895485 / 218.20 / 0.04 / 9 / 37.7589 / 30-12-2021 / 18:59:08.00 / 93.88 / 51.81 / 1005.21
 50.081169 /  19.895485 / 218.20 / 0.26 / 9 / 37.7589 / 30-12-2021 / 18:59:09.00 / 93.88 / 51.81 / 1005.21
 50.081169 /  19.895485 / 218.20 / 0.26 / 9 / 39.1816 / 30-12-2021 / 18:59:09.00 / 93.88 / 51.81 / 1011.50
 50.081169 /  19.895485 / 218.20 / 0.09 / 9 / 37.189 / 30-12-2021 / 18:59:10.00 / 93.88 / 51.81 / 1011.50
 50.081169 /  19.895485 / 218.20 / 0.09 / 9 / 38.6117 / 30-12-2021 / 18:59:10.00 / 93.81 / 51.81 / 1019.16
 50.081169 /  19.895485 / 218.20 / 0.15 / 9 / 38.3288 / 30-12-2021 / 18:59:11.00 / 93.81 / 51.81 / 1019.16
 50.081169 /  19.895485 / 218.20 / 0.15 / 9 / 38.6117 / 30-12-2021 / 18:59:11.00 / 93.81 / 51.81 / 1025.25
 50.081169 /  19.895485 / 218.20 / 0.33 / 9 / 38.6117 / 30-12-2021 / 18:59:12.00 / 93.81 / 51.81 / 1025.25
 50.081169 /  19.895485 / 218.20 / 0.33 / 9 / 39.4686 / 30-12-2021 / 18:59:12.00 / 93.81 / 51.81 / 1031.59
 50.081169 /  19.895485 / 218.20 / 0.04 / 9 / 39.7515 / 30-12-2021 / 18:59:13.00 / 93.81 / 51.81 / 1031.59
 50.081169 /  19.895485 / 218.20 / 0.04 / 9 / 39.4686 / 30-12-2021 / 18:59:13.00 / 93.81 / 51.75 / 1037.93
 50.081169 /  19.895485 / 218.20 / 0.00 / 9 / 38.0418 / 30-12-2021 / 18:59:14.00 / 93.81 / 51.75 / 1037.93
 50.081169 /  19.895485 / 218.20 / 0.00 / 9 / 39.1816 / 30-12-2021 / 18:59:14.00 / 93.81 / 51.81 / 1044.27
 50.081169 /  19.895485 / 218.20 / 0.02 / 9 / 37.189 / 30-12-2021 / 18:59:15.00 / 93.81 / 51.81 / 1044.27
 50.081169 /  19.895485 / 218.20 / 0.02 / 9 / 38.6117 / 30-12-2021 / 18:59:15.00 / 93.75 / 51.81 / 1051.97
 50.081169 /  19.895485 / 218.20 / 0.02 / 9 / 38.8987 / 30-12-2021 / 18:59:16.00 / 93.75 / 51.81 / 1051.97
 50.081169 /  19.895485 / 218.20 / 0.02 / 9 / 38.8987 / 30-12-2021 / 18:59:16.00 / 93.75 / 51.81 / 1058.11
 50.081169 /  19.895485 / 218.20 / 0.02 / 9 / 38.8987 / 30-12-2021 / 18:59:17.00 / 93.75 / 51.81 / 1058.11
 50.081169 /  19.895485 / 218.20 / 0.02 / 9 / 39.1816 / 30-12-2021 / 18:59:17.00 / 93.75 / 51.81 / 1064.50
 50.081169 /  19.895485 / 218.20 / 0.04 / 9 / 38.3288 / 30-12-2021 / 18:59:18.00 / 93.75 / 51.81 / 1064.50
 50.081169 /  19.895485 / 218.20 / 0.04 / 9 / 38.6117 / 30-12-2021 / 18:59:18.00 / 93.75 / 51.81 / 1070.89
 50.081169 /  19.895485 / 218.20 / 0.06 / 9 / 38.6117 / 30-12-2021 / 18:59:19.00 / 93.75 / 51.81 / 1070.89
 50.081169 /  19.895485 / 218.20 / 0.06 / 9 / 37.189 / 30-12-2021 / 18:59:19.00 / 93.69 / 51.81 / 1078.63
 50.081169 /  19.895485 / 218.20 / 0.00 / 9 / 38.3288 / 30-12-2021 / 18:59:20.00 / 93.69 / 51.81 / 1078.63
 50.081169 /  19.895485 / 218.20 / 0.00 / 9 / 38.3288 / 30-12-2021 / 18:59:20.00 / 93.69 / 51.81 / 1084.82
 50.081169 /  19.895485 / 218.20 / 0.04 / 9 / 38.3288 / 30-12-2021 / 18:59:21.00 / 93.69 / 51.81 / 1084.82
 50.081169 /  19.895485 / 218.20 / 0.04 / 9 / 38.6117 / 30-12-2021 / 18:59:21.00 / 93.69 / 51.81 / 1091.26
 50.081169 /  19.895485 / 218.20 / 0.02 / 9 / 38.8987 / 30-12-2021 / 18:59:22.00 / 93.69 / 51.81 / 1091.26
 50.081169 /  19.895485 / 218.20 / 0.02 / 9 / 39.4686 / 30-12-2021 / 18:59:22.00 / 93.69 / 51.81 / 1097.70
 50.081169 /  19.895485 / 218.20 / 0.06 / 9 / 39.4686 / 30-12-2021 / 18:59:23.00 / 93.69 / 51.81 / 1097.70
 50.081169 /  19.895485 / 218.20 / 0.06 / 9 / 39.4686 / 30-12-2021 / 18:59:23.00 / 93.69 / 51.81 / 1104.13
 50.081169 /  19.895485 / 218.20 / 0.00 / 9 / 38.8987 / 30-12-2021 / 18:59:24.00 / 93.69 / 51.81 / 1104.13
 50.081169 /  19.895485 / 218.20 / 0.00 / 9 / 38.8987 / 30-12-2021 / 18:59:24.00 / 93.69 / 51.75 / 1110.57
 50.081169 /  19.895485 / 218.20 / 0.00 / 9 / 38.6117 / 30-12-2021 / 18:59:25.00 / 93.69 / 51.75 / 1110.57
 50.081169 /  19.895485 / 218.20 / 0.00 / 9 / 38.6117 / 30-12-2021 / 18:59:25.00 / 93.63 / 51.81 / 1118.37
 50.081169 /  19.895485 / 218.20 / 0.04 / 9 / 39.1816 / 30-12-2021 / 18:59:26.00 / 93.63 / 51.81 / 1118.37
 50.081169 /  19.895485 / 218.20 / 0.04 / 9 / 39.1816 / 30-12-2021 / 18:59:26.00 / 93.69 / 51.81 / 1123.24
 50.081169 /  19.895485 / 218.20 / 0.00 / 9 / 38.6117 / 30-12-2021 / 18:59:27.00 / 93.69 / 51.81 / 1123.24
 50.081169 /  19.895485 / 218.20 / 0.00 / 9 / 38.0418 / 30-12-2021 / 18:59:27.00 / 93.63 / 51.81 / 1131.29
 50.081169 /  19.895485 / 218.20 / 0.02 / 9 / 38.3288 / 30-12-2021 / 18:59:28.00 / 93.63 / 51.81 / 1131.29
 50.081169 /  19.895485 / 218.20 / 0.02 / 9 / 37.7589 / 30-12-2021 / 18:59:28.00 / 93.63 / 51.81 / 1137.53
 50.081169 /  19.895485 / 218.20 / 0.02 / 9 / 37.7589 / 30-12-2021 / 18:59:29.00 / 93.63 / 51.81 / 1137.53
 50.081169 /  19.895485 / 218.20 / 0.02 / 9 / 38.0418 / 30-12-2021 / 18:59:29.00 / 93.63 / 51.81 / 1144.01
 50.081169 /  19.895487 / 218.20 / 0.04 / 9 / 39.1816 / 30-12-2021 / 18:59:38.00 / 93.63 / 51.81 / 1150.50
 50.081169 /  19.895487 / 218.20 / 0.04 / 9 / 39.1816 / 30-12-2021 / 18:59:38.00 / 93.50 / 51.75 / 1159.71
 50.081169 /  19.895487 / 218.20 / 0.06 / 9 / 42.6051 / 30-12-2021 / 18:59:39.00 / 93.50 / 51.75 / 1159.71
 50.081169 /  19.895487 / 218.20 / 0.06 / 9 / 42.888 / 30-12-2021 / 18:59:39.00 / 93.50 / 51.75 / 1165.79
 50.081169 /  19.895487 / 218.20 / 0.04 / 9 / 47.4513 / 30-12-2021 / 18:59:40.00 / 93.50 / 51.75 / 1165.79
 50.081169 /  19.895487 / 218.20 / 0.04 / 9 / 42.0352 / 30-12-2021 / 18:59:40.00 / 93.50 / 51.75 / 1172.37
 50.081169 /  19.895487 / 218.20 / 0.06 / 9 / 42.0352 / 30-12-2021 / 18:59:41.00 / 93.50 / 51.75 / 1172.37
 50.081169 /  19.895487 / 218.20 / 0.06 / 9 / 37.189 / 30-12-2021 / 18:59:41.00 / 93.50 / 51.75 / 1178.95
 50.081169 /  19.895487 / 218.20 / 0.00 / 9 / 38.0418 / 30-12-2021 / 18:59:42.00 / 93.50 / 51.75 / 1178.95
 50.081169 /  19.895487 / 218.20 / 0.00 / 9 / 38.0418 / 30-12-2021 / 18:59:42.00 / 93.50 / 51.81 / 1185.54
 50.081169 /  19.895487 / 218.20 / 0.04 / 9 / 38.0418 / 30-12-2021 / 18:59:43.00 / 93.50 / 51.81 / 1185.54
 50.081169 /  19.895487 / 218.20 / 0.04 / 9 / 42.3181 / 30-12-2021 / 18:59:43.00 / 93.50 / 51.81 / 1192.12
 50.081169 /  19.895487 / 218.20 / 0.06 / 8 / 42.3181 / 30-12-2021 / 18:59:44.00 / 93.50 / 51.81 / 1192.12
 50.081169 /  19.895487 / 218.20 / 0.06 / 8 / 46.5944 / 30-12-2021 / 18:59:44.00 / 93.50 / 51.81 / 1198.70
 50.081169 /  19.895487 / 218.20 / 0.00 / 8 / 46.5944 / 30-12-2021 / 18:59:45.00 / 93.50 / 51.81 / 1198.70
 50.081169 /  19.895487 / 218.20 / 0.00 / 8 / 44.5977 / 30-12-2021 / 18:59:45.00 / 93.44 / 51.81 / 1206.64
 50.081169 /  19.895487 / 218.20 / 0.04 / 8 / 44.3148 / 30-12-2021 / 18:59:46.00 / 93.44 / 51.81 / 1206.64
 50.081169 /  19.895487 / 218.20 / 0.04 / 8 / 44.0278 / 30-12-2021 / 18:59:46.00 / 93.44 / 51.81 / 1213.02
 50.081169 /  19.895487 / 218.20 / 0.04 / 8 / 42.3181 / 30-12-2021 / 18:59:47.00 / 93.44 / 51.81 / 1213.02
 50.081169 /  19.895487 / 218.20 / 0.04 / 8 / 43.4579 / 30-12-2021 / 18:59:47.00 / 93.44 / 51.75 / 1219.65
 50.081169 /  19.895487 / 218.20 / 0.02 / 8 / 43.175 / 30-12-2021 / 18:59:48.00 / 93.44 / 51.75 / 1219.65
 50.081169 /  19.895487 / 218.20 / 0.02 / 8 / 43.4579 / 30-12-2021 / 18:59:48.00 / 93.44 / 51.81 / 1226.29
 50.081169 /  19.895487 / 218.20 / 0.00 / 9 / 44.5977 / 30-12-2021 / 18:59:49.00 / 93.44 / 51.81 / 1226.29
 50.081169 /  19.895487 / 218.20 / 0.00 / 9 / 43.7449 / 30-12-2021 / 18:59:49.00 / 93.44 / 51.81 / 1232.92
 50.081169 /  19.895487 / 218.20 / 0.00 / 9 / 44.0278 / 30-12-2021 / 18:59:50.00 / 93.44 / 51.81 / 1232.92
 50.081169 /  19.895487 / 218.20 / 0.00 / 9 / 43.7449 / 30-12-2021 / 18:59:50.00 / 93.38 / 51.81 / 1240.91
 50.081169 /  19.895487 / 218.20 / 0.00 / 9 / 45.7375 / 30-12-2021 / 18:59:51.00 / 93.38 / 51.81 / 1240.91
 50.081169 /  19.895487 / 218.20 / 0.00 / 9 / 46.3074 / 30-12-2021 / 18:59:51.00 / 93.38 / 51.81 / 1247.34
 50.081169 /  19.895487 / 218.20 / 0.00 / 9 / 46.3074 / 30-12-2021 / 18:59:52.00 / 93.38 / 51.81 / 1247.34
 50.081169 /  19.895487 / 218.20 / 0.00 / 9 / 45.7375 / 30-12-2021 / 18:59:52.00 / 93.38 / 51.81 / 1254.02
 50.081169 /  19.895487 / 218.20 / 0.00 / 9 / 45.7375 / 30-12-2021 / 18:59:53.00 / 93.38 / 51.81 / 1254.02
 50.081169 /  19.895487 / 218.20 / 0.00 / 9 / 44.5977 / 30-12-2021 / 18:59:53.00 / 93.38 / 51.75 / 1260.70
 50.081169 /  19.895487 / 218.20 / 0.04 / 9 / 44.5977 / 30-12-2021 / 18:59:54.00 / 93.38 / 51.75 / 1260.70
 50.081169 /  19.895487 / 218.20 / 0.04 / 9 / 40.3255 / 30-12-2021 / 18:59:54.00 / 93.31 / 51.81 / 1268.74
 50.081169 /  19.895487 / 218.20 / 0.02 / 9 / 40.6084 / 30-12-2021 / 18:59:55.00 / 93.31 / 51.81 / 1268.74
 50.081169 /  19.895487 / 218.20 / 0.02 / 9 / 37.7589 / 30-12-2021 / 18:59:55.00 / 93.38 / 51.81 / 1273.85
 50.081169 /  19.895487 / 218.20 / 0.02 / 9 / 37.7589 / 30-12-2021 / 18:59:56.00 / 93.38 / 51.81 / 1273.85
 50.081169 /  19.895487 / 218.20 / 0.02 / 9 / 36.902 / 30-12-2021 / 18:59:56.00 / 93.31 / 51.75 / 1282.14
 50.081169 /  19.895487 / 218.20 / 0.06 / 9 / 38.0418 / 30-12-2021 / 18:59:57.00 / 93.31 / 51.75 / 1282.14
 50.081169 /  19.895487 / 218.20 / 0.06 / 9 / 38.8987 / 30-12-2021 / 18:59:57.00 / 93.31 / 51.81 / 1288.62
 50.081169 /  19.895487 / 218.20 / 0.02 / 9 / 38.8987 / 30-12-2021 / 18:59:58.00 / 93.31 / 51.81 / 1288.62
 50.081169 /  19.895487 / 218.20 / 0.02 / 9 / 37.4719 / 30-12-2021 / 18:59:58.00 / 93.31 / 51.81 / 1295.35
 50.081169 /  19.895487 / 218.20 / 0.02 / 9 / 39.4686 / 30-12-2021 / 18:59:59.00 / 93.31 / 51.81 / 1295.35
 50.081169 /  19.895487 / 218.20 / 0.02 / 9 / 40.8954 / 30-12-2021 / 18:59:59.00 / 93.31 / 51.81 / 1302.08
 50.081169 /  19.895487 / 218.20 / 0.02 / 9 / 39.7515 / 30-12-2021 / 19:00:00.00 / 93.31 / 51.81 / 1302.08
 50.081169 /  19.895487 / 218.20 / 0.02 / 9 / 37.189 / 30-12-2021 / 19:00:00.00 / 93.31 / 51.81 / 1308.80
 50.081169 /  19.895487 / 218.20 / 0.02 / 9 / 39.4686 / 30-12-2021 / 19:00:01.00 / 93.31 / 51.81 / 1308.80
 50.081169 /  19.895485 / 218.20 / 0.02 / 9 / 39.7515 / 30-12-2021 / 19:00:02.00 / 93.31 / 51.81 / 1315.53
 50.081169 /  19.895485 / 218.20 / 0.02 / 9 / 39.7515 / 30-12-2021 / 19:00:02.00 / 93.25 / 51.81 / 1323.62
 50.081169 /  19.895485 / 218.30 / 0.04 / 9 / 40.0385 / 30-12-2021 / 19:00:03.00 / 93.25 / 51.81 / 1323.62
 50.081169 /  19.895485 / 218.30 / 0.04 / 9 / 39.1816 / 30-12-2021 / 19:00:03.00 / 93.31 / 51.81 / 1328.78
 50.081169 /  19.895485 / 218.30 / 0.04 / 9 / 40.0385 / 30-12-2021 / 19:00:04.00 / 93.31 / 51.81 / 1328.78
 50.081169 /  19.895485 / 218.30 / 0.04 / 9 / 40.3255 / 30-12-2021 / 19:00:04.00 / 93.25 / 51.81 / 1337.12
 50.081169 /  19.895485 / 218.30 / 0.00 / 9 / 40.3255 / 30-12-2021 / 19:00:05.00 / 93.25 / 51.81 / 1337.12
 50.081169 /  19.895485 / 218.30 / 0.00 / 9 / 40.3255 / 30-12-2021 / 19:00:05.00 / 93.25 / 51.81 / 1343.65
 50.081169 /  19.895485 / 218.30 / 0.00 / 9 / 40.3255 / 30-12-2021 / 19:00:06.00 / 93.25 / 51.81 / 1343.65
 50.081169 /  19.895485 / 218.30 / 0.00 / 9 / 40.3255 / 30-12-2021 / 19:00:06.00 / 93.25 / 51.81 / 1350.42
 50.081169 /  19.895485 / 218.30 / 0.00 / 9 / 40.0385 / 30-12-2021 / 19:00:07.00 / 93.25 / 51.81 / 1350.42
 50.081169 /  19.895485 / 218.30 / 0.00 / 9 / 39.7515 / 30-12-2021 / 19:00:07.00 / 93.25 / 51.81 / 1357.20
 50.081169 /  19.895485 / 218.30 / 0.00 / 9 / 38.3288 / 30-12-2021 / 19:00:08.00 / 93.25 / 51.81 / 1357.20
 50.081169 /  19.895485 / 218.30 / 0.00 / 9 / 40.3255 / 30-12-2021 / 19:00:08.00 / 93.25 / 51.81 / 1363.98
 50.081169 /  19.895485 / 218.30 / 0.00 / 9 / 38.0418 / 30-12-2021 / 19:00:09.00 / 93.25 / 51.81 / 1363.98
 50.081169 /  19.895485 / 218.30 / 0.00 / 9 / 39.1816 / 30-12-2021 / 19:00:09.00 / 93.25 / 51.81 / 1370.75
 50.081169 /  19.895485 / 218.30 / 0.00 / 9 / 40.6084 / 30-12-2021 / 19:00:10.00 / 93.25 / 51.81 / 1370.75
 50.081169 /  19.895485 / 218.30 / 0.00 / 9 / 40.8954 / 30-12-2021 / 19:00:10.00 / 93.25 / 51.81 / 1377.53
 50.081169 /  19.895485 / 218.30 / 0.00 / 9 / 40.8954 / 30-12-2021 / 19:00:11.00 / 93.25 / 51.81 / 1377.53
 50.081169 /  19.895485 / 218.30 / 0.00 / 9 / 39.4686 / 30-12-2021 / 19:00:11.00 / 93.25 / 51.75 / 1384.30
 50.081169 /  19.895485 / 218.30 / 0.00 / 9 / 39.4686 / 30-12-2021 / 19:00:12.00 / 93.25 / 51.75 / 1384.30
 50.081169 /  19.895485 / 218.30 / 0.00 / 9 / 39.4686 / 30-12-2021 / 19:00:12.00 / 93.25 / 51.81 / 1391.08
 50.081169 /  19.895485 / 218.30 / 0.00 / 9 / 39.4686 / 30-12-2021 / 19:00:13.00 / 93.25 / 51.81 / 1391.08
 50.081169 /  19.895485 / 218.30 / 0.00 / 9 / 38.3288 / 30-12-2021 / 19:00:13.00 / 93.25 / 51.75 / 1397.86
 50.081169 /  19.895485 / 218.30 / 0.00 / 9 / 39.1816 / 30-12-2021 / 19:00:14.00 / 93.25 / 51.75 / 1397.86
 50.081169 /  19.895485 / 218.30 / 0.00 / 9 / 38.8987 / 30-12-2021 / 19:00:14.00 / 93.19 / 51.81 / 1405.99
 50.081169 /  19.895485 / 218.30 / 0.00 / 9 / 38.8987 / 30-12-2021 / 19:00:15.00 / 93.19 / 51.81 / 1405.99
 50.081169 /  19.895485 / 218.30 / 0.00 / 9 / 36.6191 / 30-12-2021 / 19:00:15.00 / 93.25 / 51.81 / 1411.21
 50.081169 /  19.895485 / 218.30 / 0.00 / 9 / 38.3288 / 30-12-2021 / 19:00:16.00 / 93.25 / 51.81 / 1411.21
 50.081169 /  19.895485 / 218.30 / 0.00 / 9 / 38.6117 / 30-12-2021 / 19:00:16.00 / 93.19 / 51.81 / 1419.59
 50.081169 /  19.895485 / 218.30 / 0.00 / 9 / 38.6117 / 30-12-2021 / 19:00:17.00 / 93.19 / 51.81 / 1419.59
 50.081169 /  19.895485 / 218.30 / 0.00 / 9 / 40.3255 / 30-12-2021 / 19:00:17.00 / 93.25 / 51.81 / 1424.81
 50.081169 /  19.895485 / 218.30 / 0.00 / 9 / 40.3255 / 30-12-2021 / 19:00:18.00 / 93.25 / 51.81 / 1424.81
 50.081169 /  19.895485 / 218.30 / 0.00 / 9 / 39.4686 / 30-12-2021 / 19:00:18.00 / 93.25 / 51.81 / 1431.83
 50.081169 /  19.895485 / 218.30 / 0.00 / 9 / 39.4686 / 30-12-2021 / 19:00:19.00 / 93.25 / 51.81 / 1431.83
 50.081169 /  19.895485 / 218.30 / 0.00 / 9 / 37.7589 / 30-12-2021 / 19:00:19.00 / 93.25 / 51.75 / 1438.61
 50.081169 /  19.895485 / 218.30 / 0.00 / 9 / 37.189 / 30-12-2021 / 19:00:20.00 / 93.25 / 51.75 / 1438.61
 50.081169 /  19.895485 / 218.30 / 0.00 / 9 / 37.189 / 30-12-2021 / 19:00:20.00 / 93.25 / 51.81 / 1445.39
 50.081169 /  19.895485 / 218.30 / 0.00 / 9 / 37.4719 / 30-12-2021 / 19:00:21.00 / 93.25 / 51.81 / 1445.39
 50.081169 /  19.895485 / 218.30 / 0.00 / 9 / 37.189 / 30-12-2021 / 19:00:21.00 / 93.25 / 51.81 / 1452.16
 50.081169 /  19.895485 / 218.30 / 0.00 / 9 / 36.6191 / 30-12-2021 / 19:00:22.00 / 93.25 / 51.81 / 1452.16
 50.081169 /  19.895485 / 218.30 / 0.00 / 9 / 37.4719 / 30-12-2021 / 19:00:22.00 / 93.25 / 51.81 / 1458.94
 50.081169 /  19.895485 / 218.30 / 0.00 / 9 / 37.4719 / 30-12-2021 / 19:00:23.00 / 93.25 / 51.81 / 1458.94
 50.081169 /  19.895485 / 218.30 / 0.00 / 9 / 38.3288 / 30-12-2021 / 19:00:23.00 / 93.25 / 51.81 / 1465.71
 50.081169 /  19.895485 / 218.30 / 0.00 / 9 / 38.0418 / 30-12-2021 / 19:00:24.00 / 93.25 / 51.81 / 1465.71
 50.081169 /  19.895485 / 218.30 / 0.00 / 9 / 41.4653 / 30-12-2021 / 19:00:24.00 / 93.25 / 51.81 / 1472.49
 50.081169 /  19.895485 / 218.30 / 0.00 / 9 / 41.4653 / 30-12-2021 / 19:00:25.00 / 93.25 / 51.81 / 1472.49
 50.081169 /  19.895485 / 218.30 / 0.00 / 9 / 40.8954 / 30-12-2021 / 19:00:25.00 / 93.25 / 51.81 / 1479.26
 50.081169 /  19.895485 / 218.30 / 0.00 / 9 / 40.8954 / 30-12-2021 / 19:00:26.00 / 93.25 / 51.81 / 1479.26
 50.081169 /  19.895485 / 218.30 / 0.00 / 9 / 37.7589 / 30-12-2021 / 19:00:26.00 / 93.25 / 51.81 / 1486.04
 50.081169 /  19.895485 / 218.30 / 0.00 / 9 / 38.0418 / 30-12-2021 / 19:00:27.00 / 93.25 / 51.81 / 1486.04
 50.081169 /  19.895485 / 218.30 / 0.00 / 9 / 38.6117 / 30-12-2021 / 19:00:27.00 / 93.25 / 51.81 / 1492.82
 50.081169 /  19.895485 / 218.30 / 0.00 / 9 / 38.6117 / 30-12-2021 / 19:00:28.00 / 93.25 / 51.81 / 1492.82
 50.081169 /  19.895485 / 218.30 / 0.00 / 9 / 39.7515 / 30-12-2021 / 19:00:28.00 / 93.25 / 51.81 / 1499.59
 50.081169 /  19.895485 / 218.30 / 0.00 / 9 / 39.1816 / 30-12-2021 / 19:00:29.00 / 93.25 / 51.81 / 1499.59
 50.081169 /  19.895485 / 218.30 / 0.00 / 9 / 40.0385 / 30-12-2021 / 19:00:29.00 / 93.25 / 51.81 / 1506.37
 50.081169 /  19.895487 / 218.30 / 0.07 / 9 / 40.3255 / 30-12-2021 / 19:00:30.00 / 93.25 / 51.81 / 1506.37
 50.081169 /  19.895487 / 218.30 / 0.07 / 9 / 39.1816 / 30-12-2021 / 19:00:30.00 / 93.25 / 51.75 / 1513.14
 50.081169 /  19.895487 / 218.30 / 0.07 / 9 / 40.0385 / 30-12-2021 / 19:00:39.00 / 93.25 / 51.75 / 1519.92
 50.081169 /  19.895487 / 218.30 / 0.07 / 9 / 39.7515 / 30-12-2021 / 19:00:39.00 / 93.25 / 51.75 / 1519.92
 50.081169 /  19.895487 / 218.30 / 0.04 / 9 / 40.3255 / 30-12-2021 / 19:00:40.00 / 93.19 / 51.75 / 1528.06
 50.081169 /  19.895487 / 218.30 / 0.04 / 9 / 40.3255 / 30-12-2021 / 19:00:40.00 / 93.19 / 51.75 / 1528.06
 50.081169 /  19.895487 / 218.30 / 0.04 / 9 / 38.3288 / 30-12-2021 / 19:00:41.00 / 93.25 / 51.75 / 1533.27
 50.081169 /  19.895487 / 218.30 / 0.04 / 9 / 39.7515 / 30-12-2021 / 19:00:41.00 / 93.25 / 51.75 / 1533.27
 50.081169 /  19.895487 / 218.30 / 0.06 / 9 / 40.0385 / 30-12-2021 / 19:00:42.00 / 93.25 / 51.81 / 1540.30
 50.081169 /  19.895487 / 218.30 / 0.06 / 9 / 40.0385 / 30-12-2021 / 19:00:42.00 / 93.25 / 51.81 / 1540.30
 50.081169 /  19.895487 / 218.30 / 0.06 / 9 / 38.8987 / 30-12-2021 / 19:00:43.00 / 93.25 / 51.75 / 1547.07
 50.081169 /  19.895487 / 218.30 / 0.06 / 9 / 38.8987 / 30-12-2021 / 19:00:43.00 / 93.25 / 51.75 / 1547.07
 50.081169 /  19.895487 / 218.30 / 0.07 / 9 / 39.7515 / 30-12-2021 / 19:00:44.00 / 93.25 / 51.75 / 1553.85
 50.081169 /  19.895487 / 218.30 / 0.07 / 9 / 39.7515 / 30-12-2021 / 19:00:44.00 / 93.25 / 51.75 / 1553.85
 50.081169 /  19.895487 / 218.30 / 0.09 / 9 / 40.0385 / 30-12-2021 / 19:00:45.00 / 93.25 / 51.75 / 1560.62
 50.081169 /  19.895487 / 218.30 / 0.09 / 9 / 40.0385 / 30-12-2021 / 19:00:45.00 / 93.25 / 51.75 / 1560.62
 50.081169 /  19.895487 / 218.30 / 0.09 / 9 / 40.3255 / 30-12-2021 / 19:00:45.00 / 93.25 / 51.81 / 1567.40
 50.081169 /  19.895487 / 218.30 / 0.04 / 9 / 39.7515 / 30-12-2021 / 19:00:46.00 / 93.25 / 51.81 / 1567.40
 50.081169 /  19.895487 / 218.30 / 0.04 / 9 / 40.6084 / 30-12-2021 / 19:00:46.00 / 93.25 / 51.81 / 1567.40
 50.081169 /  19.895487 / 218.30 / 0.04 / 9 / 40.0385 / 30-12-2021 / 19:00:47.00 / 93.25 / 51.75 / 1574.18
 50.081169 /  19.895487 / 218.30 / 0.04 / 9 / 40.3255 / 30-12-2021 / 19:00:47.00 / 93.25 / 51.75 / 1574.18
 50.081169 /  19.895487 / 218.30 / 0.04 / 9 / 39.7515 / 30-12-2021 / 19:00:48.00 / 93.25 / 51.81 / 1580.95
 50.081169 /  19.895487 / 218.30 / 0.04 / 9 / 39.7515 / 30-12-2021 / 19:00:48.00 / 93.25 / 51.81 / 1580.95
 50.081169 /  19.895487 / 218.30 / 0.04 / 9 / 39.4686 / 30-12-2021 / 19:00:48.00 / 93.25 / 51.75 / 1587.73
 50.081169 /  19.895487 / 218.30 / 0.06 / 9 / 39.1816 / 30-12-2021 / 19:00:49.00 / 93.25 / 51.75 / 1587.73
 50.081169 /  19.895487 / 218.30 / 0.06 / 9 / 39.4686 / 30-12-2021 / 19:00:49.00 / 93.25 / 51.75 / 1587.73
 50.081169 /  19.895487 / 218.30 / 0.11 / 9 / 39.7515 / 30-12-2021 / 19:00:50.00 / 93.25 / 51.81 / 1594.50
 50.081169 /  19.895487 / 218.30 / 0.11 / 9 / 38.3288 / 30-12-2021 / 19:00:50.00 / 93.25 / 51.81 / 1594.50
 50.081169 /  19.895485 / 218.30 / 0.07 / 9 / 39.7515 / 30-12-2021 / 19:00:51.00 / 93.25 / 51.81 / 1601.28
 50.081169 /  19.895485 / 218.30 / 0.07 / 9 / 39.4686 / 30-12-2021 / 19:00:51.00 / 93.25 / 51.81 / 1601.28
 50.081169 /  19.895485 / 218.30 / 0.07 / 9 / 40.0385 / 30-12-2021 / 19:00:51.00 / 93.25 / 51.81 / 1601.28
 50.081169 /  19.895485 / 218.40 / 0.07 / 9 / 40.0385 / 30-12-2021 / 19:00:52.00 / 93.19 / 51.81 / 1609.42
 50.081169 /  19.895485 / 218.40 / 0.07 / 9 / 39.7515 / 30-12-2021 / 19:00:52.00 / 93.19 / 51.81 / 1609.42
 50.081169 /  19.895485 / 218.40 / 0.07 / 9 / 39.7515 / 30-12-2021 / 19:00:53.00 / 93.19 / 51.81 / 1615.99
 50.081169 /  19.895485 / 218.40 / 0.07 / 9 / 39.7515 / 30-12-2021 / 19:00:53.00 / 93.19 / 51.81 / 1615.99
 50.081169 /  19.895485 / 218.40 / 0.06 / 9 / 40.6084 / 30-12-2021 / 19:00:54.00 / 93.25 / 51.75 / 1621.46
 50.081169 /  19.895485 / 218.40 / 0.06 / 9 / 40.6084 / 30-12-2021 / 19:00:54.00 / 93.25 / 51.75 / 1621.46
 50.081169 /  19.895485 / 218.40 / 0.06 / 9 / 40.0385 / 30-12-2021 / 19:00:54.00 / 93.25 / 51.75 / 1621.46
 50.081169 /  19.895485 / 218.40 / 0.07 / 9 / 40.0385 / 30-12-2021 / 19:00:55.00 / 93.19 / 51.75 / 1629.84
 50.081169 /  19.895485 / 218.40 / 0.07 / 9 / 40.0385 / 30-12-2021 / 19:00:55.00 / 93.19 / 51.75 / 1629.84
 50.081169 /  19.895485 / 218.40 / 0.09 / 9 / 38.3288 / 30-12-2021 / 19:00:56.00 / 93.19 / 51.81 / 1636.42
 50.081169 /  19.895485 / 218.40 / 0.09 / 9 / 37.189 / 30-12-2021 / 19:00:56.00 / 93.19 / 51.81 / 1636.42
 50.081169 /  19.895485 / 218.40 / 0.06 / 9 / 39.4686 / 30-12-2021 / 19:00:57.00 / 93.19 / 51.75 / 1643.24
 50.081169 /  19.895485 / 218.40 / 0.06 / 9 / 39.7515 / 30-12-2021 / 19:00:57.00 / 93.19 / 51.75 / 1643.24
 50.081169 /  19.895485 / 218.40 / 0.06 / 9 / 39.7515 / 30-12-2021 / 19:00:57.00 / 93.19 / 51.75 / 1643.24
 50.081169 /  19.895485 / 218.40 / 0.02 / 9 / 39.7515 / 30-12-2021 / 19:00:58.00 / 93.19 / 51.81 / 1650.07
 50.081169 /  19.895485 / 218.40 / 0.02 / 9 / 40.0385 / 30-12-2021 / 19:00:58.00 / 93.19 / 51.81 / 1650.07
 50.081169 /  19.895485 / 218.40 / 0.06 / 9 / 39.7515 / 30-12-2021 / 19:00:59.00 / 93.19 / 51.81 / 1656.89
 50.081169 /  19.895485 / 218.40 / 0.06 / 9 / 39.7515 / 30-12-2021 / 19:00:59.00 / 93.19 / 51.81 / 1656.89
 50.081169 /  19.895485 / 218.40 / 0.04 / 9 / 38.8987 / 30-12-2021 / 19:01:00.00 / 93.19 / 51.81 / 1663.71
 50.081169 /  19.895485 / 218.40 / 0.04 / 9 / 39.1816 / 30-12-2021 / 19:01:00.00 / 93.19 / 51.81 / 1663.71
 50.081169 /  19.895485 / 218.40 / 0.04 / 9 / 38.0418 / 30-12-2021 / 19:01:00.00 / 93.19 / 51.81 / 1663.71
 50.081131 /  19.895380 /   0.00 / 0.52 / 0 / 38.6117 / 30-12-2021 / 19:01:35.00 / 93.19 / 51.75 / 156.64
 50.081131 /  19.895380 /   0.00 / 0.52 / 0 / 38.6117 / 30-12-2021 / 19:01:35.00 / 93.19 / 51.75 / 156.64
 50.081108 /  19.895367 /   0.00 / 0.59 / 0 / 38.6117 / 30-12-2021 / 19:01:36.00 / 92.94 / 51.75 / 168.90
 50.081108 /  19.895367 /   0.00 / 0.59 / 0 / 38.6117 / 30-12-2021 / 19:01:36.00 / 92.94 / 51.75 / 168.90
 50.081097 /  19.895355 /   0.00 / 0.35 / 0 / 38.6117 / 30-12-2021 / 19:01:37.00 / 92.94 / 51.75 / 174.92
 50.081097 /  19.895355 / 220.00 / 0.35 / 9 / 38.8987 / 30-12-2021 / 19:01:37.00 / 92.94 / 51.75 / 174.92
 50.081097 /  19.895355 / 220.00 / 0.35 / 9 / 38.6117 / 30-12-2021 / 19:01:37.00 / 92.94 / 51.75 / 174.92
 50.081089 /  19.895346 / 220.00 / 0.22 / 9 / 38.6117 / 30-12-2021 / 19:01:38.00 / 92.94 / 51.75 / 181.94
 50.081089 /  19.895346 / 220.00 / 0.22 / 9 / 38.8987 / 30-12-2021 / 19:01:38.00 / 92.94 / 51.75 / 181.94
 50.081078 /  19.895336 / 220.00 / 0.31 / 9 / 38.3288 / 30-12-2021 / 19:01:39.00 / 92.94 / 51.75 / 188.96
 50.081078 /  19.895336 / 219.90 / 0.31 / 9 / 38.0418 / 30-12-2021 / 19:01:39.00 / 92.94 / 51.75 / 188.96
 50.081078 /  19.895336 / 219.90 / 0.31 / 9 / 38.3288 / 30-12-2021 / 19:01:39.00 / 92.94 / 51.75 / 188.96
 50.081066 /  19.895330 / 219.90 / 0.50 / 9 / 38.3288 / 30-12-2021 / 19:01:40.00 / 92.88 / 51.75 / 197.34
 50.081066 /  19.895330 / 219.90 / 0.50 / 9 / 38.3288 / 30-12-2021 / 19:01:40.00 / 92.88 / 51.75 / 197.34
 50.081066 /  19.895330 / 219.90 / 0.50 / 9 / 38.3288 / 30-12-2021 / 19:01:40.00 / 92.88 / 51.75 / 197.34
 50.081055 /  19.895325 / 219.90 / 0.50 / 9 / 39.1816 / 30-12-2021 / 19:01:41.00 / 92.88 / 51.75 / 204.15
 50.081055 /  19.895325 / 219.70 / 0.50 / 9 / 39.1816 / 30-12-2021 / 19:01:41.00 / 92.88 / 51.75 / 204.15
 50.081055 /  19.895325 / 219.70 / 0.50 / 9 / 39.1816 / 30-12-2021 / 19:01:41.00 / 92.88 / 51.75 / 204.15
 50.081047 /  19.895321 / 219.70 / 0.48 / 9 / 38.8987 / 30-12-2021 / 19:01:42.00 / 92.88 / 51.75 / 211.22
 50.081047 /  19.895321 / 219.70 / 0.48 / 9 / 37.7589 / 30-12-2021 / 19:01:42.00 / 92.88 / 51.75 / 211.22
 50.081047 /  19.895321 / 219.70 / 0.48 / 9 / 38.8987 / 30-12-2021 / 19:01:42.00 / 92.88 / 51.75 / 211.22
 50.081039 /  19.895313 / 219.70 / 0.52 / 9 / 37.7589 / 30-12-2021 / 19:01:43.00 / 92.88 / 51.75 / 218.29
 50.081039 /  19.895313 / 219.60 / 0.52 / 9 / 38.0418 / 30-12-2021 / 19:01:43.00 / 92.88 / 51.75 / 218.29
 50.081036 /  19.895311 / 219.60 / 0.41 / 9 / 37.4719 / 30-12-2021 / 19:01:44.00 / 92.81 / 51.75 / 226.71
 50.081036 /  19.895311 / 219.50 / 0.41 / 9 / 37.7589 / 30-12-2021 / 19:01:44.00 / 92.81 / 51.75 / 226.71
 50.081036 /  19.895311 / 219.50 / 0.41 / 9 / 37.7589 / 30-12-2021 / 19:01:44.00 / 92.81 / 51.75 / 226.71
 50.081032 /  19.895308 / 219.50 / 0.44 / 9 / 38.0418 / 30-12-2021 / 19:01:45.00 / 92.81 / 51.75 / 233.58
 50.081032 /  19.895308 / 219.50 / 0.44 / 9 / 37.7589 / 30-12-2021 / 19:01:45.00 / 92.81 / 51.75 / 233.58
 50.081032 /  19.895308 / 219.50 / 0.44 / 9 / 37.7589 / 30-12-2021 / 19:01:45.00 / 92.81 / 51.75 / 233.58
 50.081028 /  19.895306 / 219.50 / 0.37 / 9 / 38.6117 / 30-12-2021 / 19:01:46.00 / 92.75 / 51.81 / 242.05
 50.081028 /  19.895306 / 219.40 / 0.37 / 9 / 39.4686 / 30-12-2021 / 19:01:46.00 / 92.75 / 51.81 / 242.05
 50.081028 /  19.895306 / 219.40 / 0.37 / 9 / 38.3288 / 30-12-2021 / 19:01:46.00 / 92.75 / 51.81 / 242.05
 50.081028 /  19.895300 / 219.40 / 0.37 / 9 / 40.0385 / 30-12-2021 / 19:01:47.00 / 92.75 / 51.75 / 248.97
 50.081028 /  19.895300 / 219.40 / 0.37 / 9 / 40.0385 / 30-12-2021 / 19:01:47.00 / 92.75 / 51.75 / 248.97
 50.081028 /  19.895300 / 219.40 / 0.37 / 9 / 40.0385 / 30-12-2021 / 19:01:47.00 / 92.75 / 51.75 / 248.97
 50.081024 /  19.895300 / 219.40 / 0.35 / 9 / 39.4686 / 30-12-2021 / 19:01:48.00 / 92.75 / 51.75 / 256.13
 50.081024 /  19.895300 / 219.30 / 0.35 / 9 / 39.4686 / 30-12-2021 / 19:01:48.00 / 92.75 / 51.75 / 256.13
 50.081024 /  19.895300 / 219.30 / 0.35 / 9 / 39.4686 / 30-12-2021 / 19:01:48.00 / 92.75 / 51.75 / 256.13
 50.081024 /  19.895300 / 219.30 / 0.28 / 9 / 39.4686 / 30-12-2021 / 19:01:49.00 / 92.75 / 51.81 / 263.29
 50.081024 /  19.895300 / 219.30 / 0.28 / 9 / 39.1816 / 30-12-2021 / 19:01:49.00 / 92.75 / 51.81 / 263.29
 50.081024 /  19.895300 / 219.30 / 0.28 / 9 / 39.1816 / 30-12-2021 / 19:01:49.00 / 92.75 / 51.81 / 263.29
 50.081020 /  19.895300 / 219.30 / 0.24 / 9 / 38.8987 / 30-12-2021 / 19:01:50.00 / 92.75 / 51.81 / 263.29
 50.081020 /  19.895300 / 219.30 / 0.24 / 9 / 38.8987 / 30-12-2021 / 19:01:50.00 / 92.69 / 51.81 / 271.82
 50.081020 /  19.895300 / 219.30 / 0.24 / 9 / 38.8987 / 30-12-2021 / 19:01:50.00 / 92.69 / 51.81 / 271.82
 50.081020 /  19.895300 / 219.30 / 0.24 / 9 / 38.8987 / 30-12-2021 / 19:01:51.00 / 92.69 / 51.75 / 278.78
 50.081020 /  19.895300 / 219.20 / 0.24 / 9 / 39.4686 / 30-12-2021 / 19:01:51.00 / 92.69 / 51.75 / 278.78
 50.081020 /  19.895300 / 219.20 / 0.24 / 9 / 39.4686 / 30-12-2021 / 19:01:51.00 / 92.69 / 51.75 / 278.78
 50.081017 /  19.895298 / 219.20 / 0.26 / 9 / 39.1816 / 30-12-2021 / 19:01:52.00 / 92.63 / 51.75 / 287.35
 50.081017 /  19.895298 / 219.20 / 0.26 / 9 / 39.4686 / 30-12-2021 / 19:01:52.00 / 92.63 / 51.75 / 287.35
 50.081017 /  19.895298 / 219.20 / 0.26 / 9 / 39.1816 / 30-12-2021 / 19:01:52.00 / 92.63 / 51.75 / 287.35
 50.081020 /  19.895302 / 219.20 / 0.28 / 9 / 38.8987 / 30-12-2021 / 19:01:53.00 / 92.63 / 51.75 / 294.36
 50.081020 /  19.895302 / 219.20 / 0.28 / 9 / 39.4686 / 30-12-2021 / 19:01:53.00 / 92.63 / 51.75 / 294.36
 50.081020 /  19.895302 / 219.20 / 0.28 / 9 / 39.7515 / 30-12-2021 / 19:01:53.00 / 92.63 / 51.75 / 294.36
 50.081028 /  19.895302 / 219.20 / 0.26 / 9 / 39.7515 / 30-12-2021 / 19:01:54.00 / 92.63 / 51.75 / 301.62
 50.081028 /  19.895302 / 219.20 / 0.26 / 9 / 39.7515 / 30-12-2021 / 19:01:54.00 / 92.63 / 51.75 / 301.62
 50.081028 /  19.895302 / 219.20 / 0.26 / 9 / 38.8987 / 30-12-2021 / 19:01:54.00 / 92.63 / 51.75 / 301.62
 50.081032 /  19.895302 / 219.20 / 0.26 / 9 / 38.8987 / 30-12-2021 / 19:01:55.00 / 92.63 / 51.75 / 308.88
 50.081032 /  19.895302 / 219.10 / 0.26 / 9 / 38.8987 / 30-12-2021 / 19:01:55.00 / 92.63 / 51.75 / 308.88
 50.081032 /  19.895302 / 219.10 / 0.26 / 9 / 37.7589 / 30-12-2021 / 19:01:55.00 / 92.63 / 51.75 / 308.88
 50.081036 /  19.895302 / 219.10 / 0.24 / 9 / 36.902 / 30-12-2021 / 19:01:56.00 / 92.56 / 51.81 / 317.50
 50.081036 /  19.895302 / 219.10 / 0.24 / 9 / 36.6191 / 30-12-2021 / 19:01:56.00 / 92.56 / 51.81 / 317.50
 50.081036 /  19.895302 / 219.10 / 0.24 / 9 / 36.902 / 30-12-2021 / 19:01:56.00 / 92.56 / 51.81 / 317.50
 50.081036 /  19.895300 / 219.10 / 0.20 / 9 / 37.4719 / 30-12-2021 / 19:01:57.00 / 92.56 / 51.75 / 324.56
 50.081036 /  19.895300 / 219.10 / 0.20 / 9 / 37.4719 / 30-12-2021 / 19:01:57.00 / 92.56 / 51.75 / 324.56
 50.081036 /  19.895300 / 219.10 / 0.20 / 9 / 37.4719 / 30-12-2021 / 19:01:57.00 / 92.56 / 51.75 / 324.56
 50.081043 /  19.895304 / 219.10 / 0.22 / 9 / 39.4686 / 30-12-2021 / 19:01:58.00 / 92.50 / 51.75 / 333.23
 50.081043 /  19.895304 / 219.10 / 0.22 / 9 / 39.7515 / 30-12-2021 / 19:01:58.00 / 92.50 / 51.75 / 333.23
 50.081043 /  19.895304 / 219.10 / 0.22 / 9 / 39.1816 / 30-12-2021 / 19:01:58.00 / 92.50 / 51.75 / 333.23
 50.081047 /  19.895306 / 219.10 / 0.22 / 9 / 38.8987 / 30-12-2021 / 19:01:59.00 / 92.50 / 51.81 / 340.34
 50.081047 /  19.895306 / 219.10 / 0.22 / 9 / 38.8987 / 30-12-2021 / 19:01:59.00 / 92.50 / 51.81 / 340.34
 50.081047 /  19.895306 / 219.10 / 0.22 / 9 / 38.8987 / 30-12-2021 / 19:01:59.00 / 92.50 / 51.81 / 340.34
 50.081055 /  19.895308 / 219.10 / 0.24 / 9 / 38.8987 / 30-12-2021 / 19:02:00.00 / 92.50 / 51.81 / 347.69
 50.081055 /  19.895308 / 219.10 / 0.24 / 9 / 38.8987 / 30-12-2021 / 19:02:00.00 / 92.50 / 51.81 / 347.69
 50.081055 /  19.895308 / 219.10 / 0.24 / 9 / 38.8987 / 30-12-2021 / 19:02:00.00 / 92.50 / 51.81 / 347.69
 50.081055 /  19.895309 / 219.10 / 0.09 / 9 / 38.0418 / 30-12-2021 / 19:02:01.00 / 92.44 / 51.75 / 356.41
 50.081055 /  19.895309 / 219.10 / 0.09 / 9 / 35.7622 / 30-12-2021 / 19:02:01.00 / 92.44 / 51.75 / 356.41
 50.081055 /  19.895309 / 219.10 / 0.09 / 9 / 36.0492 / 30-12-2021 / 19:02:01.00 / 92.44 / 51.75 / 356.41
 50.081055 /  19.895309 / 219.10 / 0.41 / 9 / 37.7589 / 30-12-2021 / 19:02:02.00 / 92.44 / 51.75 / 363.57
 50.081055 /  19.895309 / 219.00 / 0.41 / 9 / 37.7589 / 30-12-2021 / 19:02:02.00 / 92.44 / 51.75 / 363.57
 50.081055 /  19.895309 / 219.00 / 0.41 / 9 / 37.7589 / 30-12-2021 / 19:02:02.00 / 92.44 / 51.75 / 363.57
 50.081055 /  19.895309 / 219.00 / 0.26 / 9 / 37.7589 / 30-12-2021 / 19:02:03.00 / 92.44 / 51.75 / 370.97
 50.081055 /  19.895309 / 219.00 / 0.26 / 9 / 38.0418 / 30-12-2021 / 19:02:03.00 / 92.44 / 51.75 / 370.97
 50.081055 /  19.895309 / 219.00 / 0.26 / 9 / 37.7589 / 30-12-2021 / 19:02:03.00 / 92.44 / 51.75 / 370.97
 50.081059 /  19.895313 / 219.00 / 0.28 / 9 / 37.7589 / 30-12-2021 / 19:02:04.00 / 92.38 / 51.81 / 379.74
 50.081059 /  19.895313 / 219.00 / 0.28 / 9 / 36.6191 / 30-12-2021 / 19:02:04.00 / 92.38 / 51.81 / 379.74
 50.081059 /  19.895313 / 219.00 / 0.28 / 9 / 37.7589 / 30-12-2021 / 19:02:04.00 / 92.38 / 51.81 / 379.74
 50.081059 /  19.895315 / 219.00 / 0.17 / 9 / 37.7589 / 30-12-2021 / 19:02:05.00 / 92.38 / 51.75 / 386.94
 50.081059 /  19.895315 / 219.00 / 0.17 / 9 / 37.7589 / 30-12-2021 / 19:02:05.00 / 92.38 / 51.75 / 386.94
 50.081059 /  19.895315 / 219.00 / 0.17 / 9 / 37.189 / 30-12-2021 / 19:02:05.00 / 92.38 / 51.75 / 386.94
 50.081059 /  19.895315 / 219.00 / 0.17 / 9 / 37.189 / 30-12-2021 / 19:02:06.00 / 92.31 / 51.81 / 395.76
 50.081059 /  19.895315 / 219.00 / 0.17 / 9 / 37.189 / 30-12-2021 / 19:02:06.00 / 92.31 / 51.81 / 395.76
 50.081059 /  19.895315 / 219.00 / 0.17 / 9 / 37.189 / 30-12-2021 / 19:02:06.00 / 92.31 / 51.81 / 395.76
 50.081066 /  19.895321 / 219.00 / 0.13 / 9 / 37.189 / 30-12-2021 / 19:02:07.00 / 92.31 / 51.81 / 403.01
 50.081066 /  19.895321 / 218.90 / 0.13 / 9 / 37.189 / 30-12-2021 / 19:02:07.00 / 92.31 / 51.81 / 403.01
 50.081066 /  19.895321 / 218.90 / 0.13 / 9 / 37.4719 / 30-12-2021 / 19:02:07.00 / 92.31 / 51.81 / 403.01
 50.081070 /  19.895321 / 218.90 / 0.09 / 9 / 34.9094 / 30-12-2021 / 19:02:08.00 / 92.31 / 51.81 / 410.51
 50.081070 /  19.895321 / 218.90 / 0.09 / 9 / 36.0492 / 30-12-2021 / 19:02:08.00 / 92.31 / 51.81 / 410.51
 50.081070 /  19.895321 / 218.90 / 0.09 / 9 / 36.6191 / 30-12-2021 / 19:02:08.00 / 92.31 / 51.81 / 410.51
 50.081074 /  19.895323 / 218.90 / 0.09 / 9 / 36.6191 / 30-12-2021 / 19:02:09.00 / 92.25 / 51.75 / 419.37
 50.081074 /  19.895323 / 218.90 / 0.09 / 9 / 36.6191 / 30-12-2021 / 19:02:09.00 / 92.25 / 51.75 / 419.37
 50.081074 /  19.895323 / 218.90 / 0.09 / 9 / 35.1923 / 30-12-2021 / 19:02:09.00 / 92.25 / 51.75 / 419.37
 50.081078 /  19.895323 / 218.90 / 0.07 / 9 / 37.189 / 30-12-2021 / 19:02:10.00 / 92.25 / 51.81 / 426.67
 50.081078 /  19.895323 / 218.90 / 0.07 / 9 / 36.902 / 30-12-2021 / 19:02:10.00 / 92.25 / 51.81 / 426.67
 50.081078 /  19.895323 / 218.90 / 0.07 / 9 / 38.0418 / 30-12-2021 / 19:02:10.00 / 92.25 / 51.81 / 426.67
 50.081085 /  19.895330 / 218.90 / 0.11 / 9 / 39.7515 / 30-12-2021 / 19:02:11.00 / 92.25 / 51.75 / 434.22
 50.081085 /  19.895330 / 218.90 / 0.11 / 9 / 39.1816 / 30-12-2021 / 19:02:11.00 / 92.25 / 51.75 / 434.22
 50.081085 /  19.895330 / 218.90 / 0.11 / 9 / 38.8987 / 30-12-2021 / 19:02:11.00 / 92.25 / 51.75 / 434.22
 50.081089 /  19.895336 / 218.90 / 0.17 / 9 / 39.7515 / 30-12-2021 / 19:02:12.00 / 92.19 / 51.81 / 443.14
 50.081089 /  19.895336 / 218.90 / 0.17 / 9 / 39.7515 / 30-12-2021 / 19:02:12.00 / 92.19 / 51.81 / 443.14
 50.081089 /  19.895336 / 218.90 / 0.17 / 9 / 36.902 / 30-12-2021 / 19:02:12.00 / 92.19 / 51.81 / 443.14
 50.081093 /  19.895342 / 218.90 / 0.26 / 9 / 37.4719 / 30-12-2021 / 19:02:13.00 / 92.19 / 51.75 / 450.48
 50.081093 /  19.895342 / 218.90 / 0.26 / 9 / 37.4719 / 30-12-2021 / 19:02:13.00 / 92.19 / 51.75 / 450.48
 50.081093 /  19.895342 / 218.90 / 0.26 / 9 / 37.7589 / 30-12-2021 / 19:02:13.00 / 92.19 / 51.75 / 450.48
 50.081097 /  19.895348 / 218.90 / 0.35 / 9 / 37.189 / 30-12-2021 / 19:02:14.00 / 92.13 / 51.75 / 459.44
 50.081097 /  19.895348 / 218.80 / 0.35 / 9 / 37.189 / 30-12-2021 / 19:02:14.00 / 92.13 / 51.75 / 459.44
 50.081097 /  19.895348 / 218.80 / 0.35 / 9 / 36.3321 / 30-12-2021 / 19:02:14.00 / 92.13 / 51.75 / 459.44
 50.081100 /  19.895357 / 218.80 / 0.43 / 9 / 37.7589 / 30-12-2021 / 19:02:15.00 / 92.13 / 51.81 / 466.84
 50.081100 /  19.895357 / 218.80 / 0.43 / 9 / 37.7589 / 30-12-2021 / 19:02:15.00 / 92.13 / 51.81 / 466.84
 50.081100 /  19.895357 / 218.80 / 0.43 / 9 / 38.3288 / 30-12-2021 / 19:02:15.00 / 92.13 / 51.81 / 466.84
 50.081100 /  19.895361 / 218.80 / 0.46 / 9 / 38.3288 / 30-12-2021 / 19:02:16.00 / 92.13 / 51.75 / 474.49
 50.081100 /  19.895361 / 218.80 / 0.46 / 9 / 38.3288 / 30-12-2021 / 19:02:16.00 / 92.13 / 51.75 / 474.49
 50.081100 /  19.895361 / 218.80 / 0.46 / 9 / 38.0418 / 30-12-2021 / 19:02:16.00 / 92.13 / 51.75 / 474.49
 50.081100 /  19.895363 / 218.80 / 0.59 / 9 / 38.3288 / 30-12-2021 / 19:02:17.00 / 92.13 / 51.75 / 482.14
 50.081100 /  19.895363 / 218.80 / 0.59 / 9 / 38.0418 / 30-12-2021 / 19:02:17.00 / 92.13 / 51.75 / 482.14
 50.081100 /  19.895363 / 218.80 / 0.59 / 9 / 36.6191 / 30-12-2021 / 19:02:17.00 / 92.13 / 51.75 / 482.14
 50.081100 /  19.895365 / 218.80 / 0.50 / 9 / 36.6191 / 30-12-2021 / 19:02:18.00 / 92.06 / 51.75 / 491.14
 50.081100 /  19.895365 / 218.80 / 0.50 / 9 / 36.6191 / 30-12-2021 / 19:02:18.00 / 92.06 / 51.75 / 491.14
 50.081100 /  19.895365 / 218.80 / 0.50 / 9 / 36.902 / 30-12-2021 / 19:02:18.00 / 92.06 / 51.75 / 491.14
 50.081104 /  19.895367 / 218.80 / 0.41 / 9 / 36.902 / 30-12-2021 / 19:02:19.00 / 92.06 / 51.75 / 498.59
 50.081104 /  19.895367 / 218.80 / 0.41 / 9 / 36.902 / 30-12-2021 / 19:02:19.00 / 92.06 / 51.75 / 498.59
 50.081104 /  19.895367 / 218.80 / 0.41 / 9 / 36.902 / 30-12-2021 / 19:02:19.00 / 92.06 / 51.75 / 498.59
 50.081104 /  19.895369 / 218.80 / 0.30 / 9 / 38.6117 / 30-12-2021 / 19:02:20.00 / 92.00 / 51.75 / 507.65
 50.081104 /  19.895369 / 218.80 / 0.30 / 9 / 38.6117 / 30-12-2021 / 19:02:20.00 / 92.00 / 51.75 / 507.65
 50.081104 /  19.895369 / 218.80 / 0.30 / 9 / 38.6117 / 30-12-2021 / 19:02:20.00 / 92.00 / 51.75 / 507.65
 50.081104 /  19.895370 / 218.80 / 0.17 / 9 / 38.3288 / 30-12-2021 / 19:02:21.00 / 92.00 / 51.75 / 515.14
 50.081104 /  19.895370 / 218.80 / 0.17 / 9 / 38.6117 / 30-12-2021 / 19:02:21.00 / 92.00 / 51.75 / 515.14
 50.081104 /  19.895370 / 218.80 / 0.17 / 9 / 36.0492 / 30-12-2021 / 19:02:21.00 / 92.00 / 51.75 / 515.14
 50.081104 /  19.895370 / 218.80 / 0.02 / 9 / 39.1816 / 30-12-2021 / 19:02:22.00 / 92.00 / 51.81 / 522.88
 50.081104 /  19.895370 / 218.80 / 0.02 / 9 / 38.0418 / 30-12-2021 / 19:02:22.00 / 92.00 / 51.81 / 522.88
 50.081104 /  19.895370 / 218.80 / 0.02 / 9 / 39.1816 / 30-12-2021 / 19:02:22.00 / 92.00 / 51.81 / 522.88
 50.081104 /  19.895370 / 218.80 / 0.11 / 9 / 38.8987 / 30-12-2021 / 19:02:23.00 / 91.94 / 51.81 / 531.99
 50.081104 /  19.895370 / 218.80 / 0.11 / 9 / 38.6117 / 30-12-2021 / 19:02:23.00 / 91.94 / 51.81 / 531.99
 50.081104 /  19.895370 / 218.80 / 0.11 / 9 / 36.3321 / 30-12-2021 / 19:02:23.00 / 91.94 / 51.81 / 531.99
 50.081104 /  19.895370 / 218.80 / 0.06 / 9 / 39.4686 / 30-12-2021 / 19:02:24.00 / 91.94 / 51.81 / 539.53
 50.081104 /  19.895370 / 218.80 / 0.06 / 9 / 39.1816 / 30-12-2021 / 19:02:24.00 / 91.94 / 51.81 / 539.53
 50.081104 /  19.895370 / 218.80 / 0.06 / 9 / 39.1816 / 30-12-2021 / 19:02:24.00 / 91.94 / 51.81 / 539.53
 50.081104 /  19.895370 / 218.80 / 0.17 / 9 / 39.4686 / 30-12-2021 / 19:02:25.00 / 91.94 / 51.75 / 547.32
 50.081104 /  19.895370 / 218.80 / 0.17 / 9 / 39.4686 / 30-12-2021 / 19:02:25.00 / 91.94 / 51.75 / 547.32
 50.081104 /  19.895370 / 218.80 / 0.17 / 9 / 39.7515 / 30-12-2021 / 19:02:25.00 / 91.94 / 51.75 / 547.32
 50.081100 /  19.895370 / 218.80 / 0.04 / 9 / 39.7515 / 30-12-2021 / 19:02:26.00 / 91.88 / 51.75 / 556.48
 50.081100 /  19.895370 / 218.80 / 0.04 / 9 / 39.1816 / 30-12-2021 / 19:02:26.00 / 91.88 / 51.75 / 556.48
 50.081100 /  19.895370 / 218.80 / 0.04 / 9 / 38.8987 / 30-12-2021 / 19:02:26.00 / 91.88 / 51.75 / 556.48
 50.081100 /  19.895370 / 218.80 / 0.13 / 9 / 38.8987 / 30-12-2021 / 19:02:27.00 / 91.88 / 51.81 / 564.07
 50.081100 /  19.895370 / 218.80 / 0.13 / 9 / 38.8987 / 30-12-2021 / 19:02:27.00 / 91.88 / 51.81 / 564.07
 50.081100 /  19.895370 / 218.80 / 0.13 / 9 / 38.6117 / 30-12-2021 / 19:02:27.00 / 91.88 / 51.81 / 564.07
 50.081100 /  19.895370 / 218.80 / 0.24 / 9 / 38.6117 / 30-12-2021 / 19:02:28.00 / 91.88 / 51.81 / 571.91
 50.081100 /  19.895370 / 218.80 / 0.24 / 9 / 38.3288 / 30-12-2021 / 19:02:28.00 / 91.88 / 51.81 / 571.91
 50.081100 /  19.895370 / 218.80 / 0.24 / 9 / 39.1816 / 30-12-2021 / 19:02:28.00 / 91.88 / 51.81 / 571.91
 50.081104 /  19.895372 / 218.80 / 0.07 / 9 / 37.7589 / 30-12-2021 / 19:02:29.00 / 91.81 / 51.75 / 581.11
 50.081104 /  19.895372 / 218.80 / 0.07 / 9 / 37.189 / 30-12-2021 / 19:02:29.00 / 91.81 / 51.75 / 581.11
 50.081104 /  19.895372 / 218.80 / 0.07 / 9 / 37.189 / 30-12-2021 / 19:02:29.00 / 91.81 / 51.75 / 581.11
 50.081100 /  19.895372 / 218.80 / 0.06 / 9 / 37.189 / 30-12-2021 / 19:02:30.00 / 91.81 / 51.81 / 588.75
 50.081100 /  19.895372 / 218.80 / 0.06 / 9 / 37.7589 / 30-12-2021 / 19:02:30.00 / 91.81 / 51.81 / 588.75
 50.081100 /  19.895372 / 218.80 / 0.06 / 9 / 37.189 / 30-12-2021 / 19:02:30.00 / 91.81 / 51.81 / 588.75
 50.081100 /  19.895372 / 218.80 / 0.07 / 9 / 37.4719 / 30-12-2021 / 19:02:31.00 / 91.81 / 51.81 / 596.64
 50.081100 /  19.895372 / 218.80 / 0.07 / 9 / 37.4719 / 30-12-2021 / 19:02:31.00 / 91.81 / 51.81 / 596.64
 50.081100 /  19.895372 / 218.80 / 0.07 / 9 / 38.3288 / 30-12-2021 / 19:02:31.00 / 91.81 / 51.81 / 596.64
 50.081100 /  19.895370 / 218.80 / 0.22 / 9 / 37.7589 / 30-12-2021 / 19:02:32.00 / 91.75 / 51.81 / 605.89
 50.081100 /  19.895370 / 218.80 / 0.22 / 9 / 38.0418 / 30-12-2021 / 19:02:32.00 / 91.75 / 51.81 / 605.89
 50.081100 /  19.895370 / 218.80 / 0.22 / 9 / 38.3288 / 30-12-2021 / 19:02:32.00 / 91.75 / 51.81 / 605.89
 50.081100 /  19.895370 / 218.80 / 0.11 / 9 / 38.8987 / 30-12-2021 / 19:02:33.00 / 91.75 / 51.75 / 613.58
 50.081100 /  19.895370 / 218.80 / 0.11 / 9 / 38.8987 / 30-12-2021 / 19:02:33.00 / 91.75 / 51.75 / 613.58
 50.081100 /  19.895370 / 218.80 / 0.11 / 9 / 38.0418 / 30-12-2021 / 19:02:33.00 / 91.75 / 51.75 / 613.58
 50.081100 /  19.895370 / 218.80 / 0.13 / 9 / 37.7589 / 30-12-2021 / 19:02:34.00 / 91.75 / 51.81 / 621.51
 50.081100 /  19.895370 / 218.80 / 0.13 / 9 / 37.189 / 30-12-2021 / 19:02:34.00 / 91.75 / 51.81 / 621.51
 50.081100 /  19.895370 / 218.80 / 0.13 / 9 / 37.4719 / 30-12-2021 / 19:02:34.00 / 91.75 / 51.81 / 621.51
 50.081108 /  19.895374 / 218.90 / 0.13 / 9 / 37.7589 / 30-12-2021 / 19:02:42.00 / 91.75 / 51.81 / 629.45
 50.081108 /  19.895374 / 218.90 / 0.13 / 9 / 37.7589 / 30-12-2021 / 19:02:42.00 / 91.75 / 51.81 / 629.45
 50.081112 /  19.895374 / 218.90 / 0.26 / 9 / 37.189 / 30-12-2021 / 19:02:43.00 / 91.50 / 51.75 / 642.83
 50.081112 /  19.895374 / 218.90 / 0.26 / 9 / 37.189 / 30-12-2021 / 19:02:43.00 / 91.50 / 51.75 / 642.83
 50.081112 /  19.895374 / 218.90 / 0.26 / 9 / 37.189 / 30-12-2021 / 19:02:43.00 / 91.50 / 51.75 / 642.83
 50.081108 /  19.895369 / 219.00 / 0.22 / 9 / 36.902 / 30-12-2021 / 19:02:44.00 / 91.50 / 51.75 / 649.96
 50.081108 /  19.895369 / 219.00 / 0.22 / 9 / 35.7622 / 30-12-2021 / 19:02:44.00 / 91.50 / 51.75 / 649.96
 50.081108 /  19.895369 / 219.00 / 0.22 / 9 / 37.189 / 30-12-2021 / 19:02:44.00 / 91.50 / 51.75 / 649.96
 50.081104 /  19.895363 / 219.10 / 0.20 / 9 / 37.189 / 30-12-2021 / 19:02:45.00 / 91.50 / 51.75 / 658.10
 50.081104 /  19.895363 / 219.10 / 0.20 / 9 / 37.4719 / 30-12-2021 / 19:02:45.00 / 91.50 / 51.75 / 658.10
 50.081104 /  19.895363 / 219.10 / 0.20 / 9 / 37.4719 / 30-12-2021 / 19:02:45.00 / 91.50 / 51.75 / 658.10
 50.081100 /  19.895357 / 219.20 / 0.15 / 9 / 37.189 / 30-12-2021 / 19:02:46.00 / 91.50 / 51.75 / 666.23
 50.081100 /  19.895357 / 219.20 / 0.15 / 9 / 37.4719 / 30-12-2021 / 19:02:46.00 / 91.50 / 51.75 / 666.23
 50.081100 /  19.895357 / 219.20 / 0.15 / 9 / 38.3288 / 30-12-2021 / 19:02:46.00 / 91.50 / 51.75 / 666.23
 50.081100 /  19.895351 / 219.30 / 0.13 / 9 / 38.3288 / 30-12-2021 / 19:02:47.00 / 91.50 / 51.75 / 674.36
 50.081100 /  19.895351 / 219.30 / 0.13 / 9 / 38.3288 / 30-12-2021 / 19:02:47.00 / 91.50 / 51.75 / 674.36
 50.081100 /  19.895351 / 219.30 / 0.13 / 9 / 37.7589 / 30-12-2021 / 19:02:47.00 / 91.50 / 51.75 / 674.36
 50.081097 /  19.895348 / 219.40 / 0.11 / 9 / 37.4719 / 30-12-2021 / 19:02:48.00 / 91.50 / 51.75 / 682.49
 50.081097 /  19.895348 / 219.40 / 0.11 / 9 / 37.4719 / 30-12-2021 / 19:02:48.00 / 91.50 / 51.75 / 682.49
 50.081097 /  19.895348 / 219.40 / 0.11 / 9 / 37.189 / 30-12-2021 / 19:02:48.00 / 91.50 / 51.75 / 682.49
 50.081097 /  19.895346 / 219.50 / 0.09 / 9 / 38.6117 / 30-12-2021 / 19:02:49.00 / 91.44 / 51.75 / 691.98
 50.081097 /  19.895346 / 219.50 / 0.09 / 9 / 37.189 / 30-12-2021 / 19:02:49.00 / 91.44 / 51.75 / 691.98
 50.081097 /  19.895346 / 219.50 / 0.09 / 9 / 37.189 / 30-12-2021 / 19:02:49.00 / 91.44 / 51.75 / 691.98
 50.081097 /  19.895344 / 219.60 / 0.09 / 9 / 38.0418 / 30-12-2021 / 19:02:50.00 / 91.44 / 51.75 / 699.91
 50.081097 /  19.895344 / 219.60 / 0.09 / 9 / 38.3288 / 30-12-2021 / 19:02:50.00 / 91.44 / 51.75 / 699.91
 50.081097 /  19.895344 / 219.60 / 0.09 / 9 / 38.6117 / 30-12-2021 / 19:02:50.00 / 91.44 / 51.75 / 699.91
 50.081097 /  19.895342 / 219.70 / 0.09 / 9 / 38.8987 / 30-12-2021 / 19:02:51.00 / 91.44 / 51.75 / 708.09
 50.081097 /  19.895342 / 219.70 / 0.09 / 9 / 38.8987 / 30-12-2021 / 19:02:51.00 / 91.44 / 51.75 / 708.09
 50.081097 /  19.895342 / 219.70 / 0.09 / 9 / 38.8987 / 30-12-2021 / 19:02:51.00 / 91.44 / 51.75 / 708.09
 50.081097 /  19.895340 / 219.80 / 0.11 / 9 / 39.1816 / 30-12-2021 / 19:02:52.00 / 91.38 / 51.81 / 717.63
 50.081097 /  19.895340 / 219.80 / 0.11 / 9 / 39.1816 / 30-12-2021 / 19:02:52.00 / 91.38 / 51.81 / 717.63
 50.081097 /  19.895340 / 219.80 / 0.11 / 9 / 38.6117 / 30-12-2021 / 19:02:52.00 / 91.38 / 51.81 / 717.63
 50.081097 /  19.895338 / 219.90 / 0.15 / 9 / 38.8987 / 30-12-2021 / 19:02:53.00 / 91.38 / 51.75 / 725.61
 50.081097 /  19.895338 / 219.90 / 0.15 / 9 / 38.8987 / 30-12-2021 / 19:02:53.00 / 91.38 / 51.75 / 725.61
 50.081097 /  19.895338 / 219.90 / 0.15 / 9 / 38.0418 / 30-12-2021 / 19:02:53.00 / 91.38 / 51.75 / 725.61
 50.081097 /  19.895336 / 220.00 / 0.15 / 9 / 38.6117 / 30-12-2021 / 19:02:54.00 / 91.38 / 51.75 / 733.84
 50.081097 /  19.895336 / 220.00 / 0.15 / 9 / 37.7589 / 30-12-2021 / 19:02:54.00 / 91.38 / 51.75 / 733.84
 50.081097 /  19.895336 / 220.00 / 0.15 / 9 / 36.902 / 30-12-2021 / 19:02:54.00 / 91.38 / 51.75 / 733.84
 50.081097 /  19.895336 / 220.10 / 0.15 / 9 / 36.902 / 30-12-2021 / 19:02:55.00 / 91.31 / 51.75 / 743.43
 50.081097 /  19.895336 / 220.10 / 0.15 / 9 / 36.902 / 30-12-2021 / 19:02:55.00 / 91.31 / 51.75 / 743.43
 50.081097 /  19.895336 / 220.10 / 0.15 / 9 / 36.6191 / 30-12-2021 / 19:02:55.00 / 91.31 / 51.75 / 743.43
 50.081097 /  19.895338 / 220.20 / 0.11 / 9 / 36.6191 / 30-12-2021 / 19:02:56.00 / 91.31 / 51.75 / 751.45
 50.081097 /  19.895338 / 220.20 / 0.11 / 9 / 36.6191 / 30-12-2021 / 19:02:56.00 / 91.31 / 51.75 / 751.45
 50.081097 /  19.895338 / 220.20 / 0.11 / 9 / 37.189 / 30-12-2021 / 19:02:56.00 / 91.31 / 51.75 / 751.45
 50.081097 /  19.895338 / 220.30 / 0.09 / 9 / 37.189 / 30-12-2021 / 19:02:57.00 / 91.31 / 51.75 / 759.73
 50.081097 /  19.895338 / 220.30 / 0.09 / 9 / 37.189 / 30-12-2021 / 19:02:57.00 / 91.31 / 51.75 / 759.73
 50.081097 /  19.895338 / 220.30 / 0.09 / 9 / 36.902 / 30-12-2021 / 19:02:57.00 / 91.31 / 51.75 / 759.73
 50.081097 /  19.895342 / 220.40 / 0.11 / 9 / 36.902 / 30-12-2021 / 19:02:58.00 / 91.25 / 51.75 / 769.37
 50.081097 /  19.895342 / 220.40 / 0.11 / 9 / 35.7622 / 30-12-2021 / 19:02:58.00 / 91.25 / 51.75 / 769.37
 50.081097 /  19.895342 / 220.40 / 0.11 / 9 / 37.189 / 30-12-2021 / 19:02:58.00 / 91.25 / 51.75 / 769.37
 50.081104 /  19.895346 / 220.50 / 0.19 / 9 / 37.189 / 30-12-2021 / 19:02:59.00 / 91.25 / 51.81 / 777.44
 50.081104 /  19.895346 / 220.50 / 0.19 / 9 / 36.902 / 30-12-2021 / 19:02:59.00 / 91.25 / 51.81 / 777.44
 50.081108 /  19.895348 / 220.50 / 0.20 / 9 / 38.6117 / 30-12-2021 / 19:03:00.00 / 91.25 / 51.75 / 785.77
 50.081108 /  19.895348 / 220.50 / 0.20 / 9 / 38.0418 / 30-12-2021 / 19:03:00.00 / 91.25 / 51.75 / 785.77
 50.081108 /  19.895348 / 220.50 / 0.20 / 9 / 38.3288 / 30-12-2021 / 19:03:00.00 / 91.25 / 51.75 / 785.77
 50.081112 /  19.895351 / 220.50 / 0.20 / 9 / 38.3288 / 30-12-2021 / 19:03:01.00 / 91.25 / 51.75 / 794.09
 50.081112 /  19.895351 / 220.60 / 0.20 / 9 / 38.0418 / 30-12-2021 / 19:03:01.00 / 91.25 / 51.75 / 794.09
 50.081112 /  19.895351 / 220.60 / 0.20 / 9 / 36.902 / 30-12-2021 / 19:03:01.00 / 91.25 / 51.75 / 794.09
 50.081116 /  19.895353 / 220.70 / 0.20 / 9 / 36.902 / 30-12-2021 / 19:03:02.00 / 91.19 / 51.81 / 803.78
 50.081116 /  19.895353 / 220.70 / 0.20 / 9 / 35.1923 / 30-12-2021 / 19:03:02.00 / 91.19 / 51.81 / 803.78
 50.081116 /  19.895353 / 220.70 / 0.15 / 9 / 36.902 / 30-12-2021 / 19:03:03.00 / 91.19 / 51.75 / 811.90
 50.081116 /  19.895353 / 220.80 / 0.15 / 9 / 36.6191 / 30-12-2021 / 19:03:03.00 / 91.19 / 51.75 / 811.90
 50.081116 /  19.895353 / 220.80 / 0.15 / 9 / 36.902 / 30-12-2021 / 19:03:03.00 / 91.19 / 51.75 / 811.90
 50.081116 /  19.895353 / 220.80 / 0.11 / 9 / 38.6117 / 30-12-2021 / 19:03:04.00 / 91.13 / 51.75 / 821.63
 50.081116 /  19.895353 / 220.80 / 0.11 / 9 / 38.6117 / 30-12-2021 / 19:03:04.00 / 91.13 / 51.75 / 821.63
 50.081116 /  19.895353 / 220.80 / 0.11 / 9 / 38.3288 / 30-12-2021 / 19:03:04.00 / 91.13 / 51.75 / 821.63
 50.081120 /  19.895359 / 220.80 / 0.11 / 9 / 37.7589 / 30-12-2021 / 19:03:05.00 / 91.19 / 51.75 / 828.44
 50.081120 /  19.895359 / 220.80 / 0.11 / 9 / 36.6191 / 30-12-2021 / 19:03:05.00 / 91.19 / 51.75 / 828.44
 50.081120 /  19.895359 / 220.80 / 0.11 / 9 / 36.902 / 30-12-2021 / 19:03:05.00 / 91.19 / 51.75 / 828.44
 50.081123 /  19.895359 / 220.90 / 0.06 / 9 / 36.902 / 30-12-2021 / 19:03:06.00 / 91.13 / 51.75 / 838.43
 50.081123 /  19.895359 / 220.90 / 0.06 / 9 / 37.189 / 30-12-2021 / 19:03:06.00 / 91.13 / 51.75 / 838.43
 50.081123 /  19.895359 / 220.90 / 0.04 / 9 / 37.189 / 30-12-2021 / 19:03:07.00 / 91.13 / 51.81 / 846.60
 50.081123 /  19.895359 / 221.00 / 0.04 / 9 / 37.189 / 30-12-2021 / 19:03:07.00 / 91.13 / 51.81 / 846.60
 50.081123 /  19.895359 / 221.00 / 0.04 / 9 / 35.7622 / 30-12-2021 / 19:03:07.00 / 91.13 / 51.81 / 846.60
 50.081123 /  19.895359 / 221.00 / 0.04 / 9 / 37.189 / 30-12-2021 / 19:03:08.00 / 91.13 / 51.75 / 855.02
 50.081123 /  19.895359 / 221.00 / 0.04 / 9 / 36.0492 / 30-12-2021 / 19:03:08.00 / 91.13 / 51.75 / 855.02
 50.081123 /  19.895359 / 221.00 / 0.04 / 9 / 37.4719 / 30-12-2021 / 19:03:08.00 / 91.13 / 51.75 / 855.02
 50.081127 /  19.895363 / 221.00 / 0.04 / 9 / 38.0418 / 30-12-2021 / 19:03:09.00 / 91.06 / 51.75 / 864.80
 50.081127 /  19.895363 / 221.00 / 0.04 / 9 / 38.0418 / 30-12-2021 / 19:03:09.00 / 91.06 / 51.75 / 864.80
 50.081127 /  19.895363 / 221.00 / 0.04 / 9 / 37.189 / 30-12-2021 / 19:03:09.00 / 91.06 / 51.75 / 864.80
 50.081127 /  19.895363 / 221.00 / 0.04 / 9 / 39.1816 / 30-12-2021 / 19:03:09.00 / 91.06 / 51.75 / 873.02
 50.081123 /  19.895361 / 221.10 / 0.04 / 9 / 40.6084 / 30-12-2021 / 19:03:10.00 / 91.06 / 51.75 / 873.02
 50.081123 /  19.895361 / 221.10 / 0.04 / 9 / 38.8987 / 30-12-2021 / 19:03:10.00 / 91.06 / 51.75 / 873.02
 50.081127 /  19.895363 / 221.10 / 0.02 / 9 / 40.6084 / 30-12-2021 / 19:03:11.00 / 91.06 / 51.75 / 881.49
 50.081127 /  19.895363 / 221.10 / 0.02 / 9 / 39.4686 / 30-12-2021 / 19:03:11.00 / 91.06 / 51.75 / 881.49
 50.081127 /  19.895363 / 221.10 / 0.02 / 9 / 39.4686 / 30-12-2021 / 19:03:11.00 / 91.06 / 51.75 / 881.49
 50.081131 /  19.895365 / 221.10 / 0.04 / 9 / 39.4686 / 30-12-2021 / 19:03:12.00 / 91.06 / 51.81 / 889.96
 50.081131 /  19.895365 / 221.20 / 0.04 / 9 / 39.1816 / 30-12-2021 / 19:03:12.00 / 91.06 / 51.81 / 889.96
 50.081131 /  19.895365 / 221.20 / 0.04 / 9 / 36.902 / 30-12-2021 / 19:03:12.00 / 91.06 / 51.81 / 889.96
 50.081135 /  19.895369 / 221.20 / 0.06 / 9 / 36.902 / 30-12-2021 / 19:03:13.00 / 91.06 / 51.75 / 898.43
 50.081135 /  19.895369 / 221.20 / 0.06 / 9 / 36.902 / 30-12-2021 / 19:03:13.00 / 91.06 / 51.75 / 898.43
 50.081135 /  19.895369 / 221.20 / 0.06 / 9 / 36.902 / 30-12-2021 / 19:03:13.00 / 91.06 / 51.75 / 898.43
 50.081139 /  19.895370 / 221.20 / 0.06 / 9 / 38.0418 / 30-12-2021 / 19:03:14.00 / 91.00 / 51.75 / 908.26
 50.081139 /  19.895370 / 221.30 / 0.06 / 9 / 38.0418 / 30-12-2021 / 19:03:14.00 / 91.00 / 51.75 / 908.26
 50.081139 /  19.895370 / 221.30 / 0.06 / 9 / 39.4686 / 30-12-2021 / 19:03:14.00 / 91.00 / 51.75 / 908.26
 50.081142 /  19.895372 / 221.30 / 0.06 / 9 / 39.4686 / 30-12-2021 / 19:03:15.00 / 91.00 / 51.75 / 916.53
 50.081142 /  19.895372 / 221.20 / 0.06 / 9 / 39.7515 / 30-12-2021 / 19:03:15.00 / 91.00 / 51.75 / 916.53
 50.081142 /  19.895372 / 221.20 / 0.06 / 9 / 38.8987 / 30-12-2021 / 19:03:15.00 / 91.00 / 51.75 / 916.53
 50.081142 /  19.895372 / 221.20 / 0.06 / 9 / 38.8987 / 30-12-2021 / 19:03:16.00 / 91.00 / 51.75 / 925.05
 50.081142 /  19.895372 / 221.20 / 0.06 / 9 / 38.8987 / 30-12-2021 / 19:03:16.00 / 91.00 / 51.75 / 925.05
 50.081142 /  19.895372 / 221.20 / 0.06 / 9 / 38.6117 / 30-12-2021 / 19:03:16.00 / 91.00 / 51.75 / 925.05
 50.081146 /  19.895372 / 221.20 / 0.04 / 9 / 36.902 / 30-12-2021 / 19:03:17.00 / 91.00 / 51.75 / 933.57
 50.081146 /  19.895372 / 221.30 / 0.04 / 9 / 36.902 / 30-12-2021 / 19:03:17.00 / 91.00 / 51.75 / 933.57
 50.081146 /  19.895372 / 221.30 / 0.04 / 9 / 37.7589 / 30-12-2021 / 19:03:17.00 / 91.00 / 51.75 / 933.57
 50.081142 /  19.895372 / 221.30 / 0.04 / 9 / 36.6191 / 30-12-2021 / 19:03:18.00 / 90.94 / 51.75 / 943.45
 50.081142 /  19.895372 / 221.30 / 0.04 / 9 / 37.4719 / 30-12-2021 / 19:03:18.00 / 90.94 / 51.75 / 943.45
 50.081142 /  19.895372 / 221.30 / 0.04 / 9 / 38.0418 / 30-12-2021 / 19:03:18.00 / 90.94 / 51.75 / 943.45
 50.081146 /  19.895374 / 221.30 / 0.02 / 9 / 38.0418 / 30-12-2021 / 19:03:19.00 / 90.94 / 51.75 / 951.77
 50.081146 /  19.895374 / 221.40 / 0.02 / 9 / 38.0418 / 30-12-2021 / 19:03:19.00 / 90.94 / 51.75 / 951.77
 50.081146 /  19.895374 / 221.40 / 0.02 / 9 / 38.0418 / 30-12-2021 / 19:03:19.00 / 90.94 / 51.75 / 951.77
 50.081146 /  19.895376 / 221.40 / 0.02 / 9 / 38.6117 / 30-12-2021 / 19:03:20.00 / 90.94 / 51.75 / 960.33
 50.081146 /  19.895376 / 221.50 / 0.02 / 9 / 38.6117 / 30-12-2021 / 19:03:20.00 / 90.94 / 51.75 / 960.33
 50.081146 /  19.895376 / 221.50 / 0.02 / 9 / 36.902 / 30-12-2021 / 19:03:20.00 / 90.94 / 51.75 / 960.33
 50.081146 /  19.895378 / 221.50 / 0.02 / 9 / 36.902 / 30-12-2021 / 19:03:21.00 / 90.94 / 51.75 / 968.90
 50.081146 /  19.895378 / 221.40 / 0.02 / 9 / 37.189 / 30-12-2021 / 19:03:21.00 / 90.94 / 51.75 / 968.90
 50.081146 /  19.895378 / 221.40 / 0.02 / 9 / 36.902 / 30-12-2021 / 19:03:21.00 / 90.94 / 51.75 / 968.90
 50.081146 /  19.895380 / 221.40 / 0.02 / 8 / 37.4719 / 30-12-2021 / 19:03:22.00 / 90.94 / 51.75 / 977.47
 50.081146 /  19.895380 / 221.40 / 0.02 / 8 / 37.7589 / 30-12-2021 / 19:03:22.00 / 90.94 / 51.75 / 977.47
 50.081146 /  19.895380 / 221.40 / 0.02 / 8 / 37.7589 / 30-12-2021 / 19:03:22.00 / 90.94 / 51.75 / 977.47
 50.081146 /  19.895380 / 221.50 / 0.02 / 8 / 38.3288 / 30-12-2021 / 19:03:23.00 / 90.88 / 51.75 / 987.39
 50.081146 /  19.895380 / 221.50 / 0.02 / 8 / 38.6117 / 30-12-2021 / 19:03:23.00 / 90.88 / 51.75 / 987.39
 50.081146 /  19.895380 / 221.50 / 0.06 / 8 / 38.0418 / 30-12-2021 / 19:03:24.00 / 90.88 / 51.75 / 995.76
 50.081146 /  19.895380 / 221.50 / 0.06 / 8 / 38.0418 / 30-12-2021 / 19:03:24.00 / 90.88 / 51.75 / 995.76
 50.081146 /  19.895380 / 221.50 / 0.06 / 8 / 38.0418 / 30-12-2021 / 19:03:24.00 / 90.88 / 51.75 / 995.76
 50.081146 /  19.895382 / 221.50 / 0.02 / 8 / 37.4719 / 30-12-2021 / 19:03:25.00 / 90.88 / 51.75 / 1004.37
 50.081146 /  19.895382 / 221.50 / 0.02 / 8 / 37.4719 / 30-12-2021 / 19:03:25.00 / 90.88 / 51.75 / 1004.37
 50.081146 /  19.895382 / 221.50 / 0.02 / 8 / 37.7589 / 30-12-2021 / 19:03:25.00 / 90.88 / 51.75 / 1004.37
 50.081146 /  19.895382 / 221.50 / 0.02 / 8 / 37.189 / 30-12-2021 / 19:03:26.00 / 90.88 / 51.75 / 1012.99
 50.081146 /  19.895382 / 221.50 / 0.02 / 8 / 37.189 / 30-12-2021 / 19:03:26.00 / 90.88 / 51.75 / 1012.99
 50.081146 /  19.895382 / 221.50 / 0.02 / 8 / 37.189 / 30-12-2021 / 19:03:26.00 / 90.88 / 51.75 / 1012.99
 50.081146 /  19.895382 / 221.50 / 0.02 / 8 / 37.7589 / 30-12-2021 / 19:03:27.00 / 90.88 / 51.75 / 1021.60
 50.081146 /  19.895382 / 221.50 / 0.02 / 8 / 37.4719 / 30-12-2021 / 19:03:27.00 / 90.88 / 51.75 / 1021.60
 50.081146 /  19.895382 / 221.50 / 0.02 / 8 / 38.3288 / 30-12-2021 / 19:03:27.00 / 90.88 / 51.75 / 1021.60
 50.081146 /  19.895382 / 221.50 / 0.02 / 8 / 38.3288 / 30-12-2021 / 19:03:28.00 / 90.81 / 51.75 / 1031.58
 50.081146 /  19.895382 / 221.50 / 0.02 / 8 / 38.6117 / 30-12-2021 / 19:03:28.00 / 90.81 / 51.75 / 1031.58
 50.081146 /  19.895382 / 221.50 / 0.02 / 8 / 38.6117 / 30-12-2021 / 19:03:28.00 / 90.81 / 51.75 / 1031.58
 50.081146 /  19.895382 / 221.50 / 0.00 / 8 / 38.8987 / 30-12-2021 / 19:03:29.00 / 90.88 / 51.75 / 1038.63
 50.081146 /  19.895382 / 221.50 / 0.00 / 8 / 38.8987 / 30-12-2021 / 19:03:29.00 / 90.88 / 51.75 / 1038.63
 50.081146 /  19.895382 / 221.50 / 0.00 / 8 / 38.8987 / 30-12-2021 / 19:03:29.00 / 90.88 / 51.75 / 1038.63
 50.081146 /  19.895382 / 221.50 / 0.06 / 8 / 39.1816 / 30-12-2021 / 19:03:30.00 / 90.88 / 51.75 / 1047.50
 50.081146 /  19.895382 / 221.50 / 0.06 / 8 / 37.7589 / 30-12-2021 / 19:03:30.00 / 90.88 / 51.75 / 1047.50
 50.081146 /  19.895382 / 221.50 / 0.06 / 8 / 37.4719 / 30-12-2021 / 19:03:30.00 / 90.88 / 51.75 / 1047.50
 50.081146 /  19.895382 / 221.50 / 0.02 / 8 / 37.7589 / 30-12-2021 / 19:03:31.00 / 90.81 / 51.75 / 1057.47
 50.081146 /  19.895382 / 221.50 / 0.02 / 8 / 37.7589 / 30-12-2021 / 19:03:31.00 / 90.81 / 51.75 / 1057.47
 50.081146 /  19.895382 / 221.50 / 0.02 / 8 / 36.902 / 30-12-2021 / 19:03:31.00 / 90.81 / 51.75 / 1057.47
 50.081146 /  19.895382 / 221.60 / 0.02 / 9 / 36.902 / 30-12-2021 / 19:03:32.00 / 90.81 / 51.75 / 1065.89
 50.081146 /  19.895382 / 221.60 / 0.02 / 9 / 36.902 / 30-12-2021 / 19:03:32.00 / 90.81 / 51.75 / 1065.89
 50.081146 /  19.895382 / 221.60 / 0.02 / 9 / 36.6191 / 30-12-2021 / 19:03:32.00 / 90.81 / 51.75 / 1065.89
 50.081146 /  19.895384 / 221.60 / 0.02 / 9 / 36.6191 / 30-12-2021 / 19:03:33.00 / 90.81 / 51.75 / 1074.55
 50.081146 /  19.895384 / 221.60 / 0.02 / 9 / 36.6191 / 30-12-2021 / 19:03:33.00 / 90.81 / 51.75 / 1074.55
 50.081146 /  19.895384 / 221.60 / 0.02 / 9 / 37.4719 / 30-12-2021 / 19:03:33.00 / 90.81 / 51.75 / 1074.55
 50.081150 /  19.895388 / 221.60 / 0.04 / 9 / 37.4719 / 30-12-2021 / 19:03:34.00 / 90.81 / 51.75 / 1083.22
 50.081150 /  19.895388 / 221.60 / 0.04 / 9 / 37.7589 / 30-12-2021 / 19:03:34.00 / 90.81 / 51.75 / 1083.22
 50.081150 /  19.895388 / 221.60 / 0.04 / 9 / 38.3288 / 30-12-2021 / 19:03:34.00 / 90.81 / 51.75 / 1083.22
 50.081150 /  19.895388 / 221.60 / 0.02 / 9 / 38.3288 / 30-12-2021 / 19:03:35.00 / 90.81 / 51.75 / 1091.88
 50.081150 /  19.895388 / 221.60 / 0.02 / 9 / 38.3288 / 30-12-2021 / 19:03:35.00 / 90.81 / 51.75 / 1091.88
 50.081150 /  19.895388 / 221.60 / 0.02 / 9 / 38.8987 / 30-12-2021 / 19:03:35.00 / 90.81 / 51.75 / 1091.88
 50.081181 /  19.895405 / 221.10 / 0.07 / 9 / 34.9094 / 30-12-2021 / 19:03:43.00 / 90.81 / 51.75 / 1100.54
 50.081181 /  19.895405 / 221.10 / 0.07 / 9 / 33.7696 / 30-12-2021 / 19:03:43.00 / 90.81 / 51.75 / 1100.54
 50.081184 /  19.895409 / 221.10 / 0.07 / 9 / 34.0525 / 30-12-2021 / 19:03:44.00 / 90.69 / 51.69 / 1111.93
 50.081184 /  19.895409 / 221.00 / 0.07 / 9 / 34.0525 / 30-12-2021 / 19:03:44.00 / 90.69 / 51.69 / 1111.93
 50.081184 /  19.895409 / 221.00 / 0.07 / 9 / 33.7696 / 30-12-2021 / 19:03:44.00 / 90.69 / 51.69 / 1111.93
 50.081188 /  19.895411 / 221.00 / 0.07 / 9 / 34.0525 / 30-12-2021 / 19:03:45.00 / 90.69 / 51.75 / 1120.19
 50.081188 /  19.895411 / 220.90 / 0.07 / 9 / 34.3395 / 30-12-2021 / 19:03:45.00 / 90.69 / 51.75 / 1120.19
 50.081188 /  19.895411 / 220.90 / 0.07 / 9 / 34.0525 / 30-12-2021 / 19:03:45.00 / 90.69 / 51.75 / 1120.19
 50.081196 /  19.895412 / 220.90 / 0.07 / 9 / 33.7696 / 30-12-2021 / 19:03:46.00 / 90.69 / 51.75 / 1128.95
 50.081196 /  19.895412 / 220.70 / 0.07 / 9 / 33.4826 / 30-12-2021 / 19:03:46.00 / 90.69 / 51.75 / 1128.95
 50.081196 /  19.895412 / 220.70 / 0.07 / 9 / 33.7696 / 30-12-2021 / 19:03:46.00 / 90.69 / 51.75 / 1128.95
 50.081200 /  19.895414 / 220.70 / 0.07 / 9 / 32.3428 / 30-12-2021 / 19:03:47.00 / 90.69 / 51.75 / 1137.71
 50.081200 /  19.895414 / 220.60 / 0.07 / 9 / 33.4826 / 30-12-2021 / 19:03:47.00 / 90.69 / 51.75 / 1137.71
 50.081200 /  19.895414 / 220.60 / 0.07 / 9 / 33.4826 / 30-12-2021 / 19:03:47.00 / 90.69 / 51.75 / 1137.71
 50.081203 /  19.895418 / 220.60 / 0.07 / 9 / 33.4826 / 30-12-2021 / 19:03:48.00 / 90.69 / 51.75 / 1146.47
 50.081203 /  19.895418 / 220.60 / 0.07 / 9 / 33.4826 / 30-12-2021 / 19:03:48.00 / 90.69 / 51.75 / 1146.47
 50.081203 /  19.895418 / 220.60 / 0.07 / 9 / 33.4826 / 30-12-2021 / 19:03:48.00 / 90.69 / 51.75 / 1146.47
 50.081207 /  19.895420 / 220.60 / 0.06 / 9 / 33.7696 / 30-12-2021 / 19:03:49.00 / 90.69 / 51.75 / 1155.23
 50.081207 /  19.895420 / 220.50 / 0.06 / 9 / 33.4826 / 30-12-2021 / 19:03:49.00 / 90.69 / 51.75 / 1155.23
 50.081207 /  19.895420 / 220.50 / 0.06 / 9 / 33.7696 / 30-12-2021 / 19:03:49.00 / 90.69 / 51.75 / 1155.23
 50.081211 /  19.895422 / 220.50 / 0.06 / 9 / 31.4859 / 30-12-2021 / 19:03:50.00 / 90.69 / 51.75 / 1163.99
 50.081211 /  19.895422 / 220.50 / 0.06 / 9 / 33.4826 / 30-12-2021 / 19:03:50.00 / 90.69 / 51.75 / 1163.99
 50.081211 /  19.895422 / 220.50 / 0.06 / 9 / 33.4826 / 30-12-2021 / 19:03:50.00 / 90.69 / 51.75 / 1172.75
 50.081215 /  19.895422 / 220.50 / 0.04 / 9 / 32.9127 / 30-12-2021 / 19:03:51.00 / 90.69 / 51.75 / 1172.75
 50.081215 /  19.895422 / 220.50 / 0.04 / 9 / 33.4826 / 30-12-2021 / 19:03:51.00 / 90.69 / 51.75 / 1172.75
 50.081215 /  19.895422 / 220.50 / 0.04 / 9 / 33.1997 / 30-12-2021 / 19:03:52.00 / 90.69 / 51.75 / 1181.51
 50.081215 /  19.895422 / 220.40 / 0.04 / 9 / 34.3395 / 30-12-2021 / 19:03:52.00 / 90.69 / 51.75 / 1181.51
 50.081215 /  19.895422 / 220.40 / 0.04 / 9 / 34.0525 / 30-12-2021 / 19:03:52.00 / 90.69 / 51.75 / 1181.51
 50.081215 /  19.895420 / 220.40 / 0.04 / 9 / 34.6224 / 30-12-2021 / 19:03:53.00 / 90.69 / 51.75 / 1190.27
 50.081215 /  19.895420 / 220.30 / 0.04 / 9 / 32.3428 / 30-12-2021 / 19:03:53.00 / 90.69 / 51.75 / 1190.27
 50.081215 /  19.895420 / 220.30 / 0.04 / 9 / 34.6224 / 30-12-2021 / 19:03:53.00 / 90.63 / 51.75 / 1200.39
 50.081219 /  19.895420 / 220.30 / 0.04 / 9 / 35.1923 / 30-12-2021 / 19:03:54.00 / 90.63 / 51.75 / 1200.39
 50.081219 /  19.895420 / 220.20 / 0.04 / 9 / 35.1923 / 30-12-2021 / 19:03:54.00 / 90.63 / 51.75 / 1200.39
 50.081219 /  19.895420 / 220.20 / 0.04 / 9 / 35.7622 / 30-12-2021 / 19:03:54.00 / 90.63 / 51.75 / 1208.95
 50.081223 /  19.895418 / 220.10 / 0.04 / 9 / 35.7622 / 30-12-2021 / 19:03:55.00 / 90.63 / 51.75 / 1208.95
 50.081223 /  19.895418 / 220.10 / 0.04 / 9 / 35.7622 / 30-12-2021 / 19:03:55.00 / 90.63 / 51.75 / 1208.95
 50.081223 /  19.895418 / 220.10 / 0.02 / 9 / 36.902 / 30-12-2021 / 19:03:56.00 / 90.63 / 51.75 / 1217.76
 50.081223 /  19.895418 / 219.90 / 0.02 / 9 / 35.7622 / 30-12-2021 / 19:03:56.00 / 90.63 / 51.75 / 1217.76
 50.081223 /  19.895418 / 219.90 / 0.02 / 9 / 36.902 / 30-12-2021 / 19:03:56.00 / 90.63 / 51.75 / 1226.57
 50.081223 /  19.895418 / 219.80 / 0.02 / 9 / 36.902 / 30-12-2021 / 19:03:57.00 / 90.63 / 51.75 / 1226.57
 50.081223 /  19.895418 / 219.80 / 0.02 / 9 / 36.902 / 30-12-2021 / 19:03:57.00 / 90.63 / 51.75 / 1226.57
 50.081223 /  19.895414 / 219.80 / 0.02 / 9 / 35.7622 / 30-12-2021 / 19:03:58.00 / 90.63 / 51.75 / 1235.38
 50.081223 /  19.895414 / 219.80 / 0.02 / 9 / 35.4793 / 30-12-2021 / 19:03:58.00 / 90.63 / 51.75 / 1235.38
 50.081223 /  19.895414 / 219.80 / 0.02 / 9 / 36.6191 / 30-12-2021 / 19:03:58.00 / 90.63 / 51.75 / 1235.38
 50.081223 /  19.895414 / 219.80 / 0.07 / 9 / 36.6191 / 30-12-2021 / 19:03:59.00 / 90.63 / 51.75 / 1244.19
 50.081223 /  19.895414 / 219.80 / 0.07 / 9 / 36.902 / 30-12-2021 / 19:03:59.00 / 90.63 / 51.75 / 1244.19
 50.081223 /  19.895414 / 219.80 / 0.07 / 9 / 36.6191 / 30-12-2021 / 19:03:59.00 / 90.63 / 51.75 / 1253.00
 50.081223 /  19.895414 / 219.80 / 0.04 / 9 / 36.6191 / 30-12-2021 / 19:04:00.00 / 90.63 / 51.75 / 1253.00
 50.081223 /  19.895414 / 219.80 / 0.04 / 9 / 36.6191 / 30-12-2021 / 19:04:00.00 / 90.63 / 51.75 / 1253.00
 50.081223 /  19.895414 / 219.80 / 0.07 / 9 / 35.7622 / 30-12-2021 / 19:04:01.00 / 90.63 / 51.75 / 1261.80
 50.081223 /  19.895414 / 219.80 / 0.07 / 9 / 35.4793 / 30-12-2021 / 19:04:01.00 / 90.63 / 51.75 / 1261.80
 50.081223 /  19.895414 / 219.80 / 0.07 / 9 / 35.4793 / 30-12-2021 / 19:04:01.00 / 90.63 / 51.75 / 1261.80
 50.081223 /  19.895414 / 219.80 / 0.02 / 9 / 36.0492 / 30-12-2021 / 19:04:02.00 / 90.63 / 51.75 / 1270.61
 50.081223 /  19.895414 / 219.80 / 0.02 / 9 / 36.0492 / 30-12-2021 / 19:04:02.00 / 90.63 / 51.75 / 1270.61
 50.081223 /  19.895414 / 219.80 / 0.02 / 9 / 36.3321 / 30-12-2021 / 19:04:02.00 / 90.56 / 51.75 / 1280.78
 50.081223 /  19.895414 / 219.80 / 0.02 / 9 / 36.0492 / 30-12-2021 / 19:04:03.00 / 90.56 / 51.75 / 1280.78
 50.081223 /  19.895414 / 219.80 / 0.02 / 9 / 36.3321 / 30-12-2021 / 19:04:03.00 / 90.56 / 51.75 / 1280.78
 50.081223 /  19.895414 / 219.80 / 0.02 / 9 / 36.902 / 30-12-2021 / 19:04:03.00 / 90.63 / 51.75 / 1288.03
 50.081223 /  19.895414 / 219.80 / 0.06 / 9 / 36.6191 / 30-12-2021 / 19:04:04.00 / 90.63 / 51.75 / 1288.03
 50.081223 /  19.895414 / 219.80 / 0.06 / 9 / 37.4719 / 30-12-2021 / 19:04:04.00 / 90.63 / 51.75 / 1288.03
 50.081223 /  19.895414 / 219.80 / 0.06 / 9 / 37.189 / 30-12-2021 / 19:04:04.00 / 90.56 / 51.75 / 1298.45
 50.081223 /  19.895414 / 219.80 / 0.00 / 9 / 36.6191 / 30-12-2021 / 19:04:05.00 / 90.56 / 51.75 / 1298.45
 50.081223 /  19.895414 / 219.80 / 0.00 / 9 / 37.189 / 30-12-2021 / 19:04:05.00 / 90.56 / 51.75 / 1298.45
 50.081223 /  19.895414 / 219.80 / 0.02 / 9 / 37.7589 / 30-12-2021 / 19:04:06.00 / 90.56 / 51.75 / 1307.06
 50.081223 /  19.895414 / 219.80 / 0.02 / 9 / 38.8987 / 30-12-2021 / 19:04:06.00 / 90.56 / 51.75 / 1307.06
 50.081223 /  19.895414 / 219.80 / 0.02 / 9 / 37.7589 / 30-12-2021 / 19:04:06.00 / 90.56 / 51.75 / 1307.06
 50.081219 /  19.895414 / 219.80 / 0.02 / 9 / 38.0418 / 30-12-2021 / 19:04:07.00 / 90.56 / 51.75 / 1315.91
 50.081219 /  19.895414 / 219.80 / 0.02 / 9 / 38.3288 / 30-12-2021 / 19:04:07.00 / 90.56 / 51.75 / 1315.91
 50.081219 /  19.895414 / 219.80 / 0.02 / 9 / 38.3288 / 30-12-2021 / 19:04:07.00 / 90.56 / 51.75 / 1315.91
 50.081219 /  19.895414 / 219.80 / 0.04 / 9 / 38.0418 / 30-12-2021 / 19:04:08.00 / 90.56 / 51.75 / 1324.77
 50.081219 /  19.895414 / 219.80 / 0.04 / 9 / 38.3288 / 30-12-2021 / 19:04:08.00 / 90.56 / 51.75 / 1324.77
 50.081219 /  19.895414 / 219.80 / 0.04 / 9 / 37.4719 / 30-12-2021 / 19:04:08.00 / 90.56 / 51.75 / 1333.63
 50.081219 /  19.895414 / 219.80 / 0.00 / 9 / 37.4719 / 30-12-2021 / 19:04:09.00 / 90.56 / 51.75 / 1333.63
 50.081219 /  19.895414 / 219.90 / 0.00 / 9 / 37.4719 / 30-12-2021 / 19:04:09.00 / 90.56 / 51.75 / 1333.63
 50.081219 /  19.895414 / 219.90 / 0.00 / 9 / 36.902 / 30-12-2021 / 19:04:09.00 / 90.56 / 51.75 / 1342.48
 50.081219 /  19.895414 / 219.90 / 0.02 / 9 / 37.189 / 30-12-2021 / 19:04:10.00 / 90.56 / 51.75 / 1342.48
 50.081219 /  19.895414 / 219.90 / 0.02 / 9 / 36.902 / 30-12-2021 / 19:04:10.00 / 90.56 / 51.75 / 1342.48
 50.081219 /  19.895414 / 219.90 / 0.02 / 9 / 36.3321 / 30-12-2021 / 19:04:10.00 / 90.56 / 51.75 / 1351.34
 50.081219 /  19.895414 / 219.90 / 0.02 / 9 / 36.6191 / 30-12-2021 / 19:04:11.00 / 90.56 / 51.75 / 1351.34
 50.081219 /  19.895414 / 219.90 / 0.02 / 9 / 36.6191 / 30-12-2021 / 19:04:11.00 / 90.56 / 51.75 / 1351.34
 50.081219 /  19.895414 / 219.90 / 0.02 / 9 / 35.7622 / 30-12-2021 / 19:04:11.00 / 90.56 / 51.75 / 1360.20
 50.081219 /  19.895414 / 219.90 / 0.04 / 9 / 37.4719 / 30-12-2021 / 19:04:12.00 / 90.56 / 51.75 / 1360.20
 50.081219 /  19.895414 / 219.90 / 0.04 / 9 / 37.189 / 30-12-2021 / 19:04:12.00 / 90.56 / 51.75 / 1360.20
 50.081219 /  19.895414 / 219.90 / 0.02 / 9 / 36.0492 / 30-12-2021 / 19:04:13.00 / 90.56 / 51.75 / 1369.06
 50.081219 /  19.895414 / 219.90 / 0.02 / 9 / 35.4793 / 30-12-2021 / 19:04:13.00 / 90.56 / 51.75 / 1369.06
 50.081219 /  19.895414 / 219.90 / 0.02 / 9 / 36.0492 / 30-12-2021 / 19:04:13.00 / 90.56 / 51.75 / 1369.06
 50.081219 /  19.895414 / 219.90 / 0.04 / 9 / 36.0492 / 30-12-2021 / 19:04:14.00 / 90.56 / 51.75 / 1377.91
 50.081219 /  19.895414 / 219.90 / 0.04 / 9 / 36.0492 / 30-12-2021 / 19:04:14.00 / 90.56 / 51.75 / 1377.91
 50.081219 /  19.895414 / 219.90 / 0.04 / 9 / 36.902 / 30-12-2021 / 19:04:14.00 / 90.56 / 51.75 / 1386.77
 50.081219 /  19.895414 / 219.90 / 0.04 / 9 / 36.902 / 30-12-2021 / 19:04:15.00 / 90.56 / 51.75 / 1386.77
 50.081219 /  19.895414 / 219.90 / 0.04 / 9 / 36.902 / 30-12-2021 / 19:04:15.00 / 90.56 / 51.75 / 1386.77
 50.081219 /  19.895414 / 219.90 / 0.04 / 9 / 36.6191 / 30-12-2021 / 19:04:16.00 / 90.56 / 51.75 / 1395.63
 50.081219 /  19.895414 / 219.90 / 0.04 / 9 / 36.6191 / 30-12-2021 / 19:04:16.00 / 90.56 / 51.75 / 1395.63
 50.081219 /  19.895414 / 219.90 / 0.04 / 9 / 35.7622 / 30-12-2021 / 19:04:16.00 / 90.56 / 51.75 / 1395.63
 50.081219 /  19.895414 / 219.90 / 0.04 / 9 / 38.0418 / 30-12-2021 / 19:04:17.00 / 90.56 / 51.75 / 1404.48
 50.081219 /  19.895414 / 219.90 / 0.04 / 9 / 38.3288 / 30-12-2021 / 19:04:17.00 / 90.56 / 51.75 / 1404.48
 50.081219 /  19.895414 / 219.90 / 0.04 / 9 / 36.902 / 30-12-2021 / 19:04:17.00 / 90.56 / 51.75 / 1413.34
 50.081219 /  19.895414 / 219.90 / 0.06 / 9 / 36.0492 / 30-12-2021 / 19:04:18.00 / 90.56 / 51.75 / 1413.34
 50.081219 /  19.895414 / 219.90 / 0.06 / 9 / 37.189 / 30-12-2021 / 19:04:18.00 / 90.56 / 51.75 / 1413.34
 50.081219 /  19.895414 / 219.90 / 0.06 / 9 / 35.4793 / 30-12-2021 / 19:04:18.00 / 90.56 / 51.75 / 1422.20
 50.081219 /  19.895414 / 219.90 / 0.07 / 9 / 35.4793 / 30-12-2021 / 19:04:19.00 / 90.56 / 51.75 / 1422.20
 50.081219 /  19.895414 / 219.90 / 0.07 / 9 / 35.4793 / 30-12-2021 / 19:04:19.00 / 90.56 / 51.75 / 1422.20
 50.081219 /  19.895414 / 219.90 / 0.09 / 9 / 36.3321 / 30-12-2021 / 19:04:20.00 / 90.56 / 51.75 / 1431.06
 50.081219 /  19.895414 / 219.90 / 0.09 / 9 / 36.0492 / 30-12-2021 / 19:04:20.00 / 90.56 / 51.75 / 1431.06
 50.081219 /  19.895414 / 219.90 / 0.09 / 9 / 36.0492 / 30-12-2021 / 19:04:20.00 / 90.56 / 51.75 / 1439.91
 50.081219 /  19.895414 / 219.90 / 0.04 / 9 / 35.7622 / 30-12-2021 / 19:04:21.00 / 90.56 / 51.75 / 1439.91
 50.081219 /  19.895414 / 219.90 / 0.04 / 9 / 35.7622 / 30-12-2021 / 19:04:21.00 / 90.56 / 51.75 / 1439.91
 50.081219 /  19.895414 / 219.90 / 0.04 / 9 / 36.902 / 30-12-2021 / 19:04:21.00 / 90.56 / 51.75 / 1448.77
 50.081219 /  19.895414 / 219.90 / 0.06 / 9 / 36.902 / 30-12-2021 / 19:04:22.00 / 90.56 / 51.75 / 1448.77
 50.081219 /  19.895414 / 219.90 / 0.06 / 9 / 36.902 / 30-12-2021 / 19:04:22.00 / 90.56 / 51.75 / 1448.77
 50.081219 /  19.895414 / 219.90 / 0.06 / 9 / 37.7589 / 30-12-2021 / 19:04:22.00 / 90.56 / 51.75 / 1457.63
 50.081219 /  19.895414 / 219.90 / 0.06 / 9 / 37.7589 / 30-12-2021 / 19:04:23.00 / 90.56 / 51.75 / 1457.63
 50.081219 /  19.895414 / 219.90 / 0.06 / 9 / 37.4719 / 30-12-2021 / 19:04:23.00 / 90.56 / 51.75 / 1457.63
 50.081219 /  19.895414 / 219.90 / 0.06 / 9 / 36.3321 / 30-12-2021 / 19:04:24.00 / 90.56 / 51.75 / 1466.48
 50.081219 /  19.895414 / 219.90 / 0.06 / 9 / 36.6191 / 30-12-2021 / 19:04:24.00 / 90.56 / 51.75 / 1466.48
 50.081219 /  19.895414 / 219.90 / 0.06 / 9 / 36.3321 / 30-12-2021 / 19:04:24.00 / 90.56 / 51.75 / 1466.48
 50.081219 /  19.895414 / 219.90 / 0.07 / 9 / 36.0492 / 30-12-2021 / 19:04:25.00 / 90.56 / 51.75 / 1475.34
 50.081219 /  19.895414 / 219.90 / 0.07 / 9 / 36.0492 / 30-12-2021 / 19:04:25.00 / 90.56 / 51.75 / 1475.34
 50.081219 /  19.895414 / 219.90 / 0.07 / 9 / 37.189 / 30-12-2021 / 19:04:25.00 / 90.56 / 51.75 / 1484.20
 50.081219 /  19.895414 / 219.90 / 0.06 / 9 / 38.0418 / 30-12-2021 / 19:04:26.00 / 90.56 / 51.75 / 1484.20
 50.081219 /  19.895414 / 219.90 / 0.06 / 9 / 37.7589 / 30-12-2021 / 19:04:26.00 / 90.56 / 51.75 / 1484.20
 50.081219 /  19.895414 / 219.90 / 0.06 / 9 / 38.0418 / 30-12-2021 / 19:04:26.00 / 90.56 / 51.75 / 1484.20
 50.081219 /  19.895414 / 219.90 / 0.02 / 9 / 37.4719 / 30-12-2021 / 19:04:27.00 / 90.56 / 51.75 / 1493.06
 50.081219 /  19.895414 / 219.90 / 0.02 / 9 / 37.4719 / 30-12-2021 / 19:04:27.00 / 90.56 / 51.75 / 1493.06
 50.081219 /  19.895414 / 219.90 / 0.02 / 9 / 37.7589 / 30-12-2021 / 19:04:27.00 / 90.56 / 51.75 / 1493.06
 50.081219 /  19.895414 / 219.90 / 0.02 / 9 / 36.902 / 30-12-2021 / 19:04:28.00 / 90.56 / 51.75 / 1501.91
 50.081219 /  19.895414 / 219.90 / 0.02 / 9 / 36.902 / 30-12-2021 / 19:04:28.00 / 90.56 / 51.75 / 1501.91
 50.081219 /  19.895414 / 219.90 / 0.02 / 9 / 36.902 / 30-12-2021 / 19:04:28.00 / 90.56 / 51.75 / 1501.91
 50.081219 /  19.895414 / 219.90 / 0.04 / 9 / 37.189 / 30-12-2021 / 19:04:29.00 / 90.56 / 51.75 / 1510.77
 50.081219 /  19.895414 / 220.00 / 0.04 / 9 / 37.189 / 30-12-2021 / 19:04:29.00 / 90.56 / 51.75 / 1510.77
 50.081219 /  19.895414 / 220.00 / 0.04 / 9 / 37.189 / 30-12-2021 / 19:04:29.00 / 90.56 / 51.75 / 1510.77
 50.081219 /  19.895414 / 220.00 / 0.02 / 9 / 36.3321 / 30-12-2021 / 19:04:30.00 / 90.56 / 51.75 / 1519.63
 50.081219 /  19.895414 / 220.00 / 0.02 / 9 / 36.3321 / 30-12-2021 / 19:04:30.00 / 90.56 / 51.75 / 1519.63
 50.081219 /  19.895414 / 220.00 / 0.02 / 9 / 36.0492 / 30-12-2021 / 19:04:30.00 / 90.56 / 51.75 / 1519.63
 50.081219 /  19.895414 / 220.00 / 0.04 / 9 / 36.902 / 30-12-2021 / 19:04:31.00 / 90.56 / 51.75 / 1528.48
 50.081219 /  19.895414 / 220.00 / 0.04 / 9 / 36.902 / 30-12-2021 / 19:04:31.00 / 90.56 / 51.75 / 1528.48
 50.081219 /  19.895414 / 220.00 / 0.04 / 9 / 36.902 / 30-12-2021 / 19:04:31.00 / 90.56 / 51.75 / 1537.34
 50.081219 /  19.895414 / 220.00 / 0.04 / 9 / 36.6191 / 30-12-2021 / 19:04:32.00 / 90.56 / 51.75 / 1537.34
 50.081219 /  19.895414 / 220.00 / 0.04 / 9 / 36.6191 / 30-12-2021 / 19:04:32.00 / 90.56 / 51.75 / 1537.34
 50.081219 /  19.895414 / 220.00 / 0.04 / 9 / 36.0492 / 30-12-2021 / 19:04:33.00 / 90.56 / 51.75 / 1546.20
 50.081219 /  19.895414 / 220.00 / 0.04 / 9 / 36.3321 / 30-12-2021 / 19:04:33.00 / 90.56 / 51.75 / 1546.20
 50.081219 /  19.895414 / 220.00 / 0.04 / 9 / 36.3321 / 30-12-2021 / 19:04:33.00 / 90.56 / 51.75 / 1546.20
 50.081219 /  19.895414 / 220.00 / 0.06 / 9 / 36.3321 / 30-12-2021 / 19:04:34.00 / 90.56 / 51.75 / 1555.06
 50.081219 /  19.895414 / 220.00 / 0.06 / 9 / 36.0492 / 30-12-2021 / 19:04:34.00 / 90.56 / 51.75 / 1555.06
 50.081219 /  19.895414 / 220.00 / 0.06 / 9 / 36.3321 / 30-12-2021 / 19:04:34.00 / 90.56 / 51.75 / 1555.06
 50.081219 /  19.895414 / 220.00 / 0.06 / 9 / 37.189 / 30-12-2021 / 19:04:35.00 / 90.56 / 51.75 / 1563.91
 50.081219 /  19.895414 / 220.00 / 0.06 / 9 / 37.189 / 30-12-2021 / 19:04:35.00 / 90.56 / 51.75 / 1563.91
 50.081219 /  19.895414 / 220.00 / 0.06 / 9 / 38.0418 / 30-12-2021 / 19:04:35.00 / 90.56 / 51.75 / 1572.77
 50.081219 /  19.895414 / 220.00 / 0.04 / 9 / 37.7589 / 30-12-2021 / 19:04:36.00 / 90.56 / 51.75 / 1572.77
 50.081219 /  19.895414 / 220.00 / 0.04 / 9 / 38.0418 / 30-12-2021 / 19:04:36.00 / 90.56 / 51.75 / 1572.77
 50.081219 /  19.895414 / 220.00 / 0.04 / 9 / 37.189 / 30-12-2021 / 19:04:36.00 / 90.56 / 51.75 / 1581.63
 50.081215 /  19.895414 / 220.00 / 0.02 / 9 / 37.189 / 30-12-2021 / 19:04:44.00 / 90.63 / 51.75 / 1589.12
 50.081215 /  19.895414 / 220.00 / 0.02 / 9 / 37.189 / 30-12-2021 / 19:04:44.00 / 90.63 / 51.75 / 1589.12
 50.081215 /  19.895414 / 220.00 / 0.02 / 9 / 36.902 / 30-12-2021 / 19:04:44.00 / 90.63 / 51.75 / 1589.12
 50.081215 /  19.895414 / 220.00 / 0.06 / 9 / 36.3321 / 30-12-2021 / 19:04:45.00 / 90.63 / 51.69 / 1598.18
 50.081215 /  19.895414 / 220.00 / 0.06 / 9 / 36.3321 / 30-12-2021 / 19:04:45.00 / 90.63 / 51.69 / 1598.18
 50.081215 /  19.895414 / 220.00 / 0.06 / 9 / 37.189 / 30-12-2021 / 19:04:45.00 / 90.63 / 51.69 / 1598.18
 50.081215 /  19.895414 / 220.00 / 0.04 / 9 / 37.189 / 30-12-2021 / 19:04:46.00 / 90.63 / 51.75 / 1606.99
 50.081215 /  19.895414 / 220.00 / 0.04 / 9 / 36.902 / 30-12-2021 / 19:04:46.00 / 90.63 / 51.75 / 1606.99
 50.081215 /  19.895414 / 220.00 / 0.04 / 9 / 37.189 / 30-12-2021 / 19:04:46.00 / 90.63 / 51.75 / 1606.99
 50.081215 /  19.895414 / 220.00 / 0.04 / 9 / 37.189 / 30-12-2021 / 19:04:47.00 / 90.69 / 51.69 / 1614.44
 50.081215 /  19.895414 / 220.00 / 0.04 / 9 / 36.902 / 30-12-2021 / 19:04:47.00 / 90.69 / 51.69 / 1614.44
 50.081215 /  19.895414 / 220.00 / 0.04 / 9 / 36.902 / 30-12-2021 / 19:04:47.00 / 90.69 / 51.69 / 1614.44
 50.081215 /  19.895414 / 220.00 / 0.04 / 9 / 36.902 / 30-12-2021 / 19:04:48.00 / 90.69 / 51.69 / 1623.45
 50.081215 /  19.895414 / 220.00 / 0.04 / 9 / 36.6191 / 30-12-2021 / 19:04:48.00 / 90.69 / 51.69 / 1623.45
 50.081215 /  19.895414 / 220.00 / 0.04 / 9 / 36.6191 / 30-12-2021 / 19:04:48.00 / 90.69 / 51.69 / 1623.45
 50.081215 /  19.895414 / 220.00 / 0.04 / 9 / 36.6191 / 30-12-2021 / 19:04:49.00 / 90.75 / 51.75 / 1630.85
 50.081215 /  19.895414 / 220.00 / 0.04 / 9 / 36.902 / 30-12-2021 / 19:04:49.00 / 90.75 / 51.75 / 1630.85
 50.081215 /  19.895414 / 220.00 / 0.04 / 9 / 36.6191 / 30-12-2021 / 19:04:49.00 / 90.75 / 51.75 / 1630.85
 50.081215 /  19.895414 / 220.00 / 0.02 / 9 / 36.902 / 30-12-2021 / 19:04:50.00 / 90.75 / 51.75 / 1639.81
 50.081215 /  19.895414 / 220.00 / 0.02 / 9 / 36.902 / 30-12-2021 / 19:04:50.00 / 90.75 / 51.75 / 1639.81
 50.081215 /  19.895414 / 220.00 / 0.02 / 9 / 36.902 / 30-12-2021 / 19:04:50.00 / 90.75 / 51.75 / 1639.81
 50.081215 /  19.895414 / 220.00 / 0.00 / 9 / 36.3321 / 30-12-2021 / 19:04:51.00 / 90.81 / 51.75 / 1647.16
 50.081215 /  19.895414 / 220.00 / 0.00 / 9 / 36.0492 / 30-12-2021 / 19:04:51.00 / 90.81 / 51.75 / 1647.16
 50.081215 /  19.895414 / 220.00 / 0.00 / 9 / 36.3321 / 30-12-2021 / 19:04:51.00 / 90.81 / 51.75 / 1647.16
 50.081215 /  19.895414 / 220.00 / 0.00 / 9 / 37.189 / 30-12-2021 / 19:04:52.00 / 90.81 / 51.69 / 1656.08
 50.081215 /  19.895414 / 220.00 / 0.00 / 9 / 37.189 / 30-12-2021 / 19:04:52.00 / 90.81 / 51.69 / 1656.08
 50.081215 /  19.895414 / 220.00 / 0.00 / 9 / 37.189 / 30-12-2021 / 19:04:52.00 / 90.81 / 51.69 / 1656.08
 50.081215 /  19.895414 / 220.00 / 0.00 / 9 / 38.6117 / 30-12-2021 / 19:04:53.00 / 90.88 / 51.75 / 1663.38
 50.081215 /  19.895414 / 220.00 / 0.00 / 9 / 38.6117 / 30-12-2021 / 19:04:53.00 / 90.88 / 51.75 / 1663.38
 50.081215 /  19.895414 / 220.00 / 0.00 / 9 / 38.3288 / 30-12-2021 / 19:04:53.00 / 90.88 / 51.75 / 1663.38
 50.081215 /  19.895414 / 220.00 / 0.00 / 9 / 38.8987 / 30-12-2021 / 19:04:54.00 / 90.88 / 51.75 / 1672.24
 50.081215 /  19.895414 / 220.00 / 0.00 / 9 / 38.0418 / 30-12-2021 / 19:04:54.00 / 90.88 / 51.75 / 1672.24
 50.081215 /  19.895414 / 220.00 / 0.00 / 9 / 38.0418 / 30-12-2021 / 19:04:54.00 / 90.88 / 51.75 / 1672.24
 50.081215 /  19.895414 / 220.00 / 0.02 / 9 / 38.0418 / 30-12-2021 / 19:04:55.00 / 90.88 / 51.75 / 1680.86
 50.081215 /  19.895414 / 220.00 / 0.02 / 9 / 38.0418 / 30-12-2021 / 19:04:55.00 / 90.88 / 51.75 / 1680.86
 50.081215 /  19.895414 / 220.00 / 0.02 / 9 / 38.3288 / 30-12-2021 / 19:04:55.00 / 90.88 / 51.75 / 1680.86
 50.081215 /  19.895414 / 220.00 / 0.02 / 9 / 39.1816 / 30-12-2021 / 19:04:56.00 / 90.94 / 51.75 / 1688.11
 50.081215 /  19.895414 / 220.00 / 0.02 / 9 / 39.1816 / 30-12-2021 / 19:04:56.00 / 90.94 / 51.75 / 1688.11
 50.081215 /  19.895414 / 220.00 / 0.02 / 9 / 36.902 / 30-12-2021 / 19:04:56.00 / 90.94 / 51.75 / 1688.11
 50.081215 /  19.895414 / 220.00 / 0.00 / 9 / 39.1816 / 30-12-2021 / 19:04:57.00 / 90.94 / 51.75 / 1696.93
 50.081215 /  19.895414 / 220.00 / 0.00 / 9 / 38.8987 / 30-12-2021 / 19:04:57.00 / 90.94 / 51.75 / 1696.93
 50.081215 /  19.895414 / 220.00 / 0.00 / 9 / 39.1816 / 30-12-2021 / 19:04:57.00 / 90.94 / 51.75 / 1696.93
 50.081215 /  19.895414 / 220.00 / 0.00 / 9 / 38.8987 / 30-12-2021 / 19:04:58.00 / 91.00 / 51.75 / 1704.14
 50.081215 /  19.895414 / 220.00 / 0.00 / 8 / 38.8987 / 30-12-2021 / 19:04:58.00 / 91.00 / 51.75 / 1704.14
 50.081215 /  19.895414 / 220.00 / 0.00 / 8 / 38.6117 / 30-12-2021 / 19:04:58.00 / 91.00 / 51.75 / 1704.14
 50.081215 /  19.895414 / 220.00 / 0.00 / 8 / 40.3255 / 30-12-2021 / 19:04:59.00 / 91.00 / 51.75 / 1712.90
 50.081215 /  19.895414 / 220.00 / 0.00 / 9 / 39.7515 / 30-12-2021 / 19:04:59.00 / 91.00 / 51.75 / 1712.90
 50.081215 /  19.895414 / 220.00 / 0.00 / 9 / 39.4686 / 30-12-2021 / 19:04:59.00 / 91.00 / 51.75 / 1712.90
 50.081215 /  19.895414 / 220.00 / 0.00 / 9 / 38.8987 / 30-12-2021 / 19:05:00.00 / 91.06 / 51.75 / 1720.06
 50.081215 /  19.895414 / 220.00 / 0.00 / 9 / 38.8987 / 30-12-2021 / 19:05:00.00 / 91.06 / 51.75 / 1720.06
 50.081215 /  19.895414 / 220.00 / 0.00 / 9 / 38.6117 / 30-12-2021 / 19:05:00.00 / 91.06 / 51.75 / 1720.06
 50.081215 /  19.895414 / 220.00 / 0.04 / 9 / 38.0418 / 30-12-2021 / 19:05:01.00 / 91.06 / 51.75 / 1728.78
 50.081215 /  19.895414 / 220.00 / 0.04 / 9 / 38.3288 / 30-12-2021 / 19:05:01.00 / 91.06 / 51.75 / 1728.78
 50.081215 /  19.895414 / 220.00 / 0.04 / 9 / 38.3288 / 30-12-2021 / 19:05:01.00 / 91.06 / 51.75 / 1728.78
 50.081215 /  19.895414 / 220.00 / 0.04 / 9 / 38.0418 / 30-12-2021 / 19:05:02.00 / 91.13 / 51.75 / 1735.89
 50.081215 /  19.895414 / 220.00 / 0.04 / 9 / 38.0418 / 30-12-2021 / 19:05:02.00 / 91.13 / 51.75 / 1735.89
 50.081215 /  19.895414 / 220.00 / 0.04 / 9 / 38.6117 / 30-12-2021 / 19:05:02.00 / 91.13 / 51.75 / 1735.89
 50.081215 /  19.895414 / 220.00 / 0.04 / 9 / 38.6117 / 30-12-2021 / 19:05:03.00 / 91.13 / 51.75 / 1744.56
 50.081215 /  19.895414 / 220.00 / 0.04 / 9 / 38.6117 / 30-12-2021 / 19:05:03.00 / 91.13 / 51.75 / 1744.56
 50.081215 /  19.895414 / 220.00 / 0.04 / 9 / 38.6117 / 30-12-2021 / 19:05:03.00 / 91.13 / 51.75 / 1744.56
 50.081215 /  19.895414 / 220.00 / 0.04 / 9 / 39.4686 / 30-12-2021 / 19:05:04.00 / 91.13 / 51.69 / 1752.98
 50.081215 /  19.895414 / 220.00 / 0.04 / 9 / 39.4686 / 30-12-2021 / 19:05:04.00 / 91.13 / 51.69 / 1752.98
 50.081215 /  19.895414 / 220.00 / 0.04 / 9 / 39.4686 / 30-12-2021 / 19:05:04.00 / 91.13 / 51.69 / 1752.98
 50.081215 /  19.895414 / 220.00 / 0.02 / 9 / 37.7589 / 30-12-2021 / 19:05:05.00 / 91.19 / 51.75 / 1760.04
 50.081215 /  19.895414 / 220.00 / 0.02 / 9 / 38.0418 / 30-12-2021 / 19:05:05.00 / 91.19 / 51.75 / 1760.04
 50.081215 /  19.895414 / 220.00 / 0.02 / 9 / 38.0418 / 30-12-2021 / 19:05:05.00 / 91.19 / 51.75 / 1760.04
 50.081215 /  19.895414 / 220.00 / 0.02 / 9 / 36.902 / 30-12-2021 / 19:05:06.00 / 91.19 / 51.69 / 1768.67
 50.081215 /  19.895414 / 220.00 / 0.02 / 9 / 36.902 / 30-12-2021 / 19:05:06.00 / 91.19 / 51.69 / 1768.67
 50.081215 /  19.895414 / 220.00 / 0.02 / 9 / 37.7589 / 30-12-2021 / 19:05:06.00 / 91.19 / 51.69 / 1768.67
 50.081215 /  19.895414 / 220.00 / 0.02 / 9 / 37.7589 / 30-12-2021 / 19:05:07.00 / 91.25 / 51.75 / 1775.68
 50.081215 /  19.895414 / 220.00 / 0.02 / 9 / 37.189 / 30-12-2021 / 19:05:07.00 / 91.25 / 51.75 / 1775.68
 50.081215 /  19.895414 / 220.00 / 0.02 / 9 / 37.7589 / 30-12-2021 / 19:05:07.00 / 91.25 / 51.75 / 1775.68
 50.081215 /  19.895414 / 220.00 / 0.04 / 9 / 38.3288 / 30-12-2021 / 19:05:08.00 / 91.25 / 51.75 / 1784.26
 50.081215 /  19.895414 / 220.00 / 0.04 / 9 / 38.0418 / 30-12-2021 / 19:05:08.00 / 91.25 / 51.75 / 1784.26
 50.081215 /  19.895414 / 220.00 / 0.04 / 9 / 38.0418 / 30-12-2021 / 19:05:08.00 / 91.25 / 51.75 / 1784.26
 50.081215 /  19.895416 / 220.00 / 0.04 / 9 / 36.902 / 30-12-2021 / 19:05:09.00 / 91.31 / 51.75 / 1791.22
 50.081215 /  19.895416 / 220.00 / 0.04 / 9 / 38.3288 / 30-12-2021 / 19:05:09.00 / 91.31 / 51.75 / 1791.22
 50.081215 /  19.895416 / 220.00 / 0.04 / 9 / 38.6117 / 30-12-2021 / 19:05:09.00 / 91.31 / 51.75 / 1791.22
 50.081215 /  19.895416 / 220.00 / 0.04 / 9 / 39.4686 / 30-12-2021 / 19:05:10.00 / 91.31 / 51.75 / 1799.75
 50.081215 /  19.895416 / 220.00 / 0.04 / 9 / 39.1816 / 30-12-2021 / 19:05:10.00 / 91.31 / 51.75 / 1799.75
 50.081215 /  19.895416 / 220.00 / 0.04 / 9 / 39.1816 / 30-12-2021 / 19:05:10.00 / 91.31 / 51.75 / 1799.75
 50.081215 /  19.895416 / 220.00 / 0.02 / 9 / 39.4686 / 30-12-2021 / 19:05:11.00 / 91.38 / 51.69 / 1806.66
 50.081215 /  19.895416 / 220.00 / 0.02 / 9 / 39.1816 / 30-12-2021 / 19:05:11.00 / 91.38 / 51.69 / 1806.66
 50.081215 /  19.895416 / 220.00 / 0.02 / 9 / 38.8987 / 30-12-2021 / 19:05:11.00 / 91.38 / 51.69 / 1806.66
 50.081215 /  19.895416 / 220.00 / 0.04 / 9 / 38.8987 / 30-12-2021 / 19:05:12.00 / 91.38 / 51.69 / 1815.14
 50.081215 /  19.895416 / 220.00 / 0.04 / 9 / 38.8987 / 30-12-2021 / 19:05:12.00 / 91.38 / 51.69 / 1815.14
 50.081215 /  19.895416 / 220.00 / 0.04 / 9 / 38.8987 / 30-12-2021 / 19:05:12.00 / 91.38 / 51.69 / 1815.14
 50.081215 /  19.895416 / 220.00 / 0.02 / 9 / 39.1816 / 30-12-2021 / 19:05:13.00 / 91.38 / 51.75 / 1823.37
 50.081215 /  19.895416 / 220.00 / 0.02 / 9 / 39.1816 / 30-12-2021 / 19:05:13.00 / 91.38 / 51.75 / 1823.37
 50.081215 /  19.895416 / 220.00 / 0.02 / 9 / 39.4686 / 30-12-2021 / 19:05:13.00 / 91.38 / 51.75 / 1823.37
 50.081215 /  19.895416 / 220.00 / 0.04 / 9 / 38.8987 / 30-12-2021 / 19:05:14.00 / 91.38 / 51.75 / 1831.59
 50.081215 /  19.895416 / 220.10 / 0.04 / 9 / 38.6117 / 30-12-2021 / 19:05:14.00 / 91.38 / 51.75 / 1831.59
 50.081215 /  19.895416 / 220.10 / 0.04 / 9 / 38.8987 / 30-12-2021 / 19:05:14.00 / 91.38 / 51.75 / 1831.59
 50.081215 /  19.895416 / 220.10 / 0.04 / 9 / 39.7515 / 30-12-2021 / 19:05:15.00 / 91.44 / 51.75 / 1838.46
 50.081215 /  19.895416 / 220.10 / 0.04 / 9 / 39.4686 / 30-12-2021 / 19:05:15.00 / 91.44 / 51.75 / 1838.46
 50.081215 /  19.895416 / 220.10 / 0.04 / 9 / 40.0385 / 30-12-2021 / 19:05:15.00 / 91.44 / 51.75 / 1838.46
 50.081215 /  19.895416 / 220.10 / 0.02 / 9 / 40.0385 / 30-12-2021 / 19:05:16.00 / 91.50 / 51.75 / 1845.53
 50.081215 /  19.895416 / 220.10 / 0.02 / 9 / 40.0385 / 30-12-2021 / 19:05:16.00 / 91.50 / 51.75 / 1845.53
 50.081215 /  19.895416 / 220.10 / 0.02 / 9 / 39.7515 / 30-12-2021 / 19:05:16.00 / 91.50 / 51.75 / 1845.53
 50.081215 /  19.895416 / 220.10 / 0.04 / 9 / 38.6117 / 30-12-2021 / 19:05:17.00 / 91.50 / 51.75 / 1853.91
 50.081215 /  19.895416 / 220.10 / 0.04 / 9 / 38.0418 / 30-12-2021 / 19:05:17.00 / 91.50 / 51.75 / 1853.91
 50.081215 /  19.895416 / 220.10 / 0.04 / 9 / 38.6117 / 30-12-2021 / 19:05:17.00 / 91.50 / 51.75 / 1853.91
 50.081215 /  19.895416 / 220.10 / 0.04 / 9 / 39.4686 / 30-12-2021 / 19:05:18.00 / 91.56 / 51.75 / 1860.68
 50.081215 /  19.895416 / 220.10 / 0.04 / 9 / 39.1816 / 30-12-2021 / 19:05:18.00 / 91.56 / 51.75 / 1860.68
 50.081215 /  19.895416 / 220.10 / 0.04 / 9 / 39.4686 / 30-12-2021 / 19:05:18.00 / 91.56 / 51.75 / 1860.68
 50.081215 /  19.895416 / 220.10 / 0.06 / 9 / 40.0385 / 30-12-2021 / 19:05:19.00 / 91.56 / 51.75 / 1869.02
 50.081215 /  19.895416 / 220.10 / 0.06 / 9 / 39.7515 / 30-12-2021 / 19:05:19.00 / 91.56 / 51.75 / 1869.02
 50.081215 /  19.895416 / 220.10 / 0.06 / 9 / 39.7515 / 30-12-2021 / 19:05:19.00 / 91.56 / 51.75 / 1869.02
 50.081215 /  19.895416 / 220.10 / 0.07 / 9 / 39.4686 / 30-12-2021 / 19:05:20.00 / 91.56 / 51.75 / 1877.10
 50.081215 /  19.895416 / 220.10 / 0.07 / 9 / 39.4686 / 30-12-2021 / 19:05:20.00 / 91.56 / 51.75 / 1877.10
 50.081215 /  19.895416 / 220.10 / 0.07 / 9 / 39.4686 / 30-12-2021 / 19:05:20.00 / 91.56 / 51.75 / 1877.10
 50.081215 /  19.895416 / 220.10 / 0.13 / 9 / 38.6117 / 30-12-2021 / 19:05:21.00 / 91.63 / 51.75 / 1883.82
 50.081215 /  19.895416 / 220.10 / 0.13 / 9 / 38.6117 / 30-12-2021 / 19:05:21.00 / 91.63 / 51.75 / 1883.82
 50.081215 /  19.895416 / 220.10 / 0.13 / 9 / 36.902 / 30-12-2021 / 19:05:21.00 / 91.63 / 51.75 / 1883.82
 50.081215 /  19.895416 / 220.10 / 0.09 / 9 / 37.7589 / 30-12-2021 / 19:05:22.00 / 91.63 / 51.69 / 1892.10
 50.081215 /  19.895416 / 220.10 / 0.09 / 9 / 38.0418 / 30-12-2021 / 19:05:22.00 / 91.63 / 51.69 / 1892.10
 50.081215 /  19.895416 / 220.10 / 0.09 / 9 / 37.7589 / 30-12-2021 / 19:05:22.00 / 91.63 / 51.69 / 1892.10
 50.081215 /  19.895416 / 220.10 / 0.07 / 9 / 38.0418 / 30-12-2021 / 19:05:23.00 / 91.63 / 51.75 / 1900.14
 50.081215 /  19.895416 / 220.10 / 0.07 / 9 / 37.7589 / 30-12-2021 / 19:05:23.00 / 91.63 / 51.75 / 1900.14
 50.081215 /  19.895416 / 220.10 / 0.07 / 9 / 39.4686 / 30-12-2021 / 19:05:23.00 / 91.63 / 51.75 / 1900.14
 50.081207 /  19.895414 / 220.10 / 0.09 / 9 / 39.7515 / 30-12-2021 / 19:05:24.00 / 91.69 / 51.75 / 1906.81
 50.081207 /  19.895414 / 220.20 / 0.09 / 9 / 39.7515 / 30-12-2021 / 19:05:24.00 / 91.69 / 51.75 / 1906.81
 50.081207 /  19.895414 / 220.20 / 0.09 / 9 / 39.7515 / 30-12-2021 / 19:05:24.00 / 91.69 / 51.75 / 1906.81
 50.081203 /  19.895414 / 220.20 / 0.11 / 9 / 40.0385 / 30-12-2021 / 19:05:25.00 / 91.69 / 51.75 / 1915.05
 50.081203 /  19.895414 / 220.30 / 0.11 / 8 / 40.0385 / 30-12-2021 / 19:05:25.00 / 91.69 / 51.75 / 1915.05
 50.081203 /  19.895414 / 220.30 / 0.11 / 8 / 39.4686 / 30-12-2021 / 19:05:25.00 / 91.69 / 51.75 / 1915.05
 50.081196 /  19.895418 / 220.30 / 0.09 / 8 / 39.7515 / 30-12-2021 / 19:05:26.00 / 91.75 / 51.75 / 1921.67
 50.081196 /  19.895418 / 220.40 / 0.09 / 9 / 39.4686 / 30-12-2021 / 19:05:26.00 / 91.75 / 51.75 / 1921.67
 50.081196 /  19.895418 / 220.40 / 0.09 / 9 / 39.4686 / 30-12-2021 / 19:05:26.00 / 91.75 / 51.75 / 1921.67
 50.081192 /  19.895418 / 220.40 / 0.09 / 9 / 38.8987 / 30-12-2021 / 19:05:27.00 / 91.75 / 51.75 / 1929.86
 50.081192 /  19.895418 / 220.50 / 0.09 / 9 / 38.8987 / 30-12-2021 / 19:05:27.00 / 91.75 / 51.75 / 1929.86
 50.081192 /  19.895418 / 220.50 / 0.09 / 9 / 39.1816 / 30-12-2021 / 19:05:27.00 / 91.75 / 51.75 / 1929.86
 50.081188 /  19.895418 / 220.50 / 0.07 / 9 / 38.8987 / 30-12-2021 / 19:05:28.00 / 91.75 / 51.75 / 1937.80
 50.081188 /  19.895418 / 220.60 / 0.07 / 9 / 38.8987 / 30-12-2021 / 19:05:28.00 / 91.75 / 51.75 / 1937.80
 50.081188 /  19.895418 / 220.60 / 0.07 / 9 / 38.8987 / 30-12-2021 / 19:05:28.00 / 91.75 / 51.75 / 1937.80
 50.081181 /  19.895416 / 220.60 / 0.07 / 9 / 38.3288 / 30-12-2021 / 19:05:29.00 / 91.81 / 51.75 / 1944.38
 50.081181 /  19.895416 / 220.70 / 0.07 / 9 / 38.3288 / 30-12-2021 / 19:05:29.00 / 91.81 / 51.75 / 1944.38
 50.081181 /  19.895416 / 220.70 / 0.07 / 9 / 38.3288 / 30-12-2021 / 19:05:29.00 / 91.81 / 51.75 / 1944.38
 50.081177 /  19.895414 / 220.70 / 0.07 / 9 / 36.902 / 30-12-2021 / 19:05:30.00 / 91.81 / 51.75 / 1952.51
 50.081177 /  19.895414 / 220.80 / 0.07 / 9 / 38.3288 / 30-12-2021 / 19:05:30.00 / 91.81 / 51.75 / 1952.51
 50.081177 /  19.895414 / 220.80 / 0.07 / 9 / 38.3288 / 30-12-2021 / 19:05:30.00 / 91.81 / 51.75 / 1952.51
 50.081177 /  19.895412 / 220.80 / 0.07 / 9 / 37.4719 / 30-12-2021 / 19:05:31.00 / 91.81 / 51.75 / 1960.40
 50.081177 /  19.895412 / 220.90 / 0.07 / 9 / 37.4719 / 30-12-2021 / 19:05:31.00 / 91.81 / 51.75 / 1960.40
 50.081177 /  19.895412 / 220.90 / 0.07 / 9 / 37.4719 / 30-12-2021 / 19:05:31.00 / 91.81 / 51.75 / 1960.40
 50.081173 /  19.895412 / 220.90 / 0.07 / 9 / 38.6117 / 30-12-2021 / 19:05:32.00 / 91.88 / 51.75 / 1966.93
 50.081173 /  19.895412 / 220.90 / 0.07 / 9 / 37.7589 / 30-12-2021 / 19:05:32.00 / 91.88 / 51.75 / 1966.93
 50.081173 /  19.895412 / 220.90 / 0.07 / 9 / 37.7589 / 30-12-2021 / 19:05:32.00 / 91.88 / 51.75 / 1966.93
 50.081169 /  19.895412 / 220.90 / 0.06 / 9 / 37.4719 / 30-12-2021 / 19:05:33.00 / 91.94 / 51.69 / 1973.66
 50.081169 /  19.895412 / 221.00 / 0.06 / 9 / 37.4719 / 30-12-2021 / 19:05:33.00 / 91.94 / 51.69 / 1973.66
 50.081169 /  19.895412 / 221.00 / 0.06 / 9 / 37.4719 / 30-12-2021 / 19:05:33.00 / 91.94 / 51.69 / 1973.66
 50.081165 /  19.895411 / 221.00 / 0.06 / 9 / 38.0418 / 30-12-2021 / 19:05:34.00 / 91.94 / 51.75 / 1981.70
 50.081165 /  19.895411 / 221.10 / 0.06 / 9 / 38.0418 / 30-12-2021 / 19:05:34.00 / 91.94 / 51.75 / 1981.70
 50.081165 /  19.895411 / 221.10 / 0.06 / 9 / 38.0418 / 30-12-2021 / 19:05:34.00 / 91.94 / 51.75 / 1981.70
 50.081161 /  19.895412 / 221.10 / 0.06 / 9 / 38.3288 / 30-12-2021 / 19:05:35.00 / 91.94 / 51.75 / 1989.50
 50.081161 /  19.895412 / 221.20 / 0.06 / 9 / 36.6191 / 30-12-2021 / 19:05:35.00 / 91.94 / 51.75 / 1989.50
 50.081161 /  19.895412 / 221.20 / 0.06 / 9 / 38.3288 / 30-12-2021 / 19:05:35.00 / 91.94 / 51.75 / 1989.50
 50.081161 /  19.895412 / 221.20 / 0.02 / 9 / 38.8987 / 30-12-2021 / 19:05:36.00 / 92.00 / 51.69 / 1995.93
 50.081161 /  19.895412 / 221.20 / 0.02 / 9 / 39.1816 / 30-12-2021 / 19:05:36.00 / 92.00 / 51.69 / 1995.93
 50.081161 /  19.895412 / 221.20 / 0.02 / 9 / 39.1816 / 30-12-2021 / 19:05:36.00 / 92.00 / 51.69 / 1995.93
 50.081158 /  19.895411 / 221.20 / 0.04 / 9 / 38.6117 / 30-12-2021 / 19:05:37.00 / 92.00 / 51.69 / 2003.92
 50.081158 /  19.895411 / 221.30 / 0.04 / 9 / 38.6117 / 30-12-2021 / 19:05:37.00 / 92.00 / 51.69 / 2003.92
 50.081158 /  19.895411 / 221.30 / 0.04 / 9 / 38.8987 / 30-12-2021 / 19:05:37.00 / 92.00 / 51.69 / 2003.92
 50.081146 /  19.895405 / 221.30 / 0.02 / 9 / 37.7589 / 30-12-2021 / 19:05:45.00 / 92.06 / 51.75 / 2018.05
 50.081146 /  19.895405 / 221.60 / 0.02 / 9 / 37.7589 / 30-12-2021 / 19:05:45.00 / 92.06 / 51.75 / 2018.05
 50.081146 /  19.895405 / 221.60 / 0.02 / 9 / 37.4719 / 30-12-2021 / 19:05:45.00 / 92.19 / 51.69 / 2023.27
 50.081146 /  19.895405 / 221.60 / 0.06 / 9 / 37.4719 / 30-12-2021 / 19:05:46.00 / 92.19 / 51.69 / 2023.27
 50.081146 /  19.895405 / 221.60 / 0.06 / 9 / 37.7589 / 30-12-2021 / 19:05:46.00 / 92.19 / 51.69 / 2023.27
 50.081146 /  19.895405 / 221.60 / 0.02 / 9 / 38.0418 / 30-12-2021 / 19:05:47.00 / 92.25 / 51.69 / 2030.01
 50.081146 /  19.895405 / 221.60 / 0.02 / 9 / 38.3288 / 30-12-2021 / 19:05:47.00 / 92.25 / 51.69 / 2030.01
 50.081146 /  19.895405 / 221.60 / 0.02 / 9 / 38.0418 / 30-12-2021 / 19:05:47.00 / 92.25 / 51.69 / 2030.01
 50.081146 /  19.895405 / 221.60 / 0.04 / 9 / 38.0418 / 30-12-2021 / 19:05:48.00 / 92.25 / 51.69 / 2037.81
 50.081146 /  19.895405 / 221.60 / 0.04 / 9 / 38.3288 / 30-12-2021 / 19:05:48.00 / 92.25 / 51.69 / 2037.81
 50.081146 /  19.895405 / 221.60 / 0.04 / 9 / 38.0418 / 30-12-2021 / 19:05:48.00 / 92.31 / 51.69 / 2044.00
 50.081146 /  19.895405 / 221.60 / 0.02 / 9 / 37.4719 / 30-12-2021 / 19:05:49.00 / 92.31 / 51.69 / 2044.00
 50.081146 /  19.895405 / 221.60 / 0.02 / 9 / 38.0418 / 30-12-2021 / 19:05:49.00 / 92.31 / 51.69 / 2044.00
 50.081146 /  19.895405 / 221.60 / 0.02 / 9 / 37.7589 / 30-12-2021 / 19:05:50.00 / 92.38 / 51.69 / 2050.39
 50.081146 /  19.895405 / 221.70 / 0.02 / 9 / 37.7589 / 30-12-2021 / 19:05:50.00 / 92.38 / 51.69 / 2050.39
 50.081146 /  19.895405 / 221.70 / 0.02 / 9 / 37.4719 / 30-12-2021 / 19:05:50.00 / 92.38 / 51.69 / 2050.39
 50.081146 /  19.895405 / 221.70 / 0.06 / 9 / 37.4719 / 30-12-2021 / 19:05:51.00 / 92.44 / 51.75 / 2056.73
 50.081146 /  19.895405 / 221.70 / 0.06 / 9 / 37.7589 / 30-12-2021 / 19:05:51.00 / 92.44 / 51.75 / 2056.73
 50.081146 /  19.895405 / 221.70 / 0.06 / 9 / 38.3288 / 30-12-2021 / 19:05:51.00 / 92.44 / 51.69 / 2064.39
 50.081146 /  19.895405 / 221.70 / 0.06 / 9 / 38.0418 / 30-12-2021 / 19:05:52.00 / 92.44 / 51.69 / 2064.39
 50.081146 /  19.895405 / 221.70 / 0.06 / 9 / 38.3288 / 30-12-2021 / 19:05:52.00 / 92.44 / 51.69 / 2064.39
 50.081146 /  19.895405 / 221.70 / 0.06 / 9 / 38.8987 / 30-12-2021 / 19:05:52.00 / 92.50 / 51.75 / 2070.43
 50.081146 /  19.895405 / 221.70 / 0.06 / 9 / 38.6117 / 30-12-2021 / 19:05:53.00 / 92.50 / 51.75 / 2070.43
 50.081146 /  19.895405 / 221.70 / 0.06 / 9 / 38.6117 / 30-12-2021 / 19:05:53.00 / 92.50 / 51.75 / 2070.43
 50.081146 /  19.895405 / 221.70 / 0.06 / 9 / 38.3288 / 30-12-2021 / 19:05:53.00 / 92.56 / 51.75 / 2076.68
 50.081146 /  19.895405 / 221.70 / 0.07 / 9 / 38.0418 / 30-12-2021 / 19:05:54.00 / 92.56 / 51.75 / 2076.68
 50.081146 /  19.895405 / 221.70 / 0.07 / 9 / 38.0418 / 30-12-2021 / 19:05:54.00 / 92.56 / 51.75 / 2076.68
 50.081146 /  19.895405 / 221.70 / 0.07 / 9 / 36.6191 / 30-12-2021 / 19:05:54.00 / 92.56 / 51.75 / 2084.24
 50.081146 /  19.895405 / 221.70 / 0.06 / 9 / 38.0418 / 30-12-2021 / 19:05:55.00 / 92.56 / 51.75 / 2084.24
 50.081146 /  19.895405 / 221.70 / 0.06 / 9 / 37.4719 / 30-12-2021 / 19:05:55.00 / 92.56 / 51.75 / 2084.24
 50.081146 /  19.895405 / 221.70 / 0.06 / 9 / 38.6117 / 30-12-2021 / 19:05:55.00 / 92.63 / 51.75 / 2090.19
 50.081146 /  19.895405 / 221.70 / 0.02 / 9 / 38.3288 / 30-12-2021 / 19:05:56.00 / 92.63 / 51.75 / 2090.19
 50.081146 /  19.895405 / 221.70 / 0.02 / 9 / 38.3288 / 30-12-2021 / 19:05:56.00 / 92.63 / 51.75 / 2090.19
 50.081146 /  19.895405 / 221.70 / 0.02 / 9 / 39.7515 / 30-12-2021 / 19:05:57.00 / 92.69 / 51.75 / 2096.33
 50.081146 /  19.895405 / 221.70 / 0.02 / 9 / 38.0418 / 30-12-2021 / 19:05:57.00 / 92.69 / 51.75 / 2103.80
 50.081146 /  19.895405 / 221.70 / 0.02 / 9 / 38.0418 / 30-12-2021 / 19:05:58.00 / 92.69 / 51.75 / 2103.80
 50.081146 /  19.895405 / 221.70 / 0.02 / 9 / 38.3288 / 30-12-2021 / 19:05:58.00 / 92.69 / 51.75 / 2103.80
 50.081146 /  19.895405 / 221.70 / 0.02 / 9 / 36.902 / 30-12-2021 / 19:05:58.00 / 92.69 / 51.75 / 2103.80
 50.081146 /  19.895405 / 221.70 / 0.04 / 9 / 36.3321 / 30-12-2021 / 19:05:59.00 / 92.75 / 51.75 / 2109.65
 50.081146 /  19.895405 / 221.70 / 0.04 / 9 / 37.189 / 30-12-2021 / 19:05:59.00 / 92.75 / 51.75 / 2109.65
 50.081146 /  19.895405 / 221.70 / 0.04 / 9 / 37.4719 / 30-12-2021 / 19:05:59.00 / 92.75 / 51.75 / 2109.65
 50.081146 /  19.895405 / 221.70 / 0.04 / 9 / 39.1816 / 30-12-2021 / 19:06:00.00 / 92.81 / 51.75 / 2115.70
 50.081146 /  19.895405 / 221.70 / 0.04 / 9 / 39.4686 / 30-12-2021 / 19:06:00.00 / 92.81 / 51.75 / 2115.70
 50.081146 /  19.895405 / 221.70 / 0.04 / 9 / 38.8987 / 30-12-2021 / 19:06:00.00 / 92.81 / 51.75 / 2115.70
 50.081146 /  19.895405 / 221.70 / 0.04 / 9 / 40.6084 / 30-12-2021 / 19:06:01.00 / 92.81 / 51.75 / 2123.06
 50.081146 /  19.895405 / 221.70 / 0.04 / 9 / 39.7515 / 30-12-2021 / 19:06:01.00 / 92.81 / 51.75 / 2123.06
 50.081146 /  19.895405 / 221.70 / 0.04 / 9 / 39.1816 / 30-12-2021 / 19:06:01.00 / 92.81 / 51.75 / 2123.06
 50.081146 /  19.895405 / 221.70 / 0.04 / 9 / 39.1816 / 30-12-2021 / 19:06:02.00 / 92.88 / 51.69 / 2128.82
 50.081146 /  19.895405 / 221.70 / 0.04 / 9 / 39.1816 / 30-12-2021 / 19:06:02.00 / 92.88 / 51.69 / 2128.82
 50.081146 /  19.895405 / 221.70 / 0.04 / 9 / 39.4686 / 30-12-2021 / 19:06:02.00 / 92.88 / 51.69 / 2128.82
 50.081146 /  19.895405 / 221.70 / 0.00 / 9 / 38.8987 / 30-12-2021 / 19:06:03.00 / 92.94 / 51.75 / 2134.77
 50.081146 /  19.895405 / 221.70 / 0.00 / 9 / 38.6117 / 30-12-2021 / 19:06:03.00 / 92.94 / 51.75 / 2134.77
 50.081146 /  19.895405 / 221.70 / 0.00 / 9 / 38.3288 / 30-12-2021 / 19:06:03.00 / 92.94 / 51.75 / 2134.77
 50.081146 /  19.895405 / 221.70 / 0.02 / 9 / 38.3288 / 30-12-2021 / 19:06:04.00 / 92.94 / 51.75 / 2142.04
 50.081146 /  19.895405 / 221.70 / 0.02 / 9 / 38.3288 / 30-12-2021 / 19:06:04.00 / 92.94 / 51.75 / 2142.04
 50.081146 /  19.895405 / 221.70 / 0.02 / 9 / 38.3288 / 30-12-2021 / 19:06:04.00 / 92.94 / 51.75 / 2142.04
 50.081146 /  19.895405 / 221.70 / 0.06 / 9 / 38.0418 / 30-12-2021 / 19:06:05.00 / 93.00 / 51.75 / 2147.70
 50.081146 /  19.895405 / 221.70 / 0.06 / 9 / 37.7589 / 30-12-2021 / 19:06:05.00 / 93.00 / 51.75 / 2147.70
 50.081146 /  19.895405 / 221.70 / 0.06 / 9 / 38.0418 / 30-12-2021 / 19:06:05.00 / 93.00 / 51.75 / 2147.70
 50.081146 /  19.895405 / 221.70 / 0.04 / 9 / 37.7589 / 30-12-2021 / 19:06:06.00 / 93.00 / 51.75 / 2154.92
 50.081146 /  19.895405 / 221.70 / 0.04 / 9 / 37.7589 / 30-12-2021 / 19:06:06.00 / 93.00 / 51.75 / 2154.92
 50.081146 /  19.895405 / 221.70 / 0.04 / 9 / 38.3288 / 30-12-2021 / 19:06:06.00 / 93.00 / 51.75 / 2154.92
 50.081146 /  19.895405 / 221.70 / 0.07 / 9 / 38.0418 / 30-12-2021 / 19:06:07.00 / 93.06 / 51.75 / 2160.53
 50.081146 /  19.895405 / 221.70 / 0.07 / 9 / 38.3288 / 30-12-2021 / 19:06:07.00 / 93.06 / 51.75 / 2160.53
 50.081146 /  19.895405 / 221.70 / 0.07 / 9 / 38.3288 / 30-12-2021 / 19:06:07.00 / 93.06 / 51.75 / 2160.53
 50.081146 /  19.895405 / 221.70 / 0.06 / 9 / 38.3288 / 30-12-2021 / 19:06:08.00 / 93.13 / 51.75 / 2166.34
 50.081146 /  19.895405 / 221.70 / 0.06 / 9 / 36.0492 / 30-12-2021 / 19:06:08.00 / 93.13 / 51.75 / 2166.34
 50.081146 /  19.895405 / 221.70 / 0.06 / 9 / 38.6117 / 30-12-2021 / 19:06:08.00 / 93.13 / 51.75 / 2166.34
 50.081150 /  19.895409 / 221.70 / 0.07 / 9 / 38.6117 / 30-12-2021 / 19:06:09.00 / 93.13 / 51.75 / 2173.46
 50.081150 /  19.895409 / 221.70 / 0.07 / 9 / 38.6117 / 30-12-2021 / 19:06:09.00 / 93.13 / 51.75 / 2173.46
 50.081150 /  19.895409 / 221.70 / 0.07 / 9 / 38.6117 / 30-12-2021 / 19:06:09.00 / 93.13 / 51.75 / 2173.46
 50.081154 /  19.895409 / 221.70 / 0.06 / 9 / 38.0418 / 30-12-2021 / 19:06:10.00 / 93.19 / 51.75 / 2178.97
 50.081154 /  19.895409 / 221.70 / 0.06 / 9 / 38.0418 / 30-12-2021 / 19:06:10.00 / 93.19 / 51.75 / 2178.97
 50.081154 /  19.895409 / 221.70 / 0.06 / 9 / 37.4719 / 30-12-2021 / 19:06:10.00 / 93.19 / 51.75 / 2178.97
 50.081158 /  19.895411 / 221.70 / 0.06 / 9 / 37.7589 / 30-12-2021 / 19:06:11.00 / 93.25 / 51.75 / 2184.69
 50.081158 /  19.895411 / 221.70 / 0.06 / 9 / 37.4719 / 30-12-2021 / 19:06:11.00 / 93.25 / 51.75 / 2184.69
 50.081158 /  19.895411 / 221.70 / 0.06 / 9 / 37.4719 / 30-12-2021 / 19:06:11.00 / 93.25 / 51.75 / 2184.69
 50.081161 /  19.895412 / 221.70 / 0.06 / 9 / 37.7589 / 30-12-2021 / 19:06:12.00 / 93.25 / 51.75 / 2191.71
 50.081161 /  19.895412 / 221.70 / 0.06 / 9 / 37.7589 / 30-12-2021 / 19:06:12.00 / 93.25 / 51.75 / 2191.71
 50.081161 /  19.895412 / 221.70 / 0.06 / 9 / 37.7589 / 30-12-2021 / 19:06:12.00 / 93.25 / 51.75 / 2191.71
 50.081165 /  19.895412 / 221.70 / 0.06 / 9 / 37.4719 / 30-12-2021 / 19:06:13.00 / 93.31 / 51.75 / 2197.13
 50.081165 /  19.895412 / 221.80 / 0.06 / 9 / 37.4719 / 30-12-2021 / 19:06:13.00 / 93.31 / 51.75 / 2197.13
 50.081165 /  19.895412 / 221.80 / 0.06 / 9 / 38.0418 / 30-12-2021 / 19:06:13.00 / 93.31 / 51.75 / 2197.13
 50.081169 /  19.895412 / 221.80 / 0.06 / 9 / 36.902 / 30-12-2021 / 19:06:14.00 / 93.31 / 51.75 / 2204.10
 50.081169 /  19.895412 / 221.80 / 0.06 / 9 / 37.189 / 30-12-2021 / 19:06:14.00 / 93.31 / 51.75 / 2204.10
 50.081169 /  19.895412 / 221.80 / 0.06 / 9 / 37.189 / 30-12-2021 / 19:06:14.00 / 93.31 / 51.75 / 2204.10
 50.081173 /  19.895412 / 221.80 / 0.06 / 9 / 36.0492 / 30-12-2021 / 19:06:15.00 / 93.38 / 51.75 / 2209.47
 50.081173 /  19.895412 / 221.80 / 0.06 / 9 / 35.4793 / 30-12-2021 / 19:06:15.00 / 93.38 / 51.75 / 2209.47
 50.081173 /  19.895412 / 221.80 / 0.06 / 9 / 35.7622 / 30-12-2021 / 19:06:15.00 / 93.38 / 51.75 / 2209.47
 50.081177 /  19.895416 / 221.80 / 0.06 / 9 / 36.0492 / 30-12-2021 / 19:06:16.00 / 93.44 / 51.75 / 2215.04
 50.081177 /  19.895416 / 221.80 / 0.06 / 9 / 35.7622 / 30-12-2021 / 19:06:16.00 / 93.44 / 51.75 / 2215.04
 50.081177 /  19.895416 / 221.80 / 0.06 / 9 / 35.7622 / 30-12-2021 / 19:06:16.00 / 93.44 / 51.75 / 2215.04
 50.081181 /  19.895420 / 221.80 / 0.06 / 9 / 35.7622 / 30-12-2021 / 19:06:17.00 / 93.44 / 51.75 / 2221.92
 50.081181 /  19.895420 / 221.90 / 0.06 / 9 / 35.7622 / 30-12-2021 / 19:06:17.00 / 93.44 / 51.75 / 2221.92
 50.081181 /  19.895420 / 221.90 / 0.06 / 9 / 35.1923 / 30-12-2021 / 19:06:17.00 / 93.44 / 51.75 / 2221.92
 50.081184 /  19.895426 / 221.90 / 0.06 / 9 / 35.7622 / 30-12-2021 / 19:06:18.00 / 93.50 / 51.75 / 2227.19
 50.081184 /  19.895426 / 221.80 / 0.06 / 9 / 36.0492 / 30-12-2021 / 19:06:18.00 / 93.50 / 51.75 / 2227.19
 50.081184 /  19.895426 / 221.80 / 0.06 / 9 / 35.7622 / 30-12-2021 / 19:06:18.00 / 93.50 / 51.75 / 2227.19
 50.081188 /  19.895428 / 221.80 / 0.06 / 9 / 35.4793 / 30-12-2021 / 19:06:19.00 / 93.50 / 51.75 / 2234.02
 50.081188 /  19.895428 / 221.90 / 0.06 / 9 / 35.4793 / 30-12-2021 / 19:06:19.00 / 93.50 / 51.75 / 2234.02
 50.081188 /  19.895428 / 221.90 / 0.06 / 9 / 35.4793 / 30-12-2021 / 19:06:19.00 / 93.50 / 51.75 / 2234.02
 50.081188 /  19.895432 / 221.90 / 0.06 / 9 / 32.9127 / 30-12-2021 / 19:06:20.00 / 93.56 / 51.75 / 2239.24
 50.081188 /  19.895432 / 221.90 / 0.06 / 9 / 35.1923 / 30-12-2021 / 19:06:20.00 / 93.56 / 51.75 / 2239.24
 50.081188 /  19.895432 / 221.90 / 0.06 / 9 / 35.1923 / 30-12-2021 / 19:06:20.00 / 93.56 / 51.75 / 2239.24
 50.081188 /  19.895437 / 221.90 / 0.04 / 9 / 36.902 / 30-12-2021 / 19:06:21.00 / 93.56 / 51.75 / 2246.03
 50.081188 /  19.895437 / 221.90 / 0.04 / 9 / 36.6191 / 30-12-2021 / 19:06:21.00 / 93.56 / 51.75 / 2246.03
 50.081188 /  19.895437 / 221.90 / 0.04 / 9 / 38.6117 / 30-12-2021 / 19:06:21.00 / 93.56 / 51.75 / 2246.03
 50.081192 /  19.895439 / 221.90 / 0.04 / 9 / 38.6117 / 30-12-2021 / 19:06:22.00 / 93.63 / 51.75 / 2251.20
 50.081192 /  19.895439 / 221.90 / 0.04 / 9 / 38.3288 / 30-12-2021 / 19:06:22.00 / 93.63 / 51.75 / 2251.20
 50.081192 /  19.895439 / 221.90 / 0.04 / 9 / 38.6117 / 30-12-2021 / 19:06:22.00 / 93.63 / 51.75 / 2251.20
 50.081188 /  19.895439 / 221.90 / 0.02 / 9 / 38.3288 / 30-12-2021 / 19:06:23.00 / 93.69 / 51.75 / 2256.58
 50.081188 /  19.895439 / 221.80 / 0.02 / 9 / 38.3288 / 30-12-2021 / 19:06:23.00 / 93.69 / 51.75 / 2256.58
 50.081188 /  19.895439 / 221.80 / 0.02 / 9 / 38.3288 / 30-12-2021 / 19:06:23.00 / 93.69 / 51.75 / 2256.58
 50.081188 /  19.895441 / 221.80 / 0.02 / 9 / 38.6117 / 30-12-2021 / 19:06:24.00 / 93.69 / 51.75 / 2263.26
 50.081188 /  19.895441 / 221.80 / 0.02 / 9 / 38.8987 / 30-12-2021 / 19:06:24.00 / 93.69 / 51.75 / 2263.26
 50.081188 /  19.895441 / 221.80 / 0.02 / 9 / 38.8987 / 30-12-2021 / 19:06:24.00 / 93.69 / 51.75 / 2263.26
 50.081188 /  19.895447 / 221.80 / 0.04 / 9 / 37.4719 / 30-12-2021 / 19:06:25.00 / 93.75 / 51.75 / 2268.34
 50.081188 /  19.895447 / 221.90 / 0.04 / 9 / 37.4719 / 30-12-2021 / 19:06:25.00 / 93.75 / 51.75 / 2268.34
 50.081188 /  19.895447 / 221.90 / 0.04 / 9 / 37.189 / 30-12-2021 / 19:06:25.00 / 93.75 / 51.75 / 2268.34
 50.081188 /  19.895449 / 221.90 / 0.04 / 9 / 37.189 / 30-12-2021 / 19:06:26.00 / 93.75 / 51.75 / 2274.98
 50.081188 /  19.895449 / 221.90 / 0.04 / 9 / 37.4719 / 30-12-2021 / 19:06:26.00 / 93.75 / 51.75 / 2274.98
 50.081188 /  19.895449 / 221.90 / 0.04 / 9 / 37.4719 / 30-12-2021 / 19:06:26.00 / 93.75 / 51.75 / 2274.98
 50.081184 /  19.895449 / 221.90 / 0.04 / 9 / 37.189 / 30-12-2021 / 19:06:27.00 / 93.81 / 51.75 / 2280.01
 50.081184 /  19.895449 / 221.90 / 0.04 / 9 / 37.4719 / 30-12-2021 / 19:06:27.00 / 93.81 / 51.75 / 2280.01
 50.081184 /  19.895449 / 221.90 / 0.04 / 9 / 36.902 / 30-12-2021 / 19:06:27.00 / 93.81 / 51.75 / 2280.01
 50.081181 /  19.895451 / 221.90 / 0.04 / 9 / 36.902 / 30-12-2021 / 19:06:28.00 / 93.88 / 51.75 / 2285.24
 50.081181 /  19.895451 / 221.90 / 0.04 / 9 / 36.902 / 30-12-2021 / 19:06:28.00 / 93.88 / 51.75 / 2285.24
 50.081181 /  19.895451 / 221.90 / 0.04 / 9 / 36.6191 / 30-12-2021 / 19:06:28.00 / 93.88 / 51.75 / 2285.24
 50.081177 /  19.895452 / 221.90 / 0.04 / 9 / 36.0492 / 30-12-2021 / 19:06:29.00 / 93.88 / 51.75 / 2291.78
 50.081177 /  19.895452 / 221.90 / 0.04 / 9 / 36.3321 / 30-12-2021 / 19:06:29.00 / 93.88 / 51.75 / 2291.78
 50.081177 /  19.895452 / 221.90 / 0.04 / 9 / 36.6191 / 30-12-2021 / 19:06:29.00 / 93.88 / 51.75 / 2291.78
 50.081177 /  19.895452 / 221.90 / 0.06 / 9 / 37.189 / 30-12-2021 / 19:06:30.00 / 93.94 / 51.75 / 2296.71
 50.081177 /  19.895452 / 221.90 / 0.06 / 9 / 37.189 / 30-12-2021 / 19:06:30.00 / 93.94 / 51.75 / 2296.71
 50.081177 /  19.895452 / 221.90 / 0.06 / 9 / 36.902 / 30-12-2021 / 19:06:30.00 / 93.94 / 51.75 / 2296.71
 50.081177 /  19.895452 / 221.90 / 0.06 / 9 / 36.902 / 30-12-2021 / 19:06:31.00 / 93.94 / 51.75 / 2303.20
 50.081177 /  19.895452 / 221.90 / 0.06 / 9 / 37.4719 / 30-12-2021 / 19:06:31.00 / 93.94 / 51.75 / 2303.20
 50.081177 /  19.895452 / 221.90 / 0.06 / 9 / 37.7589 / 30-12-2021 / 19:06:31.00 / 93.94 / 51.75 / 2303.20
 50.081177 /  19.895452 / 221.90 / 0.06 / 9 / 37.7589 / 30-12-2021 / 19:06:32.00 / 94.00 / 51.75 / 2308.08
 50.081177 /  19.895452 / 221.90 / 0.06 / 9 / 37.4719 / 30-12-2021 / 19:06:32.00 / 94.00 / 51.75 / 2308.08
 50.081177 /  19.895452 / 221.90 / 0.06 / 9 / 37.4719 / 30-12-2021 / 19:06:32.00 / 94.00 / 51.75 / 2308.08
 50.081177 /  19.895452 / 221.90 / 0.06 / 9 / 37.189 / 30-12-2021 / 19:06:33.00 / 94.00 / 51.75 / 2314.53
 50.081177 /  19.895452 / 221.90 / 0.06 / 9 / 37.4719 / 30-12-2021 / 19:06:33.00 / 94.00 / 51.75 / 2314.53
 50.081177 /  19.895452 / 221.90 / 0.06 / 9 / 37.189 / 30-12-2021 / 19:06:33.00 / 94.00 / 51.75 / 2314.53
 50.081177 /  19.895452 / 221.90 / 0.07 / 9 / 36.6191 / 30-12-2021 / 19:06:34.00 / 94.06 / 51.75 / 2319.36
 50.081177 /  19.895452 / 221.90 / 0.07 / 9 / 36.6191 / 30-12-2021 / 19:06:34.00 / 94.06 / 51.75 / 2319.36
 50.081177 /  19.895452 / 221.90 / 0.07 / 9 / 34.6224 / 30-12-2021 / 19:06:34.00 / 94.06 / 51.75 / 2319.36
 50.081177 /  19.895452 / 221.90 / 0.11 / 9 / 35.1923 / 30-12-2021 / 19:06:35.00 / 94.13 / 51.75 / 2324.40
 50.081177 /  19.895452 / 221.90 / 0.11 / 9 / 35.1923 / 30-12-2021 / 19:06:35.00 / 94.13 / 51.75 / 2324.40
 50.081177 /  19.895452 / 221.90 / 0.11 / 9 / 35.1923 / 30-12-2021 / 19:06:35.00 / 94.13 / 51.75 / 2324.40
 50.081177 /  19.895452 / 221.90 / 0.11 / 9 / 35.1923 / 30-12-2021 / 19:06:36.00 / 94.19 / 51.75 / 2329.39
 50.081177 /  19.895452 / 221.90 / 0.11 / 9 / 35.1923 / 30-12-2021 / 19:06:36.00 / 94.19 / 51.75 / 2329.39
 50.081177 /  19.895452 / 221.90 / 0.11 / 9 / 35.4793 / 30-12-2021 / 19:06:36.00 / 94.19 / 51.75 / 2329.39
 50.081177 /  19.895452 / 221.90 / 0.11 / 9 / 35.7622 / 30-12-2021 / 19:06:37.00 / 94.19 / 51.75 / 2335.69
 50.081177 /  19.895452 / 221.90 / 0.11 / 9 / 35.4793 / 30-12-2021 / 19:06:37.00 / 94.19 / 51.75 / 2335.69
 50.081177 /  19.895452 / 221.90 / 0.11 / 9 / 35.7622 / 30-12-2021 / 19:06:37.00 / 94.19 / 51.75 / 2335.69
 50.081177 /  19.895452 / 221.90 / 0.11 / 9 / 35.1923 / 30-12-2021 / 19:06:38.00 / 94.25 / 51.75 / 2340.38
 50.081177 /  19.895452 / 221.90 / 0.11 / 9 / 34.3395 / 30-12-2021 / 19:06:38.00 / 94.25 / 51.75 / 2340.38
 50.081177 /  19.895452 / 221.90 / 0.11 / 9 / 35.1923 / 30-12-2021 / 19:06:38.00 / 94.25 / 51.75 / 2340.38
 50.081177 /  19.895452 / 221.90 / 0.13 / 9 / 36.6191 / 30-12-2021 / 19:06:46.00 / 94.31 / 51.75 / 2351.27
 50.081177 /  19.895452 / 222.00 / 0.13 / 9 / 35.4793 / 30-12-2021 / 19:06:46.00 / 94.31 / 51.75 / 2351.27
 50.081177 /  19.895452 / 222.00 / 0.13 / 9 / 36.6191 / 30-12-2021 / 19:06:46.00 / 94.31 / 51.75 / 2351.27
 50.081177 /  19.895452 / 222.00 / 0.07 / 9 / 36.0492 / 30-12-2021 / 19:06:47.00 / 94.56 / 51.75 / 2352.03
 50.081177 /  19.895452 / 222.00 / 0.07 / 9 / 37.189 / 30-12-2021 / 19:06:47.00 / 94.56 / 51.75 / 2352.03
 50.081177 /  19.895452 / 222.00 / 0.07 / 9 / 36.0492 / 30-12-2021 / 19:06:47.00 / 94.56 / 51.75 / 2352.03
 50.081177 /  19.895452 / 222.00 / 0.06 / 9 / 35.7622 / 30-12-2021 / 19:06:48.00 / 94.56 / 51.75 / 2358.79
 50.081177 /  19.895452 / 222.00 / 0.06 / 9 / 35.7622 / 30-12-2021 / 19:06:48.00 / 94.56 / 51.75 / 2358.79
 50.081177 /  19.895452 / 222.00 / 0.06 / 9 / 35.1923 / 30-12-2021 / 19:06:48.00 / 94.56 / 51.75 / 2358.79
 50.081177 /  19.895452 / 222.00 / 0.06 / 9 / 36.0492 / 30-12-2021 / 19:06:49.00 / 94.63 / 51.75 / 2363.19
 50.081177 /  19.895452 / 222.00 / 0.06 / 9 / 36.0492 / 30-12-2021 / 19:06:49.00 / 94.63 / 51.75 / 2363.19
 50.081177 /  19.895452 / 222.00 / 0.06 / 9 / 36.0492 / 30-12-2021 / 19:06:49.00 / 94.63 / 51.75 / 2363.19
 50.081177 /  19.895452 / 222.00 / 0.02 / 9 / 35.1923 / 30-12-2021 / 19:06:50.00 / 94.69 / 51.75 / 2367.79
 50.081177 /  19.895452 / 222.00 / 0.02 / 9 / 35.1923 / 30-12-2021 / 19:06:50.00 / 94.69 / 51.75 / 2367.79
 50.081177 /  19.895452 / 222.00 / 0.02 / 9 / 35.1923 / 30-12-2021 / 19:06:50.00 / 94.69 / 51.75 / 2367.79
 50.081177 /  19.895452 / 222.00 / 0.00 / 9 / 33.4826 / 30-12-2021 / 19:06:51.00 / 94.75 / 51.75 / 2372.34
 50.081177 /  19.895452 / 222.00 / 0.00 / 9 / 33.1997 / 30-12-2021 / 19:06:51.00 / 94.75 / 51.75 / 2372.34
 50.081177 /  19.895452 / 222.00 / 0.00 / 9 / 34.3395 / 30-12-2021 / 19:06:51.00 / 94.75 / 51.75 / 2372.34
 50.081177 /  19.895452 / 222.00 / 0.02 / 9 / 34.0525 / 30-12-2021 / 19:06:52.00 / 94.81 / 51.75 / 2376.84
 50.081177 /  19.895452 / 222.00 / 0.02 / 9 / 34.0525 / 30-12-2021 / 19:06:52.00 / 94.81 / 51.75 / 2376.84
 50.081177 /  19.895452 / 222.00 / 0.02 / 9 / 34.0525 / 30-12-2021 / 19:06:52.00 / 94.81 / 51.75 / 2376.84
 50.081177 /  19.895452 / 222.00 / 0.02 / 9 / 35.1923 / 30-12-2021 / 19:06:53.00 / 94.81 / 51.81 / 2382.66
 50.081177 /  19.895452 / 222.00 / 0.02 / 9 / 34.6224 / 30-12-2021 / 19:06:53.00 / 94.81 / 51.81 / 2382.66
 50.081177 /  19.895452 / 222.00 / 0.02 / 9 / 35.1923 / 30-12-2021 / 19:06:53.00 / 94.81 / 51.81 / 2382.66
 50.081177 /  19.895452 / 222.00 / 0.02 / 9 / 36.0492 / 30-12-2021 / 19:06:54.00 / 94.88 / 51.81 / 2386.86
 50.081177 /  19.895452 / 222.00 / 0.02 / 9 / 36.3321 / 30-12-2021 / 19:06:54.00 / 94.88 / 51.81 / 2386.86
 50.081177 /  19.895452 / 222.00 / 0.02 / 9 / 36.3321 / 30-12-2021 / 19:06:54.00 / 94.88 / 51.81 / 2386.86
 50.081177 /  19.895452 / 222.00 / 0.06 / 9 / 35.7622 / 30-12-2021 / 19:06:55.00 / 94.94 / 51.81 / 2391.27
 50.081177 /  19.895452 / 222.00 / 0.06 / 9 / 35.7622 / 30-12-2021 / 19:06:55.00 / 94.94 / 51.81 / 2391.27
 50.081177 /  19.895452 / 222.00 / 0.06 / 9 / 35.4793 / 30-12-2021 / 19:06:55.00 / 94.94 / 51.81 / 2391.27
 50.081177 /  19.895452 / 222.00 / 0.02 / 9 / 35.7622 / 30-12-2021 / 19:06:56.00 / 95.00 / 51.81 / 2395.63
 50.081177 /  19.895452 / 222.00 / 0.02 / 9 / 35.7622 / 30-12-2021 / 19:06:56.00 / 95.00 / 51.81 / 2395.63
 50.081177 /  19.895452 / 222.00 / 0.02 / 9 / 35.7622 / 30-12-2021 / 19:06:56.00 / 95.00 / 51.81 / 2395.63
 50.081177 /  19.895452 / 222.00 / 0.02 / 9 / 36.3321 / 30-12-2021 / 19:06:57.00 / 95.06 / 51.81 / 2399.94
 50.081177 /  19.895452 / 221.90 / 0.02 / 9 / 36.3321 / 30-12-2021 / 19:06:57.00 / 95.06 / 51.81 / 2399.94
 50.081177 /  19.895452 / 221.90 / 0.02 / 9 / 36.3321 / 30-12-2021 / 19:06:57.00 / 95.06 / 51.81 / 2399.94
 50.081177 /  19.895452 / 221.90 / 0.04 / 9 / 34.6224 / 30-12-2021 / 19:06:58.00 / 95.13 / 51.81 / 2404.20
 50.081177 /  19.895452 / 221.90 / 0.04 / 9 / 35.1923 / 30-12-2021 / 19:06:58.00 / 95.13 / 51.81 / 2404.20
 50.081177 /  19.895452 / 221.90 / 0.04 / 9 / 35.4793 / 30-12-2021 / 19:06:58.00 / 95.13 / 51.81 / 2404.20
 50.081177 /  19.895452 / 221.90 / 0.06 / 9 / 35.1923 / 30-12-2021 / 19:06:59.00 / 95.19 / 51.81 / 2408.41
 50.081177 /  19.895452 / 221.90 / 0.06 / 9 / 35.1923 / 30-12-2021 / 19:06:59.00 / 95.19 / 51.81 / 2408.41
 50.081177 /  19.895452 / 221.90 / 0.06 / 9 / 34.6224 / 30-12-2021 / 19:06:59.00 / 95.19 / 51.81 / 2408.41
 50.081177 /  19.895452 / 221.90 / 0.07 / 9 / 35.7622 / 30-12-2021 / 19:07:00.00 / 95.19 / 51.81 / 2413.94
 50.081177 /  19.895452 / 221.90 / 0.07 / 9 / 35.7622 / 30-12-2021 / 19:07:00.00 / 95.19 / 51.81 / 2413.94
 50.081177 /  19.895452 / 221.90 / 0.07 / 9 / 35.7622 / 30-12-2021 / 19:07:00.00 / 95.19 / 51.81 / 2413.94
 50.081177 /  19.895452 / 221.90 / 0.04 / 9 / 35.7622 / 30-12-2021 / 19:07:01.00 / 95.25 / 51.81 / 2417.85
 50.081177 /  19.895452 / 221.90 / 0.04 / 9 / 36.0492 / 30-12-2021 / 19:07:01.00 / 95.25 / 51.81 / 2417.85
 50.081177 /  19.895452 / 221.90 / 0.04 / 9 / 35.1923 / 30-12-2021 / 19:07:01.00 / 95.25 / 51.81 / 2417.85
 50.081177 /  19.895452 / 221.90 / 0.04 / 9 / 34.9094 / 30-12-2021 / 19:07:02.00 / 95.31 / 51.81 / 2421.97
 50.081177 /  19.895452 / 221.90 / 0.04 / 9 / 35.1923 / 30-12-2021 / 19:07:02.00 / 95.31 / 51.81 / 2421.97
 50.081177 /  19.895452 / 221.90 / 0.04 / 9 / 35.1923 / 30-12-2021 / 19:07:02.00 / 95.31 / 51.81 / 2421.97
 50.081177 /  19.895452 / 221.90 / 0.06 / 9 / 36.3321 / 30-12-2021 / 19:07:03.00 / 95.31 / 51.81 / 2427.40
 50.081177 /  19.895452 / 221.90 / 0.06 / 9 / 36.0492 / 30-12-2021 / 19:07:03.00 / 95.31 / 51.81 / 2427.40
 50.081177 /  19.895452 / 221.90 / 0.06 / 9 / 36.6191 / 30-12-2021 / 19:07:03.00 / 95.31 / 51.81 / 2427.40
 50.081177 /  19.895452 / 221.90 / 0.06 / 9 / 36.6191 / 30-12-2021 / 19:07:04.00 / 95.44 / 51.81 / 2429.86
 50.081177 /  19.895452 / 221.90 / 0.06 / 9 / 36.6191 / 30-12-2021 / 19:07:04.00 / 95.44 / 51.81 / 2429.86
 50.081177 /  19.895452 / 221.90 / 0.06 / 9 / 36.902 / 30-12-2021 / 19:07:04.00 / 95.44 / 51.81 / 2429.86
 50.081177 /  19.895452 / 221.90 / 0.11 / 9 / 36.3321 / 30-12-2021 / 19:07:05.00 / 95.44 / 51.81 / 2435.44
 50.081177 /  19.895452 / 221.90 / 0.11 / 9 / 37.4719 / 30-12-2021 / 19:07:05.00 / 95.44 / 51.81 / 2435.44
 50.081177 /  19.895452 / 221.90 / 0.11 / 9 / 36.6191 / 30-12-2021 / 19:07:05.00 / 95.44 / 51.81 / 2435.44
 50.081177 /  19.895452 / 221.90 / 0.13 / 9 / 36.3321 / 30-12-2021 / 19:07:06.00 / 95.50 / 51.81 / 2439.16
 50.081177 /  19.895452 / 221.90 / 0.13 / 9 / 36.3321 / 30-12-2021 / 19:07:06.00 / 95.50 / 51.81 / 2439.16
 50.081177 /  19.895452 / 221.90 / 0.13 / 9 / 36.3321 / 30-12-2021 / 19:07:06.00 / 95.50 / 51.81 / 2439.16
 50.081177 /  19.895452 / 221.90 / 0.26 / 9 / 36.6191 / 30-12-2021 / 19:07:07.00 / 95.56 / 51.81 / 2443.08
 50.081177 /  19.895452 / 221.90 / 0.26 / 9 / 36.6191 / 30-12-2021 / 19:07:07.00 / 95.56 / 51.81 / 2443.08
 50.081177 /  19.895452 / 221.90 / 0.26 / 9 / 36.6191 / 30-12-2021 / 19:07:07.00 / 95.56 / 51.81 / 2443.08
 50.081173 /  19.895452 / 221.90 / 0.37 / 9 / 36.902 / 30-12-2021 / 19:07:08.00 / 95.63 / 51.81 / 2446.96
 50.081173 /  19.895452 / 221.90 / 0.37 / 9 / 36.902 / 30-12-2021 / 19:07:08.00 / 95.63 / 51.81 / 2446.96
 50.081173 /  19.895452 / 221.90 / 0.37 / 9 / 37.7589 / 30-12-2021 / 19:07:08.00 / 95.63 / 51.81 / 2446.96
 50.081173 /  19.895452 / 221.90 / 1.81 / 9 / 37.7589 / 30-12-2021 / 19:07:09.00 / 95.63 / 51.81 / 2452.14
 50.081173 /  19.895452 / 221.90 / 1.81 / 9 / 36.902 / 30-12-2021 / 19:07:09.00 / 95.63 / 51.81 / 2452.14
 50.081173 /  19.895452 / 221.90 / 1.81 / 9 / 36.902 / 30-12-2021 / 19:07:09.00 / 95.63 / 51.81 / 2452.14
 50.081161 /  19.895460 / 221.90 / 2.44 / 9 / 36.902 / 30-12-2021 / 19:07:10.00 / 95.69 / 51.81 / 2455.72
 50.081161 /  19.895460 / 221.60 / 2.44 / 9 / 36.902 / 30-12-2021 / 19:07:10.00 / 95.69 / 51.81 / 2455.72
 50.081161 /  19.895460 / 221.60 / 2.44 / 9 / 36.902 / 30-12-2021 / 19:07:10.00 / 95.69 / 51.81 / 2455.72
 50.081146 /  19.895468 / 221.60 / 3.28 / 9 / 36.6191 / 30-12-2021 / 19:07:11.00 / 95.75 / 51.81 / 2459.50
 50.081146 /  19.895468 / 221.40 / 3.28 / 9 / 36.6191 / 30-12-2021 / 19:07:11.00 / 95.75 / 51.81 / 2459.50
 50.081146 /  19.895468 / 221.40 / 3.28 / 9 / 36.6191 / 30-12-2021 / 19:07:11.00 / 95.75 / 51.81 / 2459.50
 50.081135 /  19.895472 / 221.40 / 3.98 / 9 / 36.6191 / 30-12-2021 / 19:07:12.00 / 95.81 / 51.81 / 2463.23
 50.081135 /  19.895472 / 221.10 / 3.98 / 9 / 36.6191 / 30-12-2021 / 19:07:12.00 / 95.81 / 51.81 / 2463.23
 50.081135 /  19.895472 / 221.10 / 3.98 / 9 / 36.0492 / 30-12-2021 / 19:07:12.00 / 95.81 / 51.81 / 2463.23
 50.081116 /  19.895472 / 221.10 / 4.41 / 9 / 36.902 / 30-12-2021 / 19:07:13.00 / 95.81 / 51.81 / 2468.27
 50.081116 /  19.895472 / 220.90 / 4.41 / 9 / 37.189 / 30-12-2021 / 19:07:13.00 / 95.81 / 51.81 / 2468.27
 50.081116 /  19.895472 / 220.90 / 4.41 / 9 / 36.0492 / 30-12-2021 / 19:07:13.00 / 95.81 / 51.81 / 2468.27
 50.081093 /  19.895479 / 220.90 / 4.48 / 9 / 36.902 / 30-12-2021 / 19:07:14.00 / 95.88 / 51.81 / 2471.70
 50.081093 /  19.895479 / 220.80 / 4.48 / 9 / 36.6191 / 30-12-2021 / 19:07:14.00 / 95.88 / 51.81 / 2471.70
 50.081093 /  19.895479 / 220.80 / 4.48 / 9 / 36.902 / 30-12-2021 / 19:07:14.00 / 95.88 / 51.81 / 2471.70
 50.081070 /  19.895477 / 220.80 / 4.56 / 9 / 36.3321 / 30-12-2021 / 19:07:15.00 / 95.94 / 51.81 / 2475.33
 50.081070 /  19.895477 / 220.70 / 4.56 / 9 / 36.902 / 30-12-2021 / 19:07:15.00 / 95.94 / 51.81 / 2475.33
 50.081070 /  19.895477 / 220.70 / 4.56 / 9 / 36.6191 / 30-12-2021 / 19:07:15.00 / 95.94 / 51.81 / 2475.33
 50.081055 /  19.895479 / 220.70 / 5.07 / 9 / 36.902 / 30-12-2021 / 19:07:16.00 / 96.00 / 51.81 / 2478.91
 50.081055 /  19.895479 / 220.60 / 5.07 / 9 / 36.902 / 30-12-2021 / 19:07:16.00 / 96.00 / 51.81 / 2478.91
 50.081055 /  19.895479 / 220.60 / 5.07 / 9 / 36.6191 / 30-12-2021 / 19:07:16.00 / 96.00 / 51.81 / 2478.91
 50.081028 /  19.895472 / 220.60 / 5.87 / 9 / 36.902 / 30-12-2021 / 19:07:17.00 / 96.00 / 51.81 / 2483.81
 50.081028 /  19.895472 / 220.40 / 5.87 / 9 / 36.902 / 30-12-2021 / 19:07:17.00 / 96.00 / 51.81 / 2483.81
 50.081028 /  19.895472 / 220.40 / 5.87 / 9 / 36.6191 / 30-12-2021 / 19:07:17.00 / 96.00 / 51.81 / 2483.81
 50.081005 /  19.895462 / 220.40 / 9.32 / 9 / 35.7622 / 30-12-2021 / 19:07:18.00 / 96.06 / 51.81 / 2487.10
 50.081005 /  19.895462 / 220.30 / 9.32 / 9 / 35.7622 / 30-12-2021 / 19:07:18.00 / 96.06 / 51.81 / 2487.10
 50.081005 /  19.895462 / 220.30 / 9.32 / 9 / 35.7622 / 30-12-2021 / 19:07:18.00 / 96.06 / 51.81 / 2487.10
 50.080978 /  19.895447 / 220.30 / 9.87 / 9 / 36.3321 / 30-12-2021 / 19:07:19.00 / 96.13 / 51.81 / 2490.58
 50.080978 /  19.895447 / 220.20 / 9.87 / 9 / 36.902 / 30-12-2021 / 19:07:19.00 / 96.13 / 51.81 / 2490.58
 50.080978 /  19.895447 / 220.20 / 9.87 / 9 / 36.6191 / 30-12-2021 / 19:07:19.00 / 96.13 / 51.81 / 2490.58
 50.080952 /  19.895430 / 220.20 / 8.35 / 9 / 37.4719 / 30-12-2021 / 19:07:20.00 / 96.13 / 51.81 / 2495.38
 50.080952 /  19.895430 / 220.10 / 8.35 / 9 / 37.189 / 30-12-2021 / 19:07:20.00 / 96.13 / 51.81 / 2495.38
 50.080952 /  19.895430 / 220.10 / 8.35 / 9 / 37.189 / 30-12-2021 / 19:07:20.00 / 96.13 / 51.81 / 2495.38
 50.080929 /  19.895411 / 220.10 / 7.50 / 9 / 37.7589 / 30-12-2021 / 19:07:21.00 / 96.19 / 51.81 / 2498.57
 50.080929 /  19.895411 / 220.00 / 7.50 / 9 / 37.7589 / 30-12-2021 / 19:07:21.00 / 96.19 / 51.81 / 2498.57
 50.080929 /  19.895411 / 220.00 / 7.50 / 9 / 38.0418 / 30-12-2021 / 19:07:21.00 / 96.19 / 51.81 / 2498.57
 50.080910 /  19.895390 / 220.00 / 7.57 / 9 / 38.0418 / 30-12-2021 / 19:07:22.00 / 96.25 / 51.81 / 2501.96
 50.080910 /  19.895390 / 220.00 / 7.57 / 9 / 38.0418 / 30-12-2021 / 19:07:22.00 / 96.25 / 51.81 / 2501.96
 50.080910 /  19.895390 / 220.00 / 7.57 / 9 / 38.0418 / 30-12-2021 / 19:07:22.00 / 96.25 / 51.81 / 2501.96
 50.080891 /  19.895380 / 220.00 / 5.52 / 9 / 38.0418 / 30-12-2021 / 19:07:23.00 / 96.31 / 51.81 / 2505.30
 50.080891 /  19.895380 / 219.90 / 5.52 / 9 / 37.7589 / 30-12-2021 / 19:07:23.00 / 96.31 / 51.81 / 2505.30
 50.080891 /  19.895380 / 219.90 / 5.52 / 9 / 37.7589 / 30-12-2021 / 19:07:23.00 / 96.31 / 51.81 / 2505.30
 50.080879 /  19.895376 / 219.90 / 3.09 / 9 / 37.7589 / 30-12-2021 / 19:07:24.00 / 96.31 / 51.88 / 2509.96
 50.080879 /  19.895376 / 219.90 / 3.09 / 9 / 37.7589 / 30-12-2021 / 19:07:24.00 / 96.31 / 51.88 / 2509.96
 50.080879 /  19.895376 / 219.90 / 3.09 / 9 / 37.7589 / 30-12-2021 / 19:07:24.00 / 96.31 / 51.88 / 2509.96
 50.080872 /  19.895376 / 219.90 / 2.13 / 9 / 36.902 / 30-12-2021 / 19:07:25.00 / 96.38 / 51.88 / 2513.00
 50.080872 /  19.895376 / 219.80 / 2.13 / 9 / 35.1923 / 30-12-2021 / 19:07:25.00 / 96.38 / 51.88 / 2513.00
 50.080872 /  19.895376 / 219.80 / 2.13 / 9 / 37.189 / 30-12-2021 / 19:07:25.00 / 96.38 / 51.88 / 2513.00
 50.080868 /  19.895378 / 219.80 / 1.72 / 9 / 36.6191 / 30-12-2021 / 19:07:26.00 / 96.44 / 51.88 / 2516.25
 50.080868 /  19.895378 / 219.80 / 1.72 / 9 / 36.6191 / 30-12-2021 / 19:07:26.00 / 96.44 / 51.88 / 2516.25
 50.080868 /  19.895378 / 219.80 / 1.72 / 9 / 35.4793 / 30-12-2021 / 19:07:26.00 / 96.44 / 51.88 / 2516.25
 50.080864 /  19.895380 / 219.80 / 1.67 / 9 / 37.4719 / 30-12-2021 / 19:07:27.00 / 96.44 / 51.88 / 2520.80
 50.080864 /  19.895380 / 219.80 / 1.67 / 9 / 37.4719 / 30-12-2021 / 19:07:27.00 / 96.44 / 51.88 / 2520.80
 50.080864 /  19.895380 / 219.80 / 1.67 / 9 / 37.4719 / 30-12-2021 / 19:07:27.00 / 96.44 / 51.88 / 2520.80
 50.080856 /  19.895372 / 219.80 / 0.94 / 9 / 37.189 / 30-12-2021 / 19:07:28.00 / 96.50 / 51.88 / 2523.75
 50.080856 /  19.895372 / 220.10 / 0.94 / 9 / 36.902 / 30-12-2021 / 19:07:28.00 / 96.50 / 51.88 / 2523.75
 50.080856 /  19.895372 / 220.10 / 0.94 / 9 / 37.189 / 30-12-2021 / 19:07:28.00 / 96.50 / 51.88 / 2523.75
 50.080853 /  19.895359 / 220.10 / 0.85 / 9 / 36.6191 / 30-12-2021 / 19:07:29.00 / 96.56 / 51.81 / 2526.90
 50.080853 /  19.895359 / 220.50 / 0.85 / 9 / 36.6191 / 30-12-2021 / 19:07:29.00 / 96.56 / 51.81 / 2526.90
 50.080853 /  19.895359 / 220.50 / 0.85 / 9 / 36.6191 / 30-12-2021 / 19:07:29.00 / 96.56 / 51.81 / 2526.90
 50.080853 /  19.895353 / 220.50 / 0.46 / 9 / 35.7622 / 30-12-2021 / 19:07:30.00 / 96.63 / 51.88 / 2530.00
 50.080853 /  19.895353 / 220.70 / 0.46 / 9 / 36.0492 / 30-12-2021 / 19:07:30.00 / 96.63 / 51.88 / 2530.00
 50.080853 /  19.895353 / 220.70 / 0.46 / 9 / 36.3321 / 30-12-2021 / 19:07:30.00 / 96.63 / 51.88 / 2530.00
 50.080849 /  19.895350 / 220.70 / 0.52 / 9 / 36.3321 / 30-12-2021 / 19:07:31.00 / 96.69 / 51.88 / 2533.05
 50.080849 /  19.895350 / 220.80 / 0.52 / 9 / 36.3321 / 30-12-2021 / 19:07:31.00 / 96.69 / 51.88 / 2533.05
 50.080849 /  19.895350 / 220.80 / 0.52 / 9 / 36.3321 / 30-12-2021 / 19:07:31.00 / 96.69 / 51.88 / 2533.05
 50.080845 /  19.895346 / 220.80 / 0.50 / 9 / 37.4719 / 30-12-2021 / 19:07:32.00 / 96.69 / 51.88 / 2537.41
 50.080845 /  19.895346 / 221.10 / 0.50 / 9 / 37.4719 / 30-12-2021 / 19:07:32.00 / 96.69 / 51.88 / 2537.41
 50.080845 /  19.895346 / 221.10 / 0.50 / 9 / 37.4719 / 30-12-2021 / 19:07:32.00 / 96.69 / 51.88 / 2537.41
 50.080841 /  19.895346 / 221.10 / 0.50 / 9 / 36.3321 / 30-12-2021 / 19:07:33.00 / 96.75 / 51.88 / 2540.17
 50.080841 /  19.895346 / 221.30 / 0.50 / 9 / 34.9094 / 30-12-2021 / 19:07:33.00 / 96.75 / 51.88 / 2540.17
 50.080841 /  19.895346 / 221.30 / 0.50 / 9 / 34.6224 / 30-12-2021 / 19:07:33.00 / 96.75 / 51.88 / 2540.17
 50.080837 /  19.895346 / 221.30 / 0.50 / 9 / 34.6224 / 30-12-2021 / 19:07:34.00 / 96.75 / 51.88 / 2544.48
 50.080837 /  19.895346 / 221.50 / 0.50 / 9 / 34.6224 / 30-12-2021 / 19:07:34.00 / 96.75 / 51.88 / 2544.48
 50.080837 /  19.895346 / 221.50 / 0.50 / 9 / 34.6224 / 30-12-2021 / 19:07:34.00 / 96.75 / 51.88 / 2544.48
 50.080833 /  19.895340 / 221.50 / 0.48 / 9 / 34.9094 / 30-12-2021 / 19:07:35.00 / 96.81 / 51.88 / 2547.19
 50.080833 /  19.895340 / 221.80 / 0.48 / 9 / 34.3395 / 30-12-2021 / 19:07:35.00 / 96.81 / 51.88 / 2547.19
 50.080833 /  19.895340 / 221.80 / 0.48 / 9 / 34.9094 / 30-12-2021 / 19:07:35.00 / 96.81 / 51.88 / 2547.19
 50.080833 /  19.895334 / 221.80 / 0.43 / 9 / 34.0525 / 30-12-2021 / 19:07:36.00 / 96.88 / 51.88 / 2550.09
 50.080833 /  19.895334 / 222.00 / 0.43 / 9 / 34.3395 / 30-12-2021 / 19:07:36.00 / 96.88 / 51.88 / 2550.09
 50.080833 /  19.895334 / 222.00 / 0.43 / 9 / 34.3395 / 30-12-2021 / 19:07:36.00 / 96.88 / 51.88 / 2550.09
 50.080826 /  19.895332 / 222.00 / 0.35 / 9 / 35.1923 / 30-12-2021 / 19:07:37.00 / 96.88 / 51.88 / 2554.31
 50.080826 /  19.895332 / 222.20 / 0.35 / 9 / 35.1923 / 30-12-2021 / 19:07:37.00 / 96.88 / 51.88 / 2554.31
 50.080826 /  19.895332 / 222.20 / 0.35 / 9 / 35.1923 / 30-12-2021 / 19:07:37.00 / 96.88 / 51.88 / 2554.31
 50.080822 /  19.895329 / 222.20 / 0.35 / 9 / 35.1923 / 30-12-2021 / 19:07:38.00 / 96.94 / 51.88 / 2556.92
 50.080822 /  19.895329 / 222.40 / 0.35 / 9 / 35.4793 / 30-12-2021 / 19:07:38.00 / 96.94 / 51.88 / 2556.92
 50.080822 /  19.895329 / 222.40 / 0.35 / 9 / 35.4793 / 30-12-2021 / 19:07:38.00 / 96.94 / 51.88 / 2556.92
 50.080814 /  19.895323 / 222.40 / 0.35 / 9 / 35.7622 / 30-12-2021 / 19:07:39.00 / 97.00 / 51.88 / 2559.73
 50.080814 /  19.895323 / 222.60 / 0.35 / 9 / 35.7622 / 30-12-2021 / 19:07:39.00 / 97.00 / 51.88 / 2559.73
 50.080814 /  19.895323 / 222.60 / 0.35 / 9 / 35.4793 / 30-12-2021 / 19:07:39.00 / 97.00 / 51.88 / 2559.73
 50.080822 /  19.895294 / 222.60 / 0.11 / 9 / 36.0492 / 30-12-2021 / 19:08:05.00 / 97.13 / 51.88 / 2565.20
 50.080822 /  19.895294 / 230.20 / 0.11 / 9 / 36.0492 / 30-12-2021 / 19:08:05.00 / 97.13 / 51.88 / 2565.20
 50.080822 /  19.895294 / 230.20 / 0.11 / 9 / 36.0492 / 30-12-2021 / 19:08:05.00 / 97.13 / 51.88 / 2565.20
 50.080822 /  19.895294 / 230.20 / 0.11 / 9 / 35.7622 / 30-12-2021 / 19:08:06.00 / 98.50 / 51.88 / 2539.29
 50.080822 /  19.895294 / 230.30 / 0.11 / 9 / 36.0492 / 30-12-2021 / 19:08:06.00 / 98.50 / 51.88 / 2539.29
 50.080822 /  19.895294 / 230.30 / 0.11 / 9 / 36.0492 / 30-12-2021 / 19:08:06.00 / 98.50 / 51.88 / 2539.29
 50.080822 /  19.895294 / 230.30 / 0.07 / 9 / 36.902 / 30-12-2021 / 19:08:07.00 / 98.63 / 51.94 / 2544.78
 50.080822 /  19.895294 / 230.50 / 0.07 / 9 / 36.902 / 30-12-2021 / 19:08:07.00 / 98.63 / 51.94 / 2544.78
 50.080822 /  19.895294 / 230.50 / 0.07 / 9 / 37.7589 / 30-12-2021 / 19:08:07.00 / 98.63 / 51.94 / 2544.78
 50.080822 /  19.895294 / 230.50 / 0.06 / 9 / 38.3288 / 30-12-2021 / 19:08:08.00 / 98.69 / 51.94 / 2546.53
 50.080822 /  19.895294 / 230.60 / 0.06 / 9 / 37.7589 / 30-12-2021 / 19:08:08.00 / 98.69 / 51.94 / 2546.53
 50.080822 /  19.895294 / 230.60 / 0.06 / 9 / 38.0418 / 30-12-2021 / 19:08:08.00 / 98.69 / 51.94 / 2546.53
 50.080822 /  19.895294 / 230.60 / 0.02 / 9 / 37.7589 / 30-12-2021 / 19:08:09.00 / 98.81 / 51.94 / 2546.62
 50.080822 /  19.895294 / 230.60 / 0.02 / 9 / 36.3321 / 30-12-2021 / 19:08:09.00 / 98.81 / 51.94 / 2546.62
 50.080822 /  19.895294 / 230.60 / 0.02 / 9 / 37.7589 / 30-12-2021 / 19:08:09.00 / 98.81 / 51.94 / 2546.62
 50.080822 /  19.895292 / 230.60 / 0.02 / 9 / 37.189 / 30-12-2021 / 19:08:10.00 / 98.88 / 51.94 / 2548.23
 50.080822 /  19.895292 / 230.70 / 0.02 / 9 / 36.902 / 30-12-2021 / 19:08:10.00 / 98.88 / 51.94 / 2548.23
 50.080822 /  19.895292 / 230.70 / 0.02 / 9 / 37.189 / 30-12-2021 / 19:08:10.00 / 98.88 / 51.94 / 2548.23
 50.080818 /  19.895294 / 230.70 / 0.06 / 9 / 37.189 / 30-12-2021 / 19:08:11.00 / 98.94 / 51.94 / 2549.54
 50.080818 /  19.895294 / 230.80 / 0.06 / 9 / 37.189 / 30-12-2021 / 19:08:11.00 / 98.94 / 51.94 / 2549.54
 50.080818 /  19.895294 / 230.80 / 0.06 / 9 / 37.189 / 30-12-2021 / 19:08:11.00 / 98.94 / 51.94 / 2549.54
 50.080818 /  19.895296 / 230.80 / 0.13 / 9 / 36.902 / 30-12-2021 / 19:08:12.00 / 99.06 / 51.94 / 2549.44
 50.080818 /  19.895296 / 230.80 / 0.13 / 9 / 37.189 / 30-12-2021 / 19:08:12.00 / 99.06 / 51.94 / 2549.44
 50.080818 /  19.895296 / 230.80 / 0.13 / 9 / 37.189 / 30-12-2021 / 19:08:12.00 / 99.06 / 51.94 / 2549.44
 50.080814 /  19.895302 / 230.80 / 1.70 / 9 / 36.3321 / 30-12-2021 / 19:08:13.00 / 99.13 / 51.94 / 2550.85
 50.080814 /  19.895302 / 230.90 / 1.70 / 9 / 36.3321 / 30-12-2021 / 19:08:13.00 / 99.13 / 51.94 / 2550.85
 50.080814 /  19.895302 / 230.90 / 1.70 / 9 / 36.902 / 30-12-2021 / 19:08:13.00 / 99.13 / 51.94 / 2550.85
 50.080803 /  19.895309 / 230.90 / 3.50 / 9 / 36.6191 / 30-12-2021 / 19:08:14.00 / 99.19 / 51.94 / 2551.97
 50.080803 /  19.895309 / 230.90 / 3.50 / 9 / 36.6191 / 30-12-2021 / 19:08:14.00 / 99.19 / 51.94 / 2551.97
 50.080803 /  19.895309 / 230.90 / 3.50 / 9 / 36.6191 / 30-12-2021 / 19:08:14.00 / 99.19 / 51.94 / 2551.97
 50.080788 /  19.895315 / 230.90 / 4.87 / 9 / 36.902 / 30-12-2021 / 19:08:15.00 / 99.31 / 51.94 / 2551.68
 50.080788 /  19.895315 / 230.80 / 4.87 / 9 / 36.6191 / 30-12-2021 / 19:08:15.00 / 99.31 / 51.94 / 2551.68
 50.080788 /  19.895315 / 230.80 / 4.87 / 9 / 36.902 / 30-12-2021 / 19:08:15.00 / 99.31 / 51.94 / 2551.68
 50.080765 /  19.895319 / 230.80 / 8.06 / 9 / 36.902 / 30-12-2021 / 19:08:16.00 / 99.38 / 51.94 / 2552.90
 50.080765 /  19.895319 / 230.60 / 8.06 / 9 / 36.6191 / 30-12-2021 / 19:08:16.00 / 99.38 / 51.94 / 2552.90
 50.080765 /  19.895319 / 230.60 / 8.06 / 9 / 36.902 / 30-12-2021 / 19:08:16.00 / 99.38 / 51.94 / 2552.90
 50.080738 /  19.895317 / 230.60 /  10.39 / 9 / 36.902 / 30-12-2021 / 19:08:17.00 / 99.44 / 51.94 / 2553.82
 50.080738 /  19.895317 / 230.50 /  10.39 / 9 / 36.902 / 30-12-2021 / 19:08:17.00 / 99.44 / 51.94 / 2553.82
 50.080738 /  19.895317 / 230.50 /  10.39 / 9 / 36.902 / 30-12-2021 / 19:08:17.00 / 99.44 / 51.94 / 2553.82
 50.080700 /  19.895311 / 230.50 /  12.06 / 9 / 36.0492 / 30-12-2021 / 19:08:18.00 / 99.50 / 52.00 / 2554.69
 50.080700 /  19.895311 / 230.30 /  12.06 / 8 / 36.0492 / 30-12-2021 / 19:08:18.00 / 99.50 / 52.00 / 2554.69
 50.080700 /  19.895311 / 230.30 /  12.06 / 8 / 36.0492 / 30-12-2021 / 19:08:18.00 / 99.50 / 52.00 / 2554.69
 50.080669 /  19.895308 / 230.30 /  11.95 / 8 / 36.6191 / 30-12-2021 / 19:08:19.00 / 99.63 / 51.94 / 2554.16
 50.080669 /  19.895308 / 230.10 /  11.95 / 9 / 36.6191 / 30-12-2021 / 19:08:19.00 / 99.63 / 51.94 / 2554.16
 50.080669 /  19.895308 / 230.10 /  11.95 / 9 / 36.6191 / 30-12-2021 / 19:08:19.00 / 99.63 / 51.94 / 2554.16
 50.080643 /  19.895300 / 230.10 /  10.17 / 9 / 36.0492 / 30-12-2021 / 19:08:20.00 / 99.69 / 52.00 / 2555.13
 50.080643 /  19.895300 / 229.80 /  10.17 / 9 / 36.0492 / 30-12-2021 / 19:08:20.00 / 99.69 / 52.00 / 2555.13
 50.080643 /  19.895300 / 229.80 /  10.17 / 9 / 36.0492 / 30-12-2021 / 19:08:20.00 / 99.69 / 52.00 / 2555.13
 50.080608 /  19.895294 / 229.80 /  10.28 / 9 / 36.3321 / 30-12-2021 / 19:08:21.00 / 99.75 / 52.00 / 2555.81
 50.080608 /  19.895294 / 229.40 /  10.28 / 9 / 36.3321 / 30-12-2021 / 19:08:21.00 / 99.75 / 52.00 / 2555.81
 50.080608 /  19.895294 / 229.40 /  10.28 / 9 / 36.3321 / 30-12-2021 / 19:08:21.00 / 99.75 / 52.00 / 2555.81
 50.080574 /  19.895304 / 229.40 / 9.26 / 9 / 36.902 / 30-12-2021 / 19:08:22.00 / 99.81 / 52.00 / 2556.45
 50.080574 /  19.895304 / 228.70 / 9.26 / 9 / 36.902 / 30-12-2021 / 19:08:22.00 / 99.81 / 52.00 / 2556.45
 50.080574 /  19.895304 / 228.70 / 9.26 / 9 / 36.902 / 30-12-2021 / 19:08:22.00 / 99.81 / 52.00 / 2556.45
 50.080540 /  19.895309 / 228.70 / 9.13 / 9 / 37.189 / 30-12-2021 / 19:08:23.00 / 99.88 / 52.00 / 2557.03
 50.080540 /  19.895309 / 227.80 / 9.13 / 9 / 37.4719 / 30-12-2021 / 19:08:23.00 / 99.88 / 52.00 / 2557.03
 50.080540 /  19.895309 / 227.80 / 9.13 / 9 / 36.902 / 30-12-2021 / 19:08:23.00 / 99.88 / 52.00 / 2557.03
 50.080505 /  19.895315 / 227.80 / 9.22 / 9 / 37.4719 / 30-12-2021 / 19:08:24.00 / 100.00 / 52.00 / 2556.20
 50.080505 /  19.895315 / 226.90 / 9.22 / 9 / 37.4719 / 30-12-2021 / 19:08:24.00 / 100.00 / 52.00 / 2556.20
 50.080505 /  19.895315 / 226.90 / 9.22 / 9 / 37.4719 / 30-12-2021 / 19:08:24.00 / 100.00 / 52.00 / 2556.20
 50.080475 /  19.895308 / 226.90 / 9.76 / 9 / 37.189 / 30-12-2021 / 19:08:25.00 / 100.06 / 52.00 / 2556.89
 50.080475 /  19.895308 / 226.30 / 9.76 / 9 / 37.189 / 30-12-2021 / 19:08:25.00 / 100.06 / 52.00 / 2556.89
 50.080475 /  19.895308 / 226.30 / 9.76 / 9 / 37.189 / 30-12-2021 / 19:08:25.00 / 100.06 / 52.00 / 2556.89
 50.080448 /  19.895302 / 226.30 / 8.80 / 9 / 36.6191 / 30-12-2021 / 19:08:26.00 / 100.13 / 52.00 / 2557.28
 50.080448 /  19.895302 / 225.70 / 8.80 / 9 / 36.6191 / 30-12-2021 / 19:08:26.00 / 100.13 / 52.00 / 2557.28
 50.080448 /  19.895302 / 225.70 / 8.80 / 9 / 36.902 / 30-12-2021 / 19:08:26.00 / 100.13 / 52.00 / 2557.28
 50.080433 /  19.895302 / 225.70 / 7.74 / 9 / 36.902 / 30-12-2021 / 19:08:27.00 / 100.19 / 52.00 / 2557.62
 50.080433 /  19.895302 / 225.10 / 7.74 / 9 / 36.902 / 30-12-2021 / 19:08:27.00 / 100.19 / 52.00 / 2557.62
 50.080433 /  19.895302 / 225.10 / 7.74 / 9 / 37.189 / 30-12-2021 / 19:08:27.00 / 100.19 / 52.00 / 2557.62
 50.080418 /  19.895308 / 225.10 / 7.15 / 9 / 37.189 / 30-12-2021 / 19:08:28.00 / 100.25 / 52.00 / 2557.91
 50.080418 /  19.895308 / 224.40 / 7.15 / 8 / 37.189 / 30-12-2021 / 19:08:28.00 / 100.25 / 52.00 / 2557.91
 50.080418 /  19.895308 / 224.40 / 7.15 / 8 / 36.3321 / 30-12-2021 / 19:08:28.00 / 100.25 / 52.00 / 2557.91
 50.080402 /  19.895308 / 224.40 / 7.72 / 8 / 37.189 / 30-12-2021 / 19:08:29.00 / 100.31 / 52.00 / 2558.16
 50.080402 /  19.895308 / 224.00 / 7.72 / 9 / 37.4719 / 30-12-2021 / 19:08:29.00 / 100.31 / 52.00 / 2558.16
 50.080402 /  19.895308 / 224.00 / 7.72 / 9 / 37.4719 / 30-12-2021 / 19:08:29.00 / 100.31 / 52.00 / 2558.16
 50.080387 /  19.895304 / 224.00 / 6.13 / 9 / 37.189 / 30-12-2021 / 19:08:30.00 / 100.38 / 52.00 / 2558.35
 50.080387 /  19.895304 / 223.60 / 6.13 / 8 / 36.902 / 30-12-2021 / 19:08:30.00 / 100.38 / 52.00 / 2558.35
 50.080387 /  19.895304 / 223.60 / 6.13 / 8 / 37.189 / 30-12-2021 / 19:08:30.00 / 100.38 / 52.00 / 2558.35
 50.080372 /  19.895306 / 223.60 / 6.13 / 8 / 37.4719 / 30-12-2021 / 19:08:31.00 / 100.44 / 52.00 / 2558.50
 50.080372 /  19.895306 / 223.20 / 6.13 / 8 / 37.4719 / 30-12-2021 / 19:08:31.00 / 100.44 / 52.00 / 2558.50
 50.080372 /  19.895306 / 223.20 / 6.13 / 8 / 37.189 / 30-12-2021 / 19:08:31.00 / 100.44 / 52.00 / 2558.50
 50.080360 /  19.895308 / 223.20 / 5.33 / 8 / 36.6191 / 30-12-2021 / 19:08:32.00 / 100.50 / 52.00 / 2558.60
 50.080360 /  19.895308 / 222.80 / 5.33 / 9 / 36.6191 / 30-12-2021 / 19:08:32.00 / 100.50 / 52.00 / 2558.60
 50.080360 /  19.895308 / 222.80 / 5.33 / 9 / 36.6191 / 30-12-2021 / 19:08:32.00 / 100.50 / 52.00 / 2558.60
 50.080353 /  19.895304 / 222.80 / 4.57 / 9 / 36.3321 / 30-12-2021 / 19:08:33.00 / 100.56 / 52.00 / 2558.65
 50.080353 /  19.895304 / 222.40 / 4.57 / 8 / 36.3321 / 30-12-2021 / 19:08:33.00 / 100.56 / 52.00 / 2558.65
 50.080353 /  19.895304 / 222.40 / 4.57 / 8 / 36.6191 / 30-12-2021 / 19:08:33.00 / 100.56 / 52.00 / 2558.65
 50.080341 /  19.895296 / 222.40 / 3.83 / 8 / 37.7589 / 30-12-2021 / 19:08:34.00 / 100.63 / 52.00 / 2558.65
 50.080341 /  19.895296 / 222.10 / 3.83 / 8 / 37.189 / 30-12-2021 / 19:08:34.00 / 100.63 / 52.00 / 2558.65
 50.080341 /  19.895296 / 222.10 / 3.83 / 8 / 36.902 / 30-12-2021 / 19:08:34.00 / 100.63 / 52.00 / 2558.65
 50.080330 /  19.895288 / 222.10 / 4.83 / 8 / 37.4719 / 30-12-2021 / 19:08:35.00 / 100.69 / 52.06 / 2558.61
 50.080330 /  19.895288 / 221.80 / 4.83 / 8 / 37.189 / 30-12-2021 / 19:08:35.00 / 100.69 / 52.06 / 2558.61
 50.080330 /  19.895288 / 221.80 / 4.83 / 8 / 37.189 / 30-12-2021 / 19:08:35.00 / 100.69 / 52.06 / 2558.61
 50.080315 /  19.895292 / 221.80 / 4.33 / 8 / 37.4719 / 30-12-2021 / 19:08:36.00 / 100.75 / 52.00 / 2558.51
 50.080315 /  19.895292 / 221.80 / 4.33 / 8 / 37.4719 / 30-12-2021 / 19:08:36.00 / 100.75 / 52.00 / 2558.51
 50.080315 /  19.895292 / 221.80 / 4.33 / 8 / 37.7589 / 30-12-2021 / 19:08:36.00 / 100.75 / 52.00 / 2558.51
 50.080303 /  19.895294 / 221.80 / 3.37 / 8 / 37.4719 / 30-12-2021 / 19:08:37.00 / 100.81 / 52.00 / 2558.37
 50.080303 /  19.895294 / 221.60 / 3.37 / 8 / 37.4719 / 30-12-2021 / 19:08:37.00 / 100.81 / 52.00 / 2558.37
 50.080303 /  19.895294 / 221.60 / 3.37 / 8 / 37.4719 / 30-12-2021 / 19:08:37.00 / 100.81 / 52.00 / 2558.37
 50.080299 /  19.895294 / 221.60 / 1.09 / 8 / 37.4719 / 30-12-2021 / 19:08:38.00 / 100.88 / 52.00 / 2558.18
 50.080299 /  19.895294 / 221.40 / 1.09 / 8 / 37.189 / 30-12-2021 / 19:08:38.00 / 100.88 / 52.00 / 2558.18
 50.080299 /  19.895294 / 221.40 / 1.09 / 8 / 37.189 / 30-12-2021 / 19:08:38.00 / 100.88 / 52.00 / 2558.18
 50.080299 /  19.895296 / 221.40 / 1.00 / 8 / 36.3321 / 30-12-2021 / 19:08:39.00 / 100.94 / 52.06 / 2557.94
 50.080299 /  19.895296 / 221.20 / 1.00 / 8 / 36.902 / 30-12-2021 / 19:08:39.00 / 100.94 / 52.06 / 2557.94
 50.080299 /  19.895296 / 221.20 / 1.00 / 8 / 36.902 / 30-12-2021 / 19:08:39.00 / 100.94 / 52.06 / 2557.94
 50.080303 /  19.895302 / 221.20 / 0.41 / 8 / 36.0492 / 30-12-2021 / 19:08:40.00 / 101.00 / 52.06 / 2557.65
 50.080303 /  19.895302 / 221.80 / 0.41 / 8 / 36.0492 / 30-12-2021 / 19:08:40.00 / 101.00 / 52.06 / 2557.65
 50.080303 /  19.895302 / 221.80 / 0.41 / 8 / 36.0492 / 30-12-2021 / 19:08:40.00 / 101.00 / 52.06 / 2557.65
 50.080303 /  19.895304 / 221.80 / 0.50 / 8 / 35.1923 / 30-12-2021 / 19:08:41.00 / 101.06 / 52.06 / 2557.31
 50.080303 /  19.895304 / 222.00 / 0.50 / 8 / 35.1923 / 30-12-2021 / 19:08:41.00 / 101.06 / 52.06 / 2557.31
 50.080303 /  19.895304 / 222.00 / 0.50 / 8 / 34.9094 / 30-12-2021 / 19:08:41.00 / 101.06 / 52.06 / 2557.31
 50.080311 /  19.895306 / 222.00 / 0.52 / 8 / 34.9094 / 30-12-2021 / 19:08:42.00 / 101.13 / 52.06 / 2556.93
 50.080311 /  19.895306 / 222.20 / 0.52 / 8 / 35.1923 / 30-12-2021 / 19:08:42.00 / 101.13 / 52.06 / 2556.93
 50.080311 /  19.895306 / 222.20 / 0.52 / 8 / 34.9094 / 30-12-2021 / 19:08:42.00 / 101.13 / 52.06 / 2556.93
 50.080311 /  19.895306 / 222.20 / 1.46 / 8 / 34.0525 / 30-12-2021 / 19:08:43.00 / 101.19 / 52.06 / 2556.50
 50.080311 /  19.895306 / 222.00 / 1.46 / 8 / 34.0525 / 30-12-2021 / 19:08:43.00 / 101.19 / 52.06 / 2556.50
 50.080311 /  19.895306 / 222.00 / 1.46 / 8 / 34.0525 / 30-12-2021 / 19:08:43.00 / 101.19 / 52.06 / 2556.50
 50.080318 /  19.895300 / 222.00 / 1.46 / 8 / 32.3428 / 30-12-2021 / 19:08:44.00 / 101.25 / 52.06 / 2556.01
 50.080318 /  19.895300 / 221.70 / 1.46 / 8 / 32.3428 / 30-12-2021 / 19:08:44.00 / 101.25 / 52.06 / 2556.01
 50.080318 /  19.895300 / 221.70 / 1.46 / 8 / 32.0558 / 30-12-2021 / 19:08:44.00 / 101.25 / 52.06 / 2556.01
 50.080322 /  19.895298 / 221.70 / 1.54 / 8 / 32.3428 / 30-12-2021 / 19:08:45.00 / 101.31 / 52.06 / 2555.48
 50.080322 /  19.895298 / 221.40 / 1.54 / 8 / 31.4859 / 30-12-2021 / 19:08:45.00 / 101.31 / 52.06 / 2555.48
 50.080322 /  19.895298 / 221.40 / 1.54 / 8 / 32.6257 / 30-12-2021 / 19:08:45.00 / 101.31 / 52.06 / 2555.48
 50.080330 /  19.895300 / 221.40 / 1.50 / 8 / 32.6257 / 30-12-2021 / 19:08:46.00 / 101.38 / 52.06 / 2554.91
 50.080330 /  19.895300 / 221.10 / 1.50 / 9 / 32.6257 / 30-12-2021 / 19:08:46.00 / 101.38 / 52.06 / 2554.91
 50.080330 /  19.895300 / 221.10 / 1.50 / 9 / 30.916 / 30-12-2021 / 19:08:46.00 / 101.38 / 52.06 / 2554.91
 50.080357 /  19.895267 / 221.10 / 1.30 / 9 / 36.3321 / 30-12-2021 / 19:08:55.00 / 101.81 / 52.06 / 2547.24
 50.080357 /  19.895267 / 221.10 / 1.30 / 9 / 35.4793 / 30-12-2021 / 19:08:55.00 / 101.81 / 52.06 / 2547.24
 50.080357 /  19.895267 / 221.10 / 1.30 / 9 / 36.3321 / 30-12-2021 / 19:08:55.00 / 101.81 / 52.06 / 2547.24
 50.080357 /  19.895267 / 221.10 / 1.31 / 9 / 35.4793 / 30-12-2021 / 19:08:56.00 / 101.94 / 52.06 / 2546.16
 50.080357 /  19.895267 / 221.10 / 1.31 / 9 / 35.4793 / 30-12-2021 / 19:08:56.00 / 101.94 / 52.06 / 2546.16
 50.080357 /  19.895266 / 221.10 / 1.24 / 9 / 32.3428 / 30-12-2021 / 19:08:57.00 / 101.94 / 52.06 / 2546.16
 50.080357 /  19.895266 / 221.10 / 1.24 / 9 / 32.3428 / 30-12-2021 / 19:08:57.00 / 101.94 / 52.06 / 2546.71
 50.080357 /  19.895266 / 221.10 / 1.24 / 9 / 31.4859 / 30-12-2021 / 19:08:57.00 / 101.94 / 52.06 / 2546.71
 50.080353 /  19.895267 / 221.10 / 0.80 / 9 / 31.4859 / 30-12-2021 / 19:08:58.00 / 102.00 / 52.06 / 2545.39
 50.080353 /  19.895267 / 221.10 / 0.80 / 9 / 30.0632 / 30-12-2021 / 19:08:58.00 / 102.00 / 52.06 / 2545.39
 50.080353 /  19.895267 / 221.10 / 0.80 / 9 / 31.7729 / 30-12-2021 / 19:08:58.00 / 102.00 / 52.06 / 2545.39
 50.080349 /  19.895266 / 218.70 / 0.39 / 8 / 31.7729 / 30-12-2021 / 19:08:59.00 / 102.13 / 52.13 / 2542.92
 50.080349 /  19.895266 / 218.70 / 0.39 / 8 / 31.203 / 30-12-2021 / 19:08:59.00 / 102.13 / 52.13 / 2542.92
 50.080345 /  19.895266 / 218.70 / 0.37 / 8 / 32.6257 / 30-12-2021 / 19:09:00.00 / 102.13 / 52.13 / 2542.92
 50.080345 /  19.895266 / 218.70 / 0.37 / 8 / 31.4859 / 30-12-2021 / 19:09:00.00 / 102.19 / 52.06 / 2541.96
 50.080345 /  19.895266 / 218.70 / 0.37 / 8 / 32.6257 / 30-12-2021 / 19:09:00.00 / 102.19 / 52.06 / 2541.96
 50.080345 /  19.895266 / 218.50 / 0.35 / 8 / 33.4826 / 30-12-2021 / 19:09:01.00 / 102.25 / 52.13 / 2540.71
 50.080345 /  19.895266 / 218.50 / 0.35 / 8 / 33.4826 / 30-12-2021 / 19:09:01.00 / 102.25 / 52.13 / 2540.71
 50.080345 /  19.895266 / 218.50 / 0.35 / 8 / 32.9127 / 30-12-2021 / 19:09:01.00 / 102.25 / 52.13 / 2540.71
 50.080338 /  19.895266 / 218.50 / 0.33 / 8 / 32.9127 / 30-12-2021 / 19:09:02.00 / 102.31 / 52.13 / 2539.40
 50.080338 /  19.895266 / 218.50 / 0.33 / 8 / 32.9127 / 30-12-2021 / 19:09:02.00 / 102.31 / 52.13 / 2539.40
 50.080330 /  19.895267 / 218.50 / 0.20 / 8 / 33.1997 / 30-12-2021 / 19:09:03.00 / 102.31 / 52.13 / 2539.40
 50.080330 /  19.895267 / 218.50 / 0.20 / 8 / 32.9127 / 30-12-2021 / 19:09:03.00 / 102.38 / 52.13 / 2538.05
 50.080330 /  19.895267 / 218.50 / 0.20 / 8 / 32.9127 / 30-12-2021 / 19:09:03.00 / 102.38 / 52.13 / 2538.05
 50.080322 /  19.895267 / 218.50 / 0.20 / 8 / 34.0525 / 30-12-2021 / 19:09:04.00 / 102.38 / 52.13 / 2538.01
 50.080322 /  19.895267 / 218.50 / 0.20 / 8 / 34.0525 / 30-12-2021 / 19:09:04.00 / 102.38 / 52.13 / 2538.01
 50.080322 /  19.895267 / 218.50 / 0.20 / 8 / 35.4793 / 30-12-2021 / 19:09:04.00 / 102.38 / 52.13 / 2538.01
 50.080315 /  19.895267 / 218.50 / 0.24 / 8 / 35.1923 / 30-12-2021 / 19:09:05.00 / 102.50 / 52.19 / 2535.00
 50.080315 /  19.895267 / 218.50 / 0.24 / 8 / 34.9094 / 30-12-2021 / 19:09:05.00 / 102.50 / 52.19 / 2535.00
 50.080311 /  19.895267 / 218.50 / 0.63 / 8 / 36.902 / 30-12-2021 / 19:09:06.00 / 102.50 / 52.19 / 2535.00
 50.080311 /  19.895267 / 218.50 / 0.63 / 8 / 36.3321 / 30-12-2021 / 19:09:06.00 / 102.56 / 52.13 / 2533.75
 50.080311 /  19.895267 / 218.50 / 0.63 / 8 / 36.3321 / 30-12-2021 / 19:09:06.00 / 102.56 / 52.13 / 2533.75
 50.080307 /  19.895267 / 218.50 / 0.72 / 8 / 35.1923 / 30-12-2021 / 19:09:07.00 / 102.63 / 52.13 / 2532.20
 50.080307 /  19.895267 / 218.50 / 0.72 / 8 / 35.1923 / 30-12-2021 / 19:09:07.00 / 102.63 / 52.13 / 2532.20
 50.080303 /  19.895264 / 218.50 / 0.70 / 8 / 34.6224 / 30-12-2021 / 19:09:08.00 / 102.63 / 52.13 / 2531.97
 50.080303 /  19.895264 / 218.50 / 0.70 / 8 / 34.6224 / 30-12-2021 / 19:09:08.00 / 102.63 / 52.13 / 2531.97
 50.080303 /  19.895264 / 218.50 / 0.70 / 8 / 34.6224 / 30-12-2021 / 19:09:08.00 / 102.63 / 52.13 / 2531.97
 50.080307 /  19.895266 / 218.50 / 1.07 / 8 / 34.6224 / 30-12-2021 / 19:09:09.00 / 102.69 / 52.19 / 2530.13
 50.080307 /  19.895266 / 218.50 / 1.07 / 8 / 34.6224 / 30-12-2021 / 19:09:09.00 / 102.69 / 52.19 / 2530.13
 50.080315 /  19.895271 / 218.50 / 1.81 / 8 / 34.6224 / 30-12-2021 / 19:09:10.00 / 102.75 / 52.13 / 2528.48
 50.080315 /  19.895271 / 218.50 / 1.81 / 8 / 34.3395 / 30-12-2021 / 19:09:10.00 / 102.75 / 52.13 / 2528.48
 50.080315 /  19.895271 / 218.50 / 1.81 / 8 / 34.6224 / 30-12-2021 / 19:09:10.00 / 102.75 / 52.13 / 2528.48
 50.080311 /  19.895281 / 218.50 / 2.35 / 8 / 34.3395 / 30-12-2021 / 19:09:11.00 / 102.75 / 52.13 / 2528.48
 50.080311 /  19.895281 / 218.50 / 2.35 / 8 / 34.3395 / 30-12-2021 / 19:09:11.00 / 102.88 / 52.13 / 2525.43
 50.080311 /  19.895292 / 218.50 / 2.37 / 8 / 34.6224 / 30-12-2021 / 19:09:12.00 / 102.88 / 52.13 / 2525.43
 50.080311 /  19.895292 / 218.50 / 2.37 / 8 / 34.9094 / 30-12-2021 / 19:09:12.00 / 102.88 / 52.19 / 2525.25
 50.080311 /  19.895292 / 218.50 / 2.37 / 8 / 34.9094 / 30-12-2021 / 19:09:12.00 / 102.88 / 52.19 / 2525.25
 50.080315 /  19.895298 / 218.50 / 1.85 / 8 / 34.6224 / 30-12-2021 / 19:09:13.00 / 102.88 / 52.19 / 2525.25
 50.080315 /  19.895298 / 218.50 / 1.85 / 8 / 34.9094 / 30-12-2021 / 19:09:13.00 / 103.00 / 52.19 / 2521.85
 50.080311 /  19.895304 / 218.50 / 1.41 / 8 / 35.4793 / 30-12-2021 / 19:09:14.00 / 103.00 / 52.19 / 2521.85
 50.080311 /  19.895304 / 218.50 / 1.41 / 8 / 35.1923 / 30-12-2021 / 19:09:14.00 / 103.00 / 52.19 / 2521.58
 50.080311 /  19.895304 / 218.50 / 1.41 / 8 / 35.1923 / 30-12-2021 / 19:09:14.00 / 103.00 / 52.19 / 2521.58
 50.080307 /  19.895308 / 218.50 / 1.30 / 8 / 34.3395 / 30-12-2021 / 19:09:15.00 / 103.00 / 52.19 / 2521.58
 50.080307 /  19.895308 / 218.50 / 1.30 / 8 / 34.3395 / 30-12-2021 / 19:09:15.00 / 103.06 / 52.19 / 2519.44
 50.080303 /  19.895308 / 218.50 / 1.15 / 8 / 34.3395 / 30-12-2021 / 19:09:16.00 / 103.06 / 52.19 / 2519.44
 50.080303 /  19.895308 / 215.40 / 1.15 / 9 / 34.3395 / 30-12-2021 / 19:09:16.00 / 103.13 / 52.19 / 2517.51
 50.080303 /  19.895308 / 215.40 / 1.15 / 9 / 33.1997 / 30-12-2021 / 19:09:16.00 / 103.13 / 52.19 / 2517.51
 50.080299 /  19.895308 / 215.40 / 0.65 / 9 / 34.6224 / 30-12-2021 / 19:09:17.00 / 103.13 / 52.19 / 2517.51
 50.080299 /  19.895308 / 215.30 / 0.65 / 9 / 34.9094 / 30-12-2021 / 19:09:17.00 / 103.19 / 52.19 / 2515.53
 50.080299 /  19.895308 / 215.30 / 0.65 / 9 / 34.9094 / 30-12-2021 / 19:09:17.00 / 103.19 / 52.19 / 2515.53
 50.080296 /  19.895309 / 215.20 / 0.61 / 8 / 35.4793 / 30-12-2021 / 19:09:18.00 / 103.25 / 52.19 / 2513.50
 50.080296 /  19.895309 / 215.20 / 0.61 / 8 / 35.4793 / 30-12-2021 / 19:09:18.00 / 103.25 / 52.19 / 2513.50
 50.080292 /  19.895311 / 215.20 / 0.61 / 8 / 34.3395 / 30-12-2021 / 19:09:19.00 / 103.25 / 52.19 / 2513.50
 50.080292 /  19.895311 / 215.20 / 0.61 / 8 / 34.3395 / 30-12-2021 / 19:09:19.00 / 103.31 / 52.19 / 2511.42
 50.080292 /  19.895311 / 215.20 / 0.61 / 8 / 35.1923 / 30-12-2021 / 19:09:19.00 / 103.31 / 52.19 / 2511.42
 50.080284 /  19.895313 / 215.20 / 0.54 / 8 / 34.3395 / 30-12-2021 / 19:09:20.00 / 103.31 / 52.19 / 2510.65
 50.080284 /  19.895313 / 215.20 / 0.54 / 8 / 34.0525 / 30-12-2021 / 19:09:20.00 / 103.31 / 52.19 / 2510.65
 50.080284 /  19.895313 / 215.20 / 0.50 / 8 / 34.3395 / 30-12-2021 / 19:09:21.00 / 103.31 / 52.19 / 2510.65
 50.080284 /  19.895313 / 215.00 / 0.50 / 9 / 34.3395 / 30-12-2021 / 19:09:21.00 / 103.38 / 52.19 / 2508.27
 50.080284 /  19.895313 / 215.00 / 0.50 / 9 / 34.3395 / 30-12-2021 / 19:09:21.00 / 103.38 / 52.19 / 2508.27
 50.080284 /  19.895313 / 215.00 / 0.83 / 9 / 34.0525 / 30-12-2021 / 19:09:22.00 / 103.44 / 52.19 / 2506.10
 50.080284 /  19.895313 / 215.00 / 0.83 / 9 / 34.3395 / 30-12-2021 / 19:09:22.00 / 103.44 / 52.19 / 2506.10
 50.080284 /  19.895309 / 215.00 / 0.80 / 9 / 33.4826 / 30-12-2021 / 19:09:23.00 / 103.44 / 52.19 / 2506.10
 50.080284 /  19.895309 / 215.00 / 0.80 / 9 / 33.7696 / 30-12-2021 / 19:09:23.00 / 103.50 / 52.19 / 2503.87
 50.080284 /  19.895309 / 215.00 / 0.80 / 9 / 33.4826 / 30-12-2021 / 19:09:23.00 / 103.50 / 52.19 / 2503.87
 50.080284 /  19.895308 / 215.00 / 0.48 / 9 / 33.7696 / 30-12-2021 / 19:09:24.00 / 103.50 / 52.19 / 2503.87
 50.080284 /  19.895308 / 215.00 / 0.48 / 8 / 33.7696 / 30-12-2021 / 19:09:24.00 / 103.56 / 52.19 / 2501.60
 50.080284 /  19.895308 / 215.00 / 0.48 / 8 / 33.7696 / 30-12-2021 / 19:09:24.00 / 103.56 / 52.19 / 2501.60
 50.080284 /  19.895306 / 215.00 / 0.63 / 8 / 34.6224 / 30-12-2021 / 19:09:25.00 / 103.63 / 52.19 / 2499.28
 50.080284 /  19.895306 / 215.00 / 0.63 / 8 / 34.9094 / 30-12-2021 / 19:09:25.00 / 103.63 / 52.19 / 2499.28
 50.080284 /  19.895306 / 215.00 / 0.63 / 8 / 35.1923 / 30-12-2021 / 19:09:25.00 / 103.63 / 52.19 / 2499.28
 50.080284 /  19.895302 / 215.00 / 0.48 / 8 / 35.1923 / 30-12-2021 / 19:09:26.00 / 103.63 / 52.25 / 2498.27
 50.080284 /  19.895302 / 215.00 / 0.48 / 8 / 35.1923 / 30-12-2021 / 19:09:26.00 / 103.63 / 52.25 / 2498.27
 50.080284 /  19.895300 / 215.00 / 0.24 / 8 / 35.1923 / 30-12-2021 / 19:09:27.00 / 103.63 / 52.25 / 2498.27
 50.080284 /  19.895300 / 215.00 / 0.24 / 8 / 35.1923 / 30-12-2021 / 19:09:27.00 / 103.69 / 52.25 / 2495.65
 50.080284 /  19.895300 / 215.00 / 0.24 / 8 / 35.1923 / 30-12-2021 / 19:09:27.00 / 103.69 / 52.25 / 2495.65
 50.080284 /  19.895300 / 215.00 / 0.19 / 8 / 36.0492 / 30-12-2021 / 19:09:28.00 / 103.69 / 52.25 / 2495.65
 50.080284 /  19.895300 / 215.00 / 0.19 / 8 / 35.7622 / 30-12-2021 / 19:09:28.00 / 103.75 / 52.25 / 2493.24
 50.080284 /  19.895300 / 215.00 / 0.19 / 8 / 34.3395 / 30-12-2021 / 19:09:28.00 / 103.75 / 52.25 / 2493.24
 50.080284 /  19.895298 / 215.00 / 0.39 / 8 / 36.0492 / 30-12-2021 / 19:09:29.00 / 103.81 / 52.25 / 2490.77
 50.080284 /  19.895298 / 215.00 / 0.39 / 8 / 36.0492 / 30-12-2021 / 19:09:29.00 / 103.81 / 52.25 / 2490.77
 50.080284 /  19.895292 / 215.00 / 0.69 / 8 / 37.4719 / 30-12-2021 / 19:09:30.00 / 103.81 / 52.25 / 2490.77
 50.080284 /  19.895292 / 214.90 / 0.69 / 9 / 35.4793 / 30-12-2021 / 19:09:30.00 / 103.88 / 52.25 / 2488.25
 50.080284 /  19.895292 / 214.90 / 0.69 / 9 / 36.3321 / 30-12-2021 / 19:09:30.00 / 103.88 / 52.25 / 2488.25
 50.080284 /  19.895287 / 214.90 / 0.67 / 9 / 36.902 / 30-12-2021 / 19:09:31.00 / 103.88 / 52.25 / 2487.05
 50.080284 /  19.895287 / 214.90 / 0.67 / 9 / 35.7622 / 30-12-2021 / 19:09:31.00 / 103.88 / 52.25 / 2487.05
 50.080284 /  19.895287 / 214.90 / 0.67 / 9 / 35.7622 / 30-12-2021 / 19:09:31.00 / 103.88 / 52.25 / 2487.05
 50.080288 /  19.895281 / 214.80 / 0.67 / 9 / 35.7622 / 30-12-2021 / 19:09:32.00 / 103.94 / 52.25 / 2484.24
 50.080288 /  19.895281 / 214.80 / 0.67 / 9 / 36.0492 / 30-12-2021 / 19:09:32.00 / 103.94 / 52.25 / 2484.24
 50.080292 /  19.895279 / 214.80 / 0.37 / 9 / 36.3321 / 30-12-2021 / 19:09:33.00 / 103.94 / 52.25 / 2484.24
 50.080292 /  19.895279 / 214.80 / 0.37 / 9 / 34.9094 / 30-12-2021 / 19:09:33.00 / 104.00 / 52.25 / 2481.63
 50.080292 /  19.895279 / 214.80 / 0.37 / 9 / 36.3321 / 30-12-2021 / 19:09:33.00 / 104.00 / 52.25 / 2481.63
[truncated: 1,671,608 more chars]
