# Supplementary material for: A mobile car monitoring system as a supplementary tool for air quality monitoring in urban and rural environments: the case study from Poland
Source: Sci Rep. 2023 Sep 22;13:15856. doi: 10.1038/s41598-023-43095-w (PMC10516858; doi:10.1038/s41598-023-43095-w)
Supplement: Supplementary file 3 — Supplementary Information 3. [file 41598_2023_43095_MOESM3_ESM.txt]

LAT / LOG / AMSL / VEL(KMH) / SAT.NO / PM / DATE / HOUR / T1 / T2 / HEATER
 50.066525 /  19.913212 / 231.40 / 0.02 / 8 / 66.85 / 19-1-2022 / 20:38:49.40 / 25.31 / 15.38 / 5000.00
 50.066528 /  19.913212 / 231.20 / 0.00 / 8 / 66.52 / 19-1-2022 / 20:38:50.20 / 25.44 / 15.38 / 5000.00
 50.066528 /  19.913212 / 231.20 / 0.02 / 8 / 42.22 / 19-1-2022 / 20:38:50.40 / 25.44 / 15.38 / 5000.00
 50.066528 /  19.913212 / 231.20 / 0.00 / 8 / 42.56 / 19-1-2022 / 20:38:50.60 / 25.44 / 15.38 / 5000.00
 50.066528 /  19.913212 / 231.20 / 0.02 / 8 / 42.90 / 19-1-2022 / 20:38:50.80 / 25.44 / 15.38 / 5000.00
 50.066528 /  19.913212 / 231.10 / 0.02 / 8 / 42.56 / 19-1-2022 / 20:38:51.00 / 25.56 / 15.38 / 5000.00
 50.066532 /  19.913210 / 230.80 / 0.00 / 8 / 36.15 / 19-1-2022 / 20:38:52.40 / 25.75 / 15.38 / 5000.00
 50.066536 /  19.913210 / 230.80 / 0.00 / 8 / 36.15 / 19-1-2022 / 20:38:52.60 / 25.75 / 15.38 / 5000.00
 50.066536 /  19.913208 / 230.60 / 0.02 / 8 / 85.76 / 19-1-2022 / 20:38:53.40 / 25.88 / 15.38 / 5000.00
 50.066536 /  19.913208 / 230.50 / 0.02 / 8 / 85.76 / 19-1-2022 / 20:38:53.60 / 25.88 / 15.38 / 5000.00
 50.066536 /  19.913208 / 230.50 / 0.02 / 8 / 85.42 / 19-1-2022 / 20:38:53.80 / 25.88 / 15.38 / 5000.00
 50.066540 /  19.913208 / 230.50 / 0.02 / 8 / 85.76 / 19-1-2022 / 20:38:54.00 / 25.88 / 15.38 / 5000.00
 50.066540 /  19.913208 / 230.50 / 0.02 / 8 / 89.12 / 19-1-2022 / 20:38:54.20 / 26.06 / 15.38 / 5000.00
 50.066540 /  19.913206 / 230.20 / 0.02 / 8 / 88.79 / 19-1-2022 / 20:38:55.00 / 26.06 / 15.38 / 5000.00
 50.066540 /  19.913206 / 230.20 / 0.02 / 8 / 87.44 / 19-1-2022 / 20:38:55.20 / 26.19 / 15.38 / 5000.00
 50.066540 /  19.913204 / 230.10 / 0.02 / 8 / 88.45 / 19-1-2022 / 20:38:55.40 / 26.19 / 15.38 / 5000.00
 50.066540 /  19.913204 / 230.10 / 0.02 / 8 / 88.11 / 19-1-2022 / 20:38:55.60 / 26.19 / 15.38 / 5000.00
 50.066540 /  19.913204 / 230.10 / 0.02 / 8 / 88.11 / 19-1-2022 / 20:38:55.80 / 26.19 / 15.38 / 5000.00
 50.066544 /  19.913204 / 229.90 / 0.00 / 8 / 87.44 / 19-1-2022 / 20:38:56.60 / 26.31 / 15.38 / 5000.00
 50.066544 /  19.913204 / 229.80 / 0.00 / 8 / 87.44 / 19-1-2022 / 20:38:56.80 / 26.31 / 15.38 / 5000.00
 50.066544 /  19.913202 / 229.80 / 0.00 / 8 / 87.78 / 19-1-2022 / 20:38:57.00 / 26.31 / 15.38 / 5000.00
 50.066544 /  19.913202 / 229.70 / 0.00 / 8 / 87.10 / 19-1-2022 / 20:38:57.20 / 26.31 / 15.38 / 5000.00
 50.066544 /  19.913202 / 229.70 / 0.00 / 8 / 86.77 / 19-1-2022 / 20:38:57.40 / 26.44 / 15.38 / 5000.00
 50.066547 /  19.913200 / 229.50 / 0.02 / 8 / 86.43 / 19-1-2022 / 20:38:58.20 / 26.44 / 15.38 / 5000.00
 50.066547 /  19.913198 / 229.40 / 0.02 / 8 / 87.10 / 19-1-2022 / 20:38:58.40 / 26.63 / 15.38 / 5000.00
 50.066547 /  19.913198 / 229.30 / 0.00 / 8 / 87.10 / 19-1-2022 / 20:38:58.60 / 26.63 / 15.38 / 5000.00
 50.066547 /  19.913198 / 229.30 / 0.02 / 8 / 87.10 / 19-1-2022 / 20:38:58.80 / 26.63 / 15.38 / 5000.00
 50.066551 /  19.913197 / 229.30 / 0.02 / 8 / 87.10 / 19-1-2022 / 20:38:59.00 / 26.63 / 15.38 / 5000.00
 50.066551 /  19.913195 / 229.00 / 0.02 / 8 / 87.44 / 19-1-2022 / 20:38:59.80 / 26.75 / 15.38 / 5000.00
 50.066551 /  19.913193 / 229.00 / 0.02 / 8 / 87.44 / 19-1-2022 / 20:39:00.00 / 26.75 / 15.38 / 5000.00
 50.066551 /  19.913193 / 228.90 / 0.02 / 8 / 87.78 / 19-1-2022 / 20:39:00.20 / 26.75 / 15.38 / 5000.00
 50.066551 /  19.913193 / 228.90 / 0.02 / 8 / 88.79 / 19-1-2022 / 20:39:00.40 / 26.75 / 15.38 / 5000.00
 50.066551 /  19.913191 / 228.90 / 0.02 / 8 / 88.79 / 19-1-2022 / 20:39:00.60 / 26.88 / 15.38 / 5000.00
 50.066555 /  19.913191 / 228.60 / 0.00 / 8 / 87.44 / 19-1-2022 / 20:39:01.40 / 26.88 / 15.38 / 5000.00
 50.066555 /  19.913189 / 228.60 / 0.00 / 8 / 87.44 / 19-1-2022 / 20:39:01.60 / 27.06 / 15.38 / 5000.00
 50.066555 /  19.913189 / 228.50 / 0.02 / 8 / 87.78 / 19-1-2022 / 20:39:01.80 / 27.06 / 15.38 / 5000.00
 50.066555 /  19.913189 / 228.40 / 0.02 / 8 / 87.44 / 19-1-2022 / 20:39:02.00 / 27.06 / 15.38 / 5000.00
 50.066555 /  19.913189 / 228.40 / 0.02 / 8 / 86.77 / 19-1-2022 / 20:39:02.20 / 27.06 / 15.38 / 5000.00
 50.066555 /  19.913187 / 228.10 / 0.00 / 8 / 86.77 / 19-1-2022 / 20:39:03.00 / 27.19 / 15.38 / 5000.00
 50.066555 /  19.913185 / 228.10 / 0.00 / 8 / 87.44 / 19-1-2022 / 20:39:03.20 / 27.19 / 15.38 / 5000.00
 50.066555 /  19.913185 / 228.00 / 0.02 / 8 / 87.44 / 19-1-2022 / 20:39:03.40 / 27.19 / 15.38 / 5000.00
 50.066555 /  19.913185 / 227.90 / 0.00 / 8 / 87.44 / 19-1-2022 / 20:39:03.60 / 27.19 / 15.38 / 5000.00
 50.066555 /  19.913185 / 227.90 / 0.02 / 8 / 87.44 / 19-1-2022 / 20:39:03.80 / 27.31 / 15.38 / 5000.00
 50.066555 /  19.913183 / 227.60 / 0.02 / 8 / 87.78 / 19-1-2022 / 20:39:04.60 / 27.31 / 15.38 / 5000.00
 50.066555 /  19.913183 / 227.60 / 0.02 / 8 / 87.44 / 19-1-2022 / 20:39:04.80 / 27.50 / 15.38 / 5000.00
 50.066555 /  19.913183 / 227.50 / 0.02 / 8 / 87.44 / 19-1-2022 / 20:39:05.00 / 27.50 / 15.38 / 5000.00
 50.066555 /  19.913181 / 227.40 / 0.02 / 8 / 87.78 / 19-1-2022 / 20:39:05.20 / 27.50 / 15.38 / 5000.00
 50.066555 /  19.913181 / 227.40 / 0.00 / 8 / 87.78 / 19-1-2022 / 20:39:05.40 / 27.50 / 15.38 / 5000.00
 50.066555 /  19.913179 / 227.10 / 0.00 / 8 / 87.78 / 19-1-2022 / 20:39:06.20 / 27.63 / 15.38 / 5000.00
 50.066555 /  19.913179 / 227.00 / 0.00 / 8 / 87.44 / 19-1-2022 / 20:39:06.40 / 27.63 / 15.38 / 5000.00
 50.066555 /  19.913179 / 227.00 / 0.02 / 8 / 87.44 / 19-1-2022 / 20:39:06.60 / 27.63 / 15.38 / 5000.00
 50.066555 /  19.913179 / 226.90 / 0.00 / 8 / 87.78 / 19-1-2022 / 20:39:06.80 / 27.63 / 15.38 / 5000.00
 50.066555 /  19.913177 / 226.90 / 0.02 / 8 / 87.10 / 19-1-2022 / 20:39:07.00 / 27.75 / 15.38 / 5000.00
 50.066555 /  19.913177 / 226.70 / 0.02 / 8 / 86.43 / 19-1-2022 / 20:39:07.80 / 27.75 / 15.38 / 5000.00
 50.066555 /  19.913177 / 226.70 / 0.02 / 8 / 87.10 / 19-1-2022 / 20:39:08.00 / 27.88 / 15.38 / 5000.00
 50.066555 /  19.913177 / 226.60 / 0.00 / 8 / 86.43 / 19-1-2022 / 20:39:08.20 / 27.88 / 15.38 / 5000.00
 50.066555 /  19.913177 / 226.60 / 0.00 / 8 / 86.77 / 19-1-2022 / 20:39:08.40 / 27.88 / 15.38 / 5000.00
 50.066555 /  19.913177 / 226.50 / 0.00 / 8 / 86.77 / 19-1-2022 / 20:39:08.60 / 27.88 / 15.38 / 5000.00
 50.066551 /  19.913176 / 226.40 / 0.00 / 8 / 86.77 / 19-1-2022 / 20:39:09.40 / 28.06 / 15.38 / 5000.00
 50.066551 /  19.913176 / 226.30 / 0.00 / 8 / 87.44 / 19-1-2022 / 20:39:09.60 / 28.06 / 15.38 / 5000.00
 50.066551 /  19.913176 / 226.30 / 0.00 / 8 / 86.77 / 19-1-2022 / 20:39:09.80 / 28.06 / 15.38 / 5000.00
 50.066551 /  19.913176 / 226.20 / 0.00 / 8 / 86.77 / 19-1-2022 / 20:39:10.00 / 28.06 / 15.38 / 5000.00
 50.066551 /  19.913176 / 226.20 / 0.00 / 8 / 87.44 / 19-1-2022 / 20:39:10.20 / 28.19 / 15.38 / 5000.00
 50.066551 /  19.913176 / 226.20 / 0.00 / 8 / 87.44 / 19-1-2022 / 20:39:11.00 / 28.19 / 15.38 / 5000.00
 50.066551 /  19.913176 / 226.20 / 0.02 / 8 / 88.79 / 19-1-2022 / 20:39:11.20 / 28.38 / 15.38 / 5000.00
 50.066551 /  19.913176 / 226.20 / 0.00 / 8 / 88.11 / 19-1-2022 / 20:39:11.40 / 28.38 / 15.38 / 5000.00
 50.066551 /  19.913176 / 226.20 / 0.02 / 8 / 88.45 / 19-1-2022 / 20:39:11.60 / 28.38 / 15.38 / 5000.00
 50.066551 /  19.913176 / 226.20 / 0.00 / 8 / 88.11 / 19-1-2022 / 20:39:11.80 / 28.38 / 15.38 / 5000.00
 50.066551 /  19.913176 / 226.20 / 0.00 / 8 / 87.10 / 19-1-2022 / 20:39:12.60 / 28.50 / 15.38 / 5000.00
 50.066551 /  19.913176 / 226.20 / 0.02 / 8 / 85.42 / 19-1-2022 / 20:39:12.80 / 28.50 / 15.38 / 5000.00
 50.066551 /  19.913176 / 226.20 / 0.02 / 8 / 87.10 / 19-1-2022 / 20:39:13.00 / 28.50 / 15.38 / 5000.00
 50.066551 /  19.913176 / 226.20 / 0.00 / 8 / 87.10 / 19-1-2022 / 20:39:13.20 / 28.50 / 15.38 / 5000.00
 50.066551 /  19.913176 / 226.20 / 0.00 / 8 / 85.76 / 19-1-2022 / 20:39:13.40 / 28.63 / 15.38 / 5000.00
 50.066551 /  19.913176 / 226.20 / 0.02 / 8 / 85.42 / 19-1-2022 / 20:39:14.20 / 28.63 / 15.38 / 5000.00
 50.066551 /  19.913176 / 226.20 / 0.00 / 8 / 87.44 / 19-1-2022 / 20:39:14.40 / 28.75 / 15.38 / 5000.00
 50.066551 /  19.913176 / 226.20 / 0.02 / 8 / 86.43 / 19-1-2022 / 20:39:14.60 / 28.75 / 15.38 / 5000.00
 50.066551 /  19.913176 / 226.20 / 0.02 / 8 / 86.43 / 19-1-2022 / 20:39:14.80 / 28.75 / 15.38 / 5000.00
 50.066551 /  19.913176 / 226.20 / 0.00 / 8 / 86.43 / 19-1-2022 / 20:39:15.00 / 28.75 / 15.38 / 5000.00
 50.066551 /  19.913176 / 226.10 / 0.02 / 8 / 86.43 / 19-1-2022 / 20:39:16.00 / 28.94 / 15.38 / 5000.00
 50.066551 /  19.913176 / 226.10 / 0.02 / 8 / 86.43 / 19-1-2022 / 20:39:16.20 / 28.94 / 15.38 / 5000.00
 50.066551 /  19.913176 / 226.10 / 0.02 / 8 / 87.10 / 19-1-2022 / 20:39:16.40 / 28.94 / 15.38 / 5000.00
 50.066551 /  19.913176 / 226.10 / 0.00 / 8 / 86.77 / 19-1-2022 / 20:39:16.60 / 28.94 / 15.38 / 5000.00
 50.066551 /  19.913176 / 226.10 / 0.02 / 8 / 87.10 / 19-1-2022 / 20:39:16.80 / 29.13 / 15.31 / 5000.00
 50.066551 /  19.913176 / 226.10 / 0.02 / 8 / 87.78 / 19-1-2022 / 20:39:17.60 / 29.13 / 15.31 / 5000.00
 50.066551 /  19.913176 / 226.10 / 0.00 / 8 / 87.78 / 19-1-2022 / 20:39:17.80 / 29.25 / 15.38 / 5000.00
 50.066551 /  19.913176 / 226.10 / 0.00 / 8 / 87.44 / 19-1-2022 / 20:39:18.00 / 29.25 / 15.38 / 5000.00
 50.066551 /  19.913176 / 226.10 / 0.00 / 8 / 87.78 / 19-1-2022 / 20:39:18.20 / 29.25 / 15.38 / 5000.00
 50.066551 /  19.913176 / 226.10 / 0.02 / 8 / 86.09 / 19-1-2022 / 20:39:18.40 / 29.25 / 15.38 / 5000.00
 50.066551 /  19.913176 / 226.10 / 0.00 / 8 / 86.77 / 19-1-2022 / 20:39:19.20 / 29.38 / 15.38 / 5000.00
 50.066551 /  19.913176 / 226.10 / 0.04 / 8 / 87.10 / 19-1-2022 / 20:39:19.40 / 29.38 / 15.38 / 5000.00
 50.066551 /  19.913176 / 226.10 / 0.00 / 8 / 86.77 / 19-1-2022 / 20:39:19.60 / 29.38 / 15.38 / 5000.00
 50.066551 /  19.913176 / 226.00 / 0.02 / 8 / 87.10 / 19-1-2022 / 20:39:19.80 / 29.38 / 15.38 / 5000.00
 50.066551 /  19.913176 / 226.00 / 0.02 / 8 / 86.77 / 19-1-2022 / 20:39:20.00 / 29.56 / 15.38 / 5000.00
 50.066551 /  19.913176 / 225.60 / 0.00 / 8 / 85.76 / 19-1-2022 / 20:39:20.80 / 29.56 / 15.38 / 5000.00
 50.066551 /  19.913176 / 225.60 / 0.02 / 8 / 85.76 / 19-1-2022 / 20:39:21.00 / 29.69 / 15.38 / 5000.00
 50.066551 /  19.913176 / 225.50 / 0.02 / 8 / 87.10 / 19-1-2022 / 20:39:21.20 / 29.69 / 15.38 / 5000.00
 50.066551 /  19.913176 / 225.40 / 0.02 / 8 / 87.10 / 19-1-2022 / 20:39:21.40 / 29.69 / 15.38 / 5000.00
 50.066551 /  19.913174 / 225.30 / 0.02 / 8 / 86.77 / 19-1-2022 / 20:39:21.60 / 29.69 / 15.38 / 5000.00
 50.066551 /  19.913174 / 225.00 / 0.02 / 8 / 87.78 / 19-1-2022 / 20:39:22.60 / 29.88 / 15.38 / 5000.00
 50.066551 /  19.913174 / 224.90 / 0.02 / 8 / 88.11 / 19-1-2022 / 20:39:22.80 / 29.88 / 15.38 / 5000.00
 50.066551 /  19.913174 / 224.80 / 0.02 / 8 / 88.11 / 19-1-2022 / 20:39:23.00 / 29.88 / 15.38 / 5000.00
 50.066551 /  19.913174 / 224.70 / 0.02 / 8 / 88.11 / 19-1-2022 / 20:39:23.20 / 29.88 / 15.38 / 5000.00
 50.066551 /  19.913172 / 224.70 / 0.02 / 8 / 86.77 / 19-1-2022 / 20:39:23.40 / 30.06 / 15.38 / 5000.00
 50.066555 /  19.913172 / 224.40 / 0.02 / 8 / 86.77 / 19-1-2022 / 20:39:24.20 / 30.06 / 15.38 / 5000.00
 50.066555 /  19.913170 / 224.30 / 0.02 / 8 / 88.45 / 19-1-2022 / 20:39:24.40 / 30.25 / 15.38 / 5000.00
 50.066555 /  19.913170 / 224.20 / 0.02 / 8 / 88.11 / 19-1-2022 / 20:39:24.60 / 30.25 / 15.38 / 5000.00
 50.066555 /  19.913170 / 224.10 / 0.02 / 8 / 88.45 / 19-1-2022 / 20:39:24.80 / 30.25 / 15.38 / 5000.00
 50.066555 /  19.913170 / 224.00 / 0.02 / 8 / 88.11 / 19-1-2022 / 20:39:25.00 / 30.25 / 15.38 / 5000.00
 50.066555 /  19.913166 / 223.60 / 0.00 / 8 / 85.76 / 19-1-2022 / 20:39:25.80 / 30.38 / 15.38 / 5000.00
 50.066555 /  19.913166 / 223.50 / 0.02 / 8 / 86.77 / 19-1-2022 / 20:39:26.00 / 30.38 / 15.38 / 5000.00
 50.066555 /  19.913166 / 223.40 / 0.02 / 8 / 87.10 / 19-1-2022 / 20:39:26.20 / 30.38 / 15.38 / 5000.00
 50.066555 /  19.913166 / 223.30 / 0.02 / 8 / 85.76 / 19-1-2022 / 20:39:26.40 / 30.38 / 15.38 / 5000.00
 50.066555 /  19.913164 / 223.30 / 0.00 / 8 / 86.09 / 19-1-2022 / 20:39:26.60 / 30.56 / 15.31 / 5000.00
 50.066555 /  19.913164 / 222.90 / 0.00 / 8 / 86.77 / 19-1-2022 / 20:39:27.40 / 30.56 / 15.31 / 5000.00
 50.066555 /  19.913164 / 222.90 / 0.00 / 8 / 86.77 / 19-1-2022 / 20:39:27.60 / 30.75 / 15.38 / 5000.00
 50.066555 /  19.913164 / 222.80 / 0.02 / 8 / 86.77 / 19-1-2022 / 20:39:27.80 / 30.75 / 15.38 / 5000.00
 50.066555 /  19.913162 / 222.70 / 0.02 / 8 / 86.77 / 19-1-2022 / 20:39:28.00 / 30.75 / 15.38 / 5000.00
 50.066555 /  19.913162 / 222.60 / 0.02 / 8 / 85.76 / 19-1-2022 / 20:39:28.20 / 30.75 / 15.38 / 5000.00
 50.066555 /  19.913160 / 222.40 / 0.00 / 8 / 86.43 / 19-1-2022 / 20:39:29.20 / 30.94 / 15.38 / 5000.00
 50.066555 /  19.913160 / 222.30 / 0.00 / 8 / 86.09 / 19-1-2022 / 20:39:29.40 / 30.94 / 15.38 / 5000.00
 50.066555 /  19.913160 / 222.20 / 0.00 / 8 / 86.77 / 19-1-2022 / 20:39:29.60 / 30.94 / 15.38 / 5000.00
 50.066555 /  19.913160 / 222.20 / 0.00 / 8 / 86.09 / 19-1-2022 / 20:39:29.80 / 30.94 / 15.38 / 5000.00
 50.066555 /  19.913160 / 222.10 / 0.00 / 8 / 86.43 / 19-1-2022 / 20:39:30.00 / 31.13 / 15.38 / 5000.00
 50.066555 /  19.913158 / 221.90 / 0.02 / 8 / 85.42 / 19-1-2022 / 20:39:30.80 / 31.13 / 15.38 / 5000.00
 50.066555 /  19.913158 / 221.80 / 0.02 / 8 / 85.42 / 19-1-2022 / 20:39:31.00 / 31.31 / 15.38 / 5000.00
 50.066555 /  19.913157 / 221.80 / 0.02 / 8 / 85.42 / 19-1-2022 / 20:39:31.20 / 31.31 / 15.38 / 5000.00
 50.066555 /  19.913157 / 221.70 / 0.02 / 8 / 85.08 / 19-1-2022 / 20:39:31.40 / 31.31 / 15.38 / 5000.00
 50.066555 /  19.913157 / 221.60 / 0.02 / 8 / 85.76 / 19-1-2022 / 20:39:31.60 / 31.31 / 15.38 / 5000.00
 50.066555 /  19.913155 / 221.30 / 0.02 / 8 / 83.72 / 19-1-2022 / 20:39:32.40 / 31.50 / 15.38 / 5000.00
 50.066555 /  19.913155 / 221.20 / 0.02 / 8 / 84.75 / 19-1-2022 / 20:39:32.60 / 31.50 / 15.38 / 5000.00
 50.066555 /  19.913153 / 221.20 / 0.02 / 8 / 84.41 / 19-1-2022 / 20:39:32.80 / 31.50 / 15.38 / 5000.00
 50.066555 /  19.913153 / 221.20 / 0.02 / 8 / 84.75 / 19-1-2022 / 20:39:33.00 / 31.50 / 15.38 / 5000.00
 50.066555 /  19.913153 / 221.20 / 0.02 / 8 / 85.76 / 19-1-2022 / 20:39:33.20 / 31.69 / 15.38 / 5000.00
 50.066555 /  19.913153 / 220.90 / 0.02 / 8 / 85.76 / 19-1-2022 / 20:39:34.00 / 31.69 / 15.38 / 5000.00
 50.066555 /  19.913153 / 220.90 / 0.02 / 8 / 85.76 / 19-1-2022 / 20:39:34.40 / 31.81 / 15.38 / 5000.00
 50.066555 /  19.913151 / 220.80 / 0.00 / 8 / 85.76 / 19-1-2022 / 20:39:34.60 / 31.81 / 15.38 / 5000.00
 50.066555 /  19.913151 / 220.70 / 0.00 / 8 / 85.08 / 19-1-2022 / 20:39:34.80 / 31.81 / 15.38 / 5000.00
 50.066555 /  19.913151 / 220.60 / 0.00 / 8 / 85.76 / 19-1-2022 / 20:39:35.00 / 31.81 / 15.38 / 5000.00
 50.066555 /  19.913151 / 220.40 / 0.02 / 8 / 85.08 / 19-1-2022 / 20:39:35.80 / 32.00 / 15.38 / 5000.00
 50.066555 /  19.913151 / 220.30 / 0.00 / 8 / 85.08 / 19-1-2022 / 20:39:36.00 / 32.00 / 15.38 / 5000.00
 50.066555 /  19.913151 / 220.20 / 0.00 / 8 / 85.08 / 19-1-2022 / 20:39:36.20 / 32.00 / 15.38 / 5000.00
 50.066555 /  19.913151 / 220.20 / 0.02 / 8 / 84.75 / 19-1-2022 / 20:39:36.40 / 32.00 / 15.38 / 5000.00
 50.066555 /  19.913151 / 220.20 / 0.02 / 8 / 84.75 / 19-1-2022 / 20:39:36.60 / 32.25 / 15.38 / 5000.00
 50.066555 /  19.913151 / 219.80 / 0.02 / 8 / 86.09 / 19-1-2022 / 20:39:37.40 / 32.25 / 15.38 / 5000.00
 50.066555 /  19.913151 / 219.80 / 0.02 / 8 / 85.76 / 19-1-2022 / 20:39:37.60 / 32.44 / 15.38 / 5000.00
 50.066555 /  19.913151 / 219.70 / 0.02 / 8 / 85.42 / 19-1-2022 / 20:39:37.80 / 32.44 / 15.38 / 5000.00
 50.066555 /  19.913151 / 219.70 / 0.02 / 8 / 85.76 / 19-1-2022 / 20:39:38.00 / 32.44 / 15.38 / 5000.00
 50.066555 /  19.913151 / 219.60 / 0.02 / 8 / 85.42 / 19-1-2022 / 20:39:38.20 / 32.44 / 15.38 / 5000.00
 50.066555 /  19.913153 / 219.40 / 0.02 / 8 / 85.08 / 19-1-2022 / 20:39:39.00 / 32.63 / 15.38 / 5000.00
 50.066555 /  19.913153 / 219.30 / 0.02 / 8 / 86.09 / 19-1-2022 / 20:39:39.20 / 32.63 / 15.38 / 5000.00
 50.066555 /  19.913153 / 219.20 / 0.02 / 8 / 86.09 / 19-1-2022 / 20:39:39.40 / 32.63 / 15.38 / 5000.00
 50.066555 /  19.913153 / 219.20 / 0.02 / 8 / 86.09 / 19-1-2022 / 20:39:39.60 / 32.63 / 15.38 / 5000.00
 50.066555 /  19.913153 / 219.10 / 0.02 / 8 / 85.08 / 19-1-2022 / 20:39:39.80 / 32.81 / 15.38 / 5000.00
 50.066555 /  19.913157 / 218.90 / 0.00 / 8 / 86.43 / 19-1-2022 / 20:39:40.60 / 32.81 / 15.38 / 5000.00
 50.066555 /  19.913157 / 218.90 / 0.02 / 8 / 86.77 / 19-1-2022 / 20:39:40.80 / 33.00 / 15.38 / 5000.00
 50.066555 /  19.913157 / 218.80 / 0.02 / 8 / 86.77 / 19-1-2022 / 20:39:41.00 / 33.00 / 15.38 / 5000.00
 50.066555 /  19.913157 / 218.80 / 0.02 / 8 / 86.77 / 19-1-2022 / 20:39:41.20 / 33.00 / 15.38 / 5000.00
 50.066555 /  19.913158 / 218.70 / 0.02 / 8 / 85.42 / 19-1-2022 / 20:39:41.40 / 33.00 / 15.38 / 5000.00
 50.066555 /  19.913160 / 218.50 / 0.02 / 8 / 85.42 / 19-1-2022 / 20:39:42.20 / 33.19 / 15.38 / 5000.00
 50.066555 /  19.913160 / 218.50 / 0.02 / 8 / 85.08 / 19-1-2022 / 20:39:42.40 / 33.19 / 15.38 / 5000.00
 50.066551 /  19.913160 / 218.40 / 0.02 / 8 / 82.71 / 19-1-2022 / 20:39:42.60 / 33.19 / 15.38 / 5000.00
 50.066551 /  19.913162 / 218.30 / 0.02 / 8 / 85.42 / 19-1-2022 / 20:39:42.80 / 33.19 / 15.38 / 5000.00
 50.066551 /  19.913162 / 218.30 / 0.02 / 8 / 85.08 / 19-1-2022 / 20:39:43.00 / 33.38 / 15.38 / 5000.00
 50.066551 /  19.913164 / 218.10 / 0.02 / 8 / 85.08 / 19-1-2022 / 20:39:43.80 / 33.38 / 15.38 / 5000.00
 50.066551 /  19.913164 / 218.10 / 0.02 / 8 / 85.08 / 19-1-2022 / 20:39:44.00 / 33.56 / 15.38 / 5000.00
 50.066551 /  19.913164 / 218.00 / 0.02 / 8 / 85.08 / 19-1-2022 / 20:39:44.20 / 33.56 / 15.38 / 5000.00
 50.066551 /  19.913164 / 218.00 / 0.00 / 8 / 85.08 / 19-1-2022 / 20:39:44.40 / 33.56 / 15.38 / 5000.00
 50.066551 /  19.913164 / 218.00 / 0.00 / 8 / 85.08 / 19-1-2022 / 20:39:44.60 / 33.56 / 15.38 / 5000.00
 50.066551 /  19.913166 / 217.80 / 0.02 / 8 / 85.08 / 19-1-2022 / 20:39:45.40 / 33.75 / 15.38 / 5000.00
 50.066551 /  19.913166 / 217.80 / 0.02 / 8 / 85.08 / 19-1-2022 / 20:39:45.60 / 33.75 / 15.38 / 5000.00
 50.066551 /  19.913166 / 217.70 / 0.02 / 8 / 85.08 / 19-1-2022 / 20:39:45.80 / 33.75 / 15.38 / 5000.00
 50.066547 /  19.913166 / 217.70 / 0.02 / 8 / 85.08 / 19-1-2022 / 20:39:46.00 / 33.75 / 15.38 / 5000.00
 50.066547 /  19.913168 / 217.70 / 0.02 / 8 / 84.75 / 19-1-2022 / 20:39:46.20 / 33.94 / 15.38 / 5000.00
 50.066547 /  19.913170 / 217.50 / 0.00 / 8 / 84.75 / 19-1-2022 / 20:39:47.00 / 33.94 / 15.38 / 5000.00
 50.066547 /  19.913170 / 217.50 / 0.00 / 8 / 84.75 / 19-1-2022 / 20:39:47.20 / 34.13 / 15.38 / 5000.00
 50.066547 /  19.913170 / 217.50 / 0.00 / 8 / 84.41 / 19-1-2022 / 20:39:47.40 / 34.13 / 15.38 / 5000.00
 50.066547 /  19.913172 / 217.40 / 0.02 / 8 / 83.06 / 19-1-2022 / 20:39:47.60 / 34.13 / 15.38 / 5000.00
 50.066547 /  19.913172 / 217.40 / 0.02 / 8 / 84.41 / 19-1-2022 / 20:39:47.80 / 34.13 / 15.38 / 5000.00
 50.066547 /  19.913174 / 217.20 / 0.00 / 8 / 82.37 / 19-1-2022 / 20:39:48.60 / 34.31 / 15.38 / 5000.00
 50.066547 /  19.913174 / 217.20 / 0.00 / 8 / 84.41 / 19-1-2022 / 20:39:48.80 / 34.31 / 15.38 / 5000.00
 50.066544 /  19.913176 / 217.20 / 0.00 / 8 / 84.41 / 19-1-2022 / 20:39:49.00 / 34.31 / 15.38 / 5000.00
 50.066544 /  19.913176 / 217.10 / 0.00 / 8 / 84.41 / 19-1-2022 / 20:39:49.20 / 34.31 / 15.38 / 5000.00
 50.066544 /  19.913176 / 217.10 / 0.02 / 8 / 84.75 / 19-1-2022 / 20:39:49.40 / 34.50 / 15.38 / 5000.00
 50.066544 /  19.913177 / 216.90 / 0.00 / 8 / 84.75 / 19-1-2022 / 20:39:50.20 / 34.50 / 15.38 / 5000.00
 50.066544 /  19.913177 / 216.80 / 0.00 / 8 / 84.75 / 19-1-2022 / 20:39:50.40 / 34.69 / 15.38 / 5000.00
 50.066544 /  19.913177 / 216.80 / 0.00 / 8 / 84.75 / 19-1-2022 / 20:39:50.60 / 34.69 / 15.38 / 5000.00
 50.066544 /  19.913177 / 216.70 / 0.00 / 8 / 84.75 / 19-1-2022 / 20:39:50.80 / 34.69 / 15.38 / 5000.00
 50.066544 /  19.913177 / 216.70 / 0.00 / 8 / 84.41 / 19-1-2022 / 20:39:51.00 / 34.69 / 15.38 / 5000.00
 50.066544 /  19.913181 / 216.50 / 0.00 / 8 / 83.06 / 19-1-2022 / 20:39:51.80 / 34.88 / 15.38 / 5000.00
 50.066544 /  19.913181 / 216.50 / 0.00 / 8 / 83.40 / 19-1-2022 / 20:39:52.00 / 34.88 / 15.38 / 5000.00
 50.066544 /  19.913181 / 216.50 / 0.00 / 8 / 84.07 / 19-1-2022 / 20:39:52.20 / 34.88 / 15.38 / 5000.00
 50.066540 /  19.913183 / 216.40 / 0.00 / 8 / 84.75 / 19-1-2022 / 20:39:52.40 / 34.88 / 15.38 / 5000.00
 50.066540 /  19.913183 / 216.40 / 0.00 / 8 / 83.72 / 19-1-2022 / 20:39:52.60 / 35.06 / 15.38 / 5000.00
 50.066540 /  19.913185 / 216.20 / 0.00 / 8 / 81.03 / 19-1-2022 / 20:39:53.40 / 35.06 / 15.38 / 5000.00
 50.066540 /  19.913185 / 216.20 / 0.00 / 8 / 80.69 / 19-1-2022 / 20:39:53.60 / 35.25 / 15.44 / 5000.00
 50.066540 /  19.913187 / 216.10 / 0.00 / 8 / 81.03 / 19-1-2022 / 20:39:53.80 / 35.25 / 15.44 / 5000.00
 50.066540 /  19.913187 / 216.10 / 0.00 / 8 / 81.03 / 19-1-2022 / 20:39:54.00 / 35.25 / 15.44 / 5000.00
 50.066540 /  19.913187 / 216.00 / 0.00 / 8 / 81.03 / 19-1-2022 / 20:39:54.20 / 35.25 / 15.44 / 5000.00
 50.066540 /  19.913189 / 215.90 / 0.00 / 8 / 80.69 / 19-1-2022 / 20:39:55.00 / 35.44 / 15.38 / 5000.00
 50.066540 /  19.913189 / 215.80 / 0.00 / 8 / 81.03 / 19-1-2022 / 20:39:55.20 / 35.44 / 15.38 / 5000.00
 50.066540 /  19.913189 / 215.80 / 0.00 / 8 / 80.69 / 19-1-2022 / 20:39:55.40 / 35.44 / 15.38 / 5000.00
 50.066540 /  19.913189 / 215.70 / 0.00 / 8 / 80.69 / 19-1-2022 / 20:39:55.60 / 35.44 / 15.38 / 5000.00
 50.066540 /  19.913191 / 215.70 / 0.00 / 8 / 80.69 / 19-1-2022 / 20:39:55.80 / 35.63 / 15.38 / 5000.00
 50.066540 /  19.913191 / 215.50 / 0.00 / 8 / 79.01 / 19-1-2022 / 20:39:56.60 / 35.63 / 15.38 / 5000.00
 50.066540 /  19.913191 / 215.40 / 0.00 / 8 / 79.01 / 19-1-2022 / 20:39:56.80 / 35.81 / 15.38 / 5000.00
 50.066540 /  19.913191 / 215.40 / 0.00 / 8 / 79.01 / 19-1-2022 / 20:39:57.00 / 35.81 / 15.38 / 5000.00
 50.066540 /  19.913191 / 215.30 / 0.00 / 8 / 80.35 / 19-1-2022 / 20:39:57.20 / 35.81 / 15.38 / 5000.00
 50.066540 /  19.913191 / 215.30 / 0.00 / 8 / 80.35 / 19-1-2022 / 20:39:57.40 / 35.81 / 15.38 / 5000.00
 50.066540 /  19.913193 / 215.10 / 0.00 / 8 / 81.36 / 19-1-2022 / 20:39:58.40 / 36.00 / 15.44 / 5000.00
 50.066540 /  19.913193 / 215.00 / 0.00 / 8 / 81.36 / 19-1-2022 / 20:39:58.60 / 36.00 / 15.44 / 5000.00
 50.066540 /  19.913193 / 215.00 / 0.02 / 8 / 81.36 / 19-1-2022 / 20:39:58.80 / 36.00 / 15.44 / 5000.00
 50.066540 /  19.913193 / 215.00 / 0.00 / 8 / 81.36 / 19-1-2022 / 20:39:59.00 / 36.00 / 15.44 / 5000.00
 50.066540 /  19.913193 / 215.00 / 0.00 / 8 / 81.36 / 19-1-2022 / 20:39:59.20 / 36.19 / 15.44 / 5000.00
 50.066540 /  19.913193 / 215.00 / 0.00 / 8 / 81.36 / 19-1-2022 / 20:40:00.00 / 36.19 / 15.44 / 5000.00
 50.066540 /  19.913193 / 215.00 / 0.02 / 8 / 80.35 / 19-1-2022 / 20:40:00.20 / 36.38 / 15.44 / 5000.00
 50.066540 /  19.913193 / 215.00 / 0.00 / 8 / 80.35 / 19-1-2022 / 20:40:00.40 / 36.38 / 15.44 / 5000.00
 50.066540 /  19.913193 / 215.00 / 0.00 / 8 / 80.02 / 19-1-2022 / 20:40:00.60 / 36.38 / 15.44 / 5000.00
 50.066540 /  19.913193 / 215.00 / 0.00 / 8 / 80.35 / 19-1-2022 / 20:40:00.80 / 36.38 / 15.44 / 5000.00
 50.066540 /  19.913193 / 215.00 / 0.02 / 8 / 80.02 / 19-1-2022 / 20:40:01.60 / 36.56 / 15.44 / 5000.00
 50.066540 /  19.913193 / 215.00 / 0.02 / 8 / 81.70 / 19-1-2022 / 20:40:01.80 / 36.56 / 15.44 / 5000.00
 50.066540 /  19.913193 / 215.00 / 0.00 / 8 / 80.35 / 19-1-2022 / 20:40:02.00 / 36.56 / 15.44 / 5000.00
 50.066540 /  19.913193 / 215.00 / 0.00 / 8 / 80.35 / 19-1-2022 / 20:40:02.20 / 36.56 / 15.44 / 5000.00
 50.066540 /  19.913193 / 215.00 / 0.00 / 8 / 80.69 / 19-1-2022 / 20:40:02.40 / 36.81 / 15.44 / 5000.00
 50.066540 /  19.913193 / 215.00 / 0.00 / 8 / 81.70 / 19-1-2022 / 20:40:03.20 / 36.81 / 15.44 / 5000.00
 50.066540 /  19.913193 / 215.00 / 0.00 / 8 / 80.69 / 19-1-2022 / 20:40:03.40 / 37.00 / 15.44 / 5000.00
 50.066540 /  19.913193 / 215.00 / 0.00 / 8 / 80.69 / 19-1-2022 / 20:40:03.60 / 37.00 / 15.44 / 5000.00
 50.066540 /  19.913193 / 215.00 / 0.00 / 8 / 81.03 / 19-1-2022 / 20:40:03.80 / 37.00 / 15.44 / 5000.00
 50.066540 /  19.913193 / 215.00 / 0.00 / 8 / 81.03 / 19-1-2022 / 20:40:04.00 / 37.00 / 15.44 / 5000.00
 50.066540 /  19.913193 / 215.00 / 0.02 / 8 / 80.69 / 19-1-2022 / 20:40:05.00 / 37.13 / 15.44 / 5000.00
 50.066540 /  19.913193 / 215.00 / 0.00 / 8 / 81.03 / 19-1-2022 / 20:40:05.20 / 37.13 / 15.44 / 5000.00
 50.066540 /  19.913193 / 215.00 / 0.04 / 8 / 82.71 / 19-1-2022 / 20:40:05.40 / 37.13 / 15.44 / 5000.00
 50.066540 /  19.913193 / 215.00 / 0.04 / 8 / 81.70 / 19-1-2022 / 20:40:05.60 / 37.13 / 15.44 / 5000.00
 50.066540 /  19.913193 / 215.00 / 0.00 / 8 / 82.71 / 19-1-2022 / 20:40:05.80 / 37.38 / 15.44 / 5000.00
 50.066540 /  19.913193 / 215.00 / 0.02 / 8 / 84.41 / 19-1-2022 / 20:40:06.60 / 37.38 / 15.44 / 5000.00
 50.066540 /  19.913193 / 215.00 / 0.00 / 8 / 84.41 / 19-1-2022 / 20:40:06.80 / 37.56 / 15.44 / 5000.00
 50.066540 /  19.913193 / 215.00 / 0.02 / 8 / 85.42 / 19-1-2022 / 20:40:07.00 / 37.56 / 15.44 / 5000.00
 50.066540 /  19.913193 / 215.00 / 0.02 / 8 / 84.41 / 19-1-2022 / 20:40:07.20 / 37.56 / 15.44 / 5000.00
 50.066540 /  19.913193 / 215.00 / 0.00 / 8 / 84.07 / 19-1-2022 / 20:40:07.40 / 37.56 / 15.44 / 5000.00
 50.066540 /  19.913193 / 215.00 / 0.00 / 8 / 84.07 / 19-1-2022 / 20:40:08.20 / 37.75 / 15.44 / 5000.00
 50.066540 /  19.913193 / 215.00 / 0.00 / 8 / 85.76 / 19-1-2022 / 20:40:08.40 / 37.75 / 15.44 / 5000.00
 50.066540 /  19.913193 / 215.00 / 0.02 / 8 / 85.42 / 19-1-2022 / 20:40:08.60 / 37.75 / 15.44 / 5000.00
 50.066540 /  19.913193 / 215.00 / 0.02 / 8 / 85.42 / 19-1-2022 / 20:40:08.80 / 37.75 / 15.44 / 5000.00
 50.066540 /  19.913193 / 215.00 / 0.00 / 8 / 85.42 / 19-1-2022 / 20:40:09.00 / 38.00 / 15.50 / 5000.00
 50.066540 /  19.913193 / 215.00 / 0.02 / 8 / 83.06 / 19-1-2022 / 20:40:09.80 / 38.00 / 15.50 / 5000.00
 50.066540 /  19.913193 / 215.00 / 0.02 / 8 / 83.40 / 19-1-2022 / 20:40:10.00 / 38.13 / 15.50 / 5000.00
 50.066540 /  19.913193 / 215.00 / 0.00 / 8 / 83.40 / 19-1-2022 / 20:40:10.20 / 38.13 / 15.50 / 5000.00
 50.066540 /  19.913193 / 215.00 / 0.02 / 8 / 83.72 / 19-1-2022 / 20:40:10.40 / 38.13 / 15.50 / 5000.00
 50.066540 /  19.913193 / 215.00 / 0.00 / 8 / 83.40 / 19-1-2022 / 20:40:10.60 / 38.13 / 15.50 / 5000.00
 50.066540 /  19.913193 / 215.00 / 0.02 / 8 / 84.41 / 19-1-2022 / 20:40:11.40 / 38.38 / 15.44 / 5000.00
 50.066540 /  19.913193 / 215.00 / 0.00 / 8 / 84.41 / 19-1-2022 / 20:40:11.60 / 38.38 / 15.44 / 5000.00
 50.066540 /  19.913193 / 215.00 / 0.00 / 8 / 84.41 / 19-1-2022 / 20:40:11.80 / 38.38 / 15.44 / 5000.00
 50.066540 /  19.913193 / 215.00 / 0.02 / 8 / 84.41 / 19-1-2022 / 20:40:12.00 / 38.38 / 15.44 / 5000.00
 50.066540 /  19.913193 / 215.00 / 0.00 / 8 / 85.08 / 19-1-2022 / 20:40:12.20 / 38.56 / 15.44 / 5000.00
 50.066540 /  19.913193 / 215.00 / 0.00 / 8 / 85.76 / 19-1-2022 / 20:40:13.00 / 38.56 / 15.44 / 5000.00
 50.066540 /  19.913193 / 215.00 / 0.02 / 8 / 85.08 / 19-1-2022 / 20:40:13.20 / 38.75 / 15.44 / 5000.00
 50.066540 /  19.913193 / 215.00 / 0.02 / 8 / 83.72 / 19-1-2022 / 20:40:13.40 / 38.75 / 15.44 / 5000.00
 50.066540 /  19.913193 / 215.00 / 0.00 / 8 / 85.08 / 19-1-2022 / 20:40:13.60 / 38.75 / 15.44 / 5000.00
 50.066540 /  19.913193 / 215.00 / 0.00 / 8 / 85.08 / 19-1-2022 / 20:40:13.80 / 38.75 / 15.44 / 5000.00
 50.066540 /  19.913193 / 215.00 / 0.00 / 8 / 85.42 / 19-1-2022 / 20:40:14.60 / 38.94 / 15.44 / 5000.00
 50.066540 /  19.913193 / 215.00 / 0.02 / 8 / 85.42 / 19-1-2022 / 20:40:14.80 / 38.94 / 15.44 / 5000.00
 50.066540 /  19.913193 / 215.00 / 0.00 / 8 / 85.42 / 19-1-2022 / 20:40:15.00 / 38.94 / 15.44 / 5000.00
 50.066540 /  19.913193 / 215.00 / 0.02 / 8 / 85.76 / 19-1-2022 / 20:40:15.20 / 38.94 / 15.44 / 5000.00
 50.066540 /  19.913193 / 215.00 / 0.00 / 8 / 84.75 / 19-1-2022 / 20:40:15.40 / 39.13 / 15.44 / 5000.00
 50.066540 /  19.913193 / 215.00 / 0.00 / 8 / 85.08 / 19-1-2022 / 20:40:16.20 / 39.13 / 15.44 / 5000.00
 50.066540 /  19.913193 / 215.00 / 0.02 / 8 / 85.08 / 19-1-2022 / 20:40:16.40 / 39.31 / 15.50 / 5000.00
 50.066540 /  19.913193 / 215.00 / 0.00 / 8 / 85.08 / 19-1-2022 / 20:40:16.60 / 39.31 / 15.50 / 5000.00
 50.066540 /  19.913193 / 215.00 / 0.02 / 8 / 85.08 / 19-1-2022 / 20:40:16.80 / 39.31 / 15.50 / 5000.00
 50.066540 /  19.913193 / 215.00 / 0.02 / 8 / 85.08 / 19-1-2022 / 20:40:17.00 / 39.31 / 15.50 / 5000.00
 50.066540 /  19.913193 / 215.00 / 0.02 / 8 / 84.75 / 19-1-2022 / 20:40:18.00 / 39.50 / 15.50 / 5000.00
 50.066540 /  19.913193 / 215.00 / 0.00 / 8 / 84.75 / 19-1-2022 / 20:40:18.20 / 39.50 / 15.50 / 5000.00
 50.066540 /  19.913193 / 215.00 / 0.02 / 8 / 85.08 / 19-1-2022 / 20:40:18.40 / 39.50 / 15.50 / 5000.00
 50.066540 /  19.913193 / 215.00 / 0.02 / 8 / 85.08 / 19-1-2022 / 20:40:18.60 / 39.50 / 15.50 / 5000.00
 50.066540 /  19.913193 / 215.00 / 0.02 / 8 / 84.75 / 19-1-2022 / 20:40:18.80 / 39.69 / 15.50 / 5000.00
 50.066540 /  19.913193 / 215.00 / 0.02 / 8 / 85.42 / 19-1-2022 / 20:40:19.60 / 39.69 / 15.50 / 5000.00
 50.066540 /  19.913193 / 215.00 / 0.00 / 8 / 85.76 / 19-1-2022 / 20:40:19.80 / 39.94 / 15.50 / 5000.00
 50.066540 /  19.913193 / 215.00 / 0.00 / 8 / 85.42 / 19-1-2022 / 20:40:20.00 / 39.94 / 15.50 / 5000.00
 50.066540 /  19.913193 / 215.00 / 0.02 / 8 / 85.42 / 19-1-2022 / 20:40:20.20 / 39.94 / 15.50 / 5000.00
 50.066540 /  19.913193 / 215.00 / 0.00 / 8 / 84.75 / 19-1-2022 / 20:40:20.40 / 39.94 / 15.50 / 5000.00
 50.066540 /  19.913198 / 215.20 / 0.02 / 8 / 84.75 / 19-1-2022 / 20:40:21.20 / 40.06 / 15.50 / 5000.00
 50.066536 /  19.913198 / 215.30 / 0.00 / 8 / 84.07 / 19-1-2022 / 20:40:21.40 / 40.06 / 15.50 / 5000.00
 50.066536 /  19.913200 / 215.30 / 0.00 / 8 / 84.07 / 19-1-2022 / 20:40:21.60 / 40.06 / 15.50 / 5000.00
 50.066536 /  19.913202 / 215.40 / 0.02 / 8 / 84.41 / 19-1-2022 / 20:40:21.80 / 40.06 / 15.50 / 5000.00
 50.066536 /  19.913202 / 215.40 / 0.02 / 8 / 84.07 / 19-1-2022 / 20:40:22.00 / 40.31 / 15.50 / 5000.00
 50.066536 /  19.913206 / 215.60 / 0.02 / 8 / 84.41 / 19-1-2022 / 20:40:22.80 / 40.31 / 15.50 / 5000.00
 50.066536 /  19.913206 / 215.60 / 0.02 / 8 / 83.40 / 19-1-2022 / 20:40:23.00 / 40.50 / 15.50 / 5000.00
 50.066536 /  19.913208 / 215.60 / 0.00 / 8 / 85.08 / 19-1-2022 / 20:40:23.20 / 40.50 / 15.50 / 5000.00
 50.066536 /  19.913210 / 215.70 / 0.02 / 8 / 85.08 / 19-1-2022 / 20:40:23.40 / 40.50 / 15.50 / 5000.00
 50.066536 /  19.913210 / 215.70 / 0.02 / 8 / 85.08 / 19-1-2022 / 20:40:23.60 / 40.50 / 15.50 / 5000.00
 50.066536 /  19.913216 / 215.80 / 0.02 / 8 / 85.42 / 19-1-2022 / 20:40:24.40 / 40.69 / 15.50 / 5000.00
 50.066536 /  19.913218 / 215.90 / 0.02 / 8 / 85.42 / 19-1-2022 / 20:40:24.60 / 40.69 / 15.50 / 5000.00
 50.066532 /  19.913218 / 215.90 / 0.02 / 8 / 85.42 / 19-1-2022 / 20:40:24.80 / 40.69 / 15.50 / 5000.00
 50.066532 /  19.913218 / 215.90 / 0.02 / 8 / 85.76 / 19-1-2022 / 20:40:25.00 / 40.69 / 15.50 / 5000.00
 50.066532 /  19.913218 / 216.00 / 0.02 / 8 / 85.08 / 19-1-2022 / 20:40:25.20 / 40.94 / 15.56 / 5000.00
 50.066532 /  19.913223 / 216.10 / 0.00 / 8 / 85.42 / 19-1-2022 / 20:40:26.00 / 40.94 / 15.56 / 5000.00
 50.066532 /  19.913225 / 216.10 / 0.00 / 8 / 85.42 / 19-1-2022 / 20:40:26.20 / 41.06 / 15.50 / 5000.00
 50.066532 /  19.913225 / 216.10 / 0.00 / 8 / 85.42 / 19-1-2022 / 20:40:26.40 / 41.06 / 15.50 / 5000.00
 50.066532 /  19.913227 / 216.20 / 0.02 / 8 / 85.76 / 19-1-2022 / 20:40:26.60 / 41.06 / 15.50 / 5000.00
 50.066532 /  19.913227 / 216.20 / 0.02 / 8 / 85.42 / 19-1-2022 / 20:40:26.80 / 41.06 / 15.50 / 5000.00
 50.066528 /  19.913231 / 216.20 / 0.00 / 8 / 83.72 / 19-1-2022 / 20:40:27.60 / 41.25 / 15.50 / 5000.00
 50.066528 /  19.913231 / 216.20 / 0.00 / 8 / 83.72 / 19-1-2022 / 20:40:27.80 / 41.25 / 15.50 / 5000.00
 50.066528 /  19.913231 / 216.30 / 0.00 / 8 / 84.07 / 19-1-2022 / 20:40:28.00 / 41.25 / 15.50 / 5000.00
 50.066528 /  19.913233 / 216.30 / 0.00 / 8 / 83.72 / 19-1-2022 / 20:40:28.20 / 41.25 / 15.50 / 5000.00
 50.066528 /  19.913233 / 216.30 / 0.00 / 8 / 84.41 / 19-1-2022 / 20:40:28.40 / 41.50 / 15.50 / 5000.00
 50.066528 /  19.913237 / 216.40 / 0.02 / 8 / 84.75 / 19-1-2022 / 20:40:29.20 / 41.50 / 15.50 / 5000.00
 50.066528 /  19.913239 / 216.40 / 0.02 / 8 / 86.77 / 19-1-2022 / 20:40:29.40 / 41.63 / 15.56 / 5000.00
 50.066528 /  19.913239 / 216.40 / 0.02 / 8 / 86.09 / 19-1-2022 / 20:40:29.60 / 41.63 / 15.56 / 5000.00
 50.066528 /  19.913240 / 216.40 / 0.02 / 8 / 86.43 / 19-1-2022 / 20:40:29.80 / 41.63 / 15.56 / 5000.00
 50.066525 /  19.913240 / 216.40 / 0.00 / 8 / 86.43 / 19-1-2022 / 20:40:30.00 / 41.63 / 15.56 / 5000.00
 50.066525 /  19.913244 / 216.40 / 0.02 / 8 / 85.08 / 19-1-2022 / 20:40:31.00 / 41.81 / 15.56 / 5000.00
 50.066525 /  19.913244 / 216.40 / 0.02 / 8 / 85.08 / 19-1-2022 / 20:40:31.20 / 41.81 / 15.56 / 5000.00
 50.066521 /  19.913244 / 216.40 / 0.02 / 8 / 84.07 / 19-1-2022 / 20:40:31.40 / 41.81 / 15.56 / 5000.00
 50.066521 /  19.913244 / 216.40 / 0.00 / 8 / 84.07 / 19-1-2022 / 20:40:31.60 / 41.81 / 15.56 / 5000.00
 50.066521 /  19.913244 / 216.40 / 0.02 / 8 / 84.75 / 19-1-2022 / 20:40:31.80 / 42.06 / 15.56 / 5000.00
 50.066521 /  19.913248 / 216.30 / 0.02 / 8 / 84.75 / 19-1-2022 / 20:40:32.60 / 42.06 / 15.56 / 5000.00
 50.066521 /  19.913248 / 216.30 / 0.00 / 8 / 84.75 / 19-1-2022 / 20:40:32.80 / 42.25 / 15.56 / 5000.00
 50.066521 /  19.913248 / 216.30 / 0.00 / 8 / 85.08 / 19-1-2022 / 20:40:33.00 / 42.25 / 15.56 / 5000.00
 50.066521 /  19.913250 / 216.20 / 0.00 / 8 / 85.08 / 19-1-2022 / 20:40:33.20 / 42.25 / 15.56 / 5000.00
 50.066521 /  19.913250 / 216.20 / 0.00 / 8 / 85.42 / 19-1-2022 / 20:40:33.40 / 42.25 / 15.56 / 5000.00
 50.066521 /  19.913252 / 216.00 / 0.02 / 8 / 85.42 / 19-1-2022 / 20:40:34.20 / 42.44 / 15.56 / 5000.00
 50.066521 /  19.913252 / 215.90 / 0.00 / 8 / 85.76 / 19-1-2022 / 20:40:34.40 / 42.44 / 15.56 / 5000.00
 50.066521 /  19.913252 / 215.90 / 0.00 / 8 / 85.76 / 19-1-2022 / 20:40:34.60 / 42.44 / 15.56 / 5000.00
 50.066521 /  19.913254 / 215.90 / 0.02 / 8 / 85.42 / 19-1-2022 / 20:40:34.80 / 42.44 / 15.56 / 5000.00
 50.066521 /  19.913254 / 215.90 / 0.02 / 8 / 85.76 / 19-1-2022 / 20:40:35.00 / 42.69 / 15.56 / 5000.00
 50.066517 /  19.913254 / 215.60 / 0.02 / 8 / 85.08 / 19-1-2022 / 20:40:35.80 / 42.69 / 15.56 / 5000.00
 50.066517 /  19.913254 / 215.60 / 0.02 / 8 / 85.08 / 19-1-2022 / 20:40:36.00 / 42.81 / 15.56 / 5000.00
 50.066517 /  19.913256 / 215.50 / 0.02 / 8 / 84.75 / 19-1-2022 / 20:40:36.20 / 42.81 / 15.56 / 5000.00
 50.066517 /  19.913256 / 215.40 / 0.02 / 8 / 84.75 / 19-1-2022 / 20:40:36.40 / 42.81 / 15.56 / 5000.00
 50.066517 /  19.913256 / 215.40 / 0.02 / 8 / 84.75 / 19-1-2022 / 20:40:36.60 / 42.81 / 15.56 / 5000.00
 50.066517 /  19.913256 / 215.20 / 0.02 / 8 / 83.72 / 19-1-2022 / 20:40:37.40 / 43.00 / 15.56 / 5000.00
 50.066517 /  19.913256 / 215.20 / 0.02 / 8 / 83.72 / 19-1-2022 / 20:40:37.60 / 43.00 / 15.56 / 5000.00
 50.066521 /  19.913256 / 215.20 / 0.02 / 8 / 83.72 / 19-1-2022 / 20:40:37.80 / 43.00 / 15.56 / 5000.00
 50.066521 /  19.913256 / 215.10 / 0.02 / 8 / 83.72 / 19-1-2022 / 20:40:38.00 / 43.00 / 15.56 / 5000.00
 50.066521 /  19.913256 / 215.10 / 0.02 / 8 / 84.41 / 19-1-2022 / 20:40:38.20 / 43.25 / 15.56 / 5000.00
 50.066521 /  19.913254 / 214.90 / 0.00 / 8 / 84.41 / 19-1-2022 / 20:40:39.00 / 43.25 / 15.56 / 5000.00
 50.066521 /  19.913254 / 214.90 / 0.00 / 8 / 84.07 / 19-1-2022 / 20:40:39.20 / 43.44 / 15.63 / 5000.00
 50.066521 /  19.913254 / 214.80 / 0.00 / 8 / 84.07 / 19-1-2022 / 20:40:39.40 / 43.44 / 15.63 / 5000.00
 50.066521 /  19.913254 / 214.80 / 0.00 / 8 / 84.07 / 19-1-2022 / 20:40:39.60 / 43.44 / 15.63 / 5000.00
 50.066521 /  19.913254 / 214.80 / 0.00 / 8 / 84.07 / 19-1-2022 / 20:40:39.80 / 43.44 / 15.63 / 5000.00
 50.066521 /  19.913254 / 214.60 / 0.00 / 8 / 84.07 / 19-1-2022 / 20:40:40.60 / 43.63 / 15.56 / 5000.00
 50.066521 /  19.913254 / 214.60 / 0.00 / 8 / 84.07 / 19-1-2022 / 20:40:40.80 / 43.63 / 15.56 / 5000.00
 50.066521 /  19.913252 / 214.50 / 0.00 / 8 / 84.07 / 19-1-2022 / 20:40:41.00 / 43.63 / 15.56 / 5000.00
 50.066521 /  19.913252 / 214.50 / 0.00 / 8 / 83.72 / 19-1-2022 / 20:40:41.20 / 43.63 / 15.56 / 5000.00
 50.066521 /  19.913252 / 214.50 / 0.02 / 8 / 83.40 / 19-1-2022 / 20:40:41.40 / 43.81 / 15.63 / 5000.00
 50.066521 /  19.913252 / 214.30 / 0.02 / 8 / 83.06 / 19-1-2022 / 20:40:42.20 / 43.81 / 15.63 / 5000.00
 50.066521 /  19.913252 / 214.30 / 0.02 / 8 / 84.75 / 19-1-2022 / 20:40:42.40 / 44.00 / 15.63 / 5000.00
 50.066521 /  19.913252 / 214.30 / 0.02 / 8 / 84.41 / 19-1-2022 / 20:40:42.60 / 44.00 / 15.63 / 5000.00
 50.066521 /  19.913252 / 214.20 / 0.02 / 8 / 84.41 / 19-1-2022 / 20:40:42.80 / 44.00 / 15.63 / 5000.00
 50.066521 /  19.913252 / 214.20 / 0.02 / 8 / 84.75 / 19-1-2022 / 20:40:43.00 / 44.00 / 15.63 / 5000.00
 50.066517 /  19.913250 / 214.10 / 0.00 / 8 / 85.42 / 19-1-2022 / 20:40:43.80 / 44.19 / 15.63 / 5000.00
 50.066517 /  19.913250 / 214.10 / 0.00 / 8 / 85.08 / 19-1-2022 / 20:40:44.00 / 44.19 / 15.63 / 5000.00
 50.066517 /  19.913250 / 214.10 / 0.00 / 8 / 85.76 / 19-1-2022 / 20:40:44.20 / 44.19 / 15.63 / 5000.00
 50.066517 /  19.913250 / 214.00 / 0.00 / 8 / 85.76 / 19-1-2022 / 20:40:44.40 / 44.19 / 15.63 / 5000.00
 50.066517 /  19.913250 / 214.00 / 0.00 / 8 / 85.76 / 19-1-2022 / 20:40:44.60 / 44.38 / 15.63 / 5000.00
 50.066517 /  19.913248 / 213.90 / 0.00 / 8 / 84.41 / 19-1-2022 / 20:40:45.40 / 44.38 / 15.63 / 5000.00
 50.066517 /  19.913248 / 213.90 / 0.00 / 8 / 84.41 / 19-1-2022 / 20:40:45.60 / 44.56 / 15.63 / 5000.00
 50.066517 /  19.913246 / 213.90 / 0.00 / 8 / 84.41 / 19-1-2022 / 20:40:45.80 / 44.56 / 15.63 / 5000.00
 50.066517 /  19.913246 / 213.90 / 0.02 / 8 / 85.08 / 19-1-2022 / 20:40:46.00 / 44.56 / 15.63 / 5000.00
 50.066517 /  19.913246 / 213.80 / 0.02 / 8 / 85.08 / 19-1-2022 / 20:40:46.20 / 44.56 / 15.63 / 5000.00
 50.066513 /  19.913244 / 213.70 / 0.00 / 8 / 84.75 / 19-1-2022 / 20:40:47.00 / 44.75 / 15.63 / 5000.00
 50.066513 /  19.913244 / 213.70 / 0.02 / 8 / 85.08 / 19-1-2022 / 20:40:47.20 / 44.75 / 15.63 / 5000.00
 50.066513 /  19.913244 / 213.70 / 0.02 / 8 / 86.77 / 19-1-2022 / 20:40:47.40 / 44.75 / 15.63 / 5000.00
 50.066513 /  19.913242 / 213.70 / 0.02 / 8 / 84.75 / 19-1-2022 / 20:40:47.60 / 44.75 / 15.63 / 5000.00
 50.066513 /  19.913242 / 213.70 / 0.02 / 8 / 85.42 / 19-1-2022 / 20:40:47.80 / 45.00 / 15.63 / 5000.00
 50.066509 /  19.913237 / 213.40 / 0.91 / 8 / 86.09 / 19-1-2022 / 20:40:48.60 / 45.00 / 15.63 / 5000.00
 50.066509 /  19.913235 / 213.40 / 2.96 / 8 / 85.76 / 19-1-2022 / 20:40:48.80 / 45.13 / 15.63 / 5000.00
 50.066509 /  19.913231 / 213.40 / 3.78 / 8 / 86.09 / 19-1-2022 / 20:40:49.00 / 45.13 / 15.63 / 5000.00
 50.066505 /  19.913227 / 213.40 / 5.22 / 8 / 85.42 / 19-1-2022 / 20:40:49.20 / 45.13 / 15.63 / 5000.00
 50.066505 /  19.913223 / 213.40 / 5.70 / 8 / 85.42 / 19-1-2022 / 20:40:49.40 / 45.13 / 15.63 / 5000.00
 50.066486 /  19.913197 / 213.20 / 9.83 / 8 / 85.08 / 19-1-2022 / 20:40:50.40 / 45.31 / 15.69 / 5000.00
 50.066483 /  19.913191 / 213.20 /  10.63 / 8 / 84.75 / 19-1-2022 / 20:40:50.60 / 45.31 / 15.69 / 5000.00
 50.066479 /  19.913185 / 213.20 /  11.00 / 8 / 85.08 / 19-1-2022 / 20:40:50.80 / 45.31 / 15.69 / 5000.00
 50.066475 /  19.913179 / 213.20 /  11.93 / 8 / 85.08 / 19-1-2022 / 20:40:51.00 / 45.31 / 15.69 / 5000.00
 50.066467 /  19.913176 / 213.20 /  11.80 / 8 / 85.42 / 19-1-2022 / 20:40:51.20 / 45.56 / 15.63 / 5000.00
 50.066444 /  19.913151 / 213.20 /  13.87 / 8 / 84.41 / 19-1-2022 / 20:40:52.00 / 45.56 / 15.63 / 5000.00
 50.066437 /  19.913145 / 213.20 /  14.00 / 8 / 84.07 / 19-1-2022 / 20:40:52.20 / 45.75 / 15.69 / 5000.00
 50.066433 /  19.913139 / 213.20 /  14.93 / 8 / 83.72 / 19-1-2022 / 20:40:52.40 / 45.75 / 15.69 / 5000.00
 50.066425 /  19.913134 / 213.10 /  15.00 / 8 / 83.72 / 19-1-2022 / 20:40:52.60 / 45.75 / 15.69 / 5000.00
 50.066422 /  19.913126 / 213.10 /  14.98 / 8 / 83.72 / 19-1-2022 / 20:40:52.80 / 45.75 / 15.69 / 5000.00
 50.066395 /  19.913105 / 213.20 /  14.41 / 8 / 83.40 / 19-1-2022 / 20:40:53.60 / 45.88 / 15.69 / 5000.00
 50.066387 /  19.913099 / 213.20 /  13.98 / 8 / 83.72 / 19-1-2022 / 20:40:53.80 / 45.88 / 15.69 / 5000.00
 50.066383 /  19.913095 / 213.20 /  13.96 / 8 / 83.40 / 19-1-2022 / 20:40:54.00 / 45.88 / 15.69 / 5000.00
 50.066376 /  19.913090 / 213.20 /  13.33 / 8 / 83.40 / 19-1-2022 / 20:40:54.20 / 45.88 / 15.69 / 5000.00
 50.066368 /  19.913086 / 213.20 /  13.22 / 8 / 84.41 / 19-1-2022 / 20:40:54.40 / 46.13 / 15.69 / 5000.00
 50.066353 /  19.913067 / 213.40 /  11.72 / 8 / 84.41 / 19-1-2022 / 20:40:55.20 / 46.13 / 15.69 / 5000.00
 50.066349 /  19.913061 / 213.40 /  11.43 / 8 / 84.75 / 19-1-2022 / 20:40:55.40 / 46.31 / 15.69 / 5000.00
 50.066341 /  19.913059 / 213.50 /  10.76 / 8 / 85.42 / 19-1-2022 / 20:40:55.60 / 46.31 / 15.69 / 5000.00
 50.066338 /  19.913055 / 213.50 /  10.45 / 8 / 85.42 / 19-1-2022 / 20:40:55.80 / 46.31 / 15.69 / 5000.00
 50.066334 /  19.913052 / 213.40 /  10.33 / 8 / 85.08 / 19-1-2022 / 20:40:56.00 / 46.31 / 15.69 / 5000.00
 50.066315 /  19.913034 / 213.30 / 9.09 / 8 / 84.41 / 19-1-2022 / 20:40:57.00 / 46.50 / 15.69 / 5000.00
 50.066311 /  19.913033 / 213.20 / 8.80 / 8 / 84.41 / 19-1-2022 / 20:40:57.20 / 46.50 / 15.69 / 5000.00
 50.066307 /  19.913029 / 213.10 / 8.37 / 8 / 83.40 / 19-1-2022 / 20:40:57.40 / 46.50 / 15.69 / 5000.00
 50.066303 /  19.913027 / 213.00 / 8.67 / 8 / 83.40 / 19-1-2022 / 20:40:57.60 / 46.50 / 15.69 / 5000.00
 50.066299 /  19.913023 / 213.00 / 8.54 / 8 / 82.04 / 19-1-2022 / 20:40:57.80 / 46.69 / 15.69 / 5000.00
 50.066288 /  19.913012 / 212.90 / 9.02 / 8 / 84.75 / 19-1-2022 / 20:40:58.60 / 46.69 / 15.69 / 5000.00
 50.066284 /  19.913008 / 212.80 / 8.98 / 8 / 85.76 / 19-1-2022 / 20:40:58.80 / 46.94 / 15.69 / 5000.00
 50.066277 /  19.913006 / 212.80 / 9.00 / 8 / 84.75 / 19-1-2022 / 20:40:59.00 / 46.94 / 15.69 / 5000.00
 50.066277 /  19.913002 / 212.80 / 9.33 / 8 / 84.75 / 19-1-2022 / 20:40:59.20 / 46.94 / 15.69 / 5000.00
 50.066273 /  19.913000 / 212.70 / 9.70 / 8 / 85.08 / 19-1-2022 / 20:40:59.40 / 46.94 / 15.69 / 5000.00
 50.066257 /  19.912989 / 212.60 / 9.07 / 8 / 85.08 / 19-1-2022 / 20:41:00.20 / 47.06 / 15.75 / 5000.00
 50.066254 /  19.912985 / 212.50 / 9.02 / 8 / 83.40 / 19-1-2022 / 20:41:00.40 / 47.06 / 15.75 / 5000.00
 50.066250 /  19.912983 / 212.50 / 9.09 / 8 / 84.07 / 19-1-2022 / 20:41:00.60 / 47.06 / 15.75 / 5000.00
 50.066246 /  19.912979 / 212.50 / 8.67 / 8 / 84.07 / 19-1-2022 / 20:41:00.80 / 47.06 / 15.75 / 5000.00
 50.066242 /  19.912979 / 212.50 / 9.04 / 8 / 83.72 / 19-1-2022 / 20:41:01.00 / 47.31 / 15.75 / 5000.00
 50.066219 /  19.912975 / 212.50 /  10.56 / 8 / 84.07 / 19-1-2022 / 20:41:01.80 / 47.31 / 15.75 / 5000.00
 50.066216 /  19.912971 / 212.50 /  10.63 / 8 / 84.75 / 19-1-2022 / 20:41:02.00 / 47.50 / 15.75 / 5000.00
 50.066208 /  19.912968 / 212.50 /  11.24 / 8 / 84.41 / 19-1-2022 / 20:41:02.20 / 47.50 / 15.75 / 5000.00
 50.066204 /  19.912964 / 212.50 /  11.72 / 8 / 84.75 / 19-1-2022 / 20:41:02.40 / 47.50 / 15.75 / 5000.00
 50.066196 /  19.912960 / 212.50 /  11.17 / 8 / 84.41 / 19-1-2022 / 20:41:02.60 / 47.50 / 15.75 / 5000.00
 50.066174 /  19.912943 / 212.50 / 9.63 / 8 / 85.42 / 19-1-2022 / 20:41:03.40 / 47.69 / 15.75 / 5000.00
 50.066174 /  19.912941 / 212.50 / 8.48 / 8 / 85.42 / 19-1-2022 / 20:41:03.60 / 47.69 / 15.75 / 5000.00
 50.066170 /  19.912937 / 212.40 / 6.85 / 8 / 85.76 / 19-1-2022 / 20:41:03.80 / 47.69 / 15.75 / 5000.00
 50.066166 /  19.912935 / 212.40 / 5.52 / 8 / 85.42 / 19-1-2022 / 20:41:04.00 / 47.69 / 15.75 / 5000.00
 50.066162 /  19.912933 / 212.40 / 4.61 / 8 / 87.10 / 19-1-2022 / 20:41:04.20 / 47.88 / 15.75 / 5000.00
 50.066154 /  19.912926 / 212.30 / 4.33 / 8 / 87.10 / 19-1-2022 / 20:41:05.00 / 47.88 / 15.75 / 5000.00
 50.066151 /  19.912926 / 212.30 / 3.93 / 8 / 88.11 / 19-1-2022 / 20:41:05.20 / 48.06 / 15.75 / 5000.00
 50.066151 /  19.912926 / 212.20 / 3.59 / 8 / 88.45 / 19-1-2022 / 20:41:05.40 / 48.06 / 15.75 / 5000.00
 50.066147 /  19.912926 / 212.20 / 2.87 / 8 / 86.09 / 19-1-2022 / 20:41:05.60 / 48.06 / 15.75 / 5000.00
 50.066147 /  19.912924 / 212.20 / 3.46 / 8 / 87.44 / 19-1-2022 / 20:41:05.80 / 48.06 / 15.75 / 5000.00
 50.066143 /  19.912924 / 212.10 / 0.06 / 8 / 87.44 / 19-1-2022 / 20:41:06.60 / 48.25 / 15.75 / 5000.00
 50.066143 /  19.912924 / 212.10 / 0.07 / 8 / 87.44 / 19-1-2022 / 20:41:06.80 / 48.25 / 15.75 / 5000.00
 50.066143 /  19.912924 / 212.10 / 0.07 / 8 / 87.44 / 19-1-2022 / 20:41:07.00 / 48.25 / 15.75 / 5000.00
 50.066143 /  19.912924 / 212.00 / 0.06 / 8 / 87.44 / 19-1-2022 / 20:41:07.20 / 48.25 / 15.75 / 5000.00
 50.066143 /  19.912924 / 212.00 / 0.06 / 8 / 86.77 / 19-1-2022 / 20:41:07.40 / 48.44 / 15.75 / 5000.00
 50.066139 /  19.912924 / 211.80 / 0.06 / 8 / 86.77 / 19-1-2022 / 20:41:08.20 / 48.44 / 15.75 / 5000.00
 50.066139 /  19.912924 / 211.70 / 0.06 / 8 / 86.09 / 19-1-2022 / 20:41:08.40 / 48.63 / 15.81 / 5000.00
 50.066139 /  19.912924 / 211.60 / 0.06 / 8 / 86.09 / 19-1-2022 / 20:41:08.60 / 48.63 / 15.81 / 5000.00
 50.066135 /  19.912924 / 211.60 / 0.04 / 8 / 86.09 / 19-1-2022 / 20:41:08.80 / 48.63 / 15.81 / 5000.00
 50.066135 /  19.912924 / 211.50 / 0.04 / 8 / 86.09 / 19-1-2022 / 20:41:09.00 / 48.63 / 15.81 / 5000.00
 50.066132 /  19.912924 / 211.30 / 0.04 / 8 / 86.77 / 19-1-2022 / 20:41:10.00 / 48.81 / 15.81 / 5000.00
 50.066132 /  19.912924 / 211.30 / 0.04 / 8 / 86.77 / 19-1-2022 / 20:41:10.20 / 48.81 / 15.81 / 5000.00
 50.066132 /  19.912924 / 211.20 / 0.06 / 8 / 85.08 / 19-1-2022 / 20:41:10.40 / 48.81 / 15.81 / 5000.00
 50.066132 /  19.912924 / 211.10 / 0.06 / 8 / 84.41 / 19-1-2022 / 20:41:10.60 / 48.81 / 15.81 / 5000.00
 50.066132 /  19.912924 / 211.10 / 0.06 / 8 / 85.08 / 19-1-2022 / 20:41:10.80 / 49.06 / 15.81 / 5000.00
 50.066128 /  19.912924 / 210.90 / 0.04 / 8 / 84.07 / 19-1-2022 / 20:41:11.60 / 49.06 / 15.81 / 5000.00
 50.066128 /  19.912924 / 210.90 / 0.04 / 8 / 84.07 / 19-1-2022 / 20:41:11.80 / 49.25 / 15.81 / 5000.00
 50.066128 /  19.912924 / 210.80 / 0.04 / 8 / 83.72 / 19-1-2022 / 20:41:12.00 / 49.25 / 15.81 / 5000.00
 50.066124 /  19.912924 / 210.80 / 0.04 / 8 / 84.07 / 19-1-2022 / 20:41:12.20 / 49.25 / 15.81 / 5000.00
 50.066124 /  19.912924 / 210.70 / 0.46 / 8 / 84.07 / 19-1-2022 / 20:41:12.40 / 49.25 / 15.81 / 5000.00
 50.066116 /  19.912920 / 210.60 / 5.30 / 8 / 83.06 / 19-1-2022 / 20:41:13.20 / 49.44 / 15.81 / 5000.00
 50.066113 /  19.912918 / 210.60 / 5.30 / 8 / 83.72 / 19-1-2022 / 20:41:13.40 / 49.44 / 15.81 / 5000.00
 50.066109 /  19.912916 / 210.60 / 6.15 / 8 / 84.07 / 19-1-2022 / 20:41:13.60 / 49.44 / 15.81 / 5000.00
 50.066105 /  19.912916 / 210.60 / 6.69 / 8 / 83.72 / 19-1-2022 / 20:41:13.80 / 49.44 / 15.81 / 5000.00
 50.066097 /  19.912914 / 210.60 / 7.50 / 8 / 83.72 / 19-1-2022 / 20:41:14.00 / 49.63 / 15.81 / 5000.00
 50.066082 /  19.912901 / 210.50 / 7.82 / 8 / 82.04 / 19-1-2022 / 20:41:14.80 / 49.63 / 15.81 / 5000.00
 50.066078 /  19.912899 / 210.50 / 7.93 / 8 / 82.37 / 19-1-2022 / 20:41:15.00 / 49.81 / 15.88 / 5000.00
 50.066078 /  19.912895 / 210.50 / 7.98 / 8 / 84.75 / 19-1-2022 / 20:41:15.20 / 49.81 / 15.88 / 5000.00
 50.066074 /  19.912891 / 210.50 / 7.85 / 8 / 84.75 / 19-1-2022 / 20:41:15.40 / 49.81 / 15.88 / 5000.00
 50.066071 /  19.912889 / 210.50 / 7.80 / 8 / 85.76 / 19-1-2022 / 20:41:15.60 / 49.81 / 15.88 / 5000.00
 50.066059 /  19.912878 / 210.60 / 7.43 / 8 / 85.42 / 19-1-2022 / 20:41:16.40 / 50.00 / 15.88 / 5000.00
 50.066051 /  19.912874 / 210.60 / 7.54 / 8 / 85.42 / 19-1-2022 / 20:41:16.60 / 50.00 / 15.88 / 5000.00
 50.066051 /  19.912874 / 210.50 / 7.22 / 8 / 85.42 / 19-1-2022 / 20:41:16.80 / 50.00 / 15.88 / 5000.00
 50.066048 /  19.912870 / 210.50 / 7.17 / 8 / 85.42 / 19-1-2022 / 20:41:17.00 / 50.00 / 15.88 / 5000.00
 50.066044 /  19.912868 / 210.50 / 7.17 / 8 / 85.76 / 19-1-2022 / 20:41:17.20 / 50.19 / 15.88 / 5000.00
 50.066032 /  19.912855 / 210.40 / 6.82 / 8 / 85.76 / 19-1-2022 / 20:41:18.00 / 50.19 / 15.88 / 5000.00
 50.066029 /  19.912851 / 210.40 / 7.67 / 8 / 85.42 / 19-1-2022 / 20:41:18.20 / 50.38 / 15.88 / 5000.00
 50.066025 /  19.912848 / 210.40 / 8.63 / 8 / 84.07 / 19-1-2022 / 20:41:18.40 / 50.38 / 15.88 / 5000.00
 50.066025 /  19.912844 / 210.40 / 8.96 / 8 / 85.42 / 19-1-2022 / 20:41:18.60 / 50.38 / 15.88 / 5000.00
 50.066021 /  19.912838 / 210.40 / 8.98 / 8 / 85.08 / 19-1-2022 / 20:41:18.80 / 50.38 / 15.88 / 5000.00
 50.066139 /  19.912066 / 212.50 /  16.80 / 8 / 87.78 / 19-1-2022 / 20:41:31.20 / 52.44 / 0.00 / 0.00
 50.066139 /  19.912058 / 212.30 /  15.39 / 8 / 87.78 / 19-1-2022 / 20:41:31.40 / 52.44 / 0.00 / 0.00
 50.066143 /  19.912050 / 212.10 /  14.74 / 8 / 87.44 / 19-1-2022 / 20:41:31.60 / 52.44 / 0.00 / 0.00
 50.066147 /  19.912035 / 211.90 /  13.50 / 8 / 87.10 / 19-1-2022 / 20:41:32.00 / 52.44 / 15.94 / 880.94
 50.066154 /  19.911985 / 211.10 /  12.61 / 8 / 88.11 / 19-1-2022 / 20:41:33.00 / 52.69 / 15.94 / 913.88
 50.066154 /  19.911976 / 211.00 /  12.39 / 8 / 87.78 / 19-1-2022 / 20:41:33.20 / 52.69 / 15.94 / 913.88
 50.066158 /  19.911966 / 210.90 /  11.96 / 8 / 87.78 / 19-1-2022 / 20:41:33.40 / 52.69 / 15.94 / 913.88
 50.066158 /  19.911957 / 211.10 /  11.95 / 8 / 87.78 / 19-1-2022 / 20:41:33.60 / 52.69 / 15.94 / 913.88
 50.066158 /  19.911949 / 211.00 /  11.69 / 8 / 87.44 / 19-1-2022 / 20:41:33.80 / 52.81 / 16.00 / 950.35
 50.066162 /  19.911909 / 210.70 / 9.95 / 8 / 88.79 / 19-1-2022 / 20:41:34.80 / 52.94 / 16.00 / 986.22
 50.066166 /  19.911903 / 210.70 / 9.09 / 8 / 88.79 / 19-1-2022 / 20:41:35.00 / 52.94 / 16.00 / 986.22
 50.066166 /  19.911898 / 210.70 / 9.11 / 8 / 88.11 / 19-1-2022 / 20:41:35.20 / 52.94 / 16.00 / 986.22
 50.066166 /  19.911892 / 210.60 / 9.20 / 8 / 88.79 / 19-1-2022 / 20:41:35.40 / 52.94 / 16.00 / 986.22
 50.066170 /  19.911884 / 210.60 / 9.02 / 8 / 87.78 / 19-1-2022 / 20:41:35.60 / 52.94 / 16.00 / 986.22
 50.066174 /  19.911846 / 210.50 /  12.63 / 8 / 88.79 / 19-1-2022 / 20:41:36.60 / 53.00 / 16.00 / 1023.35
 50.066177 /  19.911837 / 210.60 /  13.32 / 8 / 88.45 / 19-1-2022 / 20:41:36.80 / 53.00 / 16.00 / 1023.35
 50.066177 /  19.911827 / 210.50 /  13.72 / 8 / 88.45 / 19-1-2022 / 20:41:37.00 / 53.00 / 16.00 / 1023.35
 50.066181 /  19.911816 / 210.50 /  14.32 / 8 / 88.11 / 19-1-2022 / 20:41:37.20 / 53.00 / 16.00 / 1023.35
 50.066181 /  19.911804 / 210.50 /  14.61 / 8 / 87.10 / 19-1-2022 / 20:41:37.40 / 53.13 / 16.00 / 1058.82
 50.066189 /  19.911745 / 210.50 /  15.76 / 8 / 87.44 / 19-1-2022 / 20:41:38.40 / 53.19 / 16.06 / 1095.81
 50.066193 /  19.911734 / 210.40 /  15.76 / 8 / 87.10 / 19-1-2022 / 20:41:38.60 / 53.19 / 16.06 / 1095.81
 50.066193 /  19.911720 / 210.40 /  16.04 / 8 / 87.10 / 19-1-2022 / 20:41:38.80 / 53.19 / 16.06 / 1095.81
 50.066196 /  19.911709 / 210.40 /  16.20 / 8 / 87.44 / 19-1-2022 / 20:41:39.00 / 53.19 / 16.06 / 1095.81
 50.066196 /  19.911695 / 210.40 /  16.22 / 8 / 87.44 / 19-1-2022 / 20:41:39.20 / 53.19 / 16.06 / 1095.81
 50.066204 /  19.911646 / 210.40 /  16.22 / 8 / 86.43 / 19-1-2022 / 20:41:40.00 / 53.31 / 16.06 / 1131.14
 50.066208 /  19.911633 / 210.40 /  17.08 / 8 / 87.10 / 19-1-2022 / 20:41:40.20 / 53.31 / 16.06 / 1131.14
 50.066208 /  19.911619 / 210.40 /  16.87 / 8 / 87.10 / 19-1-2022 / 20:41:40.40 / 53.31 / 16.06 / 1131.14
 50.066212 /  19.911606 / 210.30 /  16.83 / 8 / 87.10 / 19-1-2022 / 20:41:40.60 / 53.31 / 16.06 / 1131.14
 50.066212 /  19.911592 / 210.30 /  16.61 / 8 / 87.10 / 19-1-2022 / 20:41:40.80 / 53.38 / 16.06 / 1167.98
 50.066219 /  19.911543 / 210.30 /  16.17 / 8 / 85.42 / 19-1-2022 / 20:41:41.60 / 53.38 / 16.06 / 1167.98
 50.066223 /  19.911531 / 210.30 /  15.91 / 8 / 85.42 / 19-1-2022 / 20:41:41.80 / 53.44 / 16.06 / 1204.53
 50.066223 /  19.911520 / 210.30 /  15.87 / 8 / 85.76 / 19-1-2022 / 20:41:42.00 / 53.44 / 16.06 / 1204.53
 50.066223 /  19.911509 / 210.30 /  15.89 / 8 / 86.77 / 19-1-2022 / 20:41:42.20 / 53.44 / 16.06 / 1204.53
 50.066227 /  19.911497 / 210.30 /  15.95 / 8 / 86.43 / 19-1-2022 / 20:41:42.40 / 53.44 / 16.06 / 1204.53
 50.066235 /  19.911448 / 210.20 /  16.67 / 8 / 87.44 / 19-1-2022 / 20:41:43.20 / 53.50 / 16.06 / 1241.02
 50.066235 /  19.911434 / 210.20 /  16.76 / 8 / 87.44 / 19-1-2022 / 20:41:43.40 / 53.50 / 16.06 / 1241.02
 50.066238 /  19.911421 / 210.20 /  17.39 / 8 / 87.44 / 19-1-2022 / 20:41:43.60 / 53.50 / 16.06 / 1241.02
 50.066238 /  19.911407 / 210.20 /  17.59 / 8 / 87.44 / 19-1-2022 / 20:41:43.80 / 53.50 / 16.06 / 1241.02
 50.066242 /  19.911394 / 210.20 /  18.17 / 8 / 86.77 / 19-1-2022 / 20:41:44.00 / 53.56 / 16.06 / 1277.47
 50.066250 /  19.911339 / 210.10 /  19.33 / 8 / 88.11 / 19-1-2022 / 20:41:44.80 / 53.56 / 16.06 / 1277.47
 50.066254 /  19.911324 / 210.10 /  19.69 / 8 / 88.11 / 19-1-2022 / 20:41:45.00 / 53.63 / 16.13 / 1313.87
 50.066257 /  19.911308 / 210.10 /  19.83 / 8 / 88.11 / 19-1-2022 / 20:41:45.20 / 53.63 / 16.13 / 1313.87
 50.066257 /  19.911293 / 210.10 /  20.26 / 8 / 88.11 / 19-1-2022 / 20:41:45.40 / 53.63 / 16.13 / 1313.87
 50.066261 /  19.911278 / 210.10 /  20.30 / 8 / 88.11 / 19-1-2022 / 20:41:45.60 / 53.63 / 16.13 / 1313.87
 50.066273 /  19.911213 / 210.00 /  21.45 / 8 / 87.44 / 19-1-2022 / 20:41:46.40 / 53.69 / 16.13 / 1350.22
 50.066273 /  19.911198 / 209.90 /  21.71 / 8 / 87.44 / 19-1-2022 / 20:41:46.60 / 53.69 / 16.13 / 1350.22
 50.066277 /  19.911182 / 209.90 /  22.00 / 8 / 87.44 / 19-1-2022 / 20:41:46.80 / 53.69 / 16.13 / 1350.22
 50.066277 /  19.911165 / 210.00 /  22.22 / 8 / 87.44 / 19-1-2022 / 20:41:47.00 / 53.69 / 16.13 / 1350.22
 50.066280 /  19.911148 / 209.90 /  22.45 / 8 / 85.08 / 19-1-2022 / 20:41:47.20 / 53.75 / 16.13 / 1386.52
 50.066292 /  19.911077 / 209.90 /  23.13 / 8 / 87.10 / 19-1-2022 / 20:41:48.00 / 53.75 / 16.13 / 1386.52
 50.066296 /  19.911060 / 209.80 /  23.46 / 8 / 85.76 / 19-1-2022 / 20:41:48.20 / 53.81 / 16.13 / 1422.78
 50.066299 /  19.911041 / 209.90 /  23.72 / 8 / 86.09 / 19-1-2022 / 20:41:48.40 / 53.81 / 16.13 / 1422.78
 50.066303 /  19.911022 / 209.80 /  23.67 / 8 / 86.09 / 19-1-2022 / 20:41:48.60 / 53.81 / 16.13 / 1422.78
 50.066303 /  19.911003 / 209.80 /  24.11 / 8 / 86.09 / 19-1-2022 / 20:41:48.80 / 53.81 / 16.13 / 1422.78
 50.066319 /  19.910931 / 209.70 /  24.93 / 8 / 87.10 / 19-1-2022 / 20:41:49.60 / 53.88 / 16.13 / 1458.98
 50.066319 /  19.910910 / 209.70 /  25.43 / 8 / 86.43 / 19-1-2022 / 20:41:49.80 / 53.88 / 16.13 / 1458.98
 50.066322 /  19.910892 / 209.70 /  25.72 / 8 / 86.09 / 19-1-2022 / 20:41:50.00 / 53.88 / 16.13 / 1458.98
 50.066326 /  19.910872 / 209.70 /  26.30 / 8 / 86.77 / 19-1-2022 / 20:41:50.20 / 53.88 / 16.13 / 1458.98
 50.066330 /  19.910852 / 209.70 /  26.85 / 8 / 87.10 / 19-1-2022 / 20:41:50.40 / 53.94 / 16.13 / 1495.14
 50.066345 /  19.910772 / 209.70 /  28.13 / 8 / 86.77 / 19-1-2022 / 20:41:51.20 / 53.94 / 16.13 / 1495.14
 50.066349 /  19.910749 / 209.60 /  28.54 / 8 / 86.09 / 19-1-2022 / 20:41:51.40 / 54.00 / 16.19 / 1531.25
 50.066353 /  19.910728 / 209.60 /  28.84 / 8 / 86.43 / 19-1-2022 / 20:41:51.60 / 54.00 / 16.19 / 1531.25
 50.066357 /  19.910707 / 209.60 /  28.89 / 8 / 86.09 / 19-1-2022 / 20:41:51.80 / 54.00 / 16.19 / 1531.25
 50.066357 /  19.910686 / 209.60 /  28.97 / 8 / 86.77 / 19-1-2022 / 20:41:52.00 / 54.00 / 16.19 / 1531.25
 50.066368 /  19.910599 / 209.60 /  29.63 / 8 / 86.09 / 19-1-2022 / 20:41:52.80 / 54.06 / 16.19 / 1567.31
 50.066372 /  19.910576 / 209.60 /  29.43 / 8 / 85.76 / 19-1-2022 / 20:41:53.00 / 54.06 / 16.19 / 1567.31
 50.066376 /  19.910553 / 209.60 /  29.17 / 8 / 85.42 / 19-1-2022 / 20:41:53.20 / 54.06 / 16.19 / 1567.31
 50.066380 /  19.910532 / 209.60 /  28.72 / 8 / 85.76 / 19-1-2022 / 20:41:53.40 / 54.06 / 16.19 / 1567.31
 50.066383 /  19.910509 / 209.60 /  28.85 / 8 / 85.42 / 19-1-2022 / 20:41:53.60 / 54.13 / 16.19 / 1603.32
 50.066395 /  19.910419 / 209.50 /  30.76 / 8 / 86.09 / 19-1-2022 / 20:41:54.40 / 54.13 / 16.19 / 1603.32
 50.066399 /  19.910395 / 209.50 /  30.97 / 8 / 86.09 / 19-1-2022 / 20:41:54.60 / 54.19 / 16.19 / 1639.28
 50.066402 /  19.910372 / 209.50 /  31.58 / 8 / 84.07 / 19-1-2022 / 20:41:54.80 / 54.19 / 16.19 / 1639.28
 50.066406 /  19.910345 / 209.50 /  32.52 / 8 / 86.09 / 19-1-2022 / 20:41:55.00 / 54.19 / 16.19 / 1639.28
 50.066410 /  19.910320 / 209.40 /  33.30 / 8 / 86.43 / 19-1-2022 / 20:41:55.20 / 54.19 / 16.19 / 1639.28
 50.066429 /  19.910217 / 209.30 /  34.80 / 8 / 86.77 / 19-1-2022 / 20:41:56.00 / 54.19 / 16.19 / 1676.56
 50.066433 /  19.910191 / 209.30 /  34.87 / 8 / 85.42 / 19-1-2022 / 20:41:56.20 / 54.19 / 16.19 / 1676.56
 50.066437 /  19.910164 / 209.30 /  35.19 / 8 / 85.42 / 19-1-2022 / 20:41:56.40 / 54.19 / 16.19 / 1676.56
 50.066437 /  19.910137 / 209.20 /  35.32 / 8 / 85.42 / 19-1-2022 / 20:41:56.60 / 54.19 / 16.19 / 1676.56
 50.066444 /  19.910112 / 209.20 /  34.95 / 8 / 85.08 / 19-1-2022 / 20:41:56.80 / 54.25 / 16.19 / 1712.22
 50.066460 /  19.910006 / 209.20 /  34.34 / 8 / 83.72 / 19-1-2022 / 20:41:57.60 / 54.25 / 16.19 / 1712.22
 50.066463 /  19.909979 / 209.20 /  34.34 / 8 / 85.76 / 19-1-2022 / 20:41:57.80 / 54.31 / 16.19 / 1748.09
 50.066467 /  19.909954 / 209.10 /  34.45 / 8 / 85.42 / 19-1-2022 / 20:41:58.00 / 54.31 / 16.19 / 1748.09
 50.066471 /  19.909927 / 209.00 /  34.13 / 8 / 84.75 / 19-1-2022 / 20:41:58.20 / 54.31 / 16.19 / 1748.09
 50.066475 /  19.909903 / 209.00 /  34.02 / 8 / 84.75 / 19-1-2022 / 20:41:58.40 / 54.31 / 16.19 / 1748.09
 50.066498 /  19.909803 / 208.90 /  34.06 / 8 / 85.08 / 19-1-2022 / 20:41:59.20 / 54.38 / 16.19 / 1783.91
 50.066502 /  19.909777 / 208.90 /  34.37 / 8 / 83.06 / 19-1-2022 / 20:41:59.40 / 54.38 / 16.19 / 1783.91
 50.066505 /  19.909750 / 208.80 /  35.61 / 8 / 85.08 / 19-1-2022 / 20:41:59.60 / 54.38 / 16.19 / 1783.91
 50.066509 /  19.909725 / 208.80 /  35.50 / 8 / 84.75 / 19-1-2022 / 20:41:59.80 / 54.38 / 16.19 / 1783.91
 50.066517 /  19.909698 / 208.80 /  36.04 / 8 / 84.41 / 19-1-2022 / 20:42:00.00 / 54.44 / 16.25 / 1819.68
 50.066536 /  19.909588 / 208.70 /  37.56 / 8 / 84.41 / 19-1-2022 / 20:42:00.80 / 54.44 / 16.25 / 1819.68
 50.066540 /  19.909559 / 208.70 /  37.85 / 8 / 83.72 / 19-1-2022 / 20:42:01.00 / 54.50 / 16.25 / 1855.40
 50.066544 /  19.909531 / 208.80 /  38.45 / 8 / 83.72 / 19-1-2022 / 20:42:01.20 / 54.50 / 16.25 / 1855.40
 50.066551 /  19.909502 / 208.80 /  38.95 / 8 / 83.72 / 19-1-2022 / 20:42:01.40 / 54.50 / 16.25 / 1855.40
 50.066555 /  19.909472 / 208.70 /  39.06 / 8 / 83.40 / 19-1-2022 / 20:42:01.60 / 54.50 / 16.25 / 1855.40
 50.066570 /  19.909349 / 208.70 /  41.24 / 8 / 84.75 / 19-1-2022 / 20:42:02.40 / 54.56 / 16.25 / 1891.07
 50.066578 /  19.909319 / 208.80 /  41.37 / 8 / 83.06 / 19-1-2022 / 20:42:02.60 / 54.56 / 16.25 / 1891.07
 50.066582 /  19.909285 / 208.70 /  42.24 / 8 / 84.41 / 19-1-2022 / 20:42:02.80 / 54.56 / 16.25 / 1891.07
 50.066586 /  19.909254 / 208.70 /  42.37 / 8 / 84.75 / 19-1-2022 / 20:42:03.00 / 54.56 / 16.25 / 1891.07
 50.066589 /  19.909222 / 208.80 /  42.86 / 8 / 85.42 / 19-1-2022 / 20:42:03.20 / 54.63 / 16.25 / 1926.70
 50.066605 /  19.909088 / 208.70 /  44.10 / 8 / 85.42 / 19-1-2022 / 20:42:04.00 / 54.63 / 16.25 / 1926.70
 50.066608 /  19.909054 / 208.70 /  44.61 / 8 / 84.41 / 19-1-2022 / 20:42:04.20 / 54.69 / 16.31 / 1962.27
 50.066616 /  19.909019 / 208.70 /  45.00 / 8 / 85.08 / 19-1-2022 / 20:42:04.40 / 54.69 / 16.31 / 1962.27
 50.066620 /  19.908985 / 208.70 /  45.30 / 8 / 85.08 / 19-1-2022 / 20:42:04.60 / 54.69 / 16.31 / 1962.27
 50.066624 /  19.908951 / 208.70 /  45.36 / 8 / 85.08 / 19-1-2022 / 20:42:04.80 / 54.69 / 16.31 / 1962.27
 50.066643 /  19.908810 / 208.70 /  46.61 / 8 / 86.09 / 19-1-2022 / 20:42:05.60 / 54.75 / 16.31 / 1997.80
 50.066647 /  19.908775 / 208.60 /  46.74 / 8 / 86.09 / 19-1-2022 / 20:42:05.80 / 54.75 / 16.31 / 1997.80
 50.066650 /  19.908739 / 208.60 /  46.73 / 8 / 86.09 / 19-1-2022 / 20:42:06.00 / 54.75 / 16.31 / 1997.80
 50.066658 /  19.908703 / 208.60 /  46.65 / 8 / 85.76 / 19-1-2022 / 20:42:06.20 / 54.75 / 16.31 / 1997.80
 50.066662 /  19.908669 / 208.50 /  46.36 / 8 / 88.11 / 19-1-2022 / 20:42:06.40 / 54.75 / 16.31 / 2034.64
 50.066685 /  19.908529 / 208.40 /  45.11 / 8 / 87.78 / 19-1-2022 / 20:42:07.20 / 54.75 / 16.31 / 2034.64
 50.066689 /  19.908495 / 208.50 /  44.23 / 8 / 87.44 / 19-1-2022 / 20:42:07.40 / 54.88 / 16.38 / 2068.51
 50.066696 /  19.908463 / 208.50 /  44.24 / 8 / 87.44 / 19-1-2022 / 20:42:07.60 / 54.88 / 16.38 / 2068.51
 50.066700 /  19.908428 / 208.50 /  44.19 / 8 / 87.44 / 19-1-2022 / 20:42:07.80 / 54.88 / 16.38 / 2068.51
 50.066704 /  19.908396 / 208.50 /  43.48 / 8 / 87.44 / 19-1-2022 / 20:42:08.00 / 54.88 / 16.38 / 2068.51
 50.066730 /  19.908234 / 208.40 /  41.56 / 8 / 87.44 / 19-1-2022 / 20:42:09.00 / 54.88 / 16.38 / 2105.50
 50.066734 /  19.908201 / 208.40 /  41.58 / 8 / 87.44 / 19-1-2022 / 20:42:09.20 / 54.88 / 16.38 / 2105.50
 50.066738 /  19.908171 / 208.30 /  41.23 / 8 / 87.44 / 19-1-2022 / 20:42:09.40 / 54.88 / 16.38 / 2105.50
 50.066742 /  19.908140 / 208.30 /  41.56 / 8 / 87.44 / 19-1-2022 / 20:42:09.60 / 54.88 / 16.38 / 2105.50
 50.066750 /  19.908108 / 208.30 /  41.08 / 8 / 87.44 / 19-1-2022 / 20:42:09.80 / 55.00 / 16.31 / 2139.28
 50.066769 /  19.907980 / 208.10 /  42.13 / 8 / 87.44 / 19-1-2022 / 20:42:10.60 / 55.00 / 16.31 / 2139.28
 50.066772 /  19.907948 / 208.10 /  42.95 / 8 / 86.77 / 19-1-2022 / 20:42:10.80 / 55.06 / 16.31 / 2174.81
 50.066780 /  19.907917 / 208.10 /  42.61 / 8 / 87.78 / 19-1-2022 / 20:42:11.00 / 55.06 / 16.31 / 2174.81
 50.066784 /  19.907883 / 208.10 /  43.00 / 8 / 87.44 / 19-1-2022 / 20:42:11.20 / 55.06 / 16.31 / 2174.81
 50.066788 /  19.907850 / 208.00 /  43.71 / 8 / 87.78 / 19-1-2022 / 20:42:11.40 / 55.06 / 16.31 / 2174.81
 50.066807 /  19.907717 / 207.70 /  44.06 / 8 / 88.11 / 19-1-2022 / 20:42:12.20 / 55.13 / 16.38 / 2210.05
 50.066814 /  19.907682 / 207.60 /  44.65 / 8 / 88.45 / 19-1-2022 / 20:42:12.40 / 55.13 / 16.38 / 2210.05
 50.066818 /  19.907648 / 207.60 /  44.60 / 8 / 88.45 / 19-1-2022 / 20:42:12.60 / 55.13 / 16.38 / 2210.05
 50.066826 /  19.907616 / 207.50 /  44.61 / 8 / 88.45 / 19-1-2022 / 20:42:12.80 / 55.13 / 16.38 / 2210.05
 50.066833 /  19.907581 / 207.50 /  44.65 / 8 / 87.10 / 19-1-2022 / 20:42:13.00 / 55.19 / 16.38 / 2245.24
 50.066853 /  19.907446 / 207.40 /  44.52 / 8 / 88.11 / 19-1-2022 / 20:42:13.80 / 55.19 / 16.38 / 2245.24
 50.066860 /  19.907412 / 207.40 /  44.47 / 8 / 88.45 / 19-1-2022 / 20:42:14.00 / 55.25 / 16.38 / 2280.38
 50.066864 /  19.907379 / 207.30 /  44.02 / 8 / 86.43 / 19-1-2022 / 20:42:14.20 / 55.25 / 16.38 / 2280.38
 50.066868 /  19.907345 / 207.20 /  44.49 / 8 / 87.10 / 19-1-2022 / 20:42:14.40 / 55.25 / 16.38 / 2280.38
 50.066872 /  19.907310 / 207.20 /  44.50 / 8 / 87.10 / 19-1-2022 / 20:42:14.60 / 55.25 / 16.38 / 2280.38
 50.066895 /  19.907175 / 207.10 /  44.39 / 8 / 85.76 / 19-1-2022 / 20:42:15.40 / 55.31 / 16.44 / 2315.47
 50.066898 /  19.907141 / 207.10 /  44.47 / 8 / 85.76 / 19-1-2022 / 20:42:15.60 / 55.31 / 16.44 / 2315.47
 50.066902 /  19.907106 / 207.10 /  44.52 / 8 / 85.76 / 19-1-2022 / 20:42:15.80 / 55.31 / 16.44 / 2315.47
 50.066910 /  19.907074 / 207.10 /  43.82 / 8 / 85.76 / 19-1-2022 / 20:42:16.00 / 55.31 / 16.44 / 2315.47
 50.066917 /  19.907040 / 207.00 /  44.19 / 8 / 88.11 / 19-1-2022 / 20:42:16.20 / 55.38 / 16.44 / 2350.52
 50.066936 /  19.906904 / 206.80 /  44.87 / 8 / 88.11 / 19-1-2022 / 20:42:17.00 / 55.38 / 16.44 / 2350.52
 50.066940 /  19.906870 / 206.80 /  44.82 / 8 / 88.45 / 19-1-2022 / 20:42:17.20 / 55.44 / 16.44 / 2385.51
 50.066944 /  19.906836 / 206.70 /  45.23 / 8 / 88.11 / 19-1-2022 / 20:42:17.40 / 55.44 / 16.44 / 2385.51
 50.066948 /  19.906801 / 206.70 /  45.19 / 8 / 88.79 / 19-1-2022 / 20:42:17.60 / 55.44 / 16.44 / 2385.51
 50.066952 /  19.906767 / 206.70 /  45.15 / 8 / 88.45 / 19-1-2022 / 20:42:17.80 / 55.44 / 16.44 / 2385.51
 50.066975 /  19.906630 / 206.60 /  45.54 / 8 / 88.79 / 19-1-2022 / 20:42:18.60 / 55.50 / 16.44 / 2420.46
 50.066978 /  19.906595 / 206.60 /  45.02 / 8 / 88.45 / 19-1-2022 / 20:42:18.80 / 55.50 / 16.44 / 2420.46
 50.066982 /  19.906561 / 206.50 /  45.97 / 8 / 88.11 / 19-1-2022 / 20:42:19.00 / 55.50 / 16.44 / 2420.46
 50.066986 /  19.906527 / 206.50 /  45.37 / 8 / 88.11 / 19-1-2022 / 20:42:19.20 / 55.50 / 16.44 / 2420.46
 50.066990 /  19.906492 / 206.30 /  45.34 / 8 / 88.11 / 19-1-2022 / 20:42:19.40 / 55.56 / 16.44 / 2455.36
 50.067013 /  19.906353 / 206.30 /  45.43 / 8 / 88.11 / 19-1-2022 / 20:42:20.20 / 55.56 / 16.44 / 2455.36
 50.067017 /  19.906319 / 206.30 /  45.39 / 8 / 87.10 / 19-1-2022 / 20:42:20.40 / 55.63 / 16.44 / 2490.21
 50.067020 /  19.906282 / 206.30 /  45.34 / 8 / 87.10 / 19-1-2022 / 20:42:20.60 / 55.63 / 16.44 / 2490.21
 50.067028 /  19.906248 / 206.30 /  45.30 / 8 / 87.44 / 19-1-2022 / 20:42:20.80 / 55.63 / 16.44 / 2490.21
 50.067032 /  19.906216 / 206.20 /  45.21 / 8 / 87.10 / 19-1-2022 / 20:42:21.00 / 55.63 / 16.44 / 2490.21
 50.067059 /  19.906046 / 206.20 /  44.52 / 8 / 87.78 / 19-1-2022 / 20:42:22.00 / 55.69 / 16.50 / 2525.01
 50.067062 /  19.906012 / 206.20 /  44.19 / 8 / 87.44 / 19-1-2022 / 20:42:22.20 / 55.69 / 16.50 / 2525.01
 50.067066 /  19.905979 / 206.10 /  43.63 / 8 / 88.45 / 19-1-2022 / 20:42:22.40 / 55.69 / 16.50 / 2525.01
 50.067070 /  19.905945 / 206.10 /  43.69 / 8 / 87.78 / 19-1-2022 / 20:42:22.60 / 55.69 / 16.50 / 2525.01
 50.067078 /  19.905912 / 206.10 /  43.24 / 8 / 88.11 / 19-1-2022 / 20:42:22.80 / 55.81 / 16.50 / 2558.40
 50.067097 /  19.905781 / 205.90 /  43.13 / 8 / 86.43 / 19-1-2022 / 20:42:23.60 / 55.81 / 16.50 / 2558.40
 50.067101 /  19.905748 / 205.90 /  43.60 / 8 / 86.43 / 19-1-2022 / 20:42:23.80 / 55.88 / 16.50 / 2593.31
 50.067108 /  19.905716 / 205.80 /  43.58 / 8 / 87.10 / 19-1-2022 / 20:42:24.00 / 55.88 / 16.50 / 2593.31
 50.067112 /  19.905682 / 205.80 /  43.91 / 8 / 86.77 / 19-1-2022 / 20:42:24.20 / 55.88 / 16.50 / 2593.31
 50.067116 /  19.905649 / 205.70 /  43.76 / 8 / 86.09 / 19-1-2022 / 20:42:24.40 / 55.88 / 16.50 / 2593.31
 50.067139 /  19.905518 / 205.60 /  43.23 / 8 / 86.09 / 19-1-2022 / 20:42:25.20 / 55.94 / 16.50 / 2627.92
 50.067142 /  19.905487 / 205.50 /  43.11 / 8 / 84.41 / 19-1-2022 / 20:42:25.40 / 55.94 / 16.50 / 2627.92
 50.067150 /  19.905453 / 205.50 /  43.11 / 8 / 84.07 / 19-1-2022 / 20:42:25.60 / 55.94 / 16.50 / 2627.92
 50.067154 /  19.905422 / 205.40 /  43.45 / 8 / 82.71 / 19-1-2022 / 20:42:25.80 / 55.94 / 16.50 / 2627.92
 50.067158 /  19.905388 / 205.40 /  43.34 / 8 / 84.07 / 19-1-2022 / 20:42:26.00 / 56.00 / 16.50 / 2662.48
 50.067181 /  19.905260 / 205.40 /  42.97 / 8 / 82.71 / 19-1-2022 / 20:42:26.80 / 56.00 / 16.50 / 2662.48
 50.067184 /  19.905228 / 205.40 /  42.89 / 8 / 82.71 / 19-1-2022 / 20:42:27.00 / 56.13 / 16.56 / 2695.63
 50.067188 /  19.905195 / 205.40 /  42.91 / 8 / 82.04 / 19-1-2022 / 20:42:27.20 / 56.13 / 16.56 / 2695.63
 50.067196 /  19.905161 / 205.50 /  42.95 / 8 / 82.37 / 19-1-2022 / 20:42:27.40 / 56.13 / 16.56 / 2695.63
 50.067200 /  19.905130 / 205.60 /  42.97 / 8 / 82.37 / 19-1-2022 / 20:42:27.60 / 56.13 / 16.56 / 2695.63
 50.067219 /  19.904999 / 205.60 /  43.04 / 8 / 82.37 / 19-1-2022 / 20:42:28.40 / 56.13 / 16.56 / 2731.65
 50.067223 /  19.904964 / 205.60 /  42.97 / 8 / 82.04 / 19-1-2022 / 20:42:28.60 / 56.13 / 16.56 / 2731.65
 50.067230 /  19.904934 / 205.60 /  42.93 / 8 / 82.37 / 19-1-2022 / 20:42:28.80 / 56.13 / 16.56 / 2731.65
 50.067234 /  19.904900 / 205.60 /  42.91 / 8 / 82.37 / 19-1-2022 / 20:42:29.00 / 56.13 / 16.56 / 2731.65
 50.067238 /  19.904869 / 205.60 /  42.95 / 8 / 82.04 / 19-1-2022 / 20:42:29.20 / 56.25 / 16.56 / 2764.46
 50.067261 /  19.904739 / 205.60 /  42.15 / 8 / 82.04 / 19-1-2022 / 20:42:30.00 / 56.25 / 16.56 / 2764.46
 50.067265 /  19.904709 / 205.60 /  41.48 / 8 / 80.35 / 19-1-2022 / 20:42:30.20 / 56.31 / 16.56 / 2799.03
 50.067268 /  19.904676 / 205.60 /  41.80 / 8 / 80.69 / 19-1-2022 / 20:42:30.40 / 56.31 / 16.56 / 2799.03
 50.067272 /  19.904644 / 205.50 /  41.28 / 8 / 80.35 / 19-1-2022 / 20:42:30.60 / 56.31 / 16.56 / 2799.03
 50.067280 /  19.904613 / 205.50 /  41.21 / 8 / 80.35 / 19-1-2022 / 20:42:30.80 / 56.31 / 16.56 / 2799.03
 50.067299 /  19.904491 / 205.60 /  39.67 / 8 / 81.36 / 19-1-2022 / 20:42:31.60 / 56.44 / 16.56 / 2831.93
 50.067303 /  19.904461 / 205.50 /  39.67 / 8 / 82.37 / 19-1-2022 / 20:42:31.80 / 56.44 / 16.56 / 2831.93
 50.067307 /  19.904432 / 205.50 /  39.74 / 8 / 80.69 / 19-1-2022 / 20:42:32.00 / 56.44 / 16.56 / 2831.93
 50.067310 /  19.904402 / 205.50 /  39.23 / 8 / 80.69 / 19-1-2022 / 20:42:32.20 / 56.44 / 16.56 / 2831.93
 50.067318 /  19.904371 / 205.50 /  39.34 / 8 / 79.68 / 19-1-2022 / 20:42:32.40 / 56.50 / 16.63 / 2866.36
 50.067337 /  19.904255 / 205.50 /  39.08 / 8 / 80.02 / 19-1-2022 / 20:42:33.20 / 56.50 / 16.63 / 2866.36
 50.067341 /  19.904224 / 205.50 /  38.93 / 8 / 79.01 / 19-1-2022 / 20:42:33.40 / 56.56 / 16.63 / 2900.48
 50.067348 /  19.904196 / 205.50 /  39.08 / 8 / 78.33 / 19-1-2022 / 20:42:33.60 / 56.56 / 16.63 / 2900.48
 50.067352 /  19.904167 / 205.50 /  39.11 / 8 / 79.01 / 19-1-2022 / 20:42:33.80 / 56.56 / 16.63 / 2900.48
 50.067360 /  19.904139 / 205.60 /  38.82 / 8 / 79.01 / 19-1-2022 / 20:42:34.00 / 56.56 / 16.63 / 2900.48
 50.067379 /  19.904020 / 205.50 /  39.08 / 8 / 80.69 / 19-1-2022 / 20:42:34.80 / 56.69 / 16.63 / 2933.20
 50.067387 /  19.903992 / 205.50 /  39.08 / 8 / 81.03 / 19-1-2022 / 20:42:35.00 / 56.69 / 16.63 / 2933.20
 50.067390 /  19.903961 / 205.50 /  39.08 / 8 / 81.36 / 19-1-2022 / 20:42:35.20 / 56.69 / 16.63 / 2933.20
 50.067394 /  19.903933 / 205.50 /  39.10 / 8 / 81.36 / 19-1-2022 / 20:42:35.40 / 56.69 / 16.63 / 2933.20
 50.067398 /  19.903904 / 205.60 /  39.06 / 8 / 81.36 / 19-1-2022 / 20:42:35.60 / 56.75 / 16.69 / 2967.43
 50.067417 /  19.903788 / 205.50 /  37.78 / 8 / 82.04 / 19-1-2022 / 20:42:36.40 / 56.75 / 16.69 / 2967.43
 50.067421 /  19.903761 / 205.60 /  37.37 / 8 / 82.04 / 19-1-2022 / 20:42:36.60 / 56.81 / 16.63 / 3001.36
 50.067425 /  19.903734 / 205.50 /  36.73 / 8 / 82.37 / 19-1-2022 / 20:42:36.80 / 56.81 / 16.63 / 3001.36
 50.067429 /  19.903708 / 205.60 /  35.45 / 8 / 82.04 / 19-1-2022 / 20:42:37.00 / 56.81 / 16.63 / 3001.36
 50.067432 /  19.903681 / 205.50 /  34.60 / 8 / 82.04 / 19-1-2022 / 20:42:37.20 / 56.81 / 16.63 / 3001.36
 50.067448 /  19.903584 / 205.50 /  29.22 / 8 / 80.69 / 19-1-2022 / 20:42:38.00 / 56.88 / 16.69 / 3035.24
 50.067451 /  19.903563 / 205.50 /  28.45 / 8 / 80.69 / 19-1-2022 / 20:42:38.20 / 56.88 / 16.69 / 3035.24
 50.067451 /  19.903540 / 205.50 /  28.08 / 8 / 79.34 / 19-1-2022 / 20:42:38.40 / 56.88 / 16.69 / 3035.24
 50.067455 /  19.903519 / 205.50 /  28.00 / 8 / 79.34 / 19-1-2022 / 20:42:38.60 / 56.88 / 16.69 / 3035.24
 50.067459 /  19.903496 / 205.50 /  27.69 / 8 / 79.34 / 19-1-2022 / 20:42:38.80 / 57.00 / 16.69 / 3067.71
 50.067471 /  19.903419 / 205.30 /  26.71 / 8 / 80.02 / 19-1-2022 / 20:42:39.60 / 57.00 / 16.69 / 3067.71
 50.067474 /  19.903400 / 205.40 /  25.72 / 8 / 80.02 / 19-1-2022 / 20:42:39.80 / 57.13 / 16.69 / 3100.34
 50.067478 /  19.903381 / 205.30 /  25.76 / 8 / 80.35 / 19-1-2022 / 20:42:40.00 / 57.13 / 16.69 / 3100.34
 50.067482 /  19.903364 / 205.40 /  25.09 / 8 / 84.07 / 19-1-2022 / 20:42:40.20 / 57.13 / 16.69 / 3100.34
 50.067490 /  19.903347 / 205.40 /  25.00 / 8 / 83.40 / 19-1-2022 / 20:42:40.40 / 57.13 / 16.69 / 3100.34
 50.067520 /  19.903288 / 205.30 /  22.89 / 8 / 85.08 / 19-1-2022 / 20:42:41.20 / 57.19 / 16.69 / 3134.23
 50.067528 /  19.903278 / 205.40 /  22.58 / 8 / 85.08 / 19-1-2022 / 20:42:41.40 / 57.19 / 16.69 / 3134.23
 50.067535 /  19.903269 / 205.40 /  22.04 / 8 / 85.08 / 19-1-2022 / 20:42:41.60 / 57.19 / 16.69 / 3134.23
 50.067547 /  19.903259 / 205.40 /  22.02 / 8 / 84.75 / 19-1-2022 / 20:42:41.80 / 57.19 / 16.69 / 3134.23
 50.067558 /  19.903254 / 205.30 /  21.19 / 8 / 84.41 / 19-1-2022 / 20:42:42.00 / 57.25 / 16.75 / 3167.82
 50.067596 /  19.903240 / 205.40 /  21.96 / 8 / 83.72 / 19-1-2022 / 20:42:42.80 / 57.25 / 16.75 / 3167.82
 50.067608 /  19.903240 / 205.40 /  21.91 / 8 / 83.72 / 19-1-2022 / 20:42:43.00 / 57.31 / 16.75 / 3201.36
 50.067619 /  19.903240 / 205.50 /  22.41 / 8 / 83.72 / 19-1-2022 / 20:42:43.20 / 57.31 / 16.75 / 3201.36
 50.067631 /  19.903242 / 205.50 /  22.52 / 8 / 81.70 / 19-1-2022 / 20:42:43.40 / 57.31 / 16.75 / 3201.36
 50.067642 /  19.903242 / 205.60 /  23.22 / 8 / 81.70 / 19-1-2022 / 20:42:43.60 / 57.31 / 16.75 / 3201.36
 50.067688 /  19.903252 / 205.50 /  25.61 / 8 / 80.69 / 19-1-2022 / 20:42:44.40 / 57.44 / 16.75 / 3233.50
 50.067699 /  19.903254 / 205.50 /  26.24 / 8 / 81.36 / 19-1-2022 / 20:42:44.60 / 57.44 / 16.75 / 3233.50
 50.067711 /  19.903257 / 205.50 /  26.98 / 8 / 81.03 / 19-1-2022 / 20:42:44.80 / 57.44 / 16.75 / 3233.50
 50.067726 /  19.903259 / 205.50 /  27.47 / 8 / 80.69 / 19-1-2022 / 20:42:45.00 / 57.44 / 16.75 / 3233.50
 50.067738 /  19.903261 / 205.60 /  27.85 / 8 / 81.03 / 19-1-2022 / 20:42:45.20 / 57.50 / 16.75 / 3267.15
 50.067795 /  19.903271 / 205.70 /  30.13 / 8 / 82.71 / 19-1-2022 / 20:42:46.00 / 57.50 / 16.75 / 3267.15
 50.067810 /  19.903275 / 205.70 /  30.78 / 8 / 82.71 / 19-1-2022 / 20:42:46.20 / 57.63 / 16.75 / 3299.13
 50.067822 /  19.903278 / 205.70 /  31.43 / 8 / 84.41 / 19-1-2022 / 20:42:46.40 / 57.63 / 16.75 / 3299.13
 50.067837 /  19.903280 / 205.80 /  31.72 / 8 / 84.41 / 19-1-2022 / 20:42:46.60 / 57.63 / 16.75 / 3299.13
 50.067856 /  19.903282 / 205.80 /  32.60 / 8 / 83.72 / 19-1-2022 / 20:42:46.80 / 57.63 / 16.75 / 3299.13
 50.067936 /  19.903296 / 206.10 /  34.97 / 8 / 85.42 / 19-1-2022 / 20:42:47.80 / 57.69 / 16.81 / 3332.64
 50.067955 /  19.903297 / 206.10 /  35.47 / 8 / 85.42 / 19-1-2022 / 20:42:48.00 / 57.69 / 16.81 / 3332.64
 50.067970 /  19.903299 / 206.20 /  36.04 / 8 / 85.42 / 19-1-2022 / 20:42:48.20 / 57.69 / 16.81 / 3332.64
 50.067989 /  19.903303 / 206.20 /  36.43 / 8 / 85.42 / 19-1-2022 / 20:42:48.40 / 57.69 / 16.81 / 3332.64
 50.068008 /  19.903305 / 206.30 /  36.73 / 8 / 85.76 / 19-1-2022 / 20:42:48.60 / 57.75 / 16.81 / 3365.84
 50.068081 /  19.903313 / 206.60 /  38.41 / 8 / 87.78 / 19-1-2022 / 20:42:49.40 / 57.75 / 16.81 / 3365.84
 50.068100 /  19.903315 / 206.70 /  38.50 / 8 / 87.78 / 19-1-2022 / 20:42:49.60 / 57.88 / 16.81 / 3397.64
 50.068119 /  19.903318 / 206.70 /  38.60 / 8 / 87.78 / 19-1-2022 / 20:42:49.80 / 57.88 / 16.81 / 3397.64
 50.068138 /  19.903320 / 206.80 /  38.50 / 8 / 87.44 / 19-1-2022 / 20:42:50.00 / 57.88 / 16.81 / 3397.64
 50.068153 /  19.903324 / 206.80 /  38.39 / 8 / 87.78 / 19-1-2022 / 20:42:50.20 / 57.88 / 16.81 / 3397.64
 50.068230 /  19.903337 / 207.20 /  38.08 / 8 / 89.46 / 19-1-2022 / 20:42:51.00 / 57.94 / 16.81 / 3430.95
 50.068249 /  19.903343 / 207.30 /  38.60 / 8 / 89.46 / 19-1-2022 / 20:42:51.20 / 57.94 / 16.81 / 3430.95
 50.068268 /  19.903349 / 207.30 /  38.71 / 8 / 91.50 / 19-1-2022 / 20:42:51.40 / 57.94 / 16.81 / 3430.95
 50.068287 /  19.903355 / 207.30 /  39.26 / 8 / 90.82 / 19-1-2022 / 20:42:51.60 / 57.94 / 16.81 / 3430.95
 50.068306 /  19.903362 / 207.30 /  39.76 / 8 / 91.16 / 19-1-2022 / 20:42:51.80 / 58.06 / 16.81 / 3462.60
 50.068386 /  19.903391 / 207.70 /  40.95 / 8 / 92.51 / 19-1-2022 / 20:42:52.60 / 58.06 / 16.81 / 3462.60
 50.068405 /  19.903400 / 207.70 /  40.98 / 8 / 92.51 / 19-1-2022 / 20:42:52.80 / 58.13 / 16.88 / 3495.76
 50.068424 /  19.903408 / 207.70 /  41.30 / 8 / 92.51 / 19-1-2022 / 20:42:53.00 / 58.13 / 16.88 / 3495.76
 50.068443 /  19.903416 / 207.80 /  41.78 / 8 / 92.17 / 19-1-2022 / 20:42:53.20 / 58.13 / 16.88 / 3495.76
 50.068462 /  19.903425 / 207.90 /  41.80 / 8 / 92.17 / 19-1-2022 / 20:42:53.40 / 58.13 / 16.88 / 3495.76
 50.068542 /  19.903460 / 208.10 /  40.84 / 8 / 89.46 / 19-1-2022 / 20:42:54.20 / 58.25 / 16.88 / 3527.27
 50.068562 /  19.903469 / 208.10 /  40.69 / 8 / 89.80 / 19-1-2022 / 20:42:54.40 / 58.25 / 16.88 / 3527.27
 50.068581 /  19.903481 / 208.20 /  40.56 / 8 / 89.80 / 19-1-2022 / 20:42:54.60 / 58.25 / 16.88 / 3527.27
 50.068604 /  19.903488 / 208.20 /  40.04 / 8 / 89.80 / 19-1-2022 / 20:42:54.80 / 58.25 / 16.88 / 3527.27
 50.068619 /  19.903498 / 208.20 /  40.06 / 8 / 89.80 / 19-1-2022 / 20:42:55.00 / 58.38 / 16.88 / 3558.93
 50.068695 /  19.903536 / 208.40 /  38.95 / 8 / 90.13 / 19-1-2022 / 20:42:55.80 / 58.38 / 16.88 / 3558.93
 50.068714 /  19.903543 / 208.40 /  38.65 / 8 / 90.13 / 19-1-2022 / 20:42:56.00 / 58.50 / 16.88 / 3590.49
 50.068733 /  19.903551 / 208.40 /  38.58 / 8 / 91.16 / 19-1-2022 / 20:42:56.20 / 58.50 / 16.88 / 3590.49
 50.068748 /  19.903561 / 208.50 /  38.69 / 8 / 92.17 / 19-1-2022 / 20:42:56.40 / 58.50 / 16.88 / 3590.49
 50.068768 /  19.903570 / 208.50 /  38.63 / 8 / 92.17 / 19-1-2022 / 20:42:56.60 / 58.50 / 16.88 / 3590.49
 50.068840 /  19.903603 / 208.60 /  38.71 / 8 / 91.16 / 19-1-2022 / 20:42:57.40 / 58.56 / 16.88 / 3623.31
 50.068859 /  19.903612 / 208.70 /  38.67 / 8 / 91.16 / 19-1-2022 / 20:42:57.60 / 58.56 / 16.88 / 3623.31
 50.068878 /  19.903618 / 208.70 /  38.30 / 8 / 91.16 / 19-1-2022 / 20:42:57.80 / 58.56 / 16.88 / 3623.31
 50.068897 /  19.903627 / 208.70 /  37.91 / 8 / 91.82 / 19-1-2022 / 20:42:58.00 / 58.56 / 16.88 / 3623.31
 50.068916 /  19.903633 / 208.80 /  37.82 / 8 / 91.50 / 19-1-2022 / 20:42:58.20 / 58.63 / 16.94 / 3655.84
 50.068989 /  19.903654 / 208.80 /  36.43 / 8 / 91.16 / 19-1-2022 / 20:42:59.00 / 58.63 / 16.94 / 3655.84
 50.069004 /  19.903656 / 208.80 /  35.98 / 8 / 91.50 / 19-1-2022 / 20:42:59.20 / 58.75 / 16.94 / 3686.96
 50.069023 /  19.903660 / 208.90 /  35.23 / 8 / 91.50 / 19-1-2022 / 20:42:59.40 / 58.75 / 16.94 / 3686.96
 50.069038 /  19.903666 / 208.90 /  34.52 / 8 / 91.50 / 19-1-2022 / 20:42:59.60 / 58.75 / 16.94 / 3686.96
 50.069057 /  19.903669 / 208.90 /  34.50 / 8 / 91.50 / 19-1-2022 / 20:42:59.80 / 58.75 / 16.94 / 3686.96
 50.069126 /  19.903685 / 209.10 /  33.26 / 8 / 91.82 / 19-1-2022 / 20:43:00.60 / 58.88 / 16.94 / 3718.23
 50.069141 /  19.903690 / 209.10 /  33.19 / 8 / 91.50 / 19-1-2022 / 20:43:00.80 / 58.88 / 16.94 / 3718.23
 50.069157 /  19.903694 / 209.20 /  33.10 / 8 / 91.82 / 19-1-2022 / 20:43:01.00 / 58.88 / 16.94 / 3718.23
 50.069172 /  19.903704 / 209.20 /  32.58 / 8 / 92.84 / 19-1-2022 / 20:43:01.20 / 58.88 / 16.94 / 3718.23
 50.069191 /  19.903709 / 209.30 /  32.47 / 8 / 92.84 / 19-1-2022 / 20:43:01.40 / 59.00 / 17.00 / 3749.40
 50.069256 /  19.903728 / 209.50 /  31.43 / 8 / 92.84 / 19-1-2022 / 20:43:02.20 / 59.00 / 17.00 / 3749.40
 50.069275 /  19.903734 / 209.60 /  31.35 / 8 / 91.82 / 19-1-2022 / 20:43:02.40 / 59.06 / 17.00 / 3781.84
 50.069290 /  19.903736 / 209.60 /  30.60 / 8 / 91.82 / 19-1-2022 / 20:43:02.60 / 59.06 / 17.00 / 3781.84
 50.069305 /  19.903742 / 209.70 /  30.50 / 8 / 91.50 / 19-1-2022 / 20:43:02.80 / 59.06 / 17.00 / 3781.84
 50.069321 /  19.903748 / 209.80 /  30.21 / 8 / 92.17 / 19-1-2022 / 20:43:03.00 / 59.06 / 17.00 / 3781.84
 50.069382 /  19.903770 / 210.20 /  29.19 / 8 / 91.50 / 19-1-2022 / 20:43:03.80 / 59.19 / 17.00 / 3812.62
 50.069393 /  19.903774 / 210.30 /  29.11 / 8 / 91.50 / 19-1-2022 / 20:43:04.00 / 59.19 / 17.00 / 3812.62
 50.069408 /  19.903782 / 210.40 /  28.82 / 8 / 91.50 / 19-1-2022 / 20:43:04.20 / 59.19 / 17.00 / 3812.62
 50.069424 /  19.903786 / 210.50 /  28.74 / 8 / 91.82 / 19-1-2022 / 20:43:04.40 / 59.19 / 17.00 / 3812.62
 50.069439 /  19.903793 / 210.60 /  28.41 / 8 / 90.47 / 19-1-2022 / 20:43:04.60 / 59.31 / 17.00 / 3843.55
 50.069492 /  19.903818 / 210.90 /  26.54 / 8 / 90.82 / 19-1-2022 / 20:43:05.40 / 59.31 / 17.00 / 3843.55
 50.069504 /  19.903826 / 210.90 /  26.21 / 8 / 91.16 / 19-1-2022 / 20:43:05.60 / 59.38 / 17.06 / 3875.75
 50.069519 /  19.903833 / 210.90 /  25.48 / 8 / 90.82 / 19-1-2022 / 20:43:05.80 / 59.38 / 17.06 / 3875.75
 50.069527 /  19.903841 / 211.00 /  24.69 / 8 / 91.16 / 19-1-2022 / 20:43:06.00 / 59.38 / 17.06 / 3875.75
 50.069538 /  19.903852 / 211.00 /  24.06 / 8 / 92.51 / 19-1-2022 / 20:43:06.20 / 59.38 / 17.06 / 3875.75
 50.069580 /  19.903881 / 211.30 /  21.98 / 8 / 92.84 / 19-1-2022 / 20:43:07.00 / 59.50 / 17.06 / 3906.28
 50.069592 /  19.903889 / 211.20 /  21.95 / 8 / 92.84 / 19-1-2022 / 20:43:07.20 / 59.50 / 17.06 / 3906.28
 50.069599 /  19.903893 / 211.30 /  21.11 / 8 / 92.51 / 19-1-2022 / 20:43:07.40 / 59.50 / 17.06 / 3906.28
 50.069607 /  19.903898 / 211.30 /  20.98 / 8 / 92.84 / 19-1-2022 / 20:43:07.60 / 59.50 / 17.06 / 3906.28
 50.069618 /  19.903904 / 211.40 /  20.89 / 8 / 92.51 / 19-1-2022 / 20:43:07.80 / 59.63 / 17.06 / 3936.97
 50.069649 /  19.903931 / 211.50 /  17.09 / 8 / 91.82 / 19-1-2022 / 20:43:08.60 / 59.63 / 17.06 / 3936.97
 50.069656 /  19.903934 / 211.60 /  16.09 / 8 / 91.82 / 19-1-2022 / 20:43:08.80 / 59.75 / 17.06 / 3967.57
 50.069664 /  19.903938 / 211.80 /  15.72 / 8 / 91.82 / 19-1-2022 / 20:43:09.00 / 59.75 / 17.06 / 3967.57
 50.069672 /  19.903938 / 212.00 /  14.72 / 8 / 91.50 / 19-1-2022 / 20:43:09.20 / 59.75 / 17.06 / 3967.57
 50.069679 /  19.903942 / 212.10 /  14.20 / 8 / 90.82 / 19-1-2022 / 20:43:09.40 / 59.75 / 17.06 / 3967.57
 50.069702 /  19.903950 / 211.60 /  11.30 / 8 / 91.16 / 19-1-2022 / 20:43:10.20 / 59.88 / 17.06 / 3998.06
 50.069710 /  19.903952 / 211.70 /  10.30 / 8 / 91.82 / 19-1-2022 / 20:43:10.40 / 59.88 / 17.06 / 3998.06
 50.069714 /  19.903954 / 211.30 / 9.32 / 8 / 91.82 / 19-1-2022 / 20:43:10.60 / 59.88 / 17.06 / 3998.06
 50.069717 /  19.903955 / 211.30 / 8.43 / 8 / 91.50 / 19-1-2022 / 20:43:10.80 / 59.88 / 17.06 / 3998.06
 50.069725 /  19.903957 / 211.30 / 7.91 / 8 / 90.82 / 19-1-2022 / 20:43:11.00 / 60.00 / 17.06 / 4028.46
 50.069736 /  19.903961 / 211.10 / 5.78 / 8 / 91.50 / 19-1-2022 / 20:43:11.80 / 60.00 / 17.06 / 4028.46
 50.069736 /  19.903961 / 211.10 / 5.72 / 8 / 90.82 / 19-1-2022 / 20:43:12.00 / 60.13 / 17.13 / 4058.77
 50.069740 /  19.903963 / 211.10 / 5.04 / 8 / 92.51 / 19-1-2022 / 20:43:12.20 / 60.13 / 17.13 / 4058.77
 50.069744 /  19.903963 / 211.20 / 4.74 / 8 / 91.82 / 19-1-2022 / 20:43:12.40 / 60.13 / 17.13 / 4058.77
 50.069744 /  19.903965 / 211.20 / 4.74 / 8 / 91.82 / 19-1-2022 / 20:43:12.60 / 60.13 / 17.13 / 4058.77
 50.069752 /  19.903967 / 211.10 / 2.11 / 8 / 90.47 / 19-1-2022 / 20:43:13.40 / 60.19 / 17.13 / 4090.33
 50.069752 /  19.903967 / 211.10 / 1.59 / 8 / 90.13 / 19-1-2022 / 20:43:13.60 / 60.19 / 17.13 / 4090.33
 50.069752 /  19.903967 / 211.10 / 1.02 / 8 / 90.13 / 19-1-2022 / 20:43:13.80 / 60.19 / 17.13 / 4090.33
 50.069752 /  19.903967 / 211.10 / 0.19 / 8 / 90.47 / 19-1-2022 / 20:43:14.00 / 60.19 / 17.13 / 4090.33
 50.069752 /  19.903967 / 210.80 / 0.17 / 8 / 89.80 / 19-1-2022 / 20:43:14.20 / 60.38 / 17.13 / 4118.88
 50.069752 /  19.903965 / 210.40 / 0.24 / 8 / 90.13 / 19-1-2022 / 20:43:15.00 / 60.38 / 17.13 / 4118.88
 50.069752 /  19.903965 / 210.30 / 0.24 / 8 / 89.80 / 19-1-2022 / 20:43:15.20 / 60.50 / 17.13 / 4149.14
 50.069752 /  19.903965 / 210.30 / 0.24 / 8 / 90.13 / 19-1-2022 / 20:43:15.40 / 60.50 / 17.13 / 4149.14
 50.069752 /  19.903965 / 210.20 / 0.24 / 8 / 89.80 / 19-1-2022 / 20:43:15.60 / 60.50 / 17.13 / 4149.14
 50.069752 /  19.903965 / 210.20 / 0.20 / 8 / 89.80 / 19-1-2022 / 20:43:15.80 / 60.50 / 17.13 / 4149.14
 50.069752 /  19.903965 / 210.10 / 0.22 / 8 / 89.12 / 19-1-2022 / 20:43:16.60 / 60.56 / 17.19 / 4180.42
 50.069752 /  19.903965 / 210.10 / 0.11 / 8 / 88.79 / 19-1-2022 / 20:43:16.80 / 60.56 / 17.19 / 4180.42
 50.069752 /  19.903965 / 210.10 / 0.13 / 8 / 89.46 / 19-1-2022 / 20:43:17.00 / 60.56 / 17.19 / 4180.42
 50.069752 /  19.903965 / 210.20 / 0.13 / 8 / 88.79 / 19-1-2022 / 20:43:17.20 / 60.56 / 17.19 / 4180.42
 50.069752 /  19.903965 / 210.20 / 0.09 / 8 / 88.11 / 19-1-2022 / 20:43:17.40 / 60.69 / 17.19 / 4210.04
 50.069752 /  19.903965 / 210.20 / 0.09 / 8 / 87.44 / 19-1-2022 / 20:43:18.20 / 60.69 / 17.19 / 4210.04
 50.069752 /  19.903965 / 210.20 / 0.19 / 8 / 89.46 / 19-1-2022 / 20:43:18.40 / 60.88 / 17.19 / 4238.45
 50.069752 /  19.903965 / 210.20 / 0.07 / 8 / 89.80 / 19-1-2022 / 20:43:18.60 / 60.88 / 17.19 / 4238.45
 50.069752 /  19.903965 / 210.20 / 0.07 / 8 / 89.80 / 19-1-2022 / 20:43:18.80 / 60.88 / 17.19 / 4238.45
 50.069752 /  19.903965 / 210.20 / 0.09 / 8 / 89.80 / 19-1-2022 / 20:43:19.00 / 60.88 / 17.19 / 4238.45
 50.069752 /  19.903965 / 210.30 / 0.09 / 8 / 90.47 / 19-1-2022 / 20:43:19.80 / 60.94 / 17.19 / 4269.68
 50.069752 /  19.903965 / 210.30 / 0.11 / 8 / 90.82 / 19-1-2022 / 20:43:20.00 / 60.94 / 17.19 / 4269.68
 50.069752 /  19.903967 / 210.30 / 0.07 / 8 / 91.16 / 19-1-2022 / 20:43:20.20 / 60.94 / 17.19 / 4269.68
 50.069752 /  19.903967 / 210.30 / 0.13 / 8 / 91.16 / 19-1-2022 / 20:43:20.40 / 60.94 / 17.19 / 4269.68
 50.069752 /  19.903967 / 210.30 / 0.04 / 8 / 89.80 / 19-1-2022 / 20:43:20.60 / 61.13 / 17.25 / 4297.65
 50.069752 /  19.903967 / 210.30 / 0.11 / 8 / 88.79 / 19-1-2022 / 20:43:21.40 / 61.13 / 17.25 / 4297.65
 50.069752 /  19.903967 / 210.30 / 0.13 / 8 / 89.46 / 19-1-2022 / 20:43:21.60 / 61.25 / 17.25 / 4327.33
 50.069752 /  19.903967 / 210.30 / 0.09 / 8 / 89.46 / 19-1-2022 / 20:43:21.80 / 61.25 / 17.25 / 4327.33
 50.069752 /  19.903967 / 210.30 / 0.13 / 8 / 89.46 / 19-1-2022 / 20:43:22.00 / 61.25 / 17.25 / 4327.33
 50.069752 /  19.903967 / 210.30 / 0.09 / 8 / 89.46 / 19-1-2022 / 20:43:22.20 / 61.25 / 17.25 / 4327.33
 50.069752 /  19.903967 / 210.30 / 0.06 / 8 / 90.47 / 19-1-2022 / 20:43:23.00 / 61.31 / 17.25 / 4358.03
 50.069752 /  19.903967 / 210.30 / 0.11 / 8 / 90.47 / 19-1-2022 / 20:43:23.20 / 61.31 / 17.25 / 4358.03
 50.069752 /  19.903967 / 210.40 / 0.13 / 8 / 89.12 / 19-1-2022 / 20:43:23.40 / 61.31 / 17.25 / 4358.03
 50.069752 /  19.903967 / 210.40 / 0.02 / 8 / 89.12 / 19-1-2022 / 20:43:23.60 / 61.31 / 17.25 / 4358.03
 50.069752 /  19.903967 / 210.40 / 0.06 / 8 / 89.12 / 19-1-2022 / 20:43:23.80 / 61.50 / 17.25 / 4385.70
 50.069752 /  19.903967 / 210.40 / 0.11 / 8 / 89.80 / 19-1-2022 / 20:43:24.60 / 61.50 / 17.25 / 4385.70
 50.069752 /  19.903967 / 210.40 / 0.15 / 8 / 90.47 / 19-1-2022 / 20:43:24.80 / 61.63 / 17.25 / 4415.10
 50.069752 /  19.903967 / 210.40 / 0.07 / 8 / 90.47 / 19-1-2022 / 20:43:25.00 / 61.63 / 17.25 / 4415.10
 50.069752 /  19.903967 / 210.40 / 0.06 / 8 / 91.16 / 19-1-2022 / 20:43:25.20 / 61.63 / 17.25 / 4415.10
 50.069752 /  19.903967 / 210.40 / 0.07 / 8 / 91.50 / 19-1-2022 / 20:43:25.40 / 61.63 / 17.25 / 4415.10
 50.069752 /  19.903967 / 210.40 / 0.02 / 8 / 90.47 / 19-1-2022 / 20:43:26.20 / 61.75 / 17.31 / 4444.14
 50.069752 /  19.903967 / 210.40 / 0.00 / 8 / 90.47 / 19-1-2022 / 20:43:26.40 / 61.75 / 17.31 / 4444.14
 50.069752 /  19.903967 / 210.40 / 0.00 / 8 / 90.47 / 19-1-2022 / 20:43:26.60 / 61.75 / 17.31 / 4444.14
 50.069752 /  19.903967 / 210.40 / 0.02 / 8 / 90.47 / 19-1-2022 / 20:43:26.80 / 61.75 / 17.31 / 4444.14
 50.069752 /  19.903967 / 210.40 / 0.00 / 8 / 90.47 / 19-1-2022 / 20:43:27.00 / 61.88 / 17.31 / 4473.09
 50.069752 /  19.903967 / 210.40 / 0.02 / 8 / 90.13 / 19-1-2022 / 20:43:27.80 / 61.88 / 17.31 / 4473.09
 50.069752 /  19.903967 / 210.40 / 0.02 / 8 / 89.80 / 19-1-2022 / 20:43:28.00 / 62.00 / 17.31 / 4501.94
 50.069752 /  19.903967 / 210.40 / 0.02 / 8 / 90.13 / 19-1-2022 / 20:43:28.20 / 62.00 / 17.31 / 4501.94
 50.069752 /  19.903967 / 210.40 / 0.02 / 8 / 89.46 / 19-1-2022 / 20:43:28.40 / 62.00 / 17.31 / 4501.94
 50.069752 /  19.903967 / 210.40 / 0.02 / 8 / 89.80 / 19-1-2022 / 20:43:28.60 / 62.00 / 17.31 / 4501.94
 50.069752 /  19.903967 / 210.40 / 0.00 / 8 / 90.13 / 19-1-2022 / 20:43:29.40 / 62.13 / 17.38 / 4530.69
 50.069752 /  19.903967 / 210.40 / 0.00 / 8 / 91.16 / 19-1-2022 / 20:43:29.60 / 62.13 / 17.38 / 4530.69
 50.069752 /  19.903967 / 210.40 / 0.00 / 8 / 91.16 / 19-1-2022 / 20:43:29.80 / 62.13 / 17.38 / 4530.69
 50.069752 /  19.903967 / 210.40 / 0.00 / 8 / 91.16 / 19-1-2022 / 20:43:30.00 / 62.13 / 17.38 / 4530.69
 50.069752 /  19.903967 / 210.40 / 0.00 / 8 / 91.16 / 19-1-2022 / 20:43:30.20 / 62.25 / 17.38 / 4559.35
 50.069752 /  19.903967 / 210.40 / 0.02 / 8 / 91.16 / 19-1-2022 / 20:43:31.00 / 62.25 / 17.38 / 4559.35
 50.069752 /  19.903967 / 210.40 / 0.02 / 8 / 91.50 / 19-1-2022 / 20:43:31.20 / 62.44 / 17.38 / 4586.55
 50.069752 /  19.903967 / 210.40 / 0.00 / 8 / 91.50 / 19-1-2022 / 20:43:31.40 / 62.44 / 17.38 / 4586.55
 50.069752 /  19.903967 / 210.40 / 0.02 / 8 / 91.16 / 19-1-2022 / 20:43:31.60 / 62.44 / 17.38 / 4586.55
 50.069752 /  19.903967 / 210.40 / 0.00 / 8 / 91.50 / 19-1-2022 / 20:43:31.80 / 62.44 / 17.38 / 4586.55
 50.069752 /  19.903967 / 210.40 / 0.02 / 8 / 89.80 / 19-1-2022 / 20:43:32.60 / 62.56 / 17.38 / 4615.22
 50.069752 /  19.903967 / 210.40 / 0.00 / 8 / 90.47 / 19-1-2022 / 20:43:32.80 / 62.56 / 17.38 / 4615.22
 50.069752 /  19.903967 / 210.40 / 0.00 / 8 / 90.13 / 19-1-2022 / 20:43:33.00 / 62.56 / 17.38 / 4615.22
 50.069752 /  19.903967 / 210.40 / 0.04 / 8 / 89.12 / 19-1-2022 / 20:43:33.20 / 62.56 / 17.38 / 4615.22
 50.069752 /  19.903967 / 210.40 / 0.02 / 8 / 89.12 / 19-1-2022 / 20:43:33.40 / 62.69 / 17.44 / 4643.53
 50.069752 /  19.903967 / 210.40 / 0.02 / 8 / 89.46 / 19-1-2022 / 20:43:34.20 / 62.69 / 17.44 / 4643.53
 50.069752 /  19.903967 / 210.40 / 0.00 / 8 / 88.79 / 19-1-2022 / 20:43:34.40 / 62.81 / 17.44 / 4671.76
 50.069752 /  19.903967 / 210.40 / 0.00 / 8 / 88.79 / 19-1-2022 / 20:43:34.60 / 62.81 / 17.44 / 4671.76
 50.069752 /  19.903967 / 210.40 / 0.02 / 8 / 88.45 / 19-1-2022 / 20:43:34.80 / 62.81 / 17.44 / 4671.76
 50.069752 /  19.903967 / 210.40 / 0.00 / 8 / 88.79 / 19-1-2022 / 20:43:35.00 / 62.81 / 17.44 / 4671.76
 50.069752 /  19.903967 / 210.40 / 0.02 / 8 / 90.47 / 19-1-2022 / 20:43:35.80 / 62.94 / 17.44 / 4699.88
 50.069752 /  19.903967 / 210.40 / 0.02 / 8 / 90.13 / 19-1-2022 / 20:43:36.00 / 62.94 / 17.44 / 4699.88
 50.069752 /  19.903967 / 210.40 / 0.02 / 8 / 89.80 / 19-1-2022 / 20:43:36.20 / 62.94 / 17.44 / 4699.88
 50.069752 /  19.903967 / 210.40 / 0.00 / 8 / 89.80 / 19-1-2022 / 20:43:36.40 / 62.94 / 17.44 / 4699.88
 50.069752 /  19.903967 / 210.40 / 0.02 / 8 / 90.82 / 19-1-2022 / 20:43:36.60 / 63.13 / 17.44 / 4726.55
 50.069752 /  19.903967 / 210.40 / 0.02 / 8 / 89.12 / 19-1-2022 / 20:43:37.40 / 63.13 / 17.44 / 4726.55
 50.069752 /  19.903967 / 210.40 / 0.02 / 8 / 89.12 / 19-1-2022 / 20:43:37.60 / 63.19 / 17.50 / 4756.04
 50.069752 /  19.903967 / 210.40 / 0.02 / 8 / 89.12 / 19-1-2022 / 20:43:37.80 / 63.19 / 17.50 / 4756.04
 50.069752 /  19.903967 / 210.40 / 0.00 / 8 / 89.12 / 19-1-2022 / 20:43:38.00 / 63.19 / 17.50 / 4756.04
 50.069752 /  19.903967 / 210.40 / 0.02 / 8 / 89.80 / 19-1-2022 / 20:43:38.20 / 63.19 / 17.50 / 4756.04
 50.069752 /  19.903967 / 210.40 / 0.02 / 8 / 90.13 / 19-1-2022 / 20:43:39.00 / 63.38 / 17.50 / 4782.27
 50.069752 /  19.903967 / 210.40 / 0.02 / 8 / 91.82 / 19-1-2022 / 20:43:39.20 / 63.38 / 17.50 / 4782.27
 50.069752 /  19.903967 / 210.40 / 0.00 / 8 / 91.50 / 19-1-2022 / 20:43:39.40 / 63.38 / 17.50 / 4782.27
 50.069752 /  19.903967 / 210.40 / 0.02 / 8 / 91.82 / 19-1-2022 / 20:43:39.60 / 63.38 / 17.50 / 4782.27
 50.069752 /  19.903965 / 210.40 / 0.02 / 8 / 91.50 / 19-1-2022 / 20:43:39.80 / 63.50 / 17.50 / 4810.21
 50.069752 /  19.903965 / 210.40 / 0.02 / 8 / 91.82 / 19-1-2022 / 20:43:40.60 / 63.50 / 17.50 / 4810.21
 50.069752 /  19.903965 / 210.40 / 0.00 / 8 / 92.17 / 19-1-2022 / 20:43:40.80 / 63.69 / 17.50 / 4836.44
 50.069752 /  19.903965 / 210.40 / 0.02 / 8 / 92.17 / 19-1-2022 / 20:43:41.00 / 63.69 / 17.50 / 4836.44
 50.069752 /  19.903965 / 210.40 / 0.00 / 8 / 92.17 / 19-1-2022 / 20:43:41.20 / 63.69 / 17.50 / 4836.44
 50.069752 /  19.903965 / 210.40 / 0.00 / 8 / 91.50 / 19-1-2022 / 20:43:41.40 / 63.69 / 17.50 / 4836.44
 50.069752 /  19.903965 / 210.50 / 0.19 / 8 / 91.82 / 19-1-2022 / 20:43:42.20 / 63.81 / 17.50 / 4864.13
 50.069752 /  19.903965 / 210.50 / 1.20 / 8 / 91.82 / 19-1-2022 / 20:43:42.40 / 63.81 / 17.50 / 4864.13
 50.069752 /  19.903965 / 210.50 / 3.09 / 8 / 91.82 / 19-1-2022 / 20:43:42.60 / 63.81 / 17.50 / 4864.13
 50.069752 /  19.903965 / 210.50 / 4.50 / 8 / 92.17 / 19-1-2022 / 20:43:42.80 / 63.81 / 17.50 / 4864.13
 50.069756 /  19.903967 / 210.50 / 6.15 / 8 / 91.82 / 19-1-2022 / 20:43:43.00 / 64.00 / 17.56 / 4890.12
 50.069775 /  19.903973 / 210.60 /  11.74 / 8 / 91.82 / 19-1-2022 / 20:43:43.80 / 64.00 / 17.56 / 4890.12
 50.069778 /  19.903975 / 210.60 /  12.85 / 8 / 92.17 / 19-1-2022 / 20:43:44.00 / 64.13 / 17.56 / 4917.58
 50.069786 /  19.903976 / 210.70 /  14.70 / 8 / 90.47 / 19-1-2022 / 20:43:44.20 / 64.13 / 17.56 / 4917.58
 50.069794 /  19.903980 / 210.60 /  15.19 / 8 / 90.47 / 19-1-2022 / 20:43:44.40 / 64.13 / 17.56 / 4917.58
 50.069805 /  19.903984 / 210.70 /  16.43 / 8 / 90.47 / 19-1-2022 / 20:43:44.60 / 64.13 / 17.56 / 4917.58
 50.069847 /  19.904001 / 210.90 /  20.71 / 8 / 89.80 / 19-1-2022 / 20:43:45.60 / 64.25 / 17.56 / 4944.69
 50.069859 /  19.904005 / 210.90 /  20.02 / 8 / 89.12 / 19-1-2022 / 20:43:45.80 / 64.25 / 17.56 / 4944.69
 50.069870 /  19.904009 / 211.00 /  20.04 / 8 / 89.46 / 19-1-2022 / 20:43:46.00 / 64.25 / 17.56 / 4944.69
 50.069878 /  19.904013 / 211.10 /  19.89 / 8 / 89.80 / 19-1-2022 / 20:43:46.20 / 64.25 / 17.56 / 4944.69
 50.069885 /  19.904016 / 211.10 /  19.80 / 8 / 91.50 / 19-1-2022 / 20:43:46.40 / 64.44 / 17.56 / 4970.34
 50.069923 /  19.904026 / 211.60 /  21.09 / 8 / 91.16 / 19-1-2022 / 20:43:47.20 / 64.44 / 17.56 / 4970.34
 50.069935 /  19.904030 / 211.80 /  21.98 / 8 / 92.51 / 19-1-2022 / 20:43:47.40 / 64.56 / 17.63 / 4997.46
 50.069946 /  19.904034 / 211.80 /  23.04 / 8 / 92.51 / 19-1-2022 / 20:43:47.60 / 64.56 / 17.63 / 4997.46
 50.069962 /  19.904034 / 211.80 /  24.22 / 8 / 92.51 / 19-1-2022 / 20:43:47.80 / 64.56 / 17.63 / 4997.46
 50.069973 /  19.904034 / 211.80 /  24.91 / 8 / 92.51 / 19-1-2022 / 20:43:48.00 / 64.56 / 17.63 / 4997.46
 50.070023 /  19.904024 / 212.00 /  27.26 / 8 / 93.52 / 19-1-2022 / 20:43:48.80 / 64.75 / 17.63 / 5000.00
 50.070038 /  19.904016 / 212.00 /  27.28 / 8 / 93.85 / 19-1-2022 / 20:43:49.00 / 64.75 / 17.63 / 5000.00
 50.070049 /  19.904011 / 212.00 /  27.26 / 8 / 93.18 / 19-1-2022 / 20:43:49.20 / 64.75 / 17.63 / 5000.00
 50.070061 /  19.903999 / 212.00 /  27.74 / 8 / 93.18 / 19-1-2022 / 20:43:49.40 / 64.75 / 17.63 / 5000.00
 50.070072 /  19.903990 / 212.00 /  28.15 / 8 / 93.52 / 19-1-2022 / 20:43:49.60 / 64.94 / 17.63 / 5000.00
 50.070118 /  19.903921 / 211.90 /  28.58 / 8 / 93.85 / 19-1-2022 / 20:43:50.40 / 64.94 / 17.63 / 5000.00
 50.070126 /  19.903902 / 211.90 /  28.91 / 8 / 93.52 / 19-1-2022 / 20:43:50.60 / 65.06 / 17.63 / 5000.00
 50.070133 /  19.903879 / 212.00 /  29.50 / 8 / 94.19 / 19-1-2022 / 20:43:50.80 / 65.06 / 17.63 / 5000.00
 50.070137 /  19.903854 / 212.00 /  29.87 / 8 / 94.19 / 19-1-2022 / 20:43:51.00 / 65.06 / 17.63 / 5000.00
 50.070145 /  19.903830 / 212.20 /  30.84 / 8 / 93.85 / 19-1-2022 / 20:43:51.20 / 65.06 / 17.63 / 5000.00
 50.070160 /  19.903727 / 212.00 /  33.19 / 8 / 93.85 / 19-1-2022 / 20:43:52.00 / 65.19 / 17.63 / 5000.00
 50.070164 /  19.903700 / 211.80 /  34.58 / 8 / 92.17 / 19-1-2022 / 20:43:52.20 / 65.19 / 17.63 / 5000.00
 50.070171 /  19.903673 / 211.70 /  35.13 / 8 / 92.84 / 19-1-2022 / 20:43:52.40 / 65.19 / 17.63 / 5000.00
 50.070175 /  19.903646 / 211.60 /  36.39 / 8 / 92.51 / 19-1-2022 / 20:43:52.60 / 65.19 / 17.63 / 5000.00
 50.070179 /  19.903618 / 211.50 /  37.60 / 8 / 93.18 / 19-1-2022 / 20:43:52.80 / 65.38 / 17.69 / 5000.00
 50.070198 /  19.903496 / 211.20 /  41.39 / 8 / 92.51 / 19-1-2022 / 20:43:53.60 / 65.38 / 17.69 / 5000.00
 50.070202 /  19.903465 / 211.10 /  42.47 / 8 / 92.84 / 19-1-2022 / 20:43:53.80 / 65.56 / 17.69 / 5000.00
 50.070206 /  19.903431 / 211.10 /  43.21 / 8 / 92.51 / 19-1-2022 / 20:43:54.00 / 65.56 / 17.69 / 5000.00
 50.070213 /  19.903397 / 211.00 /  44.47 / 8 / 92.84 / 19-1-2022 / 20:43:54.20 / 65.56 / 17.69 / 5000.00
 50.070217 /  19.903364 / 211.00 /  44.60 / 8 / 94.86 / 19-1-2022 / 20:43:54.40 / 65.56 / 17.69 / 5000.00
 50.070236 /  19.903229 / 210.70 /  44.11 / 8 / 94.53 / 19-1-2022 / 20:43:55.20 / 65.69 / 17.69 / 5000.00
 50.070240 /  19.903193 / 210.60 /  44.11 / 8 / 94.19 / 19-1-2022 / 20:43:55.40 / 65.69 / 17.69 / 5000.00
 50.070248 /  19.903160 / 210.60 /  43.78 / 8 / 94.19 / 19-1-2022 / 20:43:55.60 / 65.69 / 17.69 / 5000.00
 50.070251 /  19.903126 / 210.60 /  44.30 / 8 / 94.19 / 19-1-2022 / 20:43:55.80 / 65.69 / 17.69 / 5000.00
 50.070259 /  19.903093 / 210.60 /  44.41 / 8 / 94.19 / 19-1-2022 / 20:43:56.00 / 65.88 / 17.69 / 5000.00
 50.070278 /  19.902954 / 210.50 /  46.50 / 8 / 92.84 / 19-1-2022 / 20:43:56.80 / 65.88 / 17.69 / 5000.00
 50.070286 /  19.902920 / 210.50 /  47.24 / 8 / 93.18 / 19-1-2022 / 20:43:57.00 / 66.06 / 17.75 / 5000.00
 50.070290 /  19.902884 / 210.50 /  47.67 / 8 / 93.18 / 19-1-2022 / 20:43:57.20 / 66.06 / 17.75 / 5000.00
 50.070297 /  19.902847 / 210.40 /  48.47 / 8 / 93.18 / 19-1-2022 / 20:43:57.40 / 66.06 / 17.75 / 5000.00
 50.070301 /  19.902809 / 210.40 /  48.99 / 8 / 93.18 / 19-1-2022 / 20:43:57.60 / 66.06 / 17.75 / 5000.00
 50.070332 /  19.902618 / 210.20 /  50.74 / 8 / 94.19 / 19-1-2022 / 20:43:58.60 / 66.19 / 17.75 / 5000.00
 50.070335 /  19.902580 / 210.10 /  50.84 / 8 / 93.85 / 19-1-2022 / 20:43:58.80 / 66.19 / 17.75 / 5000.00
 50.070343 /  19.902542 / 210.10 /  51.24 / 8 / 93.85 / 19-1-2022 / 20:43:59.00 / 66.19 / 17.75 / 5000.00
 50.070351 /  19.902504 / 210.10 /  51.26 / 8 / 94.19 / 19-1-2022 / 20:43:59.20 / 66.19 / 17.75 / 5000.00
 50.070358 /  19.902464 / 210.10 /  51.39 / 8 / 93.52 / 19-1-2022 / 20:43:59.40 / 66.38 / 17.75 / 5000.00
 50.070381 /  19.902308 / 210.00 /  52.15 / 8 / 94.19 / 19-1-2022 / 20:44:00.20 / 66.38 / 17.75 / 5000.00
 50.070389 /  19.902267 / 210.00 /  52.30 / 8 / 93.18 / 19-1-2022 / 20:44:00.40 / 66.50 / 17.75 / 5000.00
 50.070396 /  19.902227 / 209.90 /  52.63 / 8 / 92.17 / 19-1-2022 / 20:44:00.60 / 66.50 / 17.75 / 5000.00
 50.070400 /  19.902187 / 209.90 /  52.67 / 8 / 91.82 / 19-1-2022 / 20:44:00.80 / 66.50 / 17.75 / 5000.00
 50.070408 /  19.902147 / 209.90 /  53.08 / 8 / 91.82 / 19-1-2022 / 20:44:01.00 / 66.50 / 17.75 / 5000.00
 50.070431 /  19.901983 / 209.80 /  53.67 / 8 / 91.50 / 19-1-2022 / 20:44:01.80 / 66.75 / 17.81 / 4998.25
 50.070438 /  19.901943 / 209.80 /  53.71 / 8 / 91.82 / 19-1-2022 / 20:44:02.00 / 66.75 / 17.81 / 4998.25
 50.070442 /  19.901901 / 209.80 /  54.06 / 8 / 91.50 / 19-1-2022 / 20:44:02.20 / 66.75 / 17.81 / 4998.25
 50.070446 /  19.901859 / 209.80 /  54.04 / 8 / 91.82 / 19-1-2022 / 20:44:02.40 / 66.75 / 17.81 / 4998.25
 50.070454 /  19.901817 / 209.80 /  54.17 / 8 / 91.82 / 19-1-2022 / 20:44:02.60 / 66.88 / 17.81 / 4996.63
 50.070477 /  19.901653 / 209.90 /  55.06 / 8 / 92.51 / 19-1-2022 / 20:44:03.40 / 66.88 / 17.81 / 4996.63
 50.070480 /  19.901611 / 209.90 /  55.00 / 8 / 92.51 / 19-1-2022 / 20:44:03.60 / 67.06 / 17.88 / 4993.19
 50.070488 /  19.901569 / 209.80 /  55.06 / 8 / 92.51 / 19-1-2022 / 20:44:03.80 / 67.06 / 17.88 / 4993.19
 50.070496 /  19.901527 / 209.70 /  55.56 / 8 / 92.51 / 19-1-2022 / 20:44:04.00 / 67.06 / 17.88 / 4993.19
 50.070499 /  19.901487 / 209.70 /  55.43 / 8 / 92.84 / 19-1-2022 / 20:44:04.20 / 67.06 / 17.88 / 4993.19
 50.070526 /  19.901318 / 209.70 /  55.97 / 8 / 92.84 / 19-1-2022 / 20:44:05.00 / 67.19 / 17.88 / 4991.31
 50.070530 /  19.901276 / 209.70 /  56.32 / 8 / 90.13 / 19-1-2022 / 20:44:05.20 / 67.19 / 17.88 / 4991.31
 50.070538 /  19.901232 / 209.60 /  56.26 / 8 / 90.47 / 19-1-2022 / 20:44:05.40 / 67.19 / 17.88 / 4991.31
 50.070545 /  19.901190 / 209.60 /  56.37 / 8 / 90.47 / 19-1-2022 / 20:44:05.60 / 67.19 / 17.88 / 4991.31
 50.070549 /  19.901146 / 209.60 /  56.39 / 8 / 90.47 / 19-1-2022 / 20:44:05.80 / 67.44 / 17.88 / 4986.56
 50.070572 /  19.900974 / 209.50 /  56.87 / 8 / 90.13 / 19-1-2022 / 20:44:06.60 / 67.44 / 17.88 / 4986.56
 50.070580 /  19.900932 / 209.40 /  57.21 / 8 / 90.13 / 19-1-2022 / 20:44:06.80 / 67.56 / 17.88 / 4984.94
 50.070583 /  19.900888 / 209.40 /  57.15 / 8 / 90.47 / 19-1-2022 / 20:44:07.00 / 67.56 / 17.88 / 4984.94
 50.070591 /  19.900845 / 209.40 /  57.19 / 8 / 90.13 / 19-1-2022 / 20:44:07.20 / 67.56 / 17.88 / 4984.94
 50.070595 /  19.900803 / 209.40 /  57.54 / 8 / 90.13 / 19-1-2022 / 20:44:07.40 / 67.56 / 17.88 / 4984.94
 50.070621 /  19.900629 / 209.30 /  57.47 / 8 / 90.13 / 19-1-2022 / 20:44:08.20 / 67.75 / 17.88 / 4981.50
 50.070625 /  19.900583 / 209.30 /  57.49 / 8 / 90.47 / 19-1-2022 / 20:44:08.40 / 67.75 / 17.88 / 4981.50
 50.070633 /  19.900539 / 209.30 /  57.50 / 8 / 90.82 / 19-1-2022 / 20:44:08.60 / 67.75 / 17.88 / 4981.50
 50.070637 /  19.900497 / 209.30 /  57.47 / 8 / 91.16 / 19-1-2022 / 20:44:08.80 / 67.75 / 17.88 / 4981.50
 50.070644 /  19.900454 / 209.30 /  57.45 / 8 / 90.82 / 19-1-2022 / 20:44:09.00 / 67.88 / 17.94 / 4979.63
 50.070667 /  19.900280 / 209.20 /  57.43 / 8 / 89.80 / 19-1-2022 / 20:44:09.80 / 67.88 / 17.94 / 4979.63
 50.070675 /  19.900236 / 209.20 /  57.37 / 8 / 90.13 / 19-1-2022 / 20:44:10.00 / 68.06 / 17.94 / 4976.19
 50.070679 /  19.900194 / 209.20 /  57.32 / 8 / 90.82 / 19-1-2022 / 20:44:10.20 / 68.06 / 17.94 / 4976.19
 50.070686 /  19.900150 / 209.10 /  57.30 / 8 / 90.47 / 19-1-2022 / 20:44:10.40 / 68.06 / 17.94 / 4976.19
 50.070694 /  19.900106 / 208.90 /  56.75 / 8 / 90.82 / 19-1-2022 / 20:44:10.60 / 68.06 / 17.94 / 4976.19
 50.070717 /  19.899935 / 208.80 /  56.36 / 8 / 91.82 / 19-1-2022 / 20:44:11.40 / 68.25 / 17.94 / 4973.00
 50.070724 /  19.899893 / 208.70 /  56.32 / 8 / 91.50 / 19-1-2022 / 20:44:11.60 / 68.25 / 17.94 / 4973.00
 50.070728 /  19.899851 / 208.70 /  56.21 / 8 / 91.50 / 19-1-2022 / 20:44:11.80 / 68.25 / 17.94 / 4973.00
 50.070736 /  19.899809 / 208.70 /  56.12 / 8 / 91.50 / 19-1-2022 / 20:44:12.00 / 68.25 / 17.94 / 4973.00
 50.070744 /  19.899767 / 208.60 /  55.78 / 8 / 92.17 / 19-1-2022 / 20:44:12.20 / 68.44 / 17.94 / 4969.81
 50.070766 /  19.899599 / 208.50 /  53.89 / 8 / 91.16 / 19-1-2022 / 20:44:13.00 / 68.44 / 17.94 / 4969.81
 50.070770 /  19.899559 / 208.50 /  54.32 / 8 / 89.80 / 19-1-2022 / 20:44:13.20 / 68.56 / 18.00 / 4967.94
 50.070774 /  19.899521 / 208.50 /  50.91 / 8 / 87.44 / 19-1-2022 / 20:44:13.40 / 68.56 / 18.00 / 4967.94
 50.070782 /  19.899481 / 208.40 /  49.52 / 8 / 89.80 / 19-1-2022 / 20:44:13.60 / 68.56 / 18.00 / 4967.94
 50.070786 /  19.899445 / 208.40 /  47.95 / 8 / 90.13 / 19-1-2022 / 20:44:13.80 / 68.56 / 18.00 / 4967.94
 50.070808 /  19.899309 / 208.40 /  42.26 / 8 / 89.12 / 19-1-2022 / 20:44:14.60 / 68.75 / 18.00 / 4964.50
 50.070808 /  19.899279 / 208.30 /  40.73 / 8 / 89.12 / 19-1-2022 / 20:44:14.80 / 68.75 / 18.00 / 4964.50
 50.070816 /  19.899248 / 208.20 /  39.24 / 8 / 89.46 / 19-1-2022 / 20:44:15.00 / 68.75 / 18.00 / 4964.50
 50.070820 /  19.899218 / 208.20 /  37.84 / 8 / 89.12 / 19-1-2022 / 20:44:15.20 / 68.75 / 18.00 / 4964.50
 50.070824 /  19.899191 / 208.10 /  36.28 / 8 / 89.46 / 19-1-2022 / 20:44:15.40 / 68.94 / 18.00 / 4961.31
 50.070839 /  19.899088 / 208.10 /  31.35 / 8 / 89.46 / 19-1-2022 / 20:44:16.20 / 68.94 / 18.00 / 4961.31
 50.070843 /  19.899063 / 208.10 /  30.41 / 8 / 88.11 / 19-1-2022 / 20:44:16.40 / 69.06 / 18.00 / 4959.44
 50.070843 /  19.899042 / 208.20 /  29.39 / 8 / 88.79 / 19-1-2022 / 20:44:16.60 / 69.06 / 18.00 / 4959.44
 50.070847 /  19.899019 / 208.20 /  28.78 / 8 / 88.11 / 19-1-2022 / 20:44:16.80 / 69.06 / 18.00 / 4959.44
 50.070847 /  19.898998 / 208.20 /  28.21 / 8 / 88.11 / 19-1-2022 / 20:44:17.00 / 69.06 / 18.00 / 4959.44
 50.070862 /  19.898914 / 208.10 /  26.13 / 8 / 88.11 / 19-1-2022 / 20:44:17.80 / 69.25 / 18.00 / 4956.00
 50.070862 /  19.898897 / 208.10 /  25.59 / 8 / 88.11 / 19-1-2022 / 20:44:18.00 / 69.25 / 18.00 / 4956.00
 50.070862 /  19.898874 / 208.20 /  25.08 / 8 / 88.11 / 19-1-2022 / 20:44:18.20 / 69.25 / 18.00 / 4956.00
 50.070866 /  19.898853 / 208.30 /  23.93 / 8 / 87.78 / 19-1-2022 / 20:44:18.40 / 69.25 / 18.00 / 4956.00
 50.070869 /  19.898834 / 208.30 /  23.09 / 8 / 88.45 / 19-1-2022 / 20:44:18.60 / 69.44 / 18.06 / 4952.81
 50.070873 /  19.898762 / 208.60 /  19.45 / 8 / 89.12 / 19-1-2022 / 20:44:19.40 / 69.44 / 18.06 / 4952.81
 50.070873 /  19.898746 / 208.70 /  18.67 / 8 / 88.79 / 19-1-2022 / 20:44:19.60 / 69.56 / 18.06 / 4950.94
 50.070873 /  19.898731 / 208.80 /  17.63 / 8 / 89.12 / 19-1-2022 / 20:44:19.80 / 69.56 / 18.06 / 4950.94
 50.070877 /  19.898718 / 208.80 /  16.65 / 8 / 89.12 / 19-1-2022 / 20:44:20.00 / 69.56 / 18.06 / 4950.94
 50.070877 /  19.898706 / 208.90 /  15.67 / 8 / 89.12 / 19-1-2022 / 20:44:20.20 / 69.56 / 18.06 / 4950.94
 50.070885 /  19.898664 / 208.70 /  12.80 / 8 / 88.79 / 19-1-2022 / 20:44:21.00 / 69.75 / 18.13 / 4947.50
 50.070885 /  19.898657 / 208.70 /  11.95 / 8 / 88.79 / 19-1-2022 / 20:44:21.20 / 69.75 / 18.13 / 4947.50
 50.070889 /  19.898649 / 208.60 /  11.50 / 8 / 88.11 / 19-1-2022 / 20:44:21.40 / 69.75 / 18.13 / 4947.50
 50.070889 /  19.898642 / 208.60 /  10.74 / 8 / 88.45 / 19-1-2022 / 20:44:21.60 / 69.75 / 18.13 / 4947.50
 50.070889 /  19.898634 / 208.60 /  10.45 / 8 / 88.45 / 19-1-2022 / 20:44:21.80 / 69.94 / 18.13 / 4944.31
 50.070892 /  19.898605 / 208.60 / 9.59 / 8 / 89.12 / 19-1-2022 / 20:44:22.60 / 69.94 / 18.13 / 4944.31
 50.070896 /  19.898600 / 208.60 / 9.15 / 8 / 89.12 / 19-1-2022 / 20:44:22.80 / 70.13 / 18.13 / 4941.13
 50.070896 /  19.898588 / 208.70 / 8.87 / 8 / 88.79 / 19-1-2022 / 20:44:23.00 / 70.13 / 18.13 / 4941.13
 50.070896 /  19.898581 / 208.70 / 8.43 / 8 / 89.80 / 19-1-2022 / 20:44:23.20 / 70.13 / 18.13 / 4941.13
 50.070896 /  19.898569 / 208.80 / 8.33 / 8 / 89.80 / 19-1-2022 / 20:44:23.40 / 70.13 / 18.13 / 4941.13
 50.070892 /  19.898535 / 209.20 / 6.83 / 8 / 89.80 / 19-1-2022 / 20:44:24.20 / 70.25 / 18.13 / 4939.25
 50.070892 /  19.898529 / 209.30 / 6.82 / 8 / 90.13 / 19-1-2022 / 20:44:24.40 / 70.25 / 18.13 / 4939.25
 50.070892 /  19.898520 / 209.40 / 6.33 / 8 / 89.80 / 19-1-2022 / 20:44:24.60 / 70.25 / 18.13 / 4939.25
 50.070892 /  19.898514 / 209.60 / 6.04 / 8 / 89.80 / 19-1-2022 / 20:44:24.80 / 70.25 / 18.13 / 4939.25
 50.070892 /  19.898508 / 209.70 / 5.50 / 8 / 90.13 / 19-1-2022 / 20:44:25.00 / 70.44 / 18.13 / 4935.81
 50.070892 /  19.898495 / 209.70 / 4.56 / 8 / 89.12 / 19-1-2022 / 20:44:25.80 / 70.44 / 18.13 / 4935.81
 50.070892 /  19.898491 / 209.70 / 4.07 / 8 / 87.44 / 19-1-2022 / 20:44:26.00 / 70.63 / 18.19 / 4932.63
 50.070892 /  19.898487 / 209.80 / 3.52 / 8 / 89.12 / 19-1-2022 / 20:44:26.20 / 70.63 / 18.19 / 4932.63
 50.070892 /  19.898483 / 209.90 / 3.50 / 8 / 89.12 / 19-1-2022 / 20:44:26.40 / 70.63 / 18.19 / 4932.63
 50.070892 /  19.898481 / 209.90 / 2.89 / 8 / 88.45 / 19-1-2022 / 20:44:26.60 / 70.63 / 18.19 / 4932.63
 50.070892 /  19.898478 / 209.90 / 1.50 / 8 / 87.78 / 19-1-2022 / 20:44:27.40 / 70.81 / 18.19 / 4929.44
 50.070892 /  19.898478 / 209.90 / 1.02 / 8 / 88.11 / 19-1-2022 / 20:44:27.60 / 70.81 / 18.19 / 4929.44
 50.070892 /  19.898479 / 209.90 / 0.59 / 8 / 87.10 / 19-1-2022 / 20:44:27.80 / 70.81 / 18.19 / 4929.44
 50.070892 /  19.898478 / 209.90 / 0.52 / 8 / 88.11 / 19-1-2022 / 20:44:28.00 / 70.81 / 18.19 / 4929.44
 50.070892 /  19.898478 / 209.90 / 0.44 / 8 / 88.11 / 19-1-2022 / 20:44:28.20 / 70.94 / 18.19 / 4927.56
 50.070892 /  19.898481 / 209.70 / 0.07 / 8 / 87.44 / 19-1-2022 / 20:44:29.00 / 70.94 / 18.19 / 4927.56
 50.070896 /  19.898481 / 209.70 / 0.02 / 8 / 86.77 / 19-1-2022 / 20:44:29.20 / 71.13 / 18.25 / 4924.13
 50.070896 /  19.898483 / 209.60 / 0.00 / 8 / 88.45 / 19-1-2022 / 20:44:29.40 / 71.13 / 18.25 / 4924.13
 50.070896 /  19.898483 / 209.60 / 0.07 / 8 / 88.45 / 19-1-2022 / 20:44:29.60 / 71.13 / 18.25 / 4924.13
 50.070896 /  19.898483 / 209.60 / 0.04 / 8 / 88.11 / 19-1-2022 / 20:44:29.80 / 71.13 / 18.25 / 4924.13
 50.070896 /  19.898483 / 209.60 / 0.11 / 8 / 87.44 / 19-1-2022 / 20:44:30.60 / 71.25 / 18.25 / 4922.25
 50.070896 /  19.898483 / 209.70 / 0.04 / 8 / 88.11 / 19-1-2022 / 20:44:30.80 / 71.25 / 18.25 / 4922.25
 50.070896 /  19.898483 / 209.70 / 0.04 / 8 / 87.44 / 19-1-2022 / 20:44:31.00 / 71.25 / 18.25 / 4922.25
 50.070896 /  19.898483 / 209.70 / 0.06 / 8 / 87.78 / 19-1-2022 / 20:44:31.20 / 71.25 / 18.25 / 4922.25
 50.070896 /  19.898483 / 209.70 / 0.06 / 8 / 88.11 / 19-1-2022 / 20:44:31.40 / 71.50 / 18.25 / 4917.50
 50.070896 /  19.898485 / 209.70 / 0.04 / 8 / 88.11 / 19-1-2022 / 20:44:32.20 / 71.50 / 18.25 / 4917.50
 50.070896 /  19.898485 / 209.70 / 0.00 / 8 / 88.45 / 19-1-2022 / 20:44:32.40 / 71.63 / 18.25 / 4915.88
 50.070896 /  19.898485 / 209.70 / 0.00 / 8 / 87.78 / 19-1-2022 / 20:44:32.60 / 71.63 / 18.25 / 4915.88
 50.070896 /  19.898485 / 209.70 / 0.00 / 8 / 88.11 / 19-1-2022 / 20:44:32.80 / 71.63 / 18.25 / 4915.88
 50.070896 /  19.898485 / 209.70 / 0.00 / 8 / 88.11 / 19-1-2022 / 20:44:33.00 / 71.63 / 18.25 / 4915.88
 50.070896 /  19.898485 / 209.70 / 0.04 / 8 / 87.44 / 19-1-2022 / 20:44:33.80 / 71.81 / 18.31 / 4912.44
 50.070896 /  19.898485 / 209.70 / 0.04 / 8 / 87.44 / 19-1-2022 / 20:44:34.00 / 71.81 / 18.31 / 4912.44
 50.070896 /  19.898485 / 209.70 / 0.04 / 8 / 87.44 / 19-1-2022 / 20:44:34.20 / 71.81 / 18.31 / 4912.44
 50.070896 /  19.898485 / 209.70 / 0.06 / 8 / 87.10 / 19-1-2022 / 20:44:34.40 / 71.81 / 18.31 / 4912.44
 50.070896 /  19.898485 / 209.70 / 0.06 / 8 / 87.10 / 19-1-2022 / 20:44:34.60 / 72.00 / 18.31 / 4909.25
 50.070896 /  19.898485 / 209.70 / 0.04 / 8 / 87.44 / 19-1-2022 / 20:44:35.40 / 72.00 / 18.31 / 4909.25
 50.070896 /  19.898485 / 209.70 / 0.00 / 8 / 87.10 / 19-1-2022 / 20:44:35.60 / 72.13 / 18.31 / 4907.38
 50.070896 /  19.898485 / 209.70 / 0.06 / 8 / 87.44 / 19-1-2022 / 20:44:35.80 / 72.13 / 18.31 / 4907.38
 50.070896 /  19.898485 / 209.70 / 0.04 / 8 / 87.10 / 19-1-2022 / 20:44:36.00 / 72.13 / 18.31 / 4907.38
 50.070896 /  19.898485 / 209.70 / 0.06 / 8 / 87.44 / 19-1-2022 / 20:44:36.20 / 72.13 / 18.31 / 4907.38
 50.070896 /  19.898485 / 209.70 / 0.04 / 8 / 88.45 / 19-1-2022 / 20:44:37.20 / 72.31 / 18.38 / 4903.94
 50.070896 /  19.898485 / 209.70 / 0.00 / 8 / 87.10 / 19-1-2022 / 20:44:37.40 / 72.31 / 18.38 / 4903.94
 50.070896 /  19.898485 / 209.70 / 0.00 / 8 / 87.10 / 19-1-2022 / 20:44:37.60 / 72.31 / 18.38 / 4903.94
 50.070896 /  19.898485 / 209.70 / 0.00 / 8 / 87.44 / 19-1-2022 / 20:44:37.80 / 72.31 / 18.38 / 4903.94
 50.070896 /  19.898485 / 209.70 / 0.00 / 8 / 87.44 / 19-1-2022 / 20:44:38.00 / 72.50 / 18.38 / 4900.75
 50.070896 /  19.898483 / 209.70 / 3.67 / 8 / 87.10 / 19-1-2022 / 20:44:38.80 / 72.50 / 18.38 / 4900.75
 50.070896 /  19.898481 / 209.70 / 5.07 / 8 / 87.10 / 19-1-2022 / 20:44:39.00 / 72.69 / 18.38 / 4897.56
 50.070900 /  19.898481 / 209.70 / 6.98 / 8 / 87.44 / 19-1-2022 / 20:44:39.20 / 72.69 / 18.38 / 4897.56
 50.070900 /  19.898478 / 209.70 / 8.50 / 8 / 89.12 / 19-1-2022 / 20:44:39.40 / 72.69 / 18.38 / 4897.56
 50.070904 /  19.898476 / 209.70 /  10.06 / 8 / 89.12 / 19-1-2022 / 20:44:39.60 / 72.69 / 18.38 / 4897.56
 50.070915 /  19.898445 / 209.60 /  14.33 / 8 / 88.45 / 19-1-2022 / 20:44:40.40 / 72.81 / 18.44 / 4895.69
 50.070919 /  19.898436 / 209.70 /  15.46 / 8 / 88.79 / 19-1-2022 / 20:44:40.60 / 72.81 / 18.44 / 4895.69
 50.070919 /  19.898424 / 209.60 /  16.63 / 8 / 88.45 / 19-1-2022 / 20:44:40.80 / 72.81 / 18.44 / 4895.69
 50.070923 /  19.898413 / 209.60 /  17.63 / 8 / 89.12 / 19-1-2022 / 20:44:41.00 / 72.81 / 18.44 / 4895.69
 50.070927 /  19.898399 / 209.60 /  19.02 / 8 / 88.45 / 19-1-2022 / 20:44:41.20 / 73.00 / 18.44 / 4892.25
 50.070938 /  19.898338 / 209.60 /  24.17 / 8 / 88.11 / 19-1-2022 / 20:44:42.00 / 73.00 / 18.44 / 4892.25
 50.070942 /  19.898302 / 209.60 /  25.47 / 8 / 87.78 / 19-1-2022 / 20:44:42.40 / 73.19 / 18.44 / 4889.06
 50.070946 /  19.898283 / 209.60 /  25.34 / 8 / 88.11 / 19-1-2022 / 20:44:42.60 / 73.19 / 18.44 / 4889.06
 50.070950 /  19.898266 / 209.70 /  25.22 / 8 / 88.11 / 19-1-2022 / 20:44:42.80 / 73.19 / 18.44 / 4889.06
 50.070953 /  19.898247 / 209.60 /  24.76 / 8 / 88.11 / 19-1-2022 / 20:44:43.00 / 73.19 / 18.44 / 4889.06
 50.070965 /  19.898174 / 209.60 /  25.95 / 8 / 89.12 / 19-1-2022 / 20:44:43.80 / 73.31 / 18.44 / 4887.19
 50.070965 /  19.898155 / 209.60 /  26.34 / 8 / 88.45 / 19-1-2022 / 20:44:44.00 / 73.31 / 18.44 / 4887.19
 50.070969 /  19.898134 / 209.50 /  27.59 / 8 / 88.45 / 19-1-2022 / 20:44:44.20 / 73.31 / 18.44 / 4887.19
 50.070972 /  19.898111 / 209.50 /  28.58 / 8 / 88.45 / 19-1-2022 / 20:44:44.40 / 73.31 / 18.44 / 4887.19
 50.070976 /  19.898090 / 209.50 /  29.67 / 8 / 88.79 / 19-1-2022 / 20:44:44.60 / 73.56 / 18.44 / 4882.44
 50.070992 /  19.897991 / 209.50 /  35.23 / 8 / 89.80 / 19-1-2022 / 20:44:45.40 / 73.56 / 18.44 / 4882.44
 50.070995 /  19.897963 / 209.50 /  36.39 / 8 / 89.80 / 19-1-2022 / 20:44:45.60 / 73.75 / 18.50 / 4879.50
 50.070999 /  19.897936 / 209.50 /  37.50 / 8 / 89.80 / 19-1-2022 / 20:44:45.80 / 73.75 / 18.50 / 4879.50
 50.071003 /  19.897907 / 209.40 /  38.80 / 8 / 90.82 / 19-1-2022 / 20:44:46.00 / 73.75 / 18.50 / 4879.50
 50.071011 /  19.897877 / 209.40 /  39.54 / 8 / 90.13 / 19-1-2022 / 20:44:46.20 / 73.75 / 18.50 / 4879.50
 50.071037 /  19.897724 / 209.20 /  41.02 / 8 / 87.10 / 19-1-2022 / 20:44:47.20 / 73.94 / 18.50 / 4876.31
 50.071041 /  19.897692 / 209.20 /  40.93 / 8 / 86.77 / 19-1-2022 / 20:44:47.40 / 73.94 / 18.50 / 4876.31
 50.071049 /  19.897661 / 209.20 /  40.56 / 8 / 86.77 / 19-1-2022 / 20:44:47.60 / 73.94 / 18.50 / 4876.31
 50.071053 /  19.897633 / 209.10 /  40.56 / 8 / 87.10 / 19-1-2022 / 20:44:47.80 / 73.94 / 18.50 / 4876.31
 50.071060 /  19.897600 / 209.10 /  40.52 / 8 / 86.43 / 19-1-2022 / 20:44:48.00 / 74.13 / 18.50 / 4873.13
 50.071083 /  19.897478 / 208.80 /  41.23 / 8 / 89.80 / 19-1-2022 / 20:44:48.80 / 74.13 / 18.50 / 4873.13
 50.071087 /  19.897446 / 208.80 /  41.10 / 8 / 89.46 / 19-1-2022 / 20:44:49.00 / 74.25 / 18.56 / 4871.25
 50.071095 /  19.897417 / 208.80 /  41.50 / 8 / 89.46 / 19-1-2022 / 20:44:49.20 / 74.25 / 18.56 / 4871.25
 50.071098 /  19.897387 / 208.80 /  41.15 / 8 / 91.50 / 19-1-2022 / 20:44:49.40 / 74.25 / 18.56 / 4871.25
 50.071106 /  19.897354 / 208.80 /  41.06 / 8 / 91.50 / 19-1-2022 / 20:44:49.60 / 74.25 / 18.56 / 4871.25
 50.071133 /  19.897236 / 208.70 /  39.73 / 8 / 91.82 / 19-1-2022 / 20:44:50.40 / 74.44 / 18.56 / 4867.81
 50.071136 /  19.897205 / 208.70 /  39.71 / 8 / 92.17 / 19-1-2022 / 20:44:50.60 / 74.44 / 18.56 / 4867.81
 50.071144 /  19.897175 / 208.70 /  39.28 / 8 / 91.82 / 19-1-2022 / 20:44:50.80 / 74.44 / 18.56 / 4867.81
 50.071152 /  19.897146 / 208.70 /  38.65 / 8 / 91.50 / 19-1-2022 / 20:44:51.00 / 74.44 / 18.56 / 4867.81
 50.071156 /  19.897118 / 208.70 /  38.21 / 8 / 91.82 / 19-1-2022 / 20:44:51.20 / 74.63 / 18.56 / 4864.63
 50.071178 /  19.897007 / 208.80 /  36.82 / 8 / 89.12 / 19-1-2022 / 20:44:52.00 / 74.63 / 18.56 / 4864.63
 50.071186 /  19.896978 / 208.80 /  36.26 / 8 / 88.79 / 19-1-2022 / 20:44:52.20 / 74.81 / 18.56 / 4861.44
 50.071190 /  19.896952 / 208.90 /  36.19 / 8 / 88.45 / 19-1-2022 / 20:44:52.40 / 74.81 / 18.56 / 4861.44
 50.071194 /  19.896925 / 208.90 /  35.43 / 8 / 87.78 / 19-1-2022 / 20:44:52.60 / 74.81 / 18.56 / 4861.44
 50.071201 /  19.896898 / 208.90 /  35.32 / 8 / 88.45 / 19-1-2022 / 20:44:52.80 / 74.81 / 18.56 / 4861.44
 50.071217 /  19.896795 / 209.00 /  33.63 / 8 / 90.47 / 19-1-2022 / 20:44:53.60 / 74.94 / 18.63 / 4859.56
 50.071224 /  19.896770 / 208.90 /  33.11 / 8 / 90.47 / 19-1-2022 / 20:44:53.80 / 74.94 / 18.63 / 4859.56
 50.071228 /  19.896748 / 208.90 /  32.67 / 8 / 90.47 / 19-1-2022 / 20:44:54.00 / 74.94 / 18.63 / 4859.56
 50.071232 /  19.896721 / 208.90 /  32.28 / 8 / 94.19 / 19-1-2022 / 20:44:54.20 / 74.94 / 18.63 / 4859.56
 50.071236 /  19.896696 / 208.90 /  32.22 / 8 / 94.53 / 19-1-2022 / 20:44:54.40 / 75.13 / 18.63 / 4856.13
 50.071255 /  19.896597 / 208.90 /  34.26 / 8 / 93.85 / 19-1-2022 / 20:44:55.20 / 75.13 / 18.63 / 4856.13
 50.071259 /  19.896570 / 208.90 /  34.98 / 8 / 94.86 / 19-1-2022 / 20:44:55.40 / 75.31 / 18.69 / 4852.94
 50.071262 /  19.896544 / 208.90 /  35.60 / 8 / 94.86 / 19-1-2022 / 20:44:55.60 / 75.31 / 18.69 / 4852.94
 50.071270 /  19.896517 / 208.90 /  36.50 / 8 / 94.86 / 19-1-2022 / 20:44:55.80 / 75.31 / 18.69 / 4852.94
 50.071274 /  19.896488 / 208.90 /  37.19 / 8 / 94.53 / 19-1-2022 / 20:44:56.00 / 75.31 / 18.69 / 4852.94
 50.071293 /  19.896372 / 208.80 /  39.65 / 8 / 94.53 / 19-1-2022 / 20:44:56.80 / 75.50 / 18.69 / 4849.75
 50.071297 /  19.896341 / 208.70 /  40.00 / 8 / 94.86 / 19-1-2022 / 20:44:57.00 / 75.50 / 18.69 / 4849.75
 50.071304 /  19.896311 / 208.70 /  40.80 / 8 / 94.53 / 19-1-2022 / 20:44:57.20 / 75.50 / 18.69 / 4849.75
 50.071308 /  19.896278 / 208.60 /  40.93 / 8 / 94.86 / 19-1-2022 / 20:44:57.40 / 75.50 / 18.69 / 4849.75
 50.071312 /  19.896246 / 208.50 /  41.69 / 8 / 95.20 / 19-1-2022 / 20:44:57.60 / 75.63 / 18.69 / 4847.88
 50.071335 /  19.896116 / 208.40 /  43.34 / 8 / 95.54 / 19-1-2022 / 20:44:58.40 / 75.63 / 18.69 / 4847.88
 50.071335 /  19.896082 / 208.40 /  43.41 / 8 / 95.54 / 19-1-2022 / 20:44:58.60 / 75.81 / 18.69 / 4844.44
 50.071342 /  19.896048 / 208.40 /  43.39 / 8 / 95.20 / 19-1-2022 / 20:44:58.80 / 75.81 / 18.69 / 4844.44
 50.071346 /  19.896015 / 208.50 /  44.23 / 8 / 95.54 / 19-1-2022 / 20:44:59.00 / 75.81 / 18.69 / 4844.44
 50.071350 /  19.895981 / 208.50 /  44.32 / 8 / 95.87 / 19-1-2022 / 20:44:59.20 / 75.81 / 18.69 / 4844.44
 50.071377 /  19.895809 / 208.60 /  45.17 / 8 / 96.21 / 19-1-2022 / 20:45:00.20 / 76.00 / 18.75 / 4841.25
 50.071381 /  19.895775 / 208.60 /  45.17 / 8 / 95.87 / 19-1-2022 / 20:45:00.40 / 76.00 / 18.75 / 4841.25
 50.071388 /  19.895741 / 208.60 /  45.52 / 8 / 95.87 / 19-1-2022 / 20:45:00.60 / 76.00 / 18.75 / 4841.25
 50.071392 /  19.895704 / 208.60 /  45.50 / 8 / 95.87 / 19-1-2022 / 20:45:00.80 / 76.00 / 18.75 / 4841.25
 50.071396 /  19.895672 / 208.70 /  46.02 / 8 / 94.53 / 19-1-2022 / 20:45:01.00 / 76.19 / 18.75 / 4838.06
 50.071419 /  19.895531 / 208.70 /  46.76 / 8 / 95.87 / 19-1-2022 / 20:45:01.80 / 76.19 / 18.75 / 4838.06
 50.071423 /  19.895493 / 208.80 /  47.74 / 8 / 95.87 / 19-1-2022 / 20:45:02.00 / 76.31 / 18.75 / 4836.19
 50.071430 /  19.895456 / 208.80 /  47.43 / 8 / 95.87 / 19-1-2022 / 20:45:02.20 / 76.31 / 18.75 / 4836.19
 50.071434 /  19.895422 / 208.80 /  47.52 / 8 / 97.22 / 19-1-2022 / 20:45:02.40 / 76.31 / 18.75 / 4836.19
 50.071438 /  19.895386 / 208.80 /  48.30 / 8 / 97.56 / 19-1-2022 / 20:45:02.60 / 76.31 / 18.75 / 4836.19
 50.071457 /  19.895237 / 209.10 /  49.54 / 8 / 96.55 / 19-1-2022 / 20:45:03.40 / 76.44 / 18.75 / 4834.06
 50.071461 /  19.895199 / 209.10 /  49.49 / 8 / 96.55 / 19-1-2022 / 20:45:03.60 / 76.44 / 18.75 / 4834.06
 50.071468 /  19.895161 / 208.90 /  49.86 / 8 / 96.89 / 19-1-2022 / 20:45:03.80 / 76.44 / 18.75 / 4834.06
 50.071472 /  19.895123 / 208.80 /  50.37 / 8 / 96.55 / 19-1-2022 / 20:45:04.00 / 76.44 / 18.75 / 4834.06
 50.071476 /  19.895082 / 208.80 /  50.67 / 8 / 96.55 / 19-1-2022 / 20:45:04.20 / 76.69 / 18.81 / 4829.31
 50.071491 /  19.894924 / 208.80 /  51.84 / 8 / 95.20 / 19-1-2022 / 20:45:05.00 / 76.69 / 18.81 / 4829.31
 50.071495 /  19.894884 / 208.80 /  52.06 / 8 / 94.86 / 19-1-2022 / 20:45:05.20 / 76.88 / 18.81 / 4826.38
 50.071499 /  19.894844 / 208.70 /  52.28 / 8 / 95.87 / 19-1-2022 / 20:45:05.40 / 76.88 / 18.81 / 4826.38
 50.071503 /  19.894804 / 208.70 /  53.62 / 8 / 95.87 / 19-1-2022 / 20:45:05.60 / 76.88 / 18.81 / 4826.38
 50.071507 /  19.894762 / 208.70 /  53.91 / 8 / 95.87 / 19-1-2022 / 20:45:05.80 / 76.88 / 18.81 / 4826.38
 50.071522 /  19.894594 / 208.40 /  54.69 / 8 / 93.85 / 19-1-2022 / 20:45:06.60 / 77.00 / 18.81 / 4824.50
 50.071522 /  19.894552 / 208.40 /  54.71 / 8 / 94.53 / 19-1-2022 / 20:45:06.80 / 77.00 / 18.81 / 4824.50
 50.071529 /  19.894510 / 208.40 /  54.19 / 8 / 94.19 / 19-1-2022 / 20:45:07.00 / 77.00 / 18.81 / 4824.50
 50.071533 /  19.894468 / 208.30 /  54.17 / 8 / 94.53 / 19-1-2022 / 20:45:07.20 / 77.00 / 18.81 / 4824.50
 50.071533 /  19.894426 / 208.30 /  53.86 / 8 / 94.19 / 19-1-2022 / 20:45:07.40 / 77.19 / 18.81 / 4821.06
 50.071552 /  19.894260 / 208.30 /  54.06 / 8 / 94.53 / 19-1-2022 / 20:45:08.20 / 77.19 / 18.81 / 4821.06
 50.071556 /  19.894217 / 208.30 /  55.58 / 8 / 97.90 / 19-1-2022 / 20:45:08.40 / 77.38 / 18.88 / 4817.88
 50.071560 /  19.894175 / 208.30 /  55.02 / 8 / 97.90 / 19-1-2022 / 20:45:08.60 / 77.38 / 18.88 / 4817.88
 50.071564 /  19.894131 / 208.30 /  55.30 / 8 / 96.89 / 19-1-2022 / 20:45:08.80 / 77.38 / 18.88 / 4817.88
 50.071568 /  19.894089 / 208.30 /  55.58 / 8 / 97.90 / 19-1-2022 / 20:45:09.00 / 77.38 / 18.88 / 4817.88
 50.071587 /  19.893908 / 208.10 /  59.00 / 8 / 97.56 / 19-1-2022 / 20:45:09.80 / 77.50 / 18.88 / 4816.00
 50.071590 /  19.893864 / 208.10 /  58.67 / 8 / 97.90 / 19-1-2022 / 20:45:10.00 / 77.50 / 18.88 / 4816.00
 50.071594 /  19.893818 / 208.10 /  58.67 / 8 / 97.56 / 19-1-2022 / 20:45:10.20 / 77.50 / 18.88 / 4816.00
 50.071598 /  19.893774 / 208.10 /  58.63 / 8 / 95.87 / 19-1-2022 / 20:45:10.40 / 77.50 / 18.88 / 4816.00
 50.071602 /  19.893728 / 208.10 /  58.25 / 8 / 96.55 / 19-1-2022 / 20:45:10.60 / 77.69 / 18.94 / 4812.56
 50.071621 /  19.893551 / 208.00 /  58.15 / 8 / 98.92 / 19-1-2022 / 20:45:11.40 / 77.69 / 18.94 / 4812.56
 50.071625 /  19.893505 / 208.10 /  58.17 / 8 / 98.23 / 19-1-2022 / 20:45:11.60 / 77.88 / 18.94 / 4809.38
 50.071629 /  19.893461 / 208.00 /  58.13 / 8 / 98.23 / 19-1-2022 / 20:45:11.80 / 77.88 / 18.94 / 4809.38
 50.071632 /  19.893417 / 208.00 /  58.10 / 8 / 98.23 / 19-1-2022 / 20:45:12.00 / 77.88 / 18.94 / 4809.38
 50.071640 /  19.893373 / 208.00 /  58.06 / 8 / 96.89 / 19-1-2022 / 20:45:12.20 / 77.88 / 18.94 / 4809.38
 50.071659 /  19.893150 / 208.00 /  57.86 / 8 / 96.89 / 19-1-2022 / 20:45:13.20 / 78.00 / 18.94 / 4807.50
 50.071663 /  19.893106 / 208.10 /  57.86 / 8 / 95.54 / 19-1-2022 / 20:45:13.40 / 78.00 / 18.94 / 4807.50
 50.071667 /  19.893063 / 208.00 /  57.80 / 8 / 95.54 / 19-1-2022 / 20:45:13.60 / 78.00 / 18.94 / 4807.50
 50.071671 /  19.893019 / 208.00 /  58.13 / 8 / 95.54 / 19-1-2022 / 20:45:13.80 / 78.00 / 18.94 / 4807.50
 50.071678 /  19.892973 / 207.90 /  58.00 / 8 / 95.54 / 19-1-2022 / 20:45:14.00 / 78.19 / 18.94 / 4804.06
 50.071701 /  19.892794 / 207.80 /  59.75 / 8 / 93.85 / 19-1-2022 / 20:45:14.80 / 78.19 / 18.94 / 4804.06
 50.071705 /  19.892746 / 207.80 /  59.75 / 8 / 94.86 / 19-1-2022 / 20:45:15.00 / 78.38 / 19.00 / 4800.88
 50.071712 /  19.892702 / 207.70 /  59.73 / 8 / 94.86 / 19-1-2022 / 20:45:15.20 / 78.38 / 19.00 / 4800.88
 50.071720 /  19.892656 / 207.70 /  59.73 / 8 / 94.53 / 19-1-2022 / 20:45:15.40 / 78.38 / 19.00 / 4800.88
 50.071724 /  19.892612 / 207.70 /  59.71 / 8 / 95.20 / 19-1-2022 / 20:45:15.60 / 78.38 / 19.00 / 4800.88
 50.071754 /  19.892431 / 207.60 /  59.49 / 8 / 93.18 / 19-1-2022 / 20:45:16.40 / 78.50 / 19.00 / 4799.00
 50.071758 /  19.892387 / 207.60 /  59.41 / 8 / 95.20 / 19-1-2022 / 20:45:16.60 / 78.50 / 19.00 / 4799.00
 50.071770 /  19.892344 / 207.50 /  59.34 / 8 / 93.85 / 19-1-2022 / 20:45:16.80 / 78.50 / 19.00 / 4799.00
 50.071774 /  19.892298 / 207.50 /  59.25 / 8 / 94.86 / 19-1-2022 / 20:45:17.00 / 78.50 / 19.00 / 4799.00
 50.071781 /  19.892256 / 207.50 /  59.19 / 8 / 94.86 / 19-1-2022 / 20:45:17.20 / 78.69 / 19.00 / 4795.56
 50.071808 /  19.892075 / 207.40 /  59.15 / 8 / 95.20 / 19-1-2022 / 20:45:18.00 / 78.69 / 19.00 / 4795.56
 50.071812 /  19.892031 / 207.40 /  59.23 / 8 / 96.55 / 19-1-2022 / 20:45:18.20 / 78.88 / 19.06 / 4792.38
 50.071819 /  19.891985 / 207.30 /  59.17 / 8 / 96.89 / 19-1-2022 / 20:45:18.40 / 78.88 / 19.06 / 4792.38
 50.071823 /  19.891939 / 207.30 /  59.12 / 8 / 97.22 / 19-1-2022 / 20:45:18.60 / 78.88 / 19.06 / 4792.38
 50.071831 /  19.891895 / 207.30 /  58.62 / 8 / 96.89 / 19-1-2022 / 20:45:18.80 / 78.88 / 19.06 / 4792.38
 50.071857 /  19.891674 / 207.30 /  57.49 / 8 / 97.90 / 19-1-2022 / 20:45:19.80 / 79.00 / 19.06 / 4790.50
 50.071865 /  19.891630 / 207.30 /  57.34 / 8 / 98.23 / 19-1-2022 / 20:45:20.00 / 79.00 / 19.06 / 4790.50
 50.071869 /  19.891586 / 207.20 /  56.82 / 8 / 97.90 / 19-1-2022 / 20:45:20.20 / 79.00 / 19.06 / 4790.50
 50.071873 /  19.891544 / 207.20 /  56.75 / 8 / 98.92 / 19-1-2022 / 20:45:20.40 / 79.00 / 19.06 / 4790.50
 50.071877 /  19.891500 / 207.20 /  56.63 / 8 / 99.26 / 19-1-2022 / 20:45:20.60 / 79.19 / 19.06 / 4787.06
 50.071896 /  19.891325 / 207.20 /  55.86 / 8 / 96.21 / 19-1-2022 / 20:45:21.40 / 79.19 / 19.06 / 4787.06
 50.071903 /  19.891281 / 207.20 /  55.87 / 8 / 96.21 / 19-1-2022 / 20:45:21.60 / 79.38 / 19.06 / 4783.88
 50.071907 /  19.891239 / 207.30 /  55.76 / 8 / 96.55 / 19-1-2022 / 20:45:21.80 / 79.38 / 19.06 / 4783.88
 50.071911 /  19.891193 / 207.30 /  55.36 / 8 / 96.21 / 19-1-2022 / 20:45:22.00 / 79.38 / 19.06 / 4783.88
 50.071915 /  19.891150 / 207.40 /  55.49 / 8 / 96.21 / 19-1-2022 / 20:45:22.20 / 79.38 / 19.06 / 4783.88
 50.071930 /  19.890976 / 207.90 /  55.17 / 8 / 94.19 / 19-1-2022 / 20:45:23.00 / 79.50 / 19.13 / 4782.00
 50.071934 /  19.890934 / 207.90 /  55.13 / 8 / 95.20 / 19-1-2022 / 20:45:23.20 / 79.50 / 19.13 / 4782.00
 50.071941 /  19.890890 / 207.90 /  55.08 / 8 / 95.87 / 19-1-2022 / 20:45:23.40 / 79.50 / 19.13 / 4782.00
 50.071945 /  19.890848 / 208.00 /  55.10 / 8 / 95.54 / 19-1-2022 / 20:45:23.60 / 79.50 / 19.13 / 4782.00
 50.071949 /  19.890806 / 208.00 /  55.15 / 8 / 95.54 / 19-1-2022 / 20:45:23.80 / 79.69 / 19.13 / 4778.56
 50.071972 /  19.890640 / 208.10 /  54.89 / 8 / 95.87 / 19-1-2022 / 20:45:24.60 / 79.69 / 19.13 / 4778.56
 50.071976 /  19.890598 / 208.10 /  54.84 / 8 / 95.54 / 19-1-2022 / 20:45:24.80 / 79.81 / 19.13 / 4776.69
 50.071983 /  19.890556 / 208.10 /  54.78 / 8 / 94.53 / 19-1-2022 / 20:45:25.00 / 79.81 / 19.13 / 4776.69
 50.071987 /  19.890514 / 208.10 /  54.43 / 8 / 95.54 / 19-1-2022 / 20:45:25.20 / 79.81 / 19.13 / 4776.69
 50.071991 /  19.890472 / 208.10 /  54.45 / 8 / 95.20 / 19-1-2022 / 20:45:25.40 / 79.81 / 19.13 / 4776.69
 50.072018 /  19.890268 / 207.90 /  53.84 / 8 / 93.85 / 19-1-2022 / 20:45:26.40 / 80.00 / 19.19 / 4773.25
 50.072021 /  19.890226 / 207.80 /  53.78 / 8 / 93.85 / 19-1-2022 / 20:45:26.60 / 80.00 / 19.19 / 4773.25
 50.072029 /  19.890186 / 207.80 /  53.80 / 8 / 93.52 / 19-1-2022 / 20:45:26.80 / 80.00 / 19.19 / 4773.25
 50.072037 /  19.890144 / 207.80 /  53.73 / 8 / 93.85 / 19-1-2022 / 20:45:27.00 / 80.00 / 19.19 / 4773.25
 50.072041 /  19.890104 / 207.80 /  53.63 / 8 / 92.84 / 19-1-2022 / 20:45:27.20 / 80.19 / 19.19 / 4770.06
 50.072063 /  19.889942 / 207.70 /  53.41 / 8 / 92.51 / 19-1-2022 / 20:45:28.00 / 80.19 / 19.19 / 4770.06
 50.072067 /  19.889900 / 207.70 /  53.52 / 8 / 92.84 / 19-1-2022 / 20:45:28.20 / 80.31 / 19.25 / 4768.19
 50.072075 /  19.889860 / 207.70 /  53.63 / 8 / 91.50 / 19-1-2022 / 20:45:28.40 / 80.31 / 19.25 / 4768.19
 50.072083 /  19.889820 / 207.80 /  53.56 / 8 / 91.82 / 19-1-2022 / 20:45:28.60 / 80.31 / 19.25 / 4768.19
 50.072090 /  19.889780 / 207.80 /  53.58 / 8 / 90.47 / 19-1-2022 / 20:45:28.80 / 80.31 / 19.25 / 4768.19
 50.072121 /  19.889620 / 207.80 /  53.63 / 8 / 92.51 / 19-1-2022 / 20:45:29.60 / 80.44 / 19.25 / 4766.06
 50.072128 /  19.889582 / 207.80 /  54.04 / 8 / 91.82 / 19-1-2022 / 20:45:29.80 / 80.44 / 19.25 / 4766.06
 50.072140 /  19.889542 / 207.80 /  53.99 / 8 / 91.82 / 19-1-2022 / 20:45:30.00 / 80.44 / 19.25 / 4766.06
 50.072151 /  19.889502 / 207.80 /  54.08 / 8 / 91.82 / 19-1-2022 / 20:45:30.20 / 80.44 / 19.25 / 4766.06
 50.072159 /  19.889463 / 207.80 /  54.13 / 8 / 93.52 / 19-1-2022 / 20:45:30.40 / 80.63 / 19.25 / 4762.63
 50.072201 /  19.889307 / 208.00 /  54.67 / 8 / 93.85 / 19-1-2022 / 20:45:31.20 / 80.63 / 19.25 / 4762.63
 50.072212 /  19.889269 / 208.00 /  54.75 / 8 / 93.52 / 19-1-2022 / 20:45:31.40 / 80.81 / 19.31 / 4759.44
 50.072224 /  19.889231 / 208.10 /  55.04 / 8 / 93.18 / 19-1-2022 / 20:45:31.60 / 80.81 / 19.31 / 4759.44
 50.072235 /  19.889193 / 208.10 /  54.97 / 8 / 93.52 / 19-1-2022 / 20:45:31.80 / 80.81 / 19.31 / 4759.44
 50.072250 /  19.889153 / 208.10 /  54.87 / 8 / 93.52 / 19-1-2022 / 20:45:32.00 / 80.81 / 19.31 / 4759.44
 50.072319 /  19.888969 / 208.20 /  54.75 / 8 / 91.82 / 19-1-2022 / 20:45:33.00 / 80.94 / 19.31 / 4757.56
 50.072338 /  19.888937 / 208.30 /  54.41 / 8 / 91.82 / 19-1-2022 / 20:45:33.20 / 80.94 / 19.31 / 4757.56
 50.072353 /  19.888901 / 208.20 /  54.56 / 8 / 89.12 / 19-1-2022 / 20:45:33.40 / 80.94 / 19.31 / 4757.56
 50.072369 /  19.888868 / 208.30 /  54.93 / 8 / 89.12 / 19-1-2022 / 20:45:33.60 / 80.94 / 19.31 / 4757.56
 50.072388 /  19.888836 / 208.30 /  54.93 / 8 / 89.46 / 19-1-2022 / 20:45:33.80 / 81.13 / 19.31 / 4754.13
 50.072460 /  19.888708 / 208.40 /  55.49 / 8 / 88.11 / 19-1-2022 / 20:45:34.60 / 81.13 / 19.31 / 4754.13
 50.072483 /  19.888678 / 208.50 /  55.60 / 8 / 88.11 / 19-1-2022 / 20:45:34.80 / 81.31 / 19.38 / 4750.94
 50.072502 /  19.888649 / 208.50 /  56.04 / 8 / 88.45 / 19-1-2022 / 20:45:35.00 / 81.31 / 19.38 / 4750.94
 50.072521 /  19.888618 / 208.50 /  56.08 / 8 / 88.11 / 19-1-2022 / 20:45:35.20 / 81.31 / 19.38 / 4750.94
 50.072544 /  19.888590 / 208.70 /  56.21 / 8 / 87.78 / 19-1-2022 / 20:45:35.40 / 81.31 / 19.38 / 4750.94
 50.072632 /  19.888481 / 209.00 /  56.37 / 8 / 85.42 / 19-1-2022 / 20:45:36.20 / 81.44 / 19.38 / 4749.06
 50.072655 /  19.888456 / 209.00 /  56.45 / 8 / 89.12 / 19-1-2022 / 20:45:36.40 / 81.44 / 19.38 / 4749.06
 50.072678 /  19.888432 / 209.10 /  56.43 / 8 / 88.79 / 19-1-2022 / 20:45:36.60 / 81.44 / 19.38 / 4749.06
 50.072704 /  19.888409 / 209.10 /  56.43 / 8 / 88.79 / 19-1-2022 / 20:45:36.80 / 81.44 / 19.38 / 4749.06
 50.072727 /  19.888386 / 209.10 /  56.04 / 8 / 88.79 / 19-1-2022 / 20:45:37.00 / 81.63 / 19.38 / 4745.63
 50.072826 /  19.888304 / 209.50 /  55.97 / 8 / 89.12 / 19-1-2022 / 20:45:37.80 / 81.63 / 19.38 / 4745.63
 50.072853 /  19.888285 / 209.50 /  55.93 / 8 / 89.46 / 19-1-2022 / 20:45:38.00 / 81.75 / 19.38 / 4743.75
 50.072876 /  19.888268 / 209.60 /  55.89 / 8 / 89.12 / 19-1-2022 / 20:45:38.20 / 81.75 / 19.38 / 4743.75
 50.072903 /  19.888252 / 209.70 /  55.87 / 8 / 87.10 / 19-1-2022 / 20:45:38.40 / 81.75 / 19.38 / 4743.75
 50.072929 /  19.888237 / 209.70 /  55.87 / 8 / 87.10 / 19-1-2022 / 20:45:38.60 / 81.75 / 19.38 / 4743.75
 50.073040 /  19.888186 / 209.90 /  56.34 / 8 / 86.43 / 19-1-2022 / 20:45:39.40 / 81.94 / 19.44 / 4740.31
 50.073067 /  19.888174 / 209.90 /  56.41 / 8 / 86.43 / 19-1-2022 / 20:45:39.60 / 81.94 / 19.44 / 4740.31
 50.073093 /  19.888163 / 210.00 /  56.37 / 8 / 86.43 / 19-1-2022 / 20:45:39.80 / 81.94 / 19.44 / 4740.31
 50.073120 /  19.888155 / 210.00 /  56.32 / 8 / 86.77 / 19-1-2022 / 20:45:40.00 / 81.94 / 19.44 / 4740.31
 50.073147 /  19.888147 / 210.10 /  56.30 / 8 / 89.46 / 19-1-2022 / 20:45:40.20 / 82.13 / 19.44 / 4737.13
 50.073261 /  19.888123 / 210.40 /  56.45 / 8 / 89.46 / 19-1-2022 / 20:45:41.00 / 82.13 / 19.44 / 4737.13
 50.073288 /  19.888121 / 210.50 /  56.52 / 8 / 91.16 / 19-1-2022 / 20:45:41.20 / 82.31 / 19.44 / 4733.94
 50.073318 /  19.888119 / 210.60 /  56.56 / 8 / 91.50 / 19-1-2022 / 20:45:41.40 / 82.31 / 19.44 / 4733.94
 50.073345 /  19.888117 / 210.70 /  56.60 / 8 / 90.82 / 19-1-2022 / 20:45:41.60 / 82.31 / 19.44 / 4733.94
 50.073372 /  19.888115 / 210.80 /  56.65 / 8 / 91.16 / 19-1-2022 / 20:45:41.80 / 82.31 / 19.44 / 4733.94
 50.073486 /  19.888115 / 211.20 /  56.56 / 8 / 90.47 / 19-1-2022 / 20:45:42.60 / 82.44 / 19.50 / 4732.06
 50.073513 /  19.888117 / 211.40 /  56.54 / 8 / 90.47 / 19-1-2022 / 20:45:42.80 / 82.44 / 19.50 / 4732.06
 50.073544 /  19.888121 / 211.50 /  56.60 / 8 / 90.47 / 19-1-2022 / 20:45:43.00 / 82.44 / 19.50 / 4732.06
 50.073570 /  19.888123 / 211.70 /  56.99 / 8 / 90.47 / 19-1-2022 / 20:45:43.20 / 82.44 / 19.50 / 4732.06
 50.073597 /  19.888126 / 211.80 /  57.06 / 8 / 91.16 / 19-1-2022 / 20:45:43.40 / 82.63 / 19.50 / 4728.63
 50.073711 /  19.888145 / 212.20 /  57.28 / 8 / 90.82 / 19-1-2022 / 20:45:44.20 / 82.63 / 19.50 / 4728.63
 50.073738 /  19.888149 / 212.40 /  57.25 / 8 / 91.16 / 19-1-2022 / 20:45:44.40 / 82.75 / 19.50 / 4726.75
 50.073769 /  19.888155 / 212.50 /  56.52 / 8 / 91.82 / 19-1-2022 / 20:45:44.60 / 82.75 / 19.50 / 4726.75
 50.073795 /  19.888161 / 212.60 /  56.56 / 8 / 91.16 / 19-1-2022 / 20:45:44.80 / 82.75 / 19.50 / 4726.75
 50.073826 /  19.888168 / 212.70 /  56.43 / 8 / 91.50 / 19-1-2022 / 20:45:45.00 / 82.75 / 19.50 / 4726.75
 50.073936 /  19.888189 / 213.10 /  54.76 / 8 / 91.16 / 19-1-2022 / 20:45:45.80 / 82.94 / 19.56 / 4723.31
 50.073963 /  19.888197 / 213.20 /  54.73 / 8 / 91.50 / 19-1-2022 / 20:45:46.00 / 82.94 / 19.56 / 4723.31
 50.073990 /  19.888203 / 213.30 /  54.58 / 8 / 91.50 / 19-1-2022 / 20:45:46.20 / 82.94 / 19.56 / 4723.31
 50.074017 /  19.888210 / 213.40 /  54.26 / 8 / 92.17 / 19-1-2022 / 20:45:46.40 / 82.94 / 19.56 / 4723.31
 50.074043 /  19.888214 / 213.60 /  54.17 / 8 / 92.17 / 19-1-2022 / 20:45:46.60 / 83.13 / 19.56 / 4720.13
 50.074154 /  19.888241 / 214.30 /  53.69 / 8 / 91.82 / 19-1-2022 / 20:45:47.40 / 83.13 / 19.56 / 4720.13
 50.074181 /  19.888248 / 214.50 /  53.21 / 8 / 92.17 / 19-1-2022 / 20:45:47.60 / 83.31 / 19.56 / 4716.94
 50.074203 /  19.888254 / 214.60 /  52.67 / 8 / 92.17 / 19-1-2022 / 20:45:47.80 / 83.31 / 19.56 / 4716.94
 50.074230 /  19.888264 / 214.80 /  52.67 / 8 / 92.17 / 19-1-2022 / 20:45:48.00 / 83.31 / 19.56 / 4716.94
 50.074257 /  19.888269 / 214.90 /  52.63 / 8 / 92.17 / 19-1-2022 / 20:45:48.20 / 83.31 / 19.56 / 4716.94
 50.074360 /  19.888300 / 215.50 /  51.89 / 8 / 91.16 / 19-1-2022 / 20:45:49.00 / 83.44 / 19.63 / 4715.06
 50.074387 /  19.888308 / 215.60 /  51.71 / 8 / 89.80 / 19-1-2022 / 20:45:49.20 / 83.44 / 19.63 / 4715.06
 50.074409 /  19.888317 / 215.70 /  51.54 / 8 / 92.84 / 19-1-2022 / 20:45:49.40 / 83.44 / 19.63 / 4715.06
 50.074432 /  19.888323 / 215.90 /  51.37 / 8 / 92.84 / 19-1-2022 / 20:45:49.60 / 83.44 / 19.63 / 4715.06
 50.074459 /  19.888332 / 216.00 /  49.99 / 8 / 93.18 / 19-1-2022 / 20:45:49.80 / 83.63 / 19.63 / 4711.63
 50.074554 /  19.888369 / 215.90 /  48.52 / 8 / 93.52 / 19-1-2022 / 20:45:50.60 / 83.63 / 19.63 / 4711.63
 50.074581 /  19.888376 / 215.80 /  48.04 / 8 / 93.52 / 19-1-2022 / 20:45:50.80 / 83.75 / 19.63 / 4709.75
 50.074604 /  19.888386 / 215.70 /  47.45 / 8 / 93.85 / 19-1-2022 / 20:45:51.00 / 83.75 / 19.63 / 4709.75
 50.074627 /  19.888395 / 215.80 /  47.10 / 8 / 93.52 / 19-1-2022 / 20:45:51.20 / 83.75 / 19.63 / 4709.75
 50.074650 /  19.888405 / 215.80 /  47.45 / 8 / 94.53 / 19-1-2022 / 20:45:51.40 / 83.75 / 19.63 / 4709.75
 50.074741 /  19.888441 / 215.70 /  45.67 / 8 / 94.53 / 19-1-2022 / 20:45:52.20 / 83.94 / 19.69 / 4706.31
 50.074760 /  19.888453 / 215.70 /  45.56 / 8 / 94.53 / 19-1-2022 / 20:45:52.40 / 83.94 / 19.69 / 4706.31
 50.074783 /  19.888462 / 215.60 /  44.89 / 8 / 93.85 / 19-1-2022 / 20:45:52.60 / 83.94 / 19.69 / 4706.31
 50.074806 /  19.888470 / 215.70 /  44.56 / 8 / 93.85 / 19-1-2022 / 20:45:52.80 / 83.94 / 19.69 / 4706.31
 50.074825 /  19.888479 / 215.70 /  44.21 / 8 / 93.85 / 19-1-2022 / 20:45:53.00 / 84.06 / 19.69 / 4704.44
 50.074913 /  19.888515 / 215.50 /  43.19 / 8 / 94.19 / 19-1-2022 / 20:45:53.80 / 84.06 / 19.69 / 4704.44
 50.074932 /  19.888525 / 215.40 /  42.67 / 8 / 93.85 / 19-1-2022 / 20:45:54.00 / 84.25 / 19.69 / 4701.00
 50.074955 /  19.888533 / 215.30 /  42.58 / 8 / 94.19 / 19-1-2022 / 20:45:54.20 / 84.25 / 19.69 / 4701.00
 50.074974 /  19.888542 / 215.20 /  41.98 / 8 / 94.86 / 19-1-2022 / 20:45:54.40 / 84.25 / 19.69 / 4701.00
 50.074993 /  19.888550 / 215.20 /  42.00 / 8 / 94.53 / 19-1-2022 / 20:45:54.60 / 84.25 / 19.69 / 4701.00
 50.075077 /  19.888582 / 214.80 /  40.67 / 8 / 94.19 / 19-1-2022 / 20:45:55.40 / 84.44 / 19.75 / 4697.81
 50.075096 /  19.888590 / 214.70 /  40.04 / 8 / 93.85 / 19-1-2022 / 20:45:55.60 / 84.44 / 19.75 / 4697.81
 50.075115 /  19.888597 / 214.80 /  38.78 / 8 / 93.85 / 19-1-2022 / 20:45:55.80 / 84.44 / 19.75 / 4697.81
 50.075134 /  19.888603 / 214.80 /  37.91 / 8 / 94.19 / 19-1-2022 / 20:45:56.00 / 84.44 / 19.75 / 4697.81
 50.075153 /  19.888611 / 214.80 /  36.37 / 8 / 94.53 / 19-1-2022 / 20:45:56.20 / 84.56 / 19.75 / 4695.94
 50.075218 /  19.888638 / 214.90 /  31.24 / 8 / 94.86 / 19-1-2022 / 20:45:57.00 / 84.56 / 19.75 / 4695.94
 50.075233 /  19.888641 / 214.90 /  30.15 / 8 / 95.20 / 19-1-2022 / 20:45:57.20 / 84.75 / 19.75 / 4692.50
 50.075245 /  19.888649 / 215.00 /  28.67 / 8 / 95.20 / 19-1-2022 / 20:45:57.40 / 84.75 / 19.75 / 4692.50
 50.075260 /  19.888655 / 214.90 /  27.74 / 8 / 94.53 / 19-1-2022 / 20:45:57.60 / 84.75 / 19.75 / 4692.50
 50.075272 /  19.888660 / 215.00 /  26.30 / 8 / 95.54 / 19-1-2022 / 20:45:57.80 / 84.75 / 19.75 / 4692.50
 50.075314 /  19.888676 / 215.30 /  20.59 / 8 / 94.86 / 19-1-2022 / 20:45:58.60 / 84.88 / 19.81 / 4690.63
 50.075325 /  19.888680 / 215.30 /  19.33 / 8 / 95.20 / 19-1-2022 / 20:45:58.80 / 84.88 / 19.81 / 4690.63
 50.075333 /  19.888685 / 215.40 /  18.15 / 8 / 94.86 / 19-1-2022 / 20:45:59.00 / 84.88 / 19.81 / 4690.63
 50.075340 /  19.888689 / 215.40 /  17.32 / 8 / 95.20 / 19-1-2022 / 20:45:59.20 / 84.88 / 19.81 / 4690.63
 50.075348 /  19.888691 / 215.50 /  15.80 / 8 / 93.18 / 19-1-2022 / 20:45:59.40 / 85.06 / 19.81 / 4687.19
 50.075371 /  19.888699 / 215.80 /  12.58 / 8 / 93.85 / 19-1-2022 / 20:46:00.20 / 85.06 / 19.81 / 4687.19
 50.075378 /  19.888700 / 215.80 /  11.70 / 8 / 93.18 / 19-1-2022 / 20:46:00.40 / 85.25 / 19.88 / 4684.00
 50.075382 /  19.888702 / 215.90 /  11.11 / 8 / 92.84 / 19-1-2022 / 20:46:00.60 / 85.25 / 19.88 / 4684.00
 50.075386 /  19.888704 / 215.90 /  10.45 / 8 / 92.84 / 19-1-2022 / 20:46:00.80 / 85.25 / 19.88 / 4684.00
 50.075390 /  19.888706 / 216.00 / 9.19 / 8 / 93.18 / 19-1-2022 / 20:46:01.00 / 85.25 / 19.88 / 4684.00
 50.075405 /  19.888716 / 215.90 / 7.32 / 8 / 94.53 / 19-1-2022 / 20:46:02.00 / 85.38 / 19.88 / 4682.13
 50.075409 /  19.888718 / 215.90 / 6.93 / 8 / 93.85 / 19-1-2022 / 20:46:02.20 / 85.38 / 19.88 / 4682.13
 50.075413 /  19.888720 / 215.90 / 6.59 / 8 / 90.13 / 19-1-2022 / 20:46:02.40 / 85.38 / 19.88 / 4682.13
 50.075417 /  19.888721 / 216.00 / 6.17 / 8 / 91.16 / 19-1-2022 / 20:46:02.60 / 85.38 / 19.88 / 4682.13
 50.075417 /  19.888723 / 216.00 / 5.74 / 8 / 91.50 / 19-1-2022 / 20:46:02.80 / 85.56 / 19.88 / 4678.69
 50.075424 /  19.888727 / 216.10 / 4.28 / 8 / 90.13 / 19-1-2022 / 20:46:03.60 / 85.56 / 19.88 / 4678.69
 50.075424 /  19.888727 / 216.00 / 3.80 / 8 / 89.12 / 19-1-2022 / 20:46:03.80 / 85.69 / 19.94 / 4676.81
 50.075424 /  19.888729 / 216.10 / 3.43 / 8 / 89.12 / 19-1-2022 / 20:46:04.00 / 85.69 / 19.94 / 4676.81
 50.075424 /  19.888729 / 216.10 / 3.28 / 8 / 89.46 / 19-1-2022 / 20:46:04.20 / 85.69 / 19.94 / 4676.81
 50.075424 /  19.888729 / 216.10 / 3.26 / 8 / 89.80 / 19-1-2022 / 20:46:04.40 / 85.69 / 19.94 / 4676.81
 50.075428 /  19.888733 / 216.20 / 2.06 / 8 / 89.80 / 19-1-2022 / 20:46:05.20 / 85.88 / 19.94 / 4673.38
 50.075428 /  19.888731 / 216.30 / 1.56 / 8 / 90.13 / 19-1-2022 / 20:46:05.40 / 85.88 / 19.94 / 4673.38
 50.075428 /  19.888733 / 216.30 / 0.96 / 8 / 90.13 / 19-1-2022 / 20:46:05.60 / 85.88 / 19.94 / 4673.38
 50.075428 /  19.888733 / 216.30 / 0.93 / 8 / 90.47 / 19-1-2022 / 20:46:05.80 / 85.88 / 19.94 / 4673.38
 50.075428 /  19.888733 / 216.30 / 0.31 / 8 / 90.47 / 19-1-2022 / 20:46:06.00 / 86.06 / 19.94 / 4670.19
 50.075428 /  19.888733 / 215.80 / 0.13 / 8 / 90.82 / 19-1-2022 / 20:46:06.80 / 86.06 / 19.94 / 4670.19
 50.075428 /  19.888733 / 215.80 / 0.15 / 8 / 90.82 / 19-1-2022 / 20:46:07.00 / 86.25 / 20.00 / 4667.00
 50.075428 /  19.888733 / 215.70 / 0.09 / 8 / 91.16 / 19-1-2022 / 20:46:07.20 / 86.25 / 20.00 / 4667.00
 50.075428 /  19.888733 / 215.70 / 0.13 / 8 / 91.16 / 19-1-2022 / 20:46:07.40 / 86.25 / 20.00 / 4667.00
 50.075428 /  19.888733 / 215.70 / 0.04 / 8 / 91.50 / 19-1-2022 / 20:46:07.60 / 86.25 / 20.00 / 4667.00
 50.075428 /  19.888733 / 215.80 / 0.11 / 8 / 90.82 / 19-1-2022 / 20:46:08.40 / 86.38 / 20.00 / 4665.13
 50.075428 /  19.888733 / 215.80 / 0.07 / 8 / 90.47 / 19-1-2022 / 20:46:08.60 / 86.38 / 20.00 / 4665.13
 50.075428 /  19.888733 / 215.80 / 0.07 / 8 / 90.47 / 19-1-2022 / 20:46:08.80 / 86.38 / 20.00 / 4665.13
 50.075428 /  19.888733 / 215.80 / 0.09 / 8 / 90.82 / 19-1-2022 / 20:46:09.00 / 86.38 / 20.00 / 4665.13
 50.075428 /  19.888733 / 215.80 / 0.04 / 8 / 89.46 / 19-1-2022 / 20:46:09.20 / 86.56 / 20.00 / 4661.69
 50.075424 /  19.888733 / 215.80 / 0.07 / 8 / 89.80 / 19-1-2022 / 20:46:10.00 / 86.56 / 20.00 / 4661.69
 50.075424 /  19.888733 / 215.90 / 0.06 / 8 / 89.80 / 19-1-2022 / 20:46:10.20 / 86.75 / 20.06 / 4658.50
 50.075424 /  19.888733 / 215.90 / 0.02 / 8 / 89.80 / 19-1-2022 / 20:46:10.40 / 86.75 / 20.06 / 4658.50
 50.075424 /  19.888733 / 215.90 / 0.09 / 8 / 89.80 / 19-1-2022 / 20:46:10.60 / 86.75 / 20.06 / 4658.50
 50.075424 /  19.888733 / 215.90 / 0.06 / 8 / 89.80 / 19-1-2022 / 20:46:10.80 / 86.75 / 20.06 / 4658.50
 50.075424 /  19.888733 / 215.90 / 0.11 / 8 / 89.80 / 19-1-2022 / 20:46:11.60 / 86.88 / 20.06 / 4656.63
 50.075424 /  19.888733 / 215.90 / 0.09 / 8 / 89.12 / 19-1-2022 / 20:46:11.80 / 86.88 / 20.06 / 4656.63
 50.075424 /  19.888733 / 215.90 / 0.02 / 8 / 88.79 / 19-1-2022 / 20:46:12.00 / 86.88 / 20.06 / 4656.63
 50.075424 /  19.888733 / 215.90 / 0.06 / 8 / 88.45 / 19-1-2022 / 20:46:12.20 / 86.88 / 20.06 / 4656.63
 50.075424 /  19.888733 / 215.90 / 0.04 / 8 / 89.46 / 19-1-2022 / 20:46:12.40 / 87.00 / 20.06 / 4654.50
 50.075424 /  19.888733 / 215.90 / 0.07 / 8 / 89.12 / 19-1-2022 / 20:46:13.20 / 87.00 / 20.06 / 4654.50
 50.075424 /  19.888733 / 215.90 / 0.11 / 8 / 90.13 / 19-1-2022 / 20:46:13.40 / 87.19 / 20.13 / 4651.06
 50.075424 /  19.888733 / 215.90 / 0.13 / 8 / 90.82 / 19-1-2022 / 20:46:13.60 / 87.19 / 20.13 / 4651.06
 50.075424 /  19.888733 / 215.90 / 0.13 / 8 / 89.80 / 19-1-2022 / 20:46:13.80 / 87.19 / 20.13 / 4651.06
 50.075424 /  19.888733 / 215.90 / 0.09 / 8 / 90.13 / 19-1-2022 / 20:46:14.00 / 87.19 / 20.13 / 4651.06
 50.075424 /  19.888733 / 215.90 / 0.11 / 8 / 90.82 / 19-1-2022 / 20:46:15.00 / 87.31 / 20.13 / 4649.19
 50.075424 /  19.888733 / 216.00 / 0.06 / 8 / 90.82 / 19-1-2022 / 20:46:15.20 / 87.31 / 20.13 / 4649.19
 50.075424 /  19.888733 / 216.00 / 0.15 / 8 / 91.82 / 19-1-2022 / 20:46:15.40 / 87.31 / 20.13 / 4649.19
 50.075424 /  19.888733 / 216.00 / 0.09 / 8 / 91.82 / 19-1-2022 / 20:46:15.60 / 87.31 / 20.13 / 4649.19
 50.075424 /  19.888733 / 216.00 / 0.17 / 8 / 91.82 / 19-1-2022 / 20:46:15.80 / 87.50 / 20.13 / 4645.75
 50.075424 /  19.888733 / 216.00 / 0.20 / 8 / 90.82 / 19-1-2022 / 20:46:16.60 / 87.50 / 20.13 / 4645.75
 50.075424 /  19.888733 / 216.00 / 0.22 / 8 / 90.82 / 19-1-2022 / 20:46:16.80 / 87.69 / 20.19 / 4642.56
 50.075424 /  19.888733 / 216.00 / 0.20 / 8 / 90.82 / 19-1-2022 / 20:46:17.00 / 87.69 / 20.19 / 4642.56
 50.075424 /  19.888733 / 216.00 / 0.28 / 8 / 90.82 / 19-1-2022 / 20:46:17.20 / 87.69 / 20.19 / 4642.56
 50.075424 /  19.888733 / 216.00 / 0.09 / 8 / 89.80 / 19-1-2022 / 20:46:17.40 / 87.69 / 20.19 / 4642.56
 50.075424 /  19.888733 / 216.00 / 0.46 / 8 / 89.80 / 19-1-2022 / 20:46:18.20 / 87.81 / 20.19 / 4640.69
 50.075424 /  19.888733 / 216.00 / 1.39 / 8 / 91.16 / 19-1-2022 / 20:46:18.40 / 87.81 / 20.19 / 4640.69
 50.075424 /  19.888733 / 216.00 / 2.57 / 8 / 91.16 / 19-1-2022 / 20:46:18.60 / 87.81 / 20.19 / 4640.69
 50.075424 /  19.888735 / 216.00 / 2.83 / 8 / 91.16 / 19-1-2022 / 20:46:18.80 / 87.81 / 20.19 / 4640.69
 50.075428 /  19.888735 / 216.00 / 2.76 / 8 / 90.82 / 19-1-2022 / 20:46:19.00 / 88.00 / 20.19 / 4637.25
 50.075432 /  19.888737 / 216.10 / 4.04 / 8 / 93.52 / 19-1-2022 / 20:46:19.80 / 88.00 / 20.19 / 4637.25
 50.075436 /  19.888739 / 216.10 / 4.67 / 8 / 93.18 / 19-1-2022 / 20:46:20.00 / 88.13 / 20.25 / 4635.38
 50.075439 /  19.888739 / 216.20 / 5.63 / 8 / 93.18 / 19-1-2022 / 20:46:20.20 / 88.13 / 20.25 / 4635.38
 50.075443 /  19.888741 / 216.30 / 6.76 / 8 / 94.19 / 19-1-2022 / 20:46:20.40 / 88.13 / 20.25 / 4635.38
 50.075443 /  19.888742 / 216.30 / 7.78 / 8 / 94.19 / 19-1-2022 / 20:46:20.60 / 88.13 / 20.25 / 4635.38
 50.075466 /  19.888750 / 216.50 /  13.04 / 8 / 94.86 / 19-1-2022 / 20:46:21.40 / 88.31 / 20.25 / 4631.94
 50.075470 /  19.888754 / 216.50 /  14.30 / 8 / 94.86 / 19-1-2022 / 20:46:21.60 / 88.31 / 20.25 / 4631.94
 50.075478 /  19.888756 / 216.60 /  15.45 / 8 / 95.54 / 19-1-2022 / 20:46:21.80 / 88.31 / 20.25 / 4631.94
 50.075485 /  19.888758 / 216.60 /  16.41 / 8 / 95.87 / 19-1-2022 / 20:46:22.00 / 88.31 / 20.25 / 4631.94
 50.075497 /  19.888763 / 216.60 /  17.56 / 8 / 92.51 / 19-1-2022 / 20:46:22.20 / 88.44 / 20.31 / 4630.06
 50.075531 /  19.888779 / 216.90 /  20.02 / 8 / 92.84 / 19-1-2022 / 20:46:23.00 / 88.44 / 20.31 / 4630.06
 50.075542 /  19.888783 / 216.90 /  19.91 / 8 / 92.51 / 19-1-2022 / 20:46:23.20 / 88.63 / 20.31 / 4626.63
 50.075550 /  19.888786 / 217.00 /  19.95 / 8 / 91.50 / 19-1-2022 / 20:46:23.40 / 88.63 / 20.31 / 4626.63
 50.075562 /  19.888792 / 217.00 /  19.96 / 8 / 91.50 / 19-1-2022 / 20:46:23.60 / 88.63 / 20.31 / 4626.63
 50.075569 /  19.888796 / 217.10 /  20.39 / 8 / 91.16 / 19-1-2022 / 20:46:23.80 / 88.63 / 20.31 / 4626.63
 50.075615 /  19.888813 / 217.40 /  23.09 / 8 / 92.84 / 19-1-2022 / 20:46:24.60 / 88.75 / 20.31 / 4624.75
 50.075626 /  19.888821 / 217.50 /  24.17 / 8 / 92.84 / 19-1-2022 / 20:46:24.80 / 88.75 / 20.31 / 4624.75
 50.075638 /  19.888824 / 217.60 /  24.96 / 8 / 92.84 / 19-1-2022 / 20:46:25.00 / 88.75 / 20.31 / 4624.75
 50.075653 /  19.888830 / 217.50 /  25.76 / 8 / 92.84 / 19-1-2022 / 20:46:25.20 / 88.75 / 20.31 / 4624.75
 50.075668 /  19.888836 / 217.60 /  26.28 / 8 / 93.52 / 19-1-2022 / 20:46:25.40 / 88.94 / 20.38 / 4621.31
 50.075722 /  19.888849 / 217.90 /  25.63 / 8 / 93.85 / 19-1-2022 / 20:46:26.20 / 88.94 / 20.38 / 4621.31
 50.075733 /  19.888855 / 218.00 /  25.91 / 8 / 92.51 / 19-1-2022 / 20:46:26.40 / 89.06 / 20.38 / 4619.44
 50.075748 /  19.888859 / 218.00 /  26.35 / 8 / 92.51 / 19-1-2022 / 20:46:26.60 / 89.06 / 20.38 / 4619.44
 50.075760 /  19.888863 / 218.10 /  27.15 / 8 / 92.51 / 19-1-2022 / 20:46:26.80 / 89.06 / 20.38 / 4619.44
 50.075775 /  19.888868 / 218.20 /  28.35 / 8 / 92.51 / 19-1-2022 / 20:46:27.00 / 89.06 / 20.38 / 4619.44
 50.075851 /  19.888895 / 218.40 /  31.26 / 8 / 94.53 / 19-1-2022 / 20:46:28.00 / 89.19 / 20.38 / 4617.31
 50.075867 /  19.888901 / 218.40 /  30.82 / 8 / 94.19 / 19-1-2022 / 20:46:28.20 / 89.19 / 20.38 / 4617.31
 50.075878 /  19.888905 / 218.50 /  30.84 / 8 / 92.51 / 19-1-2022 / 20:46:28.40 / 89.19 / 20.38 / 4617.31
 50.075893 /  19.888912 / 218.60 /  30.37 / 8 / 92.17 / 19-1-2022 / 20:46:28.60 / 89.19 / 20.38 / 4617.31
 50.075912 /  19.888914 / 218.60 /  30.37 / 8 / 92.17 / 19-1-2022 / 20:46:28.80 / 89.38 / 20.38 / 4613.88
 50.075974 /  19.888931 / 218.80 /  30.78 / 8 / 90.13 / 19-1-2022 / 20:46:29.60 / 89.38 / 20.38 / 4613.88
 50.075985 /  19.888937 / 218.90 /  31.32 / 8 / 91.50 / 19-1-2022 / 20:46:29.80 / 89.50 / 20.44 / 4612.00
 50.076004 /  19.888941 / 218.90 /  32.21 / 8 / 91.50 / 19-1-2022 / 20:46:30.00 / 89.50 / 20.44 / 4612.00
 50.076019 /  19.888943 / 219.00 /  32.91 / 8 / 91.50 / 19-1-2022 / 20:46:30.20 / 89.50 / 20.44 / 4612.00
 50.076038 /  19.888947 / 219.10 /  33.56 / 8 / 92.17 / 19-1-2022 / 20:46:30.40 / 89.50 / 20.44 / 4612.00
 50.076107 /  19.888966 / 219.40 /  36.54 / 8 / 91.82 / 19-1-2022 / 20:46:31.20 / 89.63 / 20.44 / 4609.88
 50.076126 /  19.888969 / 219.40 /  37.00 / 8 / 91.82 / 19-1-2022 / 20:46:31.40 / 89.63 / 20.44 / 4609.88
 50.076145 /  19.888975 / 219.40 /  37.11 / 8 / 91.82 / 19-1-2022 / 20:46:31.60 / 89.63 / 20.44 / 4609.88
 50.076164 /  19.888981 / 219.40 /  37.63 / 8 / 92.17 / 19-1-2022 / 20:46:31.80 / 89.63 / 20.44 / 4609.88
 50.076183 /  19.888985 / 219.40 /  37.74 / 8 / 92.17 / 19-1-2022 / 20:46:32.00 / 89.81 / 20.50 / 4606.44
 50.076260 /  19.889008 / 219.60 /  37.84 / 8 / 89.80 / 19-1-2022 / 20:46:32.80 / 89.81 / 20.50 / 4606.44
 50.076279 /  19.889009 / 219.60 /  37.37 / 8 / 89.80 / 19-1-2022 / 20:46:33.00 / 89.94 / 20.50 / 4604.56
 50.076298 /  19.889015 / 219.70 /  37.39 / 8 / 90.13 / 19-1-2022 / 20:46:33.20 / 89.94 / 20.50 / 4604.56
 50.076317 /  19.889021 / 219.80 /  37.06 / 8 / 92.17 / 19-1-2022 / 20:46:33.40 / 89.94 / 20.50 / 4604.56
 50.076336 /  19.889025 / 219.70 /  36.63 / 8 / 90.47 / 19-1-2022 / 20:46:33.60 / 89.94 / 20.50 / 4604.56
 50.076408 /  19.889042 / 219.90 /  36.06 / 8 / 93.18 / 19-1-2022 / 20:46:34.40 / 90.13 / 20.50 / 4601.13
 50.076427 /  19.889046 / 219.90 /  36.10 / 8 / 91.82 / 19-1-2022 / 20:46:34.60 / 90.13 / 20.50 / 4601.13
 50.076447 /  19.889050 / 219.90 /  36.23 / 8 / 93.18 / 19-1-2022 / 20:46:34.80 / 90.13 / 20.50 / 4601.13
 50.076466 /  19.889055 / 219.90 /  36.95 / 8 / 93.18 / 19-1-2022 / 20:46:35.00 / 90.13 / 20.50 / 4601.13
 50.076485 /  19.889059 / 219.90 /  37.43 / 8 / 92.84 / 19-1-2022 / 20:46:35.20 / 90.25 / 20.56 / 4599.25
 50.076565 /  19.889078 / 220.00 /  39.45 / 8 / 93.18 / 19-1-2022 / 20:46:36.00 / 90.25 / 20.56 / 4599.25
 50.076584 /  19.889084 / 220.00 /  39.52 / 8 / 92.17 / 19-1-2022 / 20:46:36.20 / 90.44 / 20.56 / 4595.81
 50.076603 /  19.889086 / 220.00 /  39.60 / 8 / 91.82 / 19-1-2022 / 20:46:36.40 / 90.44 / 20.56 / 4595.81
 50.076622 /  19.889091 / 220.10 /  39.69 / 8 / 91.82 / 19-1-2022 / 20:46:36.60 / 90.44 / 20.56 / 4595.81
 50.076645 /  19.889097 / 220.10 /  40.26 / 8 / 91.82 / 19-1-2022 / 20:46:36.80 / 90.44 / 20.56 / 4595.81
 50.076725 /  19.889116 / 220.20 /  40.98 / 8 / 91.82 / 19-1-2022 / 20:46:37.60 / 90.56 / 20.63 / 4593.94
 50.076748 /  19.889122 / 220.30 /  40.65 / 8 / 91.82 / 19-1-2022 / 20:46:37.80 / 90.56 / 20.63 / 4593.94
 50.076767 /  19.889126 / 220.40 /  40.95 / 8 / 92.51 / 19-1-2022 / 20:46:38.00 / 90.56 / 20.63 / 4593.94
 50.076790 /  19.889132 / 220.40 /  40.84 / 8 / 91.50 / 19-1-2022 / 20:46:38.20 / 90.56 / 20.63 / 4593.94
 50.076809 /  19.889135 / 220.40 /  40.76 / 8 / 94.53 / 19-1-2022 / 20:46:38.40 / 90.69 / 20.63 / 4591.81
 50.076893 /  19.889154 / 220.60 /  41.19 / 8 / 93.18 / 19-1-2022 / 20:46:39.20 / 90.69 / 20.63 / 4591.81
 50.076912 /  19.889160 / 220.70 /  41.71 / 8 / 95.54 / 19-1-2022 / 20:46:39.40 / 90.88 / 20.63 / 4588.38
 50.076935 /  19.889164 / 220.60 /  41.80 / 8 / 95.87 / 19-1-2022 / 20:46:39.60 / 90.88 / 20.63 / 4588.38
 50.076954 /  19.889168 / 220.70 /  42.21 / 8 / 95.54 / 19-1-2022 / 20:46:39.80 / 90.88 / 20.63 / 4588.38
 50.076977 /  19.889174 / 220.70 /  42.26 / 8 / 95.87 / 19-1-2022 / 20:46:40.00 / 90.88 / 20.63 / 4588.38
 50.077061 /  19.889194 / 220.60 /  43.17 / 8 / 95.20 / 19-1-2022 / 20:46:40.80 / 91.00 / 20.69 / 4586.50
 50.077084 /  19.889200 / 220.70 /  43.56 / 8 / 94.86 / 19-1-2022 / 20:46:41.00 / 91.00 / 20.69 / 4586.50
 50.077106 /  19.889206 / 220.70 /  43.60 / 8 / 94.86 / 19-1-2022 / 20:46:41.20 / 91.00 / 20.69 / 4586.50
 50.077129 /  19.889210 / 220.80 /  43.65 / 8 / 96.89 / 19-1-2022 / 20:46:41.40 / 91.00 / 20.69 / 4586.50
 50.077148 /  19.889217 / 220.70 /  44.11 / 8 / 96.89 / 19-1-2022 / 20:46:41.60 / 91.19 / 20.69 / 4583.06
 50.077240 /  19.889240 / 220.80 /  44.73 / 8 / 98.57 / 19-1-2022 / 20:46:42.40 / 91.19 / 20.69 / 4583.06
 50.077263 /  19.889246 / 220.80 /  44.82 / 8 / 97.56 / 19-1-2022 / 20:46:42.60 / 91.31 / 20.69 / 4581.19
 50.077282 /  19.889256 / 220.80 /  44.69 / 8 / 98.23 / 19-1-2022 / 20:46:42.80 / 91.31 / 20.69 / 4581.19
 50.077305 /  19.889261 / 220.90 /  44.56 / 8 / 97.90 / 19-1-2022 / 20:46:43.00 / 91.31 / 20.69 / 4581.19
 50.077328 /  19.889269 / 220.90 /  44.02 / 8 / 97.90 / 19-1-2022 / 20:46:43.20 / 91.31 / 20.69 / 4581.19
 50.077412 /  19.889299 / 221.00 /  42.89 / 8 / 96.21 / 19-1-2022 / 20:46:44.00 / 91.44 / 20.75 / 4579.06
 50.077435 /  19.889309 / 221.00 /  42.54 / 8 / 95.54 / 19-1-2022 / 20:46:44.20 / 91.44 / 20.75 / 4579.06
 50.077454 /  19.889315 / 221.00 /  42.58 / 8 / 96.21 / 19-1-2022 / 20:46:44.40 / 91.44 / 20.75 / 4579.06
 50.077477 /  19.889324 / 221.00 /  42.48 / 8 / 95.87 / 19-1-2022 / 20:46:44.60 / 91.44 / 20.75 / 4579.06
 50.077496 /  19.889332 / 221.00 /  41.97 / 8 / 95.87 / 19-1-2022 / 20:46:44.80 / 91.63 / 20.75 / 4575.63
 50.077576 /  19.889366 / 221.10 /  41.91 / 8 / 96.55 / 19-1-2022 / 20:46:45.60 / 91.63 / 20.75 / 4575.63
 50.077599 /  19.889374 / 221.10 /  41.91 / 8 / 95.54 / 19-1-2022 / 20:46:45.80 / 91.75 / 20.81 / 4573.75
 50.077618 /  19.889383 / 221.10 /  41.95 / 8 / 96.21 / 19-1-2022 / 20:46:46.00 / 91.75 / 20.81 / 4573.75
 50.077637 /  19.889391 / 221.10 /  42.02 / 8 / 96.21 / 19-1-2022 / 20:46:46.20 / 91.75 / 20.81 / 4573.75
 50.077660 /  19.889400 / 221.20 /  42.37 / 8 / 94.53 / 19-1-2022 / 20:46:46.40 / 91.75 / 20.81 / 4573.75
 50.077740 /  19.889433 / 221.20 /  42.54 / 8 / 94.53 / 19-1-2022 / 20:46:47.20 / 91.88 / 20.81 / 4571.63
 50.077763 /  19.889442 / 221.30 /  42.52 / 8 / 94.86 / 19-1-2022 / 20:46:47.40 / 91.88 / 20.81 / 4571.63
 50.077782 /  19.889450 / 221.40 /  42.61 / 8 / 94.86 / 19-1-2022 / 20:46:47.60 / 91.88 / 20.81 / 4571.63
 50.077801 /  19.889458 / 221.30 /  42.61 / 8 / 94.86 / 19-1-2022 / 20:46:47.80 / 91.88 / 20.81 / 4571.63
 50.077824 /  19.889467 / 221.40 /  42.69 / 8 / 94.86 / 19-1-2022 / 20:46:48.00 / 92.06 / 20.81 / 4568.19
 50.077904 /  19.889500 / 221.40 /  41.86 / 8 / 94.19 / 19-1-2022 / 20:46:48.80 / 92.06 / 20.81 / 4568.19
 50.077927 /  19.889509 / 221.50 /  41.87 / 8 / 94.19 / 19-1-2022 / 20:46:49.00 / 92.19 / 20.81 / 4566.31
 50.077946 /  19.889515 / 221.50 /  41.54 / 8 / 94.19 / 19-1-2022 / 20:46:49.20 / 92.19 / 20.81 / 4566.31
 50.077965 /  19.889523 / 221.50 /  41.39 / 8 / 95.20 / 19-1-2022 / 20:46:49.40 / 92.19 / 20.81 / 4566.31
 50.077988 /  19.889532 / 221.50 /  41.36 / 8 / 94.19 / 19-1-2022 / 20:46:49.60 / 92.19 / 20.81 / 4566.31
 50.078068 /  19.889563 / 221.60 /  41.19 / 8 / 95.20 / 19-1-2022 / 20:46:50.40 / 92.38 / 20.88 / 4562.88
 50.078087 /  19.889570 / 221.60 /  41.13 / 8 / 95.20 / 19-1-2022 / 20:46:50.60 / 92.38 / 20.88 / 4562.88
 50.078106 /  19.889578 / 221.60 /  41.06 / 8 / 94.86 / 19-1-2022 / 20:46:50.80 / 92.38 / 20.88 / 4562.88
 50.078125 /  19.889587 / 221.70 /  41.04 / 8 / 94.86 / 19-1-2022 / 20:46:51.00 / 92.38 / 20.88 / 4562.88
 50.078144 /  19.889595 / 221.70 /  40.98 / 8 / 93.18 / 19-1-2022 / 20:46:51.20 / 92.50 / 20.88 / 4561.00
 50.078224 /  19.889626 / 221.60 /  41.39 / 8 / 93.18 / 19-1-2022 / 20:46:52.00 / 92.50 / 20.88 / 4561.00
 50.078243 /  19.889633 / 221.70 /  41.69 / 8 / 92.51 / 19-1-2022 / 20:46:52.20 / 92.69 / 20.94 / 4557.56
 50.078266 /  19.889641 / 221.70 /  41.73 / 8 / 92.84 / 19-1-2022 / 20:46:52.40 / 92.69 / 20.94 / 4557.56
 50.078285 /  19.889648 / 221.70 /  41.71 / 8 / 92.51 / 19-1-2022 / 20:46:52.60 / 92.69 / 20.94 / 4557.56
 50.078304 /  19.889656 / 221.80 /  41.84 / 8 / 92.84 / 19-1-2022 / 20:46:52.80 / 92.69 / 20.94 / 4557.56
 50.078388 /  19.889688 / 222.10 /  42.04 / 8 / 92.84 / 19-1-2022 / 20:46:53.60 / 92.81 / 20.94 / 4555.69
 50.078407 /  19.889696 / 222.10 /  42.00 / 8 / 92.51 / 19-1-2022 / 20:46:53.80 / 92.81 / 20.94 / 4555.69
 50.078426 /  19.889706 / 222.20 /  41.98 / 8 / 92.84 / 19-1-2022 / 20:46:54.00 / 92.81 / 20.94 / 4555.69
 50.078445 /  19.889713 / 222.10 /  41.95 / 8 / 93.52 / 19-1-2022 / 20:46:54.20 / 92.81 / 20.94 / 4555.69
 50.078468 /  19.889721 / 222.10 /  41.91 / 8 / 90.82 / 19-1-2022 / 20:46:54.40 / 93.00 / 20.94 / 4552.25
 50.078548 /  19.889755 / 222.20 /  42.43 / 8 / 91.16 / 19-1-2022 / 20:46:55.20 / 93.00 / 20.94 / 4552.25
 50.078571 /  19.889763 / 222.30 /  42.80 / 8 / 91.16 / 19-1-2022 / 20:46:55.40 / 93.13 / 21.00 / 4550.38
 50.078590 /  19.889772 / 222.30 /  43.10 / 8 / 90.82 / 19-1-2022 / 20:46:55.60 / 93.13 / 21.00 / 4550.38
 50.078609 /  19.889782 / 222.30 /  43.11 / 8 / 90.82 / 19-1-2022 / 20:46:55.80 / 93.13 / 21.00 / 4550.38
 50.078632 /  19.889790 / 222.30 /  43.21 / 8 / 91.16 / 19-1-2022 / 20:46:56.00 / 93.13 / 21.00 / 4550.38
 50.078735 /  19.889835 / 222.40 /  43.93 / 8 / 92.17 / 19-1-2022 / 20:46:57.00 / 93.25 / 21.00 / 4548.25
 50.078758 /  19.889843 / 222.40 /  43.80 / 8 / 90.82 / 19-1-2022 / 20:46:57.20 / 93.25 / 21.00 / 4548.25
 50.078777 /  19.889853 / 222.50 /  43.73 / 8 / 90.47 / 19-1-2022 / 20:46:57.40 / 93.25 / 21.00 / 4548.25
 50.078800 /  19.889862 / 222.40 /  44.10 / 8 / 90.47 / 19-1-2022 / 20:46:57.60 / 93.25 / 21.00 / 4548.25
 50.078823 /  19.889872 / 222.60 /  44.06 / 8 / 90.47 / 19-1-2022 / 20:46:57.80 / 93.44 / 21.06 / 4544.81
 50.078907 /  19.889910 / 222.60 /  44.60 / 8 / 90.82 / 19-1-2022 / 20:46:58.60 / 93.44 / 21.06 / 4544.81
 50.078926 /  19.889919 / 222.70 /  44.67 / 8 / 90.47 / 19-1-2022 / 20:46:58.80 / 93.56 / 21.06 / 4542.94
 50.078949 /  19.889931 / 222.80 /  44.76 / 8 / 91.16 / 19-1-2022 / 20:46:59.00 / 93.56 / 21.06 / 4542.94
 50.078972 /  19.889942 / 222.80 /  45.37 / 8 / 90.47 / 19-1-2022 / 20:46:59.20 / 93.56 / 21.06 / 4542.94
 50.078991 /  19.889952 / 222.80 /  45.39 / 8 / 92.17 / 19-1-2022 / 20:46:59.40 / 93.56 / 21.06 / 4542.94
 50.079079 /  19.889994 / 223.10 /  46.13 / 8 / 91.82 / 19-1-2022 / 20:47:00.20 / 93.75 / 21.13 / 4539.50
 50.079102 /  19.890003 / 223.20 /  46.26 / 8 / 90.47 / 19-1-2022 / 20:47:00.40 / 93.75 / 21.13 / 4539.50
 50.079124 /  19.890015 / 223.30 /  46.78 / 8 / 90.47 / 19-1-2022 / 20:47:00.60 / 93.75 / 21.13 / 4539.50
 50.079147 /  19.890024 / 223.40 /  46.73 / 8 / 90.82 / 19-1-2022 / 20:47:00.80 / 93.75 / 21.13 / 4539.50
 50.079170 /  19.890036 / 223.40 /  46.78 / 8 / 90.13 / 19-1-2022 / 20:47:01.00 / 93.88 / 21.13 / 4537.63
 50.079258 /  19.890074 / 223.70 /  45.71 / 8 / 90.13 / 19-1-2022 / 20:47:01.80 / 93.88 / 21.13 / 4537.63
 50.079281 /  19.890081 / 223.70 /  45.36 / 8 / 90.47 / 19-1-2022 / 20:47:02.00 / 94.06 / 21.13 / 4534.19
 50.079300 /  19.890091 / 223.60 /  45.41 / 8 / 90.47 / 19-1-2022 / 20:47:02.20 / 94.06 / 21.13 / 4534.19
 50.079323 /  19.890100 / 223.70 /  44.71 / 8 / 89.12 / 19-1-2022 / 20:47:02.40 / 94.06 / 21.13 / 4534.19
 50.079346 /  19.890108 / 223.80 /  44.82 / 8 / 89.46 / 19-1-2022 / 20:47:02.60 / 94.06 / 21.13 / 4534.19
 50.079430 /  19.890142 / 224.00 /  43.97 / 8 / 89.80 / 19-1-2022 / 20:47:03.40 / 94.19 / 21.13 / 4532.31
 50.079453 /  19.890152 / 224.00 /  43.65 / 8 / 90.13 / 19-1-2022 / 20:47:03.60 / 94.19 / 21.13 / 4532.31
 50.079472 /  19.890160 / 224.00 /  43.13 / 8 / 90.13 / 19-1-2022 / 20:47:03.80 / 94.19 / 21.13 / 4532.31
 50.079494 /  19.890169 / 224.00 /  42.78 / 8 / 90.13 / 19-1-2022 / 20:47:04.00 / 94.19 / 21.13 / 4532.31
 50.079514 /  19.890177 / 224.10 /  42.23 / 8 / 91.50 / 19-1-2022 / 20:47:04.20 / 94.38 / 21.19 / 4528.88
 50.079594 /  19.890209 / 224.30 /  40.52 / 8 / 91.50 / 19-1-2022 / 20:47:05.00 / 94.38 / 21.19 / 4528.88
 50.079613 /  19.890217 / 224.40 /  40.06 / 8 / 91.82 / 19-1-2022 / 20:47:05.20 / 94.50 / 21.19 / 4527.00
 50.079632 /  19.890224 / 224.40 /  39.54 / 8 / 91.50 / 19-1-2022 / 20:47:05.40 / 94.50 / 21.19 / 4527.00
 50.079651 /  19.890232 / 224.50 /  39.15 / 8 / 91.50 / 19-1-2022 / 20:47:05.60 / 94.50 / 21.19 / 4527.00
 50.079670 /  19.890240 / 224.60 /  39.08 / 8 / 92.17 / 19-1-2022 / 20:47:05.80 / 94.50 / 21.19 / 4527.00
 50.079742 /  19.890270 / 224.90 /  38.19 / 8 / 90.13 / 19-1-2022 / 20:47:06.60 / 94.63 / 21.19 / 4524.88
 50.079762 /  19.890278 / 224.90 /  38.23 / 8 / 90.47 / 19-1-2022 / 20:47:06.80 / 94.63 / 21.19 / 4524.88
 50.079781 /  19.890287 / 225.10 /  38.58 / 8 / 88.79 / 19-1-2022 / 20:47:07.00 / 94.63 / 21.19 / 4524.88
 50.079800 /  19.890295 / 225.20 /  38.63 / 8 / 90.82 / 19-1-2022 / 20:47:07.20 / 94.63 / 21.19 / 4524.88
 50.079815 /  19.890303 / 225.20 /  39.10 / 8 / 90.82 / 19-1-2022 / 20:47:07.40 / 94.81 / 21.25 / 4521.44
 50.079887 /  19.890347 / 225.60 /  39.11 / 8 / 91.16 / 19-1-2022 / 20:47:08.20 / 94.81 / 21.25 / 4521.44
 50.079906 /  19.890360 / 225.70 /  39.23 / 8 / 90.82 / 19-1-2022 / 20:47:08.40 / 94.94 / 21.25 / 4519.56
 50.079922 /  19.890375 / 225.80 /  39.13 / 8 / 91.16 / 19-1-2022 / 20:47:08.60 / 94.94 / 21.25 / 4519.56
 50.079941 /  19.890392 / 225.90 /  38.37 / 8 / 90.82 / 19-1-2022 / 20:47:08.80 / 94.94 / 21.25 / 4519.56
 50.079956 /  19.890408 / 226.10 /  38.39 / 8 / 90.82 / 19-1-2022 / 20:47:09.00 / 94.94 / 21.25 / 4519.56
 50.080017 /  19.890512 / 226.50 /  36.32 / 8 / 89.12 / 19-1-2022 / 20:47:10.00 / 95.06 / 21.31 / 4517.44
 50.080029 /  19.890537 / 226.40 /  35.98 / 8 / 90.13 / 19-1-2022 / 20:47:10.20 / 95.06 / 21.31 / 4517.44
 50.080036 /  19.890562 / 226.50 /  35.85 / 8 / 89.46 / 19-1-2022 / 20:47:10.40 / 95.06 / 21.31 / 4517.44
 50.080044 /  19.890589 / 226.40 /  35.84 / 8 / 89.12 / 19-1-2022 / 20:47:10.60 / 95.06 / 21.31 / 4517.44
 50.080051 /  19.890614 / 226.40 /  35.76 / 8 / 90.47 / 19-1-2022 / 20:47:10.80 / 95.25 / 21.31 / 4514.00
 50.080067 /  19.890724 / 226.30 /  36.58 / 8 / 89.12 / 19-1-2022 / 20:47:11.60 / 95.25 / 21.31 / 4514.00
 50.080067 /  19.890751 / 226.30 /  36.56 / 8 / 89.12 / 19-1-2022 / 20:47:11.80 / 95.38 / 21.38 / 4512.13
 50.080067 /  19.890779 / 226.30 /  36.52 / 8 / 88.79 / 19-1-2022 / 20:47:12.00 / 95.38 / 21.38 / 4512.13
 50.080070 /  19.890808 / 226.30 /  36.19 / 8 / 89.12 / 19-1-2022 / 20:47:12.20 / 95.38 / 21.38 / 4512.13
 50.080070 /  19.890835 / 226.30 /  36.15 / 8 / 89.46 / 19-1-2022 / 20:47:12.40 / 95.38 / 21.38 / 4512.13
 50.080074 /  19.890945 / 226.50 /  35.26 / 8 / 89.80 / 19-1-2022 / 20:47:13.20 / 95.56 / 21.38 / 4508.69
 50.080074 /  19.890972 / 226.50 /  34.78 / 8 / 90.13 / 19-1-2022 / 20:47:13.40 / 95.56 / 21.38 / 4508.69
 50.080074 /  19.890999 / 226.50 /  34.82 / 8 / 90.13 / 19-1-2022 / 20:47:13.60 / 95.56 / 21.38 / 4508.69
 50.080078 /  19.891026 / 226.60 /  34.34 / 8 / 90.47 / 19-1-2022 / 20:47:13.80 / 95.56 / 21.38 / 4508.69
 50.080078 /  19.891052 / 226.60 /  34.65 / 8 / 89.80 / 19-1-2022 / 20:47:14.00 / 95.69 / 21.44 / 4506.81
 50.080086 /  19.891157 / 226.70 /  34.19 / 8 / 89.46 / 19-1-2022 / 20:47:14.80 / 95.69 / 21.44 / 4506.81
 50.080090 /  19.891182 / 226.70 /  34.10 / 8 / 89.12 / 19-1-2022 / 20:47:15.00 / 95.88 / 21.44 / 4503.38
 50.080093 /  19.891209 / 226.80 /  33.71 / 8 / 89.46 / 19-1-2022 / 20:47:15.20 / 95.88 / 21.44 / 4503.38
 50.080097 /  19.891233 / 226.90 /  33.61 / 8 / 89.12 / 19-1-2022 / 20:47:15.40 / 95.88 / 21.44 / 4503.38
 50.080105 /  19.891256 / 227.00 /  33.32 / 8 / 88.79 / 19-1-2022 / 20:47:15.60 / 95.88 / 21.44 / 4503.38
 50.080132 /  19.891375 / 227.20 /  31.98 / 8 / 90.47 / 19-1-2022 / 20:47:16.60 / 96.00 / 21.50 / 4501.50
 50.080139 /  19.891397 / 227.20 /  32.06 / 8 / 90.47 / 19-1-2022 / 20:47:16.80 / 96.00 / 21.50 / 4501.50
 50.080147 /  19.891420 / 227.30 /  32.82 / 8 / 90.47 / 19-1-2022 / 20:47:17.00 / 96.00 / 21.50 / 4501.50
 50.080154 /  19.891441 / 227.40 /  32.50 / 8 / 90.47 / 19-1-2022 / 20:47:17.20 / 96.00 / 21.50 / 4501.50
 50.080162 /  19.891462 / 227.40 /  31.58 / 8 / 92.84 / 19-1-2022 / 20:47:17.40 / 96.13 / 21.44 / 4499.38
 50.080200 /  19.891542 / 227.60 /  30.72 / 8 / 92.84 / 19-1-2022 / 20:47:18.20 / 96.13 / 21.44 / 4499.38
 50.080212 /  19.891560 / 227.70 /  29.69 / 8 / 94.53 / 19-1-2022 / 20:47:18.40 / 96.31 / 21.50 / 4495.94
 50.080223 /  19.891577 / 227.70 /  30.04 / 8 / 94.53 / 19-1-2022 / 20:47:18.60 / 96.31 / 21.50 / 4495.94
 50.080231 /  19.891594 / 227.80 /  29.95 / 8 / 94.86 / 19-1-2022 / 20:47:18.80 / 96.31 / 21.50 / 4495.94
 50.080242 /  19.891609 / 227.80 /  29.37 / 8 / 94.53 / 19-1-2022 / 20:47:19.00 / 96.31 / 21.50 / 4495.94
 50.080288 /  19.891666 / 227.90 /  29.09 / 8 / 94.86 / 19-1-2022 / 20:47:19.80 / 96.44 / 21.50 / 4494.06
 50.080299 /  19.891678 / 228.00 /  29.13 / 8 / 94.86 / 19-1-2022 / 20:47:20.00 / 96.44 / 21.50 / 4494.06
 50.080315 /  19.891691 / 228.00 /  29.67 / 8 / 94.86 / 19-1-2022 / 20:47:20.20 / 96.44 / 21.50 / 4494.06
 50.080326 /  19.891703 / 228.10 /  29.67 / 8 / 93.85 / 19-1-2022 / 20:47:20.40 / 96.44 / 21.50 / 4494.06
 50.080338 /  19.891714 / 228.10 /  29.04 / 8 / 94.19 / 19-1-2022 / 20:47:20.60 / 96.56 / 21.56 / 4491.94
 50.080391 /  19.891758 / 228.40 /  28.65 / 8 / 93.85 / 19-1-2022 / 20:47:21.40 / 96.56 / 21.56 / 4491.94
 50.080402 /  19.891768 / 228.40 /  28.63 / 8 / 93.52 / 19-1-2022 / 20:47:21.60 / 96.75 / 21.56 / 4488.50
 50.080414 /  19.891779 / 228.60 /  28.61 / 8 / 93.85 / 19-1-2022 / 20:47:21.80 / 96.75 / 21.56 / 4488.50
 50.080429 /  19.891787 / 228.60 /  27.76 / 8 / 93.52 / 19-1-2022 / 20:47:22.00 / 96.75 / 21.56 / 4488.50
 50.080441 /  19.891794 / 228.70 /  27.13 / 8 / 92.84 / 19-1-2022 / 20:47:22.20 / 96.75 / 21.56 / 4488.50
 50.080490 /  19.891827 / 228.70 /  26.28 / 8 / 95.54 / 19-1-2022 / 20:47:23.00 / 96.88 / 21.63 / 4486.63
 50.080505 /  19.891838 / 228.70 /  25.30 / 8 / 95.87 / 19-1-2022 / 20:47:23.20 / 96.88 / 21.63 / 4486.63
 50.080517 /  19.891848 / 228.70 /  24.76 / 8 / 94.53 / 19-1-2022 / 20:47:23.40 / 96.88 / 21.63 / 4486.63
 50.080528 /  19.891855 / 228.60 /  24.76 / 8 / 94.86 / 19-1-2022 / 20:47:23.60 / 96.88 / 21.63 / 4486.63
 50.080544 /  19.891861 / 228.60 /  24.61 / 8 / 95.20 / 19-1-2022 / 20:47:23.80 / 97.06 / 21.63 / 4483.19
 50.080585 /  19.891880 / 228.60 /  22.98 / 8 / 93.85 / 19-1-2022 / 20:47:24.60 / 97.06 / 21.63 / 4483.19
 50.080597 /  19.891886 / 228.60 /  22.96 / 8 / 93.85 / 19-1-2022 / 20:47:24.80 / 97.19 / 21.69 / 4481.31
 50.080608 /  19.891888 / 228.80 /  22.65 / 8 / 93.85 / 19-1-2022 / 20:47:25.00 / 97.19 / 21.69 / 4481.31
 50.080620 /  19.891893 / 228.70 /  22.17 / 8 / 93.52 / 19-1-2022 / 20:47:25.20 / 97.19 / 21.69 / 4481.31
 50.080627 /  19.891899 / 228.70 /  22.02 / 8 / 94.19 / 19-1-2022 / 20:47:25.40 / 97.19 / 21.69 / 4481.31
 50.080669 /  19.891920 / 228.60 /  20.35 / 8 / 93.85 / 19-1-2022 / 20:47:26.20 / 97.31 / 21.69 / 4479.19
 50.080677 /  19.891926 / 228.60 /  19.96 / 8 / 94.53 / 19-1-2022 / 20:47:26.40 / 97.31 / 21.69 / 4479.19
 50.080688 /  19.891930 / 228.60 /  19.83 / 8 / 94.53 / 19-1-2022 / 20:47:26.60 / 97.31 / 21.69 / 4479.19
 50.080696 /  19.891935 / 228.50 /  18.58 / 8 / 94.53 / 19-1-2022 / 20:47:26.80 / 97.31 / 21.69 / 4479.19
 50.080704 /  19.891939 / 228.50 /  18.21 / 8 / 94.19 / 19-1-2022 / 20:47:27.00 / 97.44 / 21.75 / 4477.06
 50.080734 /  19.891958 / 228.50 /  15.70 / 8 / 93.85 / 19-1-2022 / 20:47:27.80 / 97.44 / 21.75 / 4477.06
 50.080742 /  19.891964 / 228.40 /  14.80 / 8 / 93.85 / 19-1-2022 / 20:47:28.00 / 97.56 / 21.75 / 4474.94
 50.080746 /  19.891968 / 228.30 /  14.83 / 8 / 93.85 / 19-1-2022 / 20:47:28.20 / 97.56 / 21.75 / 4474.94
 50.080753 /  19.891973 / 228.30 /  14.52 / 8 / 94.19 / 19-1-2022 / 20:47:28.40 / 97.56 / 21.75 / 4474.94
 50.080761 /  19.891979 / 228.30 /  13.82 / 8 / 94.53 / 19-1-2022 / 20:47:28.60 / 97.56 / 21.75 / 4474.94
 50.080780 /  19.891994 / 228.30 /  12.35 / 8 / 94.86 / 19-1-2022 / 20:47:29.40 / 97.69 / 21.75 / 4472.81
 50.080784 /  19.891996 / 228.30 /  12.26 / 8 / 94.86 / 19-1-2022 / 20:47:29.60 / 97.69 / 21.75 / 4472.81
 50.080791 /  19.892000 / 228.30 /  11.87 / 8 / 95.20 / 19-1-2022 / 20:47:29.80 / 97.69 / 21.75 / 4472.81
 50.080795 /  19.892004 / 228.30 /  11.93 / 8 / 94.86 / 19-1-2022 / 20:47:30.00 / 97.69 / 21.75 / 4472.81
 50.080803 /  19.892002 / 228.10 /  11.59 / 8 / 95.54 / 19-1-2022 / 20:47:30.20 / 97.88 / 21.81 / 4469.38
 50.080826 /  19.892017 / 227.30 /  11.78 / 8 / 95.54 / 19-1-2022 / 20:47:31.00 / 97.88 / 21.81 / 4469.38
 50.080833 /  19.892021 / 227.10 /  11.83 / 8 / 95.54 / 19-1-2022 / 20:47:31.20 / 98.00 / 21.81 / 4467.50
 50.080837 /  19.892029 / 227.00 /  12.17 / 8 / 95.54 / 19-1-2022 / 20:47:31.40 / 98.00 / 21.81 / 4467.50
 50.080841 /  19.892033 / 226.90 /  12.22 / 8 / 95.87 / 19-1-2022 / 20:47:31.60 / 98.00 / 21.81 / 4467.50
 50.080845 /  19.892040 / 226.90 /  11.87 / 8 / 96.55 / 19-1-2022 / 20:47:31.80 / 98.00 / 21.81 / 4467.50
 50.080864 /  19.892071 / 226.50 /  13.35 / 8 / 94.86 / 19-1-2022 / 20:47:32.60 / 98.13 / 21.81 / 4465.38
 50.080868 /  19.892078 / 226.40 /  13.46 / 8 / 94.86 / 19-1-2022 / 20:47:32.80 / 98.13 / 21.81 / 4465.38
 50.080872 /  19.892086 / 226.30 /  14.39 / 8 / 94.86 / 19-1-2022 / 20:47:33.00 / 98.13 / 21.81 / 4465.38
 50.080875 /  19.892097 / 226.30 /  15.30 / 8 / 93.85 / 19-1-2022 / 20:47:33.20 / 98.13 / 21.81 / 4465.38
 50.080879 /  19.892107 / 226.20 /  15.69 / 8 / 95.20 / 19-1-2022 / 20:47:33.40 / 98.25 / 21.88 / 4463.25
 50.080898 /  19.892157 / 225.70 /  19.09 / 8 / 95.20 / 19-1-2022 / 20:47:34.20 / 98.25 / 21.88 / 4463.25
 50.080898 /  19.892172 / 225.60 /  19.87 / 8 / 95.20 / 19-1-2022 / 20:47:34.40 / 98.38 / 21.88 / 4461.13
 50.080902 /  19.892189 / 225.50 /  20.78 / 8 / 96.21 / 19-1-2022 / 20:47:34.60 / 98.38 / 21.88 / 4461.13
 50.080906 /  19.892204 / 225.40 /  21.17 / 8 / 95.54 / 19-1-2022 / 20:47:34.80 / 98.38 / 21.88 / 4461.13
 50.080906 /  19.892221 / 225.30 /  22.17 / 8 / 95.87 / 19-1-2022 / 20:47:35.00 / 98.38 / 21.88 / 4461.13
 50.080898 /  19.892294 / 225.00 /  25.04 / 8 / 94.53 / 19-1-2022 / 20:47:35.80 / 98.50 / 21.94 / 4459.00
 50.080898 /  19.892313 / 224.90 /  25.97 / 8 / 94.53 / 19-1-2022 / 20:47:36.00 / 98.50 / 21.94 / 4459.00
 50.080894 /  19.892334 / 224.80 /  27.09 / 8 / 94.53 / 19-1-2022 / 20:47:36.20 / 98.50 / 21.94 / 4459.00
 50.080894 /  19.892353 / 224.70 /  27.74 / 8 / 93.18 / 19-1-2022 / 20:47:36.40 / 98.50 / 21.94 / 4459.00
 50.080891 /  19.892376 / 224.60 /  29.04 / 8 / 92.51 / 19-1-2022 / 20:47:36.60 / 98.63 / 21.94 / 4456.88
 50.080875 /  19.892467 / 224.30 /  32.97 / 8 / 92.51 / 19-1-2022 / 20:47:37.40 / 98.63 / 21.94 / 4456.88
 50.080872 /  19.892494 / 224.20 /  32.98 / 8 / 91.82 / 19-1-2022 / 20:47:37.60 / 98.81 / 21.94 / 4453.44
 50.080868 /  19.892519 / 224.20 /  33.63 / 8 / 93.18 / 19-1-2022 / 20:47:37.80 / 98.81 / 21.94 / 4453.44
 50.080864 /  19.892544 / 224.10 /  33.98 / 8 / 92.51 / 19-1-2022 / 20:47:38.00 / 98.81 / 21.94 / 4453.44
 50.080860 /  19.892570 / 224.00 /  34.39 / 8 / 92.51 / 19-1-2022 / 20:47:38.20 / 98.81 / 21.94 / 4453.44
 50.080849 /  19.892677 / 223.80 /  35.78 / 8 / 92.51 / 19-1-2022 / 20:47:39.00 / 98.88 / 22.00 / 4452.88
 50.080845 /  19.892704 / 223.70 /  36.56 / 8 / 93.52 / 19-1-2022 / 20:47:39.20 / 98.88 / 22.00 / 4452.88
 50.080845 /  19.892731 / 223.70 /  36.60 / 8 / 94.86 / 19-1-2022 / 20:47:39.40 / 98.88 / 22.00 / 4452.88
 50.080841 /  19.892757 / 223.60 /  36.93 / 8 / 94.86 / 19-1-2022 / 20:47:39.60 / 98.88 / 22.00 / 4452.88
 50.080837 /  19.892784 / 223.60 /  37.24 / 8 / 94.53 / 19-1-2022 / 20:47:39.80 / 99.06 / 22.00 / 4449.19
 50.080811 /  19.892893 / 223.50 /  38.28 / 8 / 94.86 / 19-1-2022 / 20:47:40.60 / 99.06 / 22.00 / 4449.19
 50.080807 /  19.892921 / 223.50 /  38.69 / 8 / 95.20 / 19-1-2022 / 20:47:40.80 / 99.19 / 22.00 / 4447.31
 50.080799 /  19.892948 / 223.50 /  38.71 / 8 / 95.20 / 19-1-2022 / 20:47:41.00 / 99.19 / 22.00 / 4447.31
 50.080791 /  19.892977 / 223.50 /  38.82 / 8 / 95.20 / 19-1-2022 / 20:47:41.20 / 99.19 / 22.00 / 4447.31
 50.080784 /  19.893005 / 223.40 /  39.23 / 8 / 95.54 / 19-1-2022 / 20:47:41.40 / 99.19 / 22.00 / 4447.31
 50.080753 /  19.893116 / 223.40 /  39.89 / 8 / 95.87 / 19-1-2022 / 20:47:42.20 / 99.31 / 22.06 / 4445.19
 50.080746 /  19.893145 / 223.40 /  39.98 / 8 / 95.87 / 19-1-2022 / 20:47:42.40 / 99.31 / 22.06 / 4445.19
 50.080738 /  19.893173 / 223.40 /  40.06 / 8 / 95.87 / 19-1-2022 / 20:47:42.60 / 99.31 / 22.06 / 4445.19
 50.080730 /  19.893202 / 223.30 /  40.19 / 8 / 96.21 / 19-1-2022 / 20:47:42.80 / 99.31 / 22.06 / 4445.19
 50.080723 /  19.893230 / 223.30 /  40.69 / 8 / 96.21 / 19-1-2022 / 20:47:43.00 / 99.44 / 22.13 / 4443.06
 50.080685 /  19.893341 / 223.30 /  40.97 / 8 / 96.21 / 19-1-2022 / 20:47:43.80 / 99.44 / 22.13 / 4443.06
 50.080673 /  19.893368 / 223.30 /  40.95 / 8 / 96.55 / 19-1-2022 / 20:47:44.00 / 99.63 / 22.13 / 4439.63
 50.080666 /  19.893396 / 223.40 /  41.00 / 8 / 95.87 / 19-1-2022 / 20:47:44.20 / 99.63 / 22.13 / 4439.63
 50.080658 /  19.893423 / 223.30 /  40.87 / 8 / 97.22 / 19-1-2022 / 20:47:44.40 / 99.63 / 22.13 / 4439.63
 50.080647 /  19.893452 / 223.30 /  40.86 / 8 / 96.89 / 19-1-2022 / 20:47:44.60 / 99.63 / 22.13 / 4439.63
 50.080608 /  19.893560 / 223.00 /  39.87 / 8 / 97.22 / 19-1-2022 / 20:47:45.40 / 99.75 / 22.13 / 4437.75
 50.080601 /  19.893587 / 223.00 /  39.78 / 8 / 96.55 / 19-1-2022 / 20:47:45.60 / 99.75 / 22.13 / 4437.75
 50.080593 /  19.893614 / 223.00 /  39.35 / 8 / 96.55 / 19-1-2022 / 20:47:45.80 / 99.75 / 22.13 / 4437.75
 50.080582 /  19.893641 / 223.00 /  39.26 / 8 / 96.89 / 19-1-2022 / 20:47:46.00 / 99.75 / 22.13 / 4437.75
 50.080570 /  19.893667 / 222.90 /  38.87 / 8 / 96.89 / 19-1-2022 / 20:47:46.20 / 99.88 / 22.19 / 4435.63
 50.080536 /  19.893770 / 222.90 /  37.58 / 8 / 98.23 / 19-1-2022 / 20:47:47.00 / 99.88 / 22.19 / 4435.63
 50.080528 /  19.893795 / 222.80 /  37.48 / 8 / 98.23 / 19-1-2022 / 20:47:47.20 / 100.00 / 22.19 / 4433.50
 50.080517 /  19.893820 / 222.80 /  36.78 / 8 / 97.90 / 19-1-2022 / 20:47:47.40 / 100.00 / 22.19 / 4433.50
 50.080509 /  19.893845 / 222.80 /  36.78 / 8 / 97.90 / 19-1-2022 / 20:47:47.60 / 100.00 / 22.19 / 4433.50
 50.080502 /  19.893869 / 222.80 /  36.39 / 8 / 97.90 / 19-1-2022 / 20:47:47.80 / 100.00 / 22.19 / 4433.50
 50.080456 /  19.893988 / 222.60 /  32.54 / 8 / 96.89 / 19-1-2022 / 20:47:48.80 / 100.19 / 22.19 / 4430.06
 50.080448 /  19.894009 / 222.60 /  31.35 / 8 / 96.89 / 19-1-2022 / 20:47:49.00 / 100.19 / 22.19 / 4430.06
 50.080437 /  19.894028 / 222.50 /  29.80 / 8 / 96.89 / 19-1-2022 / 20:47:49.20 / 100.19 / 22.19 / 4430.06
 50.080433 /  19.894047 / 222.40 /  28.48 / 8 / 98.57 / 19-1-2022 / 20:47:49.40 / 100.19 / 22.19 / 4430.06
 50.080421 /  19.894066 / 222.30 /  27.13 / 8 / 98.57 / 19-1-2022 / 20:47:49.60 / 100.31 / 22.25 / 4428.19
 50.080402 /  19.894131 / 222.40 /  21.78 / 8 / 99.26 / 19-1-2022 / 20:47:50.40 / 100.31 / 22.25 / 4428.19
 50.080399 /  19.894144 / 222.40 /  20.98 / 8 / 98.57 / 19-1-2022 / 20:47:50.60 / 100.44 / 22.25 / 4426.06
 50.080395 /  19.894156 / 222.40 /  19.78 / 8 / 98.92 / 19-1-2022 / 20:47:50.80 / 100.44 / 22.25 / 4426.06
 50.080391 /  19.894169 / 222.40 /  18.48 / 8 / 96.89 / 19-1-2022 / 20:47:51.00 / 100.44 / 22.25 / 4426.06
 50.080387 /  19.894182 / 222.50 /  17.78 / 8 / 98.92 / 19-1-2022 / 20:47:51.20 / 100.44 / 22.25 / 4426.06
 50.080379 /  19.894226 / 223.10 /  15.19 / 8 / 98.23 / 19-1-2022 / 20:47:52.00 / 100.56 / 22.31 / 4423.94
 50.080376 /  19.894236 / 223.20 /  15.22 / 8 / 99.26 / 19-1-2022 / 20:47:52.20 / 100.56 / 22.31 / 4423.94
 50.080376 /  19.894243 / 223.30 /  15.13 / 8 / 99.59 / 19-1-2022 / 20:47:52.40 / 100.56 / 22.31 / 4423.94
 50.080372 /  19.894253 / 223.40 /  14.50 / 8 / 98.92 / 19-1-2022 / 20:47:52.60 / 100.56 / 22.31 / 4423.94
 50.080372 /  19.894264 / 223.40 /  13.89 / 8 / 99.26 / 19-1-2022 / 20:47:52.80 / 100.75 / 22.31 / 4420.50
 50.080360 /  19.894291 / 223.50 /  10.24 / 8 / 97.56 / 19-1-2022 / 20:47:53.60 / 100.75 / 22.31 / 4420.50
 50.080357 /  19.894299 / 223.50 / 9.06 / 8 / 97.56 / 19-1-2022 / 20:47:53.80 / 100.88 / 22.38 / 4418.63
 50.080357 /  19.894304 / 223.60 / 8.39 / 8 / 97.90 / 19-1-2022 / 20:47:54.00 / 100.88 / 22.38 / 4418.63
 50.080357 /  19.894308 / 223.60 / 7.32 / 8 / 97.90 / 19-1-2022 / 20:47:54.20 / 100.88 / 22.38 / 4418.63
 50.080353 /  19.894312 / 223.60 / 6.09 / 8 / 96.89 / 19-1-2022 / 20:47:54.40 / 100.88 / 22.38 / 4418.63
 50.080345 /  19.894318 / 223.70 / 1.30 / 8 / 97.22 / 19-1-2022 / 20:47:55.40 / 101.06 / 22.38 / 4415.19
 50.080345 /  19.894318 / 223.80 / 0.09 / 8 / 98.57 / 19-1-2022 / 20:47:55.60 / 101.06 / 22.38 / 4415.19
 50.080345 /  19.894318 / 223.80 / 0.15 / 8 / 98.23 / 19-1-2022 / 20:47:55.80 / 101.06 / 22.38 / 4415.19
 50.080345 /  19.894318 / 223.60 / 0.11 / 8 / 98.23 / 19-1-2022 / 20:47:56.00 / 101.06 / 22.38 / 4415.19
 50.080345 /  19.894318 / 223.50 / 0.09 / 8 / 97.90 / 19-1-2022 / 20:47:56.20 / 101.19 / 22.38 / 4413.31
 50.080345 /  19.894316 / 223.30 / 0.13 / 8 / 99.59 / 19-1-2022 / 20:47:57.00 / 101.19 / 22.38 / 4413.31
 50.080345 /  19.894314 / 223.20 / 0.19 / 8 / 99.93 / 19-1-2022 / 20:47:57.20 / 101.31 / 22.44 / 4411.19
 50.080345 /  19.894314 / 223.20 / 0.17 / 8 / 99.26 / 19-1-2022 / 20:47:57.40 / 101.31 / 22.44 / 4411.19
 50.080345 /  19.894314 / 223.00 / 0.15 / 8 / 98.92 / 19-1-2022 / 20:47:57.60 / 101.31 / 22.44 / 4411.19
 50.080345 /  19.894314 / 223.00 / 0.13 / 8 / 99.26 / 19-1-2022 / 20:47:57.80 / 101.31 / 22.44 / 4411.19
 50.080345 /  19.894314 / 222.90 / 0.02 / 8 / 97.90 / 19-1-2022 / 20:47:58.60 / 101.50 / 22.44 / 4407.75
 50.080345 /  19.894314 / 222.90 / 0.07 / 8 / 98.57 / 19-1-2022 / 20:47:58.80 / 101.50 / 22.44 / 4407.75
 50.080345 /  19.894314 / 222.90 / 0.04 / 8 / 98.57 / 19-1-2022 / 20:47:59.00 / 101.50 / 22.44 / 4407.75
 50.080345 /  19.894314 / 222.90 / 0.04 / 8 / 98.57 / 19-1-2022 / 20:47:59.20 / 101.50 / 22.44 / 4407.75
 50.080345 /  19.894314 / 222.90 / 0.09 / 8 / 97.22 / 19-1-2022 / 20:47:59.40 / 101.63 / 22.50 / 4405.88
 50.080345 /  19.894314 / 222.90 / 0.13 / 8 / 96.89 / 19-1-2022 / 20:48:00.20 / 101.63 / 22.50 / 4405.88
 50.080345 /  19.894314 / 222.90 / 0.22 / 8 / 97.56 / 19-1-2022 / 20:48:00.40 / 101.75 / 22.50 / 4403.75
 50.080345 /  19.894314 / 222.90 / 0.28 / 8 / 97.56 / 19-1-2022 / 20:48:00.60 / 101.75 / 22.50 / 4403.75
 50.080345 /  19.894314 / 222.90 / 0.28 / 8 / 97.22 / 19-1-2022 / 20:48:00.80 / 101.75 / 22.50 / 4403.75
 50.080345 /  19.894314 / 222.90 / 0.37 / 8 / 97.56 / 19-1-2022 / 20:48:01.00 / 101.75 / 22.50 / 4403.75
 50.080345 /  19.894316 / 222.90 / 0.54 / 8 / 95.20 / 19-1-2022 / 20:48:02.00 / 101.88 / 22.56 / 4401.63
 50.080345 /  19.894316 / 222.90 / 0.00 / 8 / 94.86 / 19-1-2022 / 20:48:02.20 / 101.88 / 22.56 / 4401.63
 50.080345 /  19.894316 / 222.90 / 0.00 / 8 / 87.44 / 19-1-2022 / 20:48:02.40 / 101.88 / 22.56 / 4401.63
 50.080345 /  19.894316 / 222.90 / 0.00 / 8 / 87.44 / 19-1-2022 / 20:48:02.60 / 101.88 / 22.56 / 4401.63
 50.080345 /  19.894316 / 222.90 / 0.00 / 8 / 87.78 / 19-1-2022 / 20:48:02.80 / 102.06 / 22.56 / 4398.14
 50.080341 /  19.894318 / 222.90 / 0.87 / 8 / 89.80 / 19-1-2022 / 20:48:03.60 / 102.06 / 22.56 / 4398.14
 50.080341 /  19.894318 / 222.90 / 0.94 / 8 / 89.80 / 19-1-2022 / 20:48:03.80 / 102.19 / 22.63 / 4396.12
 50.080341 /  19.894318 / 222.90 / 1.17 / 8 / 90.13 / 19-1-2022 / 20:48:04.00 / 102.19 / 22.63 / 4396.12
 50.080341 /  19.894320 / 222.90 / 1.02 / 8 / 89.80 / 19-1-2022 / 20:48:04.20 / 102.19 / 22.63 / 4396.12
 50.080341 /  19.894320 / 222.90 / 1.22 / 8 / 94.53 / 19-1-2022 / 20:48:04.40 / 102.19 / 22.63 / 4396.12
 50.080341 /  19.894323 / 223.00 / 0.87 / 8 / 93.85 / 19-1-2022 / 20:48:05.20 / 102.31 / 22.63 / 4393.75
 50.080341 /  19.894323 / 223.00 / 0.93 / 8 / 93.18 / 19-1-2022 / 20:48:05.40 / 102.31 / 22.63 / 4393.75
 50.080341 /  19.894325 / 223.00 / 1.06 / 8 / 94.19 / 19-1-2022 / 20:48:05.60 / 102.31 / 22.63 / 4393.75
 50.080341 /  19.894325 / 223.00 / 0.98 / 8 / 93.85 / 19-1-2022 / 20:48:05.80 / 102.31 / 22.63 / 4393.75
 50.080338 /  19.894327 / 223.00 / 1.02 / 8 / 93.52 / 19-1-2022 / 20:48:06.00 / 102.50 / 22.63 / 4389.93
 50.080338 /  19.894329 / 223.10 / 0.54 / 8 / 94.53 / 19-1-2022 / 20:48:06.80 / 102.50 / 22.63 / 4389.93
 50.080338 /  19.894329 / 223.10 / 0.39 / 8 / 94.53 / 19-1-2022 / 20:48:07.00 / 102.63 / 22.69 / 4387.57
 50.080338 /  19.894329 / 223.10 / 0.09 / 8 / 94.86 / 19-1-2022 / 20:48:07.20 / 102.63 / 22.69 / 4387.57
 50.080338 /  19.894329 / 223.10 / 0.15 / 8 / 93.52 / 19-1-2022 / 20:48:07.40 / 102.63 / 22.69 / 4387.57
 50.080338 /  19.894329 / 223.10 / 0.07 / 8 / 93.52 / 19-1-2022 / 20:48:07.60 / 102.63 / 22.69 / 4387.57
 50.080338 /  19.894329 / 223.10 / 0.04 / 8 / 95.54 / 19-1-2022 / 20:48:08.60 / 102.75 / 22.69 / 4384.86
 50.080338 /  19.894329 / 223.10 / 0.00 / 8 / 95.20 / 19-1-2022 / 20:48:08.80 / 102.75 / 22.69 / 4384.86
 50.080338 /  19.894329 / 223.10 / 0.00 / 8 / 95.54 / 19-1-2022 / 20:48:09.00 / 102.75 / 22.69 / 4384.86
 50.080338 /  19.894329 / 223.10 / 0.04 / 8 / 94.86 / 19-1-2022 / 20:48:09.20 / 102.75 / 22.69 / 4384.86
 50.080338 /  19.894329 / 223.10 / 0.07 / 8 / 97.22 / 19-1-2022 / 20:48:09.40 / 102.94 / 22.75 / 4380.70
 50.080338 /  19.894329 / 223.10 / 0.04 / 8 / 97.56 / 19-1-2022 / 20:48:10.20 / 102.94 / 22.75 / 4380.70
 50.080338 /  19.894329 / 223.10 / 0.04 / 8 / 98.57 / 19-1-2022 / 20:48:10.40 / 103.06 / 22.75 / 4378.00
 50.080338 /  19.894329 / 223.10 / 0.11 / 8 / 98.57 / 19-1-2022 / 20:48:10.60 / 103.06 / 22.75 / 4378.00
 50.080338 /  19.894329 / 223.10 / 0.02 / 8 / 98.57 / 19-1-2022 / 20:48:10.80 / 103.06 / 22.75 / 4378.00
 50.080338 /  19.894329 / 223.10 / 0.02 / 8 / 98.57 / 19-1-2022 / 20:48:11.00 / 103.06 / 22.75 / 4378.00
 50.080338 /  19.894329 / 223.10 / 0.06 / 8 / 98.92 / 19-1-2022 / 20:48:11.80 / 103.19 / 22.81 / 4374.96
 50.080338 /  19.894329 / 223.10 / 0.04 / 8 / 98.92 / 19-1-2022 / 20:48:12.00 / 103.19 / 22.81 / 4374.96
 50.080338 /  19.894329 / 223.10 / 0.09 / 8 / 98.92 / 19-1-2022 / 20:48:12.20 / 103.19 / 22.81 / 4374.96
 50.080338 /  19.894329 / 223.10 / 0.07 / 8 / 97.90 / 19-1-2022 / 20:48:12.40 / 103.19 / 22.81 / 4374.96
 50.080338 /  19.894329 / 223.10 / 0.04 / 8 / 97.90 / 19-1-2022 / 20:48:12.60 / 103.31 / 22.81 / 4371.81
 50.080338 /  19.894329 / 223.10 / 0.02 / 8 / 96.89 / 19-1-2022 / 20:48:13.40 / 103.31 / 22.81 / 4371.81
 50.080338 /  19.894329 / 223.10 / 0.04 / 8 / 96.55 / 19-1-2022 / 20:48:13.60 / 103.50 / 22.88 / 4367.22
 50.080338 /  19.894329 / 223.10 / 0.07 / 8 / 97.56 / 19-1-2022 / 20:48:13.80 / 103.50 / 22.88 / 4367.22
 50.080338 /  19.894329 / 223.10 / 0.04 / 8 / 96.89 / 19-1-2022 / 20:48:14.00 / 103.50 / 22.88 / 4367.22
 50.080338 /  19.894329 / 223.10 / 0.04 / 8 / 96.89 / 19-1-2022 / 20:48:14.20 / 103.50 / 22.88 / 4367.22
 50.080338 /  19.894329 / 223.20 / 0.02 / 8 / 96.89 / 19-1-2022 / 20:48:15.20 / 103.63 / 22.88 / 4364.08
 50.080338 /  19.894329 / 223.20 / 0.07 / 8 / 97.56 / 19-1-2022 / 20:48:15.40 / 103.63 / 22.88 / 4364.08
 50.080338 /  19.894329 / 223.20 / 0.02 / 8 / 97.22 / 19-1-2022 / 20:48:15.60 / 103.63 / 22.88 / 4364.08
 50.080338 /  19.894329 / 223.20 / 0.07 / 8 / 97.56 / 19-1-2022 / 20:48:15.80 / 103.63 / 22.88 / 4364.08
 50.080338 /  19.894329 / 223.20 / 0.06 / 8 / 97.22 / 19-1-2022 / 20:48:16.00 / 103.75 / 22.88 / 4360.60
 50.080338 /  19.894329 / 223.20 / 0.04 / 8 / 98.23 / 19-1-2022 / 20:48:16.80 / 103.75 / 22.88 / 4360.60
 50.080338 /  19.894329 / 223.20 / 0.06 / 8 / 97.90 / 19-1-2022 / 20:48:17.00 / 103.88 / 22.94 / 4357.03
 50.080338 /  19.894329 / 223.20 / 0.02 / 8 / 97.90 / 19-1-2022 / 20:48:17.20 / 103.88 / 22.94 / 4357.03
 50.080338 /  19.894329 / 223.20 / 0.00 / 8 / 98.23 / 19-1-2022 / 20:48:17.40 / 103.88 / 22.94 / 4357.03
 50.080338 /  19.894329 / 223.20 / 0.02 / 8 / 97.90 / 19-1-2022 / 20:48:17.60 / 103.88 / 22.94 / 4357.03
 50.080338 /  19.894329 / 223.20 / 0.04 / 8 / 98.57 / 19-1-2022 / 20:48:18.40 / 104.00 / 22.94 / 4353.35
 50.080338 /  19.894329 / 223.20 / 0.07 / 8 / 98.57 / 19-1-2022 / 20:48:18.60 / 104.00 / 22.94 / 4353.35
 50.080338 /  19.894329 / 223.20 / 0.06 / 8 / 98.57 / 19-1-2022 / 20:48:18.80 / 104.00 / 22.94 / 4353.35
 50.080338 /  19.894329 / 223.20 / 0.06 / 8 / 98.57 / 19-1-2022 / 20:48:19.00 / 104.00 / 22.94 / 4353.35
 50.080338 /  19.894329 / 223.20 / 0.07 / 8 / 98.57 / 19-1-2022 / 20:48:19.20 / 104.19 / 23.00 / 4348.22
 50.080338 /  19.894329 / 223.20 / 0.04 / 8 / 97.22 / 19-1-2022 / 20:48:20.00 / 104.19 / 23.00 / 4348.22
 50.080338 /  19.894329 / 223.20 / 0.00 / 8 / 97.22 / 19-1-2022 / 20:48:20.20 / 104.31 / 23.00 / 4344.55
 50.080338 /  19.894329 / 223.20 / 0.04 / 8 / 97.56 / 19-1-2022 / 20:48:20.40 / 104.31 / 23.00 / 4344.55
 50.080338 /  19.894329 / 223.20 / 0.02 / 8 / 97.22 / 19-1-2022 / 20:48:20.60 / 104.31 / 23.00 / 4344.55
 50.080338 /  19.894329 / 223.20 / 0.06 / 8 / 97.22 / 19-1-2022 / 20:48:20.80 / 104.31 / 23.00 / 4344.55
 50.080338 /  19.894329 / 223.20 / 0.07 / 8 / 93.85 / 19-1-2022 / 20:48:21.80 / 104.44 / 23.06 / 4340.54
 50.080338 /  19.894329 / 223.20 / 0.07 / 8 / 93.18 / 19-1-2022 / 20:48:22.00 / 104.44 / 23.06 / 4340.54
 50.080338 /  19.894329 / 223.20 / 0.06 / 8 / 93.52 / 19-1-2022 / 20:48:22.20 / 104.44 / 23.06 / 4340.54
 50.080338 /  19.894329 / 223.20 / 0.07 / 8 / 91.50 / 19-1-2022 / 20:48:22.40 / 104.44 / 23.06 / 4340.54
 50.080338 /  19.894329 / 223.20 / 0.07 / 8 / 91.82 / 19-1-2022 / 20:48:22.60 / 104.63 / 23.06 / 4335.07
 50.080338 /  19.894329 / 223.20 / 2.41 / 8 / 96.55 / 19-1-2022 / 20:48:23.40 / 104.63 / 23.06 / 4335.07
 50.080334 /  19.894329 / 223.20 / 4.37 / 8 / 97.56 / 19-1-2022 / 20:48:23.60 / 104.75 / 23.13 / 4331.07
 50.080334 /  19.894333 / 223.20 / 5.93 / 8 / 96.55 / 19-1-2022 / 20:48:23.80 / 104.75 / 23.13 / 4331.07
 50.080330 /  19.894337 / 223.20 / 6.87 / 8 / 96.21 / 19-1-2022 / 20:48:24.00 / 104.75 / 23.13 / 4331.07
 50.080330 /  19.894342 / 223.20 / 8.32 / 8 / 96.55 / 19-1-2022 / 20:48:24.20 / 104.75 / 23.13 / 4331.07
 50.080315 /  19.894369 / 223.20 /  13.15 / 8 / 96.21 / 19-1-2022 / 20:48:25.00 / 104.88 / 23.13 / 4326.72
 50.080311 /  19.894379 / 223.20 /  13.70 / 8 / 96.55 / 19-1-2022 / 20:48:25.20 / 104.88 / 23.13 / 4326.72
 50.080307 /  19.894386 / 223.20 /  14.52 / 8 / 94.53 / 19-1-2022 / 20:48:25.40 / 104.88 / 23.13 / 4326.72
 50.080303 /  19.894396 / 223.20 /  15.11 / 8 / 94.19 / 19-1-2022 / 20:48:25.60 / 104.88 / 23.13 / 4326.72
 50.080296 /  19.894407 / 223.20 /  15.85 / 8 / 94.19 / 19-1-2022 / 20:48:25.80 / 105.00 / 23.13 / 4322.27
 50.080276 /  19.894453 / 223.20 /  19.72 / 8 / 97.56 / 19-1-2022 / 20:48:26.60 / 105.00 / 23.13 / 4322.27
 50.080273 /  19.894466 / 223.20 /  20.19 / 8 / 97.56 / 19-1-2022 / 20:48:26.80 / 105.13 / 23.19 / 4317.72
 50.080265 /  19.894480 / 223.20 /  21.22 / 8 / 97.56 / 19-1-2022 / 20:48:27.00 / 105.13 / 23.19 / 4317.72
 50.080261 /  19.894495 / 223.10 /  21.98 / 8 / 97.56 / 19-1-2022 / 20:48:27.20 / 105.13 / 23.19 / 4317.72
 50.080254 /  19.894510 / 223.10 /  23.19 / 8 / 106.33 / 19-1-2022 / 20:48:27.40 / 105.13 / 23.19 / 4317.72
 50.080219 /  19.894594 / 223.10 /  25.13 / 8 / 102.29 / 19-1-2022 / 20:48:28.40 / 105.25 / 23.19 / 4313.08
 50.080212 /  19.894611 / 223.10 /  25.06 / 8 / 102.29 / 19-1-2022 / 20:48:28.60 / 105.25 / 23.19 / 4313.08
 50.080208 /  19.894629 / 223.10 /  24.69 / 8 / 101.95 / 19-1-2022 / 20:48:28.80 / 105.25 / 23.19 / 4313.08
 50.080200 /  19.894646 / 223.10 /  25.48 / 8 / 102.29 / 19-1-2022 / 20:48:29.00 / 105.25 / 23.19 / 4313.08
 50.080193 /  19.894661 / 223.10 /  24.45 / 8 / 102.29 / 19-1-2022 / 20:48:29.20 / 105.44 / 23.25 / 4306.98
 50.080166 /  19.894737 / 223.10 /  27.24 / 8 / 98.57 / 19-1-2022 / 20:48:30.00 / 105.44 / 23.25 / 4306.98
 50.080158 /  19.894756 / 223.10 /  27.82 / 8 / 99.26 / 19-1-2022 / 20:48:30.20 / 105.56 / 23.25 / 4302.35
 50.080147 /  19.894775 / 223.10 /  28.48 / 8 / 100.27 / 19-1-2022 / 20:48:30.40 / 105.56 / 23.25 / 4302.35
 50.080139 /  19.894794 / 223.00 /  28.85 / 8 / 100.27 / 19-1-2022 / 20:48:30.60 / 105.56 / 23.25 / 4302.35
 50.080132 /  19.894815 / 223.00 /  29.56 / 8 / 99.93 / 19-1-2022 / 20:48:30.80 / 105.56 / 23.25 / 4302.35
 50.080093 /  19.894901 / 223.00 /  32.30 / 8 / 101.95 / 19-1-2022 / 20:48:31.60 / 105.69 / 23.31 / 4297.37
 50.080086 /  19.894924 / 223.00 /  32.95 / 8 / 101.95 / 19-1-2022 / 20:48:31.80 / 105.69 / 23.31 / 4297.37
 50.080078 /  19.894947 / 223.00 /  33.72 / 8 / 102.63 / 19-1-2022 / 20:48:32.00 / 105.69 / 23.31 / 4297.37
 50.080067 /  19.894970 / 223.00 /  34.45 / 8 / 101.95 / 19-1-2022 / 20:48:32.20 / 105.69 / 23.31 / 4297.37
 50.080055 /  19.894993 / 223.00 /  35.15 / 8 / 105.32 / 19-1-2022 / 20:48:32.40 / 105.81 / 23.31 / 4292.29
 50.080017 /  19.895092 / 222.80 /  37.23 / 8 / 105.66 / 19-1-2022 / 20:48:33.20 / 105.81 / 23.31 / 4292.29
 50.080006 /  19.895117 / 222.80 /  37.56 / 8 / 105.66 / 19-1-2022 / 20:48:33.40 / 106.00 / 23.38 / 4285.75
 50.079998 /  19.895144 / 222.70 /  38.11 / 8 / 105.66 / 19-1-2022 / 20:48:33.60 / 106.00 / 23.38 / 4285.75
 50.079987 /  19.895168 / 222.70 /  38.58 / 8 / 105.66 / 19-1-2022 / 20:48:33.80 / 106.00 / 23.38 / 4285.75
 50.079975 /  19.895195 / 222.60 /  38.65 / 8 / 105.66 / 19-1-2022 / 20:48:34.00 / 106.00 / 23.38 / 4285.75
 50.079926 /  19.895330 / 222.60 /  40.41 / 8 / 101.61 / 19-1-2022 / 20:48:35.00 / 106.06 / 23.38 / 4282.05
 50.079914 /  19.895357 / 222.60 /  40.10 / 8 / 100.60 / 19-1-2022 / 20:48:35.20 / 106.06 / 23.38 / 4282.05
 50.079906 /  19.895386 / 222.60 /  39.98 / 8 / 100.60 / 19-1-2022 / 20:48:35.40 / 106.06 / 23.38 / 4282.05
 50.079895 /  19.895412 / 222.50 /  39.69 / 8 / 100.60 / 19-1-2022 / 20:48:35.60 / 106.06 / 23.38 / 4282.05
 50.079884 /  19.895439 / 222.50 /  39.56 / 8 / 100.27 / 19-1-2022 / 20:48:35.80 / 106.25 / 23.38 / 4275.07
 50.079845 /  19.895540 / 222.40 /  35.60 / 8 / 104.98 / 19-1-2022 / 20:48:36.60 / 106.25 / 23.38 / 4275.07
 50.079834 /  19.895563 / 222.40 /  34.37 / 8 / 104.98 / 19-1-2022 / 20:48:36.80 / 106.38 / 23.44 / 4269.80
 50.079826 /  19.895584 / 222.20 /  33.41 / 8 / 104.98 / 19-1-2022 / 20:48:37.00 / 106.38 / 23.44 / 4269.80
 50.079819 /  19.895609 / 222.30 /  31.93 / 8 / 104.98 / 19-1-2022 / 20:48:37.20 / 106.38 / 23.44 / 4269.80
 50.079811 /  19.895630 / 222.40 /  31.54 / 8 / 104.31 / 19-1-2022 / 20:48:37.40 / 106.38 / 23.44 / 4269.80
 50.079784 /  19.895718 / 222.40 /  29.11 / 8 / 105.99 / 19-1-2022 / 20:48:38.20 / 106.50 / 23.44 / 4264.19
 50.079781 /  19.895737 / 222.40 /  28.58 / 8 / 104.98 / 19-1-2022 / 20:48:38.40 / 106.50 / 23.44 / 4264.19
 50.079777 /  19.895758 / 222.40 /  28.21 / 8 / 104.98 / 19-1-2022 / 20:48:38.60 / 106.50 / 23.44 / 4264.19
 50.079773 /  19.895779 / 222.50 /  28.26 / 8 / 104.65 / 19-1-2022 / 20:48:38.80 / 106.50 / 23.44 / 4264.19
 50.079765 /  19.895798 / 222.50 /  27.93 / 8 / 104.98 / 19-1-2022 / 20:48:39.00 / 106.63 / 23.50 / 4258.49
 50.079742 /  19.895876 / 222.60 /  27.61 / 8 / 102.96 / 19-1-2022 / 20:48:39.80 / 106.63 / 23.50 / 4258.49
 50.079735 /  19.895895 / 222.60 /  27.48 / 8 / 102.96 / 19-1-2022 / 20:48:40.00 / 106.81 / 23.50 / 4251.32
 50.079727 /  19.895914 / 222.70 /  27.39 / 8 / 103.30 / 19-1-2022 / 20:48:40.20 / 106.81 / 23.50 / 4251.32
 50.079723 /  19.895933 / 222.60 /  27.00 / 8 / 100.94 / 19-1-2022 / 20:48:40.40 / 106.81 / 23.50 / 4251.32
 50.079712 /  19.895952 / 222.60 /  26.72 / 8 / 100.94 / 19-1-2022 / 20:48:40.60 / 106.81 / 23.50 / 4251.32
 50.079681 /  19.896042 / 222.50 /  23.93 / 8 / 96.89 / 19-1-2022 / 20:48:41.60 / 106.88 / 23.50 / 4246.99
 50.079674 /  19.896059 / 222.50 /  22.82 / 8 / 96.89 / 19-1-2022 / 20:48:41.80 / 106.88 / 23.50 / 4246.99
 50.079670 /  19.896074 / 222.50 /  21.69 / 8 / 96.89 / 19-1-2022 / 20:48:42.00 / 106.88 / 23.50 / 4246.99
 50.079670 /  19.896091 / 222.50 /  20.61 / 8 / 96.89 / 19-1-2022 / 20:48:42.20 / 106.88 / 23.50 / 4246.99
 50.079666 /  19.896107 / 222.40 /  19.67 / 8 / 97.90 / 19-1-2022 / 20:48:42.40 / 107.06 / 23.56 / 4239.38
 50.079662 /  19.896162 / 222.40 /  16.45 / 8 / 97.56 / 19-1-2022 / 20:48:43.20 / 107.06 / 23.56 / 4239.38
 50.079666 /  19.896173 / 222.30 /  16.41 / 8 / 98.23 / 19-1-2022 / 20:48:43.40 / 107.19 / 23.63 / 4233.49
 50.079666 /  19.896185 / 222.10 /  16.45 / 8 / 99.26 / 19-1-2022 / 20:48:43.60 / 107.19 / 23.63 / 4233.49
 50.079666 /  19.896193 / 222.00 /  16.04 / 8 / 99.59 / 19-1-2022 / 20:48:43.80 / 107.19 / 23.63 / 4233.49
 50.079670 /  19.896202 / 221.90 /  15.69 / 8 / 99.59 / 19-1-2022 / 20:48:44.00 / 107.19 / 23.63 / 4233.49
 50.079681 /  19.896235 / 221.50 /  15.09 / 8 / 98.57 / 19-1-2022 / 20:48:44.80 / 107.31 / 23.63 / 4227.25
 50.079685 /  19.896244 / 221.40 /  14.46 / 8 / 98.57 / 19-1-2022 / 20:48:45.00 / 107.31 / 23.63 / 4227.25
 50.079685 /  19.896254 / 221.40 /  14.39 / 8 / 98.57 / 19-1-2022 / 20:48:45.20 / 107.31 / 23.63 / 4227.25
 50.079689 /  19.896265 / 221.30 /  14.26 / 8 / 98.57 / 19-1-2022 / 20:48:45.40 / 107.31 / 23.63 / 4227.25
 50.079697 /  19.896273 / 221.30 /  14.20 / 8 / 98.92 / 19-1-2022 / 20:48:45.60 / 107.44 / 23.69 / 4220.91
 50.079716 /  19.896297 / 221.20 /  13.04 / 8 / 98.23 / 19-1-2022 / 20:48:46.40 / 107.44 / 23.69 / 4220.91
 50.079723 /  19.896303 / 221.20 /  13.11 / 8 / 99.26 / 19-1-2022 / 20:48:46.60 / 107.56 / 23.69 / 4214.48
 50.079727 /  19.896309 / 221.10 /  12.43 / 8 / 99.26 / 19-1-2022 / 20:48:46.80 / 107.56 / 23.69 / 4214.48
 50.079735 /  19.896313 / 221.10 /  12.32 / 8 / 98.23 / 19-1-2022 / 20:48:47.00 / 107.56 / 23.69 / 4214.48
 50.079739 /  19.896317 / 221.10 /  12.33 / 8 / 98.92 / 19-1-2022 / 20:48:47.20 / 107.56 / 23.69 / 4214.48
 50.079769 /  19.896332 / 221.10 /  14.13 / 8 / 95.20 / 19-1-2022 / 20:48:48.20 / 107.69 / 23.69 / 4207.95
 50.079777 /  19.896336 / 221.10 /  15.28 / 8 / 97.56 / 19-1-2022 / 20:48:48.40 / 107.69 / 23.69 / 4207.95
 50.079784 /  19.896338 / 221.10 /  15.80 / 8 / 97.56 / 19-1-2022 / 20:48:48.60 / 107.69 / 23.69 / 4207.95
 50.079788 /  19.896338 / 221.10 /  15.87 / 8 / 97.56 / 19-1-2022 / 20:48:48.80 / 107.69 / 23.69 / 4207.95
 50.079800 /  19.896339 / 221.10 /  15.98 / 8 / 97.56 / 19-1-2022 / 20:48:49.00 / 107.88 / 23.69 / 4199.96
 50.079830 /  19.896347 / 221.10 /  17.82 / 8 / 96.55 / 19-1-2022 / 20:48:49.80 / 107.88 / 23.69 / 4199.96
 50.079842 /  19.896355 / 221.10 /  18.56 / 8 / 96.55 / 19-1-2022 / 20:48:50.00 / 107.94 / 23.75 / 4194.80
 50.079849 /  19.896364 / 221.10 /  19.33 / 8 / 96.21 / 19-1-2022 / 20:48:50.20 / 107.94 / 23.75 / 4194.80
 50.079857 /  19.896370 / 221.10 /  20.21 / 8 / 95.54 / 19-1-2022 / 20:48:50.40 / 107.94 / 23.75 / 4194.80
 50.079868 /  19.896374 / 221.10 /  20.58 / 8 / 95.20 / 19-1-2022 / 20:48:50.60 / 107.94 / 23.75 / 4194.80
 50.079914 /  19.896400 / 221.20 /  23.72 / 8 / 95.20 / 19-1-2022 / 20:48:51.40 / 108.06 / 23.81 / 4187.73
 50.079926 /  19.896404 / 221.20 /  24.06 / 8 / 95.54 / 19-1-2022 / 20:48:51.60 / 108.06 / 23.81 / 4187.73
 50.079941 /  19.896408 / 221.30 /  25.09 / 8 / 95.54 / 19-1-2022 / 20:48:51.80 / 108.06 / 23.81 / 4187.73
 50.079952 /  19.896414 / 221.30 /  26.11 / 8 / 95.54 / 19-1-2022 / 20:48:52.00 / 108.06 / 23.81 / 4187.73
 50.079964 /  19.896410 / 221.30 /  27.21 / 8 / 95.20 / 19-1-2022 / 20:48:52.20 / 108.19 / 23.81 / 4180.82
 50.080013 /  19.896391 / 221.40 /  27.95 / 8 / 96.89 / 19-1-2022 / 20:48:53.00 / 108.19 / 23.81 / 4180.82
 50.080029 /  19.896391 / 221.40 /  27.84 / 8 / 96.55 / 19-1-2022 / 20:48:53.20 / 108.31 / 23.88 / 4173.80
 50.080040 /  19.896391 / 221.60 /  27.74 / 8 / 96.89 / 19-1-2022 / 20:48:53.40 / 108.31 / 23.88 / 4173.80
 50.080055 /  19.896391 / 221.60 /  27.74 / 8 / 96.89 / 19-1-2022 / 20:48:53.60 / 108.31 / 23.88 / 4173.80
 50.080067 /  19.896393 / 221.70 /  27.17 / 8 / 96.55 / 19-1-2022 / 20:48:53.80 / 108.31 / 23.88 / 4173.80
 50.080124 /  19.896416 / 222.20 /  22.43 / 8 / 98.23 / 19-1-2022 / 20:48:54.80 / 108.44 / 23.88 / 4166.69
 50.080135 /  19.896418 / 222.20 /  21.56 / 8 / 98.23 / 19-1-2022 / 20:48:55.00 / 108.44 / 23.88 / 4166.69
 50.080147 /  19.896420 / 222.30 /  20.63 / 8 / 98.23 / 19-1-2022 / 20:48:55.20 / 108.44 / 23.88 / 4166.69
 50.080154 /  19.896420 / 222.30 /  19.76 / 8 / 99.93 / 19-1-2022 / 20:48:55.40 / 108.44 / 23.88 / 4166.69
 50.080162 /  19.896421 / 222.40 /  19.61 / 8 / 100.27 / 19-1-2022 / 20:48:55.60 / 108.56 / 23.94 / 4159.48
 50.080193 /  19.896425 / 223.00 /  16.06 / 8 / 99.26 / 19-1-2022 / 20:48:56.40 / 108.56 / 23.94 / 4159.48
 50.080196 /  19.896431 / 223.20 /  15.61 / 8 / 99.26 / 19-1-2022 / 20:48:56.60 / 108.69 / 23.94 / 4152.18
 50.080204 /  19.896431 / 223.30 /  14.45 / 8 / 98.92 / 19-1-2022 / 20:48:56.80 / 108.69 / 23.94 / 4152.18
 50.080212 /  19.896427 / 223.50 /  13.06 / 8 / 98.92 / 19-1-2022 / 20:48:57.00 / 108.69 / 23.94 / 4152.18
 50.080215 /  19.896427 / 223.70 /  11.70 / 8 / 99.59 / 19-1-2022 / 20:48:57.20 / 108.69 / 23.94 / 4152.18
 50.080231 /  19.896423 / 224.40 / 7.39 / 8 / 97.90 / 19-1-2022 / 20:48:58.00 / 108.81 / 23.94 / 4144.78
 50.080235 /  19.896420 / 224.70 / 6.30 / 8 / 97.56 / 19-1-2022 / 20:48:58.20 / 108.81 / 23.94 / 4144.78
 50.080238 /  19.896418 / 224.90 / 5.48 / 8 / 94.53 / 19-1-2022 / 20:48:58.40 / 108.81 / 23.94 / 4144.78
 50.080238 /  19.896416 / 225.20 / 5.39 / 8 / 92.17 / 19-1-2022 / 20:48:58.60 / 108.81 / 23.94 / 4144.78
 50.080242 /  19.896416 / 225.20 / 4.82 / 8 / 94.19 / 19-1-2022 / 20:48:58.80 / 108.94 / 24.00 / 4137.28
 50.080246 /  19.896421 / 226.50 / 3.74 / 8 / 92.84 / 19-1-2022 / 20:48:59.60 / 108.94 / 24.00 / 4137.28
 50.080250 /  19.896423 / 226.50 / 3.65 / 8 / 93.52 / 19-1-2022 / 20:48:59.80 / 109.06 / 24.00 / 4129.69
 50.080250 /  19.896425 / 226.90 / 3.59 / 8 / 92.84 / 19-1-2022 / 20:49:00.00 / 109.06 / 24.00 / 4129.69
 50.080254 /  19.896429 / 227.20 / 3.59 / 8 / 92.84 / 19-1-2022 / 20:49:00.20 / 109.06 / 24.00 / 4129.69
 50.080254 /  19.896431 / 227.50 / 3.61 / 8 / 94.19 / 19-1-2022 / 20:49:00.40 / 109.06 / 24.00 / 4129.69
 50.080265 /  19.896437 / 228.40 / 4.93 / 8 / 93.18 / 19-1-2022 / 20:49:01.20 / 109.19 / 24.06 / 4122.00
 50.080269 /  19.896439 / 228.70 / 5.56 / 8 / 92.84 / 19-1-2022 / 20:49:01.40 / 109.19 / 24.06 / 4122.00
 50.080273 /  19.896441 / 228.90 / 5.65 / 8 / 93.18 / 19-1-2022 / 20:49:01.60 / 109.19 / 24.06 / 4122.00
 50.080276 /  19.896442 / 229.10 / 6.50 / 8 / 93.18 / 19-1-2022 / 20:49:01.80 / 109.19 / 24.06 / 4122.00
 50.080276 /  19.896442 / 229.30 / 7.30 / 8 / 94.53 / 19-1-2022 / 20:49:02.00 / 109.31 / 24.06 / 4114.21
 50.080292 /  19.896460 / 230.00 / 9.91 / 8 / 93.52 / 19-1-2022 / 20:49:02.80 / 109.31 / 24.06 / 4114.21
 50.080299 /  19.896460 / 230.10 /  10.56 / 8 / 93.18 / 19-1-2022 / 20:49:03.00 / 109.38 / 24.13 / 4107.69
 50.080303 /  19.896467 / 230.30 /  11.48 / 8 / 93.52 / 19-1-2022 / 20:49:03.20 / 109.38 / 24.13 / 4107.69
 50.080315 /  19.896469 / 230.50 /  12.02 / 8 / 93.18 / 19-1-2022 / 20:49:03.40 / 109.38 / 24.13 / 4107.69
 50.080322 /  19.896469 / 230.70 /  12.13 / 8 / 93.18 / 19-1-2022 / 20:49:03.60 / 109.38 / 24.13 / 4107.69
 50.080372 /  19.896492 / 231.30 /  17.08 / 8 / 93.18 / 19-1-2022 / 20:49:04.60 / 109.50 / 24.13 / 4099.50
 50.080383 /  19.896496 / 231.50 /  18.28 / 8 / 93.18 / 19-1-2022 / 20:49:04.80 / 109.50 / 24.13 / 4099.50
 50.080391 /  19.896494 / 231.80 /  19.32 / 8 / 93.18 / 19-1-2022 / 20:49:05.00 / 109.50 / 24.13 / 4099.50
 50.080399 /  19.896492 / 232.20 /  20.67 / 8 / 93.18 / 19-1-2022 / 20:49:05.20 / 109.50 / 24.13 / 4099.50
 50.080410 /  19.896500 / 232.70 /  21.71 / 8 / 93.18 / 19-1-2022 / 20:49:05.40 / 109.63 / 24.19 / 4091.47
 50.080463 /  19.896526 / 233.80 /  25.09 / 8 / 93.18 / 19-1-2022 / 20:49:06.20 / 109.63 / 24.19 / 4091.47
 50.080479 /  19.896534 / 233.90 /  25.97 / 8 / 93.18 / 19-1-2022 / 20:49:06.40 / 109.75 / 24.19 / 4083.35
 50.080490 /  19.896540 / 234.20 /  26.28 / 8 / 92.84 / 19-1-2022 / 20:49:06.60 / 109.75 / 24.19 / 4083.35
 50.080505 /  19.896547 / 234.50 /  27.24 / 8 / 93.18 / 19-1-2022 / 20:49:06.80 / 109.75 / 24.19 / 4083.35
 50.080521 /  19.896557 / 234.70 /  28.00 / 8 / 92.84 / 19-1-2022 / 20:49:07.00 / 109.75 / 24.19 / 4083.35
 50.080582 /  19.896582 / 235.70 /  30.80 / 8 / 91.82 / 19-1-2022 / 20:49:07.80 / 109.88 / 24.25 / 4075.12
 50.080601 /  19.896587 / 236.00 /  31.56 / 8 / 91.82 / 19-1-2022 / 20:49:08.00 / 109.88 / 24.25 / 4075.12
 50.080616 /  19.896591 / 236.20 /  32.10 / 8 / 92.51 / 19-1-2022 / 20:49:08.20 / 109.88 / 24.25 / 4075.12
 50.080635 /  19.896597 / 236.30 /  32.56 / 8 / 93.85 / 19-1-2022 / 20:49:08.40 / 109.88 / 24.25 / 4075.12
 50.080650 /  19.896603 / 236.30 /  32.65 / 8 / 93.85 / 19-1-2022 / 20:49:08.60 / 110.00 / 24.25 / 4066.80
 50.080715 /  19.896629 / 237.20 /  30.60 / 8 / 94.53 / 19-1-2022 / 20:49:09.40 / 110.00 / 24.25 / 4066.80
 50.080746 /  19.896646 / 237.20 /  30.11 / 8 / 94.53 / 19-1-2022 / 20:49:09.80 / 110.13 / 24.31 / 4058.39
 50.080761 /  19.896652 / 237.30 /  29.11 / 8 / 94.86 / 19-1-2022 / 20:49:10.00 / 110.13 / 24.31 / 4058.39
 50.080776 /  19.896656 / 237.30 /  29.02 / 8 / 94.86 / 19-1-2022 / 20:49:10.20 / 110.13 / 24.31 / 4058.39
 50.080791 /  19.896662 / 237.40 /  28.30 / 8 / 93.52 / 19-1-2022 / 20:49:10.40 / 110.13 / 24.31 / 4058.39
 50.080845 /  19.896675 / 238.10 /  26.30 / 8 / 92.51 / 19-1-2022 / 20:49:11.20 / 110.19 / 24.31 / 4051.23
 50.080860 /  19.896677 / 238.30 /  25.98 / 8 / 92.17 / 19-1-2022 / 20:49:11.40 / 110.19 / 24.31 / 4051.23
 50.080872 /  19.896679 / 238.60 /  24.91 / 8 / 91.82 / 19-1-2022 / 20:49:11.60 / 110.19 / 24.31 / 4051.23
 50.080887 /  19.896681 / 238.40 /  24.50 / 8 / 92.17 / 19-1-2022 / 20:49:11.80 / 110.19 / 24.31 / 4051.23
 50.080898 /  19.896681 / 238.40 /  24.39 / 8 / 92.17 / 19-1-2022 / 20:49:12.00 / 110.31 / 24.38 / 4042.42
 50.080948 /  19.896683 / 237.70 /  19.32 / 8 / 92.17 / 19-1-2022 / 20:49:12.80 / 110.31 / 24.38 / 4042.42
 50.080959 /  19.896685 / 237.70 /  17.65 / 8 / 92.17 / 19-1-2022 / 20:49:13.00 / 110.44 / 24.38 / 4033.76
 50.080967 /  19.896685 / 237.70 /  16.24 / 8 / 91.82 / 19-1-2022 / 20:49:13.20 / 110.44 / 24.38 / 4033.76
 50.080975 /  19.896685 / 237.60 /  14.09 / 8 / 91.16 / 19-1-2022 / 20:49:13.40 / 110.44 / 24.38 / 4033.76
 50.080982 /  19.896687 / 237.90 /  13.19 / 8 / 91.16 / 19-1-2022 / 20:49:13.60 / 110.44 / 24.38 / 4033.76
 50.081017 /  19.896687 / 238.30 /  11.41 / 8 / 91.82 / 19-1-2022 / 20:49:14.60 / 110.56 / 24.44 / 4025.01
 50.081020 /  19.896683 / 238.30 /  10.85 / 8 / 91.50 / 19-1-2022 / 20:49:14.80 / 110.56 / 24.44 / 4025.01
 50.081028 /  19.896681 / 238.40 /  10.96 / 8 / 91.82 / 19-1-2022 / 20:49:15.00 / 110.56 / 24.44 / 4025.01
 50.081036 /  19.896681 / 238.60 /  11.54 / 8 / 91.50 / 19-1-2022 / 20:49:15.20 / 110.56 / 24.44 / 4025.01
 50.081039 /  19.896679 / 238.50 /  12.06 / 8 / 90.47 / 19-1-2022 / 20:49:15.40 / 110.69 / 24.44 / 4016.15
 50.081066 /  19.896679 / 239.00 /  14.33 / 8 / 90.47 / 19-1-2022 / 20:49:16.20 / 110.69 / 24.44 / 4016.15
 50.081074 /  19.896679 / 239.00 /  15.15 / 8 / 90.47 / 19-1-2022 / 20:49:16.40 / 110.81 / 24.50 / 4007.20
 50.081085 /  19.896681 / 239.20 /  15.52 / 8 / 90.13 / 19-1-2022 / 20:49:16.60 / 110.81 / 24.50 / 4007.20
 50.081093 /  19.896681 / 239.30 /  16.19 / 8 / 89.12 / 19-1-2022 / 20:49:16.80 / 110.81 / 24.50 / 4007.20
 50.081100 /  19.896683 / 239.40 /  16.85 / 8 / 90.47 / 19-1-2022 / 20:49:17.00 / 110.81 / 24.50 / 4007.20
 50.081139 /  19.896692 / 239.50 /  19.39 / 8 / 92.17 / 19-1-2022 / 20:49:17.80 / 110.88 / 24.50 / 3999.52
 50.081150 /  19.896694 / 239.40 /  19.98 / 8 / 92.17 / 19-1-2022 / 20:49:18.00 / 110.88 / 24.50 / 3999.52
 50.081161 /  19.896696 / 239.40 /  20.59 / 8 / 92.17 / 19-1-2022 / 20:49:18.20 / 110.88 / 24.50 / 3999.52
 50.081169 /  19.896698 / 239.30 /  20.74 / 8 / 92.84 / 19-1-2022 / 20:49:18.40 / 110.88 / 24.50 / 3999.52
 50.081181 /  19.896702 / 239.30 /  21.32 / 8 / 91.82 / 19-1-2022 / 20:49:18.60 / 111.00 / 24.50 / 3990.17
 50.081226 /  19.896713 / 239.80 /  22.34 / 8 / 91.16 / 19-1-2022 / 20:49:19.40 / 111.00 / 24.50 / 3990.17
 50.081238 /  19.896717 / 239.80 /  23.04 / 8 / 91.82 / 19-1-2022 / 20:49:19.60 / 111.13 / 24.56 / 3980.98
 50.081249 /  19.896721 / 240.00 /  23.08 / 8 / 91.16 / 19-1-2022 / 20:49:19.80 / 111.13 / 24.56 / 3980.98
 50.081261 /  19.896723 / 240.00 /  23.59 / 8 / 91.16 / 19-1-2022 / 20:49:20.00 / 111.13 / 24.56 / 3980.98
 50.081272 /  19.896727 / 240.00 /  24.17 / 8 / 91.50 / 19-1-2022 / 20:49:20.20 / 111.13 / 24.56 / 3980.98
 50.081333 /  19.896749 / 240.20 /  22.52 / 8 / 91.16 / 19-1-2022 / 20:49:21.20 / 111.25 / 24.63 / 3971.69
 50.081348 /  19.896755 / 240.30 /  21.78 / 8 / 91.50 / 19-1-2022 / 20:49:21.40 / 111.25 / 24.63 / 3971.69
 50.081360 /  19.896759 / 240.40 /  21.74 / 8 / 91.82 / 19-1-2022 / 20:49:21.60 / 111.25 / 24.63 / 3971.69
 50.081371 /  19.896763 / 240.60 /  21.08 / 8 / 90.13 / 19-1-2022 / 20:49:21.80 / 111.25 / 24.63 / 3971.69
 50.081383 /  19.896765 / 240.70 /  21.02 / 8 / 91.50 / 19-1-2022 / 20:49:22.00 / 111.38 / 24.63 / 3962.31
 50.081425 /  19.896774 / 241.20 /  19.56 / 8 / 91.16 / 19-1-2022 / 20:49:22.80 / 111.38 / 24.63 / 3962.31
 50.081436 /  19.896780 / 241.40 /  18.71 / 8 / 91.50 / 19-1-2022 / 20:49:23.00 / 111.50 / 24.69 / 3952.83
 50.081444 /  19.896782 / 241.50 /  18.09 / 8 / 91.82 / 19-1-2022 / 20:49:23.20 / 111.50 / 24.69 / 3952.83
 50.081455 /  19.896784 / 241.70 /  17.17 / 8 / 93.85 / 19-1-2022 / 20:49:23.40 / 111.50 / 24.69 / 3952.83
 50.081463 /  19.896784 / 241.90 /  17.08 / 8 / 92.51 / 19-1-2022 / 20:49:23.60 / 111.50 / 24.69 / 3952.83
 50.081490 /  19.896788 / 242.20 /  11.26 / 8 / 93.52 / 19-1-2022 / 20:49:24.40 / 111.56 / 24.69 / 3944.61
 50.081493 /  19.896790 / 242.40 / 9.74 / 8 / 92.17 / 19-1-2022 / 20:49:24.60 / 111.56 / 24.69 / 3944.61
 50.081497 /  19.896790 / 242.50 / 8.69 / 8 / 93.52 / 19-1-2022 / 20:49:24.80 / 111.56 / 24.69 / 3944.61
 50.081501 /  19.896791 / 242.60 / 7.33 / 8 / 93.52 / 19-1-2022 / 20:49:25.00 / 111.56 / 24.69 / 3944.61
 50.081505 /  19.896791 / 242.60 / 6.96 / 8 / 93.52 / 19-1-2022 / 20:49:25.20 / 111.69 / 24.69 / 3934.73
 50.081516 /  19.896788 / 242.40 / 4.74 / 8 / 92.17 / 19-1-2022 / 20:49:26.00 / 111.69 / 24.69 / 3934.73
 50.081520 /  19.896788 / 242.40 / 4.44 / 8 / 92.17 / 19-1-2022 / 20:49:26.20 / 111.81 / 24.75 / 3925.01
 50.081524 /  19.896786 / 242.40 / 3.94 / 8 / 92.84 / 19-1-2022 / 20:49:26.40 / 111.81 / 24.75 / 3925.01
 50.081524 /  19.896784 / 242.40 / 3.91 / 8 / 92.84 / 19-1-2022 / 20:49:26.60 / 111.81 / 24.75 / 3925.01
 50.081528 /  19.896784 / 242.30 / 3.52 / 8 / 93.18 / 19-1-2022 / 20:49:26.80 / 111.81 / 24.75 / 3925.01
 50.081543 /  19.896772 / 241.90 / 5.63 / 8 / 93.18 / 19-1-2022 / 20:49:27.80 / 111.94 / 24.75 / 3915.19
 50.081547 /  19.896767 / 242.00 / 6.52 / 8 / 93.18 / 19-1-2022 / 20:49:28.00 / 111.94 / 24.75 / 3915.19
 50.081551 /  19.896761 / 241.80 / 8.06 / 8 / 93.85 / 19-1-2022 / 20:49:28.20 / 111.94 / 24.75 / 3915.19
 50.081558 /  19.896759 / 241.70 / 8.78 / 8 / 94.53 / 19-1-2022 / 20:49:28.40 / 111.94 / 24.75 / 3915.19
 50.081558 /  19.896755 / 241.70 /  10.45 / 8 / 94.19 / 19-1-2022 / 20:49:28.60 / 112.00 / 24.81 / 3906.63
 50.081577 /  19.896729 / 241.60 /  13.83 / 8 / 93.85 / 19-1-2022 / 20:49:29.40 / 112.00 / 24.81 / 3906.63
 50.081581 /  19.896719 / 241.60 /  14.72 / 8 / 92.84 / 19-1-2022 / 20:49:29.60 / 112.13 / 24.81 / 3896.42
 50.081585 /  19.896708 / 241.50 /  15.98 / 8 / 93.52 / 19-1-2022 / 20:49:29.80 / 112.13 / 24.81 / 3896.42
 50.081585 /  19.896694 / 241.50 /  16.83 / 8 / 93.85 / 19-1-2022 / 20:49:30.00 / 112.13 / 24.81 / 3896.42
 50.081589 /  19.896681 / 241.50 /  17.82 / 8 / 93.52 / 19-1-2022 / 20:49:30.20 / 112.13 / 24.81 / 3896.42
 50.081600 /  19.896626 / 241.40 /  18.89 / 8 / 94.86 / 19-1-2022 / 20:49:31.00 / 112.25 / 24.88 / 3886.35
 50.081604 /  19.896608 / 241.40 /  18.89 / 8 / 93.52 / 19-1-2022 / 20:49:31.20 / 112.25 / 24.88 / 3886.35
 50.081608 /  19.896593 / 241.40 /  18.98 / 8 / 95.54 / 19-1-2022 / 20:49:31.40 / 112.25 / 24.88 / 3886.35
 50.081612 /  19.896580 / 241.40 /  18.98 / 8 / 95.87 / 19-1-2022 / 20:49:31.60 / 112.25 / 24.88 / 3886.35
 50.081612 /  19.896564 / 241.40 /  18.91 / 8 / 95.54 / 19-1-2022 / 20:49:31.80 / 112.38 / 24.88 / 3876.19
 50.081627 /  19.896509 / 241.40 /  18.50 / 8 / 96.21 / 19-1-2022 / 20:49:32.60 / 112.38 / 24.88 / 3876.19
 50.081627 /  19.896494 / 241.40 /  18.43 / 8 / 95.87 / 19-1-2022 / 20:49:32.80 / 112.50 / 24.94 / 3865.94
 50.081631 /  19.896481 / 241.40 /  18.11 / 8 / 96.21 / 19-1-2022 / 20:49:33.00 / 112.50 / 24.94 / 3865.94
 50.081635 /  19.896465 / 241.40 /  18.17 / 8 / 96.21 / 19-1-2022 / 20:49:33.20 / 112.50 / 24.94 / 3865.94
 50.081638 /  19.896452 / 241.40 /  17.78 / 8 / 96.89 / 19-1-2022 / 20:49:33.40 / 112.50 / 24.94 / 3865.94
 50.081650 /  19.896387 / 241.50 /  17.48 / 8 / 96.21 / 19-1-2022 / 20:49:34.40 / 112.56 / 24.94 / 3856.95
 50.081654 /  19.896374 / 241.40 /  17.33 / 8 / 97.22 / 19-1-2022 / 20:49:34.60 / 112.56 / 24.94 / 3856.95
 50.081654 /  19.896362 / 241.40 /  16.93 / 8 / 97.22 / 19-1-2022 / 20:49:34.80 / 112.56 / 24.94 / 3856.95
 50.081657 /  19.896351 / 241.30 /  16.80 / 8 / 97.22 / 19-1-2022 / 20:49:35.00 / 112.56 / 24.94 / 3856.95
 50.081657 /  19.896338 / 241.30 /  16.76 / 8 / 96.89 / 19-1-2022 / 20:49:35.20 / 112.69 / 25.00 / 3846.30
 50.081665 /  19.896292 / 241.40 /  14.43 / 8 / 97.56 / 19-1-2022 / 20:49:36.00 / 112.69 / 25.00 / 3846.30
 50.081665 /  19.896282 / 241.40 /  13.59 / 8 / 96.89 / 19-1-2022 / 20:49:36.20 / 112.81 / 25.00 / 3835.80
 50.081669 /  19.896271 / 241.30 /  11.96 / 8 / 98.23 / 19-1-2022 / 20:49:36.40 / 112.81 / 25.00 / 3835.80
 50.081669 /  19.896263 / 241.30 /  12.95 / 8 / 97.90 / 19-1-2022 / 20:49:36.60 / 112.81 / 25.00 / 3835.80
 50.081673 /  19.896255 / 241.20 /  12.82 / 8 / 97.56 / 19-1-2022 / 20:49:36.80 / 112.81 / 25.00 / 3835.80
 50.081680 /  19.896221 / 240.70 /  13.24 / 8 / 99.26 / 19-1-2022 / 20:49:37.60 / 112.94 / 25.00 / 3825.20
 50.081680 /  19.896212 / 240.60 /  14.46 / 8 / 99.26 / 19-1-2022 / 20:49:37.80 / 112.94 / 25.00 / 3825.20
 50.081684 /  19.896200 / 240.40 /  15.72 / 8 / 98.92 / 19-1-2022 / 20:49:38.00 / 112.94 / 25.00 / 3825.20
 50.081684 /  19.896189 / 240.30 /  16.50 / 8 / 99.26 / 19-1-2022 / 20:49:38.20 / 112.94 / 25.00 / 3825.20
 50.081688 /  19.896175 / 240.30 /  16.46 / 8 / 97.90 / 19-1-2022 / 20:49:38.40 / 113.06 / 25.06 / 3814.51
 50.081696 /  19.896124 / 240.00 /  19.72 / 8 / 97.90 / 19-1-2022 / 20:49:39.20 / 113.06 / 25.06 / 3814.51
 50.081699 /  19.896109 / 240.00 /  18.89 / 8 / 97.90 / 19-1-2022 / 20:49:39.40 / 113.13 / 25.13 / 3805.08
 50.081699 /  19.896093 / 239.80 /  19.98 / 8 / 97.90 / 19-1-2022 / 20:49:39.60 / 113.13 / 25.13 / 3805.08
 50.081703 /  19.896078 / 239.70 /  19.59 / 8 / 96.55 / 19-1-2022 / 20:49:39.80 / 113.13 / 25.13 / 3805.08
 50.081707 /  19.896061 / 239.70 /  19.52 / 8 / 96.55 / 19-1-2022 / 20:49:40.00 / 113.13 / 25.13 / 3805.08
 50.081718 /  19.895990 / 239.30 /  18.98 / 8 / 96.89 / 19-1-2022 / 20:49:41.00 / 113.25 / 25.13 / 3794.00
 50.081718 /  19.895975 / 239.30 /  19.04 / 8 / 95.20 / 19-1-2022 / 20:49:41.20 / 113.25 / 25.13 / 3794.00
 50.081722 /  19.895962 / 239.20 /  19.33 / 8 / 94.86 / 19-1-2022 / 20:49:41.40 / 113.25 / 25.13 / 3794.00
 50.081722 /  19.895947 / 239.10 /  18.46 / 8 / 94.86 / 19-1-2022 / 20:49:41.60 / 113.25 / 25.13 / 3794.00
 50.081722 /  19.895929 / 239.10 /  18.56 / 8 / 92.84 / 19-1-2022 / 20:49:41.80 / 113.38 / 25.13 / 3783.06
 50.081726 /  19.895872 / 238.90 /  17.13 / 8 / 95.20 / 19-1-2022 / 20:49:42.60 / 113.38 / 25.13 / 3783.06
 50.081726 /  19.895859 / 238.60 /  16.46 / 8 / 95.20 / 19-1-2022 / 20:49:42.80 / 113.50 / 25.19 / 3772.03
 50.081730 /  19.895845 / 238.60 /  16.13 / 8 / 95.20 / 19-1-2022 / 20:49:43.00 / 113.50 / 25.19 / 3772.03
 50.081730 /  19.895832 / 238.60 /  15.72 / 8 / 95.20 / 19-1-2022 / 20:49:43.20 / 113.50 / 25.19 / 3772.03
 50.081730 /  19.895821 / 238.70 /  14.98 / 8 / 95.87 / 19-1-2022 / 20:49:43.40 / 113.50 / 25.19 / 3772.03
 50.081730 /  19.895779 / 238.70 /  10.89 / 8 / 95.54 / 19-1-2022 / 20:49:44.20 / 113.56 / 25.19 / 3762.26
 50.081730 /  19.895769 / 238.80 /  10.11 / 8 / 95.20 / 19-1-2022 / 20:49:44.40 / 113.56 / 25.19 / 3762.26
 50.081734 /  19.895763 / 238.90 / 8.72 / 8 / 94.86 / 19-1-2022 / 20:49:44.60 / 113.56 / 25.19 / 3762.26
 50.081734 /  19.895756 / 238.90 / 8.13 / 8 / 95.20 / 19-1-2022 / 20:49:44.80 / 113.56 / 25.19 / 3762.26
 50.081734 /  19.895748 / 238.90 / 7.15 / 8 / 95.20 / 19-1-2022 / 20:49:45.00 / 113.69 / 25.25 / 3750.84
 50.081734 /  19.895729 / 239.00 / 3.74 / 8 / 95.20 / 19-1-2022 / 20:49:45.80 / 113.69 / 25.25 / 3750.84
 50.081734 /  19.895727 / 239.00 / 3.41 / 8 / 95.20 / 19-1-2022 / 20:49:46.00 / 113.81 / 25.25 / 3739.57
 50.081734 /  19.895721 / 238.90 / 3.30 / 8 / 95.20 / 19-1-2022 / 20:49:46.20 / 113.81 / 25.25 / 3739.57
 50.081738 /  19.895718 / 238.90 / 3.59 / 8 / 93.18 / 19-1-2022 / 20:49:46.40 / 113.81 / 25.25 / 3739.57
 50.081738 /  19.895710 / 238.90 / 3.54 / 8 / 93.18 / 19-1-2022 / 20:49:46.60 / 113.81 / 25.25 / 3739.57
 50.081738 /  19.895691 / 238.60 / 2.33 / 8 / 94.19 / 19-1-2022 / 20:49:47.60 / 113.94 / 25.31 / 3728.20
 50.081738 /  19.895689 / 238.60 / 2.76 / 8 / 93.85 / 19-1-2022 / 20:49:47.80 / 113.94 / 25.31 / 3728.20
 50.081738 /  19.895687 / 238.60 / 2.65 / 8 / 94.19 / 19-1-2022 / 20:49:48.00 / 113.94 / 25.31 / 3728.20
 50.081738 /  19.895687 / 238.30 / 3.52 / 8 / 93.52 / 19-1-2022 / 20:49:48.20 / 113.94 / 25.31 / 3728.20
 50.081738 /  19.895687 / 238.00 / 2.87 / 8 / 92.84 / 19-1-2022 / 20:49:48.40 / 114.06 / 25.31 / 3716.73
 50.081734 /  19.895679 / 237.70 / 3.67 / 8 / 93.18 / 19-1-2022 / 20:49:49.20 / 114.06 / 25.31 / 3716.73
 50.081734 /  19.895678 / 237.60 / 3.57 / 8 / 94.19 / 19-1-2022 / 20:49:49.40 / 114.13 / 25.38 / 3706.53
 50.081734 /  19.895674 / 237.50 / 3.26 / 8 / 93.85 / 19-1-2022 / 20:49:49.60 / 114.13 / 25.38 / 3706.53
 50.081734 /  19.895670 / 237.40 / 3.19 / 8 / 94.19 / 19-1-2022 / 20:49:49.80 / 114.13 / 25.38 / 3706.53
 50.081734 /  19.895666 / 237.30 / 2.70 / 8 / 93.85 / 19-1-2022 / 20:49:50.00 / 114.13 / 25.38 / 3706.53
 50.081738 /  19.895653 / 237.10 / 3.17 / 8 / 94.53 / 19-1-2022 / 20:49:50.80 / 114.25 / 25.38 / 3694.67
 50.081738 /  19.895651 / 237.00 / 3.50 / 8 / 94.53 / 19-1-2022 / 20:49:51.00 / 114.25 / 25.38 / 3694.67
 50.081738 /  19.895649 / 237.00 / 2.76 / 8 / 94.53 / 19-1-2022 / 20:49:51.20 / 114.25 / 25.38 / 3694.67
 50.081741 /  19.895645 / 237.00 / 3.28 / 8 / 95.20 / 19-1-2022 / 20:49:51.40 / 114.25 / 25.38 / 3694.67
 50.081741 /  19.895643 / 237.00 / 3.17 / 8 / 95.20 / 19-1-2022 / 20:49:51.60 / 114.38 / 25.44 / 3682.96
 50.081738 /  19.895639 / 236.50 / 4.69 / 8 / 94.53 / 19-1-2022 / 20:49:52.40 / 114.38 / 25.44 / 3682.96
 50.081734 /  19.895645 / 236.50 / 7.30 / 8 / 94.53 / 19-1-2022 / 20:49:52.60 / 114.50 / 25.50 / 3671.15
 50.081730 /  19.895653 / 236.50 /  14.28 / 8 / 94.53 / 19-1-2022 / 20:49:52.80 / 114.50 / 25.50 / 3671.15
 50.081730 /  19.895664 / 236.60 /  16.89 / 8 / 94.53 / 19-1-2022 / 20:49:53.00 / 114.50 / 25.50 / 3671.15
 50.081722 /  19.895674 / 236.70 /  15.32 / 8 / 94.19 / 19-1-2022 / 20:49:53.20 / 114.50 / 25.50 / 3671.15
 50.081703 /  19.895710 / 237.10 /  14.76 / 8 / 92.17 / 19-1-2022 / 20:49:54.20 / 114.56 / 25.50 / 3660.61
 50.081696 /  19.895718 / 237.20 /  14.26 / 8 / 90.82 / 19-1-2022 / 20:49:54.40 / 114.56 / 25.50 / 3660.61
 50.081692 /  19.895721 / 237.40 /  13.93 / 8 / 91.82 / 19-1-2022 / 20:49:54.60 / 114.56 / 25.50 / 3660.61
 50.081688 /  19.895729 / 237.50 /  13.87 / 8 / 92.17 / 19-1-2022 / 20:49:54.80 / 114.56 / 25.50 / 3660.61
 50.081692 /  19.895735 / 237.60 /  15.45 / 8 / 91.50 / 19-1-2022 / 20:49:55.00 / 114.69 / 25.50 / 3648.41
 50.081707 /  19.895691 / 238.80 / 0.26 / 8 / 91.16 / 19-1-2022 / 20:49:55.80 / 114.69 / 25.50 / 3648.41
 50.081707 /  19.895691 / 239.30 / 0.28 / 8 / 91.50 / 19-1-2022 / 20:49:56.00 / 114.81 / 25.56 / 3636.37
 50.081707 /  19.895693 / 239.90 / 0.35 / 8 / 91.50 / 19-1-2022 / 20:49:56.20 / 114.81 / 25.56 / 3636.37
 50.081707 /  19.895693 / 240.30 / 0.35 / 8 / 91.50 / 19-1-2022 / 20:49:56.40 / 114.81 / 25.56 / 3636.37
 50.081703 /  19.895693 / 240.80 / 0.39 / 8 / 91.50 / 19-1-2022 / 20:49:56.60 / 114.81 / 25.56 / 3636.37
 50.081703 /  19.895699 / 242.70 / 0.39 / 8 / 92.17 / 19-1-2022 / 20:49:57.40 / 114.88 / 25.56 / 3625.58
 50.081699 /  19.895699 / 243.00 / 0.37 / 8 / 92.17 / 19-1-2022 / 20:49:57.60 / 114.88 / 25.56 / 3625.58
 50.081699 /  19.895700 / 243.30 / 0.39 / 8 / 92.17 / 19-1-2022 / 20:49:57.80 / 114.88 / 25.56 / 3625.58
 50.081699 /  19.895702 / 243.60 / 0.33 / 8 / 92.51 / 19-1-2022 / 20:49:58.00 / 114.88 / 25.56 / 3625.58
 50.081696 /  19.895702 / 243.60 / 0.30 / 8 / 92.17 / 19-1-2022 / 20:49:58.20 / 115.00 / 25.63 / 3613.14
 50.081692 /  19.895704 / 244.70 / 0.28 / 8 / 86.77 / 19-1-2022 / 20:49:59.00 / 115.00 / 25.63 / 3613.14
 50.081692 /  19.895704 / 244.70 / 0.24 / 8 / 87.44 / 19-1-2022 / 20:49:59.20 / 115.13 / 25.69 / 3600.85
 50.081692 /  19.895704 / 245.00 / 0.24 / 8 / 78.67 / 19-1-2022 / 20:49:59.40 / 115.13 / 25.69 / 3600.85
 50.081692 /  19.895706 / 245.10 / 0.26 / 8 / 79.01 / 19-1-2022 / 20:49:59.60 / 115.13 / 25.69 / 3600.85
 50.081692 /  19.895706 / 245.20 / 0.22 / 8 / 77.66 / 19-1-2022 / 20:49:59.80 / 115.13 / 25.69 / 3600.85
 50.081688 /  19.895712 / 245.30 / 0.19 / 8 / 80.69 / 19-1-2022 / 20:50:00.80 / 115.19 / 25.69 / 3589.83
 50.081688 /  19.895712 / 245.20 / 0.19 / 8 / 81.03 / 19-1-2022 / 20:50:01.00 / 115.19 / 25.69 / 3589.83
 50.081688 /  19.895712 / 245.20 / 0.20 / 8 / 80.69 / 19-1-2022 / 20:50:01.20 / 115.19 / 25.69 / 3589.83
 50.081688 /  19.895714 / 245.10 / 0.20 / 8 / 85.08 / 19-1-2022 / 20:50:01.40 / 115.19 / 25.69 / 3589.83
 50.081688 /  19.895714 / 245.20 / 0.17 / 8 / 85.42 / 19-1-2022 / 20:50:01.60 / 115.31 / 25.69 / 3577.14
 50.081684 /  19.895718 / 245.70 / 0.26 / 8 / 91.50 / 19-1-2022 / 20:50:02.40 / 115.31 / 25.69 / 3577.14
 50.081684 /  19.895718 / 245.80 / 0.22 / 8 / 91.82 / 19-1-2022 / 20:50:02.60 / 115.44 / 25.75 / 3564.61
 50.081684 /  19.895720 / 245.90 / 0.22 / 8 / 91.50 / 19-1-2022 / 20:50:02.80 / 115.44 / 25.75 / 3564.61
 50.081684 /  19.895721 / 246.00 / 0.22 / 8 / 91.82 / 19-1-2022 / 20:50:03.00 / 115.44 / 25.75 / 3564.61
 50.081684 /  19.895721 / 246.10 / 0.26 / 8 / 91.16 / 19-1-2022 / 20:50:03.20 / 115.44 / 25.75 / 3564.61
 50.081684 /  19.895725 / 246.40 / 0.26 / 8 / 93.18 / 19-1-2022 / 20:50:04.00 / 115.56 / 25.75 / 3551.98
 50.081680 /  19.895727 / 246.50 / 0.20 / 8 / 93.18 / 19-1-2022 / 20:50:04.20 / 115.56 / 25.75 / 3551.98
 50.081680 /  19.895727 / 246.60 / 2.06 / 8 / 91.82 / 19-1-2022 / 20:50:04.40 / 115.56 / 25.75 / 3551.98
 50.081680 /  19.895727 / 246.60 / 2.76 / 8 / 92.17 / 19-1-2022 / 20:50:04.60 / 115.56 / 25.75 / 3551.98
 50.081680 /  19.895729 / 246.60 / 2.48 / 8 / 91.82 / 19-1-2022 / 20:50:04.80 / 115.63 / 25.81 / 3540.62
 50.081676 /  19.895729 / 246.90 / 3.00 / 8 / 92.84 / 19-1-2022 / 20:50:05.60 / 115.63 / 25.81 / 3540.62
 50.081676 /  19.895729 / 246.90 / 2.78 / 8 / 92.84 / 19-1-2022 / 20:50:05.80 / 115.75 / 25.88 / 3527.60
 50.081676 /  19.895729 / 246.90 / 3.43 / 8 / 93.18 / 19-1-2022 / 20:50:06.00 / 115.75 / 25.88 / 3527.60
 50.081676 /  19.895729 / 246.90 / 3.20 / 8 / 93.18 / 19-1-2022 / 20:50:06.20 / 115.75 / 25.88 / 3527.60
 50.081673 /  19.895729 / 247.00 / 3.32 / 8 / 93.52 / 19-1-2022 / 20:50:06.40 / 115.75 / 25.88 / 3527.60
 50.081669 /  19.895729 / 247.00 / 1.46 / 8 / 91.82 / 19-1-2022 / 20:50:07.40 / 115.88 / 25.88 / 3514.73
 50.081669 /  19.895729 / 247.00 / 1.52 / 8 / 91.50 / 19-1-2022 / 20:50:07.60 / 115.88 / 25.88 / 3514.73
 50.081669 /  19.895727 / 247.00 / 1.41 / 8 / 92.51 / 19-1-2022 / 20:50:07.80 / 115.88 / 25.88 / 3514.73
 50.081669 /  19.895727 / 247.00 / 1.52 / 8 / 91.50 / 19-1-2022 / 20:50:08.00 / 115.88 / 25.88 / 3514.73
 50.081669 /  19.895727 / 247.00 / 1.81 / 8 / 91.82 / 19-1-2022 / 20:50:08.20 / 116.00 / 25.88 / 3501.76
 50.081669 /  19.895725 / 247.00 / 1.61 / 8 / 92.17 / 19-1-2022 / 20:50:09.00 / 116.00 / 25.88 / 3501.76
 50.081665 /  19.895725 / 247.00 / 1.98 / 8 / 91.82 / 19-1-2022 / 20:50:09.20 / 116.06 / 25.94 / 3490.06
 50.081665 /  19.895725 / 247.00 / 2.32 / 8 / 91.82 / 19-1-2022 / 20:50:09.40 / 116.06 / 25.94 / 3490.06
 50.081665 /  19.895723 / 247.00 / 2.06 / 8 / 92.17 / 19-1-2022 / 20:50:09.60 / 116.06 / 25.94 / 3490.06
 50.081665 /  19.895723 / 247.00 / 2.19 / 8 / 92.17 / 19-1-2022 / 20:50:09.80 / 116.06 / 25.94 / 3490.06
 50.081665 /  19.895721 / 247.00 / 2.24 / 8 / 92.17 / 19-1-2022 / 20:50:10.60 / 116.13 / 25.94 / 3478.06
 50.081665 /  19.895721 / 247.00 / 1.93 / 8 / 92.84 / 19-1-2022 / 20:50:10.80 / 116.13 / 25.94 / 3478.06
 50.081661 /  19.895720 / 247.00 / 1.93 / 8 / 92.17 / 19-1-2022 / 20:50:11.00 / 116.13 / 25.94 / 3478.06
 50.081661 /  19.895720 / 247.00 / 1.41 / 8 / 92.17 / 19-1-2022 / 20:50:11.20 / 116.13 / 25.94 / 3478.06
 50.081661 /  19.895720 / 247.00 / 1.52 / 8 / 90.13 / 19-1-2022 / 20:50:11.40 / 116.25 / 26.00 / 3464.65
 50.081661 /  19.895718 / 247.00 / 1.00 / 8 / 90.47 / 19-1-2022 / 20:50:12.20 / 116.25 / 26.00 / 3464.65
 50.081661 /  19.895718 / 247.00 / 0.87 / 8 / 92.17 / 19-1-2022 / 20:50:12.40 / 116.38 / 26.00 / 3451.39
 50.081661 /  19.895718 / 247.00 / 1.44 / 8 / 92.17 / 19-1-2022 / 20:50:12.60 / 116.38 / 26.00 / 3451.39
 50.081661 /  19.895718 / 247.00 / 1.96 / 8 / 91.82 / 19-1-2022 / 20:50:12.80 / 116.38 / 26.00 / 3451.39
 50.081657 /  19.895718 / 247.00 / 2.11 / 8 / 92.17 / 19-1-2022 / 20:50:13.00 / 116.38 / 26.00 / 3451.39
 50.081657 /  19.895720 / 247.00 / 1.96 / 8 / 94.19 / 19-1-2022 / 20:50:14.00 / 116.44 / 26.06 / 3439.40
 50.081654 /  19.895718 / 247.00 / 2.17 / 8 / 93.85 / 19-1-2022 / 20:50:14.20 / 116.44 / 26.06 / 3439.40
 50.081654 /  19.895720 / 247.00 / 2.19 / 8 / 93.52 / 19-1-2022 / 20:50:14.40 / 116.44 / 26.06 / 3439.40
 50.081654 /  19.895720 / 247.00 / 2.32 / 8 / 93.85 / 19-1-2022 / 20:50:14.60 / 116.44 / 26.06 / 3439.40
 50.081654 /  19.895720 / 247.00 / 2.44 / 8 / 93.52 / 19-1-2022 / 20:50:14.80 / 116.56 / 26.06 / 3425.74
 50.081650 /  19.895720 / 246.90 / 2.26 / 8 / 90.82 / 19-1-2022 / 20:50:15.60 / 116.56 / 26.06 / 3425.74
 50.081650 /  19.895720 / 246.90 / 2.46 / 8 / 90.82 / 19-1-2022 / 20:50:15.80 / 116.69 / 26.13 / 3412.25
 50.081650 /  19.895721 / 246.90 / 2.28 / 8 / 90.82 / 19-1-2022 / 20:50:16.00 / 116.69 / 26.13 / 3412.25
 50.081650 /  19.895721 / 246.90 / 2.63 / 8 / 90.82 / 19-1-2022 / 20:50:16.20 / 116.69 / 26.13 / 3412.25
 50.081650 /  19.895721 / 246.90 / 2.56 / 8 / 91.50 / 19-1-2022 / 20:50:16.40 / 116.69 / 26.13 / 3412.25
 50.081646 /  19.895721 / 246.90 / 2.57 / 8 / 90.13 / 19-1-2022 / 20:50:17.20 / 116.75 / 26.13 / 3400.01
 50.081642 /  19.895720 / 246.90 / 2.78 / 8 / 91.82 / 19-1-2022 / 20:50:17.40 / 116.75 / 26.13 / 3400.01
 50.081642 /  19.895721 / 246.90 / 2.85 / 8 / 91.82 / 19-1-2022 / 20:50:17.60 / 116.75 / 26.13 / 3400.01
 50.081642 /  19.895720 / 246.80 / 2.93 / 8 / 91.82 / 19-1-2022 / 20:50:17.80 / 116.75 / 26.13 / 3400.01
 50.081642 /  19.895721 / 246.80 / 2.96 / 8 / 91.82 / 19-1-2022 / 20:50:18.00 / 116.88 / 26.19 / 3386.12
 50.081638 /  19.895720 / 246.80 / 3.19 / 8 / 92.17 / 19-1-2022 / 20:50:18.80 / 116.88 / 26.19 / 3386.12
 50.081638 /  19.895720 / 246.80 / 3.06 / 8 / 91.82 / 19-1-2022 / 20:50:19.00 / 117.00 / 26.19 / 3372.38
 50.081638 /  19.895720 / 246.80 / 3.20 / 8 / 92.17 / 19-1-2022 / 20:50:19.20 / 117.00 / 26.19 / 3372.38
 50.081635 /  19.895718 / 246.80 / 3.11 / 8 / 91.82 / 19-1-2022 / 20:50:19.40 / 117.00 / 26.19 / 3372.38
 50.081635 /  19.895718 / 246.80 / 2.85 / 8 / 91.82 / 19-1-2022 / 20:50:19.60 / 117.00 / 26.19 / 3372.38
 50.081631 /  19.895718 / 246.80 / 2.20 / 8 / 93.18 / 19-1-2022 / 20:50:20.60 / 117.06 / 26.25 / 3359.90
 50.081631 /  19.895718 / 246.80 / 2.13 / 8 / 93.18 / 19-1-2022 / 20:50:20.80 / 117.06 / 26.25 / 3359.90
 50.081631 /  19.895718 / 246.70 / 2.28 / 8 / 92.51 / 19-1-2022 / 20:50:21.00 / 117.06 / 26.25 / 3359.90
 50.081627 /  19.895718 / 246.70 / 2.17 / 8 / 93.18 / 19-1-2022 / 20:50:21.20 / 117.06 / 26.25 / 3359.90
 50.081627 /  19.895718 / 246.70 / 2.43 / 8 / 92.84 / 19-1-2022 / 20:50:21.40 / 117.19 / 26.25 / 3345.76
 50.081627 /  19.895718 / 246.70 / 2.22 / 8 / 92.84 / 19-1-2022 / 20:50:22.20 / 117.19 / 26.25 / 3345.76
 50.081627 /  19.895718 / 246.60 / 2.57 / 8 / 93.52 / 19-1-2022 / 20:50:22.40 / 117.25 / 26.25 / 3333.14
 50.081623 /  19.895718 / 246.60 / 2.44 / 8 / 93.52 / 19-1-2022 / 20:50:22.60 / 117.25 / 26.25 / 3333.14
 50.081623 /  19.895718 / 246.60 / 2.33 / 8 / 93.18 / 19-1-2022 / 20:50:22.80 / 117.25 / 26.25 / 3333.14
 50.081623 /  19.895718 / 246.60 / 2.44 / 8 / 93.18 / 19-1-2022 / 20:50:23.00 / 117.25 / 26.25 / 3333.14
 50.081619 /  19.895716 / 246.60 / 2.39 / 8 / 93.85 / 19-1-2022 / 20:50:23.80 / 117.38 / 26.31 / 3318.86
 50.081619 /  19.895718 / 246.60 / 2.57 / 8 / 93.85 / 19-1-2022 / 20:50:24.00 / 117.38 / 26.31 / 3318.86
 50.081619 /  19.895716 / 246.50 / 0.00 / 8 / 93.52 / 19-1-2022 / 20:50:24.20 / 117.38 / 26.31 / 3318.86
 50.081619 /  19.895716 / 246.50 / 0.00 / 8 / 90.82 / 19-1-2022 / 20:50:24.40 / 117.38 / 26.31 / 3318.86
 50.081615 /  19.895716 / 246.50 / 0.00 / 8 / 92.84 / 19-1-2022 / 20:50:24.60 / 117.44 / 26.38 / 3306.09
 50.081615 /  19.895716 / 246.50 / 0.00 / 8 / 92.51 / 19-1-2022 / 20:50:25.40 / 117.44 / 26.38 / 3306.09
 50.081615 /  19.895716 / 246.50 / 0.26 / 8 / 92.17 / 19-1-2022 / 20:50:25.60 / 117.56 / 26.38 / 3291.67
 50.081615 /  19.895716 / 246.50 / 0.31 / 8 / 92.51 / 19-1-2022 / 20:50:25.80 / 117.56 / 26.38 / 3291.67
 50.081612 /  19.895716 / 246.50 / 0.31 / 8 / 92.51 / 19-1-2022 / 20:50:26.00 / 117.56 / 26.38 / 3291.67
 50.081612 /  19.895716 / 246.50 / 0.30 / 8 / 92.51 / 19-1-2022 / 20:50:26.20 / 117.56 / 26.38 / 3291.67
 50.081608 /  19.895716 / 246.50 / 0.31 / 8 / 91.50 / 19-1-2022 / 20:50:27.20 / 117.63 / 26.44 / 3278.75
 50.081608 /  19.895716 / 246.50 / 0.30 / 8 / 92.84 / 19-1-2022 / 20:50:27.40 / 117.63 / 26.44 / 3278.75
 50.081608 /  19.895716 / 246.50 / 0.30 / 8 / 92.84 / 19-1-2022 / 20:50:27.60 / 117.63 / 26.44 / 3278.75
 50.081608 /  19.895716 / 246.50 / 0.30 / 8 / 92.84 / 19-1-2022 / 20:50:27.80 / 117.63 / 26.44 / 3278.75
 50.081604 /  19.895716 / 246.50 / 0.31 / 8 / 93.18 / 19-1-2022 / 20:50:28.00 / 117.75 / 26.44 / 3264.18
 50.081600 /  19.895716 / 246.40 / 0.28 / 8 / 93.85 / 19-1-2022 / 20:50:28.80 / 117.75 / 26.44 / 3264.18
 50.081600 /  19.895716 / 246.40 / 0.28 / 8 / 93.18 / 19-1-2022 / 20:50:29.00 / 117.88 / 26.50 / 3249.76
 50.081600 /  19.895716 / 246.40 / 0.30 / 8 / 93.18 / 19-1-2022 / 20:50:29.20 / 117.88 / 26.50 / 3249.76
 50.081600 /  19.895716 / 246.40 / 0.30 / 8 / 93.52 / 19-1-2022 / 20:50:29.40 / 117.88 / 26.50 / 3249.76
 50.081600 /  19.895716 / 246.40 / 0.33 / 8 / 93.85 / 19-1-2022 / 20:50:29.60 / 117.88 / 26.50 / 3249.76
 50.081593 /  19.895716 / 246.40 / 0.31 / 8 / 91.82 / 19-1-2022 / 20:50:30.40 / 117.94 / 26.50 / 3236.61
 50.081593 /  19.895716 / 246.40 / 0.24 / 8 / 91.82 / 19-1-2022 / 20:50:30.60 / 117.94 / 26.50 / 3236.61
 50.081593 /  19.895716 / 246.40 / 0.31 / 8 / 92.17 / 19-1-2022 / 20:50:30.80 / 117.94 / 26.50 / 3236.61
 50.081593 /  19.895716 / 246.40 / 0.28 / 8 / 92.51 / 19-1-2022 / 20:50:31.00 / 117.94 / 26.50 / 3236.61
 50.081593 /  19.895716 / 246.40 / 0.33 / 8 / 92.17 / 19-1-2022 / 20:50:31.20 / 118.06 / 26.56 / 3221.79
 50.081589 /  19.895718 / 246.30 / 0.37 / 8 / 93.52 / 19-1-2022 / 20:50:32.00 / 118.06 / 26.56 / 3221.79
 50.081585 /  19.895718 / 246.30 / 0.33 / 8 / 93.52 / 19-1-2022 / 20:50:32.20 / 118.13 / 26.56 / 3208.49
 50.081577 /  19.895716 / 246.40 / 0.35 / 8 / 90.47 / 19-1-2022 / 20:50:32.40 / 118.13 / 26.56 / 3208.49
 50.081570 /  19.895716 / 246.40 / 0.35 / 8 / 91.50 / 19-1-2022 / 20:50:32.60 / 118.13 / 26.56 / 3208.49
 50.081558 /  19.895714 / 246.50 / 0.41 / 8 / 91.50 / 19-1-2022 / 20:50:32.80 / 118.13 / 26.56 / 3208.49
 50.081520 /  19.895700 / 246.60 / 0.41 / 8 / 91.50 / 19-1-2022 / 20:50:33.80 / 118.19 / 26.56 / 3194.90
 50.081512 /  19.895699 / 246.70 / 0.43 / 8 / 92.51 / 19-1-2022 / 20:50:34.00 / 118.19 / 26.56 / 3194.90
 50.081505 /  19.895695 / 246.70 / 0.39 / 8 / 92.51 / 19-1-2022 / 20:50:34.20 / 118.19 / 26.56 / 3194.90
 50.081501 /  19.895693 / 246.70 / 3.94 / 8 / 92.17 / 19-1-2022 / 20:50:34.40 / 118.19 / 26.56 / 3194.90
 50.081497 /  19.895691 / 246.70 / 3.89 / 8 / 92.17 / 19-1-2022 / 20:50:34.60 / 118.31 / 26.63 / 3179.89
 50.081478 /  19.895687 / 246.70 / 3.57 / 8 / 91.50 / 19-1-2022 / 20:50:35.40 / 118.31 / 26.63 / 3179.89
 50.081478 /  19.895685 / 246.70 / 3.91 / 8 / 90.13 / 19-1-2022 / 20:50:35.60 / 118.44 / 26.69 / 3165.03
 50.081474 /  19.895683 / 246.80 / 3.57 / 8 / 91.82 / 19-1-2022 / 20:50:35.80 / 118.44 / 26.69 / 3165.03
 50.081470 /  19.895681 / 246.70 / 3.67 / 8 / 91.50 / 19-1-2022 / 20:50:36.00 / 118.44 / 26.69 / 3165.03
 50.081467 /  19.895681 / 246.70 / 3.69 / 8 / 91.50 / 19-1-2022 / 20:50:36.20 / 118.44 / 26.69 / 3165.03
 50.081455 /  19.895678 / 246.60 / 3.93 / 8 / 90.82 / 19-1-2022 / 20:50:37.00 / 118.50 / 26.69 / 3151.44
 50.081451 /  19.895676 / 246.60 / 3.78 / 8 / 90.82 / 19-1-2022 / 20:50:37.20 / 118.50 / 26.69 / 3151.44
 50.081448 /  19.895674 / 246.70 / 3.82 / 8 / 92.84 / 19-1-2022 / 20:50:37.40 / 118.50 / 26.69 / 3151.44
 50.081444 /  19.895672 / 246.60 / 3.74 / 8 / 92.84 / 19-1-2022 / 20:50:37.60 / 118.50 / 26.69 / 3151.44
 50.081440 /  19.895670 / 246.60 / 3.78 / 8 / 93.52 / 19-1-2022 / 20:50:37.80 / 118.56 / 26.75 / 3137.56
 50.081429 /  19.895657 / 246.80 / 4.19 / 8 / 92.84 / 19-1-2022 / 20:50:38.60 / 118.56 / 26.75 / 3137.56
 50.081421 /  19.895653 / 246.80 / 3.78 / 8 / 92.84 / 19-1-2022 / 20:50:38.80 / 118.69 / 26.75 / 3122.26
 50.081417 /  19.895649 / 246.80 / 4.07 / 8 / 92.84 / 19-1-2022 / 20:50:39.00 / 118.69 / 26.75 / 3122.26
 50.081417 /  19.895645 / 246.80 / 3.50 / 8 / 92.84 / 19-1-2022 / 20:50:39.20 / 118.69 / 26.75 / 3122.26
 50.081413 /  19.895641 / 246.80 / 3.85 / 8 / 91.82 / 19-1-2022 / 20:50:39.40 / 118.69 / 26.75 / 3122.26
 50.081402 /  19.895638 / 246.80 / 3.67 / 8 / 92.84 / 19-1-2022 / 20:50:40.40 / 118.75 / 26.81 / 3108.47
 50.081402 /  19.895638 / 246.80 / 3.65 / 8 / 93.18 / 19-1-2022 / 20:50:40.60 / 118.75 / 26.81 / 3108.47
 50.081398 /  19.895638 / 246.80 / 3.72 / 8 / 93.18 / 19-1-2022 / 20:50:40.80 / 118.75 / 26.81 / 3108.47
 50.081398 /  19.895636 / 246.80 / 3.17 / 8 / 92.84 / 19-1-2022 / 20:50:41.00 / 118.75 / 26.81 / 3108.47
 50.081394 /  19.895636 / 246.80 / 3.72 / 8 / 92.84 / 19-1-2022 / 20:50:41.20 / 118.88 / 26.81 / 3093.03
 50.081387 /  19.895634 / 246.80 / 3.91 / 8 / 92.51 / 19-1-2022 / 20:50:42.00 / 118.88 / 26.81 / 3093.03
 50.081387 /  19.895634 / 246.80 / 3.94 / 8 / 92.51 / 19-1-2022 / 20:50:42.20 / 118.94 / 26.88 / 3079.10
 50.081383 /  19.895634 / 246.80 / 4.04 / 8 / 92.51 / 19-1-2022 / 20:50:42.40 / 118.94 / 26.88 / 3079.10
 50.081383 /  19.895632 / 246.80 / 3.98 / 8 / 92.17 / 19-1-2022 / 20:50:42.60 / 118.94 / 26.88 / 3079.10
 50.081379 /  19.895630 / 246.80 / 4.33 / 8 / 91.50 / 19-1-2022 / 20:50:42.80 / 118.94 / 26.88 / 3079.10
 50.081367 /  19.895624 / 246.80 / 5.11 / 8 / 92.17 / 19-1-2022 / 20:50:43.60 / 119.06 / 26.88 / 3063.51
 50.081367 /  19.895624 / 246.80 / 5.07 / 8 / 92.51 / 19-1-2022 / 20:50:43.80 / 119.06 / 26.88 / 3063.51
 50.081364 /  19.895624 / 246.80 / 5.20 / 8 / 92.51 / 19-1-2022 / 20:50:44.00 / 119.06 / 26.88 / 3063.51
 50.081360 /  19.895624 / 246.70 / 5.69 / 8 / 92.84 / 19-1-2022 / 20:50:44.20 / 119.06 / 26.88 / 3063.51
 50.081356 /  19.895624 / 246.70 / 6.06 / 8 / 92.84 / 19-1-2022 / 20:50:44.40 / 119.13 / 26.94 / 3049.44
 50.081341 /  19.895620 / 246.60 / 6.19 / 8 / 92.51 / 19-1-2022 / 20:50:45.20 / 119.13 / 26.94 / 3049.44
 50.081337 /  19.895620 / 246.60 / 6.48 / 8 / 92.84 / 19-1-2022 / 20:50:45.40 / 119.25 / 26.94 / 3033.71
 50.081337 /  19.895620 / 246.50 / 6.13 / 8 / 92.51 / 19-1-2022 / 20:50:45.60 / 119.25 / 26.94 / 3033.71
 50.081333 /  19.895620 / 246.50 / 6.15 / 8 / 92.51 / 19-1-2022 / 20:50:45.80 / 119.25 / 26.94 / 3033.71
 50.081329 /  19.895622 / 246.50 / 6.26 / 8 / 92.51 / 19-1-2022 / 20:50:46.00 / 119.25 / 26.94 / 3033.71
 50.081318 /  19.895622 / 246.30 / 4.74 / 8 / 92.51 / 19-1-2022 / 20:50:47.00 / 119.31 / 27.00 / 3019.49
 50.081318 /  19.895622 / 246.20 / 4.72 / 8 / 92.51 / 19-1-2022 / 20:50:47.20 / 119.31 / 27.00 / 3019.49
 50.081314 /  19.895624 / 246.20 / 4.65 / 8 / 92.17 / 19-1-2022 / 20:50:47.40 / 119.31 / 27.00 / 3019.49
 50.081310 /  19.895624 / 246.10 / 4.20 / 8 / 92.17 / 19-1-2022 / 20:50:47.60 / 119.31 / 27.00 / 3019.49
 50.081310 /  19.895624 / 246.10 / 4.22 / 8 / 92.84 / 19-1-2022 / 20:50:47.80 / 119.38 / 27.00 / 3004.97
 50.081306 /  19.895624 / 245.90 / 4.44 / 8 / 91.82 / 19-1-2022 / 20:50:48.60 / 119.38 / 27.00 / 3004.97
 50.081303 /  19.895624 / 245.70 / 4.33 / 8 / 91.50 / 19-1-2022 / 20:50:48.80 / 119.50 / 27.06 / 2989.04
 50.081303 /  19.895626 / 245.60 / 4.24 / 8 / 91.50 / 19-1-2022 / 20:50:49.00 / 119.50 / 27.06 / 2989.04
 50.081299 /  19.895624 / 245.60 / 3.89 / 8 / 91.82 / 19-1-2022 / 20:50:49.20 / 119.50 / 27.06 / 2989.04
 50.081299 /  19.895624 / 245.50 / 3.46 / 8 / 92.17 / 19-1-2022 / 20:50:49.40 / 119.50 / 27.06 / 2989.04
 50.081295 /  19.895624 / 245.30 / 2.04 / 8 / 91.82 / 19-1-2022 / 20:50:50.20 / 119.56 / 27.06 / 2974.63
 50.081295 /  19.895624 / 245.20 / 2.50 / 8 / 92.51 / 19-1-2022 / 20:50:50.40 / 119.56 / 27.06 / 2974.63
 50.081295 /  19.895624 / 245.20 / 2.80 / 8 / 91.82 / 19-1-2022 / 20:50:50.60 / 119.56 / 27.06 / 2974.63
 50.081295 /  19.895624 / 245.10 / 2.39 / 8 / 92.17 / 19-1-2022 / 20:50:50.80 / 119.56 / 27.06 / 2974.63
 50.081291 /  19.895624 / 245.10 / 2.93 / 8 / 91.82 / 19-1-2022 / 20:50:51.00 / 119.63 / 27.13 / 2959.92
 50.081287 /  19.895618 / 244.80 / 2.87 / 8 / 92.17 / 19-1-2022 / 20:50:51.80 / 119.63 / 27.13 / 2959.92
 50.081287 /  19.895617 / 244.80 / 3.26 / 8 / 92.51 / 19-1-2022 / 20:50:52.00 / 119.75 / 27.13 / 2943.80
 50.081284 /  19.895615 / 244.70 / 2.52 / 8 / 92.84 / 19-1-2022 / 20:50:52.20 / 119.75 / 27.13 / 2943.80
 50.081284 /  19.895611 / 244.60 / 3.39 / 8 / 91.50 / 19-1-2022 / 20:50:52.40 / 119.75 / 27.13 / 2943.80
 50.081284 /  19.895611 / 244.50 / 3.50 / 8 / 91.16 / 19-1-2022 / 20:50:52.60 / 119.75 / 27.13 / 2943.80
 50.081284 /  19.895584 / 244.10 / 3.82 / 8 / 86.43 / 19-1-2022 / 20:50:53.60 / 119.81 / 27.19 / 2929.19
 50.081284 /  19.895576 / 244.10 / 4.19 / 8 / 87.78 / 19-1-2022 / 20:50:53.80 / 119.81 / 27.19 / 2929.19
 50.081280 /  19.895571 / 244.00 / 4.30 / 8 / 86.77 / 19-1-2022 / 20:50:54.00 / 119.81 / 27.19 / 2929.19
 50.081280 /  19.895567 / 243.80 / 4.72 / 8 / 86.77 / 19-1-2022 / 20:50:54.20 / 119.81 / 27.19 / 2929.19
 50.081280 /  19.895565 / 243.70 / 4.13 / 8 / 82.71 / 19-1-2022 / 20:50:54.40 / 119.94 / 27.19 / 2912.93
 50.081276 /  19.895561 / 243.10 / 5.15 / 8 / 82.71 / 19-1-2022 / 20:50:55.20 / 119.94 / 27.19 / 2912.93
 50.081272 /  19.895561 / 242.90 / 5.19 / 8 / 88.11 / 19-1-2022 / 20:50:55.40 / 120.00 / 27.25 / 2898.17
 50.081272 /  19.895561 / 242.70 / 5.24 / 8 / 88.11 / 19-1-2022 / 20:50:55.60 / 120.00 / 27.25 / 2898.17
 50.081268 /  19.895557 / 242.60 / 5.54 / 8 / 88.11 / 19-1-2022 / 20:50:55.80 / 120.00 / 27.25 / 2898.17
 50.081264 /  19.895557 / 242.50 / 5.44 / 8 / 87.78 / 19-1-2022 / 20:50:56.00 / 120.00 / 27.25 / 2898.17
 50.081257 /  19.895548 / 242.00 / 5.07 / 8 / 88.11 / 19-1-2022 / 20:50:56.80 / 120.06 / 27.25 / 2883.12
 50.081253 /  19.895546 / 242.00 / 5.09 / 8 / 88.45 / 19-1-2022 / 20:50:57.00 / 120.06 / 27.25 / 2883.12
 50.081253 /  19.895544 / 241.90 / 5.43 / 8 / 88.11 / 19-1-2022 / 20:50:57.20 / 120.06 / 27.25 / 2883.12
 50.081249 /  19.895544 / 241.80 / 5.32 / 8 / 89.80 / 19-1-2022 / 20:50:57.40 / 120.06 / 27.25 / 2883.12
 50.081245 /  19.895542 / 241.80 / 5.28 / 8 / 89.80 / 19-1-2022 / 20:50:57.60 / 120.19 / 27.31 / 2866.66
 50.081242 /  19.895531 / 241.40 / 4.67 / 8 / 90.47 / 19-1-2022 / 20:50:58.40 / 120.19 / 27.31 / 2866.66
 50.081238 /  19.895531 / 241.40 / 4.61 / 8 / 90.47 / 19-1-2022 / 20:50:58.60 / 120.25 / 27.31 / 2851.72
 50.081238 /  19.895531 / 241.30 / 4.57 / 8 / 90.13 / 19-1-2022 / 20:50:58.80 / 120.25 / 27.31 / 2851.72
 50.081234 /  19.895529 / 241.20 / 4.61 / 8 / 90.47 / 19-1-2022 / 20:50:59.00 / 120.25 / 27.31 / 2851.72
 50.081234 /  19.895527 / 241.20 / 4.54 / 8 / 90.13 / 19-1-2022 / 20:50:59.20 / 120.25 / 27.31 / 2851.72
 50.081230 /  19.895519 / 241.00 / 3.69 / 8 / 89.80 / 19-1-2022 / 20:51:00.20 / 120.31 / 27.38 / 2836.48
 50.081230 /  19.895519 / 240.90 / 3.76 / 8 / 90.82 / 19-1-2022 / 20:51:00.40 / 120.31 / 27.38 / 2836.48
 50.081230 /  19.895517 / 240.90 / 3.80 / 8 / 90.82 / 19-1-2022 / 20:51:00.60 / 120.31 / 27.38 / 2836.48
 50.081230 /  19.895515 / 240.90 / 3.26 / 8 / 90.82 / 19-1-2022 / 20:51:00.80 / 120.31 / 27.38 / 2836.48
 50.081230 /  19.895515 / 240.90 / 3.41 / 8 / 90.47 / 19-1-2022 / 20:51:01.00 / 120.38 / 27.44 / 2821.18
 50.081219 /  19.895515 / 240.70 / 4.17 / 8 / 90.47 / 19-1-2022 / 20:51:01.80 / 120.38 / 27.44 / 2821.18
 50.081219 /  19.895517 / 240.70 / 4.02 / 8 / 90.13 / 19-1-2022 / 20:51:02.00 / 120.44 / 27.44 / 2805.84
 50.081215 /  19.895517 / 240.60 / 4.06 / 8 / 90.47 / 19-1-2022 / 20:51:02.20 / 120.44 / 27.44 / 2805.84
 50.081215 /  19.895515 / 240.60 / 3.52 / 8 / 90.82 / 19-1-2022 / 20:51:02.40 / 120.44 / 27.44 / 2805.84
 50.081215 /  19.895515 / 240.60 / 2.72 / 8 / 91.16 / 19-1-2022 / 20:51:02.60 / 120.44 / 27.44 / 2805.84
 50.081211 /  19.895517 / 240.40 / 2.54 / 8 / 91.50 / 19-1-2022 / 20:51:03.40 / 120.56 / 27.50 / 2789.09
 50.081211 /  19.895517 / 240.30 / 2.52 / 8 / 91.50 / 19-1-2022 / 20:51:03.60 / 120.56 / 27.50 / 2789.09
 50.081207 /  19.895517 / 240.30 / 2.17 / 8 / 91.50 / 19-1-2022 / 20:51:03.80 / 120.56 / 27.50 / 2789.09
 50.081207 /  19.895517 / 240.20 / 2.28 / 8 / 89.80 / 19-1-2022 / 20:51:04.00 / 120.56 / 27.50 / 2789.09
 50.081207 /  19.895517 / 240.20 / 2.32 / 8 / 91.50 / 19-1-2022 / 20:51:04.20 / 120.63 / 27.50 / 2773.86
 50.081203 /  19.895515 / 240.00 / 1.65 / 8 / 91.16 / 19-1-2022 / 20:51:05.00 / 120.63 / 27.50 / 2773.86
 50.081203 /  19.895517 / 240.00 / 1.54 / 8 / 91.16 / 19-1-2022 / 20:51:05.20 / 120.69 / 27.56 / 2758.32
 50.081203 /  19.895517 / 239.90 / 1.44 / 8 / 91.50 / 19-1-2022 / 20:51:05.40 / 120.69 / 27.56 / 2758.32
 50.081200 /  19.895515 / 239.80 / 1.50 / 8 / 90.47 / 19-1-2022 / 20:51:05.60 / 120.69 / 27.56 / 2758.32
 50.081200 /  19.895515 / 239.80 / 1.48 / 8 / 91.50 / 19-1-2022 / 20:51:05.80 / 120.69 / 27.56 / 2758.32
 50.081196 /  19.895515 / 239.70 / 1.69 / 8 / 92.51 / 19-1-2022 / 20:51:06.80 / 120.81 / 27.56 / 2741.38
 50.081192 /  19.895515 / 239.70 / 2.26 / 8 / 92.51 / 19-1-2022 / 20:51:07.00 / 120.81 / 27.56 / 2741.38
 50.081192 /  19.895514 / 239.60 / 2.24 / 8 / 92.84 / 19-1-2022 / 20:51:07.20 / 120.81 / 27.56 / 2741.38
 50.081188 /  19.895514 / 239.60 / 1.19 / 8 / 93.18 / 19-1-2022 / 20:51:07.40 / 120.81 / 27.56 / 2741.38
 50.081188 /  19.895514 / 239.50 / 1.22 / 8 / 93.18 / 19-1-2022 / 20:51:07.60 / 120.88 / 27.63 / 2725.95
 50.081181 /  19.895508 / 239.20 / 1.83 / 8 / 93.52 / 19-1-2022 / 20:51:08.40 / 120.88 / 27.63 / 2725.95
 50.081181 /  19.895508 / 239.10 / 0.89 / 8 / 93.18 / 19-1-2022 / 20:51:08.60 / 120.94 / 27.63 / 2710.22
 50.081177 /  19.895506 / 239.00 / 1.69 / 8 / 93.18 / 19-1-2022 / 20:51:08.80 / 120.94 / 27.63 / 2710.22
 50.081177 /  19.895506 / 239.00 / 2.17 / 8 / 93.18 / 19-1-2022 / 20:51:09.00 / 120.94 / 27.63 / 2710.22
 50.081173 /  19.895506 / 238.90 / 2.32 / 8 / 93.18 / 19-1-2022 / 20:51:09.20 / 120.94 / 27.63 / 2710.22
 50.081165 /  19.895506 / 238.40 / 2.52 / 8 / 92.17 / 19-1-2022 / 20:51:10.00 / 121.00 / 27.63 / 2694.45
 50.081161 /  19.895506 / 238.30 / 2.48 / 8 / 92.84 / 19-1-2022 / 20:51:10.20 / 121.00 / 27.63 / 2694.45
 50.081161 /  19.895506 / 238.20 / 1.85 / 8 / 91.82 / 19-1-2022 / 20:51:10.40 / 121.00 / 27.63 / 2694.45
 50.081158 /  19.895506 / 238.10 / 0.63 / 8 / 91.82 / 19-1-2022 / 20:51:10.60 / 121.00 / 27.63 / 2694.45
 50.081158 /  19.895506 / 238.10 / 0.61 / 8 / 92.17 / 19-1-2022 / 20:51:10.80 / 121.13 / 27.69 / 2677.26
 50.081150 /  19.895502 / 237.70 / 0.24 / 8 / 92.51 / 19-1-2022 / 20:51:11.60 / 121.13 / 27.69 / 2677.26
 50.081150 /  19.895502 / 237.70 / 0.17 / 8 / 92.17 / 19-1-2022 / 20:51:11.80 / 121.19 / 27.75 / 2661.59
 50.081150 /  19.895502 / 237.60 / 0.13 / 8 / 92.17 / 19-1-2022 / 20:51:12.00 / 121.19 / 27.75 / 2661.59
 50.081150 /  19.895500 / 237.50 / 0.57 / 8 / 91.82 / 19-1-2022 / 20:51:12.20 / 121.19 / 27.75 / 2661.59
 50.081146 /  19.895500 / 237.50 / 0.96 / 8 / 90.47 / 19-1-2022 / 20:51:12.40 / 121.19 / 27.75 / 2661.59
 50.081139 /  19.895498 / 237.20 / 1.80 / 8 / 91.50 / 19-1-2022 / 20:51:13.40 / 121.25 / 27.75 / 2645.62
 50.081135 /  19.895498 / 237.20 / 1.83 / 8 / 91.50 / 19-1-2022 / 20:51:13.60 / 121.25 / 27.75 / 2645.62
 50.081135 /  19.895498 / 237.20 / 1.87 / 8 / 91.50 / 19-1-2022 / 20:51:13.80 / 121.25 / 27.75 / 2645.62
 50.081135 /  19.895498 / 237.20 / 1.96 / 8 / 91.82 / 19-1-2022 / 20:51:14.00 / 121.25 / 27.75 / 2645.62
 50.081135 /  19.895498 / 237.10 / 2.04 / 8 / 91.50 / 19-1-2022 / 20:51:14.20 / 121.31 / 27.81 / 2629.60
 50.081127 /  19.895498 / 237.10 / 1.56 / 8 / 91.16 / 19-1-2022 / 20:51:15.00 / 121.31 / 27.81 / 2629.60
 50.081127 /  19.895498 / 237.10 / 2.11 / 8 / 91.82 / 19-1-2022 / 20:51:15.20 / 121.38 / 27.81 / 2613.54
 50.081127 /  19.895498 / 237.10 / 1.50 / 8 / 90.82 / 19-1-2022 / 20:51:15.40 / 121.38 / 27.81 / 2613.54
 50.081123 /  19.895498 / 237.00 / 1.44 / 8 / 91.50 / 19-1-2022 / 20:51:15.60 / 121.38 / 27.81 / 2613.54
 50.081123 /  19.895498 / 237.00 / 1.94 / 8 / 91.82 / 19-1-2022 / 20:51:15.80 / 121.38 / 27.81 / 2613.54
 50.081120 /  19.895500 / 236.90 / 1.61 / 8 / 90.82 / 19-1-2022 / 20:51:16.60 / 121.44 / 27.81 / 2597.42
 50.081120 /  19.895500 / 236.90 / 1.48 / 8 / 90.82 / 19-1-2022 / 20:51:16.80 / 121.44 / 27.81 / 2597.42
 50.081120 /  19.895500 / 236.90 / 1.91 / 8 / 91.16 / 19-1-2022 / 20:51:17.00 / 121.44 / 27.81 / 2597.42
 50.081120 /  19.895502 / 236.90 / 1.35 / 8 / 90.82 / 19-1-2022 / 20:51:17.20 / 121.44 / 27.81 / 2597.42
 50.081116 /  19.895502 / 236.90 / 1.69 / 8 / 91.16 / 19-1-2022 / 20:51:17.40 / 121.56 / 27.88 / 2579.90
 50.081112 /  19.895502 / 236.80 / 2.09 / 8 / 90.47 / 19-1-2022 / 20:51:18.20 / 121.56 / 27.88 / 2579.90
 50.081112 /  19.895502 / 236.80 / 2.19 / 8 / 92.51 / 19-1-2022 / 20:51:18.40 / 121.56 / 27.94 / 2565.25
 50.081108 /  19.895502 / 236.70 / 2.15 / 8 / 92.51 / 19-1-2022 / 20:51:18.60 / 121.56 / 27.94 / 2565.25
 50.081108 /  19.895502 / 236.70 / 2.09 / 8 / 92.84 / 19-1-2022 / 20:51:18.80 / 121.56 / 27.94 / 2565.25
 50.081108 /  19.895504 / 236.70 / 2.07 / 8 / 92.51 / 19-1-2022 / 20:51:19.00 / 121.56 / 27.94 / 2565.25
 50.081104 /  19.895506 / 236.60 / 1.50 / 8 / 91.82 / 19-1-2022 / 20:51:20.00 / 121.69 / 27.94 / 2547.38
 50.081100 /  19.895506 / 236.60 / 1.43 / 8 / 92.17 / 19-1-2022 / 20:51:20.20 / 121.69 / 27.94 / 2547.38
 50.081100 /  19.895506 / 236.60 / 1.54 / 8 / 91.82 / 19-1-2022 / 20:51:20.40 / 121.69 / 27.94 / 2547.38
 50.081100 /  19.895506 / 236.50 / 1.56 / 8 / 92.51 / 19-1-2022 / 20:51:20.60 / 121.69 / 27.94 / 2547.38
 50.081097 /  19.895506 / 236.50 / 1.57 / 8 / 93.18 / 19-1-2022 / 20:51:20.80 / 121.75 / 28.00 / 2531.27
 50.081097 /  19.895504 / 236.50 / 2.41 / 8 / 92.51 / 19-1-2022 / 20:51:21.60 / 121.75 / 28.00 / 2531.27
 50.081093 /  19.895504 / 236.50 / 2.32 / 8 / 91.82 / 19-1-2022 / 20:51:21.80 / 121.81 / 28.00 / 2514.86
 50.081093 /  19.895504 / 236.50 / 2.37 / 8 / 92.51 / 19-1-2022 / 20:51:22.00 / 121.81 / 28.00 / 2514.86
 50.081089 /  19.895504 / 236.50 / 2.85 / 8 / 92.51 / 19-1-2022 / 20:51:22.20 / 121.81 / 28.00 / 2514.86
 50.081089 /  19.895504 / 236.50 / 2.76 / 8 / 92.17 / 19-1-2022 / 20:51:22.40 / 121.81 / 28.00 / 2514.86
 50.081085 /  19.895502 / 236.30 / 2.91 / 8 / 91.16 / 19-1-2022 / 20:51:23.20 / 121.88 / 28.06 / 2498.41
 50.081081 /  19.895502 / 236.30 / 2.93 / 8 / 89.12 / 19-1-2022 / 20:51:23.40 / 121.88 / 28.06 / 2498.41
 50.081081 /  19.895502 / 236.30 / 2.96 / 8 / 90.47 / 19-1-2022 / 20:51:23.60 / 121.88 / 28.06 / 2498.41
 50.081078 /  19.895502 / 236.30 / 3.02 / 8 / 90.47 / 19-1-2022 / 20:51:23.80 / 121.88 / 28.06 / 2498.41
 50.081078 /  19.895502 / 236.30 / 3.06 / 8 / 90.13 / 19-1-2022 / 20:51:24.00 / 121.94 / 28.06 / 2481.91
 50.081070 /  19.895498 / 236.20 / 3.11 / 8 / 91.16 / 19-1-2022 / 20:51:24.80 / 121.94 / 28.06 / 2481.91
 50.081070 /  19.895498 / 236.20 / 3.09 / 8 / 90.82 / 19-1-2022 / 20:51:25.00 / 122.00 / 28.13 / 2465.36
 50.081070 /  19.895498 / 236.20 / 3.02 / 8 / 91.16 / 19-1-2022 / 20:51:25.20 / 122.00 / 28.13 / 2465.36
 50.081070 /  19.895496 / 236.10 / 3.06 / 8 / 89.80 / 19-1-2022 / 20:51:25.40 / 122.00 / 28.13 / 2465.36
 50.081070 /  19.895496 / 236.00 / 2.74 / 8 / 90.82 / 19-1-2022 / 20:51:25.60 / 122.00 / 28.13 / 2465.36
 50.081062 /  19.895493 / 235.90 / 2.67 / 8 / 91.50 / 19-1-2022 / 20:51:26.60 / 122.06 / 28.13 / 2448.76
 50.081062 /  19.895493 / 235.90 / 2.17 / 8 / 90.47 / 19-1-2022 / 20:51:26.80 / 122.06 / 28.13 / 2448.76
 50.081062 /  19.895493 / 235.80 / 2.17 / 8 / 90.47 / 19-1-2022 / 20:51:27.00 / 122.06 / 28.13 / 2448.76
 50.081059 /  19.895491 / 235.80 / 2.20 / 8 / 90.47 / 19-1-2022 / 20:51:27.20 / 122.06 / 28.13 / 2448.76
 50.081059 /  19.895489 / 235.80 / 2.09 / 8 / 91.82 / 19-1-2022 / 20:51:27.40 / 122.19 / 28.19 / 2430.75
 50.081059 /  19.895487 / 235.70 / 1.98 / 8 / 91.82 / 19-1-2022 / 20:51:28.20 / 122.19 / 28.19 / 2430.75
 50.081059 /  19.895485 / 235.60 / 1.93 / 8 / 88.79 / 19-1-2022 / 20:51:28.40 / 122.25 / 28.19 / 2414.26
 50.081059 /  19.895485 / 235.60 / 1.43 / 8 / 91.16 / 19-1-2022 / 20:51:28.60 / 122.25 / 28.19 / 2414.26
 50.081059 /  19.895485 / 235.60 / 1.35 / 8 / 91.16 / 19-1-2022 / 20:51:28.80 / 122.25 / 28.19 / 2414.26
 50.081055 /  19.895485 / 235.50 / 1.24 / 8 / 90.47 / 19-1-2022 / 20:51:29.00 / 122.25 / 28.19 / 2414.26
 50.081055 /  19.895483 / 235.40 / 0.24 / 8 / 91.16 / 19-1-2022 / 20:51:29.80 / 122.25 / 28.25 / 2398.83
 50.081055 /  19.895485 / 235.40 / 0.15 / 8 / 91.16 / 19-1-2022 / 20:51:30.00 / 122.25 / 28.25 / 2398.83
 50.081055 /  19.895485 / 235.40 / 0.11 / 8 / 91.16 / 19-1-2022 / 20:51:30.20 / 122.25 / 28.25 / 2398.83
 50.081059 /  19.895485 / 235.30 / 0.07 / 8 / 90.82 / 19-1-2022 / 20:51:30.40 / 122.25 / 28.25 / 2398.83
 50.081059 /  19.895485 / 235.30 / 0.06 / 8 / 91.16 / 19-1-2022 / 20:51:30.60 / 122.38 / 28.25 / 2380.42
 50.081059 /  19.895489 / 235.10 / 0.02 / 8 / 91.16 / 19-1-2022 / 20:51:31.40 / 122.38 / 28.25 / 2380.42
 50.081059 /  19.895489 / 235.10 / 0.02 / 8 / 90.82 / 19-1-2022 / 20:51:31.60 / 122.44 / 28.31 / 2363.78
 50.081059 /  19.895489 / 235.10 / 0.02 / 8 / 90.82 / 19-1-2022 / 20:51:31.80 / 122.44 / 28.31 / 2363.78
 50.081059 /  19.895491 / 235.00 / 0.04 / 8 / 91.16 / 19-1-2022 / 20:51:32.00 / 122.44 / 28.31 / 2363.78
 50.081059 /  19.895491 / 235.00 / 0.04 / 8 / 90.82 / 19-1-2022 / 20:51:32.20 / 122.44 / 28.31 / 2363.78
 50.081059 /  19.895493 / 234.90 / 2.54 / 8 / 90.82 / 19-1-2022 / 20:51:33.20 / 122.50 / 28.31 / 2346.84
 50.081059 /  19.895493 / 234.90 / 3.35 / 8 / 90.13 / 19-1-2022 / 20:51:33.40 / 122.50 / 28.31 / 2346.84
 50.081059 /  19.895493 / 234.90 / 3.94 / 8 / 89.80 / 19-1-2022 / 20:51:33.60 / 122.50 / 28.31 / 2346.84
 50.081062 /  19.895493 / 234.90 / 4.96 / 8 / 90.13 / 19-1-2022 / 20:51:33.80 / 122.50 / 28.31 / 2346.84
 50.081066 /  19.895494 / 234.80 / 5.70 / 8 / 90.47 / 19-1-2022 / 20:51:34.00 / 122.56 / 28.38 / 2329.86
 50.081074 /  19.895500 / 234.80 / 7.59 / 8 / 91.16 / 19-1-2022 / 20:51:34.80 / 122.56 / 28.38 / 2329.86
 50.081078 /  19.895500 / 234.80 / 6.82 / 8 / 90.82 / 19-1-2022 / 20:51:35.00 / 122.56 / 28.38 / 2314.19
 50.081081 /  19.895502 / 234.80 / 6.19 / 8 / 91.16 / 19-1-2022 / 20:51:35.20 / 122.56 / 28.38 / 2314.19
 50.081085 /  19.895502 / 234.70 / 6.15 / 8 / 90.82 / 19-1-2022 / 20:51:35.40 / 122.56 / 28.38 / 2314.19
 50.081085 /  19.895504 / 234.60 / 5.59 / 8 / 91.16 / 19-1-2022 / 20:51:35.60 / 122.56 / 28.38 / 2314.19
 50.081097 /  19.895502 / 234.60 / 5.54 / 8 / 92.17 / 19-1-2022 / 20:51:36.40 / 122.63 / 28.44 / 2296.90
 50.081097 /  19.895504 / 234.60 / 5.63 / 8 / 92.17 / 19-1-2022 / 20:51:36.60 / 122.63 / 28.44 / 2296.90
 50.081100 /  19.895504 / 234.60 / 5.20 / 8 / 92.17 / 19-1-2022 / 20:51:36.80 / 122.63 / 28.44 / 2296.90
 50.081100 /  19.895506 / 234.50 / 5.26 / 8 / 92.17 / 19-1-2022 / 20:51:37.00 / 122.63 / 28.44 / 2296.90
 50.081104 /  19.895506 / 234.50 / 5.56 / 8 / 92.17 / 19-1-2022 / 20:51:37.20 / 122.69 / 28.44 / 2279.82
 50.081112 /  19.895510 / 234.40 / 6.41 / 8 / 93.85 / 19-1-2022 / 20:51:38.00 / 122.69 / 28.44 / 2279.82
 50.081116 /  19.895512 / 234.40 / 5.80 / 8 / 94.19 / 19-1-2022 / 20:51:38.20 / 122.75 / 28.50 / 2262.69
 50.081120 /  19.895514 / 234.30 / 5.69 / 8 / 92.51 / 19-1-2022 / 20:51:38.40 / 122.75 / 28.50 / 2262.69
 50.081120 /  19.895514 / 234.30 / 5.17 / 8 / 92.84 / 19-1-2022 / 20:51:38.60 / 122.75 / 28.50 / 2262.69
 50.081123 /  19.895515 / 234.30 / 4.70 / 8 / 92.84 / 19-1-2022 / 20:51:38.80 / 122.75 / 28.50 / 2262.69
 50.081127 /  19.895519 / 234.20 / 2.56 / 8 / 90.82 / 19-1-2022 / 20:51:39.60 / 122.81 / 28.50 / 2245.51
 50.081131 /  19.895519 / 234.20 / 1.87 / 8 / 89.80 / 19-1-2022 / 20:51:39.80 / 122.81 / 28.50 / 2245.51
 50.081131 /  19.895519 / 234.20 / 0.54 / 8 / 90.13 / 19-1-2022 / 20:51:40.00 / 122.81 / 28.50 / 2245.51
 50.081127 /  19.895519 / 234.20 / 0.24 / 8 / 90.47 / 19-1-2022 / 20:51:40.20 / 122.81 / 28.50 / 2245.51
 50.081127 /  19.895519 / 234.20 / 0.15 / 8 / 89.80 / 19-1-2022 / 20:51:40.40 / 122.81 / 28.56 / 2229.64
 50.081127 /  19.895519 / 234.10 / 0.04 / 8 / 91.16 / 19-1-2022 / 20:51:41.20 / 122.81 / 28.56 / 2229.64
 50.081127 /  19.895519 / 234.10 / 0.04 / 8 / 92.17 / 19-1-2022 / 20:51:41.40 / 122.88 / 28.56 / 2212.16
 50.081127 /  19.895519 / 234.10 / 0.04 / 8 / 91.50 / 19-1-2022 / 20:51:41.60 / 122.88 / 28.56 / 2212.16
 50.081127 /  19.895519 / 234.10 / 0.02 / 8 / 91.82 / 19-1-2022 / 20:51:41.80 / 122.88 / 28.56 / 2212.16
 50.081123 /  19.895519 / 234.00 / 0.02 / 8 / 91.50 / 19-1-2022 / 20:51:42.00 / 122.88 / 28.56 / 2212.16
 50.081123 /  19.895517 / 234.00 / 0.04 / 8 / 92.17 / 19-1-2022 / 20:51:43.00 / 122.94 / 28.63 / 2194.88
 50.081123 /  19.895517 / 233.90 / 0.04 / 8 / 92.17 / 19-1-2022 / 20:51:43.20 / 122.94 / 28.63 / 2194.88
 50.081123 /  19.895517 / 234.00 / 0.04 / 8 / 91.82 / 19-1-2022 / 20:51:43.40 / 122.94 / 28.63 / 2194.88
 50.081123 /  19.895517 / 234.00 / 0.02 / 8 / 91.82 / 19-1-2022 / 20:51:43.60 / 122.94 / 28.63 / 2194.88
 50.081123 /  19.895517 / 233.90 / 0.02 / 8 / 91.82 / 19-1-2022 / 20:51:43.80 / 123.00 / 28.63 / 2177.56
 50.081123 /  19.895517 / 233.90 / 0.07 / 8 / 92.17 / 19-1-2022 / 20:51:44.60 / 123.00 / 28.63 / 2177.56
 50.081123 /  19.895517 / 233.90 / 0.09 / 8 / 93.18 / 19-1-2022 / 20:51:44.80 / 123.00 / 28.69 / 2161.55
 50.081123 /  19.895517 / 233.90 / 0.02 / 8 / 92.17 / 19-1-2022 / 20:51:45.00 / 123.00 / 28.69 / 2161.55
 50.081123 /  19.895517 / 233.90 / 0.02 / 8 / 92.51 / 19-1-2022 / 20:51:45.20 / 123.00 / 28.69 / 2161.55
 50.081123 /  19.895517 / 233.90 / 0.02 / 8 / 91.50 / 19-1-2022 / 20:51:45.40 / 123.00 / 28.69 / 2161.55
 50.081123 /  19.895517 / 233.90 / 0.11 / 8 / 91.50 / 19-1-2022 / 20:51:46.20 / 123.06 / 28.69 / 2143.92
 50.081123 /  19.895517 / 233.90 / 0.02 / 8 / 92.17 / 19-1-2022 / 20:51:46.40 / 123.06 / 28.69 / 2143.92
 50.081123 /  19.895517 / 233.90 / 0.02 / 8 / 92.17 / 19-1-2022 / 20:51:46.60 / 123.06 / 28.69 / 2143.92
 50.081123 /  19.895517 / 233.90 / 0.04 / 8 / 91.82 / 19-1-2022 / 20:51:46.80 / 123.06 / 28.69 / 2143.92
 50.081123 /  19.895517 / 233.90 / 0.02 / 8 / 91.82 / 19-1-2022 / 20:51:47.00 / 123.13 / 28.75 / 2126.50
 50.081123 /  19.895517 / 234.00 / 0.07 / 8 / 93.52 / 19-1-2022 / 20:51:47.80 / 123.13 / 28.75 / 2126.50
 50.081123 /  19.895517 / 234.00 / 0.06 / 8 / 93.18 / 19-1-2022 / 20:51:48.00 / 123.13 / 28.75 / 2110.39
 50.081123 /  19.895517 / 234.00 / 0.06 / 8 / 93.18 / 19-1-2022 / 20:51:48.20 / 123.13 / 28.75 / 2110.39
 50.081123 /  19.895517 / 234.00 / 0.06 / 8 / 91.82 / 19-1-2022 / 20:51:48.40 / 123.13 / 28.75 / 2110.39
 50.081123 /  19.895517 / 234.00 / 0.04 / 8 / 92.51 / 19-1-2022 / 20:51:48.60 / 123.13 / 28.75 / 2110.39
 50.081123 /  19.895517 / 234.00 / 0.04 / 8 / 91.50 / 19-1-2022 / 20:51:49.60 / 123.19 / 28.81 / 2092.67
 50.081123 /  19.895517 / 234.00 / 0.04 / 8 / 91.16 / 19-1-2022 / 20:51:49.80 / 123.19 / 28.81 / 2092.67
 50.081123 /  19.895517 / 234.00 / 0.13 / 8 / 90.47 / 19-1-2022 / 20:51:50.00 / 123.19 / 28.81 / 2092.67
 50.081123 /  19.895517 / 234.00 / 0.07 / 8 / 90.13 / 19-1-2022 / 20:51:50.20 / 123.19 / 28.81 / 2092.67
 50.081123 /  19.895517 / 234.00 / 0.17 / 8 / 91.50 / 19-1-2022 / 20:51:50.40 / 123.19 / 28.81 / 2076.52
 50.081123 /  19.895517 / 234.00 / 0.13 / 8 / 91.82 / 19-1-2022 / 20:51:51.20 / 123.19 / 28.81 / 2076.52
 50.081123 /  19.895517 / 234.00 / 0.04 / 8 / 93.18 / 19-1-2022 / 20:51:51.40 / 123.25 / 28.88 / 2058.75
 50.081123 /  19.895517 / 234.00 / 0.04 / 8 / 93.18 / 19-1-2022 / 20:51:51.60 / 123.25 / 28.88 / 2058.75
 50.081123 /  19.895517 / 234.00 / 0.06 / 8 / 93.18 / 19-1-2022 / 20:51:51.80 / 123.25 / 28.88 / 2058.75
 50.081123 /  19.895517 / 234.00 / 0.06 / 8 / 92.84 / 19-1-2022 / 20:51:52.00 / 123.25 / 28.88 / 2058.75
 50.081123 /  19.895517 / 234.00 / 0.02 / 8 / 92.84 / 19-1-2022 / 20:51:52.80 / 123.25 / 28.88 / 2042.54
 50.081123 /  19.895517 / 234.00 / 0.02 / 8 / 93.18 / 19-1-2022 / 20:51:53.00 / 123.25 / 28.88 / 2042.54
 50.081123 /  19.895517 / 234.00 / 0.02 / 8 / 92.84 / 19-1-2022 / 20:51:53.20 / 123.25 / 28.88 / 2042.54
 50.081123 /  19.895517 / 234.00 / 0.02 / 8 / 92.17 / 19-1-2022 / 20:51:53.40 / 123.25 / 28.88 / 2042.54
 50.081123 /  19.895517 / 234.00 / 0.02 / 8 / 92.17 / 19-1-2022 / 20:51:53.60 / 123.31 / 28.94 / 2024.72
 50.081123 /  19.895517 / 234.00 / 0.00 / 8 / 90.47 / 19-1-2022 / 20:51:54.40 / 123.31 / 28.94 / 2024.72
 50.081123 /  19.895517 / 234.00 / 0.00 / 8 / 90.47 / 19-1-2022 / 20:51:54.60 / 123.31 / 28.94 / 2008.47
 50.081123 /  19.895517 / 234.00 / 0.02 / 8 / 90.82 / 19-1-2022 / 20:51:54.80 / 123.31 / 28.94 / 2008.47
 50.081123 /  19.895517 / 234.00 / 0.02 / 8 / 90.47 / 19-1-2022 / 20:51:55.00 / 123.31 / 28.94 / 2008.47
 50.081123 /  19.895517 / 234.00 / 0.02 / 8 / 90.13 / 19-1-2022 / 20:51:55.20 / 123.31 / 28.94 / 2008.47
 50.081123 /  19.895517 / 234.00 / 0.02 / 8 / 90.13 / 19-1-2022 / 20:51:56.20 / 123.31 / 29.00 / 1991.97
 50.081123 /  19.895517 / 234.00 / 0.02 / 8 / 91.16 / 19-1-2022 / 20:51:56.40 / 123.31 / 29.00 / 1991.97
 50.081123 /  19.895517 / 234.00 / 0.00 / 8 / 91.50 / 19-1-2022 / 20:51:56.60 / 123.31 / 29.00 / 1991.97
 50.081123 /  19.895517 / 234.00 / 0.02 / 8 / 91.50 / 19-1-2022 / 20:51:56.80 / 123.31 / 29.00 / 1991.97
 50.081123 /  19.895517 / 234.00 / 0.02 / 8 / 91.50 / 19-1-2022 / 20:51:57.00 / 123.31 / 29.00 / 1975.46
 50.081123 /  19.895517 / 234.00 / 0.00 / 8 / 91.16 / 19-1-2022 / 20:51:57.80 / 123.31 / 29.00 / 1975.46
 50.081123 /  19.895517 / 234.00 / 0.00 / 8 / 90.82 / 19-1-2022 / 20:51:58.00 / 123.38 / 29.06 / 1957.60
 50.081123 /  19.895517 / 234.00 / 0.02 / 8 / 90.82 / 19-1-2022 / 20:51:58.20 / 123.38 / 29.06 / 1957.60
 50.081123 /  19.895517 / 234.00 / 0.00 / 8 / 91.50 / 19-1-2022 / 20:51:58.40 / 123.38 / 29.06 / 1957.60
 50.081123 /  19.895517 / 234.00 / 0.02 / 8 / 90.47 / 19-1-2022 / 20:51:58.60 / 123.38 / 29.06 / 1957.60
 50.081123 /  19.895517 / 234.00 / 0.02 / 8 / 92.51 / 19-1-2022 / 20:51:59.40 / 123.38 / 29.06 / 1941.29
 50.081123 /  19.895517 / 234.00 / 0.02 / 8 / 92.17 / 19-1-2022 / 20:51:59.60 / 123.38 / 29.06 / 1941.29
 50.081123 /  19.895517 / 234.00 / 0.02 / 8 / 92.17 / 19-1-2022 / 20:51:59.80 / 123.38 / 29.06 / 1941.29
 50.081123 /  19.895517 / 234.00 / 0.02 / 8 / 92.51 / 19-1-2022 / 20:52:00.00 / 123.38 / 29.06 / 1941.29
 50.081123 /  19.895517 / 234.00 / 0.02 / 8 / 92.17 / 19-1-2022 / 20:52:00.20 / 123.38 / 29.13 / 1924.74
 50.081123 /  19.895517 / 234.00 / 0.02 / 8 / 91.82 / 19-1-2022 / 20:52:01.00 / 123.38 / 29.13 / 1924.74
 50.081123 /  19.895517 / 234.00 / 0.02 / 8 / 91.16 / 19-1-2022 / 20:52:01.20 / 123.31 / 29.13 / 1909.55
 50.081123 /  19.895517 / 234.00 / 0.02 / 8 / 91.50 / 19-1-2022 / 20:52:01.40 / 123.31 / 29.13 / 1909.55
 50.081123 /  19.895517 / 234.00 / 0.02 / 8 / 91.50 / 19-1-2022 / 20:52:01.60 / 123.31 / 29.13 / 1909.55
 50.081123 /  19.895517 / 234.00 / 0.02 / 8 / 91.16 / 19-1-2022 / 20:52:01.80 / 123.31 / 29.13 / 1909.55
 50.081123 /  19.895517 / 234.00 / 0.02 / 8 / 91.16 / 19-1-2022 / 20:52:02.80 / 123.38 / 29.19 / 1891.43
 50.081123 /  19.895517 / 234.00 / 0.02 / 8 / 91.50 / 19-1-2022 / 20:52:03.00 / 123.38 / 29.19 / 1891.43
 50.081123 /  19.895517 / 234.00 / 0.02 / 8 / 91.16 / 19-1-2022 / 20:52:03.20 / 123.38 / 29.19 / 1891.43
 50.081123 /  19.895517 / 234.00 / 0.00 / 8 / 92.84 / 19-1-2022 / 20:52:03.40 / 123.38 / 29.19 / 1891.43
 50.081123 /  19.895517 / 234.00 / 0.00 / 8 / 91.16 / 19-1-2022 / 20:52:03.60 / 123.31 / 29.19 / 1876.49
 50.081123 /  19.895517 / 234.00 / 0.02 / 8 / 91.82 / 19-1-2022 / 20:52:04.40 / 123.31 / 29.19 / 1876.49
 50.081123 /  19.895517 / 234.00 / 0.02 / 8 / 92.51 / 19-1-2022 / 20:52:04.60 / 123.31 / 29.25 / 1859.74
 50.081123 /  19.895517 / 234.00 / 0.02 / 8 / 92.84 / 19-1-2022 / 20:52:04.80 / 123.31 / 29.25 / 1859.74
 50.081123 /  19.895517 / 234.00 / 0.02 / 8 / 92.51 / 19-1-2022 / 20:52:05.00 / 123.31 / 29.25 / 1859.74
 50.081123 /  19.895517 / 234.00 / 0.00 / 8 / 92.51 / 19-1-2022 / 20:52:05.20 / 123.31 / 29.25 / 1859.74
 50.081123 /  19.895517 / 234.00 / 0.02 / 8 / 91.82 / 19-1-2022 / 20:52:06.00 / 123.31 / 29.31 / 1843.23
 50.081123 /  19.895517 / 234.00 / 0.00 / 8 / 92.51 / 19-1-2022 / 20:52:06.20 / 123.31 / 29.31 / 1843.23
 50.081123 /  19.895517 / 234.00 / 0.02 / 8 / 91.82 / 19-1-2022 / 20:52:06.40 / 123.31 / 29.31 / 1843.23
 50.081123 /  19.895517 / 234.00 / 0.00 / 8 / 91.82 / 19-1-2022 / 20:52:06.60 / 123.31 / 29.31 / 1843.23
 50.081123 /  19.895517 / 234.00 / 0.02 / 8 / 91.82 / 19-1-2022 / 20:52:06.80 / 123.31 / 29.31 / 1826.73
 50.081123 /  19.895517 / 234.00 / 0.02 / 8 / 92.51 / 19-1-2022 / 20:52:07.60 / 123.31 / 29.31 / 1826.73
 50.081123 /  19.895517 / 234.00 / 0.02 / 8 / 92.51 / 19-1-2022 / 20:52:07.80 / 123.25 / 29.31 / 1811.58
 50.081123 /  19.895517 / 234.00 / 0.02 / 8 / 92.51 / 19-1-2022 / 20:52:08.00 / 123.25 / 29.31 / 1811.58
 50.081123 /  19.895517 / 234.00 / 0.02 / 8 / 91.50 / 19-1-2022 / 20:52:08.20 / 123.25 / 29.31 / 1811.58
 50.081123 /  19.895517 / 234.00 / 0.00 / 8 / 91.50 / 19-1-2022 / 20:52:08.40 / 123.25 / 29.31 / 1811.58
 50.081123 /  19.895517 / 234.00 / 0.00 / 8 / 91.50 / 19-1-2022 / 20:52:09.40 / 123.25 / 29.38 / 1794.88
 50.081123 /  19.895517 / 234.00 / 0.00 / 8 / 91.82 / 19-1-2022 / 20:52:09.60 / 123.25 / 29.38 / 1794.88
 50.081123 /  19.895517 / 234.00 / 0.00 / 8 / 91.16 / 19-1-2022 / 20:52:09.80 / 123.25 / 29.38 / 1794.88
 50.081123 /  19.895517 / 234.00 / 0.00 / 8 / 91.50 / 19-1-2022 / 20:52:10.00 / 123.25 / 29.38 / 1794.88
 50.081123 /  19.895517 / 234.00 / 0.00 / 8 / 92.17 / 19-1-2022 / 20:52:10.20 / 123.25 / 29.44 / 1778.42
 50.081123 /  19.895517 / 234.00 / 0.00 / 8 / 90.82 / 19-1-2022 / 20:52:11.00 / 123.25 / 29.44 / 1778.42
 50.081123 /  19.895517 / 234.00 / 0.00 / 8 / 90.82 / 19-1-2022 / 20:52:11.20 / 123.19 / 29.44 / 1763.33
 50.081123 /  19.895517 / 234.00 / 0.00 / 8 / 90.47 / 19-1-2022 / 20:52:11.40 / 123.19 / 29.44 / 1763.33
 50.081123 /  19.895517 / 234.00 / 0.02 / 8 / 91.50 / 19-1-2022 / 20:52:11.60 / 123.19 / 29.44 / 1763.33
 50.081123 /  19.895517 / 234.00 / 0.02 / 8 / 91.82 / 19-1-2022 / 20:52:11.80 / 123.19 / 29.44 / 1763.33
 50.081123 /  19.895517 / 233.90 / 0.02 / 8 / 91.50 / 19-1-2022 / 20:52:12.60 / 123.19 / 29.50 / 1746.67
 50.081123 /  19.895517 / 233.90 / 0.02 / 8 / 91.16 / 19-1-2022 / 20:52:12.80 / 123.19 / 29.50 / 1746.67
 50.081123 /  19.895517 / 233.90 / 0.00 / 8 / 91.16 / 19-1-2022 / 20:52:13.00 / 123.19 / 29.50 / 1746.67
 50.081123 /  19.895517 / 233.90 / 0.02 / 8 / 91.16 / 19-1-2022 / 20:52:13.20 / 123.19 / 29.50 / 1746.67
 50.081123 /  19.895517 / 233.90 / 0.02 / 8 / 90.47 / 19-1-2022 / 20:52:13.40 / 123.19 / 29.50 / 1730.26
 50.081123 /  19.895517 / 233.90 / 0.02 / 8 / 90.82 / 19-1-2022 / 20:52:14.20 / 123.19 / 29.50 / 1730.26
 50.081123 /  19.895517 / 233.90 / 0.02 / 8 / 88.45 / 19-1-2022 / 20:52:14.40 / 123.13 / 29.56 / 1715.22
 50.081123 /  19.895517 / 233.90 / 0.00 / 8 / 88.45 / 19-1-2022 / 20:52:14.60 / 123.13 / 29.56 / 1715.22
 50.081123 /  19.895517 / 233.90 / 0.00 / 8 / 88.79 / 19-1-2022 / 20:52:14.80 / 123.13 / 29.56 / 1715.22
 50.081123 /  19.895517 / 233.90 / 0.00 / 8 / 88.11 / 19-1-2022 / 20:52:15.00 / 123.13 / 29.56 / 1715.22
 50.081123 /  19.895517 / 233.90 / 0.00 / 8 / 86.77 / 19-1-2022 / 20:52:16.00 / 123.13 / 29.56 / 1698.61
 50.081123 /  19.895517 / 233.90 / 0.00 / 8 / 86.77 / 19-1-2022 / 20:52:16.20 / 123.13 / 29.56 / 1698.61
 50.081123 /  19.895517 / 233.90 / 0.00 / 8 / 86.43 / 19-1-2022 / 20:52:16.40 / 123.13 / 29.56 / 1698.61
 50.081123 /  19.895517 / 233.90 / 0.00 / 8 / 86.09 / 19-1-2022 / 20:52:16.60 / 123.13 / 29.56 / 1698.61
 50.081123 /  19.895517 / 233.90 / 0.02 / 8 / 86.09 / 19-1-2022 / 20:52:16.80 / 123.06 / 29.56 / 1683.61
 50.081123 /  19.895517 / 233.90 / 0.00 / 8 / 84.75 / 19-1-2022 / 20:52:17.60 / 123.06 / 29.56 / 1683.61
 50.081123 /  19.895517 / 233.90 / 0.02 / 8 / 84.75 / 19-1-2022 / 20:52:17.80 / 123.06 / 29.63 / 1667.05
 50.081123 /  19.895517 / 233.90 / 0.00 / 8 / 85.08 / 19-1-2022 / 20:52:18.00 / 123.06 / 29.63 / 1667.05
 50.081123 /  19.895517 / 233.90 / 0.02 / 8 / 84.75 / 19-1-2022 / 20:52:18.20 / 123.06 / 29.63 / 1667.05
 50.081123 /  19.895517 / 233.90 / 0.00 / 8 / 87.10 / 19-1-2022 / 20:52:18.40 / 123.06 / 29.63 / 1667.05
 50.081123 /  19.895517 / 233.90 / 0.02 / 8 / 87.10 / 19-1-2022 / 20:52:19.20 / 123.06 / 29.63 / 1650.74
 50.081123 /  19.895517 / 233.90 / 0.00 / 8 / 88.79 / 19-1-2022 / 20:52:19.40 / 123.06 / 29.63 / 1650.74
 50.081123 /  19.895517 / 233.90 / 0.02 / 8 / 89.12 / 19-1-2022 / 20:52:19.60 / 123.06 / 29.63 / 1650.74
 50.081123 /  19.895517 / 233.90 / 0.02 / 8 / 88.79 / 19-1-2022 / 20:52:19.80 / 123.06 / 29.63 / 1650.74
 50.081123 /  19.895517 / 233.90 / 0.02 / 8 / 89.46 / 19-1-2022 / 20:52:20.00 / 123.00 / 29.69 / 1635.79
 50.081123 /  19.895517 / 233.90 / 0.02 / 8 / 91.16 / 19-1-2022 / 20:52:20.80 / 123.00 / 29.69 / 1635.79
 50.081123 /  19.895517 / 233.90 / 0.02 / 8 / 91.16 / 19-1-2022 / 20:52:21.00 / 123.00 / 29.75 / 1619.27
 50.081123 /  19.895517 / 233.90 / 0.00 / 8 / 91.50 / 19-1-2022 / 20:52:21.20 / 123.00 / 29.75 / 1619.27
 50.081123 /  19.895517 / 233.90 / 0.00 / 8 / 90.82 / 19-1-2022 / 20:52:21.40 / 123.00 / 29.75 / 1619.27
 50.081123 /  19.895517 / 233.90 / 0.00 / 8 / 90.47 / 19-1-2022 / 20:52:21.60 / 123.00 / 29.75 / 1619.27
 50.081123 /  19.895517 / 233.90 / 0.00 / 8 / 91.16 / 19-1-2022 / 20:52:22.60 / 122.94 / 29.75 / 1604.37
 50.081123 /  19.895517 / 233.90 / 0.00 / 8 / 91.16 / 19-1-2022 / 20:52:22.80 / 122.94 / 29.75 / 1604.37
 50.081123 /  19.895517 / 233.90 / 0.00 / 8 / 91.16 / 19-1-2022 / 20:52:23.00 / 122.94 / 29.75 / 1604.37
 50.081123 /  19.895517 / 233.90 / 0.00 / 8 / 91.50 / 19-1-2022 / 20:52:23.20 / 122.94 / 29.75 / 1604.37
 50.081123 /  19.895517 / 233.90 / 0.00 / 8 / 91.82 / 19-1-2022 / 20:52:23.40 / 122.88 / 29.81 / 1589.27
 50.081123 /  19.895517 / 233.90 / 0.00 / 8 / 91.50 / 19-1-2022 / 20:52:24.20 / 122.88 / 29.81 / 1589.27
 50.081123 /  19.895517 / 233.90 / 0.02 / 8 / 91.50 / 19-1-2022 / 20:52:24.40 / 122.88 / 29.81 / 1572.85
 50.081123 /  19.895517 / 233.90 / 0.00 / 8 / 91.50 / 19-1-2022 / 20:52:24.60 / 122.88 / 29.81 / 1572.85
 50.081123 /  19.895517 / 233.90 / 0.02 / 8 / 90.13 / 19-1-2022 / 20:52:24.80 / 122.88 / 29.81 / 1572.85
 50.081123 /  19.895517 / 233.90 / 0.00 / 8 / 91.50 / 19-1-2022 / 20:52:25.00 / 122.88 / 29.81 / 1572.85
 50.081123 /  19.895517 / 233.90 / 0.00 / 8 / 92.51 / 19-1-2022 / 20:52:25.80 / 122.88 / 29.88 / 1556.69
 50.081123 /  19.895517 / 233.90 / 0.00 / 8 / 92.17 / 19-1-2022 / 20:52:26.00 / 122.88 / 29.88 / 1556.69
 50.081123 /  19.895517 / 233.90 / 0.00 / 8 / 92.17 / 19-1-2022 / 20:52:26.20 / 122.88 / 29.88 / 1556.69
 50.081123 /  19.895517 / 233.90 / 0.00 / 8 / 91.50 / 19-1-2022 / 20:52:26.40 / 122.88 / 29.88 / 1556.69
 50.081123 /  19.895517 / 233.90 / 0.00 / 8 / 91.16 / 19-1-2022 / 20:52:26.60 / 122.81 / 29.88 / 1541.88
 50.081123 /  19.895517 / 233.90 / 0.04 / 8 / 90.47 / 19-1-2022 / 20:52:27.40 / 122.81 / 29.88 / 1541.88
 50.081123 /  19.895517 / 233.90 / 0.00 / 8 / 88.79 / 19-1-2022 / 20:52:27.60 / 122.81 / 29.94 / 1525.52
 50.081123 /  19.895517 / 233.90 / 0.00 / 8 / 90.13 / 19-1-2022 / 20:52:27.80 / 122.81 / 29.94 / 1525.52
 50.081123 /  19.895517 / 233.90 / 0.02 / 8 / 90.13 / 19-1-2022 / 20:52:28.00 / 122.81 / 29.94 / 1525.52
 50.081123 /  19.895517 / 233.90 / 0.00 / 8 / 90.13 / 19-1-2022 / 20:52:28.20 / 122.81 / 29.94 / 1525.52
 50.081123 /  19.895517 / 233.90 / 0.02 / 8 / 90.82 / 19-1-2022 / 20:52:29.20 / 122.75 / 29.94 / 1510.76
 50.081123 /  19.895517 / 233.90 / 0.00 / 8 / 90.82 / 19-1-2022 / 20:52:29.40 / 122.75 / 29.94 / 1510.76
 50.081123 /  19.895517 / 233.90 / 0.02 / 8 / 91.16 / 19-1-2022 / 20:52:29.60 / 122.75 / 29.94 / 1510.76
 50.081123 /  19.895517 / 233.90 / 0.00 / 8 / 89.46 / 19-1-2022 / 20:52:29.80 / 122.75 / 29.94 / 1510.76
 50.081123 /  19.895517 / 233.90 / 0.02 / 8 / 90.82 / 19-1-2022 / 20:52:30.00 / 122.69 / 30.00 / 1495.80
 50.081123 /  19.895517 / 233.90 / 0.02 / 8 / 92.84 / 19-1-2022 / 20:52:30.80 / 122.69 / 30.00 / 1495.80
 50.081123 /  19.895517 / 233.90 / 0.00 / 8 / 92.51 / 19-1-2022 / 20:52:31.00 / 122.69 / 30.00 / 1479.53
 50.081123 /  19.895517 / 233.90 / 0.00 / 8 / 92.51 / 19-1-2022 / 20:52:31.20 / 122.69 / 30.00 / 1479.53
 50.081123 /  19.895517 / 233.90 / 0.00 / 8 / 91.82 / 19-1-2022 / 20:52:31.40 / 122.69 / 30.00 / 1479.53
 50.081123 /  19.895517 / 233.90 / 0.00 / 8 / 91.16 / 19-1-2022 / 20:52:31.60 / 122.69 / 30.00 / 1479.53
 50.081123 /  19.895517 / 233.90 / 0.00 / 8 / 89.46 / 19-1-2022 / 20:52:32.40 / 122.63 / 30.06 / 1464.87
 50.081123 /  19.895517 / 233.90 / 0.00 / 8 / 89.12 / 19-1-2022 / 20:52:32.60 / 122.63 / 30.06 / 1464.87
 50.081123 /  19.895517 / 233.90 / 0.00 / 8 / 89.12 / 19-1-2022 / 20:52:32.80 / 122.63 / 30.06 / 1464.87
 50.081123 /  19.895517 / 233.90 / 0.02 / 8 / 88.79 / 19-1-2022 / 20:52:33.00 / 122.63 / 30.06 / 1464.87
 50.081123 /  19.895517 / 233.90 / 0.02 / 8 / 88.45 / 19-1-2022 / 20:52:33.20 / 122.56 / 30.06 / 1450.01
 50.081123 /  19.895517 / 233.90 / 0.00 / 8 / 90.13 / 19-1-2022 / 20:52:34.00 / 122.56 / 30.06 / 1450.01
 50.081123 /  19.895517 / 233.90 / 0.02 / 8 / 90.47 / 19-1-2022 / 20:52:34.40 / 122.56 / 30.13 / 1433.84
 50.081123 /  19.895517 / 233.90 / 0.02 / 8 / 90.82 / 19-1-2022 / 20:52:34.60 / 122.56 / 30.13 / 1433.84
 50.081123 /  19.895517 / 233.90 / 0.02 / 8 / 90.82 / 19-1-2022 / 20:52:34.80 / 122.56 / 30.13 / 1433.84
 50.081123 /  19.895517 / 233.90 / 0.02 / 8 / 91.16 / 19-1-2022 / 20:52:35.00 / 122.56 / 30.13 / 1433.84
 50.081123 /  19.895517 / 233.90 / 0.02 / 8 / 90.82 / 19-1-2022 / 20:52:35.80 / 122.50 / 30.13 / 1419.28
 50.081123 /  19.895517 / 233.90 / 0.02 / 8 / 91.50 / 19-1-2022 / 20:52:36.00 / 122.50 / 30.13 / 1419.28
 50.081123 /  19.895517 / 233.90 / 0.02 / 8 / 91.16 / 19-1-2022 / 20:52:36.20 / 122.50 / 30.13 / 1419.28
 50.081123 /  19.895517 / 233.90 / 0.00 / 8 / 89.80 / 19-1-2022 / 20:52:36.40 / 122.50 / 30.13 / 1419.28
 50.081123 /  19.895517 / 233.90 / 0.02 / 8 / 90.13 / 19-1-2022 / 20:52:36.60 / 122.50 / 30.19 / 1403.15
 50.081123 /  19.895517 / 233.90 / 0.00 / 8 / 91.82 / 19-1-2022 / 20:52:37.40 / 122.50 / 30.19 / 1403.15
 50.081123 /  19.895517 / 233.90 / 0.00 / 8 / 91.16 / 19-1-2022 / 20:52:37.60 / 122.44 / 30.19 / 1388.64
 50.081123 /  19.895517 / 233.90 / 0.00 / 8 / 90.82 / 19-1-2022 / 20:52:37.80 / 122.44 / 30.19 / 1388.64
 50.081123 /  19.895517 / 233.90 / 0.00 / 8 / 91.50 / 19-1-2022 / 20:52:38.00 / 122.44 / 30.19 / 1388.64
 50.081123 /  19.895517 / 233.90 / 0.02 / 8 / 90.47 / 19-1-2022 / 20:52:38.20 / 122.44 / 30.19 / 1388.64
 50.081123 /  19.895517 / 233.90 / 0.02 / 8 / 91.82 / 19-1-2022 / 20:52:39.20 / 122.44 / 30.25 / 1372.56
 50.081123 /  19.895517 / 233.90 / 0.02 / 8 / 90.82 / 19-1-2022 / 20:52:39.40 / 122.44 / 30.25 / 1372.56
 50.081123 /  19.895517 / 233.90 / 0.00 / 8 / 91.16 / 19-1-2022 / 20:52:39.60 / 122.44 / 30.25 / 1372.56
 50.081123 /  19.895517 / 233.90 / 0.02 / 8 / 90.82 / 19-1-2022 / 20:52:39.80 / 122.44 / 30.25 / 1372.56
 50.081123 /  19.895517 / 233.90 / 0.00 / 8 / 89.80 / 19-1-2022 / 20:52:40.00 / 122.38 / 30.25 / 1358.09
 50.081123 /  19.895517 / 233.90 / 0.02 / 8 / 91.16 / 19-1-2022 / 20:52:40.80 / 122.38 / 30.25 / 1358.09
 50.081123 /  19.895517 / 233.90 / 0.02 / 8 / 91.16 / 19-1-2022 / 20:52:41.00 / 122.31 / 30.31 / 1343.43
 50.081123 /  19.895517 / 233.90 / 0.02 / 8 / 91.16 / 19-1-2022 / 20:52:41.20 / 122.31 / 30.31 / 1343.43
 50.081123 /  19.895517 / 233.90 / 0.02 / 8 / 91.50 / 19-1-2022 / 20:52:41.40 / 122.31 / 30.31 / 1343.43
 50.081123 /  19.895517 / 233.90 / 0.02 / 8 / 90.82 / 19-1-2022 / 20:52:41.60 / 122.31 / 30.31 / 1343.43
 50.081123 /  19.895517 / 233.90 / 0.00 / 8 / 91.16 / 19-1-2022 / 20:52:42.40 / 122.31 / 30.31 / 1327.45
 50.081123 /  19.895517 / 233.90 / 0.02 / 8 / 91.16 / 19-1-2022 / 20:52:42.60 / 122.31 / 30.31 / 1327.45
 50.081123 /  19.895517 / 233.90 / 0.02 / 8 / 91.50 / 19-1-2022 / 20:52:42.80 / 122.31 / 30.31 / 1327.45
 50.081123 /  19.895517 / 233.90 / 0.00 / 8 / 91.16 / 19-1-2022 / 20:52:43.00 / 122.31 / 30.31 / 1327.45
 50.081123 /  19.895517 / 233.90 / 0.00 / 8 / 91.50 / 19-1-2022 / 20:52:43.20 / 122.25 / 30.38 / 1313.08
 50.081123 /  19.895517 / 233.90 / 0.02 / 8 / 90.82 / 19-1-2022 / 20:52:44.00 / 122.25 / 30.38 / 1313.08
 50.081123 /  19.895517 / 233.90 / 0.00 / 8 / 91.16 / 19-1-2022 / 20:52:44.20 / 122.25 / 30.38 / 1297.15
 50.081123 /  19.895517 / 233.90 / 0.02 / 8 / 90.82 / 19-1-2022 / 20:52:44.40 / 122.25 / 30.38 / 1297.15
 50.081123 /  19.895517 / 233.90 / 0.02 / 8 / 90.82 / 19-1-2022 / 20:52:44.60 / 122.25 / 30.38 / 1297.15
 50.081123 /  19.895517 / 233.90 / 0.02 / 8 / 91.16 / 19-1-2022 / 20:52:44.80 / 122.25 / 30.38 / 1297.15
 50.081123 /  19.895517 / 233.90 / 0.02 / 8 / 91.50 / 19-1-2022 / 20:52:45.80 / 122.19 / 30.44 / 1282.82
 50.081123 /  19.895517 / 233.90 / 0.02 / 8 / 91.16 / 19-1-2022 / 20:52:46.00 / 122.19 / 30.44 / 1282.82
 50.081123 /  19.895517 / 233.90 / 0.02 / 8 / 91.16 / 19-1-2022 / 20:52:46.20 / 122.19 / 30.44 / 1282.82
 50.081123 /  19.895517 / 233.90 / 0.00 / 8 / 91.50 / 19-1-2022 / 20:52:46.40 / 122.19 / 30.44 / 1282.82
 50.081123 /  19.895517 / 233.90 / 0.02 / 8 / 92.84 / 19-1-2022 / 20:52:46.60 / 122.13 / 30.44 / 1268.30
 50.081123 /  19.895517 / 233.90 / 0.00 / 8 / 91.16 / 19-1-2022 / 20:52:47.40 / 122.13 / 30.44 / 1268.30
 50.081123 /  19.895517 / 233.90 / 0.00 / 8 / 90.82 / 19-1-2022 / 20:52:47.60 / 122.06 / 30.50 / 1253.83
 50.081123 /  19.895517 / 233.90 / 0.02 / 8 / 91.16 / 19-1-2022 / 20:52:47.80 / 122.06 / 30.50 / 1253.83
 50.081123 /  19.895517 / 233.90 / 0.00 / 8 / 91.16 / 19-1-2022 / 20:52:48.00 / 122.06 / 30.50 / 1253.83
 50.081123 /  19.895517 / 233.90 / 0.02 / 8 / 92.17 / 19-1-2022 / 20:52:48.20 / 122.06 / 30.50 / 1253.83
 50.081123 /  19.895517 / 233.80 / 0.02 / 8 / 89.12 / 19-1-2022 / 20:52:49.00 / 122.06 / 30.50 / 1238.04
 50.081123 /  19.895517 / 233.80 / 0.00 / 8 / 89.46 / 19-1-2022 / 20:52:49.20 / 122.06 / 30.50 / 1238.04
 50.081123 /  19.895517 / 233.80 / 0.00 / 8 / 87.78 / 19-1-2022 / 20:52:49.40 / 122.06 / 30.50 / 1238.04
 50.081123 /  19.895517 / 233.80 / 0.00 / 8 / 88.79 / 19-1-2022 / 20:52:49.60 / 122.06 / 30.50 / 1238.04
 50.081123 /  19.895517 / 233.80 / 0.00 / 8 / 87.44 / 19-1-2022 / 20:52:49.80 / 121.94 / 30.56 / 1225.23
 50.081123 /  19.895517 / 233.80 / 0.02 / 8 / 88.11 / 19-1-2022 / 20:52:50.60 / 121.94 / 30.56 / 1225.23
 50.081123 /  19.895517 / 233.80 / 0.00 / 8 / 88.45 / 19-1-2022 / 20:52:50.80 / 121.94 / 30.56 / 1209.29
 50.081123 /  19.895517 / 233.80 / 0.00 / 8 / 88.45 / 19-1-2022 / 20:52:51.00 / 121.94 / 30.56 / 1209.29
 50.081123 /  19.895517 / 233.80 / 0.02 / 8 / 88.11 / 19-1-2022 / 20:52:51.20 / 121.94 / 30.56 / 1209.29
 50.081123 /  19.895517 / 233.80 / 0.00 / 8 / 88.79 / 19-1-2022 / 20:52:51.40 / 121.94 / 30.56 / 1209.29
 50.081123 /  19.895517 / 233.80 / 0.00 / 8 / 88.45 / 19-1-2022 / 20:52:52.20 / 121.88 / 30.63 / 1195.21
 50.081123 /  19.895517 / 233.80 / 0.00 / 8 / 88.79 / 19-1-2022 / 20:52:52.40 / 121.88 / 30.63 / 1195.21
 50.081123 /  19.895517 / 233.80 / 0.00 / 8 / 89.46 / 19-1-2022 / 20:52:52.60 / 121.88 / 30.63 / 1195.21
 50.081123 /  19.895517 / 233.80 / 0.00 / 8 / 89.12 / 19-1-2022 / 20:52:52.80 / 121.88 / 30.63 / 1195.21
 50.081123 /  19.895517 / 233.80 / 0.00 / 8 / 89.12 / 19-1-2022 / 20:52:53.00 / 121.81 / 30.63 / 1180.93
 50.081123 /  19.895517 / 233.80 / 0.00 / 8 / 91.16 / 19-1-2022 / 20:52:53.80 / 121.81 / 30.63 / 1180.93
 50.081123 /  19.895517 / 233.80 / 0.02 / 8 / 91.16 / 19-1-2022 / 20:52:54.00 / 121.81 / 30.69 / 1165.34
 50.081123 /  19.895517 / 233.80 / 0.02 / 8 / 91.50 / 19-1-2022 / 20:52:54.20 / 121.81 / 30.69 / 1165.34
 50.081123 /  19.895517 / 233.80 / 0.00 / 8 / 91.16 / 19-1-2022 / 20:52:54.40 / 121.81 / 30.69 / 1165.34
 50.081123 /  19.895517 / 233.80 / 0.02 / 8 / 91.16 / 19-1-2022 / 20:52:54.60 / 121.81 / 30.69 / 1165.34
 50.081123 /  19.895517 / 233.80 / 0.02 / 8 / 90.13 / 19-1-2022 / 20:52:55.60 / 121.75 / 30.69 / 1151.35
 50.081123 /  19.895517 / 233.80 / 0.02 / 8 / 91.16 / 19-1-2022 / 20:52:55.80 / 121.75 / 30.69 / 1151.35
 50.081123 /  19.895517 / 233.80 / 0.02 / 8 / 91.50 / 19-1-2022 / 20:52:56.00 / 121.75 / 30.69 / 1151.35
 50.081123 /  19.895517 / 233.80 / 0.00 / 8 / 91.16 / 19-1-2022 / 20:52:56.20 / 121.75 / 30.69 / 1151.35
 50.081123 /  19.895517 / 233.80 / 0.02 / 8 / 91.82 / 19-1-2022 / 20:52:56.40 / 121.69 / 30.75 / 1137.17
 50.081123 /  19.895517 / 233.80 / 0.00 / 8 / 91.50 / 19-1-2022 / 20:52:57.20 / 121.69 / 30.75 / 1137.17
 50.081123 /  19.895517 / 233.80 / 0.02 / 8 / 90.13 / 19-1-2022 / 20:52:57.40 / 121.69 / 30.75 / 1121.67
 50.081123 /  19.895517 / 233.80 / 0.00 / 8 / 90.13 / 19-1-2022 / 20:52:57.60 / 121.69 / 30.75 / 1121.67
 50.081123 /  19.895517 / 233.80 / 0.02 / 8 / 89.46 / 19-1-2022 / 20:52:57.80 / 121.69 / 30.75 / 1121.67
 50.081123 /  19.895517 / 233.80 / 0.02 / 8 / 90.13 / 19-1-2022 / 20:52:58.00 / 121.69 / 30.75 / 1121.67
 50.081123 /  19.895517 / 233.80 / 0.02 / 8 / 90.47 / 19-1-2022 / 20:52:58.80 / 121.63 / 30.75 / 1107.79
 50.081123 /  19.895517 / 233.80 / 0.02 / 8 / 89.80 / 19-1-2022 / 20:52:59.00 / 121.63 / 30.75 / 1107.79
 50.081123 /  19.895517 / 233.80 / 0.02 / 8 / 90.13 / 19-1-2022 / 20:52:59.20 / 121.63 / 30.75 / 1107.79
 50.081123 /  19.895517 / 233.80 / 0.00 / 8 / 91.50 / 19-1-2022 / 20:52:59.40 / 121.63 / 30.75 / 1107.79
 50.081123 /  19.895517 / 233.80 / 0.00 / 8 / 91.82 / 19-1-2022 / 20:52:59.60 / 121.56 / 30.81 / 1093.70
 50.081123 /  19.895517 / 233.80 / 0.02 / 8 / 91.50 / 19-1-2022 / 20:53:00.40 / 121.56 / 30.81 / 1093.70
 50.081123 /  19.895517 / 233.80 / 0.00 / 8 / 92.17 / 19-1-2022 / 20:53:00.60 / 121.56 / 30.81 / 1078.30
 50.081123 /  19.895517 / 233.80 / 0.00 / 8 / 91.82 / 19-1-2022 / 20:53:00.80 / 121.56 / 30.81 / 1078.30
 50.081123 /  19.895517 / 233.80 / 0.02 / 8 / 92.51 / 19-1-2022 / 20:53:01.00 / 121.56 / 30.81 / 1078.30
 50.081123 /  19.895517 / 233.80 / 0.00 / 8 / 92.17 / 19-1-2022 / 20:53:01.20 / 121.56 / 30.81 / 1078.30
 50.081123 /  19.895517 / 233.80 / 0.02 / 8 / 92.51 / 19-1-2022 / 20:53:02.20 / 121.50 / 30.88 / 1064.51
 50.081123 /  19.895517 / 233.80 / 0.02 / 8 / 93.85 / 19-1-2022 / 20:53:02.40 / 121.50 / 30.88 / 1064.51
 50.081123 /  19.895517 / 233.80 / 0.00 / 8 / 93.52 / 19-1-2022 / 20:53:02.60 / 121.50 / 30.88 / 1064.51
 50.081123 /  19.895517 / 233.80 / 0.00 / 8 / 93.85 / 19-1-2022 / 20:53:02.80 / 121.50 / 30.88 / 1064.51
 50.081123 /  19.895517 / 233.80 / 0.02 / 8 / 93.52 / 19-1-2022 / 20:53:03.00 / 121.44 / 30.88 / 1050.53
 50.081123 /  19.895517 / 233.80 / 0.02 / 8 / 92.84 / 19-1-2022 / 20:53:03.80 / 121.44 / 30.88 / 1050.53
 50.081123 /  19.895517 / 233.80 / 0.00 / 8 / 92.51 / 19-1-2022 / 20:53:04.00 / 121.38 / 30.94 / 1036.58
 50.081123 /  19.895517 / 233.80 / 0.02 / 8 / 93.52 / 19-1-2022 / 20:53:04.20 / 121.38 / 30.94 / 1036.58
 50.081123 /  19.895517 / 233.80 / 0.02 / 8 / 92.84 / 19-1-2022 / 20:53:04.40 / 121.38 / 30.94 / 1036.58
 50.081123 /  19.895517 / 233.80 / 0.00 / 8 / 92.84 / 19-1-2022 / 20:53:04.60 / 121.38 / 30.94 / 1036.58
 50.081123 /  19.895517 / 233.80 / 0.02 / 8 / 94.19 / 19-1-2022 / 20:53:05.40 / 121.38 / 30.94 / 1021.33
 50.081123 /  19.895517 / 233.80 / 0.02 / 8 / 94.19 / 19-1-2022 / 20:53:05.60 / 121.38 / 30.94 / 1021.33
 50.081123 /  19.895517 / 233.80 / 0.00 / 8 / 94.86 / 19-1-2022 / 20:53:05.80 / 121.38 / 30.94 / 1021.33
 50.081123 /  19.895517 / 233.80 / 0.00 / 8 / 94.53 / 19-1-2022 / 20:53:06.00 / 121.38 / 30.94 / 1021.33
 50.081123 /  19.895517 / 233.80 / 0.00 / 8 / 94.86 / 19-1-2022 / 20:53:06.20 / 121.31 / 31.00 / 1007.69
 50.081123 /  19.895517 / 233.80 / 0.00 / 8 / 93.52 / 19-1-2022 / 20:53:07.00 / 121.31 / 31.00 / 1007.69
 50.081123 /  19.895517 / 233.80 / 0.00 / 8 / 91.82 / 19-1-2022 / 20:53:07.20 / 121.25 / 31.00 / 993.84
 50.081123 /  19.895517 / 233.80 / 0.00 / 8 / 92.51 / 19-1-2022 / 20:53:07.40 / 121.25 / 31.00 / 993.84
 50.081123 /  19.895517 / 233.80 / 0.00 / 8 / 92.84 / 19-1-2022 / 20:53:07.60 / 121.25 / 31.00 / 993.84
 50.081123 /  19.895517 / 233.80 / 0.00 / 8 / 92.84 / 19-1-2022 / 20:53:07.80 / 121.25 / 31.00 / 993.84
 50.081123 /  19.895517 / 233.80 / 0.02 / 8 / 92.51 / 19-1-2022 / 20:53:08.80 / 121.25 / 31.06 / 978.68
 50.081123 /  19.895517 / 233.80 / 0.02 / 8 / 92.51 / 19-1-2022 / 20:53:09.00 / 121.25 / 31.06 / 978.68
 50.081123 /  19.895517 / 233.80 / 0.00 / 8 / 93.18 / 19-1-2022 / 20:53:09.20 / 121.25 / 31.06 / 978.68
 50.081123 /  19.895517 / 233.80 / 0.02 / 8 / 91.82 / 19-1-2022 / 20:53:09.40 / 121.25 / 31.06 / 978.68
 50.081123 /  19.895517 / 233.80 / 0.02 / 8 / 91.50 / 19-1-2022 / 20:53:09.60 / 121.19 / 31.06 / 965.14
 50.081123 /  19.895517 / 233.80 / 0.02 / 8 / 90.13 / 19-1-2022 / 20:53:10.40 / 121.19 / 31.06 / 965.14
 50.081123 /  19.895517 / 233.80 / 0.04 / 8 / 91.16 / 19-1-2022 / 20:53:10.60 / 121.13 / 31.13 / 951.39
 50.081123 /  19.895517 / 233.80 / 0.02 / 8 / 92.51 / 19-1-2022 / 20:53:10.80 / 121.13 / 31.13 / 951.39
 50.081123 /  19.895517 / 233.80 / 0.02 / 8 / 92.51 / 19-1-2022 / 20:53:11.00 / 121.13 / 31.13 / 951.39
 50.081123 /  19.895517 / 233.80 / 0.02 / 8 / 92.17 / 19-1-2022 / 20:53:11.20 / 121.13 / 31.13 / 951.39
 50.081123 /  19.895517 / 233.80 / 0.02 / 8 / 93.18 / 19-1-2022 / 20:53:12.00 / 121.13 / 31.13 / 936.33
 50.081123 /  19.895517 / 233.80 / 0.00 / 8 / 93.18 / 19-1-2022 / 20:53:12.20 / 121.13 / 31.13 / 936.33
 50.081123 /  19.895517 / 233.80 / 0.02 / 8 / 94.53 / 19-1-2022 / 20:53:12.40 / 121.13 / 31.13 / 936.33
 50.081123 /  19.895517 / 233.80 / 0.00 / 8 / 94.53 / 19-1-2022 / 20:53:12.60 / 121.13 / 31.13 / 936.33
 50.081123 /  19.895517 / 233.80 / 0.00 / 8 / 94.53 / 19-1-2022 / 20:53:12.80 / 121.00 / 31.19 / 924.24
 50.081123 /  19.895517 / 233.80 / 0.00 / 8 / 94.19 / 19-1-2022 / 20:53:13.60 / 121.00 / 31.19 / 924.24
 50.081123 /  19.895517 / 233.80 / 0.02 / 8 / 94.19 / 19-1-2022 / 20:53:13.80 / 121.00 / 31.19 / 909.03
 50.081123 /  19.895517 / 233.80 / 0.00 / 8 / 94.19 / 19-1-2022 / 20:53:14.00 / 121.00 / 31.19 / 909.03
 50.081123 /  19.895517 / 233.80 / 0.02 / 8 / 94.53 / 19-1-2022 / 20:53:14.20 / 121.00 / 31.19 / 909.03
 50.081123 /  19.895517 / 233.80 / 0.00 / 8 / 92.17 / 19-1-2022 / 20:53:14.40 / 121.00 / 31.19 / 909.03
 50.081123 /  19.895517 / 233.80 / 0.02 / 8 / 90.47 / 19-1-2022 / 20:53:15.40 / 120.94 / 31.25 / 895.68
 50.081123 /  19.895517 / 233.80 / 0.00 / 8 / 90.13 / 19-1-2022 / 20:53:15.60 / 120.94 / 31.25 / 895.68
 50.081123 /  19.895517 / 233.80 / 0.02 / 8 / 90.13 / 19-1-2022 / 20:53:15.80 / 120.94 / 31.25 / 895.68
 50.081123 /  19.895517 / 233.80 / 0.02 / 8 / 90.47 / 19-1-2022 / 20:53:16.00 / 120.94 / 31.25 / 895.68
 50.081123 /  19.895517 / 233.80 / 0.02 / 8 / 90.13 / 19-1-2022 / 20:53:16.20 / 120.88 / 31.25 / 882.12
 50.081123 /  19.895517 / 233.70 / 0.00 / 8 / 93.18 / 19-1-2022 / 20:53:17.00 / 120.88 / 31.25 / 882.12
 50.081123 /  19.895517 / 233.70 / 0.00 / 8 / 93.52 / 19-1-2022 / 20:53:17.20 / 120.81 / 31.31 / 868.61
 50.081123 /  19.895517 / 233.70 / 0.02 / 8 / 93.52 / 19-1-2022 / 20:53:17.40 / 120.81 / 31.31 / 868.61
 50.081123 /  19.895517 / 233.70 / 0.02 / 8 / 92.84 / 19-1-2022 / 20:53:17.60 / 120.81 / 31.31 / 868.61
 50.081123 /  19.895517 / 233.70 / 0.04 / 8 / 93.52 / 19-1-2022 / 20:53:17.80 / 120.81 / 31.31 / 868.61
 50.081123 /  19.895517 / 233.70 / 0.00 / 8 / 94.19 / 19-1-2022 / 20:53:18.60 / 120.81 / 31.31 / 853.80
 50.081123 /  19.895517 / 233.70 / 0.00 / 8 / 94.86 / 19-1-2022 / 20:53:18.80 / 120.81 / 31.31 / 853.80
 50.081123 /  19.895517 / 233.70 / 0.02 / 8 / 94.53 / 19-1-2022 / 20:53:19.00 / 120.81 / 31.31 / 853.80
 50.081123 /  19.895517 / 233.70 / 0.02 / 8 / 94.86 / 19-1-2022 / 20:53:19.20 / 120.81 / 31.31 / 853.80
 50.081123 /  19.895517 / 233.70 / 0.00 / 8 / 92.84 / 19-1-2022 / 20:53:19.40 / 120.75 / 31.38 / 840.59
 50.081123 /  19.895517 / 233.70 / 0.02 / 8 / 93.18 / 19-1-2022 / 20:53:20.20 / 120.75 / 31.38 / 840.59
 50.081123 /  19.895517 / 233.70 / 0.00 / 8 / 92.17 / 19-1-2022 / 20:53:20.40 / 120.69 / 31.38 / 827.18
 50.081123 /  19.895517 / 233.70 / 0.02 / 8 / 91.50 / 19-1-2022 / 20:53:20.60 / 120.69 / 31.38 / 827.18
 50.081123 /  19.895517 / 233.70 / 0.02 / 8 / 92.17 / 19-1-2022 / 20:53:20.80 / 120.69 / 31.38 / 827.18
 50.081123 /  19.895517 / 233.70 / 0.02 / 8 / 92.17 / 19-1-2022 / 20:53:21.00 / 120.69 / 31.38 / 827.18
 50.081123 /  19.895517 / 233.70 / 0.02 / 8 / 90.82 / 19-1-2022 / 20:53:22.00 / 120.63 / 31.44 / 813.82
 50.081123 /  19.895517 / 233.70 / 0.00 / 8 / 91.16 / 19-1-2022 / 20:53:22.20 / 120.63 / 31.44 / 813.82
 50.081123 /  19.895517 / 233.70 / 0.00 / 8 / 87.78 / 19-1-2022 / 20:53:22.40 / 120.63 / 31.44 / 813.82
 50.081123 /  19.895517 / 233.70 / 0.04 / 8 / 87.78 / 19-1-2022 / 20:53:22.60 / 120.63 / 31.44 / 813.82
 50.081123 /  19.895517 / 233.70 / 0.00 / 8 / 88.11 / 19-1-2022 / 20:53:22.80 / 120.63 / 31.44 / 799.15
 50.081123 /  19.895517 / 233.70 / 0.02 / 8 / 87.10 / 19-1-2022 / 20:53:23.60 / 120.63 / 31.44 / 799.15
 50.081123 /  19.895517 / 233.70 / 0.02 / 8 / 87.44 / 19-1-2022 / 20:53:23.80 / 120.56 / 31.44 / 786.08
 50.081123 /  19.895517 / 233.70 / 0.00 / 8 / 87.44 / 19-1-2022 / 20:53:24.00 / 120.56 / 31.44 / 786.08
 50.081123 /  19.895517 / 233.70 / 0.00 / 8 / 87.10 / 19-1-2022 / 20:53:24.20 / 120.56 / 31.44 / 786.08
 50.081123 /  19.895517 / 233.70 / 0.02 / 8 / 89.12 / 19-1-2022 / 20:53:24.40 / 120.56 / 31.44 / 786.08
 50.081123 /  19.895517 / 233.70 / 0.02 / 8 / 89.12 / 19-1-2022 / 20:53:25.20 / 120.50 / 31.50 / 772.82
 50.081123 /  19.895517 / 233.70 / 0.02 / 8 / 91.82 / 19-1-2022 / 20:53:25.40 / 120.50 / 31.50 / 772.82
 50.081123 /  19.895517 / 233.70 / 0.00 / 8 / 92.17 / 19-1-2022 / 20:53:25.60 / 120.50 / 31.50 / 772.82
 50.081123 /  19.895517 / 233.70 / 0.00 / 8 / 92.17 / 19-1-2022 / 20:53:25.80 / 120.50 / 31.50 / 772.82
 50.081123 /  19.895517 / 233.70 / 0.02 / 8 / 92.17 / 19-1-2022 / 20:53:26.00 / 120.44 / 31.50 / 759.60
 50.081123 /  19.895517 / 233.70 / 0.02 / 8 / 91.82 / 19-1-2022 / 20:53:26.80 / 120.44 / 31.50 / 759.60
 50.081123 /  19.895517 / 233.70 / 0.02 / 8 / 91.82 / 19-1-2022 / 20:53:27.00 / 120.38 / 31.56 / 746.44
 50.081123 /  19.895517 / 233.70 / 0.00 / 8 / 91.16 / 19-1-2022 / 20:53:27.20 / 120.38 / 31.56 / 746.44
 50.081123 /  19.895517 / 233.70 / 0.00 / 8 / 90.82 / 19-1-2022 / 20:53:27.40 / 120.38 / 31.56 / 746.44
 50.081123 /  19.895517 / 233.70 / 0.00 / 8 / 90.13 / 19-1-2022 / 20:53:27.60 / 120.38 / 31.56 / 746.44
 50.081123 /  19.895517 / 233.70 / 0.02 / 8 / 88.79 / 19-1-2022 / 20:53:28.60 / 120.38 / 31.63 / 731.96
 50.081123 /  19.895517 / 233.70 / 0.00 / 8 / 86.43 / 19-1-2022 / 20:53:28.80 / 120.38 / 31.63 / 731.96
 50.081123 /  19.895517 / 233.70 / 0.02 / 8 / 88.79 / 19-1-2022 / 20:53:29.00 / 120.38 / 31.63 / 731.96
 50.081123 /  19.895517 / 233.70 / 0.02 / 8 / 88.79 / 19-1-2022 / 20:53:29.20 / 120.38 / 31.63 / 731.96
 50.081123 /  19.895517 / 233.70 / 0.02 / 8 / 87.44 / 19-1-2022 / 20:53:29.40 / 120.31 / 31.63 / 719.09
 50.081123 /  19.895517 / 233.70 / 0.00 / 8 / 87.44 / 19-1-2022 / 20:53:30.20 / 120.31 / 31.63 / 719.09
 50.081123 /  19.895517 / 233.70 / 0.02 / 8 / 86.43 / 19-1-2022 / 20:53:30.40 / 120.25 / 31.63 / 706.02
 50.081123 /  19.895517 / 233.70 / 0.02 / 8 / 86.43 / 19-1-2022 / 20:53:30.60 / 120.25 / 31.63 / 706.02
 50.081123 /  19.895517 / 233.70 / 0.00 / 8 / 86.43 / 19-1-2022 / 20:53:30.80 / 120.25 / 31.63 / 706.02
 50.081123 /  19.895517 / 233.70 / 0.02 / 8 / 86.43 / 19-1-2022 / 20:53:31.00 / 120.25 / 31.63 / 706.02
 50.081123 /  19.895517 / 233.70 / 0.02 / 8 / 89.12 / 19-1-2022 / 20:53:31.80 / 120.25 / 31.63 / 691.64
 50.081123 /  19.895517 / 233.70 / 0.00 / 8 / 89.46 / 19-1-2022 / 20:53:32.00 / 120.25 / 31.63 / 691.64
 50.081123 /  19.895517 / 233.70 / 0.02 / 8 / 89.46 / 19-1-2022 / 20:53:32.20 / 120.25 / 31.63 / 691.64
 50.081123 /  19.895517 / 233.70 / 0.02 / 8 / 93.85 / 19-1-2022 / 20:53:32.40 / 120.25 / 31.63 / 691.64
 50.081123 /  19.895517 / 233.70 / 0.02 / 8 / 93.85 / 19-1-2022 / 20:53:32.60 / 120.13 / 31.69 / 680.22
 50.081123 /  19.895517 / 233.70 / 0.02 / 8 / 94.53 / 19-1-2022 / 20:53:33.40 / 120.13 / 31.69 / 680.22
 50.081123 /  19.895517 / 233.70 / 0.02 / 8 / 94.19 / 19-1-2022 / 20:53:33.60 / 120.13 / 31.75 / 665.69
 50.081123 /  19.895517 / 233.70 / 0.02 / 8 / 94.19 / 19-1-2022 / 20:53:33.80 / 120.13 / 31.75 / 665.69
 50.081123 /  19.895517 / 233.70 / 0.02 / 8 / 93.52 / 19-1-2022 / 20:53:34.00 / 120.13 / 31.75 / 665.69
 50.081123 /  19.895517 / 233.70 / 0.00 / 8 / 94.53 / 19-1-2022 / 20:53:34.20 / 120.13 / 31.75 / 665.69
 50.081123 /  19.895517 / 233.70 / 0.00 / 8 / 91.50 / 19-1-2022 / 20:53:35.00 / 120.06 / 31.75 / 653.01
 50.081123 /  19.895517 / 233.70 / 0.00 / 8 / 91.50 / 19-1-2022 / 20:53:35.20 / 120.06 / 31.75 / 653.01
 50.081123 /  19.895517 / 233.70 / 0.02 / 8 / 87.78 / 19-1-2022 / 20:53:35.40 / 120.06 / 31.75 / 653.01
 50.081123 /  19.895517 / 233.70 / 0.02 / 8 / 86.77 / 19-1-2022 / 20:53:35.60 / 120.06 / 31.75 / 653.01
 50.081123 /  19.895517 / 233.70 / 0.00 / 8 / 88.11 / 19-1-2022 / 20:53:35.80 / 120.00 / 31.81 / 640.14
 50.081123 /  19.895517 / 233.70 / 0.02 / 8 / 89.12 / 19-1-2022 / 20:53:36.60 / 120.00 / 31.81 / 640.14
 50.081123 /  19.895517 / 233.70 / 0.02 / 8 / 88.45 / 19-1-2022 / 20:53:36.80 / 119.94 / 31.81 / 627.31
 50.081123 /  19.895517 / 233.70 / 0.02 / 8 / 87.78 / 19-1-2022 / 20:53:37.00 / 119.94 / 31.81 / 627.31
 50.081123 /  19.895517 / 233.70 / 0.02 / 8 / 87.78 / 19-1-2022 / 20:53:37.20 / 119.94 / 31.81 / 627.31
 50.081123 /  19.895517 / 233.70 / 0.00 / 8 / 87.10 / 19-1-2022 / 20:53:37.40 / 119.94 / 31.81 / 627.31
 50.081123 /  19.895517 / 233.70 / 0.02 / 8 / 88.11 / 19-1-2022 / 20:53:38.40 / 119.94 / 31.88 / 613.17
 50.081123 /  19.895517 / 233.70 / 0.02 / 8 / 88.11 / 19-1-2022 / 20:53:38.60 / 119.94 / 31.88 / 613.17
 50.081123 /  19.895517 / 233.70 / 0.02 / 8 / 88.45 / 19-1-2022 / 20:53:38.80 / 119.94 / 31.88 / 613.17
 50.081123 /  19.895517 / 233.70 / 0.02 / 8 / 87.44 / 19-1-2022 / 20:53:39.00 / 119.94 / 31.88 / 613.17
 50.081123 /  19.895517 / 233.70 / 0.00 / 8 / 88.11 / 19-1-2022 / 20:53:39.20 / 119.88 / 31.88 / 600.64
 50.081123 /  19.895517 / 233.70 / 0.02 / 8 / 89.46 / 19-1-2022 / 20:53:40.00 / 119.88 / 31.88 / 600.64
 50.081123 /  19.895517 / 233.70 / 0.04 / 8 / 89.80 / 19-1-2022 / 20:53:40.20 / 119.81 / 31.88 / 587.91
 50.081123 /  19.895517 / 233.70 / 0.04 / 8 / 89.80 / 19-1-2022 / 20:53:40.40 / 119.81 / 31.88 / 587.91
 50.081123 /  19.895517 / 233.70 / 0.02 / 8 / 89.46 / 19-1-2022 / 20:53:40.60 / 119.81 / 31.88 / 587.91
 50.081123 /  19.895517 / 233.70 / 0.02 / 8 / 89.80 / 19-1-2022 / 20:53:40.80 / 119.81 / 31.88 / 587.91
 50.081123 /  19.895517 / 233.70 / 0.02 / 8 / 87.78 / 19-1-2022 / 20:53:41.60 / 119.75 / 31.94 / 575.22
 50.081123 /  19.895517 / 233.70 / 0.00 / 8 / 87.78 / 19-1-2022 / 20:53:41.80 / 119.75 / 31.94 / 575.22
 50.081123 /  19.895517 / 233.70 / 0.02 / 8 / 88.11 / 19-1-2022 / 20:53:42.00 / 119.75 / 31.94 / 575.22
 50.081123 /  19.895517 / 233.70 / 0.02 / 8 / 88.11 / 19-1-2022 / 20:53:42.20 / 119.75 / 31.94 / 575.22
 50.081123 /  19.895517 / 233.70 / 0.02 / 8 / 90.47 / 19-1-2022 / 20:53:42.40 / 119.69 / 31.94 / 562.59
 50.081123 /  19.895517 / 233.70 / 0.02 / 8 / 90.82 / 19-1-2022 / 20:53:43.20 / 119.69 / 31.94 / 562.59
 50.081123 /  19.895517 / 233.70 / 0.00 / 8 / 93.18 / 19-1-2022 / 20:53:43.40 / 119.69 / 32.00 / 548.64
 50.081123 /  19.895517 / 233.70 / 0.00 / 8 / 93.85 / 19-1-2022 / 20:53:43.60 / 119.69 / 32.00 / 548.64
 50.081123 /  19.895517 / 233.70 / 0.02 / 8 / 93.52 / 19-1-2022 / 20:53:43.80 / 119.69 / 32.00 / 548.64
 50.081123 /  19.895517 / 233.70 / 0.00 / 8 / 94.19 / 19-1-2022 / 20:53:44.00 / 119.69 / 32.00 / 548.64
 50.081123 /  19.895517 / 233.70 / 0.02 / 8 / 93.85 / 19-1-2022 / 20:53:45.00 / 119.63 / 32.00 / 536.31
 50.081123 /  19.895517 / 233.70 / 0.00 / 8 / 93.85 / 19-1-2022 / 20:53:45.20 / 119.63 / 32.00 / 536.31
 50.081123 /  19.895517 / 233.70 / 0.02 / 8 / 92.84 / 19-1-2022 / 20:53:45.40 / 119.63 / 32.00 / 536.31
 50.081123 /  19.895517 / 233.70 / 0.02 / 8 / 92.84 / 19-1-2022 / 20:53:45.60 / 119.63 / 32.00 / 536.31
 50.081123 /  19.895517 / 233.70 / 0.00 / 8 / 92.84 / 19-1-2022 / 20:53:45.80 / 119.56 / 32.06 / 523.77
 50.081123 /  19.895517 / 233.70 / 0.02 / 8 / 92.84 / 19-1-2022 / 20:53:46.60 / 119.56 / 32.06 / 523.77
 50.081123 /  19.895517 / 233.70 / 0.02 / 8 / 93.18 / 19-1-2022 / 20:53:46.80 / 119.50 / 32.06 / 511.28
 50.081123 /  19.895517 / 233.70 / 0.00 / 8 / 92.84 / 19-1-2022 / 20:53:47.00 / 119.50 / 32.06 / 511.28
 50.081123 /  19.895517 / 233.70 / 0.00 / 8 / 92.51 / 19-1-2022 / 20:53:47.20 / 119.50 / 32.06 / 511.28
 50.081123 /  19.895517 / 233.70 / 0.00 / 8 / 93.85 / 19-1-2022 / 20:53:47.40 / 119.50 / 32.06 / 511.28
 50.081123 /  19.895517 / 233.60 / 0.00 / 8 / 93.85 / 19-1-2022 / 20:53:48.20 / 119.44 / 32.13 / 498.84
 50.081123 /  19.895517 / 233.60 / 0.02 / 8 / 94.19 / 19-1-2022 / 20:53:48.40 / 119.44 / 32.13 / 498.84
 50.081123 /  19.895517 / 233.60 / 0.02 / 8 / 94.53 / 19-1-2022 / 20:53:48.60 / 119.44 / 32.13 / 498.84
 50.081123 /  19.895517 / 233.60 / 0.02 / 8 / 93.85 / 19-1-2022 / 20:53:48.80 / 119.44 / 32.13 / 498.84
 50.081123 /  19.895517 / 233.60 / 0.00 / 8 / 94.19 / 19-1-2022 / 20:53:49.00 / 119.38 / 32.13 / 486.44
 50.081123 /  19.895517 / 233.60 / 0.02 / 8 / 95.20 / 19-1-2022 / 20:53:49.80 / 119.38 / 32.13 / 486.44
 50.081123 /  19.895517 / 233.60 / 0.02 / 8 / 95.54 / 19-1-2022 / 20:53:50.00 / 119.38 / 32.19 / 472.74
 50.081123 /  19.895517 / 233.60 / 0.02 / 8 / 95.54 / 19-1-2022 / 20:53:50.20 / 119.38 / 32.19 / 472.74
 50.081123 /  19.895517 / 233.60 / 0.02 / 8 / 93.52 / 19-1-2022 / 20:53:50.40 / 119.38 / 32.19 / 472.74
 50.081123 /  19.895517 / 233.60 / 0.02 / 8 / 93.85 / 19-1-2022 / 20:53:50.60 / 119.38 / 32.19 / 472.74
 50.081123 /  19.895517 / 233.60 / 0.00 / 8 / 91.82 / 19-1-2022 / 20:53:51.60 / 119.31 / 32.19 / 460.64
 50.081123 /  19.895517 / 233.60 / 0.02 / 8 / 93.18 / 19-1-2022 / 20:53:51.80 / 119.31 / 32.19 / 460.64
 50.081123 /  19.895515 / 233.60 / 0.00 / 8 / 93.18 / 19-1-2022 / 20:53:52.00 / 119.31 / 32.19 / 460.64
 50.081123 /  19.895515 / 233.60 / 0.00 / 8 / 93.52 / 19-1-2022 / 20:53:52.20 / 119.31 / 32.19 / 460.64
 50.081123 /  19.895515 / 233.60 / 0.02 / 8 / 92.84 / 19-1-2022 / 20:53:52.40 / 119.25 / 32.19 / 448.35
 50.081123 /  19.895515 / 233.60 / 0.00 / 8 / 93.18 / 19-1-2022 / 20:53:53.20 / 119.25 / 32.19 / 448.35
 50.081123 /  19.895515 / 233.60 / 0.02 / 8 / 93.85 / 19-1-2022 / 20:53:53.40 / 119.19 / 32.25 / 436.10
 50.081123 /  19.895515 / 233.60 / 0.00 / 8 / 93.52 / 19-1-2022 / 20:53:53.60 / 119.19 / 32.25 / 436.10
 50.081123 /  19.895515 / 233.60 / 0.02 / 8 / 93.85 / 19-1-2022 / 20:53:53.80 / 119.19 / 32.25 / 436.10
 50.081123 /  19.895515 / 233.60 / 0.00 / 8 / 93.52 / 19-1-2022 / 20:53:54.00 / 119.19 / 32.25 / 436.10
 50.081123 /  19.895515 / 233.60 / 0.02 / 8 / 94.19 / 19-1-2022 / 20:53:54.80 / 119.19 / 32.25 / 422.54
 50.081123 /  19.895515 / 233.60 / 0.00 / 8 / 94.53 / 19-1-2022 / 20:53:55.00 / 119.19 / 32.25 / 422.54
 50.081123 /  19.895515 / 233.60 / 0.02 / 8 / 94.86 / 19-1-2022 / 20:53:55.20 / 119.19 / 32.25 / 422.54
 50.081123 /  19.895515 / 233.60 / 0.02 / 8 / 94.19 / 19-1-2022 / 20:53:55.40 / 119.19 / 32.25 / 422.54
 50.081123 /  19.895515 / 233.60 / 0.00 / 8 / 94.19 / 19-1-2022 / 20:53:55.60 / 119.06 / 32.31 / 411.95
 50.081123 /  19.895515 / 233.60 / 0.00 / 8 / 93.85 / 19-1-2022 / 20:53:56.40 / 119.06 / 32.31 / 411.95
 50.081123 /  19.895515 / 233.60 / 0.02 / 8 / 94.53 / 19-1-2022 / 20:53:56.60 / 119.06 / 32.31 / 398.24
 50.081123 /  19.895515 / 233.60 / 0.02 / 8 / 94.19 / 19-1-2022 / 20:53:56.80 / 119.06 / 32.31 / 398.24
 50.081123 /  19.895515 / 233.60 / 0.02 / 8 / 94.53 / 19-1-2022 / 20:53:57.00 / 119.06 / 32.31 / 398.24
 50.081123 /  19.895515 / 233.60 / 0.00 / 8 / 93.85 / 19-1-2022 / 20:53:57.20 / 119.06 / 32.31 / 398.24
 50.081123 /  19.895515 / 233.60 / 0.02 / 8 / 94.53 / 19-1-2022 / 20:53:58.20 / 119.00 / 32.31 / 386.39
 50.081123 /  19.895515 / 233.60 / 0.02 / 8 / 95.20 / 19-1-2022 / 20:53:58.40 / 119.00 / 32.31 / 386.39
 50.081123 /  19.895515 / 233.60 / 0.00 / 8 / 95.20 / 19-1-2022 / 20:53:58.60 / 119.00 / 32.31 / 386.39
 50.081123 /  19.895515 / 233.60 / 0.02 / 8 / 95.20 / 19-1-2022 / 20:53:58.80 / 119.00 / 32.31 / 386.39
 50.081123 /  19.895515 / 233.60 / 0.02 / 8 / 94.86 / 19-1-2022 / 20:53:59.00 / 118.94 / 32.38 / 374.33
 50.081123 /  19.895515 / 233.60 / 0.02 / 8 / 95.54 / 19-1-2022 / 20:53:59.80 / 118.94 / 32.38 / 374.33
 50.081123 /  19.895515 / 233.60 / 0.00 / 8 / 94.86 / 19-1-2022 / 20:54:00.00 / 118.88 / 32.38 / 362.33
 50.081123 /  19.895515 / 233.60 / 0.00 / 8 / 95.20 / 19-1-2022 / 20:54:00.20 / 118.88 / 32.38 / 362.33
 50.081123 /  19.895515 / 233.60 / 0.00 / 8 / 96.55 / 19-1-2022 / 20:54:00.40 / 118.88 / 32.38 / 362.33
 50.081123 /  19.895515 / 233.60 / 0.00 / 8 / 96.21 / 19-1-2022 / 20:54:00.60 / 118.88 / 32.38 / 362.33
 50.081123 /  19.895515 / 233.60 / 0.02 / 8 / 96.89 / 19-1-2022 / 20:54:01.40 / 118.88 / 32.44 / 349.01
 50.081123 /  19.895515 / 233.60 / 0.00 / 8 / 96.55 / 19-1-2022 / 20:54:01.60 / 118.88 / 32.44 / 349.01
 50.081123 /  19.895515 / 233.60 / 0.02 / 8 / 96.55 / 19-1-2022 / 20:54:01.80 / 118.88 / 32.44 / 349.01
 50.081123 /  19.895515 / 233.60 / 0.02 / 8 / 96.89 / 19-1-2022 / 20:54:02.00 / 118.88 / 32.44 / 349.01
 50.081123 /  19.895515 / 233.60 / 0.00 / 8 / 96.55 / 19-1-2022 / 20:54:02.20 / 118.75 / 32.44 / 338.66
 50.081123 /  19.895515 / 233.60 / 0.02 / 8 / 95.87 / 19-1-2022 / 20:54:03.00 / 118.75 / 32.44 / 338.66
 50.081123 /  19.895515 / 233.60 / 0.02 / 8 / 94.86 / 19-1-2022 / 20:54:03.20 / 118.75 / 32.50 / 325.19
 50.081123 /  19.895515 / 233.60 / 0.02 / 8 / 95.54 / 19-1-2022 / 20:54:03.40 / 118.75 / 32.50 / 325.19
 50.081123 /  19.895515 / 233.60 / 0.02 / 8 / 95.20 / 19-1-2022 / 20:54:03.60 / 118.75 / 32.50 / 325.19
 50.081123 /  19.895515 / 233.60 / 0.00 / 8 / 95.20 / 19-1-2022 / 20:54:03.80 / 118.75 / 32.50 / 325.19
 50.081123 /  19.895515 / 233.60 / 0.00 / 8 / 95.54 / 19-1-2022 / 20:54:04.80 / 118.69 / 32.50 / 313.58
 50.081123 /  19.895515 / 233.60 / 0.00 / 8 / 95.54 / 19-1-2022 / 20:54:05.00 / 118.69 / 32.50 / 313.58
 50.081123 /  19.895515 / 233.60 / 0.02 / 8 / 95.87 / 19-1-2022 / 20:54:05.20 / 118.69 / 32.50 / 313.58
 50.081123 /  19.895515 / 233.60 / 0.02 / 8 / 95.54 / 19-1-2022 / 20:54:05.40 / 118.69 / 32.50 / 313.58
 50.081123 /  19.895515 / 233.60 / 0.00 / 8 / 95.54 / 19-1-2022 / 20:54:05.60 / 118.63 / 32.50 / 301.77
 50.081123 /  19.895515 / 233.60 / 0.00 / 8 / 96.21 / 19-1-2022 / 20:54:06.40 / 118.63 / 32.50 / 301.77
 50.081123 /  19.895515 / 233.60 / 0.00 / 8 / 96.21 / 19-1-2022 / 20:54:06.60 / 118.63 / 32.56 / 288.65
 50.081123 /  19.895515 / 233.60 / 0.00 / 8 / 96.21 / 19-1-2022 / 20:54:06.80 / 118.63 / 32.56 / 288.65
 50.081123 /  19.895515 / 233.60 / 0.02 / 8 / 96.21 / 19-1-2022 / 20:54:07.00 / 118.63 / 32.56 / 288.65
 50.081123 /  19.895515 / 233.60 / 0.02 / 8 / 97.90 / 19-1-2022 / 20:54:07.20 / 118.63 / 32.56 / 288.65
 50.081123 /  19.895515 / 233.60 / 0.02 / 8 / 95.87 / 19-1-2022 / 20:54:08.00 / 118.56 / 32.56 / 277.13
 50.081123 /  19.895515 / 233.60 / 0.02 / 8 / 95.87 / 19-1-2022 / 20:54:08.20 / 118.56 / 32.56 / 277.13
 50.081123 /  19.895515 / 233.60 / 0.02 / 8 / 94.86 / 19-1-2022 / 20:54:08.40 / 118.56 / 32.56 / 277.13
 50.081123 /  19.895515 / 233.60 / 0.02 / 8 / 94.86 / 19-1-2022 / 20:54:08.60 / 118.56 / 32.56 / 277.13
 50.081123 /  19.895515 / 233.60 / 0.02 / 8 / 94.86 / 19-1-2022 / 20:54:08.80 / 118.50 / 32.63 / 265.42
 50.081123 /  19.895515 / 233.60 / 0.00 / 8 / 94.19 / 19-1-2022 / 20:54:09.80 / 118.44 / 32.63 / 253.75
 50.081123 /  19.895515 / 233.60 / 0.00 / 8 / 94.53 / 19-1-2022 / 20:54:10.00 / 118.44 / 32.63 / 253.75
 50.081123 /  19.895515 / 233.60 / 0.00 / 8 / 94.86 / 19-1-2022 / 20:54:10.20 / 118.44 / 32.63 / 253.75
 50.081123 /  19.895515 / 233.60 / 0.00 / 8 / 93.85 / 19-1-2022 / 20:54:10.40 / 118.44 / 32.63 / 253.75
 50.081123 /  19.895515 / 233.60 / 0.00 / 8 / 95.54 / 19-1-2022 / 20:54:10.60 / 118.44 / 32.63 / 253.75
 50.081123 /  19.895515 / 233.60 / 0.00 / 8 / 95.54 / 19-1-2022 / 20:54:11.80 / 118.44 / 32.69 / 240.77
 50.081123 /  19.895515 / 233.60 / 0.02 / 8 / 95.54 / 19-1-2022 / 20:54:12.00 / 118.44 / 32.69 / 240.77
 50.081123 /  19.895515 / 233.60 / 0.00 / 8 / 96.55 / 19-1-2022 / 20:54:12.20 / 118.44 / 32.69 / 240.77
 50.081123 /  19.895515 / 233.60 / 0.02 / 8 / 96.55 / 19-1-2022 / 20:54:12.40 / 118.44 / 32.69 / 240.77
 50.081123 /  19.895515 / 233.60 / 0.00 / 8 / 96.55 / 19-1-2022 / 20:54:12.60 / 118.31 / 32.69 / 230.76
 50.081123 /  19.895515 / 233.60 / 0.00 / 8 / 95.20 / 19-1-2022 / 20:54:13.40 / 118.25 / 32.75 / 218.99
 50.081123 /  19.895515 / 233.60 / 0.00 / 8 / 95.20 / 19-1-2022 / 20:54:13.60 / 118.25 / 32.75 / 218.99
 50.081123 /  19.895515 / 233.60 / 0.02 / 8 / 95.20 / 19-1-2022 / 20:54:13.80 / 118.25 / 32.75 / 218.99
 50.081123 /  19.895515 / 233.60 / 0.00 / 8 / 95.20 / 19-1-2022 / 20:54:14.00 / 118.25 / 32.75 / 218.99
 50.081123 /  19.895515 / 233.60 / 0.02 / 8 / 94.86 / 19-1-2022 / 20:54:14.20 / 118.25 / 32.75 / 218.99
 50.081123 /  19.895515 / 233.60 / 0.02 / 8 / 94.53 / 19-1-2022 / 20:54:15.00 / 118.25 / 32.75 / 206.16
 50.081123 /  19.895515 / 233.60 / 0.02 / 8 / 95.54 / 19-1-2022 / 20:54:15.20 / 118.25 / 32.75 / 206.16
 50.081123 /  19.895515 / 233.60 / 0.00 / 8 / 96.89 / 19-1-2022 / 20:54:15.40 / 118.25 / 32.75 / 206.16
 50.081123 /  19.895515 / 233.60 / 0.02 / 8 / 96.21 / 19-1-2022 / 20:54:15.60 / 118.25 / 32.75 / 206.16
 50.081123 /  19.895515 / 233.60 / 0.00 / 8 / 96.21 / 19-1-2022 / 20:54:15.80 / 118.13 / 32.75 / 196.30
 50.081123 /  19.895515 / 233.60 / 0.02 / 8 / 96.21 / 19-1-2022 / 20:54:16.60 / 118.13 / 32.75 / 196.30
 50.081123 /  19.895515 / 233.60 / 0.02 / 8 / 96.21 / 19-1-2022 / 20:54:16.80 / 118.13 / 32.81 / 183.31
 50.081123 /  19.895515 / 233.60 / 0.02 / 8 / 95.54 / 19-1-2022 / 20:54:17.00 / 118.13 / 32.81 / 183.31
 50.081123 /  19.895515 / 233.60 / 0.02 / 8 / 96.21 / 19-1-2022 / 20:54:17.20 / 118.13 / 32.81 / 183.31
 50.081123 /  19.895515 / 233.60 / 0.00 / 8 / 97.22 / 19-1-2022 / 20:54:17.40 / 118.13 / 32.81 / 183.31
 50.081123 /  19.895515 / 233.60 / 0.02 / 8 / 97.22 / 19-1-2022 / 20:54:18.20 / 118.06 / 32.81 / 172.18
 50.081123 /  19.895515 / 233.60 / 0.02 / 8 / 95.87 / 19-1-2022 / 20:54:18.40 / 118.06 / 32.81 / 172.18
 50.081123 /  19.895515 / 233.60 / 0.00 / 8 / 95.54 / 19-1-2022 / 20:54:18.60 / 118.06 / 32.81 / 172.18
 50.081123 /  19.895514 / 233.60 / 0.00 / 8 / 95.54 / 19-1-2022 / 20:54:18.80 / 118.06 / 32.81 / 172.18
 50.081123 /  19.895514 / 233.60 / 0.02 / 8 / 95.54 / 19-1-2022 / 20:54:19.00 / 118.00 / 32.88 / 160.85
 50.081123 /  19.895514 / 233.60 / 0.02 / 8 / 94.19 / 19-1-2022 / 20:54:19.80 / 118.00 / 32.88 / 160.85
 50.081123 /  19.895514 / 233.60 / 0.00 / 8 / 94.53 / 19-1-2022 / 20:54:20.00 / 118.00 / 32.88 / 148.21
 50.081123 /  19.895514 / 233.60 / 0.04 / 8 / 94.86 / 19-1-2022 / 20:54:20.20 / 118.00 / 32.88 / 148.21
 50.081123 /  19.895514 / 233.60 / 0.00 / 8 / 94.86 / 19-1-2022 / 20:54:20.40 / 118.00 / 32.88 / 148.21
 50.081123 /  19.895514 / 233.60 / 0.00 / 8 / 94.86 / 19-1-2022 / 20:54:20.60 / 118.00 / 32.88 / 148.21
 50.081123 /  19.895514 / 233.60 / 0.00 / 8 / 94.53 / 19-1-2022 / 20:54:21.40 / 117.94 / 32.88 / 137.18
 50.081123 /  19.895514 / 233.60 / 0.02 / 8 / 94.86 / 19-1-2022 / 20:54:21.60 / 117.94 / 32.88 / 137.18
 50.081123 /  19.895514 / 233.60 / 0.00 / 8 / 94.53 / 19-1-2022 / 20:54:21.80 / 117.94 / 32.88 / 137.18
 50.081123 /  19.895514 / 233.60 / 0.00 / 8 / 94.53 / 19-1-2022 / 20:54:22.00 / 117.94 / 32.88 / 137.18
 50.081123 /  19.895514 / 233.60 / 0.02 / 8 / 94.53 / 19-1-2022 / 20:54:22.20 / 117.88 / 32.94 / 125.95
 50.081123 /  19.895514 / 233.60 / 0.02 / 8 / 94.53 / 19-1-2022 / 20:54:23.00 / 117.88 / 32.94 / 125.95
 50.081123 /  19.895514 / 233.60 / 0.02 / 8 / 94.53 / 19-1-2022 / 20:54:23.20 / 117.81 / 32.94 / 114.77
 50.081123 /  19.895514 / 233.60 / 0.02 / 8 / 94.86 / 19-1-2022 / 20:54:23.40 / 117.81 / 32.94 / 114.77
 50.081123 /  19.895514 / 233.60 / 0.02 / 8 / 94.86 / 19-1-2022 / 20:54:23.60 / 117.81 / 32.94 / 114.77
 50.081123 /  19.895514 / 233.60 / 0.02 / 8 / 94.86 / 19-1-2022 / 20:54:23.80 / 117.81 / 32.94 / 114.77
 50.081123 /  19.895514 / 233.60 / 0.02 / 8 / 94.53 / 19-1-2022 / 20:54:24.60 / 117.75 / 33.00 / 103.64
 50.081123 /  19.895514 / 233.60 / 0.02 / 8 / 94.86 / 19-1-2022 / 20:54:24.80 / 117.75 / 33.00 / 103.64
 50.081123 /  19.895514 / 233.60 / 0.00 / 8 / 94.86 / 19-1-2022 / 20:54:25.00 / 117.75 / 33.00 / 103.64
 50.081123 /  19.895514 / 233.60 / 0.02 / 8 / 94.86 / 19-1-2022 / 20:54:25.20 / 117.75 / 33.00 / 103.64
 50.081123 /  19.895514 / 233.60 / 0.02 / 8 / 95.87 / 19-1-2022 / 20:54:25.40 / 117.69 / 33.00 / 92.55
 50.081123 /  19.895514 / 233.60 / 0.00 / 8 / 96.21 / 19-1-2022 / 20:54:26.20 / 117.69 / 33.00 / 92.55
 50.081123 /  19.895514 / 233.60 / 0.00 / 8 / 95.54 / 19-1-2022 / 20:54:26.40 / 117.69 / 33.06 / 80.15
 50.081123 /  19.895514 / 233.60 / 0.00 / 8 / 95.54 / 19-1-2022 / 20:54:26.60 / 117.69 / 33.06 / 80.15
 50.081123 /  19.895514 / 233.60 / 0.00 / 8 / 95.20 / 19-1-2022 / 20:54:26.80 / 117.69 / 33.06 / 80.15
 50.081123 /  19.895514 / 233.60 / 0.02 / 8 / 95.20 / 19-1-2022 / 20:54:27.00 / 117.69 / 33.06 / 80.15
 50.081123 /  19.895514 / 233.60 / 0.00 / 8 / 94.86 / 19-1-2022 / 20:54:27.80 / 117.63 / 33.06 / 69.37
 50.081123 /  19.895514 / 233.60 / 0.02 / 8 / 94.53 / 19-1-2022 / 20:54:28.00 / 117.63 / 33.06 / 69.37
 50.081123 /  19.895514 / 233.60 / 0.02 / 8 / 94.86 / 19-1-2022 / 20:54:28.20 / 117.63 / 33.06 / 69.37
 50.081123 /  19.895514 / 233.60 / 0.00 / 8 / 94.86 / 19-1-2022 / 20:54:28.40 / 117.63 / 33.06 / 69.37
 50.081123 /  19.895514 / 233.60 / 0.00 / 8 / 94.86 / 19-1-2022 / 20:54:28.60 / 117.56 / 33.06 / 58.38
 50.081123 /  19.895514 / 233.60 / 0.00 / 8 / 95.54 / 19-1-2022 / 20:54:29.40 / 117.56 / 33.06 / 58.38
 50.081123 /  19.895514 / 233.60 / 0.02 / 8 / 95.54 / 19-1-2022 / 20:54:29.60 / 117.50 / 33.13 / 47.44
 50.081123 /  19.895514 / 233.60 / 0.02 / 8 / 94.86 / 19-1-2022 / 20:54:29.80 / 117.50 / 33.13 / 47.44
 50.081123 /  19.895514 / 233.60 / 0.00 / 8 / 95.54 / 19-1-2022 / 20:54:30.00 / 117.50 / 33.13 / 47.44
 50.081123 /  19.895514 / 233.60 / 0.00 / 8 / 95.54 / 19-1-2022 / 20:54:30.20 / 117.50 / 33.13 / 47.44
 50.081123 /  19.895514 / 233.60 / 0.02 / 8 / 95.87 / 19-1-2022 / 20:54:31.00 / 117.50 / 33.13 / 35.18
 50.081123 /  19.895514 / 233.60 / 0.00 / 8 / 95.87 / 19-1-2022 / 20:54:31.20 / 117.50 / 33.13 / 35.18
 50.081123 /  19.895514 / 233.60 / 0.02 / 8 / 96.21 / 19-1-2022 / 20:54:31.40 / 117.50 / 33.13 / 35.18
 50.081123 /  19.895514 / 233.60 / 0.02 / 8 / 96.21 / 19-1-2022 / 20:54:31.60 / 117.50 / 33.13 / 35.18
 50.081123 /  19.895514 / 233.60 / 0.02 / 8 / 96.21 / 19-1-2022 / 20:54:31.80 / 117.44 / 33.19 / 24.54
 50.081123 /  19.895514 / 233.60 / 0.02 / 8 / 95.87 / 19-1-2022 / 20:54:32.60 / 117.44 / 33.19 / 24.54
 50.081123 /  19.895514 / 233.60 / 0.04 / 8 / 95.54 / 19-1-2022 / 20:54:32.80 / 117.38 / 33.19 / 13.70
 50.081123 /  19.895514 / 233.60 / 0.02 / 8 / 95.54 / 19-1-2022 / 20:54:33.00 / 117.38 / 33.19 / 13.70
 50.081123 /  19.895514 / 233.60 / 0.02 / 8 / 95.87 / 19-1-2022 / 20:54:33.20 / 117.38 / 33.19 / 13.70
 50.081123 /  19.895514 / 233.60 / 0.02 / 8 / 95.54 / 19-1-2022 / 20:54:33.40 / 117.38 / 33.19 / 13.70
 50.081123 /  19.895514 / 233.60 / 0.02 / 8 / 95.87 / 19-1-2022 / 20:54:34.20 / 117.31 / 33.25 / 2.90
 50.081123 /  19.895514 / 233.60 / 0.02 / 8 / 94.53 / 19-1-2022 / 20:54:34.40 / 117.31 / 33.25 / 2.90
 50.081123 /  19.895514 / 233.60 / 0.02 / 8 / 94.86 / 19-1-2022 / 20:54:34.60 / 117.31 / 33.25 / 2.90
 50.081123 /  19.895514 / 233.60 / 0.09 / 8 / 94.86 / 19-1-2022 / 20:54:34.80 / 117.31 / 33.25 / 2.90
 50.081123 /  19.895514 / 233.60 / 0.11 / 8 / 95.20 / 19-1-2022 / 20:54:35.00 / 117.25 / 33.25 / 0.00
 50.081123 /  19.895514 / 233.60 / 0.06 / 8 / 95.54 / 19-1-2022 / 20:54:35.80 / 117.25 / 33.25 / 0.00
 50.081123 /  19.895514 / 233.60 / 0.02 / 8 / 95.20 / 19-1-2022 / 20:54:36.00 / 117.25 / 33.25 / 0.00
 50.081123 /  19.895514 / 233.60 / 0.00 / 8 / 95.87 / 19-1-2022 / 20:54:36.20 / 117.25 / 33.25 / 0.00
 50.081123 /  19.895514 / 233.60 / 0.00 / 8 / 95.20 / 19-1-2022 / 20:54:36.40 / 117.25 / 33.25 / 0.00
 50.081123 /  19.895514 / 233.60 / 0.00 / 8 / 95.54 / 19-1-2022 / 20:54:36.60 / 117.25 / 33.25 / 0.00
 50.081123 /  19.895514 / 233.60 / 0.02 / 8 / 94.53 / 19-1-2022 / 20:54:37.40 / 117.19 / 33.31 / 0.00
 50.081123 /  19.895514 / 233.60 / 0.02 / 8 / 93.52 / 19-1-2022 / 20:54:37.60 / 117.19 / 33.31 / 0.00
 50.081123 /  19.895514 / 233.60 / 0.00 / 8 / 94.86 / 19-1-2022 / 20:54:37.80 / 117.19 / 33.31 / 0.00
 50.081123 /  19.895514 / 233.60 / 0.00 / 8 / 94.86 / 19-1-2022 / 20:54:38.00 / 117.19 / 33.31 / 0.00
 50.081123 /  19.895514 / 233.60 / 0.00 / 8 / 95.54 / 19-1-2022 / 20:54:38.40 / 117.13 / 33.31 / 0.00
 50.081123 /  19.895514 / 233.60 / 0.00 / 8 / 95.20 / 19-1-2022 / 20:54:39.20 / 117.13 / 33.31 / 0.00
 50.081123 /  19.895514 / 233.60 / 0.00 / 8 / 95.54 / 19-1-2022 / 20:54:39.40 / 117.06 / 33.38 / 0.00
 50.081123 /  19.895514 / 233.60 / 0.00 / 8 / 95.54 / 19-1-2022 / 20:54:39.60 / 117.06 / 33.38 / 0.00
 50.081123 /  19.895514 / 233.60 / 0.00 / 8 / 95.20 / 19-1-2022 / 20:54:39.80 / 117.06 / 33.38 / 0.00
 50.081123 /  19.895514 / 233.60 / 0.00 / 8 / 95.20 / 19-1-2022 / 20:54:40.00 / 117.06 / 33.38 / 0.00
 50.081123 /  19.895514 / 233.60 / 0.00 / 8 / 95.87 / 19-1-2022 / 20:54:40.80 / 117.00 / 33.38 / 0.00
 50.081123 /  19.895514 / 233.60 / 0.02 / 8 / 95.87 / 19-1-2022 / 20:54:41.00 / 117.00 / 33.38 / 0.00
 50.081123 /  19.895514 / 233.60 / 0.02 / 8 / 95.54 / 19-1-2022 / 20:54:41.20 / 117.00 / 33.38 / 0.00
 50.081123 /  19.895514 / 233.60 / 0.02 / 8 / 95.54 / 19-1-2022 / 20:54:41.40 / 117.00 / 33.38 / 0.00
 50.081123 /  19.895514 / 233.60 / 0.00 / 8 / 94.86 / 19-1-2022 / 20:54:41.60 / 116.94 / 33.38 / 0.00
 50.081123 /  19.895514 / 233.60 / 0.00 / 8 / 95.54 / 19-1-2022 / 20:54:42.40 / 116.94 / 33.38 / 0.00
 50.081123 /  19.895514 / 233.60 / 0.00 / 8 / 95.20 / 19-1-2022 / 20:54:42.80 / 116.94 / 33.44 / 0.00
 50.081123 /  19.895514 / 233.60 / 0.02 / 8 / 94.53 / 19-1-2022 / 20:54:43.00 / 116.94 / 33.44 / 0.00
 50.081123 /  19.895514 / 233.60 / 0.02 / 8 / 95.20 / 19-1-2022 / 20:54:43.20 / 116.94 / 33.44 / 0.00
 50.081123 /  19.895514 / 233.60 / 0.02 / 8 / 92.84 / 19-1-2022 / 20:54:43.40 / 116.94 / 33.44 / 0.00
 50.081123 /  19.895514 / 233.60 / 0.02 / 8 / 93.18 / 19-1-2022 / 20:54:44.20 / 116.88 / 33.44 / 0.00
 50.081123 /  19.895514 / 233.60 / 0.00 / 8 / 92.84 / 19-1-2022 / 20:54:44.40 / 116.88 / 33.44 / 0.00
 50.081123 /  19.895514 / 233.60 / 0.02 / 8 / 92.84 / 19-1-2022 / 20:54:44.60 / 116.88 / 33.44 / 0.00
 50.081123 /  19.895514 / 233.60 / 0.00 / 8 / 92.51 / 19-1-2022 / 20:54:44.80 / 116.88 / 33.44 / 0.00
 50.081123 /  19.895514 / 233.60 / 0.02 / 8 / 90.82 / 19-1-2022 / 20:54:45.20 / 116.81 / 33.44 / 0.00
 50.081123 /  19.895514 / 233.60 / 0.02 / 8 / 92.51 / 19-1-2022 / 20:54:45.80 / 116.75 / 33.50 / 0.00
 50.081123 /  19.895514 / 233.60 / 0.02 / 8 / 93.52 / 19-1-2022 / 20:54:46.20 / 116.75 / 33.50 / 0.00
 50.081123 /  19.895514 / 233.60 / 0.02 / 8 / 94.53 / 19-1-2022 / 20:54:46.40 / 116.75 / 33.50 / 0.00
 50.081123 /  19.895514 / 233.60 / 0.00 / 8 / 94.53 / 19-1-2022 / 20:54:46.60 / 116.75 / 33.50 / 0.00
 50.081123 /  19.895514 / 233.60 / 0.02 / 8 / 94.19 / 19-1-2022 / 20:54:46.80 / 116.75 / 33.50 / 0.00
 50.081123 /  19.895514 / 233.60 / 0.00 / 8 / 94.53 / 19-1-2022 / 20:54:47.60 / 116.69 / 33.50 / 0.00
 50.081123 /  19.895514 / 233.60 / 0.00 / 8 / 94.19 / 19-1-2022 / 20:54:47.80 / 116.69 / 33.50 / 0.00
 50.081123 /  19.895514 / 233.60 / 0.00 / 8 / 94.86 / 19-1-2022 / 20:54:48.00 / 116.69 / 33.50 / 0.00
 50.081123 /  19.895515 / 233.60 / 0.00 / 8 / 95.20 / 19-1-2022 / 20:54:48.20 / 116.69 / 33.50 / 0.00
 50.081123 /  19.895515 / 233.60 / 0.00 / 8 / 92.51 / 19-1-2022 / 20:54:48.40 / 116.63 / 33.56 / 0.00
 50.081123 /  19.895515 / 233.60 / 0.02 / 8 / 92.84 / 19-1-2022 / 20:54:49.20 / 116.63 / 33.56 / 0.00
 50.081123 /  19.895515 / 233.60 / 0.02 / 8 / 95.54 / 19-1-2022 / 20:54:49.40 / 116.63 / 33.56 / 0.00
 50.081123 /  19.895515 / 233.60 / 0.00 / 8 / 94.19 / 19-1-2022 / 20:54:49.60 / 116.63 / 33.56 / 0.00
 50.081123 /  19.895515 / 233.60 / 0.02 / 8 / 94.19 / 19-1-2022 / 20:54:49.80 / 116.63 / 33.56 / 0.00
 50.081123 /  19.895515 / 233.60 / 0.02 / 8 / 94.19 / 19-1-2022 / 20:54:50.00 / 116.63 / 33.56 / 0.00
 50.081123 /  19.895515 / 233.60 / 0.02 / 8 / 94.19 / 19-1-2022 / 20:54:50.80 / 116.56 / 33.56 / 0.00
 50.081123 /  19.895515 / 233.60 / 0.02 / 8 / 93.85 / 19-1-2022 / 20:54:51.00 / 116.56 / 33.56 / 0.00
 50.081123 /  19.895515 / 233.60 / 0.00 / 8 / 93.85 / 19-1-2022 / 20:54:51.20 / 116.56 / 33.56 / 0.00
 50.081123 /  19.895515 / 233.60 / 0.02 / 8 / 92.84 / 19-1-2022 / 20:54:51.40 / 116.56 / 33.56 / 0.00
 50.081123 /  19.895515 / 233.60 / 0.02 / 8 / 92.51 / 19-1-2022 / 20:54:51.80 / 116.50 / 33.63 / 0.00
 50.081123 /  19.895515 / 233.60 / 0.02 / 8 / 94.53 / 19-1-2022 / 20:54:52.60 / 116.50 / 33.63 / 0.00
 50.081123 /  19.895515 / 233.60 / 0.02 / 8 / 94.86 / 19-1-2022 / 20:54:52.80 / 116.44 / 33.63 / 0.00
 50.081123 /  19.895515 / 233.60 / 0.02 / 8 / 94.53 / 19-1-2022 / 20:54:53.00 / 116.44 / 33.63 / 0.00
 50.081123 /  19.895515 / 233.60 / 0.02 / 8 / 94.53 / 19-1-2022 / 20:54:53.20 / 116.44 / 33.63 / 0.00
 50.081123 /  19.895515 / 233.60 / 0.02 / 8 / 94.53 / 19-1-2022 / 20:54:53.40 / 116.44 / 33.63 / 0.00
 50.081123 /  19.895515 / 233.60 / 0.02 / 8 / 94.19 / 19-1-2022 / 20:54:54.20 / 116.38 / 33.69 / 0.00
 50.081123 /  19.895515 / 233.60 / 0.00 / 8 / 94.19 / 19-1-2022 / 20:54:54.40 / 116.38 / 33.69 / 0.00
 50.081123 /  19.895515 / 233.60 / 0.02 / 8 / 93.52 / 19-1-2022 / 20:54:54.60 / 116.38 / 33.69 / 0.00
 50.081123 /  19.895515 / 233.60 / 0.02 / 8 / 94.19 / 19-1-2022 / 20:54:54.80 / 116.38 / 33.69 / 0.00
 50.081123 /  19.895515 / 233.60 / 0.02 / 8 / 93.18 / 19-1-2022 / 20:54:55.00 / 116.31 / 33.69 / 0.00
 50.081123 /  19.895514 / 233.60 / 0.02 / 8 / 94.86 / 19-1-2022 / 20:54:55.80 / 116.31 / 33.69 / 0.00
 50.081123 /  19.895514 / 233.60 / 0.02 / 8 / 94.53 / 19-1-2022 / 20:54:56.00 / 116.31 / 33.69 / 0.00
 50.081123 /  19.895514 / 233.60 / 0.02 / 8 / 94.86 / 19-1-2022 / 20:54:56.20 / 116.31 / 33.69 / 0.00
 50.081123 /  19.895514 / 233.60 / 0.02 / 8 / 95.54 / 19-1-2022 / 20:54:56.40 / 116.31 / 33.69 / 0.00
 50.081123 /  19.895514 / 233.60 / 0.02 / 8 / 95.87 / 19-1-2022 / 20:54:56.60 / 116.31 / 33.69 / 0.00
 50.081123 /  19.895514 / 233.60 / 0.02 / 8 / 95.87 / 19-1-2022 / 20:54:57.40 / 116.25 / 33.75 / 0.00
 50.081123 /  19.895514 / 233.60 / 0.02 / 8 / 95.20 / 19-1-2022 / 20:54:57.60 / 116.25 / 33.75 / 0.00
 50.081123 /  19.895514 / 233.60 / 0.02 / 8 / 95.54 / 19-1-2022 / 20:54:57.80 / 116.25 / 33.75 / 0.00
 50.081123 /  19.895514 / 233.60 / 0.02 / 8 / 95.54 / 19-1-2022 / 20:54:58.00 / 116.25 / 33.75 / 0.00
 50.081123 /  19.895514 / 233.60 / 0.02 / 8 / 95.54 / 19-1-2022 / 20:54:58.20 / 116.19 / 33.75 / 0.00
 50.081123 /  19.895514 / 233.60 / 0.02 / 8 / 95.87 / 19-1-2022 / 20:54:59.00 / 116.19 / 33.75 / 0.00
 50.081123 /  19.895514 / 233.60 / 0.00 / 8 / 94.86 / 19-1-2022 / 20:54:59.20 / 116.13 / 33.81 / 0.00
 50.081123 /  19.895514 / 233.60 / 0.00 / 8 / 95.20 / 19-1-2022 / 20:54:59.40 / 116.13 / 33.81 / 0.00
 50.081123 /  19.895514 / 233.60 / 0.02 / 8 / 94.86 / 19-1-2022 / 20:54:59.60 / 116.13 / 33.81 / 0.00
 50.081123 /  19.895514 / 233.50 / 0.00 / 8 / 95.20 / 19-1-2022 / 20:54:59.80 / 116.13 / 33.81 / 0.00
 50.081123 /  19.895514 / 233.50 / 0.00 / 8 / 95.20 / 19-1-2022 / 20:55:00.60 / 116.06 / 33.81 / 0.00
 50.081123 /  19.895514 / 233.50 / 0.02 / 8 / 95.20 / 19-1-2022 / 20:55:00.80 / 116.06 / 33.81 / 0.00
 50.081123 /  19.895514 / 233.50 / 0.00 / 8 / 95.20 / 19-1-2022 / 20:55:01.00 / 116.06 / 33.81 / 0.00
 50.081123 /  19.895514 / 233.50 / 0.02 / 8 / 95.20 / 19-1-2022 / 20:55:01.20 / 116.06 / 33.81 / 0.00
 50.081123 /  19.895514 / 233.50 / 0.02 / 8 / 93.85 / 19-1-2022 / 20:55:01.40 / 116.06 / 33.88 / 0.00
 50.081123 /  19.895514 / 233.50 / 0.02 / 8 / 93.85 / 19-1-2022 / 20:55:02.20 / 116.06 / 33.88 / 0.00
 50.081123 /  19.895514 / 233.50 / 0.00 / 8 / 94.53 / 19-1-2022 / 20:55:02.40 / 116.00 / 33.88 / 0.00
 50.081123 /  19.895514 / 233.50 / 0.00 / 8 / 94.53 / 19-1-2022 / 20:55:02.60 / 116.00 / 33.88 / 0.00
 50.081123 /  19.895514 / 233.50 / 0.02 / 8 / 94.53 / 19-1-2022 / 20:55:02.80 / 116.00 / 33.88 / 0.00
 50.081123 /  19.895514 / 233.50 / 0.02 / 8 / 94.86 / 19-1-2022 / 20:55:03.00 / 116.00 / 33.88 / 0.00
 50.081123 /  19.895514 / 233.50 / 0.02 / 8 / 94.86 / 19-1-2022 / 20:55:03.80 / 115.94 / 33.88 / 0.00
 50.081123 /  19.895514 / 233.50 / 0.02 / 8 / 94.53 / 19-1-2022 / 20:55:04.00 / 115.94 / 33.88 / 0.00
 50.081123 /  19.895514 / 233.50 / 0.00 / 8 / 94.53 / 19-1-2022 / 20:55:04.20 / 115.94 / 33.88 / 0.00
 50.081123 /  19.895514 / 233.50 / 0.02 / 8 / 94.86 / 19-1-2022 / 20:55:04.40 / 115.94 / 33.88 / 0.00
 50.081123 /  19.895514 / 233.50 / 0.00 / 8 / 94.86 / 19-1-2022 / 20:55:04.60 / 115.88 / 33.88 / 0.00
 50.081123 /  19.895514 / 233.50 / 0.00 / 8 / 95.54 / 19-1-2022 / 20:55:05.40 / 115.88 / 33.88 / 0.00
 50.081123 /  19.895514 / 233.50 / 0.00 / 8 / 95.54 / 19-1-2022 / 20:55:05.60 / 115.88 / 33.94 / 0.00
 50.081123 /  19.895514 / 233.50 / 0.02 / 8 / 95.54 / 19-1-2022 / 20:55:05.80 / 115.88 / 33.94 / 0.00
 50.081123 /  19.895514 / 233.50 / 0.02 / 8 / 95.54 / 19-1-2022 / 20:55:06.00 / 115.88 / 33.94 / 0.00
 50.081123 /  19.895514 / 233.50 / 0.00 / 8 / 93.18 / 19-1-2022 / 20:55:06.20 / 115.88 / 33.94 / 0.00
 50.081123 /  19.895514 / 233.50 / 0.02 / 8 / 94.53 / 19-1-2022 / 20:55:07.00 / 115.81 / 33.94 / 0.00
 50.081123 /  19.895514 / 233.50 / 0.00 / 8 / 94.86 / 19-1-2022 / 20:55:07.20 / 115.81 / 33.94 / 0.00
 50.081123 /  19.895514 / 233.50 / 0.00 / 8 / 95.20 / 19-1-2022 / 20:55:07.40 / 115.81 / 33.94 / 0.00
 50.081123 /  19.895514 / 233.50 / 0.00 / 8 / 95.20 / 19-1-2022 / 20:55:07.60 / 115.81 / 33.94 / 0.00
 50.081123 /  19.895514 / 233.50 / 0.00 / 8 / 95.54 / 19-1-2022 / 20:55:07.80 / 115.75 / 33.94 / 0.00
 50.081123 /  19.895514 / 233.50 / 0.02 / 8 / 95.54 / 19-1-2022 / 20:55:08.60 / 115.75 / 33.94 / 0.00
 50.081123 /  19.895514 / 233.50 / 0.00 / 8 / 94.19 / 19-1-2022 / 20:55:08.80 / 115.69 / 34.00 / 0.00
 50.081123 /  19.895514 / 233.50 / 0.00 / 8 / 95.54 / 19-1-2022 / 20:55:09.00 / 115.69 / 34.00 / 0.00
 50.081123 /  19.895514 / 233.50 / 0.02 / 8 / 95.20 / 19-1-2022 / 20:55:09.20 / 115.69 / 34.00 / 0.00
 50.081123 /  19.895514 / 233.50 / 0.00 / 8 / 96.89 / 19-1-2022 / 20:55:09.40 / 115.69 / 34.00 / 0.00
 50.081123 /  19.895514 / 233.50 / 0.02 / 8 / 96.55 / 19-1-2022 / 20:55:10.20 / 115.63 / 34.00 / 0.00
 50.081123 /  19.895514 / 233.50 / 0.02 / 8 / 97.90 / 19-1-2022 / 20:55:10.40 / 115.63 / 34.00 / 0.00
 50.081123 /  19.895514 / 233.50 / 0.02 / 8 / 98.23 / 19-1-2022 / 20:55:10.60 / 115.63 / 34.00 / 0.00
 50.081123 /  19.895514 / 233.50 / 0.00 / 8 / 97.90 / 19-1-2022 / 20:55:10.80 / 115.63 / 34.00 / 0.00
 50.081123 /  19.895514 / 233.50 / 0.02 / 8 / 98.23 / 19-1-2022 / 20:55:11.00 / 115.56 / 34.06 / 0.00
 50.081123 /  19.895514 / 233.60 / 1.24 / 8 / 96.21 / 19-1-2022 / 20:55:11.80 / 115.56 / 34.06 / 0.00
 50.081123 /  19.895514 / 233.60 / 3.09 / 8 / 96.21 / 19-1-2022 / 20:55:12.00 / 115.56 / 34.06 / 0.00
 50.081123 /  19.895514 / 233.60 / 5.06 / 8 / 96.21 / 19-1-2022 / 20:55:12.20 / 115.56 / 34.06 / 0.00
 50.081127 /  19.895515 / 233.60 / 5.65 / 8 / 95.87 / 19-1-2022 / 20:55:12.40 / 115.56 / 34.06 / 0.00
 50.081131 /  19.895515 / 233.60 / 6.04 / 8 / 95.87 / 19-1-2022 / 20:55:12.60 / 115.56 / 34.06 / 0.00
 50.081142 /  19.895519 / 233.60 / 7.70 / 8 / 95.87 / 19-1-2022 / 20:55:13.40 / 115.50 / 34.13 / 0.00
 50.081150 /  19.895519 / 233.60 / 8.78 / 8 / 95.87 / 19-1-2022 / 20:55:13.60 / 115.50 / 34.13 / 0.00
 50.081154 /  19.895519 / 233.70 / 8.85 / 8 / 95.54 / 19-1-2022 / 20:55:13.80 / 115.50 / 34.13 / 0.00
 50.081158 /  19.895521 / 233.60 / 9.56 / 8 / 97.22 / 19-1-2022 / 20:55:14.00 / 115.50 / 34.13 / 0.00
 50.081161 /  19.895523 / 233.70 / 9.96 / 8 / 96.21 / 19-1-2022 / 20:55:14.20 / 115.44 / 34.13 / 0.00
 50.081188 /  19.895531 / 233.70 /  12.74 / 8 / 97.22 / 19-1-2022 / 20:55:15.00 / 115.44 / 34.13 / 0.00
 50.081192 /  19.895531 / 233.70 /  12.83 / 8 / 97.22 / 19-1-2022 / 20:55:15.20 / 115.38 / 34.13 / 0.00
 50.081200 /  19.895533 / 233.70 /  12.93 / 8 / 96.55 / 19-1-2022 / 20:55:15.40 / 115.38 / 34.13 / 0.00
 50.081207 /  19.895535 / 233.70 /  13.28 / 8 / 96.21 / 19-1-2022 / 20:55:15.60 / 115.38 / 34.13 / 0.00
 50.081215 /  19.895536 / 233.70 /  12.89 / 8 / 96.55 / 19-1-2022 / 20:55:15.80 / 115.38 / 34.13 / 0.00
 50.081238 /  19.895544 / 233.70 /  10.89 / 8 / 96.21 / 19-1-2022 / 20:55:16.60 / 115.38 / 34.19 / 0.00
 50.081242 /  19.895544 / 233.70 /  10.78 / 8 / 96.89 / 19-1-2022 / 20:55:16.80 / 115.38 / 34.19 / 0.00
 50.081249 /  19.895546 / 233.70 /  10.48 / 8 / 96.21 / 19-1-2022 / 20:55:17.00 / 115.38 / 34.19 / 0.00
 50.081253 /  19.895546 / 233.80 /  11.17 / 8 / 95.54 / 19-1-2022 / 20:55:17.20 / 115.38 / 34.19 / 0.00
 50.081257 /  19.895544 / 233.90 /  11.11 / 8 / 94.86 / 19-1-2022 / 20:55:17.40 / 115.25 / 34.19 / 0.00
 50.081284 /  19.895544 / 234.20 /  12.17 / 8 / 94.86 / 19-1-2022 / 20:55:18.20 / 115.25 / 34.19 / 0.00
 50.081287 /  19.895542 / 234.30 /  12.61 / 8 / 96.89 / 19-1-2022 / 20:55:18.40 / 115.25 / 34.19 / 0.00
 50.081295 /  19.895546 / 234.30 /  12.56 / 8 / 95.87 / 19-1-2022 / 20:55:18.60 / 115.25 / 34.19 / 0.00
 50.081299 /  19.895546 / 234.40 /  12.48 / 8 / 95.20 / 19-1-2022 / 20:55:18.80 / 115.25 / 34.19 / 0.00
 50.081306 /  19.895546 / 234.50 /  12.54 / 8 / 95.20 / 19-1-2022 / 20:55:19.00 / 115.25 / 34.19 / 0.00
 50.081329 /  19.895548 / 235.00 /  10.83 / 8 / 96.21 / 19-1-2022 / 20:55:19.80 / 115.19 / 34.19 / 0.00
 50.081333 /  19.895548 / 235.20 /  10.70 / 8 / 95.54 / 19-1-2022 / 20:55:20.00 / 115.19 / 34.19 / 0.00
 50.081337 /  19.895548 / 235.40 /  10.78 / 8 / 95.87 / 19-1-2022 / 20:55:20.20 / 115.19 / 34.19 / 0.00
 50.081345 /  19.895550 / 235.50 /  10.89 / 8 / 94.53 / 19-1-2022 / 20:55:20.40 / 115.19 / 34.19 / 0.00
 50.081348 /  19.895550 / 235.60 /  11.20 / 8 / 94.53 / 19-1-2022 / 20:55:20.60 / 115.13 / 34.25 / 0.00
 50.081367 /  19.895557 / 235.90 /  10.37 / 8 / 93.52 / 19-1-2022 / 20:55:21.40 / 115.13 / 34.25 / 0.00
 50.081371 /  19.895557 / 235.90 /  10.24 / 8 / 93.52 / 19-1-2022 / 20:55:21.60 / 115.13 / 34.25 / 0.00
 50.081375 /  19.895559 / 236.00 / 9.78 / 8 / 92.17 / 19-1-2022 / 20:55:21.80 / 115.13 / 34.25 / 0.00
 50.081383 /  19.895561 / 236.30 / 9.72 / 8 / 93.52 / 19-1-2022 / 20:55:22.00 / 115.13 / 34.25 / 0.00
 50.081387 /  19.895563 / 236.30 / 9.39 / 8 / 93.18 / 19-1-2022 / 20:55:22.20 / 115.13 / 34.25 / 0.00
 50.081402 /  19.895571 / 236.40 / 8.74 / 8 / 91.82 / 19-1-2022 / 20:55:23.00 / 115.06 / 34.31 / 0.00
 50.081409 /  19.895571 / 236.60 / 8.39 / 8 / 92.17 / 19-1-2022 / 20:55:23.20 / 115.06 / 34.31 / 0.00
 50.081413 /  19.895573 / 236.50 / 8.28 / 8 / 93.18 / 19-1-2022 / 20:55:23.40 / 115.06 / 34.31 / 0.00
 50.081413 /  19.895573 / 236.70 / 7.06 / 8 / 92.17 / 19-1-2022 / 20:55:23.60 / 115.06 / 34.31 / 0.00
 50.081417 /  19.895575 / 236.70 / 7.17 / 8 / 92.84 / 19-1-2022 / 20:55:23.80 / 115.00 / 34.31 / 0.00
 50.081429 /  19.895576 / 237.00 / 6.83 / 8 / 92.51 / 19-1-2022 / 20:55:24.60 / 115.00 / 34.31 / 0.00
 50.081432 /  19.895576 / 237.00 / 6.80 / 8 / 92.84 / 19-1-2022 / 20:55:24.80 / 114.94 / 34.31 / 0.00
 50.081436 /  19.895580 / 237.10 / 7.45 / 8 / 92.51 / 19-1-2022 / 20:55:25.00 / 114.94 / 34.31 / 0.00
 50.081440 /  19.895584 / 237.10 / 7.98 / 8 / 93.18 / 19-1-2022 / 20:55:25.20 / 114.94 / 34.31 / 0.00
 50.081440 /  19.895584 / 237.10 / 7.98 / 8 / 94.19 / 19-1-2022 / 20:55:25.40 / 114.94 / 34.31 / 0.00
 50.081455 /  19.895596 / 237.40 / 8.04 / 8 / 94.19 / 19-1-2022 / 20:55:26.20 / 114.94 / 34.38 / 0.00
 50.081459 /  19.895597 / 237.60 / 7.65 / 8 / 92.17 / 19-1-2022 / 20:55:26.40 / 114.94 / 34.38 / 0.00
 50.081463 /  19.895601 / 237.60 / 7.65 / 8 / 90.47 / 19-1-2022 / 20:55:26.60 / 114.94 / 34.38 / 0.00
 50.081467 /  19.895601 / 237.70 / 7.56 / 8 / 92.51 / 19-1-2022 / 20:55:26.80 / 114.94 / 34.38 / 0.00
 50.081467 /  19.895605 / 237.70 / 7.65 / 8 / 92.17 / 19-1-2022 / 20:55:27.00 / 114.88 / 34.38 / 0.00
 50.081486 /  19.895611 / 238.10 / 7.65 / 8 / 90.47 / 19-1-2022 / 20:55:27.80 / 114.88 / 34.38 / 0.00
 50.081493 /  19.895613 / 238.10 / 7.91 / 8 / 90.47 / 19-1-2022 / 20:55:28.20 / 114.81 / 34.38 / 0.00
 50.081497 /  19.895615 / 238.20 / 7.91 / 8 / 91.82 / 19-1-2022 / 20:55:28.40 / 114.81 / 34.38 / 0.00
 50.081501 /  19.895615 / 238.40 / 7.57 / 8 / 91.82 / 19-1-2022 / 20:55:28.60 / 114.81 / 34.38 / 0.00
 50.081505 /  19.895618 / 238.40 / 7.46 / 8 / 90.47 / 19-1-2022 / 20:55:28.80 / 114.81 / 34.38 / 0.00
 50.081520 /  19.895624 / 238.90 / 7.26 / 8 / 90.82 / 19-1-2022 / 20:55:29.60 / 114.75 / 34.44 / 0.00
 50.081524 /  19.895624 / 239.00 / 6.80 / 8 / 90.82 / 19-1-2022 / 20:55:29.80 / 114.75 / 34.44 / 0.00
 50.081528 /  19.895624 / 239.00 / 6.41 / 8 / 91.50 / 19-1-2022 / 20:55:30.00 / 114.75 / 34.44 / 0.00
 50.081532 /  19.895626 / 239.10 / 6.04 / 8 / 90.82 / 19-1-2022 / 20:55:30.20 / 114.75 / 34.44 / 0.00
 50.081543 /  19.895630 / 239.10 / 5.13 / 8 / 91.82 / 19-1-2022 / 20:55:30.60 / 114.69 / 34.44 / 0.00
 50.081558 /  19.895632 / 239.20 / 5.61 / 8 / 90.82 / 19-1-2022 / 20:55:31.40 / 114.69 / 34.44 / 0.00
 50.081566 /  19.895632 / 239.30 / 5.56 / 8 / 91.16 / 19-1-2022 / 20:55:31.60 / 114.69 / 34.44 / 0.00
 50.081570 /  19.895634 / 239.30 / 6.15 / 8 / 90.82 / 19-1-2022 / 20:55:31.80 / 114.69 / 34.44 / 0.00
 50.081573 /  19.895634 / 239.40 / 5.69 / 8 / 90.82 / 19-1-2022 / 20:55:32.00 / 114.69 / 34.44 / 0.00
 50.081573 /  19.895630 / 239.40 / 5.80 / 8 / 90.82 / 19-1-2022 / 20:55:32.20 / 114.69 / 34.44 / 0.00
 50.081585 /  19.895628 / 239.50 / 3.91 / 8 / 91.82 / 19-1-2022 / 20:55:33.00 / 114.63 / 34.50 / 0.00
 50.081589 /  19.895628 / 239.50 / 2.78 / 8 / 91.50 / 19-1-2022 / 20:55:33.20 / 114.63 / 34.50 / 0.00
 50.081589 /  19.895628 / 239.60 / 2.41 / 8 / 90.13 / 19-1-2022 / 20:55:33.40 / 114.63 / 34.50 / 0.00
 50.081593 /  19.895630 / 239.50 / 1.70 / 8 / 90.47 / 19-1-2022 / 20:55:33.60 / 114.63 / 34.50 / 0.00
 50.081596 /  19.895630 / 239.50 / 0.83 / 8 / 90.13 / 19-1-2022 / 20:55:33.80 / 114.56 / 34.50 / 0.00
 50.081596 /  19.895630 / 239.30 / 0.04 / 8 / 90.13 / 19-1-2022 / 20:55:34.60 / 114.56 / 34.50 / 0.00
 50.081600 /  19.895630 / 239.30 / 0.04 / 8 / 90.82 / 19-1-2022 / 20:55:34.80 / 114.50 / 34.56 / 0.00
 50.081600 /  19.895628 / 239.30 / 0.04 / 8 / 90.82 / 19-1-2022 / 20:55:35.00 / 114.50 / 34.56 / 0.00
 50.081600 /  19.895628 / 239.20 / 0.02 / 8 / 91.16 / 19-1-2022 / 20:55:35.20 / 114.50 / 34.56 / 0.00
 50.081600 /  19.895628 / 239.20 / 0.04 / 8 / 91.16 / 19-1-2022 / 20:55:35.40 / 114.50 / 34.56 / 0.00
 50.081600 /  19.895626 / 239.00 / 0.04 / 8 / 90.82 / 19-1-2022 / 20:55:36.20 / 114.44 / 34.56 / 0.00
 50.081600 /  19.895626 / 239.00 / 0.04 / 8 / 90.82 / 19-1-2022 / 20:55:36.40 / 114.44 / 34.56 / 0.00
 50.081600 /  19.895626 / 239.00 / 0.02 / 8 / 90.82 / 19-1-2022 / 20:55:36.60 / 114.44 / 34.56 / 0.00
 50.081600 /  19.895626 / 239.00 / 0.00 / 8 / 90.82 / 19-1-2022 / 20:55:36.80 / 114.44 / 34.56 / 0.00
 50.081600 /  19.895626 / 239.00 / 0.00 / 8 / 90.82 / 19-1-2022 / 20:55:37.00 / 114.38 / 34.63 / 0.00
 50.081600 /  19.895626 / 239.00 / 0.00 / 8 / 92.17 / 19-1-2022 / 20:55:37.80 / 114.38 / 34.63 / 0.00
 50.081600 /  19.895626 / 239.00 / 0.00 / 8 / 92.51 / 19-1-2022 / 20:55:38.00 / 114.31 / 34.63 / 0.00
 50.081600 /  19.895626 / 239.00 / 0.00 / 8 / 92.51 / 19-1-2022 / 20:55:38.20 / 114.31 / 34.63 / 0.00
 50.081600 /  19.895626 / 239.00 / 0.00 / 8 / 91.82 / 19-1-2022 / 20:55:38.40 / 114.31 / 34.63 / 0.00
 50.081600 /  19.895626 / 239.00 / 0.00 / 8 / 92.51 / 19-1-2022 / 20:55:38.60 / 114.31 / 34.63 / 0.00
 50.081600 /  19.895626 / 239.00 / 0.00 / 8 / 91.16 / 19-1-2022 / 20:55:39.40 / 114.31 / 34.63 / 0.00
 50.081600 /  19.895626 / 239.00 / 0.00 / 8 / 91.50 / 19-1-2022 / 20:55:39.60 / 114.31 / 34.63 / 0.00
 50.081600 /  19.895626 / 239.00 / 0.00 / 8 / 90.82 / 19-1-2022 / 20:55:39.80 / 114.31 / 34.63 / 0.00
 50.081600 /  19.895626 / 239.00 / 0.00 / 8 / 91.16 / 19-1-2022 / 20:55:40.00 / 114.31 / 34.63 / 0.00
 50.081600 /  19.895626 / 239.00 / 0.00 / 8 / 91.16 / 19-1-2022 / 20:55:40.20 / 114.25 / 34.63 / 0.00
 50.081600 /  19.895626 / 239.00 / 0.00 / 8 / 92.17 / 19-1-2022 / 20:55:41.00 / 114.25 / 34.63 / 0.00
 50.081600 /  19.895626 / 239.00 / 0.00 / 8 / 92.17 / 19-1-2022 / 20:55:41.20 / 114.19 / 34.69 / 0.00
 50.081600 /  19.895626 / 239.00 / 0.00 / 8 / 92.17 / 19-1-2022 / 20:55:41.40 / 114.19 / 34.69 / 0.00
 50.081600 /  19.895626 / 239.00 / 0.00 / 8 / 91.82 / 19-1-2022 / 20:55:41.60 / 114.19 / 34.69 / 0.00
 50.081600 /  19.895626 / 239.00 / 0.00 / 8 / 91.16 / 19-1-2022 / 20:55:41.80 / 114.19 / 34.69 / 0.00
 50.081600 /  19.895626 / 239.00 / 0.00 / 8 / 92.17 / 19-1-2022 / 20:55:42.60 / 114.19 / 34.69 / 0.00
 50.081600 /  19.895626 / 239.00 / 0.00 / 8 / 92.17 / 19-1-2022 / 20:55:42.80 / 114.19 / 34.69 / 0.00
 50.081600 /  19.895626 / 239.00 / 0.00 / 8 / 92.17 / 19-1-2022 / 20:55:43.00 / 114.19 / 34.69 / 0.00
 50.081600 /  19.895626 / 239.00 / 0.00 / 8 / 92.17 / 19-1-2022 / 20:55:43.20 / 114.19 / 34.69 / 0.00
 50.081600 /  19.895626 / 239.00 / 0.00 / 8 / 92.17 / 19-1-2022 / 20:55:43.40 / 114.13 / 34.69 / 0.00
 50.081600 /  19.895626 / 239.00 / 0.00 / 8 / 92.17 / 19-1-2022 / 20:55:44.20 / 114.13 / 34.69 / 0.00
 50.081600 /  19.895626 / 239.00 / 0.00 / 8 / 92.17 / 19-1-2022 / 20:55:44.40 / 114.06 / 34.75 / 0.00
 50.081600 /  19.895626 / 239.00 / 0.00 / 8 / 92.17 / 19-1-2022 / 20:55:44.60 / 114.06 / 34.75 / 0.00
 50.081600 /  19.895626 / 239.00 / 0.00 / 8 / 92.17 / 19-1-2022 / 20:55:44.80 / 114.06 / 34.75 / 0.00
 50.081600 /  19.895626 / 239.00 / 0.00 / 8 / 92.17 / 19-1-2022 / 20:55:45.00 / 114.06 / 34.75 / 0.00
 50.081600 /  19.895626 / 239.00 / 0.00 / 8 / 91.82 / 19-1-2022 / 20:55:45.80 / 114.00 / 34.75 / 0.00
 50.081600 /  19.895626 / 239.00 / 0.00 / 8 / 91.82 / 19-1-2022 / 20:55:46.00 / 114.00 / 34.75 / 0.00
 50.081600 /  19.895626 / 239.00 / 3.56 / 8 / 92.17 / 19-1-2022 / 20:55:46.20 / 114.00 / 34.75 / 0.00
 50.081604 /  19.895626 / 239.00 / 0.00 / 8 / 92.17 / 19-1-2022 / 20:55:46.40 / 114.00 / 34.75 / 0.00
 50.081604 /  19.895626 / 239.00 / 0.00 / 8 / 92.17 / 19-1-2022 / 20:55:46.60 / 113.94 / 34.75 / 0.00
 50.081612 /  19.895630 / 238.90 / 7.06 / 8 / 91.82 / 19-1-2022 / 20:55:47.40 / 113.94 / 34.75 / 0.00
 50.081615 /  19.895630 / 238.90 / 6.61 / 8 / 91.82 / 19-1-2022 / 20:55:47.60 / 113.94 / 34.81 / 0.00
 50.081619 /  19.895630 / 239.00 / 6.24 / 8 / 92.17 / 19-1-2022 / 20:55:47.80 / 113.94 / 34.81 / 0.00
 50.081623 /  19.895632 / 239.00 / 6.19 / 8 / 91.50 / 19-1-2022 / 20:55:48.00 / 113.94 / 34.81 / 0.00
 50.081627 /  19.895632 / 239.00 / 5.78 / 8 / 91.50 / 19-1-2022 / 20:55:48.20 / 113.94 / 34.81 / 0.00
 50.081638 /  19.895638 / 239.00 / 6.11 / 8 / 91.16 / 19-1-2022 / 20:55:49.00 / 113.88 / 34.81 / 0.00
 50.081642 /  19.895638 / 239.00 / 5.72 / 8 / 90.82 / 19-1-2022 / 20:55:49.20 / 113.88 / 34.81 / 0.00
 50.081646 /  19.895639 / 239.00 / 6.22 / 8 / 93.18 / 19-1-2022 / 20:55:49.40 / 113.88 / 34.81 / 0.00
 50.081650 /  19.895639 / 239.00 / 5.30 / 8 / 93.18 / 19-1-2022 / 20:55:49.60 / 113.88 / 34.81 / 0.00
 50.081650 /  19.895641 / 239.00 / 6.04 / 8 / 93.18 / 19-1-2022 / 20:55:49.80 / 113.81 / 34.81 / 0.00
 50.081665 /  19.895647 / 238.90 / 5.56 / 8 / 91.82 / 19-1-2022 / 20:55:50.60 / 113.81 / 34.81 / 0.00
 50.081665 /  19.895649 / 238.90 / 5.61 / 8 / 91.82 / 19-1-2022 / 20:55:50.80 / 113.75 / 34.88 / 0.00
 50.081669 /  19.895651 / 238.90 / 5.63 / 8 / 91.82 / 19-1-2022 / 20:55:51.00 / 113.75 / 34.88 / 0.00
 50.081673 /  19.895653 / 238.80 / 5.33 / 8 / 91.82 / 19-1-2022 / 20:55:51.20 / 113.75 / 34.88 / 0.00
 50.081676 /  19.895655 / 238.80 / 5.28 / 8 / 91.16 / 19-1-2022 / 20:55:51.40 / 113.75 / 34.88 / 0.00
 50.081684 /  19.895666 / 238.60 / 5.83 / 8 / 92.17 / 19-1-2022 / 20:55:52.20 / 113.75 / 34.88 / 0.00
 50.081688 /  19.895672 / 238.50 / 5.82 / 8 / 91.16 / 19-1-2022 / 20:55:52.40 / 113.75 / 34.88 / 0.00
 50.081692 /  19.895676 / 238.40 / 5.87 / 8 / 89.46 / 19-1-2022 / 20:55:52.60 / 113.75 / 34.88 / 0.00
 50.081692 /  19.895679 / 238.40 / 5.76 / 8 / 91.16 / 19-1-2022 / 20:55:52.80 / 113.75 / 34.88 / 0.00
 50.081692 /  19.895685 / 238.30 / 6.76 / 8 / 91.16 / 19-1-2022 / 20:55:53.00 / 113.63 / 34.94 / 0.00
 50.081699 /  19.895712 / 238.00 / 8.09 / 8 / 91.50 / 19-1-2022 / 20:55:53.80 / 113.63 / 34.94 / 0.00
 50.081699 /  19.895720 / 237.90 / 8.45 / 8 / 92.51 / 19-1-2022 / 20:55:54.00 / 113.63 / 34.94 / 0.00
 50.081699 /  19.895727 / 237.80 / 8.96 / 8 / 91.16 / 19-1-2022 / 20:55:54.20 / 113.63 / 34.94 / 0.00
 50.081699 /  19.895737 / 237.70 /  10.04 / 8 / 90.82 / 19-1-2022 / 20:55:54.40 / 113.63 / 34.94 / 0.00
 50.081703 /  19.895746 / 237.70 /  11.02 / 8 / 90.82 / 19-1-2022 / 20:55:54.60 / 113.63 / 34.94 / 0.00
 50.081703 /  19.895788 / 237.50 /  13.98 / 8 / 91.50 / 19-1-2022 / 20:55:55.40 / 113.56 / 34.94 / 0.00
 50.081707 /  19.895800 / 237.40 /  15.09 / 8 / 90.47 / 19-1-2022 / 20:55:55.60 / 113.56 / 34.94 / 0.00
 50.081707 /  19.895813 / 237.40 /  15.61 / 8 / 91.50 / 19-1-2022 / 20:55:55.80 / 113.56 / 34.94 / 0.00
 50.081707 /  19.895826 / 237.40 /  15.72 / 8 / 91.50 / 19-1-2022 / 20:55:56.00 / 113.56 / 34.94 / 0.00
 50.081707 /  19.895855 / 237.40 /  17.28 / 8 / 91.82 / 19-1-2022 / 20:55:56.40 / 113.50 / 34.94 / 0.00
 50.081707 /  19.895916 / 237.30 /  19.83 / 8 / 91.82 / 19-1-2022 / 20:55:57.20 / 113.50 / 34.94 / 0.00
 50.081707 /  19.895931 / 237.30 /  18.93 / 8 / 91.50 / 19-1-2022 / 20:55:57.40 / 113.50 / 35.00 / 0.00
 50.081707 /  19.895947 / 237.30 /  19.02 / 8 / 91.50 / 19-1-2022 / 20:55:57.60 / 113.50 / 35.00 / 0.00
 50.081703 /  19.895962 / 237.30 /  19.08 / 8 / 91.82 / 19-1-2022 / 20:55:57.80 / 113.50 / 35.00 / 0.00
 50.081703 /  19.895977 / 237.30 /  18.93 / 8 / 91.82 / 19-1-2022 / 20:55:58.00 / 113.50 / 35.00 / 0.00
 50.081696 /  19.896034 / 237.30 /  17.41 / 8 / 91.50 / 19-1-2022 / 20:55:58.80 / 113.44 / 35.00 / 0.00
 50.081696 /  19.896048 / 237.40 /  16.96 / 8 / 91.16 / 19-1-2022 / 20:55:59.00 / 113.44 / 35.00 / 0.00
 50.081692 /  19.896061 / 237.40 /  16.41 / 8 / 91.82 / 19-1-2022 / 20:55:59.20 / 113.44 / 35.00 / 0.00
 50.081692 /  19.896074 / 237.40 /  16.28 / 8 / 91.16 / 19-1-2022 / 20:55:59.40 / 113.44 / 35.00 / 0.00
 50.081688 /  19.896088 / 237.40 /  16.33 / 8 / 91.50 / 19-1-2022 / 20:55:59.60 / 113.38 / 35.00 / 0.00
 50.081676 /  19.896141 / 237.50 /  15.28 / 8 / 91.50 / 19-1-2022 / 20:56:00.40 / 113.38 / 35.00 / 0.00
 50.081676 /  19.896152 / 237.50 /  14.72 / 8 / 91.16 / 19-1-2022 / 20:56:00.60 / 113.31 / 35.06 / 0.00
 50.081676 /  19.896166 / 237.50 /  15.09 / 8 / 92.17 / 19-1-2022 / 20:56:00.80 / 113.31 / 35.06 / 0.00
 50.081673 /  19.896177 / 237.40 /  14.46 / 8 / 91.50 / 19-1-2022 / 20:56:01.00 / 113.31 / 35.06 / 0.00
 50.081673 /  19.896187 / 237.40 /  14.15 / 8 / 90.13 / 19-1-2022 / 20:56:01.20 / 113.31 / 35.06 / 0.00
 50.081669 /  19.896229 / 237.40 /  10.56 / 8 / 92.17 / 19-1-2022 / 20:56:02.00 / 113.25 / 35.06 / 0.00
 50.081665 /  19.896236 / 237.40 / 9.30 / 8 / 91.82 / 19-1-2022 / 20:56:02.20 / 113.25 / 35.06 / 0.00
 50.081665 /  19.896244 / 237.50 / 7.13 / 8 / 91.50 / 19-1-2022 / 20:56:02.40 / 113.25 / 35.06 / 0.00
 50.081665 /  19.896248 / 237.40 / 7.65 / 8 / 90.47 / 19-1-2022 / 20:56:02.60 / 113.25 / 35.06 / 0.00
 50.081665 /  19.896254 / 237.30 / 8.15 / 8 / 91.82 / 19-1-2022 / 20:56:02.80 / 113.19 / 35.13 / 0.00
 50.081665 /  19.896271 / 237.20 / 6.09 / 8 / 92.84 / 19-1-2022 / 20:56:03.60 / 113.19 / 35.13 / 0.00
 50.081665 /  19.896276 / 237.20 / 6.54 / 8 / 93.18 / 19-1-2022 / 20:56:03.80 / 113.19 / 35.13 / 0.00
 50.081665 /  19.896282 / 237.10 / 7.37 / 8 / 92.84 / 19-1-2022 / 20:56:04.00 / 113.19 / 35.13 / 0.00
 50.081665 /  19.896286 / 237.10 / 6.95 / 8 / 93.18 / 19-1-2022 / 20:56:04.20 / 113.19 / 35.13 / 0.00
 50.081665 /  19.896292 / 237.10 / 7.50 / 8 / 92.17 / 19-1-2022 / 20:56:04.40 / 113.19 / 35.13 / 0.00
 50.081661 /  19.896324 / 237.10 /  12.19 / 8 / 92.17 / 19-1-2022 / 20:56:05.20 / 113.13 / 35.13 / 0.00
 50.081661 /  19.896334 / 237.10 /  13.11 / 8 / 92.84 / 19-1-2022 / 20:56:05.40 / 113.13 / 35.13 / 0.00
 50.081661 /  19.896341 / 237.10 /  13.65 / 8 / 92.51 / 19-1-2022 / 20:56:05.60 / 113.13 / 35.13 / 0.00
 50.081661 /  19.896353 / 237.10 /  14.41 / 8 / 92.51 / 19-1-2022 / 20:56:05.80 / 113.13 / 35.13 / 0.00
 50.081657 /  19.896364 / 237.10 /  15.54 / 8 / 92.84 / 19-1-2022 / 20:56:06.00 / 113.06 / 35.13 / 0.00
 50.081650 /  19.896421 / 237.00 /  17.83 / 8 / 92.51 / 19-1-2022 / 20:56:06.80 / 113.06 / 35.13 / 0.00
 50.081650 /  19.896456 / 237.00 /  19.24 / 8 / 92.17 / 19-1-2022 / 20:56:07.20 / 113.00 / 35.19 / 0.00
 50.081650 /  19.896473 / 237.00 /  19.74 / 8 / 91.82 / 19-1-2022 / 20:56:07.40 / 113.00 / 35.19 / 0.00
 50.081646 /  19.896492 / 237.00 /  20.71 / 8 / 92.17 / 19-1-2022 / 20:56:07.60 / 113.00 / 35.19 / 0.00
 50.081642 /  19.896509 / 237.00 /  20.78 / 8 / 92.17 / 19-1-2022 / 20:56:07.80 / 113.00 / 35.19 / 0.00
 50.081635 /  19.896578 / 236.90 /  21.43 / 8 / 92.17 / 19-1-2022 / 20:56:08.60 / 113.00 / 35.19 / 0.00
 50.081635 /  19.896595 / 237.00 /  21.74 / 8 / 92.51 / 19-1-2022 / 20:56:08.80 / 113.00 / 35.19 / 0.00
 50.081631 /  19.896614 / 237.00 /  21.65 / 8 / 91.82 / 19-1-2022 / 20:56:09.00 / 113.00 / 35.19 / 0.00
 50.081627 /  19.896631 / 237.00 /  21.69 / 8 / 92.51 / 19-1-2022 / 20:56:09.20 / 113.00 / 35.19 / 0.00
 50.081627 /  19.896650 / 237.00 /  21.72 / 8 / 92.51 / 19-1-2022 / 20:56:09.40 / 112.94 / 35.19 / 0.00
 50.081619 /  19.896721 / 237.00 /  22.63 / 8 / 92.17 / 19-1-2022 / 20:56:10.20 / 112.94 / 35.19 / 0.00
 50.081619 /  19.896740 / 237.00 /  22.98 / 8 / 92.17 / 19-1-2022 / 20:56:10.40 / 112.88 / 35.25 / 0.00
 50.081615 /  19.896759 / 237.00 /  23.35 / 8 / 92.17 / 19-1-2022 / 20:56:10.60 / 112.88 / 35.25 / 0.00
 50.081615 /  19.896776 / 237.10 /  23.45 / 8 / 92.17 / 19-1-2022 / 20:56:10.80 / 112.88 / 35.25 / 0.00
 50.081612 /  19.896795 / 237.10 /  23.76 / 8 / 92.51 / 19-1-2022 / 20:56:11.00 / 112.88 / 35.25 / 0.00
 50.081604 /  19.896873 / 237.10 /  23.58 / 8 / 92.84 / 19-1-2022 / 20:56:11.80 / 112.81 / 35.25 / 0.00
 50.081604 /  19.896893 / 237.10 /  23.54 / 8 / 92.51 / 19-1-2022 / 20:56:12.00 / 112.81 / 35.25 / 0.00
 50.081604 /  19.896906 / 237.20 /  24.54 / 8 / 92.51 / 19-1-2022 / 20:56:12.20 / 112.81 / 35.25 / 0.00
 50.081600 /  19.896919 / 237.20 /  24.65 / 8 / 94.19 / 19-1-2022 / 20:56:12.40 / 112.81 / 35.25 / 0.00
 50.081600 /  19.896944 / 237.20 /  24.56 / 8 / 94.53 / 19-1-2022 / 20:56:12.60 / 112.75 / 35.25 / 0.00
 50.081596 /  19.897020 / 237.00 /  23.41 / 8 / 94.19 / 19-1-2022 / 20:56:13.40 / 112.75 / 35.25 / 0.00
 50.081596 /  19.897038 / 237.00 /  23.39 / 8 / 94.19 / 19-1-2022 / 20:56:13.60 / 112.75 / 35.31 / 0.00
 50.081600 /  19.897057 / 237.00 /  23.37 / 8 / 93.85 / 19-1-2022 / 20:56:13.80 / 112.75 / 35.31 / 0.00
 50.081600 /  19.897074 / 236.90 /  23.32 / 8 / 93.85 / 19-1-2022 / 20:56:14.00 / 112.75 / 35.31 / 0.00
 50.081600 /  19.897091 / 236.90 /  22.74 / 8 / 94.19 / 19-1-2022 / 20:56:14.20 / 112.75 / 35.31 / 0.00
 50.081600 /  19.897156 / 236.60 /  21.50 / 8 / 93.18 / 19-1-2022 / 20:56:15.00 / 112.69 / 35.31 / 0.00
 50.081600 /  19.897171 / 236.50 /  20.59 / 8 / 93.18 / 19-1-2022 / 20:56:15.20 / 112.69 / 35.31 / 0.00
 50.081600 /  19.897186 / 236.40 /  19.19 / 8 / 94.19 / 19-1-2022 / 20:56:15.40 / 112.69 / 35.31 / 0.00
 50.081600 /  19.897200 / 236.40 /  17.91 / 8 / 93.85 / 19-1-2022 / 20:56:15.60 / 112.69 / 35.31 / 0.00
 50.081596 /  19.897213 / 236.40 /  15.85 / 8 / 94.53 / 19-1-2022 / 20:56:15.80 / 112.63 / 35.38 / 0.00
 50.081596 /  19.897249 / 236.20 / 9.41 / 8 / 95.54 / 19-1-2022 / 20:56:16.60 / 112.63 / 35.38 / 0.00
 50.081593 /  19.897257 / 236.30 / 8.45 / 8 / 95.20 / 19-1-2022 / 20:56:16.80 / 112.63 / 35.38 / 0.00
 50.081593 /  19.897263 / 236.30 / 7.35 / 8 / 94.19 / 19-1-2022 / 20:56:17.00 / 112.63 / 35.38 / 0.00
 50.081593 /  19.897268 / 236.10 / 6.95 / 8 / 95.20 / 19-1-2022 / 20:56:17.20 / 112.63 / 35.38 / 0.00
 50.081593 /  19.897274 / 236.00 / 6.39 / 8 / 93.85 / 19-1-2022 / 20:56:17.40 / 112.63 / 35.38 / 0.00
 50.081585 /  19.897295 / 236.20 / 6.35 / 8 / 94.19 / 19-1-2022 / 20:56:18.20 / 112.56 / 35.38 / 0.00
 50.081585 /  19.897291 / 236.20 / 6.33 / 8 / 95.87 / 19-1-2022 / 20:56:18.40 / 112.56 / 35.38 / 0.00
 50.081581 /  19.897299 / 236.10 / 6.70 / 8 / 95.54 / 19-1-2022 / 20:56:18.60 / 112.56 / 35.38 / 0.00
 50.081581 /  19.897306 / 236.30 / 7.09 / 8 / 95.20 / 19-1-2022 / 20:56:18.80 / 112.56 / 35.38 / 0.00
 50.081573 /  19.897305 / 236.40 / 6.69 / 8 / 94.86 / 19-1-2022 / 20:56:19.20 / 112.50 / 35.38 / 0.00
 50.081573 /  19.897327 / 236.80 / 9.04 / 8 / 95.87 / 19-1-2022 / 20:56:20.00 / 112.50 / 35.38 / 0.00
 50.081570 /  19.897329 / 237.00 / 9.33 / 8 / 94.19 / 19-1-2022 / 20:56:20.20 / 112.44 / 35.44 / 0.00
 50.081570 /  19.897337 / 237.10 /  10.22 / 8 / 94.19 / 19-1-2022 / 20:56:20.40 / 112.44 / 35.44 / 0.00
 50.081570 /  19.897346 / 237.10 /  10.96 / 8 / 93.85 / 19-1-2022 / 20:56:20.60 / 112.44 / 35.44 / 0.00
 50.081570 /  19.897356 / 237.20 /  12.02 / 8 / 94.19 / 19-1-2022 / 20:56:20.80 / 112.44 / 35.44 / 0.00
 50.081570 /  19.897398 / 237.40 /  13.93 / 8 / 95.20 / 19-1-2022 / 20:56:21.60 / 112.44 / 35.44 / 0.00
 50.081570 /  19.897408 / 237.50 /  13.17 / 8 / 95.20 / 19-1-2022 / 20:56:21.80 / 112.44 / 35.44 / 0.00
 50.081566 /  19.897421 / 237.50 /  13.22 / 8 / 95.20 / 19-1-2022 / 20:56:22.00 / 112.44 / 35.44 / 0.00
 50.081566 /  19.897430 / 237.60 /  12.65 / 8 / 95.20 / 19-1-2022 / 20:56:22.20 / 112.44 / 35.44 / 0.00
 50.081562 /  19.897438 / 237.70 /  12.33 / 8 / 93.85 / 19-1-2022 / 20:56:22.40 / 112.31 / 35.44 / 0.00
 50.081554 /  19.897469 / 238.00 / 9.48 / 8 / 94.53 / 19-1-2022 / 20:56:23.20 / 112.31 / 35.44 / 0.00
 50.081551 /  19.897472 / 238.20 / 9.17 / 8 / 95.54 / 19-1-2022 / 20:56:23.40 / 112.31 / 35.50 / 0.00
 50.081547 /  19.897474 / 238.40 / 8.70 / 8 / 95.20 / 19-1-2022 / 20:56:23.60 / 112.31 / 35.50 / 0.00
 50.081547 /  19.897478 / 238.50 / 8.63 / 8 / 94.86 / 19-1-2022 / 20:56:23.80 / 112.31 / 35.50 / 0.00
 50.081543 /  19.897484 / 238.50 / 8.20 / 8 / 94.86 / 19-1-2022 / 20:56:24.00 / 112.31 / 35.50 / 0.00
 50.081532 /  19.897491 / 238.50 / 6.30 / 8 / 95.20 / 19-1-2022 / 20:56:24.80 / 112.25 / 35.50 / 0.00
 50.081532 /  19.897497 / 238.50 / 5.07 / 8 / 94.86 / 19-1-2022 / 20:56:25.00 / 112.25 / 35.50 / 0.00
 50.081532 /  19.897499 / 238.40 / 3.89 / 8 / 95.20 / 19-1-2022 / 20:56:25.20 / 112.25 / 35.50 / 0.00
 50.081532 /  19.897503 / 238.40 / 2.93 / 8 / 93.85 / 19-1-2022 / 20:56:25.40 / 112.25 / 35.50 / 0.00
 50.081532 /  19.897507 / 238.30 / 2.07 / 8 / 93.85 / 19-1-2022 / 20:56:25.60 / 112.19 / 35.50 / 0.00
 50.081532 /  19.897518 / 238.00 / 1.00 / 8 / 95.87 / 19-1-2022 / 20:56:26.40 / 112.19 / 35.50 / 0.00
 50.081532 /  19.897520 / 238.00 / 0.87 / 8 / 95.54 / 19-1-2022 / 20:56:26.60 / 112.13 / 35.56 / 0.00
 50.081532 /  19.897520 / 237.80 / 0.39 / 8 / 95.54 / 19-1-2022 / 20:56:26.80 / 112.13 / 35.56 / 0.00
 50.081532 /  19.897522 / 237.70 / 0.06 / 8 / 95.54 / 19-1-2022 / 20:56:27.00 / 112.13 / 35.56 / 0.00
 50.081532 /  19.897522 / 237.60 / 0.11 / 8 / 94.86 / 19-1-2022 / 20:56:27.20 / 112.13 / 35.56 / 0.00
 50.081532 /  19.897524 / 237.30 / 0.04 / 8 / 95.87 / 19-1-2022 / 20:56:28.00 / 112.13 / 35.56 / 0.00
 50.081532 /  19.897524 / 237.20 / 0.02 / 8 / 95.87 / 19-1-2022 / 20:56:28.20 / 112.13 / 35.56 / 0.00
 50.081532 /  19.897526 / 237.10 / 0.02 / 8 / 95.20 / 19-1-2022 / 20:56:28.40 / 112.13 / 35.56 / 0.00
 50.081532 /  19.897526 / 237.00 / 0.04 / 8 / 95.20 / 19-1-2022 / 20:56:28.60 / 112.13 / 35.56 / 0.00
 50.081532 /  19.897526 / 236.90 / 0.07 / 8 / 95.20 / 19-1-2022 / 20:56:28.80 / 112.06 / 35.56 / 0.00
 50.081532 /  19.897526 / 236.90 / 0.06 / 8 / 95.87 / 19-1-2022 / 20:56:29.60 / 112.06 / 35.56 / 0.00
 50.081532 /  19.897526 / 236.90 / 0.00 / 8 / 95.54 / 19-1-2022 / 20:56:29.80 / 112.00 / 35.63 / 0.00
 50.081532 /  19.897526 / 236.90 / 0.00 / 8 / 95.54 / 19-1-2022 / 20:56:30.00 / 112.00 / 35.63 / 0.00
 50.081532 /  19.897526 / 236.90 / 0.00 / 8 / 95.54 / 19-1-2022 / 20:56:30.20 / 112.00 / 35.63 / 0.00
 50.081532 /  19.897526 / 236.90 / 0.06 / 8 / 94.19 / 19-1-2022 / 20:56:30.40 / 112.00 / 35.63 / 0.00
 50.081532 /  19.897526 / 236.90 / 0.04 / 8 / 94.53 / 19-1-2022 / 20:56:31.20 / 111.94 / 35.63 / 0.00
 50.081532 /  19.897526 / 236.90 / 0.07 / 8 / 92.51 / 19-1-2022 / 20:56:31.40 / 111.94 / 35.63 / 0.00
 50.081532 /  19.897526 / 236.90 / 0.00 / 8 / 92.17 / 19-1-2022 / 20:56:31.60 / 111.94 / 35.63 / 0.00
 50.081532 /  19.897526 / 236.90 / 0.00 / 8 / 92.51 / 19-1-2022 / 20:56:31.80 / 111.94 / 35.63 / 0.00
 50.081532 /  19.897526 / 236.90 / 0.00 / 8 / 91.82 / 19-1-2022 / 20:56:32.00 / 111.88 / 35.63 / 0.00
 50.081532 /  19.897526 / 236.90 / 0.00 / 8 / 93.52 / 19-1-2022 / 20:56:32.80 / 111.88 / 35.63 / 0.00
 50.081532 /  19.897526 / 236.90 / 0.00 / 8 / 93.52 / 19-1-2022 / 20:56:33.00 / 111.88 / 35.69 / 0.00
 50.081532 /  19.897526 / 236.90 / 0.00 / 8 / 93.85 / 19-1-2022 / 20:56:33.20 / 111.88 / 35.69 / 0.00
 50.081532 /  19.897526 / 236.90 / 0.00 / 8 / 95.54 / 19-1-2022 / 20:56:33.40 / 111.88 / 35.69 / 0.00
 50.081532 /  19.897526 / 236.90 / 0.00 / 8 / 96.21 / 19-1-2022 / 20:56:33.60 / 111.88 / 35.69 / 0.00
 50.081532 /  19.897526 / 236.90 / 0.09 / 8 / 95.54 / 19-1-2022 / 20:56:34.40 / 111.81 / 35.69 / 0.00
 50.081532 /  19.897526 / 236.90 / 0.02 / 8 / 95.54 / 19-1-2022 / 20:56:34.60 / 111.81 / 35.69 / 0.00
 50.081532 /  19.897526 / 236.90 / 0.04 / 8 / 94.53 / 19-1-2022 / 20:56:34.80 / 111.81 / 35.69 / 0.00
 50.081532 /  19.897526 / 236.90 / 0.06 / 8 / 94.86 / 19-1-2022 / 20:56:35.00 / 111.81 / 35.69 / 0.00
 50.081532 /  19.897526 / 236.90 / 0.06 / 8 / 95.20 / 19-1-2022 / 20:56:35.20 / 111.75 / 35.69 / 0.00
 50.081532 /  19.897526 / 236.90 / 0.11 / 8 / 94.19 / 19-1-2022 / 20:56:36.00 / 111.75 / 35.69 / 0.00
 50.081532 /  19.897526 / 236.90 / 0.02 / 8 / 94.86 / 19-1-2022 / 20:56:36.20 / 111.75 / 35.69 / 0.00
 50.081532 /  19.897526 / 236.90 / 0.11 / 8 / 93.18 / 19-1-2022 / 20:56:36.40 / 111.75 / 35.69 / 0.00
 50.081532 /  19.897526 / 236.90 / 0.06 / 8 / 93.18 / 19-1-2022 / 20:56:36.60 / 111.75 / 35.69 / 0.00
 50.081532 /  19.897526 / 236.90 / 0.17 / 8 / 93.52 / 19-1-2022 / 20:56:36.80 / 111.75 / 35.69 / 0.00
 50.081532 /  19.897526 / 236.90 / 0.06 / 8 / 93.52 / 19-1-2022 / 20:56:37.60 / 111.69 / 35.69 / 0.00
 50.081532 /  19.897526 / 236.90 / 0.06 / 8 / 93.85 / 19-1-2022 / 20:56:37.80 / 111.69 / 35.69 / 0.00
 50.081532 /  19.897526 / 236.90 / 0.00 / 8 / 92.17 / 19-1-2022 / 20:56:38.00 / 111.69 / 35.69 / 0.00
 50.081532 /  19.897526 / 236.90 / 0.11 / 8 / 93.52 / 19-1-2022 / 20:56:38.20 / 111.69 / 35.69 / 0.00
 50.081532 /  19.897526 / 236.90 / 0.06 / 8 / 94.19 / 19-1-2022 / 20:56:38.40 / 111.63 / 35.75 / 0.00
 50.081532 /  19.897526 / 236.90 / 0.04 / 8 / 94.53 / 19-1-2022 / 20:56:39.20 / 111.63 / 35.75 / 0.00
 50.081532 /  19.897526 / 236.90 / 0.04 / 8 / 94.53 / 19-1-2022 / 20:56:39.40 / 111.56 / 35.75 / 0.00
 50.081532 /  19.897526 / 236.90 / 0.00 / 8 / 94.53 / 19-1-2022 / 20:56:39.60 / 111.56 / 35.75 / 0.00
 50.081532 /  19.897526 / 236.90 / 0.02 / 8 / 94.53 / 19-1-2022 / 20:56:39.80 / 111.56 / 35.75 / 0.00
 50.081532 /  19.897526 / 236.90 / 0.02 / 8 / 94.53 / 19-1-2022 / 20:56:40.00 / 111.56 / 35.75 / 0.00
 50.081532 /  19.897526 / 236.90 / 0.02 / 8 / 95.54 / 19-1-2022 / 20:56:40.80 / 111.56 / 35.81 / 0.00
 50.081532 /  19.897526 / 236.90 / 0.02 / 8 / 94.86 / 19-1-2022 / 20:56:41.00 / 111.56 / 35.81 / 0.00
 50.081532 /  19.897526 / 236.90 / 0.02 / 8 / 94.86 / 19-1-2022 / 20:56:41.20 / 111.56 / 35.81 / 0.00
 50.081532 /  19.897526 / 236.90 / 0.00 / 8 / 94.53 / 19-1-2022 / 20:56:41.40 / 111.56 / 35.81 / 0.00
 50.081532 /  19.897526 / 236.90 / 0.00 / 8 / 94.86 / 19-1-2022 / 20:56:41.60 / 111.50 / 35.81 / 0.00
 50.081532 /  19.897526 / 236.90 / 0.00 / 8 / 94.86 / 19-1-2022 / 20:56:42.40 / 111.50 / 35.81 / 0.00
 50.081532 /  19.897526 / 236.90 / 0.00 / 8 / 94.86 / 19-1-2022 / 20:56:42.60 / 111.44 / 35.81 / 0.00
 50.081532 /  19.897526 / 236.90 / 0.02 / 8 / 95.20 / 19-1-2022 / 20:56:42.80 / 111.44 / 35.81 / 0.00
 50.081532 /  19.897526 / 236.90 / 0.00 / 8 / 95.20 / 19-1-2022 / 20:56:43.00 / 111.44 / 35.81 / 0.00
 50.081532 /  19.897526 / 236.90 / 0.00 / 8 / 94.86 / 19-1-2022 / 20:56:43.20 / 111.44 / 35.81 / 0.00
 50.081532 /  19.897526 / 236.90 / 0.02 / 8 / 95.20 / 19-1-2022 / 20:56:44.00 / 111.38 / 35.81 / 0.00
 50.081532 /  19.897526 / 236.90 / 0.02 / 8 / 95.54 / 19-1-2022 / 20:56:44.20 / 111.38 / 35.81 / 0.00
 50.081532 /  19.897526 / 236.90 / 0.02 / 8 / 94.86 / 19-1-2022 / 20:56:44.40 / 111.38 / 35.81 / 0.00
 50.081532 /  19.897526 / 236.90 / 0.02 / 8 / 95.20 / 19-1-2022 / 20:56:44.60 / 111.38 / 35.81 / 0.00
 50.081532 /  19.897526 / 236.90 / 0.04 / 8 / 95.54 / 19-1-2022 / 20:56:44.80 / 111.31 / 35.88 / 0.00
 50.081532 /  19.897526 / 236.90 / 1.48 / 8 / 95.87 / 19-1-2022 / 20:56:45.60 / 111.31 / 35.88 / 0.00
 50.081532 /  19.897526 / 236.90 / 2.13 / 8 / 95.87 / 19-1-2022 / 20:56:45.80 / 111.31 / 35.88 / 0.00
 50.081532 /  19.897526 / 236.90 / 2.78 / 8 / 95.87 / 19-1-2022 / 20:56:46.00 / 111.31 / 35.88 / 0.00
 50.081532 /  19.897524 / 236.90 / 2.70 / 8 / 96.21 / 19-1-2022 / 20:56:46.20 / 111.31 / 35.88 / 0.00
 50.081532 /  19.897524 / 236.90 / 2.78 / 8 / 95.20 / 19-1-2022 / 20:56:46.40 / 111.31 / 35.88 / 0.00
 50.081532 /  19.897518 / 236.90 / 2.48 / 8 / 96.21 / 19-1-2022 / 20:56:47.20 / 111.25 / 35.94 / 0.00
 50.081532 /  19.897516 / 236.90 / 1.89 / 8 / 95.54 / 19-1-2022 / 20:56:47.40 / 111.25 / 35.94 / 0.00
 50.081532 /  19.897516 / 236.90 / 1.46 / 8 / 96.55 / 19-1-2022 / 20:56:47.60 / 111.25 / 35.94 / 0.00
 50.081535 /  19.897516 / 236.90 / 1.57 / 8 / 96.55 / 19-1-2022 / 20:56:47.80 / 111.25 / 35.94 / 0.00
 50.081535 /  19.897514 / 236.90 / 1.02 / 8 / 96.21 / 19-1-2022 / 20:56:48.20 / 111.19 / 35.88 / 0.00
 50.081535 /  19.897514 / 236.90 / 0.11 / 8 / 95.54 / 19-1-2022 / 20:56:49.00 / 111.19 / 35.88 / 0.00
 50.081535 /  19.897512 / 236.90 / 0.02 / 8 / 95.54 / 19-1-2022 / 20:56:49.20 / 111.19 / 35.94 / 0.00
 50.081535 /  19.897512 / 236.90 / 0.09 / 8 / 93.52 / 19-1-2022 / 20:56:49.40 / 111.19 / 35.94 / 0.00
 50.081535 /  19.897514 / 236.90 / 0.02 / 8 / 94.53 / 19-1-2022 / 20:56:49.60 / 111.19 / 35.94 / 0.00
 50.081535 /  19.897514 / 236.80 / 0.02 / 8 / 92.84 / 19-1-2022 / 20:56:49.80 / 111.19 / 35.94 / 0.00
 50.081535 /  19.897514 / 236.80 / 0.00 / 8 / 94.53 / 19-1-2022 / 20:56:50.60 / 111.13 / 35.94 / 0.00
 50.081535 /  19.897514 / 236.80 / 0.00 / 8 / 94.53 / 19-1-2022 / 20:56:50.80 / 111.13 / 35.94 / 0.00
 50.081535 /  19.897514 / 236.80 / 0.00 / 8 / 94.19 / 19-1-2022 / 20:56:51.00 / 111.13 / 35.94 / 0.00
 50.081535 /  19.897514 / 236.80 / 0.00 / 8 / 94.53 / 19-1-2022 / 20:56:51.20 / 111.13 / 35.94 / 0.00
 50.081535 /  19.897514 / 236.80 / 0.20 / 8 / 96.21 / 19-1-2022 / 20:56:51.40 / 111.06 / 35.94 / 0.00
 50.081535 /  19.897516 / 236.80 / 1.56 / 8 / 96.55 / 19-1-2022 / 20:56:52.20 / 111.06 / 35.94 / 0.00
 50.081535 /  19.897518 / 236.80 / 2.11 / 8 / 95.20 / 19-1-2022 / 20:56:52.40 / 111.00 / 36.00 / 0.00
 50.081535 /  19.897518 / 236.80 / 2.48 / 8 / 95.20 / 19-1-2022 / 20:56:52.60 / 111.00 / 36.00 / 0.00
 50.081532 /  19.897520 / 236.80 / 2.72 / 8 / 95.20 / 19-1-2022 / 20:56:52.80 / 111.00 / 36.00 / 0.00
 50.081532 /  19.897524 / 236.80 / 3.56 / 8 / 95.20 / 19-1-2022 / 20:56:53.00 / 111.00 / 36.00 / 0.00
 50.081535 /  19.897535 / 236.70 / 5.74 / 8 / 94.19 / 19-1-2022 / 20:56:53.80 / 110.94 / 36.00 / 0.00
 50.081535 /  19.897541 / 236.80 / 6.80 / 8 / 94.86 / 19-1-2022 / 20:56:54.00 / 110.94 / 36.00 / 0.00
 50.081539 /  19.897547 / 236.70 / 7.65 / 8 / 94.53 / 19-1-2022 / 20:56:54.20 / 110.94 / 36.00 / 0.00
 50.081539 /  19.897552 / 236.70 / 8.17 / 8 / 94.86 / 19-1-2022 / 20:56:54.40 / 110.94 / 36.00 / 0.00
 50.081543 /  19.897558 / 236.60 / 8.63 / 8 / 95.20 / 19-1-2022 / 20:56:54.60 / 110.94 / 36.00 / 0.00
 50.081551 /  19.897585 / 236.40 /  11.54 / 8 / 93.18 / 19-1-2022 / 20:56:55.40 / 110.94 / 36.00 / 0.00
 50.081551 /  19.897593 / 236.40 /  12.24 / 8 / 93.85 / 19-1-2022 / 20:56:55.60 / 110.88 / 36.06 / 0.00
 50.081554 /  19.897602 / 236.30 /  13.32 / 8 / 93.85 / 19-1-2022 / 20:56:55.80 / 110.88 / 36.06 / 0.00
 50.081554 /  19.897612 / 236.20 /  14.02 / 8 / 93.18 / 19-1-2022 / 20:56:56.00 / 110.88 / 36.06 / 0.00
 50.081558 /  19.897623 / 236.10 /  15.48 / 8 / 93.85 / 19-1-2022 / 20:56:56.20 / 110.88 / 36.06 / 0.00
 50.081558 /  19.897676 / 235.90 /  19.21 / 8 / 94.53 / 19-1-2022 / 20:56:57.00 / 110.81 / 36.06 / 0.00
 50.081558 /  19.897694 / 235.90 /  20.50 / 8 / 94.53 / 19-1-2022 / 20:56:57.20 / 110.81 / 36.06 / 0.00
 50.081554 /  19.897711 / 235.90 /  20.95 / 8 / 94.19 / 19-1-2022 / 20:56:57.40 / 110.81 / 36.06 / 0.00
 50.081554 /  19.897724 / 235.80 /  21.59 / 8 / 95.54 / 19-1-2022 / 20:56:57.60 / 110.81 / 36.06 / 0.00
 50.081554 /  19.897741 / 235.80 /  21.21 / 8 / 94.86 / 19-1-2022 / 20:56:57.80 / 110.75 / 36.06 / 0.00
 50.081554 /  19.897806 / 235.80 /  20.08 / 8 / 94.19 / 19-1-2022 / 20:56:58.60 / 110.75 / 36.06 / 0.00
 50.081554 /  19.897821 / 235.70 /  18.93 / 8 / 94.19 / 19-1-2022 / 20:56:58.80 / 110.75 / 36.13 / 0.00
 50.081554 /  19.897837 / 235.60 /  17.95 / 8 / 94.53 / 19-1-2022 / 20:56:59.00 / 110.75 / 36.13 / 0.00
 50.081551 /  19.897850 / 235.60 /  16.87 / 8 / 95.20 / 19-1-2022 / 20:56:59.20 / 110.75 / 36.13 / 0.00
 50.081551 /  19.897861 / 235.50 /  15.96 / 8 / 95.20 / 19-1-2022 / 20:56:59.40 / 110.75 / 36.13 / 0.00
 50.081547 /  19.897896 / 235.20 /  14.24 / 8 / 95.20 / 19-1-2022 / 20:57:00.20 / 110.69 / 36.13 / 0.00
 50.081547 /  19.897907 / 235.20 /  13.48 / 8 / 94.53 / 19-1-2022 / 20:57:00.40 / 110.69 / 36.13 / 0.00
 50.081539 /  19.897915 / 235.10 /  13.15 / 8 / 94.86 / 19-1-2022 / 20:57:00.60 / 110.69 / 36.13 / 0.00
 50.081532 /  19.897923 / 235.00 /  12.70 / 8 / 94.86 / 19-1-2022 / 20:57:00.80 / 110.69 / 36.13 / 0.00
 50.081528 /  19.897926 / 235.00 /  12.39 / 8 / 94.86 / 19-1-2022 / 20:57:01.00 / 110.63 / 36.13 / 0.00
 50.081505 /  19.897947 / 234.70 /  11.85 / 8 / 95.87 / 19-1-2022 / 20:57:01.80 / 110.63 / 36.13 / 0.00
 50.081501 /  19.897949 / 234.70 /  12.00 / 8 / 94.53 / 19-1-2022 / 20:57:02.00 / 110.56 / 36.19 / 0.00
 50.081493 /  19.897951 / 234.50 /  12.11 / 8 / 94.86 / 19-1-2022 / 20:57:02.20 / 110.56 / 36.19 / 0.00
 50.081486 /  19.897953 / 234.30 /  12.02 / 8 / 95.20 / 19-1-2022 / 20:57:02.40 / 110.56 / 36.19 / 0.00
 50.081478 /  19.897955 / 234.20 /  12.09 / 8 / 94.86 / 19-1-2022 / 20:57:02.60 / 110.56 / 36.19 / 0.00
 50.081455 /  19.897957 / 233.90 /  13.00 / 8 / 93.85 / 19-1-2022 / 20:57:03.40 / 110.56 / 36.19 / 0.00
 50.081448 /  19.897957 / 233.80 /  12.98 / 8 / 94.53 / 19-1-2022 / 20:57:03.60 / 110.56 / 36.19 / 0.00
 50.081440 /  19.897957 / 233.80 /  13.33 / 8 / 93.85 / 19-1-2022 / 20:57:03.80 / 110.56 / 36.19 / 0.00
 50.081436 /  19.897957 / 233.70 /  13.30 / 8 / 93.85 / 19-1-2022 / 20:57:04.00 / 110.56 / 36.19 / 0.00
 50.081429 /  19.897955 / 233.50 /  13.19 / 8 / 93.85 / 19-1-2022 / 20:57:04.20 / 110.50 / 36.19 / 0.00
 50.081402 /  19.897953 / 233.20 /  14.26 / 8 / 94.53 / 19-1-2022 / 20:57:05.00 / 110.50 / 36.19 / 0.00
 50.081394 /  19.897951 / 233.10 /  14.32 / 8 / 94.86 / 19-1-2022 / 20:57:05.20 / 110.44 / 36.19 / 0.00
 50.081387 /  19.897949 / 233.00 /  14.74 / 8 / 95.87 / 19-1-2022 / 20:57:05.40 / 110.44 / 36.19 / 0.00
 50.081379 /  19.897949 / 233.10 /  15.54 / 8 / 95.54 / 19-1-2022 / 20:57:05.60 / 110.44 / 36.19 / 0.00
 50.081371 /  19.897949 / 233.10 /  16.02 / 8 / 95.87 / 19-1-2022 / 20:57:05.80 / 110.44 / 36.19 / 0.00
 50.081329 /  19.897943 / 233.10 /  18.19 / 8 / 96.55 / 19-1-2022 / 20:57:06.60 / 110.44 / 36.25 / 0.00
 50.081322 /  19.897940 / 233.00 /  18.78 / 8 / 97.22 / 19-1-2022 / 20:57:06.80 / 110.44 / 36.25 / 0.00
 50.081310 /  19.897938 / 233.00 /  19.39 / 8 / 96.89 / 19-1-2022 / 20:57:07.00 / 110.44 / 36.25 / 0.00
 50.081299 /  19.897936 / 233.00 /  19.37 / 8 / 97.22 / 19-1-2022 / 20:57:07.20 / 110.44 / 36.25 / 0.00
 50.081280 /  19.897930 / 232.90 /  19.54 / 8 / 96.55 / 19-1-2022 / 20:57:07.60 / 110.38 / 36.25 / 0.00
 50.081242 /  19.897921 / 232.70 /  20.50 / 8 / 95.20 / 19-1-2022 / 20:57:08.40 / 110.38 / 36.25 / 0.00
 50.081230 /  19.897917 / 232.60 /  20.09 / 8 / 95.54 / 19-1-2022 / 20:57:08.60 / 110.31 / 36.25 / 0.00
 50.081219 /  19.897917 / 232.60 /  19.46 / 8 / 95.87 / 19-1-2022 / 20:57:08.80 / 110.31 / 36.25 / 0.00
 50.081207 /  19.897915 / 232.60 /  19.08 / 8 / 95.54 / 19-1-2022 / 20:57:09.00 / 110.31 / 36.25 / 0.00
 50.081200 /  19.897913 / 232.50 /  18.41 / 8 / 95.54 / 19-1-2022 / 20:57:09.20 / 110.31 / 36.25 / 0.00
 50.081161 /  19.897907 / 232.30 /  16.67 / 8 / 96.21 / 19-1-2022 / 20:57:10.00 / 110.31 / 36.31 / 0.00
 50.081154 /  19.897905 / 232.30 /  15.78 / 8 / 96.21 / 19-1-2022 / 20:57:10.20 / 110.31 / 36.31 / 0.00
 50.081146 /  19.897903 / 232.20 /  15.24 / 8 / 96.21 / 19-1-2022 / 20:57:10.40 / 110.31 / 36.31 / 0.00
 50.081139 /  19.897902 / 232.20 /  14.74 / 8 / 96.55 / 19-1-2022 / 20:57:10.60 / 110.31 / 36.31 / 0.00
 50.081135 /  19.897900 / 232.10 /  14.35 / 8 / 96.21 / 19-1-2022 / 20:57:10.80 / 110.19 / 36.31 / 0.00
 50.081108 /  19.897896 / 231.90 /  12.83 / 8 / 94.53 / 19-1-2022 / 20:57:11.60 / 110.19 / 36.31 / 0.00
 50.081097 /  19.897892 / 231.90 /  10.87 / 8 / 94.53 / 19-1-2022 / 20:57:12.00 / 110.13 / 36.31 / 0.00
 50.081085 /  19.897890 / 231.80 /  10.76 / 8 / 94.86 / 19-1-2022 / 20:57:12.20 / 110.13 / 36.31 / 0.00
 50.081081 /  19.897884 / 231.90 / 9.33 / 8 / 94.19 / 19-1-2022 / 20:57:12.40 / 110.13 / 36.31 / 0.00
 50.081074 /  19.897881 / 231.90 / 9.48 / 8 / 94.19 / 19-1-2022 / 20:57:12.60 / 110.13 / 36.31 / 0.00
 50.081059 /  19.897865 / 232.00 / 9.82 / 8 / 95.87 / 19-1-2022 / 20:57:13.40 / 110.13 / 36.38 / 0.00
 50.081051 /  19.897861 / 232.00 /  10.46 / 8 / 95.87 / 19-1-2022 / 20:57:13.60 / 110.13 / 36.38 / 0.00
 50.081043 /  19.897858 / 231.90 /  11.45 / 8 / 95.54 / 19-1-2022 / 20:57:13.80 / 110.13 / 36.38 / 0.00
 50.081039 /  19.897856 / 231.90 /  12.30 / 8 / 96.21 / 19-1-2022 / 20:57:14.00 / 110.13 / 36.38 / 0.00
 50.081028 /  19.897852 / 231.90 /  13.20 / 8 / 95.87 / 19-1-2022 / 20:57:14.40 / 110.06 / 36.38 / 0.00
 50.080997 /  19.897844 / 231.60 /  15.89 / 8 / 95.87 / 19-1-2022 / 20:57:15.20 / 110.00 / 36.38 / 0.00
 50.080990 /  19.897842 / 231.50 /  16.22 / 8 / 96.21 / 19-1-2022 / 20:57:15.40 / 110.00 / 36.38 / 0.00
 50.080982 /  19.897842 / 231.40 /  16.32 / 8 / 96.21 / 19-1-2022 / 20:57:15.60 / 110.00 / 36.38 / 0.00
 50.080975 /  19.897842 / 231.40 /  16.85 / 8 / 95.54 / 19-1-2022 / 20:57:15.80 / 110.00 / 36.38 / 0.00
 50.080967 /  19.897839 / 231.30 /  17.00 / 8 / 96.21 / 19-1-2022 / 20:57:16.00 / 110.00 / 36.38 / 0.00
 50.080933 /  19.897831 / 231.20 /  17.69 / 8 / 93.85 / 19-1-2022 / 20:57:16.80 / 110.00 / 36.38 / 0.00
 50.080921 /  19.897829 / 231.30 /  18.48 / 8 / 93.85 / 19-1-2022 / 20:57:17.00 / 110.00 / 36.38 / 0.00
 50.080914 /  19.897827 / 231.30 /  17.93 / 8 / 93.85 / 19-1-2022 / 20:57:17.20 / 110.00 / 36.38 / 0.00
 50.080906 /  19.897827 / 231.30 /  17.54 / 8 / 92.17 / 19-1-2022 / 20:57:17.40 / 110.00 / 36.38 / 0.00
 50.080894 /  19.897825 / 231.30 /  17.50 / 8 / 92.17 / 19-1-2022 / 20:57:17.60 / 109.88 / 36.38 / 0.00
 50.080860 /  19.897820 / 231.20 /  17.15 / 8 / 92.84 / 19-1-2022 / 20:57:18.40 / 109.88 / 36.38 / 0.00
 50.080853 /  19.897818 / 231.20 /  17.11 / 8 / 93.18 / 19-1-2022 / 20:57:18.60 / 109.88 / 36.44 / 0.00
 50.080845 /  19.897818 / 231.20 /  17.48 / 8 / 92.84 / 19-1-2022 / 20:57:18.80 / 109.88 / 36.44 / 0.00
 50.080833 /  19.897820 / 231.20 /  16.83 / 8 / 92.84 / 19-1-2022 / 20:57:19.00 / 109.88 / 36.44 / 0.00
 50.080826 /  19.897823 / 231.10 /  16.85 / 8 / 92.51 / 19-1-2022 / 20:57:19.20 / 109.88 / 36.44 / 0.00
 50.080788 /  19.897825 / 231.10 /  17.15 / 8 / 92.17 / 19-1-2022 / 20:57:20.00 / 109.81 / 36.50 / 0.00
 50.080780 /  19.897827 / 231.10 /  16.72 / 8 / 91.16 / 19-1-2022 / 20:57:20.20 / 109.81 / 36.50 / 0.00
 50.080765 /  19.897833 / 231.20 /  16.59 / 8 / 90.82 / 19-1-2022 / 20:57:20.40 / 109.81 / 36.50 / 0.00
 50.080757 /  19.897839 / 231.10 /  16.91 / 8 / 91.16 / 19-1-2022 / 20:57:20.60 / 109.81 / 36.50 / 0.00
 50.080734 /  19.897842 / 231.10 /  16.45 / 8 / 91.16 / 19-1-2022 / 20:57:21.00 / 109.75 / 36.44 / 0.00
 50.080700 /  19.897839 / 231.20 /  17.56 / 8 / 91.82 / 19-1-2022 / 20:57:21.80 / 109.75 / 36.44 / 0.00
 50.080688 /  19.897837 / 230.90 /  16.46 / 8 / 91.82 / 19-1-2022 / 20:57:22.00 / 109.75 / 36.50 / 0.00
 50.080681 /  19.897833 / 230.80 /  17.48 / 8 / 91.50 / 19-1-2022 / 20:57:22.20 / 109.75 / 36.50 / 0.00
 50.080673 /  19.897831 / 230.60 /  17.41 / 8 / 92.17 / 19-1-2022 / 20:57:22.40 / 109.75 / 36.50 / 0.00
 50.080666 /  19.897831 / 230.60 /  17.50 / 8 / 91.50 / 19-1-2022 / 20:57:22.60 / 109.75 / 36.50 / 0.00
 50.080627 /  19.897821 / 230.60 /  17.48 / 8 / 92.17 / 19-1-2022 / 20:57:23.40 / 109.69 / 36.50 / 0.00
 50.080620 /  19.897820 / 230.60 /  18.35 / 8 / 92.17 / 19-1-2022 / 20:57:23.60 / 109.69 / 36.50 / 0.00
 50.080608 /  19.897818 / 230.60 /  17.93 / 8 / 91.82 / 19-1-2022 / 20:57:23.80 / 109.69 / 36.50 / 0.00
 50.080601 /  19.897816 / 230.40 /  18.48 / 8 / 92.17 / 19-1-2022 / 20:57:24.00 / 109.69 / 36.50 / 0.00
 50.080582 /  19.897814 / 230.40 /  18.17 / 8 / 93.18 / 19-1-2022 / 20:57:24.40 / 109.63 / 36.50 / 0.00
 50.080544 /  19.897806 / 230.30 /  18.72 / 8 / 93.18 / 19-1-2022 / 20:57:25.20 / 109.63 / 36.50 / 0.00
 50.080536 /  19.897804 / 230.10 /  18.74 / 8 / 94.53 / 19-1-2022 / 20:57:25.40 / 109.63 / 36.56 / 0.00
 50.080528 /  19.897804 / 230.10 /  17.98 / 8 / 94.53 / 19-1-2022 / 20:57:25.60 / 109.63 / 36.56 / 0.00
 50.080517 /  19.897804 / 230.10 /  18.98 / 8 / 94.53 / 19-1-2022 / 20:57:25.80 / 109.63 / 36.56 / 0.00
 50.080505 /  19.897804 / 230.10 /  18.08 / 8 / 94.53 / 19-1-2022 / 20:57:26.00 / 109.63 / 36.56 / 0.00
 50.080471 /  19.897800 / 230.10 /  17.26 / 8 / 95.20 / 19-1-2022 / 20:57:26.80 / 109.56 / 36.56 / 0.00
 50.080463 /  19.897799 / 230.10 /  16.82 / 8 / 95.54 / 19-1-2022 / 20:57:27.00 / 109.56 / 36.56 / 0.00
 50.080452 /  19.897797 / 230.10 /  16.52 / 8 / 95.20 / 19-1-2022 / 20:57:27.20 / 109.56 / 36.56 / 0.00
 50.080444 /  19.897795 / 230.10 /  16.50 / 8 / 94.53 / 19-1-2022 / 20:57:27.40 / 109.56 / 36.56 / 0.00
 50.080437 /  19.897793 / 230.00 /  16.50 / 8 / 94.53 / 19-1-2022 / 20:57:27.60 / 109.44 / 36.56 / 0.00
 50.080406 /  19.897787 / 229.90 /  16.19 / 8 / 92.84 / 19-1-2022 / 20:57:28.40 / 109.44 / 36.56 / 0.00
 50.080399 /  19.897785 / 229.80 /  16.78 / 8 / 93.18 / 19-1-2022 / 20:57:28.60 / 109.44 / 36.56 / 0.00
 50.080391 /  19.897783 / 229.80 /  16.72 / 8 / 92.84 / 19-1-2022 / 20:57:28.80 / 109.44 / 36.56 / 0.00
 50.080383 /  19.897781 / 229.80 /  17.59 / 8 / 93.52 / 19-1-2022 / 20:57:29.00 / 109.44 / 36.56 / 0.00
 50.080372 /  19.897779 / 229.70 /  17.50 / 8 / 93.85 / 19-1-2022 / 20:57:29.20 / 109.44 / 36.56 / 0.00
 50.080338 /  19.897778 / 229.30 /  18.43 / 8 / 95.20 / 19-1-2022 / 20:57:30.00 / 109.38 / 36.63 / 0.00
 50.080330 /  19.897776 / 229.40 /  19.33 / 8 / 94.19 / 19-1-2022 / 20:57:30.20 / 109.38 / 36.63 / 0.00
 50.080318 /  19.897772 / 229.40 /  19.22 / 8 / 95.20 / 19-1-2022 / 20:57:30.40 / 109.38 / 36.63 / 0.00
 50.080311 /  19.897770 / 229.40 /  19.24 / 8 / 94.19 / 19-1-2022 / 20:57:30.60 / 109.38 / 36.63 / 0.00
 50.080299 /  19.897766 / 229.40 /  19.28 / 8 / 96.55 / 19-1-2022 / 20:57:30.80 / 109.31 / 36.63 / 0.00
 50.080261 /  19.897757 / 229.30 /  19.45 / 8 / 95.20 / 19-1-2022 / 20:57:31.60 / 109.31 / 36.63 / 0.00
 50.080250 /  19.897753 / 229.30 /  19.56 / 8 / 95.20 / 19-1-2022 / 20:57:31.80 / 109.31 / 36.63 / 0.00
 50.080238 /  19.897751 / 229.30 /  19.45 / 8 / 95.20 / 19-1-2022 / 20:57:32.00 / 109.31 / 36.63 / 0.00
 50.080231 /  19.897749 / 229.30 /  19.35 / 8 / 95.20 / 19-1-2022 / 20:57:32.20 / 109.31 / 36.63 / 0.00
 50.080219 /  19.897745 / 229.20 /  18.91 / 8 / 96.55 / 19-1-2022 / 20:57:32.40 / 109.31 / 36.63 / 0.00
 50.080185 /  19.897743 / 229.10 /  18.37 / 8 / 96.21 / 19-1-2022 / 20:57:33.20 / 109.25 / 36.69 / 0.00
 50.080173 /  19.897743 / 229.10 /  18.35 / 8 / 95.87 / 19-1-2022 / 20:57:33.40 / 109.25 / 36.69 / 0.00
 50.080166 /  19.897741 / 229.00 /  18.69 / 8 / 95.87 / 19-1-2022 / 20:57:33.60 / 109.25 / 36.69 / 0.00
 50.080158 /  19.897741 / 229.00 /  18.74 / 8 / 95.87 / 19-1-2022 / 20:57:33.80 / 109.25 / 36.69 / 0.00
 50.080147 /  19.897741 / 228.90 /  18.72 / 8 / 96.21 / 19-1-2022 / 20:57:34.00 / 109.19 / 36.69 / 0.00
 50.080112 /  19.897736 / 228.60 /  17.98 / 8 / 94.53 / 19-1-2022 / 20:57:34.80 / 109.19 / 36.69 / 0.00
 50.080105 /  19.897734 / 228.50 /  17.85 / 8 / 95.20 / 19-1-2022 / 20:57:35.00 / 109.13 / 36.69 / 0.00
 50.080097 /  19.897734 / 228.20 /  17.13 / 8 / 94.86 / 19-1-2022 / 20:57:35.20 / 109.13 / 36.69 / 0.00
 50.080090 /  19.897732 / 228.10 /  16.46 / 8 / 95.54 / 19-1-2022 / 20:57:35.40 / 109.13 / 36.69 / 0.00
 50.080078 /  19.897730 / 228.00 /  16.48 / 8 / 94.53 / 19-1-2022 / 20:57:35.60 / 109.13 / 36.69 / 0.00
 50.080055 /  19.897720 / 227.80 /  14.00 / 8 / 93.18 / 19-1-2022 / 20:57:36.40 / 109.13 / 36.75 / 0.00
 50.080048 /  19.897718 / 227.70 /  13.61 / 8 / 93.18 / 19-1-2022 / 20:57:36.60 / 109.13 / 36.75 / 0.00
 50.080040 /  19.897715 / 227.60 /  12.91 / 8 / 93.18 / 19-1-2022 / 20:57:36.80 / 109.13 / 36.75 / 0.00
 50.080036 /  19.897713 / 227.50 /  12.20 / 8 / 93.18 / 19-1-2022 / 20:57:37.00 / 109.13 / 36.75 / 0.00
 50.080029 /  19.897713 / 227.50 /  11.80 / 8 / 92.84 / 19-1-2022 / 20:57:37.20 / 109.06 / 36.75 / 0.00
 50.080009 /  19.897703 / 227.30 /  11.78 / 8 / 93.52 / 19-1-2022 / 20:57:38.00 / 109.06 / 36.75 / 0.00
 50.080006 /  19.897699 / 227.20 /  12.46 / 8 / 93.52 / 19-1-2022 / 20:57:38.20 / 109.00 / 36.75 / 0.00
 50.079998 /  19.897701 / 227.20 /  11.74 / 8 / 93.52 / 19-1-2022 / 20:57:38.40 / 109.00 / 36.75 / 0.00
 50.079994 /  19.897697 / 227.10 /  11.78 / 8 / 93.52 / 19-1-2022 / 20:57:38.60 / 109.00 / 36.75 / 0.00
 50.079987 /  19.897694 / 227.00 /  12.20 / 8 / 92.51 / 19-1-2022 / 20:57:38.80 / 109.00 / 36.75 / 0.00
 50.079960 /  19.897678 / 226.60 /  16.15 / 8 / 94.53 / 19-1-2022 / 20:57:39.60 / 109.00 / 36.75 / 0.00
 50.079952 /  19.897675 / 226.50 /  17.00 / 8 / 94.53 / 19-1-2022 / 20:57:39.80 / 109.00 / 36.75 / 0.00
 50.079941 /  19.897671 / 226.40 /  18.32 / 8 / 93.52 / 19-1-2022 / 20:57:40.00 / 109.00 / 36.75 / 0.00
 50.079933 /  19.897669 / 226.30 /  20.19 / 8 / 94.53 / 19-1-2022 / 20:57:40.20 / 109.00 / 36.75 / 0.00
 50.079910 /  19.897663 / 226.30 /  23.48 / 8 / 94.86 / 19-1-2022 / 20:57:40.60 / 108.94 / 36.81 / 0.00
 50.079857 /  19.897655 / 226.20 /  26.39 / 8 / 94.86 / 19-1-2022 / 20:57:41.40 / 108.94 / 36.81 / 0.00
 50.079842 /  19.897652 / 226.30 /  26.45 / 8 / 94.86 / 19-1-2022 / 20:57:41.60 / 108.88 / 36.81 / 0.00
 50.079830 /  19.897648 / 226.20 /  26.37 / 8 / 94.86 / 19-1-2022 / 20:57:41.80 / 108.88 / 36.81 / 0.00
 50.079815 /  19.897646 / 226.30 /  26.04 / 8 / 94.53 / 19-1-2022 / 20:57:42.00 / 108.88 / 36.81 / 0.00
 50.079803 /  19.897644 / 226.30 /  27.06 / 8 / 94.53 / 19-1-2022 / 20:57:42.20 / 108.88 / 36.81 / 0.00
 50.079742 /  19.897636 / 226.30 /  28.09 / 8 / 94.19 / 19-1-2022 / 20:57:43.00 / 108.88 / 36.81 / 0.00
 50.079727 /  19.897636 / 226.30 /  28.69 / 8 / 94.53 / 19-1-2022 / 20:57:43.20 / 108.88 / 36.81 / 0.00
 50.079712 /  19.897633 / 226.30 /  28.69 / 8 / 93.85 / 19-1-2022 / 20:57:43.40 / 108.88 / 36.81 / 0.00
 50.079697 /  19.897631 / 226.20 /  28.35 / 8 / 95.20 / 19-1-2022 / 20:57:43.60 / 108.88 / 36.81 / 0.00
 50.079685 /  19.897629 / 226.20 /  28.69 / 8 / 93.85 / 19-1-2022 / 20:57:43.80 / 108.88 / 36.81 / 0.00
 50.079628 /  19.897619 / 226.00 /  26.80 / 8 / 94.19 / 19-1-2022 / 20:57:44.60 / 108.75 / 36.81 / 0.00
 50.079617 /  19.897617 / 226.00 /  26.06 / 8 / 93.85 / 19-1-2022 / 20:57:44.80 / 108.75 / 36.81 / 0.00
 50.079601 /  19.897617 / 225.90 /  25.65 / 8 / 94.19 / 19-1-2022 / 20:57:45.00 / 108.75 / 36.81 / 0.00
 50.079590 /  19.897617 / 225.80 /  25.35 / 8 / 94.19 / 19-1-2022 / 20:57:45.20 / 108.75 / 36.81 / 0.00
 50.079578 /  19.897615 / 225.80 /  24.78 / 8 / 93.52 / 19-1-2022 / 20:57:45.40 / 108.75 / 36.81 / 0.00
 50.079529 /  19.897606 / 225.80 /  22.06 / 8 / 93.52 / 19-1-2022 / 20:57:46.20 / 108.75 / 36.81 / 0.00
 50.079529 /  19.897606 / 225.80 /  22.06 / 8 / 95.87 / 19-1-2022 / 20:57:46.20 / 108.69 / 36.88 / 0.00
 50.079510 /  19.897600 / 225.80 /  21.00 / 8 / 95.87 / 19-1-2022 / 20:57:46.60 / 108.69 / 36.88 / 0.00
 50.079498 /  19.897598 / 225.80 /  20.35 / 8 / 95.54 / 19-1-2022 / 20:57:46.80 / 108.69 / 36.88 / 0.00
 50.079491 /  19.897594 / 225.80 /  19.69 / 8 / 95.87 / 19-1-2022 / 20:57:47.00 / 108.69 / 36.88 / 0.00
 50.079456 /  19.897585 / 225.70 /  17.65 / 8 / 96.55 / 19-1-2022 / 20:57:47.80 / 108.63 / 36.88 / 0.00
 50.079449 /  19.897581 / 225.70 /  16.91 / 8 / 96.55 / 19-1-2022 / 20:57:48.00 / 108.63 / 36.88 / 0.00
 50.079441 /  19.897579 / 225.60 /  16.54 / 8 / 96.55 / 19-1-2022 / 20:57:48.20 / 108.63 / 36.88 / 0.00
 50.079433 /  19.897577 / 225.60 /  16.61 / 8 / 95.87 / 19-1-2022 / 20:57:48.40 / 108.63 / 36.88 / 0.00
 50.079414 /  19.897570 / 225.70 /  16.06 / 8 / 95.87 / 19-1-2022 / 20:57:48.80 / 108.63 / 36.94 / 0.00
 50.079380 /  19.897564 / 225.80 /  14.46 / 8 / 96.21 / 19-1-2022 / 20:57:49.60 / 108.63 / 36.94 / 0.00
 50.079369 /  19.897554 / 225.80 /  14.04 / 8 / 96.89 / 19-1-2022 / 20:57:49.80 / 108.56 / 36.94 / 0.00
 50.079357 /  19.897547 / 225.80 /  14.02 / 8 / 96.21 / 19-1-2022 / 20:57:50.00 / 108.56 / 36.94 / 0.00
 50.079350 /  19.897541 / 225.90 /  13.63 / 8 / 96.21 / 19-1-2022 / 20:57:50.20 / 108.56 / 36.94 / 0.00
 50.079342 /  19.897539 / 225.90 /  13.59 / 8 / 97.22 / 19-1-2022 / 20:57:50.40 / 108.56 / 36.94 / 0.00
 50.079319 /  19.897526 / 225.80 /  11.35 / 8 / 96.89 / 19-1-2022 / 20:57:51.20 / 108.50 / 36.94 / 0.00
 50.079315 /  19.897526 / 225.80 /  10.50 / 8 / 96.55 / 19-1-2022 / 20:57:51.40 / 108.50 / 36.94 / 0.00
 50.079308 /  19.897524 / 225.80 /  10.17 / 8 / 96.55 / 19-1-2022 / 20:57:51.60 / 108.50 / 36.94 / 0.00
 50.079304 /  19.897522 / 225.80 / 9.24 / 8 / 96.55 / 19-1-2022 / 20:57:51.80 / 108.50 / 36.94 / 0.00
 50.079300 /  19.897520 / 225.70 / 9.24 / 8 / 96.55 / 19-1-2022 / 20:57:52.00 / 108.44 / 36.94 / 0.00
 50.079288 /  19.897520 / 225.70 / 6.33 / 8 / 95.87 / 19-1-2022 / 20:57:52.80 / 108.44 / 36.94 / 0.00
 50.079285 /  19.897522 / 225.70 / 6.33 / 8 / 95.87 / 19-1-2022 / 20:57:53.00 / 108.44 / 37.00 / 0.00
 50.079285 /  19.897524 / 225.70 / 3.91 / 8 / 95.87 / 19-1-2022 / 20:57:53.20 / 108.44 / 37.00 / 0.00
 50.079281 /  19.897526 / 225.80 / 2.67 / 8 / 97.22 / 19-1-2022 / 20:57:53.40 / 108.44 / 37.00 / 0.00
 50.079281 /  19.897530 / 225.80 / 2.54 / 8 / 96.89 / 19-1-2022 / 20:57:53.60 / 108.44 / 37.00 / 0.00
 50.079277 /  19.897539 / 226.70 / 0.28 / 8 / 95.87 / 19-1-2022 / 20:57:54.40 / 108.38 / 37.00 / 0.00
 50.079277 /  19.897541 / 227.00 / 0.28 / 8 / 96.55 / 19-1-2022 / 20:57:54.60 / 108.38 / 37.00 / 0.00
 50.079277 /  19.897545 / 227.20 / 0.24 / 8 / 96.21 / 19-1-2022 / 20:57:54.80 / 108.38 / 37.00 / 0.00
 50.079277 /  19.897547 / 227.40 / 0.22 / 8 / 96.21 / 19-1-2022 / 20:57:55.00 / 108.38 / 37.00 / 0.00
 50.079273 /  19.897552 / 227.60 / 0.19 / 8 / 98.23 / 19-1-2022 / 20:57:55.40 / 108.31 / 37.00 / 0.00
 50.079273 /  19.897558 / 228.10 / 0.15 / 8 / 97.90 / 19-1-2022 / 20:57:56.20 / 108.31 / 37.00 / 0.00
 50.079273 /  19.897558 / 228.30 / 0.13 / 8 / 96.89 / 19-1-2022 / 20:57:56.40 / 108.25 / 37.06 / 0.00
 50.079273 /  19.897560 / 228.40 / 0.11 / 8 / 97.56 / 19-1-2022 / 20:57:56.60 / 108.25 / 37.06 / 0.00
 50.079273 /  19.897560 / 228.40 / 0.04 / 8 / 97.56 / 19-1-2022 / 20:57:56.80 / 108.25 / 37.06 / 0.00
 50.079273 /  19.897560 / 228.40 / 0.06 / 8 / 96.89 / 19-1-2022 / 20:57:57.00 / 108.25 / 37.06 / 0.00
 50.079273 /  19.897560 / 228.40 / 0.02 / 8 / 97.22 / 19-1-2022 / 20:57:57.80 / 108.25 / 37.06 / 0.00
 50.079273 /  19.897560 / 228.40 / 0.04 / 8 / 97.56 / 19-1-2022 / 20:57:58.00 / 108.25 / 37.06 / 0.00
 50.079273 /  19.897560 / 228.30 / 0.09 / 8 / 96.89 / 19-1-2022 / 20:57:58.20 / 108.25 / 37.06 / 0.00
 50.079273 /  19.897560 / 228.30 / 0.06 / 8 / 96.89 / 19-1-2022 / 20:57:58.40 / 108.25 / 37.06 / 0.00
 50.079273 /  19.897560 / 228.30 / 0.07 / 8 / 96.55 / 19-1-2022 / 20:57:58.60 / 108.19 / 37.06 / 0.00
 50.079273 /  19.897560 / 228.30 / 0.07 / 8 / 96.21 / 19-1-2022 / 20:57:59.40 / 108.19 / 37.06 / 0.00
 50.079273 /  19.897560 / 228.30 / 0.02 / 8 / 96.21 / 19-1-2022 / 20:57:59.60 / 108.13 / 37.06 / 0.00
 50.079273 /  19.897560 / 228.30 / 0.06 / 8 / 96.55 / 19-1-2022 / 20:57:59.80 / 108.13 / 37.06 / 0.00
 50.079273 /  19.897560 / 228.20 / 0.07 / 8 / 96.55 / 19-1-2022 / 20:58:00.00 / 108.13 / 37.06 / 0.00
 50.079273 /  19.897560 / 228.20 / 0.06 / 8 / 96.55 / 19-1-2022 / 20:58:00.20 / 108.13 / 37.06 / 0.00
 50.079273 /  19.897560 / 228.20 / 0.06 / 8 / 97.22 / 19-1-2022 / 20:58:01.00 / 108.13 / 37.13 / 0.00
 50.079273 /  19.897560 / 228.20 / 0.07 / 8 / 97.22 / 19-1-2022 / 20:58:01.20 / 108.13 / 37.13 / 0.00
 50.079273 /  19.897560 / 228.20 / 0.02 / 8 / 95.87 / 19-1-2022 / 20:58:01.40 / 108.13 / 37.13 / 0.00
 50.079273 /  19.897560 / 228.20 / 0.02 / 8 / 95.54 / 19-1-2022 / 20:58:01.60 / 108.13 / 37.13 / 0.00
 50.079273 /  19.897560 / 228.20 / 0.06 / 8 / 95.87 / 19-1-2022 / 20:58:02.00 / 108.06 / 37.13 / 0.00
 50.079273 /  19.897560 / 228.20 / 0.02 / 8 / 96.55 / 19-1-2022 / 20:58:02.80 / 108.06 / 37.13 / 0.00
 50.079273 /  19.897560 / 228.20 / 0.07 / 8 / 96.55 / 19-1-2022 / 20:58:03.00 / 108.00 / 37.13 / 0.00
 50.079273 /  19.897560 / 228.10 / 0.02 / 8 / 96.21 / 19-1-2022 / 20:58:03.20 / 108.00 / 37.13 / 0.00
 50.079273 /  19.897560 / 228.10 / 0.02 / 8 / 96.21 / 19-1-2022 / 20:58:03.40 / 108.00 / 37.13 / 0.00
 50.079273 /  19.897560 / 228.10 / 0.02 / 8 / 96.21 / 19-1-2022 / 20:58:03.60 / 108.00 / 37.13 / 0.00
 50.079273 /  19.897560 / 228.10 / 0.02 / 8 / 96.89 / 19-1-2022 / 20:58:04.40 / 108.00 / 37.13 / 0.00
 50.079273 /  19.897560 / 228.10 / 0.06 / 8 / 96.89 / 19-1-2022 / 20:58:04.60 / 108.00 / 37.13 / 0.00
 50.079273 /  19.897560 / 228.10 / 0.04 / 8 / 95.20 / 19-1-2022 / 20:58:04.80 / 108.00 / 37.13 / 0.00
 50.079273 /  19.897560 / 228.10 / 0.07 / 8 / 97.22 / 19-1-2022 / 20:58:05.00 / 108.00 / 37.13 / 0.00
 50.079273 /  19.897562 / 228.10 / 0.07 / 8 / 96.21 / 19-1-2022 / 20:58:05.40 / 107.88 / 37.19 / 0.00
 50.079273 /  19.897562 / 228.10 / 0.07 / 8 / 95.87 / 19-1-2022 / 20:58:06.00 / 107.88 / 37.19 / 0.00
 50.079273 /  19.897562 / 228.10 / 0.06 / 8 / 97.56 / 19-1-2022 / 20:58:06.40 / 107.88 / 37.19 / 0.00
 50.079273 /  19.897562 / 228.10 / 0.02 / 8 / 97.90 / 19-1-2022 / 20:58:06.60 / 107.88 / 37.19 / 0.00
 50.079273 /  19.897562 / 228.10 / 0.02 / 8 / 97.56 / 19-1-2022 / 20:58:06.80 / 107.88 / 37.19 / 0.00
 50.079273 /  19.897562 / 228.10 / 0.02 / 8 / 97.22 / 19-1-2022 / 20:58:07.00 / 107.88 / 37.19 / 0.00
 50.079273 /  19.897562 / 228.10 / 0.02 / 8 / 97.22 / 19-1-2022 / 20:58:07.80 / 107.81 / 37.19 / 0.00
 50.079273 /  19.897562 / 228.10 / 0.00 / 8 / 97.56 / 19-1-2022 / 20:58:08.00 / 107.81 / 37.19 / 0.00
 50.079273 /  19.897562 / 228.10 / 0.02 / 8 / 97.56 / 19-1-2022 / 20:58:08.20 / 107.81 / 37.19 / 0.00
 50.079273 /  19.897562 / 228.10 / 0.00 / 8 / 95.54 / 19-1-2022 / 20:58:08.40 / 107.81 / 37.19 / 0.00
 50.079273 /  19.897562 / 228.10 / 0.00 / 8 / 95.54 / 19-1-2022 / 20:58:08.80 / 107.75 / 37.19 / 0.00
 50.079273 /  19.897562 / 228.10 / 0.02 / 8 / 94.53 / 19-1-2022 / 20:58:09.60 / 107.75 / 37.19 / 0.00
 50.079273 /  19.897562 / 228.10 / 0.02 / 8 / 95.54 / 19-1-2022 / 20:58:09.80 / 107.69 / 37.25 / 0.00
 50.079273 /  19.897562 / 228.10 / 0.02 / 8 / 95.54 / 19-1-2022 / 20:58:10.00 / 107.69 / 37.25 / 0.00
 50.079273 /  19.897562 / 228.10 / 0.00 / 8 / 95.87 / 19-1-2022 / 20:58:10.20 / 107.69 / 37.25 / 0.00
 50.079273 /  19.897562 / 228.10 / 0.00 / 8 / 96.55 / 19-1-2022 / 20:58:10.40 / 107.69 / 37.25 / 0.00
 50.079273 /  19.897562 / 228.10 / 0.00 / 8 / 96.21 / 19-1-2022 / 20:58:11.20 / 107.69 / 37.25 / 0.00
 50.079273 /  19.897562 / 228.10 / 0.00 / 8 / 96.21 / 19-1-2022 / 20:58:11.40 / 107.69 / 37.25 / 0.00
 50.079273 /  19.897562 / 228.10 / 0.00 / 8 / 96.21 / 19-1-2022 / 20:58:11.60 / 107.69 / 37.25 / 0.00
 50.079273 /  19.897562 / 228.10 / 0.00 / 8 / 96.21 / 19-1-2022 / 20:58:11.80 / 107.69 / 37.25 / 0.00
 50.079273 /  19.897562 / 228.10 / 0.00 / 8 / 95.87 / 19-1-2022 / 20:58:12.20 / 107.63 / 37.25 / 0.00
 50.079273 /  19.897562 / 228.10 / 0.00 / 8 / 96.55 / 19-1-2022 / 20:58:13.00 / 107.63 / 37.25 / 0.00
 50.079273 /  19.897562 / 228.10 / 0.00 / 8 / 93.85 / 19-1-2022 / 20:58:13.20 / 107.63 / 37.25 / 0.00
 50.079273 /  19.897562 / 228.10 / 0.00 / 8 / 94.86 / 19-1-2022 / 20:58:13.40 / 107.63 / 37.25 / 0.00
 50.079273 /  19.897562 / 228.10 / 0.00 / 8 / 94.53 / 19-1-2022 / 20:58:13.60 / 107.63 / 37.25 / 0.00
 50.079273 /  19.897562 / 228.10 / 0.00 / 8 / 94.86 / 19-1-2022 / 20:58:13.80 / 107.63 / 37.25 / 0.00
 50.079273 /  19.897562 / 228.10 / 0.00 / 8 / 96.55 / 19-1-2022 / 20:58:14.60 / 107.56 / 37.31 / 0.00
 50.079273 /  19.897562 / 228.10 / 0.00 / 8 / 96.55 / 19-1-2022 / 20:58:14.80 / 107.56 / 37.31 / 0.00
 50.079273 /  19.897562 / 228.10 / 0.00 / 8 / 96.21 / 19-1-2022 / 20:58:15.00 / 107.56 / 37.31 / 0.00
 50.079273 /  19.897562 / 228.10 / 0.00 / 8 / 96.55 / 19-1-2022 / 20:58:15.20 / 107.56 / 37.31 / 0.00
 50.079273 /  19.897562 / 228.10 / 0.00 / 8 / 96.21 / 19-1-2022 / 20:58:15.40 / 107.50 / 37.31 / 0.00
 50.079273 /  19.897562 / 228.10 / 0.02 / 8 / 96.55 / 19-1-2022 / 20:58:16.20 / 107.50 / 37.31 / 0.00
 50.079273 /  19.897562 / 228.10 / 0.00 / 8 / 93.18 / 19-1-2022 / 20:58:16.40 / 107.44 / 37.38 / 0.00
 50.079273 /  19.897562 / 228.10 / 0.00 / 8 / 93.52 / 19-1-2022 / 20:58:16.60 / 107.44 / 37.38 / 0.00
 50.079273 /  19.897562 / 228.10 / 0.00 / 8 / 93.52 / 19-1-2022 / 20:58:16.80 / 107.44 / 37.38 / 0.00
 50.079273 /  19.897562 / 228.10 / 0.00 / 8 / 93.52 / 19-1-2022 / 20:58:17.00 / 107.44 / 37.38 / 0.00
 50.079273 /  19.897562 / 228.10 / 0.00 / 8 / 89.46 / 19-1-2022 / 20:58:17.80 / 107.38 / 37.38 / 0.00
 50.079273 /  19.897562 / 228.10 / 0.00 / 8 / 89.46 / 19-1-2022 / 20:58:18.00 / 107.38 / 37.38 / 0.00
 50.079273 /  19.897562 / 228.10 / 0.02 / 8 / 89.12 / 19-1-2022 / 20:58:18.20 / 107.38 / 37.38 / 0.00
 50.079273 /  19.897562 / 228.10 / 0.00 / 8 / 91.82 / 19-1-2022 / 20:58:18.40 / 107.38 / 37.38 / 0.00
 50.079273 /  19.897562 / 228.10 / 0.00 / 8 / 92.17 / 19-1-2022 / 20:58:18.60 / 107.31 / 37.38 / 0.00
 50.079273 /  19.897562 / 228.10 / 0.00 / 8 / 96.89 / 19-1-2022 / 20:58:19.40 / 107.31 / 37.38 / 0.00
 50.079273 /  19.897562 / 228.10 / 0.02 / 8 / 96.89 / 19-1-2022 / 20:58:19.60 / 107.31 / 37.38 / 0.00
 50.079273 /  19.897562 / 228.10 / 0.02 / 8 / 96.89 / 19-1-2022 / 20:58:19.80 / 107.31 / 37.38 / 0.00
 50.079273 /  19.897562 / 228.10 / 0.00 / 8 / 96.89 / 19-1-2022 / 20:58:20.00 / 107.31 / 37.38 / 0.00
 50.079273 /  19.897562 / 228.10 / 0.02 / 8 / 96.89 / 19-1-2022 / 20:58:20.20 / 107.31 / 37.38 / 0.00
 50.079273 /  19.897562 / 228.10 / 0.00 / 8 / 96.21 / 19-1-2022 / 20:58:21.00 / 107.25 / 37.38 / 0.00
 50.079273 /  19.897562 / 228.10 / 0.02 / 8 / 96.21 / 19-1-2022 / 20:58:21.20 / 107.25 / 37.38 / 0.00
 50.079273 /  19.897562 / 228.10 / 0.02 / 8 / 90.13 / 19-1-2022 / 20:58:21.40 / 107.25 / 37.38 / 0.00
 50.079273 /  19.897562 / 228.10 / 0.02 / 8 / 90.13 / 19-1-2022 / 20:58:21.60 / 107.25 / 37.38 / 0.00
 50.079273 /  19.897562 / 228.10 / 0.00 / 8 / 89.80 / 19-1-2022 / 20:58:21.80 / 107.19 / 37.44 / 0.00
 50.079273 /  19.897562 / 228.10 / 0.02 / 8 / 87.44 / 19-1-2022 / 20:58:22.60 / 107.19 / 37.44 / 0.00
 50.079273 /  19.897562 / 228.10 / 0.02 / 8 / 87.10 / 19-1-2022 / 20:58:22.80 / 107.19 / 37.44 / 0.00
 50.079273 /  19.897562 / 228.10 / 0.02 / 8 / 87.10 / 19-1-2022 / 20:58:23.00 / 107.19 / 37.44 / 0.00
 50.079273 /  19.897562 / 228.10 / 0.02 / 8 / 87.10 / 19-1-2022 / 20:58:23.20 / 107.19 / 37.44 / 0.00
 50.079273 /  19.897562 / 228.10 / 0.02 / 8 / 88.79 / 19-1-2022 / 20:58:23.40 / 107.19 / 37.44 / 0.00
 50.079273 /  19.897562 / 228.10 / 0.02 / 8 / 88.79 / 19-1-2022 / 20:58:24.20 / 107.13 / 37.44 / 0.00
 50.079273 /  19.897562 / 228.10 / 0.00 / 8 / 89.80 / 19-1-2022 / 20:58:24.40 / 107.13 / 37.44 / 0.00
 50.079273 /  19.897562 / 228.10 / 0.00 / 8 / 90.13 / 19-1-2022 / 20:58:24.60 / 107.13 / 37.44 / 0.00
 50.079273 /  19.897562 / 228.10 / 0.00 / 8 / 91.16 / 19-1-2022 / 20:58:24.80 / 107.13 / 37.44 / 0.00
 50.079273 /  19.897562 / 228.10 / 0.00 / 8 / 90.13 / 19-1-2022 / 20:58:25.00 / 107.06 / 37.44 / 0.00
 50.079273 /  19.897562 / 228.10 / 0.00 / 8 / 86.77 / 19-1-2022 / 20:58:25.80 / 107.06 / 37.44 / 0.00
 50.079273 /  19.897562 / 228.10 / 0.00 / 8 / 86.77 / 19-1-2022 / 20:58:26.00 / 107.06 / 37.44 / 0.00
 50.079273 /  19.897562 / 228.10 / 0.00 / 8 / 86.77 / 19-1-2022 / 20:58:26.20 / 107.06 / 37.44 / 0.00
 50.079273 /  19.897562 / 228.10 / 0.00 / 8 / 87.10 / 19-1-2022 / 20:58:26.40 / 107.06 / 37.44 / 0.00
 50.079273 /  19.897562 / 228.10 / 0.00 / 8 / 86.43 / 19-1-2022 / 20:58:26.60 / 107.06 / 37.44 / 0.00
 50.079273 /  19.897562 / 228.10 / 0.00 / 8 / 87.10 / 19-1-2022 / 20:58:27.40 / 107.00 / 37.50 / 0.00
 50.079273 /  19.897562 / 228.10 / 0.00 / 8 / 87.10 / 19-1-2022 / 20:58:27.60 / 107.00 / 37.50 / 0.00
 50.079273 /  19.897562 / 228.10 / 0.00 / 8 / 87.10 / 19-1-2022 / 20:58:27.80 / 107.00 / 37.50 / 0.00
 50.079273 /  19.897562 / 228.10 / 0.00 / 8 / 88.11 / 19-1-2022 / 20:58:28.00 / 107.00 / 37.50 / 0.00
 50.079273 /  19.897562 / 228.10 / 0.00 / 8 / 87.10 / 19-1-2022 / 20:58:28.20 / 106.94 / 37.50 / 0.00
 50.079273 /  19.897562 / 228.10 / 2.87 / 8 / 86.09 / 19-1-2022 / 20:58:29.00 / 106.94 / 37.50 / 0.00
 50.079273 /  19.897562 / 228.10 / 3.63 / 8 / 86.77 / 19-1-2022 / 20:58:29.20 / 106.88 / 37.50 / 0.00
 50.079269 /  19.897560 / 228.10 / 0.00 / 8 / 85.76 / 19-1-2022 / 20:58:29.40 / 106.88 / 37.50 / 0.00
 50.079269 /  19.897560 / 228.20 / 0.00 / 8 / 86.77 / 19-1-2022 / 20:58:29.60 / 106.88 / 37.50 / 0.00
 50.079269 /  19.897560 / 228.20 / 1.35 / 8 / 84.75 / 19-1-2022 / 20:58:29.80 / 106.88 / 37.50 / 0.00
 50.079250 /  19.897552 / 228.40 / 9.46 / 8 / 90.47 / 19-1-2022 / 20:58:30.80 / 106.88 / 37.50 / 0.00
 50.079247 /  19.897552 / 228.50 / 9.45 / 8 / 90.82 / 19-1-2022 / 20:58:31.00 / 106.88 / 37.50 / 0.00
 50.079243 /  19.897551 / 228.50 / 9.35 / 8 / 90.47 / 19-1-2022 / 20:58:31.20 / 106.88 / 37.50 / 0.00
 50.079239 /  19.897549 / 228.70 / 9.76 / 8 / 96.89 / 19-1-2022 / 20:58:31.40 / 106.88 / 37.50 / 0.00
 50.079235 /  19.897547 / 228.80 /  10.11 / 8 / 96.89 / 19-1-2022 / 20:58:31.60 / 106.81 / 37.56 / 0.00
 50.079212 /  19.897543 / 229.10 /  11.43 / 8 / 99.59 / 19-1-2022 / 20:58:32.40 / 106.81 / 37.56 / 0.00
 50.079208 /  19.897543 / 229.20 /  11.30 / 8 / 99.26 / 19-1-2022 / 20:58:32.60 / 106.75 / 37.56 / 0.00
 50.079201 /  19.897541 / 229.30 /  11.26 / 8 / 99.59 / 19-1-2022 / 20:58:32.80 / 106.75 / 37.56 / 0.00
 50.079193 /  19.897541 / 229.40 /  11.87 / 8 / 99.93 / 19-1-2022 / 20:58:33.00 / 106.75 / 37.56 / 0.00
 50.079189 /  19.897539 / 229.50 /  12.82 / 8 / 99.59 / 19-1-2022 / 20:58:33.20 / 106.75 / 37.56 / 0.00
 50.079163 /  19.897535 / 229.90 /  14.95 / 8 / 99.93 / 19-1-2022 / 20:58:34.00 / 106.75 / 37.56 / 0.00
 50.079155 /  19.897533 / 230.00 /  14.65 / 8 / 99.93 / 19-1-2022 / 20:58:34.20 / 106.75 / 37.56 / 0.00
 50.079147 /  19.897532 / 230.10 /  14.24 / 8 / 97.90 / 19-1-2022 / 20:58:34.40 / 106.75 / 37.56 / 0.00
 50.079140 /  19.897530 / 230.10 /  15.09 / 8 / 97.90 / 19-1-2022 / 20:58:34.60 / 106.75 / 37.56 / 0.00
 50.079132 /  19.897528 / 230.10 /  15.02 / 8 / 98.57 / 19-1-2022 / 20:58:34.80 / 106.69 / 37.56 / 0.00
 50.079102 /  19.897526 / 230.10 /  17.37 / 8 / 98.23 / 19-1-2022 / 20:58:35.60 / 106.69 / 37.56 / 0.00
 50.079094 /  19.897526 / 230.10 /  16.83 / 8 / 98.23 / 19-1-2022 / 20:58:35.80 / 106.63 / 37.63 / 0.00
 50.079086 /  19.897528 / 230.10 /  17.78 / 8 / 97.56 / 19-1-2022 / 20:58:36.00 / 106.63 / 37.63 / 0.00
 50.079075 /  19.897532 / 230.10 /  17.82 / 8 / 98.23 / 19-1-2022 / 20:58:36.20 / 106.63 / 37.63 / 0.00
 50.079067 /  19.897537 / 230.10 /  17.83 / 8 / 97.22 / 19-1-2022 / 20:58:36.40 / 106.63 / 37.63 / 0.00
 50.079037 /  19.897566 / 230.10 /  21.17 / 8 / 96.89 / 19-1-2022 / 20:58:37.20 / 106.63 / 37.63 / 0.00
 50.079029 /  19.897577 / 230.10 /  21.48 / 8 / 95.87 / 19-1-2022 / 20:58:37.40 / 106.63 / 37.63 / 0.00
 50.079021 /  19.897589 / 230.20 /  22.04 / 8 / 95.87 / 19-1-2022 / 20:58:37.60 / 106.63 / 37.63 / 0.00
 50.079010 /  19.897600 / 230.20 /  23.09 / 8 / 95.87 / 19-1-2022 / 20:58:37.80 / 106.63 / 37.63 / 0.00
 50.079002 /  19.897612 / 230.20 /  23.43 / 8 / 96.21 / 19-1-2022 / 20:58:38.00 / 106.56 / 37.63 / 0.00
 50.078972 /  19.897661 / 230.10 /  23.87 / 8 / 97.56 / 19-1-2022 / 20:58:38.80 / 106.56 / 37.63 / 0.00
 50.078968 /  19.897676 / 230.00 /  24.56 / 8 / 97.56 / 19-1-2022 / 20:58:39.00 / 106.50 / 37.69 / 0.00
 50.078960 /  19.897690 / 230.00 /  24.91 / 8 / 97.56 / 19-1-2022 / 20:58:39.20 / 106.50 / 37.69 / 0.00
 50.078957 /  19.897705 / 229.90 /  24.96 / 8 / 96.89 / 19-1-2022 / 20:58:39.40 / 106.50 / 37.69 / 0.00
 50.078949 /  19.897718 / 229.80 /  25.02 / 8 / 97.90 / 19-1-2022 / 20:58:39.60 / 106.50 / 37.69 / 0.00
 50.078922 /  19.897779 / 229.70 /  26.47 / 8 / 94.86 / 19-1-2022 / 20:58:40.40 / 106.50 / 37.69 / 0.00
 50.078915 /  19.897797 / 229.60 /  26.80 / 8 / 94.86 / 19-1-2022 / 20:58:40.60 / 106.50 / 37.69 / 0.00
 50.078907 /  19.897814 / 229.60 /  27.35 / 8 / 94.86 / 19-1-2022 / 20:58:40.80 / 106.50 / 37.69 / 0.00
 50.078903 /  19.897831 / 229.60 /  28.02 / 8 / 94.86 / 19-1-2022 / 20:58:41.00 / 106.50 / 37.69 / 0.00
 50.078892 /  19.897846 / 229.70 /  28.59 / 8 / 94.86 / 19-1-2022 / 20:58:41.20 / 106.44 / 37.69 / 0.00
 50.078873 /  19.897919 / 229.80 /  30.98 / 8 / 95.20 / 19-1-2022 / 20:58:42.00 / 106.44 / 37.69 / 0.00
 50.078865 /  19.897940 / 229.80 /  31.80 / 8 / 94.53 / 19-1-2022 / 20:58:42.20 / 106.38 / 37.69 / 0.00
 50.078861 /  19.897963 / 229.80 /  32.61 / 8 / 96.21 / 19-1-2022 / 20:58:42.40 / 106.38 / 37.69 / 0.00
 50.078854 /  19.897982 / 229.80 /  33.28 / 8 / 95.54 / 19-1-2022 / 20:58:42.60 / 106.38 / 37.69 / 0.00
 50.078850 /  19.898005 / 229.80 /  34.34 / 8 / 95.54 / 19-1-2022 / 20:58:42.80 / 106.38 / 37.69 / 0.00
 50.078812 /  19.898098 / 229.80 /  38.56 / 8 / 96.55 / 19-1-2022 / 20:58:43.60 / 106.38 / 37.75 / 0.00
 50.078800 /  19.898125 / 229.70 /  40.30 / 8 / 96.55 / 19-1-2022 / 20:58:43.80 / 106.38 / 37.75 / 0.00
 50.078789 /  19.898153 / 229.60 /  41.23 / 8 / 96.21 / 19-1-2022 / 20:58:44.00 / 106.38 / 37.75 / 0.00
 50.078781 /  19.898180 / 229.60 /  41.86 / 8 / 96.55 / 19-1-2022 / 20:58:44.20 / 106.38 / 37.75 / 0.00
 50.078770 /  19.898211 / 229.60 /  41.78 / 8 / 97.56 / 19-1-2022 / 20:58:44.40 / 106.31 / 37.69 / 0.00
 50.078732 /  19.898325 / 229.40 /  41.10 / 8 / 96.89 / 19-1-2022 / 20:58:45.20 / 106.31 / 37.69 / 0.00
 50.078720 /  19.898354 / 229.30 /  40.80 / 8 / 95.54 / 19-1-2022 / 20:58:45.40 / 106.25 / 37.75 / 0.00
 50.078709 /  19.898382 / 229.30 /  40.78 / 8 / 95.87 / 19-1-2022 / 20:58:45.60 / 106.25 / 37.75 / 0.00
 50.078701 /  19.898411 / 229.20 /  41.19 / 8 / 94.86 / 19-1-2022 / 20:58:45.80 / 106.25 / 37.75 / 0.00
 50.078690 /  19.898438 / 229.10 /  41.06 / 8 / 95.20 / 19-1-2022 / 20:58:46.00 / 106.25 / 37.75 / 0.00
 50.078651 /  19.898556 / 229.00 /  41.67 / 8 / 95.20 / 19-1-2022 / 20:58:46.80 / 106.19 / 37.81 / 0.00
 50.078640 /  19.898586 / 229.00 /  41.73 / 8 / 95.20 / 19-1-2022 / 20:58:47.00 / 106.19 / 37.81 / 0.00
 50.078632 /  19.898615 / 228.80 /  41.86 / 8 / 95.87 / 19-1-2022 / 20:58:47.20 / 106.19 / 37.81 / 0.00
 50.078621 /  19.898645 / 228.60 /  42.39 / 8 / 94.86 / 19-1-2022 / 20:58:47.40 / 106.19 / 37.81 / 0.00
 50.078613 /  19.898676 / 228.50 /  42.28 / 8 / 94.53 / 19-1-2022 / 20:58:47.60 / 106.19 / 37.75 / 0.00
 50.078571 /  19.898794 / 228.40 /  42.91 / 8 / 94.53 / 19-1-2022 / 20:58:48.40 / 106.19 / 37.75 / 0.00
 50.078560 /  19.898821 / 228.30 /  42.89 / 8 / 94.86 / 19-1-2022 / 20:58:48.60 / 106.13 / 37.81 / 0.00
 50.078548 /  19.898853 / 228.20 /  43.21 / 8 / 94.86 / 19-1-2022 / 20:58:48.80 / 106.13 / 37.81 / 0.00
 50.078537 /  19.898884 / 228.20 /  43.23 / 8 / 94.86 / 19-1-2022 / 20:58:49.00 / 106.13 / 37.81 / 0.00
 50.078529 /  19.898912 / 228.10 /  43.21 / 8 / 94.86 / 19-1-2022 / 20:58:49.20 / 106.13 / 37.81 / 0.00
 50.078484 /  19.899031 / 227.80 /  42.97 / 8 / 94.53 / 19-1-2022 / 20:58:50.00 / 106.06 / 37.81 / 0.00
 50.078472 /  19.899057 / 227.70 /  42.89 / 8 / 94.53 / 19-1-2022 / 20:58:50.20 / 106.06 / 37.81 / 0.00
 50.078465 /  19.899088 / 227.60 /  42.48 / 8 / 94.19 / 19-1-2022 / 20:58:50.40 / 106.06 / 37.81 / 0.00
 50.078453 /  19.899117 / 227.50 /  42.60 / 8 / 94.19 / 19-1-2022 / 20:58:50.60 / 106.06 / 37.81 / 0.00
 50.078442 /  19.899145 / 227.50 /  42.60 / 8 / 93.85 / 19-1-2022 / 20:58:50.80 / 106.06 / 37.81 / 0.00
 50.078400 /  19.899261 / 227.20 /  43.23 / 8 / 93.52 / 19-1-2022 / 20:58:51.60 / 106.06 / 37.81 / 0.00
 50.078388 /  19.899292 / 227.10 /  43.56 / 8 / 93.85 / 19-1-2022 / 20:58:51.80 / 106.00 / 37.81 / 0.00
 50.078377 /  19.899323 / 226.90 /  43.50 / 8 / 93.52 / 19-1-2022 / 20:58:52.00 / 106.00 / 37.81 / 0.00
 50.078365 /  19.899351 / 226.90 /  44.28 / 8 / 92.17 / 19-1-2022 / 20:58:52.20 / 106.00 / 37.81 / 0.00
 50.078354 /  19.899382 / 226.90 /  44.36 / 8 / 93.85 / 19-1-2022 / 20:58:52.40 / 106.00 / 37.81 / 0.00
 50.078308 /  19.899506 / 226.60 /  45.84 / 8 / 94.53 / 19-1-2022 / 20:58:53.20 / 105.94 / 37.81 / 0.00
 50.078297 /  19.899536 / 226.50 /  46.15 / 8 / 93.18 / 19-1-2022 / 20:58:53.40 / 105.94 / 37.81 / 0.00
 50.078285 /  19.899567 / 226.40 /  46.26 / 8 / 92.84 / 19-1-2022 / 20:58:53.60 / 105.94 / 37.81 / 0.00
 50.078274 /  19.899599 / 226.30 /  46.60 / 8 / 92.17 / 19-1-2022 / 20:58:53.80 / 105.94 / 37.81 / 0.00
 50.078251 /  19.899664 / 226.30 /  46.61 / 8 / 93.52 / 19-1-2022 / 20:58:54.20 / 105.88 / 37.88 / 0.00
 50.078205 /  19.899794 / 226.00 /  47.43 / 8 / 93.52 / 19-1-2022 / 20:58:55.00 / 105.88 / 37.88 / 0.00
 50.078197 /  19.899828 / 225.90 /  47.84 / 8 / 93.18 / 19-1-2022 / 20:58:55.20 / 105.88 / 37.88 / 0.00
 50.078186 /  19.899862 / 225.90 /  48.21 / 8 / 94.19 / 19-1-2022 / 20:58:55.40 / 105.88 / 37.88 / 0.00
 50.078175 /  19.899897 / 225.90 /  48.50 / 8 / 94.19 / 19-1-2022 / 20:58:55.60 / 105.88 / 37.88 / 0.00
 50.078163 /  19.899929 / 225.80 /  48.80 / 8 / 94.19 / 19-1-2022 / 20:58:55.80 / 105.88 / 37.88 / 0.00
 50.078117 /  19.900064 / 225.60 /  48.86 / 8 / 93.52 / 19-1-2022 / 20:58:56.60 / 105.81 / 37.88 / 0.00
 50.078102 /  19.900099 / 225.50 /  48.82 / 8 / 93.52 / 19-1-2022 / 20:58:56.80 / 105.81 / 37.88 / 0.00
 50.078091 /  19.900131 / 225.50 /  48.80 / 8 / 93.52 / 19-1-2022 / 20:58:57.00 / 105.81 / 37.88 / 0.00
 50.078079 /  19.900164 / 225.40 /  48.00 / 8 / 93.52 / 19-1-2022 / 20:58:57.20 / 105.81 / 37.88 / 0.00
 50.078068 /  19.900196 / 225.40 /  47.30 / 8 / 94.19 / 19-1-2022 / 20:58:57.40 / 105.75 / 37.88 / 0.00
 50.078022 /  19.900324 / 225.20 /  45.50 / 8 / 94.53 / 19-1-2022 / 20:58:58.20 / 105.75 / 37.88 / 0.00
 50.078011 /  19.900352 / 225.10 /  44.95 / 8 / 92.84 / 19-1-2022 / 20:58:58.40 / 105.75 / 37.88 / 0.00
 50.077999 /  19.900385 / 225.00 /  44.86 / 8 / 93.52 / 19-1-2022 / 20:58:58.60 / 105.75 / 37.88 / 0.00
 50.077991 /  19.900415 / 224.90 /  44.80 / 8 / 93.18 / 19-1-2022 / 20:58:58.80 / 105.75 / 37.88 / 0.00
 50.077980 /  19.900444 / 224.80 /  43.87 / 8 / 93.52 / 19-1-2022 / 20:58:59.00 / 105.75 / 37.88 / 0.00
 50.077938 /  19.900566 / 224.70 /  42.97 / 8 / 92.84 / 19-1-2022 / 20:58:59.80 / 105.69 / 37.94 / 0.00
 50.077927 /  19.900597 / 224.60 /  43.04 / 8 / 93.85 / 19-1-2022 / 20:59:00.00 / 105.69 / 37.94 / 0.00
 50.077915 /  19.900625 / 224.60 /  43.06 / 8 / 92.84 / 19-1-2022 / 20:59:00.20 / 105.69 / 37.94 / 0.00
 50.077904 /  19.900654 / 224.30 /  43.67 / 8 / 100.27 / 19-1-2022 / 20:59:00.40 / 105.69 / 37.94 / 0.00
 50.077892 /  19.900682 / 224.20 /  44.19 / 8 / 100.60 / 19-1-2022 / 20:59:00.60 / 105.63 / 37.94 / 0.00
 50.077843 /  19.900797 / 224.00 /  45.21 / 8 / 101.61 / 19-1-2022 / 20:59:01.40 / 105.63 / 37.94 / 0.00
 50.077831 /  19.900827 / 223.90 /  44.80 / 8 / 101.28 / 19-1-2022 / 20:59:01.60 / 105.63 / 37.94 / 0.00
 50.077816 /  19.900854 / 223.90 /  44.41 / 8 / 101.61 / 19-1-2022 / 20:59:01.80 / 105.63 / 37.94 / 0.00
 50.077805 /  19.900883 / 223.90 /  44.02 / 8 / 101.28 / 19-1-2022 / 20:59:02.00 / 105.63 / 37.94 / 0.00
 50.077793 /  19.900911 / 223.90 /  43.71 / 8 / 101.28 / 19-1-2022 / 20:59:02.20 / 105.63 / 37.94 / 0.00
 50.077747 /  19.901022 / 223.80 /  41.47 / 8 / 96.21 / 19-1-2022 / 20:59:03.00 / 105.56 / 38.00 / 0.00
 50.077736 /  19.901049 / 223.70 /  40.97 / 8 / 94.86 / 19-1-2022 / 20:59:03.20 / 105.56 / 38.00 / 0.00
 50.077724 /  19.901075 / 223.50 /  40.32 / 8 / 93.85 / 19-1-2022 / 20:59:03.40 / 105.56 / 38.00 / 0.00
 50.077713 /  19.901100 / 223.50 /  39.97 / 8 / 93.52 / 19-1-2022 / 20:59:03.60 / 105.56 / 38.00 / 0.00
 50.077702 /  19.901125 / 223.50 /  39.97 / 8 / 93.52 / 19-1-2022 / 20:59:03.80 / 105.50 / 38.00 / 0.00
 50.077652 /  19.901222 / 223.40 /  39.10 / 8 / 93.18 / 19-1-2022 / 20:59:04.60 / 105.50 / 38.00 / 0.00
 50.077641 /  19.901243 / 223.30 /  39.08 / 8 / 92.51 / 19-1-2022 / 20:59:04.80 / 105.50 / 38.00 / 0.00
 50.077625 /  19.901266 / 223.20 /  39.04 / 8 / 92.84 / 19-1-2022 / 20:59:05.00 / 105.50 / 38.00 / 0.00
 50.077610 /  19.901289 / 223.20 /  38.97 / 8 / 93.18 / 19-1-2022 / 20:59:05.20 / 105.50 / 38.00 / 0.00
 50.077599 /  19.901308 / 223.10 /  38.93 / 8 / 94.53 / 19-1-2022 / 20:59:05.40 / 105.50 / 38.00 / 0.00
 50.077545 /  19.901394 / 223.10 /  38.43 / 8 / 94.19 / 19-1-2022 / 20:59:06.20 / 105.44 / 38.06 / 0.00
 50.077530 /  19.901415 / 223.00 /  38.76 / 8 / 95.20 / 19-1-2022 / 20:59:06.40 / 105.44 / 38.06 / 0.00
 50.077518 /  19.901436 / 222.90 /  38.91 / 8 / 95.20 / 19-1-2022 / 20:59:06.60 / 105.44 / 38.06 / 0.00
 50.077503 /  19.901461 / 222.90 /  39.69 / 8 / 95.20 / 19-1-2022 / 20:59:06.80 / 105.44 / 38.06 / 0.00
 50.077492 /  19.901484 / 222.80 /  40.34 / 8 / 95.20 / 19-1-2022 / 20:59:07.00 / 105.38 / 38.00 / 0.00
 50.077442 /  19.901587 / 222.70 /  42.15 / 8 / 93.85 / 19-1-2022 / 20:59:07.80 / 105.38 / 38.00 / 0.00
 50.077431 /  19.901615 / 222.70 /  42.24 / 8 / 94.19 / 19-1-2022 / 20:59:08.00 / 105.38 / 38.06 / 0.00
 50.077423 /  19.901644 / 222.60 /  42.36 / 8 / 94.19 / 19-1-2022 / 20:59:08.20 / 105.38 / 38.06 / 0.00
 50.077412 /  19.901672 / 222.60 /  42.74 / 8 / 93.52 / 19-1-2022 / 20:59:08.40 / 105.38 / 38.06 / 0.00
 50.077400 /  19.901699 / 222.50 /  43.11 / 8 / 93.18 / 19-1-2022 / 20:59:08.60 / 105.38 / 38.06 / 0.00
 50.077347 /  19.901848 / 222.20 /  44.52 / 8 / 96.21 / 19-1-2022 / 20:59:09.60 / 105.31 / 38.06 / 0.00
 50.077335 /  19.901880 / 222.20 /  44.65 / 8 / 95.54 / 19-1-2022 / 20:59:09.80 / 105.31 / 38.06 / 0.00
 50.077328 /  19.901911 / 222.20 /  44.78 / 8 / 96.21 / 19-1-2022 / 20:59:10.00 / 105.31 / 38.06 / 0.00
 50.077316 /  19.901939 / 222.10 /  44.69 / 8 / 95.87 / 19-1-2022 / 20:59:10.20 / 105.31 / 38.06 / 0.00
 50.077305 /  19.901972 / 222.10 /  44.71 / 8 / 96.55 / 19-1-2022 / 20:59:10.40 / 105.25 / 38.06 / 0.00
 50.077267 /  19.902092 / 222.00 /  43.37 / 8 / 95.54 / 19-1-2022 / 20:59:11.20 / 105.25 / 38.06 / 0.00
 50.077255 /  19.902122 / 222.00 /  43.36 / 8 / 94.86 / 19-1-2022 / 20:59:11.40 / 105.25 / 38.13 / 0.00
 50.077244 /  19.902149 / 222.00 /  42.86 / 8 / 94.86 / 19-1-2022 / 20:59:11.60 / 105.25 / 38.13 / 0.00
 50.077232 /  19.902180 / 221.90 /  42.78 / 8 / 94.53 / 19-1-2022 / 20:59:11.80 / 105.25 / 38.13 / 0.00
 50.077225 /  19.902208 / 221.90 /  42.63 / 8 / 94.53 / 19-1-2022 / 20:59:12.00 / 105.25 / 38.13 / 0.00
 50.077183 /  19.902321 / 221.60 /  41.91 / 8 / 95.20 / 19-1-2022 / 20:59:12.80 / 105.19 / 38.13 / 0.00
 50.077171 /  19.902349 / 221.50 /  41.86 / 8 / 95.20 / 19-1-2022 / 20:59:13.00 / 105.19 / 38.13 / 0.00
 50.077160 /  19.902378 / 221.40 /  41.89 / 8 / 95.20 / 19-1-2022 / 20:59:13.20 / 105.19 / 38.13 / 0.00
 50.077152 /  19.902407 / 221.40 /  41.95 / 8 / 96.21 / 19-1-2022 / 20:59:13.40 / 105.19 / 38.13 / 0.00
 50.077141 /  19.902435 / 221.40 /  41.97 / 8 / 95.54 / 19-1-2022 / 20:59:13.60 / 105.13 / 38.13 / 0.00
 50.077103 /  19.902552 / 221.20 /  42.58 / 8 / 96.55 / 19-1-2022 / 20:59:14.40 / 105.13 / 38.13 / 0.00
 50.077091 /  19.902580 / 221.20 /  42.15 / 8 / 96.21 / 19-1-2022 / 20:59:14.60 / 105.13 / 38.13 / 0.00
 50.077080 /  19.902609 / 221.10 /  42.23 / 8 / 96.55 / 19-1-2022 / 20:59:14.80 / 105.13 / 38.13 / 0.00
 50.077068 /  19.902637 / 221.10 /  42.32 / 8 / 96.21 / 19-1-2022 / 20:59:15.00 / 105.13 / 38.13 / 0.00
 50.077061 /  19.902666 / 221.10 /  42.39 / 8 / 96.21 / 19-1-2022 / 20:59:15.20 / 105.13 / 38.13 / 0.00
 50.077019 /  19.902781 / 220.90 /  42.23 / 8 / 95.20 / 19-1-2022 / 20:59:16.00 / 105.06 / 38.13 / 0.00
 50.077007 /  19.902809 / 220.90 /  42.17 / 8 / 95.20 / 19-1-2022 / 20:59:16.20 / 105.06 / 38.13 / 0.00
 50.077000 /  19.902836 / 220.90 /  42.15 / 8 / 94.19 / 19-1-2022 / 20:59:16.40 / 105.06 / 38.13 / 0.00
 50.076988 /  19.902864 / 220.90 /  42.11 / 8 / 94.19 / 19-1-2022 / 20:59:16.60 / 105.06 / 38.13 / 0.00
 50.076977 /  19.902893 / 220.70 /  42.73 / 8 / 93.85 / 19-1-2022 / 20:59:16.80 / 105.00 / 38.13 / 0.00
 50.076935 /  19.903009 / 220.70 /  42.67 / 8 / 95.20 / 19-1-2022 / 20:59:17.60 / 105.00 / 38.13 / 0.00
 50.076927 /  19.903040 / 220.70 /  42.21 / 8 / 94.53 / 19-1-2022 / 20:59:17.80 / 104.94 / 38.19 / 0.00
 50.076916 /  19.903069 / 220.70 /  42.19 / 8 / 96.21 / 19-1-2022 / 20:59:18.00 / 104.94 / 38.19 / 0.00
 50.076908 /  19.903097 / 220.70 /  42.17 / 8 / 94.86 / 19-1-2022 / 20:59:18.20 / 104.94 / 38.19 / 0.00
 50.076897 /  19.903126 / 220.70 /  41.80 / 8 / 95.87 / 19-1-2022 / 20:59:18.40 / 104.94 / 38.19 / 0.00
 50.076855 /  19.903240 / 220.60 /  42.34 / 8 / 95.20 / 19-1-2022 / 20:59:19.20 / 104.94 / 38.19 / 0.00
 50.076843 /  19.903269 / 220.60 /  41.97 / 8 / 95.20 / 19-1-2022 / 20:59:19.40 / 104.94 / 38.19 / 0.00
 50.076832 /  19.903297 / 220.60 /  42.24 / 8 / 95.54 / 19-1-2022 / 20:59:19.60 / 104.94 / 38.19 / 0.00
 50.076824 /  19.903324 / 220.60 /  42.36 / 8 / 95.20 / 19-1-2022 / 20:59:19.80 / 104.94 / 38.19 / 0.00
 50.076813 /  19.903353 / 220.60 /  42.28 / 8 / 95.54 / 19-1-2022 / 20:59:20.00 / 104.88 / 38.19 / 0.00
 50.076767 /  19.903461 / 220.90 /  41.80 / 8 / 94.86 / 19-1-2022 / 20:59:20.80 / 104.88 / 38.19 / 0.00
 50.076756 /  19.903490 / 221.00 /  41.78 / 8 / 94.53 / 19-1-2022 / 20:59:21.00 / 104.81 / 38.19 / 0.00
 50.076748 /  19.903517 / 220.90 /  41.78 / 8 / 94.19 / 19-1-2022 / 20:59:21.20 / 104.81 / 38.19 / 0.00
 50.076736 /  19.903543 / 220.90 /  41.67 / 8 / 95.20 / 19-1-2022 / 20:59:21.40 / 104.81 / 38.19 / 0.00
 50.076725 /  19.903572 / 220.90 /  41.65 / 8 / 95.20 / 19-1-2022 / 20:59:21.60 / 104.81 / 38.19 / 0.00
 50.076683 /  19.903685 / 221.10 /  41.52 / 8 / 96.21 / 19-1-2022 / 20:59:22.40 / 104.81 / 38.19 / 0.00
 50.076672 /  19.903713 / 221.10 /  41.60 / 8 / 96.21 / 19-1-2022 / 20:59:22.60 / 104.81 / 38.19 / 0.00
 50.076660 /  19.903740 / 221.00 /  41.58 / 8 / 96.21 / 19-1-2022 / 20:59:22.80 / 104.81 / 38.19 / 0.00
 50.076649 /  19.903769 / 221.10 /  41.45 / 8 / 96.89 / 19-1-2022 / 20:59:23.00 / 104.81 / 38.19 / 0.00
 50.076641 /  19.903797 / 221.10 /  41.11 / 8 / 96.55 / 19-1-2022 / 20:59:23.20 / 104.75 / 38.25 / 0.00
 50.076599 /  19.903906 / 220.70 /  41.26 / 8 / 95.87 / 19-1-2022 / 20:59:24.00 / 104.75 / 38.25 / 0.00
 50.076588 /  19.903934 / 220.70 /  40.74 / 8 / 96.21 / 19-1-2022 / 20:59:24.20 / 104.69 / 38.25 / 0.00
 50.076576 /  19.903961 / 220.60 /  40.86 / 8 / 96.55 / 19-1-2022 / 20:59:24.40 / 104.69 / 38.25 / 0.00
 50.076565 /  19.903990 / 220.50 /  40.82 / 8 / 96.89 / 19-1-2022 / 20:59:24.60 / 104.69 / 38.25 / 0.00
 50.076557 /  19.904016 / 220.50 /  40.74 / 8 / 96.89 / 19-1-2022 / 20:59:24.80 / 104.69 / 38.25 / 0.00
 50.076515 /  19.904129 / 220.30 /  40.24 / 8 / 99.93 / 19-1-2022 / 20:59:25.60 / 104.69 / 38.25 / 0.00
 50.076508 /  19.904156 / 220.20 /  40.21 / 8 / 98.57 / 19-1-2022 / 20:59:25.80 / 104.69 / 38.25 / 0.00
 50.076496 /  19.904182 / 220.10 /  40.10 / 8 / 98.57 / 19-1-2022 / 20:59:26.00 / 104.69 / 38.25 / 0.00
 50.076485 /  19.904209 / 220.00 /  40.13 / 8 / 98.57 / 19-1-2022 / 20:59:26.20 / 104.69 / 38.25 / 0.00
 50.076473 /  19.904236 / 219.90 /  40.23 / 8 / 97.90 / 19-1-2022 / 20:59:26.40 / 104.63 / 38.31 / 0.00
 50.076435 /  19.904343 / 219.50 /  39.89 / 8 / 98.23 / 19-1-2022 / 20:59:27.20 / 104.63 / 38.31 / 0.00
 50.076424 /  19.904367 / 219.40 /  39.84 / 8 / 97.90 / 19-1-2022 / 20:59:27.40 / 104.63 / 38.31 / 0.00
 50.076412 /  19.904396 / 219.30 /  39.76 / 8 / 97.22 / 19-1-2022 / 20:59:27.60 / 104.63 / 38.31 / 0.00
 50.076405 /  19.904423 / 219.20 /  39.63 / 8 / 97.56 / 19-1-2022 / 20:59:27.80 / 104.63 / 38.31 / 0.00
 50.076393 /  19.904449 / 219.10 /  39.52 / 8 / 97.90 / 19-1-2022 / 20:59:28.00 / 104.63 / 38.31 / 0.00
 50.076355 /  19.904558 / 218.80 /  39.48 / 8 / 98.57 / 19-1-2022 / 20:59:28.80 / 104.56 / 38.31 / 0.00
 50.076344 /  19.904585 / 218.70 /  39.43 / 8 / 98.57 / 19-1-2022 / 20:59:29.00 / 104.56 / 38.31 / 0.00
 50.076336 /  19.904610 / 218.40 /  39.00 / 8 / 98.57 / 19-1-2022 / 20:59:29.20 / 104.56 / 38.31 / 0.00
 50.076328 /  19.904636 / 218.00 /  38.24 / 8 / 97.56 / 19-1-2022 / 20:59:29.40 / 104.56 / 38.31 / 0.00
 50.076321 /  19.904663 / 217.80 /  38.21 / 8 / 97.56 / 19-1-2022 / 20:59:29.60 / 104.50 / 38.31 / 0.00
 50.076283 /  19.904768 / 217.40 /  38.71 / 8 / 98.23 / 19-1-2022 / 20:59:30.40 / 104.50 / 38.31 / 0.00
 50.076263 /  19.904819 / 217.40 /  38.50 / 8 / 97.90 / 19-1-2022 / 20:59:30.80 / 104.44 / 38.31 / 0.00
 50.076256 /  19.904844 / 217.40 /  38.47 / 8 / 98.57 / 19-1-2022 / 20:59:31.00 / 104.44 / 38.31 / 0.00
 50.076248 /  19.904869 / 217.40 /  38.35 / 8 / 98.92 / 19-1-2022 / 20:59:31.20 / 104.44 / 38.31 / 0.00
 50.076237 /  19.904896 / 217.40 /  38.26 / 8 / 98.23 / 19-1-2022 / 20:59:31.40 / 104.44 / 38.31 / 0.00
 50.076199 /  19.905001 / 217.40 /  38.28 / 8 / 98.23 / 19-1-2022 / 20:59:32.20 / 104.44 / 38.38 / 0.00
 50.076191 /  19.905025 / 217.40 /  37.76 / 8 / 98.23 / 19-1-2022 / 20:59:32.40 / 104.44 / 38.38 / 0.00
 50.076180 /  19.905050 / 217.40 /  37.71 / 8 / 97.90 / 19-1-2022 / 20:59:32.60 / 104.44 / 38.38 / 0.00
 50.076172 /  19.905077 / 217.40 /  37.67 / 8 / 97.90 / 19-1-2022 / 20:59:32.80 / 104.44 / 38.38 / 0.00
 50.076160 /  19.905102 / 217.40 /  37.61 / 8 / 98.23 / 19-1-2022 / 20:59:33.00 / 104.38 / 38.38 / 0.00
 50.076126 /  19.905201 / 217.00 /  36.00 / 8 / 97.90 / 19-1-2022 / 20:59:33.80 / 104.38 / 38.38 / 0.00
 50.076107 /  19.905251 / 217.00 /  34.60 / 8 / 96.55 / 19-1-2022 / 20:59:34.20 / 104.31 / 38.38 / 0.00
 50.076099 /  19.905275 / 217.10 /  34.54 / 8 / 98.23 / 19-1-2022 / 20:59:34.40 / 104.31 / 38.38 / 0.00
 50.076092 /  19.905298 / 217.20 /  33.48 / 8 / 97.22 / 19-1-2022 / 20:59:34.60 / 104.31 / 38.38 / 0.00
 50.076084 /  19.905321 / 217.20 /  33.13 / 8 / 97.90 / 19-1-2022 / 20:59:34.80 / 104.31 / 38.38 / 0.00
 50.076054 /  19.905411 / 217.40 /  31.74 / 8 / 97.22 / 19-1-2022 / 20:59:35.60 / 104.31 / 38.38 / 0.00
 50.076050 /  19.905436 / 217.40 /  31.72 / 8 / 96.89 / 19-1-2022 / 20:59:35.80 / 104.31 / 38.38 / 0.00
 50.076038 /  19.905458 / 217.40 /  31.21 / 8 / 97.90 / 19-1-2022 / 20:59:36.00 / 104.31 / 38.38 / 0.00
 50.076035 /  19.905481 / 217.50 /  30.56 / 8 / 97.56 / 19-1-2022 / 20:59:36.20 / 104.31 / 38.38 / 0.00
 50.076027 /  19.905504 / 217.50 /  30.15 / 8 / 97.22 / 19-1-2022 / 20:59:36.40 / 104.25 / 38.44 / 0.00
 50.075996 /  19.905582 / 217.70 /  28.13 / 8 / 96.89 / 19-1-2022 / 20:59:37.20 / 104.25 / 38.44 / 0.00
 50.075989 /  19.905602 / 217.70 /  27.50 / 8 / 96.55 / 19-1-2022 / 20:59:37.40 / 104.19 / 38.44 / 0.00
 50.075981 /  19.905621 / 217.60 /  26.61 / 8 / 96.89 / 19-1-2022 / 20:59:37.60 / 104.19 / 38.44 / 0.00
 50.075974 /  19.905638 / 217.50 /  26.48 / 8 / 97.22 / 19-1-2022 / 20:59:37.80 / 104.19 / 38.44 / 0.00
 50.075966 /  19.905655 / 217.50 /  25.28 / 8 / 97.22 / 19-1-2022 / 20:59:38.00 / 104.19 / 38.44 / 0.00
 50.075943 /  19.905720 / 217.60 /  22.82 / 8 / 95.54 / 19-1-2022 / 20:59:38.80 / 104.19 / 38.44 / 0.00
 50.075935 /  19.905733 / 217.50 /  21.52 / 8 / 95.87 / 19-1-2022 / 20:59:39.00 / 104.19 / 38.44 / 0.00
 50.075932 /  19.905748 / 217.40 /  21.43 / 8 / 95.87 / 19-1-2022 / 20:59:39.20 / 104.19 / 38.44 / 0.00
 50.075924 /  19.905764 / 217.40 /  20.45 / 8 / 96.21 / 19-1-2022 / 20:59:39.40 / 104.19 / 38.44 / 0.00
 50.075920 /  19.905777 / 217.40 /  19.48 / 8 / 95.87 / 19-1-2022 / 20:59:39.60 / 104.13 / 38.44 / 0.00
 50.075901 /  19.905821 / 217.30 /  16.32 / 8 / 95.20 / 19-1-2022 / 20:59:40.40 / 104.13 / 38.44 / 0.00
 50.075893 /  19.905832 / 217.30 /  15.39 / 8 / 95.20 / 19-1-2022 / 20:59:40.60 / 104.06 / 38.44 / 0.00
 50.075890 /  19.905840 / 217.30 /  14.76 / 8 / 94.53 / 19-1-2022 / 20:59:40.80 / 104.06 / 38.44 / 0.00
 50.075886 /  19.905848 / 217.20 /  13.45 / 8 / 94.53 / 19-1-2022 / 20:59:41.00 / 104.06 / 38.44 / 0.00
 50.075882 /  19.905859 / 217.20 /  12.56 / 8 / 95.20 / 19-1-2022 / 20:59:41.20 / 104.06 / 38.44 / 0.00
 50.075874 /  19.905888 / 217.30 / 9.54 / 8 / 95.54 / 19-1-2022 / 20:59:42.00 / 104.00 / 38.50 / 0.00
 50.075874 /  19.905891 / 217.40 / 8.72 / 8 / 95.54 / 19-1-2022 / 20:59:42.20 / 104.00 / 38.50 / 0.00
 50.075871 /  19.905899 / 217.50 / 7.82 / 8 / 96.55 / 19-1-2022 / 20:59:42.40 / 104.00 / 38.50 / 0.00
 50.075867 /  19.905903 / 217.60 / 6.98 / 8 / 96.55 / 19-1-2022 / 20:59:42.60 / 104.00 / 38.50 / 0.00
 50.075867 /  19.905909 / 217.60 / 6.30 / 8 / 96.55 / 19-1-2022 / 20:59:42.80 / 104.00 / 38.50 / 0.00
 50.075863 /  19.905922 / 217.60 / 3.09 / 8 / 95.20 / 19-1-2022 / 20:59:43.60 / 104.00 / 38.50 / 0.00
 50.075863 /  19.905924 / 217.60 / 2.19 / 8 / 95.20 / 19-1-2022 / 20:59:43.80 / 103.94 / 38.50 / 0.00
 50.075859 /  19.905924 / 217.60 / 2.06 / 8 / 95.20 / 19-1-2022 / 20:59:44.00 / 103.94 / 38.50 / 0.00
 50.075859 /  19.905926 / 217.70 / 1.94 / 8 / 94.86 / 19-1-2022 / 20:59:44.20 / 103.94 / 38.50 / 0.00
 50.075863 /  19.905926 / 217.80 / 1.46 / 8 / 92.51 / 19-1-2022 / 20:59:44.40 / 103.94 / 38.50 / 0.00
 50.075867 /  19.905928 / 218.00 / 0.15 / 8 / 94.86 / 19-1-2022 / 20:59:45.20 / 103.94 / 38.50 / 0.00
 50.075867 /  19.905928 / 218.00 / 0.09 / 8 / 95.20 / 19-1-2022 / 20:59:45.40 / 103.94 / 38.50 / 0.00
 50.075867 /  19.905928 / 218.00 / 0.07 / 8 / 95.54 / 19-1-2022 / 20:59:45.60 / 103.94 / 38.50 / 0.00
 50.075867 /  19.905930 / 218.00 / 0.07 / 8 / 95.54 / 19-1-2022 / 20:59:45.80 / 103.94 / 38.50 / 0.00
 50.075867 /  19.905930 / 218.00 / 0.06 / 8 / 95.20 / 19-1-2022 / 20:59:46.00 / 103.88 / 38.50 / 0.00
 50.075867 /  19.905930 / 218.00 / 0.13 / 8 / 94.86 / 19-1-2022 / 20:59:46.80 / 103.88 / 38.50 / 0.00
 50.075867 /  19.905930 / 218.00 / 0.00 / 8 / 94.86 / 19-1-2022 / 20:59:47.00 / 103.81 / 38.56 / 0.00
 50.075867 /  19.905930 / 218.00 / 0.00 / 8 / 94.86 / 19-1-2022 / 20:59:47.20 / 103.81 / 38.56 / 0.00
 50.075867 /  19.905930 / 218.00 / 0.00 / 8 / 94.86 / 19-1-2022 / 20:59:47.40 / 103.81 / 38.56 / 0.00
 50.075867 /  19.905930 / 218.00 / 0.00 / 8 / 94.86 / 19-1-2022 / 20:59:47.60 / 103.81 / 38.56 / 0.00
 50.075867 /  19.905931 / 218.00 / 2.09 / 8 / 93.18 / 19-1-2022 / 20:59:48.40 / 103.81 / 38.56 / 0.00
 50.075867 /  19.905933 / 218.00 / 3.15 / 8 / 93.18 / 19-1-2022 / 20:59:48.60 / 103.81 / 38.56 / 0.00
 50.075867 /  19.905935 / 218.00 / 3.87 / 8 / 93.18 / 19-1-2022 / 20:59:48.80 / 103.81 / 38.56 / 0.00
 50.075867 /  19.905939 / 217.90 / 4.83 / 8 / 93.18 / 19-1-2022 / 20:59:49.00 / 103.81 / 38.56 / 0.00
 50.075863 /  19.905951 / 217.90 / 7.09 / 8 / 92.51 / 19-1-2022 / 20:59:49.40 / 103.75 / 38.56 / 0.00
[truncated: 2,754,517 more chars]
