# Supplementary material for: A mobile car monitoring system as a supplementary tool for air quality monitoring in urban and rural environments: the case study from Poland
Source: Sci Rep. 2023 Sep 22;13:15856. doi: 10.1038/s41598-023-43095-w (PMC10516858; doi:10.1038/s41598-023-43095-w)
Supplement: Supplementary file 4 — Supplementary Information 4. [file 41598_2023_43095_MOESM4_ESM.txt]

LAT / LOG / AMSL / VEL(KMH) / SAT.NO / PM / DATE / HOUR / T1 / T2 / HEATER
 50.070930 /  19.920607 / 228.70 / 1.11 / 7 / 53.887848 / 13-2-2022 / 20:50:37.80 / 27.63 / 12.75 / 5000.00
 50.070927 /  19.920612 / 228.70 / 1.07 / 7 / 53.887848 / 13-2-2022 / 20:50:38.60 / 27.81 / 12.75 / 5000.00
 50.070927 /  19.920612 / 228.60 / 1.07 / 7 / 54.256356 / 13-2-2022 / 20:50:38.80 / 27.81 / 12.75 / 5000.00
 50.070923 /  19.920612 / 228.50 / 1.06 / 7 / 54.256356 / 13-2-2022 / 20:50:39.00 / 27.81 / 12.75 / 5000.00
 50.070923 /  19.920612 / 228.50 / 1.04 / 7 / 53.887848 / 13-2-2022 / 20:50:39.20 / 27.81 / 12.75 / 5000.00
 50.070923 /  19.920612 / 228.50 / 1.02 / 7 / 54.629358 / 13-2-2022 / 20:50:39.60 / 28.06 / 12.69 / 5000.00
 50.070919 /  19.920616 / 228.30 / 1.00 / 7 / 54.997866 / 13-2-2022 / 20:50:40.40 / 28.06 / 12.69 / 5000.00
 50.070915 /  19.920618 / 228.20 / 1.00 / 7 / 54.997866 / 13-2-2022 / 20:50:40.60 / 28.25 / 12.75 / 5000.00
 50.070915 /  19.920618 / 228.10 / 1.00 / 7 / 54.997866 / 13-2-2022 / 20:50:40.80 / 28.25 / 12.75 / 5000.00
 50.070915 /  19.920618 / 228.10 / 1.00 / 7 / 54.997866 / 13-2-2022 / 20:50:41.00 / 28.25 / 12.75 / 5000.00
 50.070915 /  19.920620 / 228.10 / 1.00 / 7 / 54.629358 / 13-2-2022 / 20:50:41.20 / 28.25 / 12.75 / 5000.00
 50.070908 /  19.920622 / 228.00 / 1.02 / 7 / 53.150832 / 13-2-2022 / 20:50:42.00 / 28.44 / 12.75 / 5000.00
 50.070908 /  19.920622 / 228.00 / 1.04 / 7 / 53.51934 / 13-2-2022 / 20:50:42.20 / 28.44 / 12.75 / 5000.00
 50.070908 /  19.920622 / 228.00 / 1.04 / 7 / 54.997866 / 13-2-2022 / 20:50:42.40 / 28.44 / 12.75 / 5000.00
 50.070908 /  19.920622 / 228.00 / 1.04 / 7 / 53.51934 / 13-2-2022 / 20:50:42.60 / 28.44 / 12.75 / 5000.00
 50.070908 /  19.920622 / 228.00 / 1.02 / 7 / 52.409322 / 13-2-2022 / 20:50:42.80 / 28.63 / 12.75 / 5000.00
 50.070904 /  19.920624 / 228.00 / 1.00 / 7 / 50.557794 / 13-2-2022 / 20:50:43.60 / 28.63 / 12.75 / 5000.00
 50.070904 /  19.920624 / 228.00 / 1.00 / 7 / 52.409322 / 13-2-2022 / 20:50:43.80 / 28.88 / 12.75 / 5000.00
 50.070904 /  19.920624 / 228.00 / 1.00 / 7 / 53.51934 / 13-2-2022 / 20:50:44.00 / 28.88 / 12.75 / 5000.00
 50.070904 /  19.920624 / 228.00 / 0.98 / 7 / 49.820778 / 13-2-2022 / 20:50:44.20 / 28.88 / 12.75 / 5000.00
 50.070900 /  19.920624 / 228.00 / 0.98 / 7 / 53.887848 / 13-2-2022 / 20:50:44.40 / 28.88 / 12.75 / 5000.00
 50.070900 /  19.920624 / 228.00 / 0.94 / 7 / 53.150832 / 13-2-2022 / 20:50:45.20 / 29.00 / 12.75 / 5000.00
 50.070900 /  19.920626 / 228.00 / 0.94 / 7 / 51.299304 / 13-2-2022 / 20:50:45.40 / 29.00 / 12.75 / 5000.00
 50.070900 /  19.920626 / 228.00 / 0.94 / 7 / 52.040814 / 13-2-2022 / 20:50:45.60 / 29.00 / 12.75 / 5000.00
 50.070900 /  19.920628 / 227.90 / 0.94 / 7 / 52.77783 / 13-2-2022 / 20:50:45.80 / 29.00 / 12.75 / 5000.00
 50.070896 /  19.920628 / 227.90 / 0.96 / 7 / 51.667812 / 13-2-2022 / 20:50:46.20 / 29.25 / 12.75 / 5000.00
 50.070892 /  19.920630 / 227.70 / 0.96 / 7 / 54.629358 / 13-2-2022 / 20:50:47.00 / 29.25 / 12.75 / 5000.00
 50.070889 /  19.920630 / 227.60 / 0.96 / 7 / 52.409322 / 13-2-2022 / 20:50:47.20 / 29.38 / 12.69 / 5000.00
 50.070889 /  19.920631 / 227.60 / 0.96 / 7 / 53.51934 / 13-2-2022 / 20:50:47.40 / 29.38 / 12.69 / 5000.00
 50.070889 /  19.920631 / 227.60 / 0.94 / 7 / 53.51934 / 13-2-2022 / 20:50:47.60 / 29.38 / 12.69 / 5000.00
 50.070889 /  19.920633 / 227.50 / 0.94 / 7 / 53.150832 / 13-2-2022 / 20:50:47.80 / 29.38 / 12.69 / 5000.00
 50.070877 /  19.920637 / 227.30 / 0.98 / 7 / 53.150832 / 13-2-2022 / 20:50:48.60 / 29.56 / 12.69 / 5000.00
 50.070877 /  19.920637 / 227.20 / 1.00 / 7 / 53.887848 / 13-2-2022 / 20:50:48.80 / 29.56 / 12.69 / 5000.00
 50.070877 /  19.920639 / 227.20 / 1.00 / 7 / 53.150832 / 13-2-2022 / 20:50:49.00 / 29.56 / 12.69 / 5000.00
 50.070873 /  19.920639 / 227.20 / 1.00 / 7 / 53.887848 / 13-2-2022 / 20:50:49.20 / 29.56 / 12.69 / 5000.00
 50.070873 /  19.920641 / 227.20 / 1.00 / 7 / 53.51934 / 13-2-2022 / 20:50:49.60 / 29.81 / 12.69 / 5000.00
 50.070866 /  19.920643 / 226.90 / 1.00 / 7 / 53.150832 / 13-2-2022 / 20:50:50.40 / 29.81 / 12.69 / 5000.00
 50.070866 /  19.920643 / 226.70 / 0.98 / 7 / 52.77783 / 13-2-2022 / 20:50:50.60 / 30.00 / 12.69 / 5000.00
 50.070862 /  19.920645 / 226.70 / 0.98 / 7 / 52.409322 / 13-2-2022 / 20:50:50.80 / 30.00 / 12.69 / 5000.00
 50.070854 /  19.920652 / 226.70 / 0.98 / 7 / 52.040814 / 13-2-2022 / 20:50:51.00 / 30.00 / 12.69 / 5000.00
 50.070854 /  19.920654 / 226.70 / 1.00 / 7 / 52.409322 / 13-2-2022 / 20:50:51.20 / 30.00 / 12.69 / 5000.00
 50.070850 /  19.920658 / 226.60 / 1.02 / 7 / 52.040814 / 13-2-2022 / 20:50:52.00 / 30.19 / 12.69 / 5000.00
 50.070847 /  19.920668 / 226.60 / 1.02 / 7 / 51.667812 / 13-2-2022 / 20:50:52.20 / 30.19 / 12.69 / 5000.00
 50.070843 /  19.920671 / 226.60 / 1.04 / 7 / 50.930796 / 13-2-2022 / 20:50:52.40 / 30.19 / 12.69 / 5000.00
 50.070843 /  19.920673 / 226.60 / 1.06 / 7 / 50.189286 / 13-2-2022 / 20:50:52.60 / 30.19 / 12.69 / 5000.00
 50.070843 /  19.920677 / 226.60 / 1.06 / 7 / 51.667812 / 13-2-2022 / 20:50:53.00 / 30.44 / 12.69 / 5000.00
 50.070835 /  19.920683 / 226.60 / 1.04 / 7 / 51.667812 / 13-2-2022 / 20:50:53.80 / 30.44 / 12.69 / 5000.00
 50.070835 /  19.920685 / 226.60 / 1.02 / 7 / 52.040814 / 13-2-2022 / 20:50:54.00 / 30.63 / 12.69 / 5000.00
 50.070835 /  19.920685 / 226.60 / 1.02 / 7 / 52.040814 / 13-2-2022 / 20:50:54.20 / 30.63 / 12.69 / 5000.00
 50.070835 /  19.920685 / 226.60 / 1.00 / 7 / 51.667812 / 13-2-2022 / 20:50:54.40 / 30.63 / 12.69 / 5000.00
 50.070835 /  19.920687 / 226.50 / 0.98 / 7 / 52.040814 / 13-2-2022 / 20:50:54.60 / 30.63 / 12.69 / 5000.00
 50.070835 /  19.920689 / 226.50 / 0.96 / 7 / 52.040814 / 13-2-2022 / 20:50:55.40 / 30.81 / 12.69 / 5000.00
 50.070835 /  19.920689 / 226.50 / 0.96 / 7 / 52.040814 / 13-2-2022 / 20:50:55.60 / 30.81 / 12.69 / 5000.00
 50.070835 /  19.920689 / 226.50 / 0.94 / 7 / 51.667812 / 13-2-2022 / 20:50:55.80 / 30.81 / 12.69 / 5000.00
 50.070835 /  19.920689 / 226.50 / 0.94 / 7 / 51.667812 / 13-2-2022 / 20:50:56.00 / 30.81 / 12.69 / 5000.00
 50.070835 /  19.920691 / 226.50 / 0.93 / 7 / 52.77783 / 13-2-2022 / 20:50:56.20 / 31.00 / 12.69 / 5000.00
 50.070831 /  19.920692 / 226.50 / 0.93 / 7 / 52.409322 / 13-2-2022 / 20:50:57.00 / 31.00 / 12.69 / 5000.00
 50.070831 /  19.920692 / 226.50 / 0.89 / 7 / 52.409322 / 13-2-2022 / 20:50:57.40 / 31.19 / 12.69 / 5000.00
 50.070831 /  19.920692 / 226.50 / 0.87 / 7 / 51.299304 / 13-2-2022 / 20:50:57.60 / 31.19 / 12.69 / 5000.00
 50.070831 /  19.920692 / 226.50 / 0.87 / 7 / 52.77783 / 13-2-2022 / 20:50:57.80 / 31.19 / 12.69 / 5000.00
 50.070831 /  19.920692 / 226.50 / 0.87 / 7 / 51.299304 / 13-2-2022 / 20:50:58.00 / 31.19 / 12.69 / 5000.00
 50.070827 /  19.920694 / 226.50 / 0.83 / 7 / 50.930796 / 13-2-2022 / 20:50:58.80 / 31.38 / 12.69 / 5000.00
 50.070827 /  19.920694 / 226.50 / 0.81 / 7 / 51.667812 / 13-2-2022 / 20:50:59.00 / 31.38 / 12.69 / 5000.00
 50.070827 /  19.920694 / 226.50 / 0.81 / 7 / 50.930796 / 13-2-2022 / 20:50:59.20 / 31.38 / 12.69 / 5000.00
 50.070827 /  19.920694 / 226.50 / 0.80 / 7 / 51.667812 / 13-2-2022 / 20:50:59.40 / 31.38 / 12.69 / 5000.00
 50.070827 /  19.920696 / 226.50 / 0.80 / 7 / 50.189286 / 13-2-2022 / 20:50:59.60 / 31.63 / 12.69 / 5000.00
 50.070827 /  19.920698 / 226.50 / 0.69 / 7 / 52.040814 / 13-2-2022 / 20:51:00.40 / 31.63 / 12.69 / 5000.00
 50.070827 /  19.920698 / 226.50 / 0.69 / 7 / 52.040814 / 13-2-2022 / 20:51:00.60 / 31.81 / 12.69 / 5000.00
 50.070827 /  19.920698 / 226.50 / 0.63 / 7 / 52.77783 / 13-2-2022 / 20:51:00.80 / 31.81 / 12.69 / 5000.00
 50.070827 /  19.920698 / 226.50 / 0.61 / 7 / 52.77783 / 13-2-2022 / 20:51:01.00 / 31.81 / 12.69 / 5000.00
 50.070824 /  19.920698 / 226.50 / 0.61 / 7 / 52.040814 / 13-2-2022 / 20:51:01.20 / 31.81 / 12.69 / 5000.00
 50.070824 /  19.920700 / 226.50 / 0.54 / 7 / 53.150832 / 13-2-2022 / 20:51:02.00 / 32.00 / 12.69 / 5000.00
 50.070824 /  19.920700 / 226.50 / 0.52 / 7 / 53.51934 / 13-2-2022 / 20:51:02.20 / 32.00 / 12.69 / 5000.00
 50.070824 /  19.920700 / 226.40 / 0.50 / 7 / 53.887848 / 13-2-2022 / 20:51:02.40 / 32.00 / 12.69 / 5000.00
 50.070824 /  19.920700 / 226.40 / 0.46 / 7 / 53.51934 / 13-2-2022 / 20:51:02.60 / 32.00 / 12.69 / 5000.00
 50.070824 /  19.920702 / 226.40 / 0.41 / 7 / 50.930796 / 13-2-2022 / 20:51:03.00 / 32.19 / 12.69 / 5000.00
 50.070824 /  19.920702 / 226.40 / 0.35 / 7 / 52.040814 / 13-2-2022 / 20:51:03.80 / 32.19 / 12.69 / 5000.00
 50.070824 /  19.920702 / 226.40 / 0.33 / 7 / 52.409322 / 13-2-2022 / 20:51:04.00 / 32.38 / 12.69 / 5000.00
 50.070824 /  19.920702 / 226.40 / 0.31 / 7 / 51.299304 / 13-2-2022 / 20:51:04.20 / 32.38 / 12.69 / 5000.00
 50.070824 /  19.920704 / 226.40 / 0.30 / 7 / 51.299304 / 13-2-2022 / 20:51:04.40 / 32.38 / 12.69 / 5000.00
 50.070824 /  19.920704 / 226.40 / 0.28 / 7 / 51.299304 / 13-2-2022 / 20:51:04.60 / 32.38 / 12.69 / 5000.00
 50.070824 /  19.920704 / 226.40 / 0.22 / 7 / 52.77783 / 13-2-2022 / 20:51:05.40 / 32.56 / 12.69 / 5000.00
 50.070824 /  19.920704 / 226.40 / 0.22 / 7 / 51.299304 / 13-2-2022 / 20:51:05.60 / 32.56 / 12.69 / 5000.00
 50.070824 /  19.920704 / 226.40 / 0.20 / 7 / 52.77783 / 13-2-2022 / 20:51:05.80 / 32.56 / 12.69 / 5000.00
 50.070824 /  19.920704 / 226.40 / 0.19 / 7 / 52.040814 / 13-2-2022 / 20:51:06.00 / 32.56 / 12.69 / 5000.00
 50.070824 /  19.920704 / 226.40 / 0.20 / 7 / 52.409322 / 13-2-2022 / 20:51:06.20 / 32.81 / 12.69 / 5000.00
 50.070824 /  19.920706 / 226.40 / 0.24 / 7 / 51.667812 / 13-2-2022 / 20:51:07.00 / 32.81 / 12.69 / 5000.00
 50.070824 /  19.920706 / 226.40 / 0.26 / 7 / 52.409322 / 13-2-2022 / 20:51:07.20 / 33.00 / 12.69 / 5000.00
 50.070824 /  19.920706 / 226.40 / 0.28 / 7 / 51.667812 / 13-2-2022 / 20:51:07.40 / 33.00 / 12.69 / 5000.00
 50.070824 /  19.920706 / 226.40 / 0.28 / 7 / 52.409322 / 13-2-2022 / 20:51:07.60 / 33.00 / 12.69 / 5000.00
 50.070824 /  19.920706 / 226.40 / 0.28 / 7 / 52.409322 / 13-2-2022 / 20:51:07.80 / 33.00 / 12.69 / 5000.00
 50.070824 /  19.920706 / 226.40 / 0.31 / 7 / 52.409322 / 13-2-2022 / 20:51:08.60 / 33.19 / 12.69 / 5000.00
 50.070824 /  19.920706 / 226.40 / 0.31 / 7 / 50.189286 / 13-2-2022 / 20:51:08.80 / 33.19 / 12.69 / 5000.00
 50.070824 /  19.920706 / 226.40 / 0.33 / 7 / 52.040814 / 13-2-2022 / 20:51:09.00 / 33.19 / 12.69 / 5000.00
 50.070824 /  19.920706 / 226.40 / 0.33 / 7 / 52.409322 / 13-2-2022 / 20:51:09.20 / 33.19 / 12.69 / 5000.00
 50.070827 /  19.920706 / 226.40 / 0.35 / 7 / 52.040814 / 13-2-2022 / 20:51:09.60 / 33.38 / 12.69 / 5000.00
 50.070827 /  19.920706 / 226.40 / 0.41 / 7 / 53.150832 / 13-2-2022 / 20:51:10.40 / 33.38 / 12.69 / 5000.00
 50.070827 /  19.920706 / 226.40 / 0.41 / 7 / 53.150832 / 13-2-2022 / 20:51:10.60 / 33.56 / 12.69 / 5000.00
 50.070827 /  19.920706 / 226.40 / 0.43 / 7 / 52.77783 / 13-2-2022 / 20:51:10.80 / 33.56 / 12.69 / 5000.00
 50.070827 /  19.920706 / 226.30 / 0.44 / 7 / 53.51934 / 13-2-2022 / 20:51:11.00 / 33.56 / 12.69 / 5000.00
 50.070827 /  19.920706 / 226.30 / 0.46 / 7 / 52.77783 / 13-2-2022 / 20:51:11.20 / 33.56 / 12.69 / 5000.00
 50.070827 /  19.920706 / 226.30 / 0.54 / 7 / 53.887848 / 13-2-2022 / 20:51:12.00 / 33.75 / 12.69 / 5000.00
 50.070827 /  19.920706 / 226.30 / 0.56 / 7 / 52.409322 / 13-2-2022 / 20:51:12.20 / 33.75 / 12.69 / 5000.00
 50.070831 /  19.920706 / 226.30 / 0.56 / 7 / 52.77783 / 13-2-2022 / 20:51:12.40 / 33.75 / 12.69 / 5000.00
 50.070831 /  19.920706 / 226.30 / 0.57 / 7 / 52.409322 / 13-2-2022 / 20:51:12.60 / 33.75 / 12.69 / 5000.00
 50.070831 /  19.920706 / 226.30 / 0.59 / 7 / 51.667812 / 13-2-2022 / 20:51:12.80 / 34.00 / 12.69 / 5000.00
 50.070831 /  19.920706 / 226.30 / 0.65 / 7 / 52.409322 / 13-2-2022 / 20:51:13.60 / 34.00 / 12.69 / 5000.00
 50.070831 /  19.920704 / 226.30 / 0.67 / 7 / 51.299304 / 13-2-2022 / 20:51:13.80 / 34.19 / 12.69 / 5000.00
 50.070831 /  19.920704 / 226.30 / 0.69 / 7 / 51.667812 / 13-2-2022 / 20:51:14.00 / 34.19 / 12.69 / 5000.00
 50.070831 /  19.920704 / 226.30 / 0.70 / 7 / 51.667812 / 13-2-2022 / 20:51:14.20 / 34.19 / 12.69 / 5000.00
 50.070835 /  19.920704 / 226.30 / 0.72 / 7 / 51.667812 / 13-2-2022 / 20:51:14.40 / 34.19 / 12.69 / 5000.00
 50.070835 /  19.920704 / 226.30 / 0.72 / 7 / 52.040814 / 13-2-2022 / 20:51:15.20 / 34.38 / 12.69 / 5000.00
 50.070835 /  19.920704 / 226.30 / 0.72 / 7 / 52.409322 / 13-2-2022 / 20:51:15.40 / 34.38 / 12.69 / 5000.00
 50.070835 /  19.920704 / 226.30 / 0.72 / 7 / 52.77783 / 13-2-2022 / 20:51:15.60 / 34.38 / 12.69 / 5000.00
 50.070835 /  19.920704 / 226.30 / 0.74 / 7 / 53.150832 / 13-2-2022 / 20:51:15.80 / 34.38 / 12.69 / 5000.00
 50.070835 /  19.920702 / 226.30 / 0.74 / 7 / 52.77783 / 13-2-2022 / 20:51:16.20 / 34.56 / 12.69 / 5000.00
 50.070835 /  19.920702 / 226.30 / 0.74 / 7 / 52.409322 / 13-2-2022 / 20:51:17.00 / 34.56 / 12.69 / 5000.00
 50.070839 /  19.920702 / 226.30 / 0.74 / 7 / 51.299304 / 13-2-2022 / 20:51:17.20 / 34.75 / 12.69 / 5000.00
 50.070839 /  19.920702 / 226.30 / 0.74 / 7 / 51.299304 / 13-2-2022 / 20:51:17.40 / 34.75 / 12.69 / 5000.00
 50.070839 /  19.920702 / 226.30 / 0.74 / 7 / 52.040814 / 13-2-2022 / 20:51:17.60 / 34.75 / 12.69 / 5000.00
 50.070839 /  19.920702 / 226.30 / 0.76 / 7 / 52.040814 / 13-2-2022 / 20:51:17.80 / 34.75 / 12.69 / 5000.00
 50.070839 /  19.920700 / 226.20 / 0.78 / 7 / 52.040814 / 13-2-2022 / 20:51:18.60 / 34.94 / 12.69 / 5000.00
 50.070839 /  19.920700 / 226.20 / 0.80 / 7 / 53.150832 / 13-2-2022 / 20:51:18.80 / 34.94 / 12.69 / 5000.00
 50.070843 /  19.920700 / 226.20 / 0.80 / 7 / 53.150832 / 13-2-2022 / 20:51:19.00 / 34.94 / 12.69 / 5000.00
 50.070843 /  19.920700 / 226.20 / 0.81 / 7 / 53.150832 / 13-2-2022 / 20:51:19.20 / 34.94 / 12.69 / 5000.00
 50.070843 /  19.920700 / 226.20 / 0.81 / 7 / 53.51934 / 13-2-2022 / 20:51:19.60 / 35.19 / 12.69 / 5000.00
 50.070843 /  19.920698 / 226.20 / 0.83 / 7 / 52.77783 / 13-2-2022 / 20:51:20.40 / 35.19 / 12.69 / 5000.00
 50.070847 /  19.920698 / 226.20 / 0.83 / 7 / 53.150832 / 13-2-2022 / 20:51:20.60 / 35.38 / 12.69 / 5000.00
 50.070847 /  19.920698 / 226.20 / 0.83 / 7 / 53.887848 / 13-2-2022 / 20:51:20.80 / 35.38 / 12.69 / 5000.00
 50.070847 /  19.920698 / 226.20 / 0.83 / 7 / 52.77783 / 13-2-2022 / 20:51:21.00 / 35.38 / 12.69 / 5000.00
 50.070847 /  19.920696 / 226.20 / 0.83 / 7 / 53.150832 / 13-2-2022 / 20:51:21.20 / 35.38 / 12.69 / 5000.00
 50.070847 /  19.920696 / 226.20 / 0.85 / 7 / 53.150832 / 13-2-2022 / 20:51:22.00 / 35.56 / 12.69 / 5000.00
 50.070847 /  19.920696 / 226.20 / 0.85 / 7 / 53.887848 / 13-2-2022 / 20:51:22.20 / 35.56 / 12.69 / 5000.00
 50.070847 /  19.920696 / 226.20 / 0.87 / 7 / 53.887848 / 13-2-2022 / 20:51:22.40 / 35.56 / 12.69 / 5000.00
 50.070847 /  19.920694 / 226.20 / 0.89 / 7 / 53.887848 / 13-2-2022 / 20:51:22.60 / 35.56 / 12.69 / 5000.00
 50.070847 /  19.920694 / 226.20 / 0.91 / 7 / 53.150832 / 13-2-2022 / 20:51:22.80 / 35.56 / 12.69 / 5000.00
 50.070850 /  19.920694 / 226.20 / 0.94 / 7 / 52.409322 / 13-2-2022 / 20:51:23.60 / 35.81 / 12.69 / 5000.00
 50.070850 /  19.920694 / 226.20 / 0.96 / 7 / 52.409322 / 13-2-2022 / 20:51:23.80 / 35.81 / 12.69 / 5000.00
 50.070850 /  19.920692 / 226.20 / 0.96 / 7 / 53.150832 / 13-2-2022 / 20:51:24.00 / 35.81 / 12.69 / 5000.00
 50.070850 /  19.920692 / 226.20 / 0.98 / 7 / 53.150832 / 13-2-2022 / 20:51:24.20 / 35.81 / 12.69 / 5000.00
 50.070854 /  19.920692 / 226.20 / 0.98 / 7 / 53.51934 / 13-2-2022 / 20:51:24.60 / 36.06 / 12.69 / 5000.00
 50.070854 /  19.920692 / 226.10 / 0.98 / 7 / 53.150832 / 13-2-2022 / 20:51:25.40 / 36.25 / 12.69 / 5000.00
 50.070854 /  19.920692 / 226.10 / 0.94 / 7 / 51.299304 / 13-2-2022 / 20:51:25.60 / 36.25 / 12.69 / 5000.00
 50.070854 /  19.920692 / 226.10 / 0.93 / 7 / 52.77783 / 13-2-2022 / 20:51:25.80 / 36.25 / 12.69 / 5000.00
 50.070858 /  19.920692 / 226.10 / 0.91 / 7 / 53.51934 / 13-2-2022 / 20:51:26.00 / 36.25 / 12.69 / 5000.00
 50.070858 /  19.920692 / 226.10 / 0.91 / 7 / 53.51934 / 13-2-2022 / 20:51:26.20 / 36.25 / 12.69 / 5000.00
 50.070858 /  19.920691 / 226.10 / 0.85 / 7 / 52.409322 / 13-2-2022 / 20:51:27.00 / 36.44 / 12.69 / 5000.00
 50.070858 /  19.920691 / 226.10 / 0.85 / 7 / 52.77783 / 13-2-2022 / 20:51:27.20 / 36.44 / 12.69 / 5000.00
 50.070858 /  19.920691 / 226.10 / 0.83 / 7 / 52.040814 / 13-2-2022 / 20:51:27.40 / 36.44 / 12.69 / 5000.00
 50.070862 /  19.920691 / 226.10 / 0.83 / 7 / 52.040814 / 13-2-2022 / 20:51:27.60 / 36.44 / 12.69 / 5000.00
 50.070862 /  19.920691 / 226.10 / 0.81 / 7 / 52.409322 / 13-2-2022 / 20:51:28.00 / 36.69 / 12.69 / 5000.00
 50.070862 /  19.920689 / 226.10 / 0.80 / 7 / 52.77783 / 13-2-2022 / 20:51:28.80 / 36.69 / 12.69 / 5000.00
 50.070862 /  19.920689 / 226.10 / 0.80 / 7 / 52.77783 / 13-2-2022 / 20:51:29.00 / 36.94 / 12.69 / 5000.00
 50.070862 /  19.920689 / 226.10 / 0.78 / 7 / 52.77783 / 13-2-2022 / 20:51:29.20 / 36.94 / 12.69 / 5000.00
 50.070862 /  19.920689 / 226.10 / 0.78 / 7 / 52.409322 / 13-2-2022 / 20:51:29.40 / 36.94 / 12.69 / 5000.00
 50.070862 /  19.920689 / 226.10 / 0.78 / 7 / 52.77783 / 13-2-2022 / 20:51:29.60 / 36.94 / 12.69 / 5000.00
 50.070866 /  19.920687 / 226.10 / 0.76 / 7 / 52.409322 / 13-2-2022 / 20:51:30.40 / 37.06 / 12.69 / 5000.00
 50.070866 /  19.920687 / 226.10 / 0.76 / 7 / 52.77783 / 13-2-2022 / 20:51:30.60 / 37.06 / 12.69 / 5000.00
 50.070866 /  19.920687 / 226.00 / 0.74 / 7 / 54.256356 / 13-2-2022 / 20:51:30.80 / 37.06 / 12.69 / 5000.00
 50.070866 /  19.920687 / 226.00 / 0.74 / 7 / 53.150832 / 13-2-2022 / 20:51:31.00 / 37.06 / 12.69 / 5000.00
 50.070866 /  19.920687 / 226.00 / 0.74 / 7 / 52.77783 / 13-2-2022 / 20:51:31.40 / 37.31 / 12.75 / 5000.00
 50.070869 /  19.920687 / 226.00 / 0.70 / 7 / 50.189286 / 13-2-2022 / 20:51:32.20 / 37.31 / 12.75 / 5000.00
 50.070869 /  19.920687 / 226.00 / 0.70 / 7 / 53.150832 / 13-2-2022 / 20:51:32.40 / 37.50 / 12.69 / 5000.00
 50.070869 /  19.920685 / 226.00 / 0.70 / 7 / 53.150832 / 13-2-2022 / 20:51:32.60 / 37.50 / 12.69 / 5000.00
 50.070869 /  19.920685 / 226.00 / 0.72 / 7 / 53.150832 / 13-2-2022 / 20:51:32.80 / 37.50 / 12.69 / 5000.00
 50.070869 /  19.920683 / 226.00 / 0.72 / 7 / 53.150832 / 13-2-2022 / 20:51:33.00 / 37.50 / 12.69 / 5000.00
 50.070869 /  19.920681 / 226.00 / 0.72 / 7 / 52.409322 / 13-2-2022 / 20:51:33.80 / 37.69 / 12.69 / 5000.00
 50.070869 /  19.920679 / 226.00 / 0.72 / 7 / 51.667812 / 13-2-2022 / 20:51:34.00 / 37.69 / 12.69 / 5000.00
 50.070869 /  19.920679 / 226.00 / 0.72 / 7 / 52.77783 / 13-2-2022 / 20:51:34.20 / 37.69 / 12.69 / 5000.00
 50.070873 /  19.920679 / 226.00 / 0.72 / 7 / 52.409322 / 13-2-2022 / 20:51:34.40 / 37.69 / 12.69 / 5000.00
 50.070873 /  19.920679 / 226.00 / 0.72 / 7 / 52.77783 / 13-2-2022 / 20:51:34.60 / 37.94 / 12.69 / 5000.00
 50.070873 /  19.920677 / 226.00 / 0.72 / 7 / 52.409322 / 13-2-2022 / 20:51:35.40 / 37.94 / 12.69 / 5000.00
 50.070873 /  19.920675 / 226.00 / 0.70 / 7 / 52.77783 / 13-2-2022 / 20:51:35.60 / 38.13 / 12.69 / 5000.00
 50.070873 /  19.920675 / 226.00 / 0.70 / 7 / 52.77783 / 13-2-2022 / 20:51:35.80 / 38.13 / 12.69 / 5000.00
 50.070873 /  19.920675 / 226.00 / 0.72 / 7 / 53.150832 / 13-2-2022 / 20:51:36.00 / 38.13 / 12.69 / 5000.00
 50.070873 /  19.920675 / 226.00 / 0.70 / 7 / 53.51934 / 13-2-2022 / 20:51:36.20 / 38.13 / 12.69 / 5000.00
 50.070873 /  19.920673 / 226.00 / 0.70 / 7 / 52.77783 / 13-2-2022 / 20:51:37.00 / 38.31 / 12.75 / 5000.00
 50.070873 /  19.920673 / 226.00 / 0.70 / 7 / 53.150832 / 13-2-2022 / 20:51:37.20 / 38.31 / 12.75 / 5000.00
 50.070873 /  19.920673 / 226.00 / 0.69 / 7 / 52.77783 / 13-2-2022 / 20:51:37.40 / 38.31 / 12.75 / 5000.00
 50.070873 /  19.920671 / 226.00 / 0.69 / 7 / 53.150832 / 13-2-2022 / 20:51:37.60 / 38.31 / 12.75 / 5000.00
 50.070873 /  19.920671 / 226.00 / 0.70 / 7 / 51.667812 / 13-2-2022 / 20:51:38.00 / 38.50 / 12.69 / 5000.00
 50.070877 /  19.920670 / 225.90 / 0.72 / 7 / 52.409322 / 13-2-2022 / 20:51:38.80 / 38.50 / 12.69 / 5000.00
 50.070877 /  19.920670 / 225.90 / 0.72 / 7 / 51.667812 / 13-2-2022 / 20:51:39.00 / 38.69 / 12.69 / 5000.00
 50.070877 /  19.920670 / 225.90 / 0.72 / 7 / 51.667812 / 13-2-2022 / 20:51:39.20 / 38.69 / 12.69 / 5000.00
 50.070877 /  19.920670 / 225.90 / 0.72 / 7 / 52.040814 / 13-2-2022 / 20:51:39.40 / 38.69 / 12.69 / 5000.00
 50.070877 /  19.920670 / 225.90 / 0.74 / 7 / 52.040814 / 13-2-2022 / 20:51:39.60 / 38.69 / 12.69 / 5000.00
 50.070881 /  19.920668 / 225.90 / 0.76 / 7 / 52.409322 / 13-2-2022 / 20:51:40.40 / 38.88 / 12.75 / 5000.00
 50.070881 /  19.920668 / 225.90 / 0.76 / 7 / 52.040814 / 13-2-2022 / 20:51:40.60 / 38.88 / 12.75 / 5000.00
 50.070881 /  19.920668 / 225.90 / 0.78 / 7 / 53.150832 / 13-2-2022 / 20:51:40.80 / 38.88 / 12.75 / 5000.00
 50.070881 /  19.920666 / 225.90 / 0.78 / 7 / 54.256356 / 13-2-2022 / 20:51:41.00 / 38.88 / 12.75 / 5000.00
 50.070881 /  19.920666 / 225.90 / 0.78 / 7 / 52.77783 / 13-2-2022 / 20:51:41.40 / 39.13 / 12.69 / 5000.00
 50.070885 /  19.920666 / 225.90 / 0.80 / 7 / 52.409322 / 13-2-2022 / 20:51:42.20 / 39.13 / 12.69 / 5000.00
 50.070885 /  19.920666 / 225.90 / 0.80 / 7 / 52.77783 / 13-2-2022 / 20:51:42.40 / 39.31 / 12.75 / 5000.00
 50.070885 /  19.920666 / 225.90 / 0.81 / 7 / 53.51934 / 13-2-2022 / 20:51:42.60 / 39.31 / 12.75 / 5000.00
 50.070885 /  19.920664 / 225.90 / 0.81 / 7 / 53.150832 / 13-2-2022 / 20:51:42.80 / 39.31 / 12.75 / 5000.00
 50.070885 /  19.920664 / 225.90 / 0.83 / 7 / 53.150832 / 13-2-2022 / 20:51:43.00 / 39.31 / 12.75 / 5000.00
 50.070885 /  19.920662 / 225.80 / 0.85 / 7 / 51.299304 / 13-2-2022 / 20:51:43.80 / 39.50 / 12.75 / 5000.00
 50.070885 /  19.920662 / 225.80 / 0.85 / 7 / 53.150832 / 13-2-2022 / 20:51:44.00 / 39.50 / 12.75 / 5000.00
 50.070885 /  19.920662 / 225.80 / 0.85 / 7 / 53.51934 / 13-2-2022 / 20:51:44.20 / 39.50 / 12.75 / 5000.00
 50.070889 /  19.920660 / 225.80 / 0.85 / 7 / 53.150832 / 13-2-2022 / 20:51:44.40 / 39.50 / 12.75 / 5000.00
 50.070889 /  19.920660 / 225.80 / 0.85 / 7 / 53.887848 / 13-2-2022 / 20:51:44.80 / 39.75 / 12.75 / 5000.00
 50.070889 /  19.920656 / 225.80 / 0.85 / 7 / 53.887848 / 13-2-2022 / 20:51:45.60 / 39.75 / 12.75 / 5000.00
 50.070889 /  19.920656 / 225.80 / 0.83 / 7 / 54.256356 / 13-2-2022 / 20:51:45.80 / 39.94 / 12.75 / 5000.00
 50.070889 /  19.920656 / 225.80 / 0.81 / 7 / 53.887848 / 13-2-2022 / 20:51:46.00 / 39.94 / 12.75 / 5000.00
 50.070889 /  19.920656 / 225.80 / 0.83 / 7 / 53.887848 / 13-2-2022 / 20:51:46.20 / 39.94 / 12.75 / 5000.00
 50.070889 /  19.920654 / 225.80 / 0.83 / 7 / 54.256356 / 13-2-2022 / 20:51:46.40 / 39.94 / 12.75 / 5000.00
 50.070889 /  19.920652 / 225.80 / 0.83 / 7 / 54.256356 / 13-2-2022 / 20:51:47.20 / 40.13 / 12.75 / 5000.00
 50.070889 /  19.920652 / 225.80 / 0.83 / 7 / 54.629358 / 13-2-2022 / 20:51:47.40 / 40.13 / 12.75 / 5000.00
 50.070892 /  19.920652 / 225.80 / 0.85 / 7 / 53.887848 / 13-2-2022 / 20:51:47.60 / 40.13 / 12.75 / 5000.00
 50.070892 /  19.920652 / 225.80 / 0.85 / 7 / 52.77783 / 13-2-2022 / 20:51:47.80 / 40.13 / 12.75 / 5000.00
 50.070892 /  19.920652 / 225.80 / 0.83 / 7 / 52.77783 / 13-2-2022 / 20:51:48.00 / 40.38 / 12.75 / 5000.00
 50.070892 /  19.920650 / 225.80 / 0.87 / 7 / 50.930796 / 13-2-2022 / 20:51:48.80 / 40.38 / 12.75 / 5000.00
 50.070892 /  19.920650 / 225.80 / 0.85 / 7 / 50.930796 / 13-2-2022 / 20:51:49.20 / 40.50 / 12.75 / 5000.00
 50.070896 /  19.920650 / 225.70 / 0.85 / 7 / 50.557794 / 13-2-2022 / 20:51:49.40 / 40.50 / 12.75 / 5000.00
 50.070896 /  19.920649 / 225.70 / 0.87 / 7 / 50.930796 / 13-2-2022 / 20:51:49.60 / 40.50 / 12.75 / 5000.00
 50.070896 /  19.920649 / 225.70 / 0.85 / 7 / 50.930796 / 13-2-2022 / 20:51:49.80 / 40.50 / 12.75 / 5000.00
 50.070896 /  19.920647 / 225.70 / 0.87 / 7 / 51.667812 / 13-2-2022 / 20:51:50.60 / 40.69 / 12.75 / 5000.00
 50.070896 /  19.920647 / 225.70 / 0.87 / 7 / 52.040814 / 13-2-2022 / 20:51:50.80 / 40.69 / 12.75 / 5000.00
 50.070896 /  19.920647 / 225.70 / 0.87 / 7 / 52.040814 / 13-2-2022 / 20:51:51.00 / 40.69 / 12.75 / 5000.00
 50.070896 /  19.920645 / 225.70 / 0.89 / 7 / 52.040814 / 13-2-2022 / 20:51:51.20 / 40.69 / 12.75 / 5000.00
 50.070900 /  19.920645 / 225.70 / 0.91 / 7 / 52.040814 / 13-2-2022 / 20:51:51.60 / 40.94 / 12.75 / 5000.00
 50.070900 /  19.920643 / 225.70 / 0.91 / 7 / 52.409322 / 13-2-2022 / 20:51:52.20 / 41.13 / 12.75 / 5000.00
 50.070900 /  19.920643 / 225.70 / 0.93 / 7 / 52.77783 / 13-2-2022 / 20:51:52.60 / 41.13 / 12.75 / 5000.00
 50.070900 /  19.920643 / 225.70 / 0.93 / 7 / 53.51934 / 13-2-2022 / 20:51:52.80 / 41.13 / 12.75 / 5000.00
 50.070900 /  19.920641 / 225.70 / 0.91 / 7 / 53.51934 / 13-2-2022 / 20:51:53.00 / 41.13 / 12.75 / 5000.00
 50.070900 /  19.920641 / 225.70 / 0.93 / 7 / 53.51934 / 13-2-2022 / 20:51:53.20 / 41.13 / 12.75 / 5000.00
 50.070904 /  19.920639 / 225.70 / 0.91 / 7 / 53.150832 / 13-2-2022 / 20:51:54.00 / 41.31 / 12.75 / 5000.00
 50.070904 /  19.920639 / 225.60 / 0.91 / 7 / 52.77783 / 13-2-2022 / 20:51:54.20 / 41.31 / 12.75 / 5000.00
 50.070904 /  19.920639 / 225.60 / 0.91 / 7 / 51.667812 / 13-2-2022 / 20:51:54.40 / 41.31 / 12.75 / 5000.00
 50.070904 /  19.920639 / 225.60 / 0.89 / 7 / 52.409322 / 13-2-2022 / 20:51:54.60 / 41.31 / 12.75 / 5000.00
 50.070904 /  19.920639 / 225.60 / 0.89 / 7 / 52.77783 / 13-2-2022 / 20:51:55.00 / 41.56 / 12.75 / 5000.00
 50.070908 /  19.920637 / 225.60 / 0.83 / 7 / 53.887848 / 13-2-2022 / 20:51:55.80 / 41.56 / 12.75 / 5000.00
 50.070908 /  19.920637 / 225.60 / 0.81 / 7 / 53.887848 / 13-2-2022 / 20:51:56.00 / 41.75 / 12.75 / 5000.00
 50.070908 /  19.920637 / 225.60 / 0.81 / 7 / 53.887848 / 13-2-2022 / 20:51:56.20 / 41.75 / 12.75 / 5000.00
 50.070908 /  19.920637 / 225.60 / 0.81 / 7 / 54.256356 / 13-2-2022 / 20:51:56.40 / 41.75 / 12.75 / 5000.00
 50.070908 /  19.920637 / 225.60 / 0.80 / 7 / 39.83511 / 13-2-2022 / 20:51:56.60 / 41.75 / 12.75 / 5000.00
 50.070908 /  19.920635 / 225.60 / 0.76 / 7 / 53.887848 / 13-2-2022 / 20:51:57.40 / 41.94 / 12.81 / 5000.00
 50.070911 /  19.920635 / 225.60 / 0.76 / 7 / 54.256356 / 13-2-2022 / 20:51:57.60 / 41.94 / 12.81 / 5000.00
 50.070911 /  19.920635 / 225.60 / 0.74 / 7 / 53.150832 / 13-2-2022 / 20:51:57.80 / 41.94 / 12.81 / 5000.00
 50.070911 /  19.920633 / 225.60 / 0.74 / 7 / 53.51934 / 13-2-2022 / 20:51:58.00 / 41.94 / 12.81 / 5000.00
 50.070911 /  19.920633 / 225.60 / 0.74 / 7 / 52.409322 / 13-2-2022 / 20:51:58.20 / 42.19 / 12.81 / 5000.00
 50.070911 /  19.920633 / 225.50 / 0.67 / 7 / 53.51934 / 13-2-2022 / 20:51:59.00 / 42.19 / 12.81 / 5000.00
 50.070911 /  19.920631 / 225.50 / 0.65 / 7 / 53.51934 / 13-2-2022 / 20:51:59.20 / 42.38 / 12.81 / 5000.00
 50.070911 /  19.920631 / 225.50 / 0.63 / 7 / 53.51934 / 13-2-2022 / 20:51:59.40 / 42.38 / 12.81 / 5000.00
 50.070911 /  19.920631 / 225.50 / 0.61 / 7 / 53.51934 / 13-2-2022 / 20:51:59.60 / 42.38 / 12.81 / 5000.00
 50.070911 /  19.920631 / 225.50 / 0.61 / 7 / 53.51934 / 13-2-2022 / 20:51:59.80 / 42.38 / 12.81 / 5000.00
 50.070915 /  19.920630 / 225.50 / 0.57 / 7 / 53.51934 / 13-2-2022 / 20:52:00.60 / 42.50 / 12.81 / 5000.00
 50.070915 /  19.920630 / 225.50 / 0.56 / 7 / 53.150832 / 13-2-2022 / 20:52:00.80 / 42.50 / 12.81 / 5000.00
 50.070915 /  19.920630 / 225.50 / 0.54 / 7 / 53.887848 / 13-2-2022 / 20:52:01.00 / 42.50 / 12.81 / 5000.00
 50.070915 /  19.920630 / 225.50 / 0.54 / 7 / 53.51934 / 13-2-2022 / 20:52:01.20 / 42.50 / 12.81 / 5000.00
 50.070915 /  19.920630 / 225.50 / 0.52 / 7 / 53.887848 / 13-2-2022 / 20:52:01.60 / 42.75 / 12.81 / 5000.00
 50.070915 /  19.920628 / 225.50 / 0.48 / 8 / 53.150832 / 13-2-2022 / 20:52:02.20 / 42.75 / 12.81 / 5000.00
 50.070915 /  19.920628 / 225.50 / 0.44 / 8 / 52.409322 / 13-2-2022 / 20:52:02.60 / 42.94 / 12.81 / 5000.00
 50.070915 /  19.920628 / 225.50 / 0.43 / 8 / 52.77783 / 13-2-2022 / 20:52:02.80 / 42.94 / 12.81 / 5000.00
 50.070915 /  19.920628 / 225.50 / 0.43 / 8 / 52.77783 / 13-2-2022 / 20:52:03.00 / 42.94 / 12.81 / 5000.00
 50.070915 /  19.920628 / 225.50 / 0.41 / 8 / 52.77783 / 13-2-2022 / 20:52:03.20 / 42.94 / 12.81 / 5000.00
 50.070911 /  19.920635 / 225.50 / 0.30 / 8 / 52.409322 / 13-2-2022 / 20:52:04.00 / 43.13 / 12.81 / 5000.00
 50.070911 /  19.920637 / 225.50 / 0.28 / 8 / 51.667812 / 13-2-2022 / 20:52:04.20 / 43.13 / 12.81 / 5000.00
 50.070904 /  19.920641 / 225.50 / 0.24 / 8 / 52.77783 / 13-2-2022 / 20:52:04.40 / 43.13 / 12.81 / 5000.00
 50.070904 /  19.920643 / 225.50 / 0.20 / 8 / 52.409322 / 13-2-2022 / 20:52:04.60 / 43.13 / 12.81 / 5000.00
 50.070904 /  19.920645 / 225.50 / 0.20 / 8 / 52.040814 / 13-2-2022 / 20:52:04.80 / 43.38 / 12.81 / 5000.00
 50.070892 /  19.920658 / 225.50 / 0.09 / 8 / 47.600742 / 13-2-2022 / 20:52:05.60 / 43.38 / 12.81 / 5000.00
 50.070892 /  19.920660 / 225.50 / 0.09 / 8 / 52.040814 / 13-2-2022 / 20:52:05.80 / 43.50 / 12.81 / 5000.00
 50.070892 /  19.920660 / 225.50 / 0.06 / 8 / 52.040814 / 13-2-2022 / 20:52:06.00 / 43.50 / 12.81 / 5000.00
 50.070892 /  19.920660 / 225.50 / 0.06 / 8 / 52.040814 / 13-2-2022 / 20:52:06.20 / 43.50 / 12.81 / 5000.00
 50.070892 /  19.920662 / 225.50 / 0.06 / 8 / 52.040814 / 13-2-2022 / 20:52:06.40 / 43.50 / 12.81 / 5000.00
 50.070889 /  19.920666 / 225.50 / 0.09 / 8 / 52.77783 / 13-2-2022 / 20:52:07.20 / 43.69 / 12.81 / 5000.00
 50.070889 /  19.920668 / 225.50 / 0.09 / 8 / 52.77783 / 13-2-2022 / 20:52:07.40 / 43.69 / 12.81 / 5000.00
 50.070885 /  19.920673 / 225.50 / 0.11 / 8 / 52.409322 / 13-2-2022 / 20:52:07.60 / 43.69 / 12.81 / 5000.00
 50.070881 /  19.920677 / 225.50 / 0.13 / 8 / 53.887848 / 13-2-2022 / 20:52:07.80 / 43.69 / 12.81 / 5000.00
 50.070869 /  19.920696 / 225.60 / 0.20 / 8 / 53.150832 / 13-2-2022 / 20:52:08.20 / 43.94 / 12.81 / 5000.00
 50.070866 /  19.920702 / 225.90 / 0.54 / 8 / 52.77783 / 13-2-2022 / 20:52:09.00 / 43.94 / 12.81 / 5000.00
 50.070866 /  19.920702 / 225.90 / 0.56 / 8 / 52.409322 / 13-2-2022 / 20:52:09.20 / 44.13 / 12.81 / 5000.00
 50.070866 /  19.920702 / 225.90 / 0.57 / 8 / 52.77783 / 13-2-2022 / 20:52:09.40 / 44.13 / 12.81 / 5000.00
 50.070862 /  19.920704 / 225.90 / 0.59 / 8 / 52.77783 / 13-2-2022 / 20:52:09.60 / 44.13 / 12.81 / 5000.00
 50.070862 /  19.920704 / 225.90 / 0.61 / 8 / 52.409322 / 13-2-2022 / 20:52:09.80 / 44.13 / 12.81 / 5000.00
 50.070862 /  19.920706 / 225.80 / 0.72 / 8 / 51.667812 / 13-2-2022 / 20:52:10.60 / 44.31 / 12.81 / 5000.00
 50.070862 /  19.920706 / 225.80 / 0.76 / 8 / 51.667812 / 13-2-2022 / 20:52:10.80 / 44.31 / 12.81 / 5000.00
 50.070862 /  19.920706 / 225.80 / 0.78 / 8 / 52.77783 / 13-2-2022 / 20:52:11.00 / 44.31 / 12.81 / 5000.00
 50.070862 /  19.920706 / 225.80 / 0.76 / 8 / 52.409322 / 13-2-2022 / 20:52:11.20 / 44.31 / 12.81 / 5000.00
 50.070862 /  19.920706 / 225.80 / 0.74 / 8 / 52.77783 / 13-2-2022 / 20:52:11.60 / 44.56 / 12.81 / 5000.00
 50.070862 /  19.920710 / 225.80 / 0.93 / 8 / 52.77783 / 13-2-2022 / 20:52:12.40 / 44.56 / 12.81 / 5000.00
 50.070862 /  19.920710 / 225.80 / 1.00 / 8 / 52.77783 / 13-2-2022 / 20:52:12.60 / 44.69 / 12.81 / 5000.00
 50.070862 /  19.920712 / 225.80 / 1.02 / 8 / 52.409322 / 13-2-2022 / 20:52:12.80 / 44.69 / 12.81 / 5000.00
 50.070858 /  19.920712 / 225.80 / 1.06 / 8 / 52.409322 / 13-2-2022 / 20:52:13.00 / 44.69 / 12.81 / 5000.00
 50.070858 /  19.920713 / 225.80 / 1.09 / 8 / 52.409322 / 13-2-2022 / 20:52:13.20 / 44.69 / 12.81 / 5000.00
 50.070843 /  19.920744 / 226.00 / 1.24 / 8 / 52.040814 / 13-2-2022 / 20:52:14.00 / 44.88 / 12.88 / 5000.00
 50.070835 /  19.920750 / 226.00 / 1.28 / 8 / 52.409322 / 13-2-2022 / 20:52:14.20 / 44.88 / 12.88 / 5000.00
 50.070831 /  19.920757 / 226.00 / 1.31 / 8 / 52.040814 / 13-2-2022 / 20:52:14.40 / 44.88 / 12.88 / 5000.00
 50.070827 /  19.920763 / 226.10 / 1.37 / 8 / 52.040814 / 13-2-2022 / 20:52:14.60 / 44.88 / 12.88 / 5000.00
 50.070820 /  19.920774 / 226.10 / 1.43 / 8 / 52.040814 / 13-2-2022 / 20:52:15.00 / 45.19 / 12.81 / 5000.00
 50.070805 /  19.920799 / 226.30 / 1.52 / 8 / 52.409322 / 13-2-2022 / 20:52:15.80 / 45.19 / 12.81 / 5000.00
 50.070801 /  19.920805 / 226.30 / 1.56 / 8 / 52.409322 / 13-2-2022 / 20:52:16.00 / 45.38 / 12.88 / 5000.00
 50.070797 /  19.920811 / 226.40 / 1.57 / 8 / 52.409322 / 13-2-2022 / 20:52:16.20 / 45.38 / 12.88 / 5000.00
 50.070793 /  19.920815 / 226.40 / 1.61 / 8 / 52.040814 / 13-2-2022 / 20:52:16.40 / 45.38 / 12.88 / 5000.00
 50.070793 /  19.920820 / 226.40 / 1.63 / 8 / 49.820778 / 13-2-2022 / 20:52:16.60 / 45.38 / 12.88 / 5000.00
 50.070797 /  19.920820 / 226.70 / 0.94 / 8 / 52.409322 / 13-2-2022 / 20:52:17.40 / 45.50 / 12.88 / 5000.00
 50.070797 /  19.920820 / 226.80 / 0.59 / 8 / 53.887848 / 13-2-2022 / 20:52:17.60 / 45.50 / 12.88 / 5000.00
 50.070801 /  19.920824 / 226.90 / 0.54 / 8 / 53.150832 / 13-2-2022 / 20:52:17.80 / 45.50 / 12.88 / 5000.00
 50.070801 /  19.920826 / 226.90 / 0.46 / 8 / 52.77783 / 13-2-2022 / 20:52:18.00 / 45.50 / 12.88 / 5000.00
 50.070797 /  19.920828 / 227.00 / 0.41 / 8 / 53.150832 / 13-2-2022 / 20:52:18.20 / 45.75 / 12.88 / 5000.00
 50.070793 /  19.920839 / 227.10 / 0.24 / 8 / 52.409322 / 13-2-2022 / 20:52:19.00 / 45.75 / 12.88 / 5000.00
 50.070793 /  19.920845 / 227.10 / 0.19 / 8 / 52.040814 / 13-2-2022 / 20:52:19.40 / 45.94 / 12.88 / 5000.00
 50.070793 /  19.920849 / 227.20 / 0.17 / 8 / 51.667812 / 13-2-2022 / 20:52:19.60 / 45.94 / 12.88 / 5000.00
 50.070793 /  19.920851 / 227.20 / 0.15 / 8 / 53.150832 / 13-2-2022 / 20:52:19.80 / 45.94 / 12.88 / 5000.00
 50.070793 /  19.920853 / 227.30 / 0.13 / 8 / 53.51934 / 13-2-2022 / 20:52:20.00 / 45.94 / 12.88 / 5000.00
 50.070786 /  19.920864 / 227.40 / 0.11 / 8 / 54.629358 / 13-2-2022 / 20:52:20.80 / 46.13 / 12.88 / 5000.00
 50.070786 /  19.920864 / 227.40 / 0.09 / 8 / 54.629358 / 13-2-2022 / 20:52:21.00 / 46.13 / 12.88 / 5000.00
 50.070786 /  19.920868 / 227.50 / 0.09 / 8 / 54.629358 / 13-2-2022 / 20:52:21.20 / 46.13 / 12.88 / 5000.00
 50.070782 /  19.920870 / 227.50 / 0.09 / 8 / 54.629358 / 13-2-2022 / 20:52:21.40 / 46.13 / 12.88 / 5000.00
 50.070782 /  19.920876 / 227.50 / 0.09 / 8 / 53.150832 / 13-2-2022 / 20:52:21.80 / 46.31 / 12.88 / 5000.00
 50.070778 /  19.920883 / 227.60 / 0.07 / 8 / 53.887848 / 13-2-2022 / 20:52:22.60 / 46.50 / 12.88 / 5000.00
 50.070778 /  19.920885 / 227.70 / 0.07 / 8 / 53.51934 / 13-2-2022 / 20:52:22.80 / 46.50 / 12.88 / 5000.00
 50.070774 /  19.920887 / 227.70 / 0.09 / 8 / 53.51934 / 13-2-2022 / 20:52:23.00 / 46.50 / 12.88 / 5000.00
 50.070774 /  19.920889 / 227.70 / 0.09 / 8 / 53.150832 / 13-2-2022 / 20:52:23.20 / 46.50 / 12.88 / 5000.00
 50.070774 /  19.920891 / 227.70 / 0.09 / 8 / 52.409322 / 13-2-2022 / 20:52:23.40 / 46.50 / 12.88 / 5000.00
 50.070770 /  19.920898 / 227.80 / 0.07 / 8 / 52.77783 / 13-2-2022 / 20:52:24.20 / 46.69 / 12.88 / 5000.00
 50.070770 /  19.920900 / 227.90 / 0.07 / 8 / 52.409322 / 13-2-2022 / 20:52:24.40 / 46.69 / 12.88 / 5000.00
 50.070766 /  19.920902 / 227.90 / 0.07 / 8 / 52.77783 / 13-2-2022 / 20:52:24.60 / 46.69 / 12.88 / 5000.00
 50.070766 /  19.920904 / 227.90 / 0.07 / 8 / 52.409322 / 13-2-2022 / 20:52:24.80 / 46.69 / 12.88 / 5000.00
 50.070766 /  19.920904 / 228.00 / 0.07 / 8 / 52.040814 / 13-2-2022 / 20:52:25.00 / 46.94 / 12.88 / 5000.00
 50.070766 /  19.920912 / 228.00 / 0.07 / 8 / 52.409322 / 13-2-2022 / 20:52:25.80 / 46.94 / 12.88 / 5000.00
 50.070763 /  19.920914 / 228.10 / 0.07 / 8 / 52.77783 / 13-2-2022 / 20:52:26.00 / 47.13 / 12.94 / 5000.00
 50.070763 /  19.920916 / 228.10 / 0.06 / 8 / 52.040814 / 13-2-2022 / 20:52:26.20 / 47.13 / 12.94 / 5000.00
 50.070763 /  19.920918 / 228.10 / 0.06 / 7 / 52.77783 / 13-2-2022 / 20:52:26.40 / 47.13 / 12.94 / 5000.00
 50.070763 /  19.920918 / 228.20 / 0.06 / 8 / 52.77783 / 13-2-2022 / 20:52:26.60 / 47.13 / 12.94 / 5000.00
 50.070759 /  19.920921 / 228.30 / 0.06 / 8 / 52.040814 / 13-2-2022 / 20:52:27.40 / 47.31 / 12.94 / 5000.00
 50.070759 /  19.920923 / 228.30 / 0.06 / 8 / 53.51934 / 13-2-2022 / 20:52:27.60 / 47.31 / 12.94 / 5000.00
 50.070759 /  19.920925 / 228.30 / 0.06 / 8 / 53.150832 / 13-2-2022 / 20:52:27.80 / 47.31 / 12.94 / 5000.00
 50.070759 /  19.920927 / 228.30 / 0.06 / 8 / 53.150832 / 13-2-2022 / 20:52:28.00 / 47.31 / 12.94 / 5000.00
 50.070755 /  19.920929 / 228.30 / 0.04 / 8 / 53.51934 / 13-2-2022 / 20:52:28.40 / 47.56 / 12.94 / 5000.00
 50.070755 /  19.920931 / 228.50 / 0.04 / 8 / 53.887848 / 13-2-2022 / 20:52:29.20 / 47.56 / 12.94 / 5000.00
 50.070755 /  19.920931 / 228.50 / 0.04 / 8 / 52.409322 / 13-2-2022 / 20:52:29.40 / 47.69 / 12.94 / 5000.00
 50.070755 /  19.920931 / 228.50 / 0.04 / 8 / 52.409322 / 13-2-2022 / 20:52:29.60 / 47.69 / 12.94 / 5000.00
 50.070755 /  19.920933 / 228.60 / 0.04 / 8 / 52.040814 / 13-2-2022 / 20:52:29.80 / 47.69 / 12.94 / 5000.00
 50.070755 /  19.920933 / 228.60 / 0.02 / 8 / 51.667812 / 13-2-2022 / 20:52:30.00 / 47.69 / 12.94 / 5000.00
 50.070755 /  19.920937 / 228.60 / 0.04 / 8 / 53.150832 / 13-2-2022 / 20:52:30.80 / 47.88 / 12.94 / 5000.00
 50.070755 /  19.920938 / 228.70 / 0.04 / 8 / 52.77783 / 13-2-2022 / 20:52:31.00 / 47.88 / 12.94 / 5000.00
 50.070755 /  19.920938 / 228.70 / 0.04 / 8 / 53.887848 / 13-2-2022 / 20:52:31.20 / 47.88 / 12.94 / 5000.00
 50.070755 /  19.920940 / 228.70 / 0.06 / 8 / 52.77783 / 13-2-2022 / 20:52:31.40 / 47.88 / 12.94 / 5000.00
 50.070755 /  19.920940 / 228.70 / 0.06 / 8 / 52.77783 / 13-2-2022 / 20:52:31.60 / 47.88 / 12.94 / 5000.00
 50.070755 /  19.920944 / 228.80 / 0.04 / 8 / 53.150832 / 13-2-2022 / 20:52:32.40 / 48.13 / 12.94 / 5000.00
 50.070751 /  19.920944 / 228.80 / 0.04 / 8 / 53.887848 / 13-2-2022 / 20:52:32.60 / 48.13 / 12.94 / 5000.00
 50.070751 /  19.920944 / 228.80 / 0.04 / 8 / 52.409322 / 13-2-2022 / 20:52:32.80 / 48.13 / 12.94 / 5000.00
 50.070751 /  19.920946 / 228.90 / 0.04 / 8 / 51.299304 / 13-2-2022 / 20:52:33.00 / 48.13 / 12.94 / 5000.00
 50.070751 /  19.920946 / 228.90 / 0.06 / 8 / 52.409322 / 13-2-2022 / 20:52:33.40 / 48.38 / 12.94 / 5000.00
 50.070751 /  19.920948 / 229.00 / 0.06 / 8 / 53.150832 / 13-2-2022 / 20:52:34.00 / 48.56 / 12.94 / 5000.00
 50.070751 /  19.920950 / 229.00 / 0.06 / 8 / 53.150832 / 13-2-2022 / 20:52:34.40 / 48.56 / 12.94 / 5000.00
 50.070751 /  19.920950 / 229.00 / 0.06 / 8 / 52.77783 / 13-2-2022 / 20:52:34.60 / 48.56 / 12.94 / 5000.00
 50.070751 /  19.920950 / 229.00 / 0.06 / 8 / 53.150832 / 13-2-2022 / 20:52:34.80 / 48.56 / 12.94 / 5000.00
 50.070751 /  19.920952 / 229.00 / 0.06 / 8 / 53.51934 / 13-2-2022 / 20:52:35.00 / 48.56 / 12.94 / 5000.00
 50.070751 /  19.920952 / 229.10 / 0.06 / 8 / 52.77783 / 13-2-2022 / 20:52:35.80 / 48.75 / 12.94 / 5000.00
 50.070755 /  19.920952 / 229.10 / 0.06 / 8 / 52.040814 / 13-2-2022 / 20:52:36.00 / 48.75 / 12.94 / 5000.00
 50.070755 /  19.920952 / 229.10 / 0.06 / 8 / 52.77783 / 13-2-2022 / 20:52:36.20 / 48.75 / 12.94 / 5000.00
 50.070755 /  19.920952 / 229.10 / 0.07 / 8 / 52.77783 / 13-2-2022 / 20:52:36.40 / 48.75 / 12.94 / 5000.00
 50.070755 /  19.920952 / 229.20 / 0.07 / 8 / 51.667812 / 13-2-2022 / 20:52:36.60 / 49.00 / 12.94 / 5000.00
 50.070755 /  19.920952 / 229.20 / 0.06 / 8 / 53.150832 / 13-2-2022 / 20:52:37.40 / 49.00 / 12.94 / 5000.00
 50.070755 /  19.920952 / 229.20 / 0.06 / 8 / 53.51934 / 13-2-2022 / 20:52:37.60 / 49.19 / 13.00 / 5000.00
 50.070755 /  19.920952 / 229.20 / 0.06 / 8 / 54.997866 / 13-2-2022 / 20:52:37.80 / 49.19 / 13.00 / 5000.00
 50.070755 /  19.920952 / 229.20 / 0.06 / 8 / 54.256356 / 13-2-2022 / 20:52:38.00 / 49.19 / 13.00 / 5000.00
 50.070755 /  19.920952 / 229.20 / 0.04 / 8 / 53.887848 / 13-2-2022 / 20:52:38.20 / 49.19 / 13.00 / 5000.00
 50.070755 /  19.920952 / 229.20 / 0.04 / 8 / 52.409322 / 13-2-2022 / 20:52:39.00 / 49.38 / 13.00 / 5000.00
 50.070755 /  19.920950 / 229.20 / 0.04 / 8 / 52.409322 / 13-2-2022 / 20:52:39.20 / 49.38 / 13.00 / 5000.00
 50.070755 /  19.920950 / 229.20 / 0.02 / 8 / 52.77783 / 13-2-2022 / 20:52:39.40 / 49.38 / 13.00 / 5000.00
 50.070755 /  19.920950 / 229.20 / 0.02 / 8 / 51.667812 / 13-2-2022 / 20:52:39.60 / 49.38 / 13.00 / 5000.00
 50.070755 /  19.920950 / 229.20 / 0.02 / 8 / 51.299304 / 13-2-2022 / 20:52:40.00 / 49.63 / 13.00 / 5000.00
 50.070755 /  19.920950 / 229.20 / 0.02 / 8 / 51.667812 / 13-2-2022 / 20:52:40.80 / 49.63 / 13.00 / 5000.00
 50.070755 /  19.920950 / 229.20 / 0.02 / 8 / 52.040814 / 13-2-2022 / 20:52:41.00 / 49.75 / 13.00 / 5000.00
 50.070755 /  19.920950 / 229.20 / 0.02 / 8 / 51.667812 / 13-2-2022 / 20:52:41.20 / 49.75 / 13.00 / 5000.00
 50.070755 /  19.920950 / 229.20 / 0.04 / 8 / 51.667812 / 13-2-2022 / 20:52:41.40 / 49.75 / 13.00 / 5000.00
 50.070755 /  19.920950 / 229.20 / 0.04 / 8 / 51.667812 / 13-2-2022 / 20:52:41.60 / 49.75 / 13.00 / 5000.00
 50.070755 /  19.920950 / 229.20 / 0.04 / 8 / 52.040814 / 13-2-2022 / 20:52:42.40 / 49.94 / 13.00 / 5000.00
 50.070755 /  19.920950 / 229.20 / 0.06 / 8 / 52.040814 / 13-2-2022 / 20:52:42.60 / 49.94 / 13.00 / 5000.00
 50.070755 /  19.920950 / 229.20 / 0.07 / 8 / 52.409322 / 13-2-2022 / 20:52:42.80 / 49.94 / 13.00 / 5000.00
 50.070755 /  19.920950 / 229.20 / 0.07 / 8 / 52.77783 / 13-2-2022 / 20:52:43.00 / 49.94 / 13.00 / 5000.00
 50.070755 /  19.920950 / 229.20 / 0.07 / 8 / 52.77783 / 13-2-2022 / 20:52:43.20 / 50.13 / 13.00 / 5000.00
 50.070755 /  19.920950 / 229.20 / 0.11 / 8 / 52.409322 / 13-2-2022 / 20:52:44.00 / 50.13 / 13.00 / 5000.00
 50.070755 /  19.920948 / 229.10 / 0.11 / 8 / 53.150832 / 13-2-2022 / 20:52:44.20 / 50.38 / 13.00 / 5000.00
 50.070755 /  19.920948 / 229.10 / 0.13 / 8 / 53.150832 / 13-2-2022 / 20:52:44.40 / 50.38 / 13.00 / 5000.00
 50.070755 /  19.920948 / 229.10 / 0.13 / 8 / 53.150832 / 13-2-2022 / 20:52:44.60 / 50.38 / 13.00 / 5000.00
 50.070755 /  19.920948 / 229.10 / 0.13 / 8 / 52.77783 / 13-2-2022 / 20:52:44.80 / 50.38 / 13.00 / 5000.00
 50.070755 /  19.920948 / 229.10 / 0.15 / 8 / 52.77783 / 13-2-2022 / 20:52:45.60 / 50.56 / 13.00 / 5000.00
 50.070755 /  19.920948 / 229.10 / 0.17 / 8 / 53.887848 / 13-2-2022 / 20:52:45.80 / 50.56 / 13.00 / 5000.00
 50.070755 /  19.920948 / 229.10 / 0.17 / 8 / 52.77783 / 13-2-2022 / 20:52:46.00 / 50.56 / 13.00 / 5000.00
 50.070755 /  19.920948 / 229.10 / 0.17 / 8 / 52.77783 / 13-2-2022 / 20:52:46.20 / 50.56 / 13.00 / 5000.00
 50.070755 /  19.920948 / 229.10 / 0.15 / 8 / 52.409322 / 13-2-2022 / 20:52:46.40 / 50.75 / 13.06 / 5000.00
 50.070755 /  19.920946 / 229.10 / 0.15 / 8 / 50.930796 / 13-2-2022 / 20:52:47.20 / 50.75 / 13.06 / 5000.00
 50.070755 /  19.920946 / 229.10 / 0.15 / 8 / 52.409322 / 13-2-2022 / 20:52:47.40 / 50.94 / 13.06 / 5000.00
 50.070755 /  19.920944 / 229.10 / 0.15 / 8 / 46.863726 / 13-2-2022 / 20:52:47.60 / 50.94 / 13.06 / 5000.00
 50.070755 /  19.920944 / 229.10 / 0.15 / 8 / 53.51934 / 13-2-2022 / 20:52:47.80 / 50.94 / 13.06 / 5000.00
 50.070755 /  19.920944 / 229.10 / 0.17 / 8 / 53.51934 / 13-2-2022 / 20:52:48.00 / 50.94 / 13.06 / 5000.00
 50.070755 /  19.920942 / 229.00 / 0.19 / 8 / 50.557794 / 13-2-2022 / 20:52:48.80 / 51.13 / 13.06 / 5000.00
 50.070755 /  19.920940 / 229.00 / 0.19 / 7 / 53.887848 / 13-2-2022 / 20:52:49.00 / 51.13 / 13.06 / 5000.00
 50.070755 /  19.920940 / 228.90 / 0.20 / 7 / 51.299304 / 13-2-2022 / 20:52:49.20 / 51.13 / 13.06 / 5000.00
 50.070755 /  19.920940 / 228.90 / 0.20 / 7 / 53.887848 / 13-2-2022 / 20:52:49.40 / 51.13 / 13.06 / 5000.00
 50.070755 /  19.920938 / 228.90 / 0.20 / 7 / 53.150832 / 13-2-2022 / 20:52:49.80 / 51.31 / 13.06 / 5000.00
 50.070755 /  19.920937 / 228.90 / 0.19 / 7 / 52.77783 / 13-2-2022 / 20:52:50.60 / 51.31 / 13.06 / 5000.00
 50.070755 /  19.920937 / 228.90 / 0.19 / 7 / 53.51934 / 13-2-2022 / 20:52:50.80 / 51.50 / 13.06 / 5000.00
 50.070755 /  19.920937 / 228.90 / 0.20 / 7 / 51.667812 / 13-2-2022 / 20:52:51.00 / 51.50 / 13.06 / 5000.00
 50.070755 /  19.920937 / 228.80 / 0.20 / 7 / 53.51934 / 13-2-2022 / 20:52:51.20 / 51.50 / 13.06 / 5000.00
 50.070755 /  19.920937 / 228.80 / 0.20 / 7 / 53.150832 / 13-2-2022 / 20:52:51.40 / 51.50 / 13.06 / 5000.00
 50.070755 /  19.920937 / 228.80 / 0.20 / 7 / 53.51934 / 13-2-2022 / 20:52:52.20 / 51.69 / 13.06 / 5000.00
 50.070759 /  19.920937 / 228.80 / 0.20 / 7 / 52.77783 / 13-2-2022 / 20:52:52.40 / 51.69 / 13.06 / 5000.00
 50.070759 /  19.920937 / 228.80 / 0.20 / 7 / 53.51934 / 13-2-2022 / 20:52:52.60 / 51.69 / 13.06 / 5000.00
 50.070759 /  19.920935 / 228.80 / 0.20 / 7 / 54.256356 / 13-2-2022 / 20:52:52.80 / 51.69 / 13.06 / 5000.00
 50.070759 /  19.920935 / 228.80 / 0.19 / 7 / 53.887848 / 13-2-2022 / 20:52:53.00 / 51.94 / 13.06 / 5000.00
 50.070759 /  19.920935 / 228.80 / 0.22 / 7 / 53.887848 / 13-2-2022 / 20:52:53.80 / 51.94 / 13.06 / 5000.00
 50.070759 /  19.920935 / 228.80 / 0.22 / 7 / 53.887848 / 13-2-2022 / 20:52:54.00 / 52.06 / 13.13 / 5000.00
 50.070759 /  19.920935 / 228.80 / 0.22 / 7 / 53.887848 / 13-2-2022 / 20:52:54.20 / 52.06 / 13.13 / 5000.00
 50.070759 /  19.920935 / 228.80 / 0.22 / 7 / 53.51934 / 13-2-2022 / 20:52:54.40 / 52.06 / 13.13 / 5000.00
 50.070759 /  19.920935 / 228.80 / 0.22 / 7 / 53.51934 / 13-2-2022 / 20:52:54.60 / 52.06 / 13.13 / 5000.00
 50.070759 /  19.920933 / 228.80 / 0.24 / 7 / 53.51934 / 13-2-2022 / 20:52:55.40 / 52.25 / 13.06 / 5000.00
 50.070759 /  19.920933 / 228.80 / 0.26 / 7 / 53.887848 / 13-2-2022 / 20:52:55.60 / 52.25 / 13.06 / 5000.00
 50.070759 /  19.920933 / 228.80 / 0.28 / 7 / 53.150832 / 13-2-2022 / 20:52:55.80 / 52.25 / 13.06 / 5000.00
 50.070755 /  19.920933 / 228.80 / 0.30 / 7 / 53.150832 / 13-2-2022 / 20:52:56.00 / 52.25 / 13.06 / 5000.00
 50.070755 /  19.920931 / 228.80 / 0.30 / 8 / 53.887848 / 13-2-2022 / 20:52:56.40 / 52.50 / 13.13 / 5000.00
 50.070755 /  19.920931 / 228.70 / 0.33 / 7 / 54.256356 / 13-2-2022 / 20:52:57.20 / 52.50 / 13.13 / 5000.00
 50.070755 /  19.920931 / 228.70 / 0.35 / 7 / 54.629358 / 13-2-2022 / 20:52:57.40 / 52.69 / 13.13 / 5000.00
 50.070755 /  19.920931 / 228.70 / 0.35 / 7 / 54.629358 / 13-2-2022 / 20:52:57.60 / 52.69 / 13.13 / 5000.00
 50.070755 /  19.920931 / 228.70 / 0.35 / 7 / 53.887848 / 13-2-2022 / 20:52:57.80 / 52.69 / 13.13 / 5000.00
 50.070755 /  19.920931 / 228.70 / 0.37 / 8 / 53.887848 / 13-2-2022 / 20:52:58.00 / 52.69 / 13.13 / 5000.00
 50.070755 /  19.920929 / 228.70 / 0.41 / 8 / 54.256356 / 13-2-2022 / 20:52:58.80 / 52.81 / 13.13 / 5000.00
 50.070755 /  19.920929 / 228.70 / 0.41 / 7 / 53.150832 / 13-2-2022 / 20:52:59.00 / 52.81 / 13.13 / 5000.00
 50.070755 /  19.920929 / 228.70 / 0.41 / 7 / 54.629358 / 13-2-2022 / 20:52:59.20 / 52.81 / 13.13 / 5000.00
 50.070755 /  19.920929 / 228.70 / 0.41 / 8 / 54.629358 / 13-2-2022 / 20:52:59.40 / 52.81 / 13.13 / 5000.00
 50.070755 /  19.920929 / 228.70 / 0.41 / 7 / 54.629358 / 13-2-2022 / 20:52:59.60 / 52.81 / 13.13 / 5000.00
 50.070755 /  19.920927 / 228.70 / 0.39 / 7 / 53.51934 / 13-2-2022 / 20:53:00.40 / 53.06 / 13.13 / 5000.00
 50.070755 /  19.920927 / 228.70 / 0.41 / 7 / 53.51934 / 13-2-2022 / 20:53:00.60 / 53.06 / 13.13 / 5000.00
 50.070755 /  19.920927 / 228.70 / 0.41 / 7 / 53.150832 / 13-2-2022 / 20:53:00.80 / 53.06 / 13.13 / 5000.00
 50.070755 /  19.920925 / 228.70 / 0.41 / 7 / 53.150832 / 13-2-2022 / 20:53:01.00 / 53.06 / 13.13 / 5000.00
 50.070755 /  19.920925 / 228.70 / 0.41 / 7 / 53.150832 / 13-2-2022 / 20:53:01.20 / 53.31 / 13.13 / 5000.00
 50.070755 /  19.920925 / 228.70 / 0.41 / 7 / 52.77783 / 13-2-2022 / 20:53:02.00 / 53.31 / 13.13 / 5000.00
 50.070755 /  19.920923 / 228.70 / 0.41 / 7 / 52.77783 / 13-2-2022 / 20:53:02.20 / 53.50 / 13.19 / 5000.00
 50.070755 /  19.920923 / 228.60 / 0.41 / 7 / 52.77783 / 13-2-2022 / 20:53:02.40 / 53.50 / 13.19 / 5000.00
 50.070755 /  19.920923 / 228.60 / 0.43 / 7 / 52.77783 / 13-2-2022 / 20:53:02.60 / 53.50 / 13.19 / 5000.00
 50.070755 /  19.920923 / 228.60 / 0.44 / 7 / 53.51934 / 13-2-2022 / 20:53:02.80 / 53.50 / 13.19 / 5000.00
 50.070755 /  19.920921 / 228.60 / 0.46 / 7 / 53.51934 / 13-2-2022 / 20:53:03.60 / 53.69 / 13.19 / 5000.00
 50.070755 /  19.920921 / 228.60 / 0.46 / 7 / 53.51934 / 13-2-2022 / 20:53:03.80 / 53.69 / 13.19 / 5000.00
 50.070755 /  19.920921 / 228.60 / 0.48 / 7 / 52.77783 / 13-2-2022 / 20:53:04.00 / 53.69 / 13.19 / 5000.00
 50.070755 /  19.920919 / 228.60 / 0.50 / 7 / 52.77783 / 13-2-2022 / 20:53:04.20 / 53.69 / 13.19 / 5000.00
 50.070755 /  19.920919 / 228.60 / 0.52 / 7 / 52.77783 / 13-2-2022 / 20:53:04.60 / 53.88 / 13.19 / 5000.00
 50.070751 /  19.920916 / 228.60 / 0.56 / 7 / 52.409322 / 13-2-2022 / 20:53:05.40 / 53.88 / 13.19 / 5000.00
 50.070747 /  19.920916 / 228.50 / 0.57 / 7 / 52.77783 / 13-2-2022 / 20:53:05.60 / 54.06 / 13.19 / 5000.00
 50.070747 /  19.920914 / 228.50 / 0.57 / 8 / 52.77783 / 13-2-2022 / 20:53:05.80 / 54.06 / 13.19 / 5000.00
 50.070747 /  19.920912 / 228.50 / 0.59 / 7 / 53.51934 / 13-2-2022 / 20:53:06.00 / 54.06 / 13.19 / 5000.00
 50.070747 /  19.920910 / 228.50 / 0.59 / 7 / 53.150832 / 13-2-2022 / 20:53:06.20 / 54.06 / 13.19 / 5000.00
 50.070744 /  19.920908 / 228.50 / 0.57 / 7 / 53.887848 / 13-2-2022 / 20:53:07.00 / 54.25 / 13.19 / 5000.00
 50.070744 /  19.920906 / 228.50 / 0.57 / 7 / 54.256356 / 13-2-2022 / 20:53:07.20 / 54.25 / 13.19 / 5000.00
 50.070744 /  19.920906 / 228.40 / 0.56 / 7 / 54.256356 / 13-2-2022 / 20:53:07.40 / 54.25 / 13.19 / 5000.00
 50.070740 /  19.920906 / 228.40 / 0.56 / 7 / 52.77783 / 13-2-2022 / 20:53:07.60 / 54.25 / 13.19 / 5000.00
 50.070740 /  19.920904 / 228.40 / 0.56 / 7 / 53.51934 / 13-2-2022 / 20:53:08.00 / 54.50 / 13.19 / 5000.00
 50.070732 /  19.920904 / 228.40 / 0.56 / 7 / 53.150832 / 13-2-2022 / 20:53:08.80 / 54.50 / 13.19 / 5000.00
 50.070732 /  19.920904 / 228.30 / 0.56 / 7 / 53.150832 / 13-2-2022 / 20:53:09.00 / 54.69 / 13.25 / 5000.00
 50.070732 /  19.920904 / 228.30 / 0.56 / 7 / 53.150832 / 13-2-2022 / 20:53:09.20 / 54.69 / 13.25 / 5000.00
 50.070732 /  19.920904 / 228.30 / 0.54 / 7 / 50.189286 / 13-2-2022 / 20:53:09.40 / 54.69 / 13.25 / 5000.00
 50.070728 /  19.920904 / 228.30 / 0.54 / 7 / 53.150832 / 13-2-2022 / 20:53:09.60 / 54.69 / 13.25 / 5000.00
 50.070728 /  19.920904 / 228.30 / 0.54 / 7 / 53.150832 / 13-2-2022 / 20:53:10.40 / 54.81 / 13.25 / 5000.00
 50.070728 /  19.920904 / 228.30 / 0.52 / 7 / 52.77783 / 13-2-2022 / 20:53:10.60 / 54.81 / 13.25 / 5000.00
 50.070728 /  19.920902 / 228.30 / 0.54 / 7 / 53.150832 / 13-2-2022 / 20:53:10.80 / 54.81 / 13.25 / 5000.00
 50.070728 /  19.920902 / 228.30 / 0.54 / 7 / 53.51934 / 13-2-2022 / 20:53:11.00 / 54.81 / 13.25 / 5000.00
 50.070728 /  19.920902 / 228.30 / 0.54 / 7 / 52.77783 / 13-2-2022 / 20:53:11.20 / 55.06 / 13.25 / 5000.00
 50.070724 /  19.920902 / 228.30 / 0.54 / 7 / 53.887848 / 13-2-2022 / 20:53:12.00 / 55.06 / 13.25 / 5000.00
 50.070724 /  19.920902 / 228.30 / 0.54 / 7 / 53.150832 / 13-2-2022 / 20:53:12.20 / 55.25 / 13.25 / 5000.00
 50.070724 /  19.920900 / 228.30 / 0.56 / 7 / 53.887848 / 13-2-2022 / 20:53:12.40 / 55.25 / 13.25 / 5000.00
 50.070724 /  19.920900 / 228.30 / 0.56 / 8 / 52.77783 / 13-2-2022 / 20:53:12.60 / 55.25 / 13.25 / 5000.00
 50.070724 /  19.920900 / 228.30 / 0.56 / 7 / 54.997866 / 13-2-2022 / 20:53:12.80 / 55.25 / 13.25 / 5000.00
 50.070724 /  19.920900 / 228.30 / 0.52 / 7 / 54.997866 / 13-2-2022 / 20:53:13.60 / 55.44 / 13.25 / 5000.00
 50.070724 /  19.920900 / 228.30 / 0.52 / 7 / 55.739376 / 13-2-2022 / 20:53:13.80 / 55.44 / 13.25 / 5000.00
 50.070724 /  19.920900 / 228.30 / 0.50 / 7 / 55.739376 / 13-2-2022 / 20:53:14.00 / 55.44 / 13.25 / 5000.00
 50.070724 /  19.920900 / 228.30 / 0.50 / 7 / 56.107884 / 13-2-2022 / 20:53:14.20 / 55.44 / 13.25 / 5000.00
 50.070721 /  19.920898 / 228.30 / 0.50 / 7 / 53.51934 / 13-2-2022 / 20:53:14.60 / 55.69 / 13.25 / 5000.00
 50.070721 /  19.920898 / 228.20 / 0.50 / 7 / 56.476392 / 13-2-2022 / 20:53:15.40 / 55.69 / 13.25 / 5000.00
 50.070721 /  19.920898 / 228.30 / 0.50 / 7 / 56.107884 / 13-2-2022 / 20:53:15.60 / 55.81 / 13.25 / 5000.00
 50.070721 /  19.920898 / 228.30 / 0.50 / 7 / 55.739376 / 13-2-2022 / 20:53:15.80 / 55.81 / 13.25 / 5000.00
 50.070721 /  19.920898 / 228.30 / 0.52 / 7 / 56.107884 / 13-2-2022 / 20:53:16.00 / 55.81 / 13.25 / 5000.00
 50.070721 /  19.920897 / 228.30 / 0.52 / 7 / 56.107884 / 13-2-2022 / 20:53:16.20 / 55.81 / 13.25 / 5000.00
 50.070717 /  19.920897 / 228.40 / 0.52 / 7 / 54.629358 / 13-2-2022 / 20:53:17.00 / 56.00 / 13.31 / 5000.00
 50.070717 /  19.920897 / 228.40 / 0.52 / 7 / 54.997866 / 13-2-2022 / 20:53:17.20 / 56.00 / 13.31 / 5000.00
 50.070717 /  19.920897 / 228.40 / 0.52 / 7 / 54.629358 / 13-2-2022 / 20:53:17.40 / 56.00 / 13.31 / 5000.00
 50.070717 /  19.920897 / 228.40 / 0.52 / 7 / 54.629358 / 13-2-2022 / 20:53:17.60 / 56.00 / 13.31 / 5000.00
 50.070717 /  19.920895 / 228.40 / 0.52 / 7 / 55.366374 / 13-2-2022 / 20:53:17.80 / 56.25 / 13.31 / 5000.00
 50.070717 /  19.920895 / 228.50 / 0.48 / 7 / 54.997866 / 13-2-2022 / 20:53:18.60 / 56.25 / 13.31 / 5000.00
 50.070717 /  19.920895 / 228.50 / 0.46 / 7 / 54.629358 / 13-2-2022 / 20:53:18.80 / 56.38 / 13.31 / 5000.00
 50.070717 /  19.920895 / 228.60 / 0.44 / 7 / 54.629358 / 13-2-2022 / 20:53:19.00 / 56.38 / 13.31 / 5000.00
 50.070721 /  19.920893 / 228.60 / 0.43 / 7 / 54.629358 / 13-2-2022 / 20:53:19.20 / 56.38 / 13.31 / 5000.00
 50.070721 /  19.920891 / 228.60 / 0.41 / 7 / 54.629358 / 13-2-2022 / 20:53:19.40 / 56.38 / 13.31 / 5000.00
 50.070724 /  19.920891 / 228.70 / 0.33 / 7 / 54.629358 / 13-2-2022 / 20:53:20.20 / 56.56 / 13.31 / 5000.00
 50.070724 /  19.920891 / 228.80 / 0.31 / 7 / 54.629358 / 13-2-2022 / 20:53:20.40 / 56.56 / 13.31 / 5000.00
 50.070728 /  19.920891 / 228.80 / 0.30 / 7 / 54.629358 / 13-2-2022 / 20:53:20.60 / 56.56 / 13.31 / 5000.00
 50.070728 /  19.920891 / 228.80 / 0.30 / 7 / 54.256356 / 13-2-2022 / 20:53:20.80 / 56.56 / 13.31 / 5000.00
 50.070728 /  19.920891 / 228.90 / 0.26 / 7 / 53.150832 / 13-2-2022 / 20:53:21.20 / 56.81 / 13.31 / 5000.00
 50.070728 /  19.920891 / 229.00 / 0.22 / 7 / 53.51934 / 13-2-2022 / 20:53:22.00 / 56.81 / 13.31 / 5000.00
 50.070728 /  19.920891 / 229.00 / 0.20 / 7 / 53.51934 / 13-2-2022 / 20:53:22.20 / 56.94 / 13.31 / 5000.00
 50.070728 /  19.920891 / 229.00 / 0.20 / 7 / 53.150832 / 13-2-2022 / 20:53:22.40 / 56.94 / 13.31 / 5000.00
 50.070728 /  19.920891 / 229.10 / 0.20 / 7 / 52.77783 / 13-2-2022 / 20:53:22.60 / 56.94 / 13.31 / 5000.00
 50.070728 /  19.920891 / 229.10 / 0.20 / 7 / 52.77783 / 13-2-2022 / 20:53:22.80 / 56.94 / 13.31 / 5000.00
 50.070728 /  19.920893 / 229.10 / 0.22 / 7 / 52.77783 / 13-2-2022 / 20:53:23.60 / 57.13 / 13.31 / 5000.00
 50.070728 /  19.920893 / 229.10 / 0.24 / 7 / 53.51934 / 13-2-2022 / 20:53:23.80 / 57.13 / 13.31 / 5000.00
 50.070728 /  19.920893 / 229.20 / 0.24 / 7 / 53.150832 / 13-2-2022 / 20:53:24.00 / 57.13 / 13.31 / 5000.00
 50.070728 /  19.920893 / 229.20 / 0.24 / 7 / 53.51934 / 13-2-2022 / 20:53:24.20 / 57.13 / 13.31 / 5000.00
 50.070728 /  19.920893 / 229.20 / 0.26 / 7 / 53.51934 / 13-2-2022 / 20:53:24.40 / 57.38 / 13.31 / 5000.00
 50.070728 /  19.920893 / 229.20 / 0.28 / 7 / 52.77783 / 13-2-2022 / 20:53:25.20 / 57.38 / 13.31 / 5000.00
 50.070728 /  19.920893 / 229.20 / 0.30 / 7 / 53.150832 / 13-2-2022 / 20:53:25.40 / 57.50 / 13.38 / 5000.00
 50.070728 /  19.920895 / 229.30 / 0.30 / 7 / 52.77783 / 13-2-2022 / 20:53:25.60 / 57.50 / 13.38 / 5000.00
 50.070728 /  19.920895 / 229.30 / 0.30 / 7 / 52.77783 / 13-2-2022 / 20:53:25.80 / 57.50 / 13.38 / 5000.00
 50.070728 /  19.920897 / 229.30 / 0.30 / 7 / 52.77783 / 13-2-2022 / 20:53:26.00 / 57.50 / 13.38 / 5000.00
 50.070724 /  19.920900 / 229.30 / 0.33 / 7 / 54.629358 / 13-2-2022 / 20:53:26.80 / 57.69 / 13.38 / 5000.00
 50.070724 /  19.920902 / 229.30 / 0.33 / 7 / 52.77783 / 13-2-2022 / 20:53:27.00 / 57.69 / 13.38 / 5000.00
 50.070724 /  19.920902 / 229.30 / 0.33 / 7 / 54.256356 / 13-2-2022 / 20:53:27.20 / 57.69 / 13.38 / 5000.00
 50.070724 /  19.920902 / 229.30 / 0.33 / 7 / 54.629358 / 13-2-2022 / 20:53:27.40 / 57.69 / 13.38 / 5000.00
 50.070724 /  19.920904 / 229.30 / 0.33 / 7 / 54.256356 / 13-2-2022 / 20:53:27.60 / 57.94 / 13.38 / 5000.00
 50.070724 /  19.920904 / 229.30 / 0.37 / 7 / 53.51934 / 13-2-2022 / 20:53:28.40 / 57.94 / 13.38 / 5000.00
 50.070721 /  19.920904 / 229.30 / 0.37 / 7 / 53.51934 / 13-2-2022 / 20:53:28.60 / 58.13 / 13.38 / 5000.00
 50.070721 /  19.920904 / 229.30 / 0.39 / 7 / 52.409322 / 13-2-2022 / 20:53:28.80 / 58.13 / 13.38 / 5000.00
 50.070721 /  19.920904 / 229.30 / 0.39 / 7 / 52.77783 / 13-2-2022 / 20:53:29.00 / 58.13 / 13.38 / 5000.00
 50.070721 /  19.920904 / 229.30 / 0.39 / 7 / 53.887848 / 13-2-2022 / 20:53:29.20 / 58.13 / 13.38 / 5000.00
 50.070721 /  19.920904 / 229.30 / 0.37 / 7 / 52.409322 / 13-2-2022 / 20:53:30.00 / 58.31 / 13.44 / 5000.00
 50.070721 /  19.920904 / 229.30 / 0.37 / 7 / 52.040814 / 13-2-2022 / 20:53:30.20 / 58.31 / 13.44 / 5000.00
 50.070721 /  19.920904 / 229.30 / 0.39 / 7 / 52.409322 / 13-2-2022 / 20:53:30.40 / 58.31 / 13.44 / 5000.00
 50.070721 /  19.920904 / 229.30 / 0.39 / 7 / 52.040814 / 13-2-2022 / 20:53:30.60 / 58.31 / 13.44 / 5000.00
 50.070721 /  19.920904 / 229.30 / 0.41 / 7 / 52.77783 / 13-2-2022 / 20:53:30.80 / 58.44 / 13.44 / 5000.00
 50.070721 /  19.920906 / 229.30 / 0.41 / 7 / 52.409322 / 13-2-2022 / 20:53:31.60 / 58.44 / 13.44 / 5000.00
 50.070721 /  19.920906 / 229.30 / 0.43 / 7 / 52.77783 / 13-2-2022 / 20:53:31.80 / 58.63 / 13.44 / 5000.00
 50.070721 /  19.920906 / 229.30 / 0.43 / 7 / 52.409322 / 13-2-2022 / 20:53:32.00 / 58.63 / 13.44 / 5000.00
 50.070721 /  19.920906 / 229.30 / 0.43 / 7 / 51.667812 / 13-2-2022 / 20:53:32.20 / 58.63 / 13.44 / 5000.00
 50.070717 /  19.920906 / 229.30 / 0.43 / 7 / 52.409322 / 13-2-2022 / 20:53:32.40 / 58.63 / 13.44 / 5000.00
 50.070717 /  19.920910 / 229.30 / 0.46 / 7 / 54.256356 / 13-2-2022 / 20:53:33.20 / 58.81 / 13.44 / 5000.00
 50.070717 /  19.920912 / 229.30 / 0.46 / 7 / 54.256356 / 13-2-2022 / 20:53:33.40 / 58.81 / 13.44 / 5000.00
 50.070717 /  19.920914 / 229.30 / 0.46 / 7 / 54.256356 / 13-2-2022 / 20:53:33.60 / 58.81 / 13.44 / 5000.00
 50.070717 /  19.920914 / 229.20 / 0.48 / 7 / 54.256356 / 13-2-2022 / 20:53:33.80 / 58.81 / 13.44 / 5000.00
 50.070717 /  19.920918 / 229.20 / 0.50 / 7 / 53.887848 / 13-2-2022 / 20:53:34.20 / 59.00 / 13.44 / 5000.00
 50.070717 /  19.920919 / 229.20 / 0.54 / 7 / 53.887848 / 13-2-2022 / 20:53:35.00 / 59.00 / 13.44 / 5000.00
 50.070717 /  19.920919 / 229.20 / 0.54 / 7 / 53.150832 / 13-2-2022 / 20:53:35.20 / 59.19 / 13.44 / 5000.00
 50.070713 /  19.920921 / 229.20 / 0.54 / 7 / 53.51934 / 13-2-2022 / 20:53:35.40 / 59.19 / 13.44 / 5000.00
 50.070713 /  19.920921 / 229.20 / 0.56 / 7 / 52.409322 / 13-2-2022 / 20:53:35.60 / 59.19 / 13.44 / 5000.00
 50.070713 /  19.920923 / 229.20 / 0.56 / 7 / 53.150832 / 13-2-2022 / 20:53:35.80 / 59.19 / 13.44 / 5000.00
 50.070713 /  19.920925 / 229.20 / 0.57 / 7 / 53.51934 / 13-2-2022 / 20:53:36.60 / 59.38 / 13.44 / 5000.00
 50.070713 /  19.920925 / 229.10 / 0.56 / 7 / 52.77783 / 13-2-2022 / 20:53:36.80 / 59.38 / 13.44 / 5000.00
 50.070713 /  19.920925 / 229.10 / 0.56 / 7 / 52.77783 / 13-2-2022 / 20:53:37.00 / 59.38 / 13.44 / 5000.00
 50.070713 /  19.920925 / 229.10 / 0.56 / 7 / 52.77783 / 13-2-2022 / 20:53:37.20 / 59.38 / 13.44 / 5000.00
 50.070713 /  19.920925 / 229.10 / 0.56 / 7 / 53.150832 / 13-2-2022 / 20:53:37.40 / 59.56 / 13.50 / 5000.00
 50.070713 /  19.920929 / 229.10 / 0.54 / 7 / 52.77783 / 13-2-2022 / 20:53:38.20 / 59.56 / 13.50 / 5000.00
 50.070713 /  19.920929 / 229.10 / 0.54 / 7 / 52.77783 / 13-2-2022 / 20:53:38.40 / 59.75 / 13.50 / 5000.00
 50.070713 /  19.920929 / 229.00 / 0.54 / 7 / 53.150832 / 13-2-2022 / 20:53:38.60 / 59.75 / 13.50 / 5000.00
 50.070713 /  19.920929 / 229.00 / 0.54 / 7 / 52.409322 / 13-2-2022 / 20:53:38.80 / 59.75 / 13.50 / 5000.00
 50.070713 /  19.920931 / 229.00 / 0.54 / 7 / 52.77783 / 13-2-2022 / 20:53:39.00 / 59.75 / 13.50 / 5000.00
 50.070713 /  19.920931 / 229.00 / 0.52 / 7 / 53.150832 / 13-2-2022 / 20:53:39.80 / 59.94 / 13.50 / 5000.00
 50.070713 /  19.920931 / 228.90 / 0.50 / 7 / 53.51934 / 13-2-2022 / 20:53:40.00 / 59.94 / 13.50 / 5000.00
 50.070713 /  19.920931 / 228.90 / 0.50 / 7 / 53.150832 / 13-2-2022 / 20:53:40.20 / 59.94 / 13.50 / 5000.00
 50.070713 /  19.920931 / 228.90 / 0.50 / 7 / 53.150832 / 13-2-2022 / 20:53:40.40 / 59.94 / 13.50 / 5000.00
 50.070713 /  19.920933 / 228.90 / 0.50 / 7 / 53.51934 / 13-2-2022 / 20:53:40.60 / 60.19 / 13.50 / 5000.00
 50.070713 /  19.920937 / 228.90 / 0.50 / 7 / 53.150832 / 13-2-2022 / 20:53:41.40 / 60.19 / 13.50 / 5000.00
 50.070713 /  19.920937 / 228.90 / 0.52 / 7 / 50.930796 / 13-2-2022 / 20:53:41.60 / 60.31 / 13.56 / 5000.00
 50.070713 /  19.920938 / 228.90 / 0.52 / 7 / 52.77783 / 13-2-2022 / 20:53:41.80 / 60.31 / 13.56 / 5000.00
 50.070713 /  19.920938 / 228.80 / 0.52 / 7 / 52.77783 / 13-2-2022 / 20:53:42.00 / 60.31 / 13.56 / 5000.00
 50.070713 /  19.920938 / 228.80 / 0.52 / 7 / 52.77783 / 13-2-2022 / 20:53:42.20 / 60.31 / 13.56 / 5000.00
 50.070713 /  19.920938 / 228.80 / 0.48 / 7 / 52.040814 / 13-2-2022 / 20:53:43.00 / 60.50 / 13.50 / 5000.00
 50.070717 /  19.920938 / 228.80 / 0.46 / 7 / 52.040814 / 13-2-2022 / 20:53:43.20 / 60.50 / 13.50 / 5000.00
 50.070717 /  19.920938 / 228.80 / 0.46 / 7 / 51.299304 / 13-2-2022 / 20:53:43.40 / 60.50 / 13.50 / 5000.00
 50.070717 /  19.920938 / 228.80 / 0.44 / 7 / 52.040814 / 13-2-2022 / 20:53:43.60 / 60.50 / 13.50 / 5000.00
 50.070717 /  19.920940 / 228.80 / 0.41 / 7 / 52.040814 / 13-2-2022 / 20:53:44.00 / 60.69 / 13.56 / 5000.00
 50.070717 /  19.920940 / 228.70 / 0.35 / 7 / 51.667812 / 13-2-2022 / 20:53:44.80 / 60.69 / 13.56 / 5000.00
 50.070721 /  19.920940 / 228.70 / 0.33 / 7 / 50.189286 / 13-2-2022 / 20:53:45.00 / 60.88 / 13.56 / 5000.00
 50.070721 /  19.920940 / 228.70 / 0.33 / 7 / 52.040814 / 13-2-2022 / 20:53:45.20 / 60.88 / 13.56 / 5000.00
 50.070721 /  19.920940 / 228.70 / 0.31 / 7 / 52.040814 / 13-2-2022 / 20:53:45.40 / 60.88 / 13.56 / 5000.00
 50.070721 /  19.920938 / 228.70 / 0.30 / 7 / 52.040814 / 13-2-2022 / 20:53:45.60 / 60.88 / 13.56 / 5000.00
 50.070721 /  19.920938 / 228.70 / 0.26 / 7 / 52.040814 / 13-2-2022 / 20:53:46.40 / 61.06 / 13.56 / 5000.00
 50.070724 /  19.920938 / 228.70 / 0.26 / 7 / 52.409322 / 13-2-2022 / 20:53:46.60 / 61.06 / 13.56 / 5000.00
 50.070724 /  19.920938 / 228.70 / 0.24 / 7 / 51.667812 / 13-2-2022 / 20:53:46.80 / 61.06 / 13.56 / 5000.00
 50.070724 /  19.920938 / 228.70 / 0.24 / 7 / 50.557794 / 13-2-2022 / 20:53:47.00 / 61.06 / 13.56 / 5000.00
 50.070724 /  19.920938 / 228.70 / 0.22 / 7 / 52.040814 / 13-2-2022 / 20:53:47.20 / 61.25 / 13.56 / 5000.00
 50.070721 /  19.920944 / 228.70 / 0.24 / 7 / 51.299304 / 13-2-2022 / 20:53:48.00 / 61.25 / 13.56 / 5000.00
 50.070721 /  19.920944 / 228.70 / 0.24 / 7 / 50.557794 / 13-2-2022 / 20:53:48.20 / 61.44 / 13.56 / 5000.00
 50.070724 /  19.920944 / 228.80 / 0.24 / 7 / 51.667812 / 13-2-2022 / 20:53:48.40 / 61.44 / 13.56 / 5000.00
 50.070724 /  19.920944 / 228.80 / 0.24 / 7 / 49.820778 / 13-2-2022 / 20:53:48.60 / 61.44 / 13.56 / 5000.00
 50.070724 /  19.920944 / 228.80 / 0.24 / 7 / 52.409322 / 13-2-2022 / 20:53:48.80 / 61.44 / 13.56 / 5000.00
 50.070724 /  19.920944 / 228.80 / 0.22 / 7 / 51.667812 / 13-2-2022 / 20:53:49.60 / 61.63 / 13.63 / 5000.00
 50.070724 /  19.920944 / 228.80 / 0.22 / 7 / 52.040814 / 13-2-2022 / 20:53:49.80 / 61.63 / 13.63 / 5000.00
 50.070724 /  19.920944 / 228.80 / 0.20 / 7 / 53.887848 / 13-2-2022 / 20:53:50.00 / 61.63 / 13.63 / 5000.00
 50.070724 /  19.920944 / 228.80 / 0.20 / 7 / 52.040814 / 13-2-2022 / 20:53:50.20 / 61.63 / 13.63 / 5000.00
 50.070728 /  19.920944 / 228.80 / 0.19 / 7 / 52.409322 / 13-2-2022 / 20:53:50.60 / 61.81 / 13.63 / 5000.00
 50.070728 /  19.920944 / 228.90 / 0.17 / 7 / 52.409322 / 13-2-2022 / 20:53:51.40 / 61.81 / 13.63 / 5000.00
 50.070728 /  19.920946 / 228.90 / 0.17 / 7 / 52.77783 / 13-2-2022 / 20:53:51.60 / 62.00 / 13.63 / 5000.00
 50.070728 /  19.920946 / 228.90 / 0.17 / 7 / 52.409322 / 13-2-2022 / 20:53:51.80 / 62.00 / 13.63 / 5000.00
 50.070728 /  19.920946 / 228.90 / 0.17 / 7 / 52.409322 / 13-2-2022 / 20:53:52.00 / 62.00 / 13.63 / 5000.00
 50.070728 /  19.920946 / 228.90 / 0.17 / 7 / 52.409322 / 13-2-2022 / 20:53:52.20 / 62.00 / 13.63 / 5000.00
 50.070732 /  19.920944 / 228.90 / 0.17 / 7 / 51.667812 / 13-2-2022 / 20:53:53.00 / 62.19 / 13.63 / 5000.00
 50.070732 /  19.920944 / 229.00 / 0.17 / 7 / 51.667812 / 13-2-2022 / 20:53:53.20 / 62.19 / 13.63 / 5000.00
 50.070732 /  19.920944 / 229.00 / 0.17 / 7 / 51.667812 / 13-2-2022 / 20:53:53.40 / 62.19 / 13.63 / 5000.00
 50.070732 /  19.920944 / 229.00 / 0.17 / 7 / 51.667812 / 13-2-2022 / 20:53:53.60 / 62.19 / 13.63 / 5000.00
 50.070732 /  19.920944 / 229.00 / 0.19 / 7 / 52.77783 / 13-2-2022 / 20:53:54.00 / 62.38 / 13.69 / 5000.00
 50.070732 /  19.920946 / 229.00 / 0.17 / 7 / 52.409322 / 13-2-2022 / 20:53:54.80 / 62.38 / 13.69 / 5000.00
 50.070732 /  19.920946 / 229.00 / 0.17 / 7 / 53.887848 / 13-2-2022 / 20:53:55.00 / 62.56 / 13.63 / 5000.00
 50.070732 /  19.920946 / 229.10 / 0.17 / 7 / 53.150832 / 13-2-2022 / 20:53:55.20 / 62.56 / 13.63 / 5000.00
 50.070732 /  19.920946 / 229.10 / 0.17 / 7 / 52.77783 / 13-2-2022 / 20:53:55.40 / 62.56 / 13.63 / 5000.00
 50.070732 /  19.920948 / 229.10 / 0.17 / 7 / 53.51934 / 13-2-2022 / 20:53:55.60 / 62.56 / 13.63 / 5000.00
 50.070732 /  19.920952 / 229.10 / 0.17 / 7 / 53.51934 / 13-2-2022 / 20:53:56.40 / 62.75 / 13.69 / 5000.00
 50.070732 /  19.920952 / 229.10 / 0.19 / 7 / 52.409322 / 13-2-2022 / 20:53:56.60 / 62.75 / 13.69 / 5000.00
 50.070732 /  19.920952 / 229.10 / 0.19 / 7 / 51.667812 / 13-2-2022 / 20:53:56.80 / 62.75 / 13.69 / 5000.00
 50.070732 /  19.920952 / 229.10 / 0.19 / 7 / 52.77783 / 13-2-2022 / 20:53:57.00 / 62.75 / 13.69 / 5000.00
 50.070732 /  19.920952 / 229.20 / 0.19 / 7 / 53.150832 / 13-2-2022 / 20:53:57.40 / 62.94 / 13.69 / 5000.00
 50.070732 /  19.920952 / 229.20 / 0.19 / 7 / 49.820778 / 13-2-2022 / 20:53:58.20 / 62.94 / 13.69 / 5000.00
 50.070732 /  19.920952 / 229.20 / 0.19 / 7 / 46.863726 / 13-2-2022 / 20:53:58.40 / 63.13 / 13.69 / 5000.00
 50.070732 /  19.920952 / 229.20 / 0.19 / 7 / 49.820778 / 13-2-2022 / 20:53:58.60 / 63.13 / 13.69 / 5000.00
 50.070732 /  19.920952 / 229.20 / 0.19 / 7 / 50.557794 / 13-2-2022 / 20:53:58.80 / 63.13 / 13.69 / 5000.00
 50.070732 /  19.920952 / 229.30 / 0.17 / 7 / 50.189286 / 13-2-2022 / 20:53:59.00 / 63.13 / 13.69 / 5000.00
 50.070728 /  19.920958 / 229.30 / 0.15 / 7 / 50.930796 / 13-2-2022 / 20:53:59.80 / 63.31 / 13.75 / 5000.00
 50.070728 /  19.920958 / 229.30 / 0.15 / 7 / 51.667812 / 13-2-2022 / 20:54:00.00 / 63.31 / 13.75 / 5000.00
 50.070728 /  19.920959 / 229.30 / 0.15 / 7 / 50.189286 / 13-2-2022 / 20:54:00.20 / 63.31 / 13.75 / 5000.00
 50.070724 /  19.920961 / 229.30 / 0.15 / 7 / 51.299304 / 13-2-2022 / 20:54:00.40 / 63.31 / 13.75 / 5000.00
 50.070724 /  19.920965 / 229.30 / 0.17 / 7 / 51.299304 / 13-2-2022 / 20:54:00.60 / 63.50 / 13.75 / 5000.00
 50.070717 /  19.920971 / 229.30 / 0.20 / 7 / 50.930796 / 13-2-2022 / 20:54:01.40 / 63.50 / 13.75 / 5000.00
 50.070717 /  19.920973 / 229.30 / 0.22 / 7 / 49.820778 / 13-2-2022 / 20:54:01.60 / 63.69 / 13.75 / 5000.00
 50.070713 /  19.920973 / 229.30 / 0.22 / 7 / 49.079268 / 13-2-2022 / 20:54:01.80 / 63.69 / 13.75 / 5000.00
 50.070713 /  19.920975 / 229.40 / 0.24 / 7 / 49.45227 / 13-2-2022 / 20:54:02.00 / 63.69 / 13.75 / 5000.00
 50.070713 /  19.920975 / 229.40 / 0.24 / 7 / 49.079268 / 13-2-2022 / 20:54:02.20 / 63.69 / 13.75 / 5000.00
 50.070705 /  19.920979 / 229.40 / 0.26 / 7 / 49.079268 / 13-2-2022 / 20:54:03.00 / 63.88 / 13.75 / 5000.00
 50.070705 /  19.920980 / 229.40 / 0.28 / 7 / 50.189286 / 13-2-2022 / 20:54:03.20 / 63.88 / 13.75 / 5000.00
 50.070702 /  19.920980 / 229.40 / 0.30 / 7 / 49.45227 / 13-2-2022 / 20:54:03.40 / 63.88 / 13.75 / 5000.00
 50.070702 /  19.920982 / 229.40 / 0.31 / 7 / 49.45227 / 13-2-2022 / 20:54:03.60 / 63.88 / 13.75 / 5000.00
 50.070698 /  19.920984 / 229.40 / 0.33 / 7 / 50.557794 / 13-2-2022 / 20:54:04.00 / 64.06 / 13.81 / 5000.00
 50.070694 /  19.920984 / 229.40 / 0.41 / 7 / 49.820778 / 13-2-2022 / 20:54:04.80 / 64.06 / 13.81 / 5000.00
 50.070690 /  19.920984 / 229.40 / 0.41 / 7 / 50.189286 / 13-2-2022 / 20:54:05.00 / 64.25 / 13.81 / 5000.00
 50.070690 /  19.920984 / 229.40 / 0.43 / 7 / 49.820778 / 13-2-2022 / 20:54:05.20 / 64.25 / 13.81 / 5000.00
 50.070690 /  19.920984 / 229.40 / 0.43 / 7 / 49.820778 / 13-2-2022 / 20:54:05.40 / 64.25 / 13.81 / 5000.00
 50.070690 /  19.920984 / 229.40 / 0.44 / 7 / 49.820778 / 13-2-2022 / 20:54:05.60 / 64.25 / 13.81 / 5000.00
 50.070690 /  19.920982 / 229.40 / 0.44 / 7 / 49.45227 / 13-2-2022 / 20:54:06.40 / 64.44 / 13.81 / 5000.00
 50.070686 /  19.920982 / 229.40 / 0.44 / 7 / 49.079268 / 13-2-2022 / 20:54:06.60 / 64.44 / 13.81 / 5000.00
 50.070686 /  19.920982 / 229.40 / 0.44 / 7 / 50.189286 / 13-2-2022 / 20:54:06.80 / 64.44 / 13.81 / 5000.00
 50.070686 /  19.920982 / 229.50 / 0.43 / 7 / 50.930796 / 13-2-2022 / 20:54:07.00 / 64.44 / 13.81 / 5000.00
 50.070686 /  19.920982 / 229.50 / 0.43 / 7 / 50.189286 / 13-2-2022 / 20:54:07.20 / 64.63 / 13.81 / 5000.00
 50.070683 /  19.920982 / 229.50 / 0.44 / 7 / 50.557794 / 13-2-2022 / 20:54:08.00 / 64.63 / 13.81 / 5000.00
 50.070679 /  19.920982 / 229.50 / 0.46 / 7 / 49.820778 / 13-2-2022 / 20:54:08.40 / 64.81 / 13.81 / 5000.00
 50.070679 /  19.920982 / 229.50 / 0.46 / 7 / 50.557794 / 13-2-2022 / 20:54:08.60 / 64.81 / 13.81 / 5000.00
 50.070679 /  19.920982 / 229.50 / 0.46 / 7 / 49.820778 / 13-2-2022 / 20:54:08.80 / 64.81 / 13.81 / 5000.00
 50.070675 /  19.920984 / 229.50 / 0.48 / 7 / 49.820778 / 13-2-2022 / 20:54:09.00 / 64.81 / 13.81 / 5000.00
 50.070667 /  19.920988 / 229.50 / 0.56 / 7 / 50.557794 / 13-2-2022 / 20:54:09.80 / 65.00 / 13.81 / 5000.00
 50.070663 /  19.920990 / 229.50 / 0.59 / 7 / 50.557794 / 13-2-2022 / 20:54:10.00 / 65.00 / 13.81 / 5000.00
 50.070663 /  19.920990 / 229.50 / 0.61 / 7 / 50.557794 / 13-2-2022 / 20:54:10.20 / 65.00 / 13.81 / 5000.00
 50.070660 /  19.920992 / 229.50 / 0.65 / 7 / 50.557794 / 13-2-2022 / 20:54:10.40 / 65.00 / 13.81 / 5000.00
 50.070660 /  19.920994 / 229.50 / 0.65 / 7 / 50.557794 / 13-2-2022 / 20:54:10.60 / 65.19 / 13.88 / 5000.00
 50.070648 /  19.920998 / 229.50 / 0.76 / 7 / 51.299304 / 13-2-2022 / 20:54:11.40 / 65.19 / 13.88 / 5000.00
 50.070648 /  19.921000 / 229.50 / 0.76 / 7 / 53.150832 / 13-2-2022 / 20:54:11.60 / 65.38 / 13.88 / 5000.00
 50.070644 /  19.921001 / 229.50 / 0.80 / 7 / 50.189286 / 13-2-2022 / 20:54:11.80 / 65.38 / 13.88 / 5000.00
 50.070644 /  19.921003 / 229.50 / 0.83 / 7 / 49.820778 / 13-2-2022 / 20:54:12.00 / 65.38 / 13.88 / 5000.00
 50.070641 /  19.921003 / 229.50 / 0.85 / 7 / 50.189286 / 13-2-2022 / 20:54:12.20 / 65.38 / 13.88 / 5000.00
 50.070633 /  19.921009 / 229.50 / 0.91 / 7 / 49.079268 / 13-2-2022 / 20:54:13.00 / 65.56 / 13.88 / 5000.00
 50.070633 /  19.921009 / 229.50 / 0.93 / 7 / 49.45227 / 13-2-2022 / 20:54:13.20 / 65.56 / 13.88 / 5000.00
 50.070633 /  19.921009 / 229.50 / 0.93 / 7 / 50.189286 / 13-2-2022 / 20:54:13.40 / 65.56 / 13.88 / 5000.00
 50.070629 /  19.921009 / 229.50 / 0.93 / 7 / 49.820778 / 13-2-2022 / 20:54:13.60 / 65.56 / 13.88 / 5000.00
 50.070629 /  19.921011 / 229.50 / 0.94 / 7 / 50.930796 / 13-2-2022 / 20:54:13.80 / 65.75 / 13.94 / 5000.00
 50.070621 /  19.921017 / 229.50 / 0.98 / 7 / 49.45227 / 13-2-2022 / 20:54:14.60 / 65.75 / 13.94 / 5000.00
 50.070621 /  19.921021 / 229.50 / 0.98 / 7 / 49.820778 / 13-2-2022 / 20:54:14.80 / 65.94 / 13.88 / 5000.00
 50.070618 /  19.921022 / 229.50 / 1.00 / 7 / 48.342252 / 13-2-2022 / 20:54:15.00 / 65.94 / 13.88 / 5000.00
 50.070618 /  19.921024 / 229.50 / 1.00 / 7 / 50.189286 / 13-2-2022 / 20:54:15.20 / 65.94 / 13.88 / 5000.00
 50.070614 /  19.921024 / 229.50 / 1.02 / 7 / 50.189286 / 13-2-2022 / 20:54:15.40 / 65.94 / 13.88 / 5000.00
 50.070610 /  19.921026 / 229.60 / 1.09 / 7 / 50.189286 / 13-2-2022 / 20:54:16.20 / 66.13 / 13.94 / 5000.00
 50.070610 /  19.921030 / 229.60 / 1.11 / 7 / 50.557794 / 13-2-2022 / 20:54:16.40 / 66.13 / 13.94 / 5000.00
 50.070606 /  19.921034 / 229.60 / 1.11 / 7 / 50.557794 / 13-2-2022 / 20:54:16.60 / 66.13 / 13.94 / 5000.00
 50.070606 /  19.921036 / 229.60 / 1.13 / 7 / 50.557794 / 13-2-2022 / 20:54:16.80 / 66.13 / 13.94 / 5000.00
 50.070602 /  19.921040 / 229.60 / 1.17 / 7 / 50.557794 / 13-2-2022 / 20:54:17.20 / 66.25 / 13.94 / 5000.00
 50.070595 /  19.921051 / 229.60 / 1.22 / 7 / 50.189286 / 13-2-2022 / 20:54:18.00 / 66.25 / 13.94 / 5000.00
 50.070591 /  19.921053 / 229.60 / 1.24 / 7 / 49.820778 / 13-2-2022 / 20:54:18.20 / 66.44 / 13.94 / 5000.00
 50.070591 /  19.921057 / 229.60 / 1.24 / 7 / 47.96925 / 13-2-2022 / 20:54:18.40 / 66.44 / 13.94 / 5000.00
 50.070587 /  19.921059 / 229.60 / 1.26 / 7 / 49.45227 / 13-2-2022 / 20:54:18.60 / 66.44 / 13.94 / 5000.00
 50.070587 /  19.921061 / 229.60 / 1.28 / 7 / 49.820778 / 13-2-2022 / 20:54:18.80 / 66.44 / 13.94 / 5000.00
 50.070583 /  19.921066 / 229.60 / 1.30 / 7 / 49.820778 / 13-2-2022 / 20:54:19.60 / 66.63 / 14.00 / 5000.00
 50.070580 /  19.921070 / 229.60 / 1.30 / 7 / 50.557794 / 13-2-2022 / 20:54:19.80 / 66.63 / 14.00 / 5000.00
 50.070580 /  19.921072 / 229.60 / 1.28 / 7 / 48.71076 / 13-2-2022 / 20:54:20.00 / 66.63 / 14.00 / 5000.00
 50.070580 /  19.921074 / 229.60 / 1.28 / 7 / 50.557794 / 13-2-2022 / 20:54:20.20 / 66.63 / 14.00 / 5000.00
 50.070576 /  19.921076 / 229.60 / 1.28 / 7 / 50.189286 / 13-2-2022 / 20:54:20.40 / 66.88 / 13.94 / 4996.13
 50.070572 /  19.921082 / 229.60 / 1.30 / 7 / 49.45227 / 13-2-2022 / 20:54:21.20 / 66.88 / 13.94 / 4996.13
 50.070572 /  19.921085 / 229.60 / 1.31 / 7 / 50.557794 / 13-2-2022 / 20:54:21.40 / 67.00 / 14.00 / 4994.50
 50.070568 /  19.921087 / 229.60 / 1.33 / 7 / 50.557794 / 13-2-2022 / 20:54:21.60 / 67.00 / 14.00 / 4994.50
 50.070564 /  19.921089 / 229.60 / 1.35 / 7 / 49.820778 / 13-2-2022 / 20:54:21.80 / 67.00 / 14.00 / 4994.50
 50.070564 /  19.921089 / 229.50 / 1.37 / 7 / 49.079268 / 13-2-2022 / 20:54:22.00 / 67.00 / 14.00 / 4994.50
 50.070553 /  19.921104 / 229.50 / 1.46 / 7 / 49.820778 / 13-2-2022 / 20:54:23.00 / 67.19 / 14.00 / 4991.06
 50.070553 /  19.921106 / 229.50 / 1.48 / 7 / 49.45227 / 13-2-2022 / 20:54:23.20 / 67.19 / 14.00 / 4991.06
 50.070549 /  19.921110 / 229.50 / 1.48 / 7 / 49.820778 / 13-2-2022 / 20:54:23.40 / 67.19 / 14.00 / 4991.06
 50.070549 /  19.921112 / 229.50 / 1.50 / 7 / 50.189286 / 13-2-2022 / 20:54:23.60 / 67.19 / 14.00 / 4991.06
 50.070545 /  19.921116 / 229.50 / 1.52 / 7 / 49.079268 / 13-2-2022 / 20:54:23.80 / 67.38 / 14.00 / 4987.88
 50.070545 /  19.921122 / 229.50 / 1.56 / 7 / 49.820778 / 13-2-2022 / 20:54:24.60 / 67.38 / 14.00 / 4987.88
 50.070541 /  19.921122 / 229.50 / 1.56 / 7 / 48.71076 / 13-2-2022 / 20:54:24.80 / 67.56 / 14.06 / 4984.69
 50.070541 /  19.921124 / 229.50 / 1.56 / 7 / 48.71076 / 13-2-2022 / 20:54:25.00 / 67.56 / 14.06 / 4984.69
 50.070541 /  19.921124 / 229.50 / 1.56 / 7 / 49.079268 / 13-2-2022 / 20:54:25.20 / 67.56 / 14.06 / 4984.69
 50.070541 /  19.921125 / 229.50 / 1.56 / 7 / 47.232234 / 13-2-2022 / 20:54:25.40 / 67.56 / 14.06 / 4984.69
 50.070538 /  19.921129 / 229.40 / 1.54 / 7 / 47.96925 / 13-2-2022 / 20:54:26.20 / 67.75 / 14.06 / 4981.50
 50.070538 /  19.921129 / 229.40 / 1.52 / 7 / 46.490724 / 13-2-2022 / 20:54:26.40 / 67.75 / 14.06 / 4981.50
 50.070538 /  19.921129 / 229.40 / 1.52 / 7 / 47.96925 / 13-2-2022 / 20:54:26.60 / 67.75 / 14.06 / 4981.50
 50.070534 /  19.921129 / 229.40 / 1.52 / 7 / 47.96925 / 13-2-2022 / 20:54:26.80 / 67.75 / 14.06 / 4981.50
 50.070534 /  19.921129 / 229.40 / 1.50 / 7 / 49.079268 / 13-2-2022 / 20:54:27.00 / 67.94 / 14.06 / 4978.31
 50.070530 /  19.921131 / 229.40 / 1.50 / 7 / 49.079268 / 13-2-2022 / 20:54:27.80 / 67.94 / 14.06 / 4978.31
 50.070530 /  19.921131 / 229.40 / 1.48 / 7 / 50.189286 / 13-2-2022 / 20:54:28.20 / 68.13 / 14.06 / 4975.13
 50.070530 /  19.921131 / 229.40 / 1.48 / 7 / 49.079268 / 13-2-2022 / 20:54:28.40 / 68.13 / 14.06 / 4975.13
 50.070530 /  19.921131 / 229.40 / 1.48 / 7 / 50.189286 / 13-2-2022 / 20:54:28.60 / 68.13 / 14.06 / 4975.13
 50.070530 /  19.921131 / 229.40 / 1.46 / 7 / 50.189286 / 13-2-2022 / 20:54:28.80 / 68.13 / 14.06 / 4975.13
 50.070530 /  19.921139 / 229.30 / 1.44 / 7 / 50.557794 / 13-2-2022 / 20:54:29.60 / 68.25 / 14.13 / 4973.25
 50.070530 /  19.921141 / 229.30 / 1.46 / 7 / 49.820778 / 13-2-2022 / 20:54:29.80 / 68.25 / 14.13 / 4973.25
 50.070530 /  19.921143 / 229.30 / 1.46 / 7 / 50.557794 / 13-2-2022 / 20:54:30.00 / 68.25 / 14.13 / 4973.25
 50.070530 /  19.921143 / 229.30 / 1.46 / 7 / 50.557794 / 13-2-2022 / 20:54:30.20 / 68.25 / 14.13 / 4973.25
 50.070530 /  19.921143 / 229.30 / 1.46 / 7 / 50.557794 / 13-2-2022 / 20:54:30.40 / 68.50 / 14.13 / 4968.50
 50.070526 /  19.921144 / 229.30 / 1.46 / 7 / 51.667812 / 13-2-2022 / 20:54:31.20 / 68.50 / 14.13 / 4968.50
 50.070526 /  19.921146 / 229.30 / 1.46 / 7 / 50.557794 / 13-2-2022 / 20:54:31.40 / 68.69 / 14.13 / 4965.56
 50.070526 /  19.921146 / 229.30 / 1.44 / 7 / 50.189286 / 13-2-2022 / 20:54:31.60 / 68.69 / 14.13 / 4965.56
 50.070526 /  19.921146 / 229.30 / 1.44 / 7 / 51.299304 / 13-2-2022 / 20:54:31.80 / 68.69 / 14.13 / 4965.56
 50.070526 /  19.921146 / 229.20 / 1.43 / 7 / 50.930796 / 13-2-2022 / 20:54:32.00 / 68.69 / 14.13 / 4965.56
 50.070526 /  19.921148 / 229.20 / 1.39 / 7 / 51.667812 / 13-2-2022 / 20:54:32.80 / 68.81 / 14.13 / 4963.69
 50.070526 /  19.921148 / 229.20 / 1.37 / 7 / 50.557794 / 13-2-2022 / 20:54:33.00 / 68.81 / 14.13 / 4963.69
 50.070526 /  19.921148 / 229.20 / 1.35 / 7 / 50.189286 / 13-2-2022 / 20:54:33.20 / 68.81 / 14.13 / 4963.69
 50.070526 /  19.921148 / 229.20 / 1.35 / 7 / 50.557794 / 13-2-2022 / 20:54:33.40 / 68.81 / 14.13 / 4963.69
 50.070526 /  19.921150 / 229.20 / 1.33 / 7 / 50.557794 / 13-2-2022 / 20:54:33.60 / 69.06 / 14.13 / 4958.94
 50.070526 /  19.921150 / 229.10 / 1.31 / 7 / 49.45227 / 13-2-2022 / 20:54:34.40 / 69.06 / 14.13 / 4958.94
 50.070526 /  19.921148 / 229.10 / 1.31 / 7 / 48.71076 / 13-2-2022 / 20:54:34.60 / 69.19 / 14.19 / 4957.31
 50.070526 /  19.921148 / 229.10 / 1.30 / 7 / 50.930796 / 13-2-2022 / 20:54:34.80 / 69.19 / 14.19 / 4957.31
 50.070526 /  19.921146 / 229.10 / 1.28 / 7 / 50.557794 / 13-2-2022 / 20:54:35.00 / 69.19 / 14.19 / 4957.31
 50.070530 /  19.921144 / 229.10 / 1.26 / 7 / 50.189286 / 13-2-2022 / 20:54:35.20 / 69.19 / 14.19 / 4957.31
 50.070530 /  19.921143 / 229.00 / 1.19 / 7 / 48.71076 / 13-2-2022 / 20:54:36.00 / 69.38 / 14.19 / 4953.88
 50.070530 /  19.921143 / 229.00 / 1.17 / 7 / 47.232234 / 13-2-2022 / 20:54:36.20 / 69.38 / 14.19 / 4953.88
 50.070530 /  19.921141 / 229.00 / 1.15 / 7 / 47.600742 / 13-2-2022 / 20:54:36.40 / 69.38 / 14.19 / 4953.88
 50.070530 /  19.921141 / 229.00 / 1.13 / 7 / 48.342252 / 13-2-2022 / 20:54:36.60 / 69.38 / 14.19 / 4953.88
 50.070534 /  19.921135 / 228.90 / 1.09 / 7 / 49.820778 / 13-2-2022 / 20:54:37.00 / 69.56 / 14.19 / 4950.69
 50.070534 /  19.921129 / 228.90 / 1.00 / 7 / 47.96925 / 13-2-2022 / 20:54:37.80 / 69.56 / 14.19 / 4950.69
 50.070538 /  19.921125 / 228.80 / 0.98 / 7 / 49.820778 / 13-2-2022 / 20:54:38.00 / 69.75 / 14.19 / 4947.50
 50.070538 /  19.921124 / 228.80 / 0.96 / 7 / 49.45227 / 13-2-2022 / 20:54:38.20 / 69.75 / 14.19 / 4947.50
 50.070538 /  19.921122 / 228.80 / 0.94 / 7 / 49.45227 / 13-2-2022 / 20:54:38.40 / 69.75 / 14.19 / 4947.50
 50.070541 /  19.921120 / 228.80 / 0.93 / 7 / 49.45227 / 13-2-2022 / 20:54:38.60 / 69.75 / 14.19 / 4947.50
 50.070545 /  19.921112 / 228.80 / 0.85 / 7 / 50.189286 / 13-2-2022 / 20:54:39.40 / 69.88 / 14.25 / 4945.63
 50.070545 /  19.921110 / 228.70 / 0.83 / 7 / 50.189286 / 13-2-2022 / 20:54:39.60 / 69.88 / 14.25 / 4945.63
 50.070545 /  19.921108 / 228.70 / 0.81 / 7 / 49.45227 / 13-2-2022 / 20:54:39.80 / 69.88 / 14.25 / 4945.63
 50.070549 /  19.921106 / 228.70 / 0.78 / 7 / 51.299304 / 13-2-2022 / 20:54:40.00 / 69.88 / 14.25 / 4945.63
 50.070549 /  19.921104 / 228.70 / 0.76 / 7 / 51.299304 / 13-2-2022 / 20:54:40.20 / 69.88 / 14.25 / 4945.63
 50.070549 /  19.921106 / 228.60 / 0.65 / 7 / 50.930796 / 13-2-2022 / 20:54:41.00 / 70.13 / 14.25 / 4940.88
 50.070549 /  19.921106 / 228.60 / 0.63 / 7 / 50.930796 / 13-2-2022 / 20:54:41.20 / 70.13 / 14.25 / 4940.88
 50.070545 /  19.921106 / 228.60 / 0.63 / 7 / 50.930796 / 13-2-2022 / 20:54:41.40 / 70.13 / 14.25 / 4940.88
 50.070545 /  19.921106 / 228.60 / 0.59 / 7 / 50.930796 / 13-2-2022 / 20:54:41.60 / 70.13 / 14.25 / 4940.88
 50.070545 /  19.921106 / 228.60 / 0.59 / 7 / 50.189286 / 13-2-2022 / 20:54:41.80 / 70.38 / 14.25 / 4936.63
 50.070545 /  19.921108 / 228.60 / 0.52 / 7 / 50.557794 / 13-2-2022 / 20:54:42.60 / 70.38 / 14.25 / 4936.63
 50.070545 /  19.921108 / 228.60 / 0.52 / 7 / 50.557794 / 13-2-2022 / 20:54:42.80 / 70.50 / 14.31 / 4935.00
 50.070545 /  19.921108 / 228.60 / 0.46 / 7 / 49.820778 / 13-2-2022 / 20:54:43.00 / 70.50 / 14.31 / 4935.00
 50.070545 /  19.921108 / 228.60 / 0.44 / 7 / 50.189286 / 13-2-2022 / 20:54:43.20 / 70.50 / 14.31 / 4935.00
 50.070545 /  19.921108 / 228.60 / 0.43 / 7 / 50.557794 / 13-2-2022 / 20:54:43.40 / 70.50 / 14.31 / 4935.00
 50.070545 /  19.921108 / 228.60 / 0.37 / 7 / 50.930796 / 13-2-2022 / 20:54:44.20 / 70.69 / 14.31 / 4931.56
 50.070545 /  19.921108 / 228.50 / 0.35 / 7 / 50.557794 / 13-2-2022 / 20:54:44.40 / 70.69 / 14.31 / 4931.56
 50.070545 /  19.921108 / 228.50 / 0.33 / 7 / 49.820778 / 13-2-2022 / 20:54:44.60 / 70.69 / 14.31 / 4931.56
 50.070545 /  19.921108 / 228.50 / 0.33 / 7 / 51.667812 / 13-2-2022 / 20:54:44.80 / 70.69 / 14.31 / 4931.56
 50.070545 /  19.921108 / 228.50 / 0.31 / 7 / 51.667812 / 13-2-2022 / 20:54:45.00 / 70.69 / 14.31 / 4931.56
 50.070545 /  19.921106 / 228.50 / 0.30 / 7 / 51.667812 / 13-2-2022 / 20:54:45.80 / 70.88 / 14.31 / 4928.38
 50.070545 /  19.921106 / 228.50 / 0.30 / 7 / 51.667812 / 13-2-2022 / 20:54:46.00 / 70.88 / 14.31 / 4928.38
 50.070545 /  19.921106 / 228.50 / 0.30 / 7 / 51.299304 / 13-2-2022 / 20:54:46.20 / 70.88 / 14.31 / 4928.38
 50.070545 /  19.921106 / 228.50 / 0.28 / 7 / 51.667812 / 13-2-2022 / 20:54:46.40 / 70.88 / 14.31 / 4928.38
 50.070545 /  19.921106 / 228.50 / 0.26 / 7 / 50.189286 / 13-2-2022 / 20:54:46.80 / 71.19 / 14.31 / 4922.56
 50.070541 /  19.921106 / 228.50 / 0.26 / 7 / 50.189286 / 13-2-2022 / 20:54:47.40 / 71.31 / 14.38 / 4921.19
 50.070541 /  19.921104 / 228.50 / 0.24 / 7 / 49.079268 / 13-2-2022 / 20:54:47.80 / 71.31 / 14.38 / 4921.19
 50.070541 /  19.921104 / 228.50 / 0.24 / 7 / 49.45227 / 13-2-2022 / 20:54:48.00 / 71.31 / 14.38 / 4921.19
 50.070541 /  19.921104 / 228.50 / 0.24 / 7 / 49.079268 / 13-2-2022 / 20:54:48.20 / 71.31 / 14.38 / 4921.19
 50.070541 /  19.921104 / 228.50 / 0.22 / 7 / 49.820778 / 13-2-2022 / 20:54:48.40 / 71.31 / 14.38 / 4921.19
 50.070541 /  19.921104 / 228.40 / 0.20 / 7 / 49.820778 / 13-2-2022 / 20:54:49.20 / 71.50 / 14.38 / 4917.75
 50.070541 /  19.921104 / 228.40 / 0.20 / 7 / 49.45227 / 13-2-2022 / 20:54:49.40 / 71.50 / 14.38 / 4917.75
 50.070541 /  19.921104 / 228.40 / 0.20 / 7 / 49.820778 / 13-2-2022 / 20:54:49.60 / 71.50 / 14.38 / 4917.75
 50.070541 /  19.921103 / 228.40 / 0.22 / 7 / 49.820778 / 13-2-2022 / 20:54:49.80 / 71.50 / 14.38 / 4917.75
 50.070541 /  19.921103 / 228.40 / 0.24 / 7 / 49.820778 / 13-2-2022 / 20:54:50.20 / 71.75 / 14.38 / 4913.25
 50.070541 /  19.921103 / 228.40 / 0.26 / 7 / 49.45227 / 13-2-2022 / 20:54:51.00 / 71.75 / 14.38 / 4913.25
 50.070541 /  19.921103 / 228.40 / 0.26 / 7 / 49.820778 / 13-2-2022 / 20:54:51.20 / 71.88 / 14.38 / 4911.63
 50.070541 /  19.921103 / 228.40 / 0.28 / 7 / 49.820778 / 13-2-2022 / 20:54:51.40 / 71.88 / 14.38 / 4911.63
 50.070541 /  19.921103 / 228.40 / 0.28 / 7 / 49.45227 / 13-2-2022 / 20:54:51.60 / 71.88 / 14.38 / 4911.63
 50.070541 /  19.921103 / 228.40 / 0.30 / 7 / 50.557794 / 13-2-2022 / 20:54:51.80 / 71.88 / 14.38 / 4911.63
 50.070541 /  19.921103 / 228.40 / 0.28 / 7 / 49.45227 / 13-2-2022 / 20:54:52.60 / 72.06 / 14.44 / 4908.19
 50.070541 /  19.921101 / 228.40 / 0.26 / 7 / 52.77783 / 13-2-2022 / 20:54:52.80 / 72.06 / 14.44 / 4908.19
 50.070541 /  19.921101 / 228.40 / 0.24 / 7 / 51.299304 / 13-2-2022 / 20:54:53.00 / 72.06 / 14.44 / 4908.19
 50.070541 /  19.921101 / 228.40 / 0.26 / 7 / 51.667812 / 13-2-2022 / 20:54:53.20 / 72.06 / 14.44 / 4908.19
 50.070541 /  19.921101 / 228.40 / 0.26 / 7 / 50.557794 / 13-2-2022 / 20:54:53.40 / 72.25 / 14.44 / 4905.00
 50.070545 /  19.921101 / 228.30 / 0.30 / 7 / 50.557794 / 13-2-2022 / 20:54:54.20 / 72.25 / 14.44 / 4905.00
 50.070545 /  19.921099 / 228.30 / 0.35 / 7 / 50.930796 / 13-2-2022 / 20:54:54.40 / 72.44 / 14.50 / 4901.81
 50.070545 /  19.921099 / 228.30 / 0.39 / 7 / 50.930796 / 13-2-2022 / 20:54:54.60 / 72.44 / 14.50 / 4901.81
 50.070545 /  19.921099 / 228.30 / 0.41 / 7 / 50.189286 / 13-2-2022 / 20:54:54.80 / 72.44 / 14.50 / 4901.81
 50.070545 /  19.921099 / 228.30 / 0.43 / 7 / 50.189286 / 13-2-2022 / 20:54:55.00 / 72.44 / 14.50 / 4901.81
 50.070545 /  19.921097 / 228.30 / 0.54 / 7 / 50.189286 / 13-2-2022 / 20:54:55.80 / 72.63 / 14.50 / 4898.63
 50.070545 /  19.921097 / 228.30 / 0.57 / 7 / 50.557794 / 13-2-2022 / 20:54:56.00 / 72.63 / 14.50 / 4898.63
 50.070545 /  19.921095 / 228.30 / 0.61 / 7 / 50.557794 / 13-2-2022 / 20:54:56.20 / 72.63 / 14.50 / 4898.63
 50.070545 /  19.921095 / 228.30 / 0.65 / 7 / 50.557794 / 13-2-2022 / 20:54:56.40 / 72.63 / 14.50 / 4898.63
 50.070545 /  19.921095 / 228.30 / 0.72 / 7 / 50.189286 / 13-2-2022 / 20:54:56.80 / 72.81 / 14.50 / 4895.44
 50.070545 /  19.921091 / 228.30 / 0.83 / 7 / 50.557794 / 13-2-2022 / 20:54:57.60 / 72.81 / 14.50 / 4895.44
 50.070545 /  19.921091 / 228.30 / 0.85 / 7 / 50.930796 / 13-2-2022 / 20:54:57.80 / 72.94 / 14.50 / 4893.56
 50.070545 /  19.921091 / 228.30 / 0.89 / 7 / 51.299304 / 13-2-2022 / 20:54:58.00 / 72.94 / 14.50 / 4893.56
 50.070545 /  19.921089 / 228.30 / 0.93 / 7 / 51.299304 / 13-2-2022 / 20:54:58.20 / 72.94 / 14.50 / 4893.56
 50.070545 /  19.921089 / 228.30 / 0.94 / 7 / 51.299304 / 13-2-2022 / 20:54:58.40 / 72.94 / 14.50 / 4893.56
 50.070549 /  19.921087 / 228.20 / 1.02 / 7 / 50.557794 / 13-2-2022 / 20:54:59.20 / 73.13 / 14.50 / 4890.13
 50.070549 /  19.921087 / 228.20 / 1.04 / 7 / 50.557794 / 13-2-2022 / 20:54:59.40 / 73.13 / 14.50 / 4890.13
 50.070549 /  19.921087 / 228.20 / 1.06 / 7 / 50.557794 / 13-2-2022 / 20:54:59.60 / 73.13 / 14.50 / 4890.13
 50.070549 /  19.921085 / 228.20 / 1.07 / 7 / 49.079268 / 13-2-2022 / 20:54:59.80 / 73.13 / 14.50 / 4890.13
 50.070549 /  19.921085 / 228.20 / 1.09 / 7 / 49.45227 / 13-2-2022 / 20:55:00.00 / 73.31 / 14.56 / 4886.94
 50.070557 /  19.921080 / 228.20 / 1.11 / 7 / 49.079268 / 13-2-2022 / 20:55:00.80 / 73.31 / 14.56 / 4886.94
 50.070557 /  19.921078 / 228.20 / 1.11 / 7 / 49.079268 / 13-2-2022 / 20:55:01.00 / 73.50 / 14.56 / 4883.75
 50.070557 /  19.921076 / 228.20 / 1.11 / 7 / 49.079268 / 13-2-2022 / 20:55:01.20 / 73.50 / 14.56 / 4883.75
 50.070557 /  19.921076 / 228.20 / 1.11 / 7 / 49.45227 / 13-2-2022 / 20:55:01.40 / 73.50 / 14.56 / 4883.75
 50.070557 /  19.921076 / 228.20 / 1.11 / 7 / 46.490724 / 13-2-2022 / 20:55:01.60 / 73.50 / 14.56 / 4883.75
 50.070560 /  19.921072 / 228.10 / 1.09 / 7 / 48.71076 / 13-2-2022 / 20:55:02.40 / 73.69 / 14.56 / 4880.56
 50.070564 /  19.921070 / 228.10 / 1.09 / 7 / 48.71076 / 13-2-2022 / 20:55:02.60 / 73.69 / 14.56 / 4880.56
 50.070564 /  19.921066 / 228.10 / 1.11 / 7 / 49.079268 / 13-2-2022 / 20:55:02.80 / 73.69 / 14.56 / 4880.56
 50.070564 /  19.921064 / 228.10 / 1.11 / 7 / 49.45227 / 13-2-2022 / 20:55:03.00 / 73.69 / 14.56 / 4880.56
 50.070568 /  19.921062 / 228.10 / 1.13 / 7 / 48.71076 / 13-2-2022 / 20:55:03.40 / 73.88 / 14.56 / 4877.38
 50.070572 /  19.921057 / 228.00 / 1.17 / 7 / 49.079268 / 13-2-2022 / 20:55:04.20 / 73.88 / 14.56 / 4877.38
 50.070572 /  19.921055 / 228.00 / 1.17 / 7 / 49.45227 / 13-2-2022 / 20:55:04.40 / 74.00 / 14.63 / 4875.50
 50.070576 /  19.921053 / 228.00 / 1.19 / 7 / 48.71076 / 13-2-2022 / 20:55:04.60 / 74.00 / 14.63 / 4875.50
 50.070576 /  19.921051 / 228.00 / 1.19 / 7 / 49.45227 / 13-2-2022 / 20:55:04.80 / 74.00 / 14.63 / 4875.50
 50.070576 /  19.921051 / 228.00 / 1.19 / 7 / 49.45227 / 13-2-2022 / 20:55:05.00 / 74.00 / 14.63 / 4875.50
 50.070583 /  19.921045 / 227.90 / 1.19 / 7 / 49.079268 / 13-2-2022 / 20:55:05.80 / 74.19 / 14.63 / 4872.06
 50.070583 /  19.921043 / 227.90 / 1.19 / 7 / 49.45227 / 13-2-2022 / 20:55:06.00 / 74.19 / 14.63 / 4872.06
 50.070583 /  19.921041 / 227.90 / 1.20 / 7 / 49.45227 / 13-2-2022 / 20:55:06.20 / 74.19 / 14.63 / 4872.06
 50.070587 /  19.921040 / 227.90 / 1.20 / 7 / 49.45227 / 13-2-2022 / 20:55:06.40 / 74.19 / 14.63 / 4872.06
 50.070595 /  19.921032 / 227.90 / 1.24 / 7 / 49.079268 / 13-2-2022 / 20:55:06.80 / 74.38 / 14.63 / 4868.88
 50.070602 /  19.921019 / 227.80 / 1.37 / 7 / 46.490724 / 13-2-2022 / 20:55:07.60 / 74.38 / 14.63 / 4868.88
 50.070602 /  19.921015 / 227.80 / 1.39 / 7 / 49.079268 / 13-2-2022 / 20:55:07.80 / 74.56 / 14.69 / 4865.69
 50.070606 /  19.921013 / 227.80 / 1.41 / 7 / 49.45227 / 13-2-2022 / 20:55:08.00 / 74.56 / 14.69 / 4865.69
 50.070606 /  19.921011 / 227.80 / 1.43 / 7 / 49.45227 / 13-2-2022 / 20:55:08.20 / 74.56 / 14.69 / 4865.69
 50.070610 /  19.921009 / 227.80 / 1.44 / 7 / 49.45227 / 13-2-2022 / 20:55:08.40 / 74.56 / 14.69 / 4865.69
 50.070614 /  19.921001 / 227.70 / 1.48 / 7 / 49.079268 / 13-2-2022 / 20:55:09.20 / 74.75 / 14.69 / 4862.50
 50.070618 /  19.921000 / 227.70 / 1.48 / 7 / 49.079268 / 13-2-2022 / 20:55:09.40 / 74.75 / 14.69 / 4862.50
 50.070618 /  19.920998 / 227.70 / 1.48 / 7 / 49.079268 / 13-2-2022 / 20:55:09.60 / 74.75 / 14.69 / 4862.50
 50.070621 /  19.920996 / 227.70 / 1.50 / 7 / 49.079268 / 13-2-2022 / 20:55:09.80 / 74.75 / 14.69 / 4862.50
 50.070621 /  19.920992 / 227.70 / 1.50 / 7 / 49.079268 / 13-2-2022 / 20:55:10.20 / 74.88 / 14.69 / 4860.63
 50.070629 /  19.920984 / 227.60 / 1.52 / 7 / 49.45227 / 13-2-2022 / 20:55:11.00 / 74.88 / 14.69 / 4860.63
 50.070633 /  19.920982 / 227.60 / 1.52 / 7 / 49.079268 / 13-2-2022 / 20:55:11.20 / 75.13 / 14.69 / 4855.88
 50.070633 /  19.920980 / 227.60 / 1.54 / 7 / 49.079268 / 13-2-2022 / 20:55:11.40 / 75.13 / 14.69 / 4855.88
 50.070637 /  19.920977 / 227.60 / 1.54 / 7 / 48.71076 / 13-2-2022 / 20:55:11.60 / 75.13 / 14.69 / 4855.88
 50.070637 /  19.920975 / 227.60 / 1.56 / 7 / 49.820778 / 13-2-2022 / 20:55:11.80 / 75.13 / 14.69 / 4855.88
 50.070648 /  19.920965 / 227.50 / 1.63 / 7 / 49.820778 / 13-2-2022 / 20:55:12.60 / 75.25 / 14.75 / 4854.25
 50.070648 /  19.920963 / 227.50 / 1.63 / 7 / 50.557794 / 13-2-2022 / 20:55:12.80 / 75.25 / 14.75 / 4854.25
 50.070648 /  19.920961 / 227.50 / 1.65 / 7 / 51.299304 / 13-2-2022 / 20:55:13.00 / 75.25 / 14.75 / 4854.25
 50.070652 /  19.920958 / 227.50 / 1.65 / 7 / 52.409322 / 13-2-2022 / 20:55:13.20 / 75.25 / 14.75 / 4854.25
 50.070652 /  19.920958 / 227.50 / 1.65 / 7 / 51.299304 / 13-2-2022 / 20:55:13.40 / 75.44 / 14.75 / 4850.81
 50.070663 /  19.920946 / 227.40 / 1.70 / 7 / 48.71076 / 13-2-2022 / 20:55:14.20 / 75.44 / 14.75 / 4850.81
 50.070663 /  19.920944 / 227.40 / 1.72 / 7 / 48.71076 / 13-2-2022 / 20:55:14.40 / 75.63 / 14.81 / 4847.63
 50.070667 /  19.920942 / 227.40 / 1.74 / 7 / 48.71076 / 13-2-2022 / 20:55:14.60 / 75.63 / 14.81 / 4847.63
 50.070671 /  19.920937 / 227.40 / 1.76 / 7 / 45.753708 / 13-2-2022 / 20:55:14.80 / 75.63 / 14.81 / 4847.63
 50.070675 /  19.920933 / 227.30 / 1.78 / 7 / 47.600742 / 13-2-2022 / 20:55:15.00 / 75.63 / 14.81 / 4847.63
 50.070686 /  19.920919 / 227.30 / 1.85 / 7 / 50.189286 / 13-2-2022 / 20:55:16.00 / 75.81 / 14.81 / 4844.44
 50.070686 /  19.920918 / 227.30 / 1.85 / 7 / 50.189286 / 13-2-2022 / 20:55:16.20 / 75.81 / 14.81 / 4844.44
 50.070686 /  19.920918 / 227.30 / 1.87 / 7 / 49.820778 / 13-2-2022 / 20:55:16.40 / 75.81 / 14.81 / 4844.44
 50.070690 /  19.920916 / 227.30 / 1.87 / 7 / 50.189286 / 13-2-2022 / 20:55:16.60 / 75.81 / 14.81 / 4844.44
 50.070690 /  19.920914 / 227.30 / 1.87 / 7 / 50.930796 / 13-2-2022 / 20:55:16.80 / 76.00 / 14.81 / 4841.25
 50.070698 /  19.920904 / 227.30 / 1.87 / 7 / 50.189286 / 13-2-2022 / 20:55:17.60 / 76.00 / 14.81 / 4841.25
 50.070698 /  19.920902 / 227.30 / 1.87 / 7 / 49.820778 / 13-2-2022 / 20:55:17.80 / 76.19 / 14.81 / 4838.06
 50.070702 /  19.920898 / 227.30 / 1.89 / 7 / 49.820778 / 13-2-2022 / 20:55:18.00 / 76.19 / 14.81 / 4838.06
 50.070702 /  19.920897 / 227.30 / 1.89 / 7 / 49.820778 / 13-2-2022 / 20:55:18.20 / 76.19 / 14.81 / 4838.06
 50.070702 /  19.920895 / 227.20 / 1.91 / 7 / 50.557794 / 13-2-2022 / 20:55:18.40 / 76.19 / 14.81 / 4838.06
 50.070713 /  19.920887 / 227.20 / 1.91 / 7 / 49.820778 / 13-2-2022 / 20:55:19.20 / 76.31 / 14.88 / 4836.19
 50.070713 /  19.920883 / 227.20 / 1.93 / 7 / 49.820778 / 13-2-2022 / 20:55:19.40 / 76.31 / 14.88 / 4836.19
 50.070717 /  19.920881 / 227.20 / 1.93 / 7 / 49.820778 / 13-2-2022 / 20:55:19.60 / 76.31 / 14.88 / 4836.19
 50.070717 /  19.920877 / 227.20 / 1.94 / 7 / 49.820778 / 13-2-2022 / 20:55:19.80 / 76.31 / 14.88 / 4836.19
 50.070721 /  19.920877 / 227.20 / 1.94 / 7 / 49.45227 / 13-2-2022 / 20:55:20.00 / 76.50 / 14.88 / 4832.75
 50.070724 /  19.920866 / 227.20 / 1.98 / 7 / 49.45227 / 13-2-2022 / 20:55:20.80 / 76.50 / 14.88 / 4832.75
 50.070728 /  19.920864 / 227.20 / 1.98 / 7 / 49.079268 / 13-2-2022 / 20:55:21.20 / 76.69 / 14.94 / 4829.56
 50.070728 /  19.920862 / 227.20 / 1.98 / 7 / 49.079268 / 13-2-2022 / 20:55:21.40 / 76.69 / 14.94 / 4829.56
 50.070728 /  19.920858 / 227.20 / 1.98 / 7 / 49.079268 / 13-2-2022 / 20:55:21.60 / 76.69 / 14.94 / 4829.56
 50.070728 /  19.920856 / 227.20 / 1.98 / 7 / 50.930796 / 13-2-2022 / 20:55:21.80 / 76.69 / 14.94 / 4829.56
 50.070732 /  19.920851 / 227.10 / 1.98 / 7 / 49.820778 / 13-2-2022 / 20:55:22.60 / 76.81 / 14.94 / 4827.69
 50.070736 /  19.920849 / 227.10 / 1.96 / 7 / 48.71076 / 13-2-2022 / 20:55:22.80 / 76.81 / 14.94 / 4827.69
 50.070736 /  19.920847 / 227.10 / 1.96 / 7 / 50.189286 / 13-2-2022 / 20:55:23.00 / 76.81 / 14.94 / 4827.69
 50.070736 /  19.920845 / 227.10 / 1.96 / 7 / 49.820778 / 13-2-2022 / 20:55:23.20 / 76.81 / 14.94 / 4827.69
 50.070736 /  19.920843 / 227.10 / 1.96 / 7 / 50.189286 / 13-2-2022 / 20:55:23.40 / 77.06 / 14.94 / 4822.94
 50.070744 /  19.920837 / 227.10 / 1.98 / 6 / 49.079268 / 13-2-2022 / 20:55:24.20 / 77.06 / 14.94 / 4822.94
 50.070744 /  19.920835 / 227.10 / 1.98 / 7 / 47.600742 / 13-2-2022 / 20:55:24.40 / 77.19 / 14.94 / 4821.31
 50.070744 /  19.920834 / 227.10 / 1.98 / 7 / 48.71076 / 13-2-2022 / 20:55:24.60 / 77.19 / 14.94 / 4821.31
 50.070744 /  19.920832 / 227.10 / 1.98 / 7 / 49.45227 / 13-2-2022 / 20:55:24.80 / 77.19 / 14.94 / 4821.31
 50.070747 /  19.920832 / 227.10 / 1.98 / 7 / 49.45227 / 13-2-2022 / 20:55:25.00 / 77.19 / 14.94 / 4821.31
 50.070751 /  19.920826 / 227.10 / 1.98 / 7 / 49.079268 / 13-2-2022 / 20:55:25.80 / 77.31 / 14.94 / 4819.19
 50.070751 /  19.920826 / 227.10 / 1.98 / 7 / 49.079268 / 13-2-2022 / 20:55:26.00 / 77.31 / 14.94 / 4819.19
 50.070755 /  19.920826 / 227.10 / 1.98 / 7 / 49.45227 / 13-2-2022 / 20:55:26.20 / 77.31 / 14.94 / 4819.19
 50.070755 /  19.920824 / 227.10 / 1.98 / 8 / 49.079268 / 13-2-2022 / 20:55:26.40 / 77.31 / 14.94 / 4819.19
 50.070755 /  19.920824 / 227.10 / 1.96 / 8 / 50.557794 / 13-2-2022 / 20:55:26.80 / 77.56 / 15.00 / 4814.44
 50.070759 /  19.920822 / 227.10 / 1.91 / 7 / 50.189286 / 13-2-2022 / 20:55:27.60 / 77.56 / 15.00 / 4814.44
 50.070759 /  19.920820 / 227.10 / 1.89 / 7 / 50.557794 / 13-2-2022 / 20:55:27.80 / 77.69 / 15.00 / 4812.81
 50.070759 /  19.920820 / 227.10 / 1.89 / 7 / 50.189286 / 13-2-2022 / 20:55:28.00 / 77.69 / 15.00 / 4812.81
 50.070763 /  19.920818 / 227.00 / 1.87 / 7 / 49.820778 / 13-2-2022 / 20:55:28.20 / 77.69 / 15.00 / 4812.81
 50.070763 /  19.920818 / 227.00 / 1.87 / 7 / 49.45227 / 13-2-2022 / 20:55:28.40 / 77.69 / 15.00 / 4812.81
 50.070766 /  19.920815 / 227.00 / 1.85 / 7 / 50.189286 / 13-2-2022 / 20:55:29.20 / 77.88 / 15.00 / 4809.38
 50.070766 /  19.920815 / 227.00 / 1.85 / 8 / 50.189286 / 13-2-2022 / 20:55:29.40 / 77.88 / 15.00 / 4809.38
 50.070766 /  19.920813 / 227.00 / 1.85 / 7 / 50.557794 / 13-2-2022 / 20:55:29.60 / 77.88 / 15.00 / 4809.38
 50.070766 /  19.920811 / 227.00 / 1.87 / 7 / 49.820778 / 13-2-2022 / 20:55:29.80 / 77.88 / 15.00 / 4809.38
 50.070766 /  19.920811 / 227.00 / 1.87 / 8 / 49.820778 / 13-2-2022 / 20:55:29.80 / 78.06 / 15.00 / 4806.19
 50.070774 /  19.920807 / 227.00 / 1.91 / 7 / 50.189286 / 13-2-2022 / 20:55:30.80 / 78.06 / 15.00 / 4806.19
 50.070778 /  19.920805 / 227.00 / 1.93 / 7 / 50.189286 / 13-2-2022 / 20:55:31.20 / 78.19 / 15.06 / 4804.31
 50.070778 /  19.920805 / 227.00 / 1.93 / 7 / 50.189286 / 13-2-2022 / 20:55:31.40 / 78.19 / 15.06 / 4804.31
 50.070778 /  19.920803 / 227.00 / 1.93 / 7 / 50.189286 / 13-2-2022 / 20:55:31.60 / 78.19 / 15.06 / 4804.31
 50.070782 /  19.920801 / 227.00 / 1.93 / 7 / 50.557794 / 13-2-2022 / 20:55:31.80 / 78.19 / 15.06 / 4804.31
 50.070786 /  19.920794 / 227.00 / 1.93 / 8 / 50.557794 / 13-2-2022 / 20:55:32.60 / 78.38 / 15.06 / 4800.88
 50.070789 /  19.920792 / 227.10 / 1.93 / 9 / 48.71076 / 13-2-2022 / 20:55:32.80 / 78.38 / 15.06 / 4800.88
 50.070793 /  19.920790 / 227.10 / 1.94 / 9 / 47.96925 / 13-2-2022 / 20:55:33.00 / 78.38 / 15.06 / 4800.88
 50.070793 /  19.920788 / 227.10 / 1.94 / 8 / 48.71076 / 13-2-2022 / 20:55:33.20 / 78.38 / 15.06 / 4800.88
 50.070793 /  19.920786 / 227.20 / 1.94 / 9 / 48.342252 / 13-2-2022 / 20:55:33.40 / 78.56 / 15.13 / 4797.69
 50.070801 /  19.920780 / 227.20 / 1.94 / 9 / 49.079268 / 13-2-2022 / 20:55:34.20 / 78.56 / 15.13 / 4797.69
 50.070805 /  19.920778 / 227.30 / 1.94 / 9 / 49.079268 / 13-2-2022 / 20:55:34.40 / 78.75 / 15.13 / 4794.50
 50.070805 /  19.920776 / 227.30 / 1.94 / 9 / 49.45227 / 13-2-2022 / 20:55:34.60 / 78.75 / 15.13 / 4794.50
 50.070805 /  19.920776 / 227.30 / 1.94 / 9 / 49.45227 / 13-2-2022 / 20:55:34.80 / 78.75 / 15.13 / 4794.50
 50.070808 /  19.920774 / 227.30 / 1.93 / 9 / 49.079268 / 13-2-2022 / 20:55:35.00 / 78.75 / 15.13 / 4794.50
 50.070812 /  19.920771 / 227.30 / 1.91 / 9 / 49.079268 / 13-2-2022 / 20:55:35.80 / 78.88 / 15.13 / 4792.63
 50.070812 /  19.920771 / 227.30 / 1.91 / 9 / 49.079268 / 13-2-2022 / 20:55:36.00 / 78.88 / 15.13 / 4792.63
 50.070816 /  19.920769 / 227.30 / 1.91 / 9 / 49.45227 / 13-2-2022 / 20:55:36.20 / 78.88 / 15.13 / 4792.63
 50.070816 /  19.920767 / 227.30 / 1.91 / 9 / 49.45227 / 13-2-2022 / 20:55:36.40 / 78.88 / 15.13 / 4792.63
 50.070820 /  19.920763 / 227.30 / 1.89 / 9 / 50.189286 / 13-2-2022 / 20:55:36.80 / 79.13 / 15.13 / 4787.88
 50.070824 /  19.920759 / 227.30 / 1.89 / 9 / 48.71076 / 13-2-2022 / 20:55:37.60 / 79.13 / 15.13 / 4787.88
 50.070827 /  19.920759 / 227.30 / 1.89 / 9 / 52.409322 / 13-2-2022 / 20:55:37.80 / 79.25 / 15.19 / 4786.25
 50.070827 /  19.920759 / 227.30 / 1.89 / 9 / 51.299304 / 13-2-2022 / 20:55:38.00 / 79.25 / 15.19 / 4786.25
 50.070831 /  19.920757 / 227.30 / 1.89 / 9 / 51.299304 / 13-2-2022 / 20:55:38.20 / 79.25 / 15.19 / 4786.25
 50.070831 /  19.920755 / 227.20 / 1.89 / 9 / 51.299304 / 13-2-2022 / 20:55:38.40 / 79.25 / 15.19 / 4786.25
 50.070839 /  19.920752 / 227.20 / 1.89 / 9 / 48.71076 / 13-2-2022 / 20:55:39.20 / 79.38 / 15.19 / 4784.13
 50.070839 /  19.920750 / 227.20 / 1.89 / 9 / 50.189286 / 13-2-2022 / 20:55:39.40 / 79.38 / 15.19 / 4784.13
 50.070843 /  19.920750 / 227.20 / 1.89 / 9 / 49.820778 / 13-2-2022 / 20:55:39.60 / 79.38 / 15.19 / 4784.13
 50.070843 /  19.920748 / 227.20 / 1.91 / 9 / 49.45227 / 13-2-2022 / 20:55:39.80 / 79.38 / 15.19 / 4784.13
 50.070847 /  19.920746 / 227.10 / 1.91 / 9 / 49.45227 / 13-2-2022 / 20:55:40.20 / 79.63 / 15.19 / 4779.38
 50.070854 /  19.920744 / 227.10 / 1.93 / 9 / 47.600742 / 13-2-2022 / 20:55:41.00 / 79.63 / 15.19 / 4779.38
 50.070858 /  19.920742 / 227.10 / 1.94 / 9 / 49.079268 / 13-2-2022 / 20:55:41.20 / 79.75 / 15.19 / 4777.75
 50.070858 /  19.920742 / 227.00 / 1.94 / 9 / 49.079268 / 13-2-2022 / 20:55:41.40 / 79.75 / 15.19 / 4777.75
 50.070862 /  19.920740 / 227.00 / 1.94 / 9 / 49.079268 / 13-2-2022 / 20:55:41.60 / 79.75 / 15.19 / 4777.75
 50.070862 /  19.920740 / 227.00 / 1.94 / 9 / 48.71076 / 13-2-2022 / 20:55:41.80 / 79.75 / 15.19 / 4777.75
 50.070869 /  19.920734 / 227.00 / 1.98 / 9 / 48.342252 / 13-2-2022 / 20:55:42.60 / 79.94 / 15.25 / 4774.31
 50.070869 /  19.920734 / 227.00 / 1.98 / 8 / 49.079268 / 13-2-2022 / 20:55:42.80 / 79.94 / 15.25 / 4774.31
 50.070869 /  19.920732 / 227.00 / 1.98 / 9 / 49.079268 / 13-2-2022 / 20:55:43.00 / 79.94 / 15.25 / 4774.31
 50.070873 /  19.920732 / 227.00 / 1.98 / 9 / 49.079268 / 13-2-2022 / 20:55:43.20 / 79.94 / 15.25 / 4774.31
 50.070873 /  19.920732 / 227.00 / 1.98 / 9 / 46.863726 / 13-2-2022 / 20:55:43.60 / 80.13 / 15.25 / 4771.13
 50.070881 /  19.920731 / 226.90 / 1.98 / 9 / 49.079268 / 13-2-2022 / 20:55:44.40 / 80.13 / 15.25 / 4771.13
 50.070881 /  19.920731 / 226.90 / 1.98 / 9 / 48.71076 / 13-2-2022 / 20:55:44.60 / 80.31 / 15.25 / 4767.94
 50.070885 /  19.920731 / 226.90 / 1.98 / 9 / 49.45227 / 13-2-2022 / 20:55:44.80 / 80.31 / 15.25 / 4767.94
 50.070885 /  19.920731 / 227.00 / 1.98 / 9 / 49.079268 / 13-2-2022 / 20:55:45.00 / 80.31 / 15.25 / 4767.94
 50.070885 /  19.920731 / 226.90 / 1.98 / 9 / 49.079268 / 13-2-2022 / 20:55:45.20 / 80.31 / 15.25 / 4767.94
 50.070889 /  19.920729 / 226.90 / 1.96 / 9 / 48.71076 / 13-2-2022 / 20:55:46.00 / 80.44 / 15.31 / 4766.06
 50.070889 /  19.920729 / 226.90 / 1.94 / 9 / 48.71076 / 13-2-2022 / 20:55:46.20 / 80.44 / 15.31 / 4766.06
 50.070889 /  19.920727 / 226.90 / 1.93 / 9 / 47.96925 / 13-2-2022 / 20:55:46.40 / 80.44 / 15.31 / 4766.06
 50.070889 /  19.920727 / 226.90 / 1.93 / 9 / 48.71076 / 13-2-2022 / 20:55:46.60 / 80.44 / 15.31 / 4766.06
 50.070889 /  19.920727 / 226.90 / 1.91 / 9 / 48.342252 / 13-2-2022 / 20:55:46.80 / 80.63 / 15.31 / 4762.63
 50.070892 /  19.920723 / 226.90 / 1.89 / 9 / 46.490724 / 13-2-2022 / 20:55:47.60 / 80.63 / 15.31 / 4762.63
 50.070892 /  19.920723 / 226.90 / 1.89 / 9 / 49.45227 / 13-2-2022 / 20:55:47.80 / 80.81 / 15.38 / 4759.44
 50.070896 /  19.920723 / 226.90 / 1.87 / 9 / 49.45227 / 13-2-2022 / 20:55:48.00 / 80.81 / 15.38 / 4759.44
 50.070896 /  19.920721 / 226.90 / 1.87 / 9 / 48.71076 / 13-2-2022 / 20:55:48.20 / 80.81 / 15.38 / 4759.44
 50.070896 /  19.920719 / 226.90 / 1.85 / 9 / 47.96925 / 13-2-2022 / 20:55:48.40 / 80.81 / 15.38 / 4759.44
 50.070896 /  19.920717 / 226.80 / 1.80 / 9 / 50.930796 / 13-2-2022 / 20:55:49.40 / 80.94 / 15.38 / 4757.56
 50.070896 /  19.920717 / 226.80 / 1.80 / 9 / 50.930796 / 13-2-2022 / 20:55:49.60 / 80.94 / 15.38 / 4757.56
 50.070896 /  19.920715 / 226.80 / 1.78 / 9 / 50.930796 / 13-2-2022 / 20:55:49.80 / 80.94 / 15.38 / 4757.56
 50.070896 /  19.920715 / 226.80 / 1.76 / 9 / 51.299304 / 13-2-2022 / 20:55:50.00 / 80.94 / 15.38 / 4757.56
 50.070896 /  19.920713 / 226.80 / 1.76 / 9 / 51.299304 / 13-2-2022 / 20:55:50.20 / 81.13 / 15.38 / 4754.13
 50.070892 /  19.920710 / 226.80 / 1.67 / 9 / 50.189286 / 13-2-2022 / 20:55:51.00 / 81.13 / 15.38 / 4754.13
 50.070892 /  19.920710 / 226.80 / 1.65 / 9 / 50.557794 / 13-2-2022 / 20:55:51.20 / 81.31 / 15.38 / 4750.94
 50.070892 /  19.920708 / 226.80 / 1.63 / 9 / 50.557794 / 13-2-2022 / 20:55:51.40 / 81.31 / 15.38 / 4750.94
 50.070892 /  19.920706 / 226.80 / 1.61 / 9 / 50.557794 / 13-2-2022 / 20:55:51.60 / 81.31 / 15.38 / 4750.94
 50.070892 /  19.920706 / 226.80 / 1.61 / 9 / 49.45227 / 13-2-2022 / 20:55:51.80 / 81.31 / 15.38 / 4750.94
 50.070892 /  19.920700 / 226.80 / 1.57 / 9 / 50.557794 / 13-2-2022 / 20:55:52.60 / 81.38 / 15.44 / 4750.38
 50.070892 /  19.920698 / 226.80 / 1.57 / 9 / 50.189286 / 13-2-2022 / 20:55:52.80 / 81.38 / 15.44 / 4750.38
 50.070892 /  19.920696 / 226.80 / 1.57 / 9 / 50.189286 / 13-2-2022 / 20:55:53.00 / 81.38 / 15.44 / 4750.38
 50.070892 /  19.920694 / 226.80 / 1.56 / 9 / 50.189286 / 13-2-2022 / 20:55:53.20 / 81.38 / 15.44 / 4750.38
 50.070892 /  19.920692 / 226.80 / 1.56 / 9 / 50.189286 / 13-2-2022 / 20:55:53.40 / 81.63 / 15.44 / 4745.38
 50.070892 /  19.920689 / 226.80 / 1.54 / 9 / 50.557794 / 13-2-2022 / 20:55:54.20 / 81.63 / 15.44 / 4745.38
 50.070892 /  19.920687 / 226.80 / 1.52 / 9 / 50.557794 / 13-2-2022 / 20:55:54.40 / 81.81 / 15.44 / 4742.44
 50.070892 /  19.920685 / 226.80 / 1.50 / 9 / 50.557794 / 13-2-2022 / 20:55:54.60 / 81.81 / 15.44 / 4742.44
 50.070892 /  19.920685 / 226.80 / 1.50 / 9 / 52.040814 / 13-2-2022 / 20:55:54.80 / 81.81 / 15.44 / 4742.44
 50.070892 /  19.920683 / 226.80 / 1.48 / 9 / 51.667812 / 13-2-2022 / 20:55:55.00 / 81.81 / 15.44 / 4742.44
 50.070889 /  19.920679 / 226.80 / 1.41 / 9 / 52.040814 / 13-2-2022 / 20:55:55.80 / 81.94 / 15.50 / 4740.56
 50.070889 /  19.920677 / 226.80 / 1.39 / 9 / 51.667812 / 13-2-2022 / 20:55:56.00 / 81.94 / 15.50 / 4740.56
 50.070889 /  19.920675 / 226.80 / 1.37 / 9 / 52.040814 / 13-2-2022 / 20:55:56.20 / 81.94 / 15.50 / 4740.56
 50.070889 /  19.920675 / 226.80 / 1.35 / 9 / 52.040814 / 13-2-2022 / 20:55:56.40 / 81.94 / 15.50 / 4740.56
 50.070889 /  19.920670 / 226.80 / 1.33 / 9 / 51.667812 / 13-2-2022 / 20:55:56.80 / 82.13 / 15.50 / 4737.13
 50.070889 /  19.920664 / 226.80 / 1.30 / 9 / 51.299304 / 13-2-2022 / 20:55:57.60 / 82.13 / 15.50 / 4737.13
 50.070889 /  19.920660 / 226.80 / 1.30 / 9 / 50.189286 / 13-2-2022 / 20:55:57.80 / 82.31 / 15.50 / 4733.94
 50.070885 /  19.920658 / 226.80 / 1.28 / 9 / 49.820778 / 13-2-2022 / 20:55:58.00 / 82.31 / 15.50 / 4733.94
 50.070885 /  19.920656 / 226.80 / 1.28 / 9 / 50.189286 / 13-2-2022 / 20:55:58.20 / 82.31 / 15.50 / 4733.94
 50.070885 /  19.920654 / 226.80 / 1.28 / 9 / 49.820778 / 13-2-2022 / 20:55:58.40 / 82.31 / 15.50 / 4733.94
 50.070885 /  19.920647 / 226.90 / 1.26 / 9 / 49.820778 / 13-2-2022 / 20:55:59.20 / 82.44 / 15.56 / 4732.06
 50.070881 /  19.920643 / 226.90 / 1.24 / 9 / 49.820778 / 13-2-2022 / 20:55:59.40 / 82.44 / 15.56 / 4732.06
 50.070881 /  19.920641 / 226.90 / 1.24 / 9 / 49.820778 / 13-2-2022 / 20:55:59.60 / 82.44 / 15.56 / 4732.06
 50.070881 /  19.920639 / 226.90 / 1.24 / 9 / 50.557794 / 13-2-2022 / 20:55:59.80 / 82.44 / 15.56 / 4732.06
 50.070881 /  19.920635 / 226.90 / 1.24 / 9 / 49.45227 / 13-2-2022 / 20:56:00.20 / 82.63 / 15.56 / 4728.63
 50.070877 /  19.920628 / 227.00 / 1.22 / 9 / 49.820778 / 13-2-2022 / 20:56:01.00 / 82.63 / 15.56 / 4728.63
 50.070877 /  19.920626 / 227.00 / 1.22 / 9 / 49.820778 / 13-2-2022 / 20:56:01.20 / 82.81 / 15.56 / 4725.44
 50.070877 /  19.920624 / 227.00 / 1.22 / 9 / 49.820778 / 13-2-2022 / 20:56:01.40 / 82.81 / 15.56 / 4725.44
 50.070873 /  19.920622 / 227.00 / 1.22 / 9 / 49.820778 / 13-2-2022 / 20:56:01.60 / 82.81 / 15.56 / 4725.44
 50.070873 /  19.920620 / 227.00 / 1.20 / 9 / 50.557794 / 13-2-2022 / 20:56:01.80 / 82.81 / 15.56 / 4725.44
 50.070873 /  19.920612 / 227.00 / 1.20 / 9 / 49.45227 / 13-2-2022 / 20:56:02.60 / 82.94 / 15.63 / 4723.56
 50.070873 /  19.920610 / 227.00 / 1.20 / 9 / 50.189286 / 13-2-2022 / 20:56:02.80 / 82.94 / 15.63 / 4723.56
 50.070869 /  19.920609 / 227.00 / 1.20 / 9 / 50.189286 / 13-2-2022 / 20:56:03.00 / 82.94 / 15.63 / 4723.56
 50.070869 /  19.920607 / 227.00 / 1.20 / 9 / 49.820778 / 13-2-2022 / 20:56:03.20 / 82.94 / 15.63 / 4723.56
 50.070869 /  19.920603 / 227.00 / 1.19 / 9 / 50.557794 / 13-2-2022 / 20:56:03.60 / 83.19 / 15.63 / 4718.81
 50.070862 /  19.920599 / 227.00 / 1.17 / 9 / 49.079268 / 13-2-2022 / 20:56:04.40 / 83.19 / 15.63 / 4718.81
 50.070862 /  19.920597 / 227.00 / 1.15 / 9 / 47.600742 / 13-2-2022 / 20:56:04.60 / 83.31 / 15.63 / 4717.19
 50.070862 /  19.920595 / 227.00 / 1.15 / 9 / 48.71076 / 13-2-2022 / 20:56:04.80 / 83.31 / 15.63 / 4717.19
 50.070862 /  19.920593 / 227.00 / 1.13 / 8 / 48.71076 / 13-2-2022 / 20:56:05.00 / 83.31 / 15.63 / 4717.19
 50.070862 /  19.920591 / 227.00 / 1.11 / 9 / 49.820778 / 13-2-2022 / 20:56:05.20 / 83.31 / 15.63 / 4717.19
 50.070854 /  19.920588 / 227.10 / 1.07 / 9 / 47.600742 / 13-2-2022 / 20:56:06.00 / 83.50 / 15.69 / 4713.75
 50.070854 /  19.920588 / 227.10 / 1.07 / 9 / 47.600742 / 13-2-2022 / 20:56:06.20 / 83.50 / 15.69 / 4713.75
 50.070854 /  19.920586 / 227.10 / 1.07 / 9 / 47.96925 / 13-2-2022 / 20:56:06.40 / 83.50 / 15.69 / 4713.75
 50.070850 /  19.920582 / 227.10 / 1.06 / 9 / 47.96925 / 13-2-2022 / 20:56:06.60 / 83.50 / 15.69 / 4713.75
 50.070850 /  19.920582 / 227.10 / 1.06 / 9 / 49.45227 / 13-2-2022 / 20:56:06.80 / 83.69 / 15.69 / 4710.56
 50.070847 /  19.920574 / 227.10 / 1.04 / 8 / 49.45227 / 13-2-2022 / 20:56:07.60 / 83.69 / 15.69 / 4710.56
 50.070847 /  19.920574 / 227.10 / 1.04 / 8 / 50.189286 / 13-2-2022 / 20:56:07.80 / 83.81 / 15.69 / 4708.69
 50.070847 /  19.920572 / 227.10 / 1.02 / 9 / 49.820778 / 13-2-2022 / 20:56:08.00 / 83.81 / 15.69 / 4708.69
 50.070843 /  19.920570 / 227.10 / 1.02 / 8 / 49.45227 / 13-2-2022 / 20:56:08.20 / 83.81 / 15.69 / 4708.69
 50.070843 /  19.920568 / 227.10 / 1.02 / 9 / 49.820778 / 13-2-2022 / 20:56:08.40 / 83.81 / 15.69 / 4708.69
 50.070835 /  19.920565 / 227.10 / 1.00 / 9 / 48.71076 / 13-2-2022 / 20:56:09.20 / 84.00 / 15.75 / 4705.25
 50.070835 /  19.920563 / 227.10 / 1.00 / 9 / 47.96925 / 13-2-2022 / 20:56:09.40 / 84.00 / 15.75 / 4705.25
 50.070835 /  19.920561 / 227.10 / 0.98 / 9 / 48.71076 / 13-2-2022 / 20:56:09.60 / 84.00 / 15.75 / 4705.25
 50.070835 /  19.920561 / 227.10 / 0.98 / 9 / 47.232234 / 13-2-2022 / 20:56:09.80 / 84.00 / 15.75 / 4705.25
 50.070831 /  19.920561 / 227.10 / 0.94 / 8 / 48.71076 / 13-2-2022 / 20:56:10.20 / 84.13 / 15.75 / 4703.38
 50.070831 /  19.920557 / 227.10 / 0.91 / 8 / 48.71076 / 13-2-2022 / 20:56:11.00 / 84.13 / 15.75 / 4703.38
 50.070831 /  19.920555 / 227.10 / 0.91 / 9 / 49.079268 / 13-2-2022 / 20:56:11.20 / 84.31 / 15.75 / 4699.94
 50.070831 /  19.920555 / 227.10 / 0.89 / 9 / 48.71076 / 13-2-2022 / 20:56:11.40 / 84.31 / 15.75 / 4699.94
 50.070831 /  19.920553 / 227.10 / 0.87 / 9 / 48.71076 / 13-2-2022 / 20:56:11.60 / 84.31 / 15.75 / 4699.94
 50.070831 /  19.920553 / 227.10 / 0.83 / 9 / 48.71076 / 13-2-2022 / 20:56:11.80 / 84.31 / 15.75 / 4699.94
 50.070831 /  19.920551 / 227.10 / 0.78 / 9 / 48.71076 / 13-2-2022 / 20:56:12.60 / 84.50 / 15.81 / 4696.75
 50.070831 /  19.920549 / 227.10 / 0.78 / 9 / 49.079268 / 13-2-2022 / 20:56:12.80 / 84.50 / 15.81 / 4696.75
 50.070827 /  19.920549 / 227.10 / 0.76 / 9 / 49.45227 / 13-2-2022 / 20:56:13.00 / 84.50 / 15.81 / 4696.75
 50.070827 /  19.920549 / 227.10 / 0.76 / 9 / 46.863726 / 13-2-2022 / 20:56:13.20 / 84.50 / 15.81 / 4696.75
 50.070827 /  19.920547 / 227.10 / 0.74 / 9 / 49.079268 / 13-2-2022 / 20:56:13.60 / 84.69 / 15.81 / 4693.56
 50.070827 /  19.920547 / 227.10 / 0.67 / 9 / 48.71076 / 13-2-2022 / 20:56:14.40 / 84.69 / 15.81 / 4693.56
 50.070827 /  19.920546 / 227.10 / 0.65 / 9 / 48.71076 / 13-2-2022 / 20:56:14.60 / 84.81 / 15.81 / 4691.69
 50.070827 /  19.920547 / 227.10 / 0.63 / 9 / 47.232234 / 13-2-2022 / 20:56:14.80 / 84.81 / 15.81 / 4691.69
 50.070824 /  19.920547 / 227.20 / 0.63 / 9 / 49.45227 / 13-2-2022 / 20:56:15.00 / 84.81 / 15.81 / 4691.69
 50.070824 /  19.920547 / 227.20 / 0.61 / 9 / 49.820778 / 13-2-2022 / 20:56:15.20 / 84.81 / 15.81 / 4691.69
 50.070816 /  19.920551 / 227.30 / 0.57 / 9 / 49.079268 / 13-2-2022 / 20:56:16.00 / 85.00 / 15.88 / 4688.25
 50.070816 /  19.920551 / 227.30 / 0.56 / 9 / 49.820778 / 13-2-2022 / 20:56:16.20 / 85.00 / 15.88 / 4688.25
 50.070816 /  19.920551 / 227.30 / 0.56 / 9 / 49.820778 / 13-2-2022 / 20:56:16.40 / 85.00 / 15.88 / 4688.25
 50.070812 /  19.920553 / 227.30 / 0.56 / 9 / 49.079268 / 13-2-2022 / 20:56:16.60 / 85.00 / 15.88 / 4688.25
 50.070812 /  19.920551 / 227.30 / 0.56 / 9 / 49.820778 / 13-2-2022 / 20:56:16.80 / 85.19 / 15.88 / 4685.06
 50.070808 /  19.920553 / 227.40 / 0.54 / 9 / 49.820778 / 13-2-2022 / 20:56:17.60 / 85.19 / 15.88 / 4685.06
 50.070808 /  19.920553 / 227.40 / 0.54 / 9 / 50.557794 / 13-2-2022 / 20:56:17.80 / 85.31 / 15.88 / 4683.19
 50.070808 /  19.920551 / 227.50 / 0.54 / 9 / 49.079268 / 13-2-2022 / 20:56:18.00 / 85.31 / 15.88 / 4683.19
 50.070805 /  19.920551 / 227.50 / 0.54 / 9 / 50.930796 / 13-2-2022 / 20:56:18.20 / 85.31 / 15.88 / 4683.19
 50.070805 /  19.920553 / 227.50 / 0.54 / 9 / 50.930796 / 13-2-2022 / 20:56:18.40 / 85.31 / 15.88 / 4683.19
 50.070801 /  19.920553 / 227.50 / 0.50 / 9 / 50.189286 / 13-2-2022 / 20:56:19.20 / 85.50 / 15.94 / 4679.75
 50.070801 /  19.920553 / 227.50 / 0.50 / 9 / 50.189286 / 13-2-2022 / 20:56:19.40 / 85.50 / 15.94 / 4679.75
 50.070801 /  19.920555 / 227.50 / 0.48 / 9 / 50.930796 / 13-2-2022 / 20:56:19.60 / 85.50 / 15.94 / 4679.75
 50.070801 /  19.920553 / 227.60 / 0.48 / 9 / 49.820778 / 13-2-2022 / 20:56:19.80 / 85.50 / 15.94 / 4679.75
 50.070797 /  19.920553 / 227.60 / 0.48 / 9 / 49.079268 / 13-2-2022 / 20:56:20.20 / 85.69 / 15.94 / 4676.56
 50.070793 /  19.920557 / 227.60 / 0.48 / 9 / 48.71076 / 13-2-2022 / 20:56:21.00 / 85.69 / 15.94 / 4676.56
 50.070793 /  19.920557 / 227.70 / 0.48 / 9 / 48.71076 / 13-2-2022 / 20:56:21.20 / 85.81 / 16.00 / 4674.69
 50.070793 /  19.920557 / 227.70 / 0.48 / 9 / 48.71076 / 13-2-2022 / 20:56:21.40 / 85.81 / 16.00 / 4674.69
 50.070793 /  19.920557 / 227.70 / 0.48 / 9 / 48.342252 / 13-2-2022 / 20:56:21.60 / 85.81 / 16.00 / 4674.69
 50.070793 /  19.920557 / 227.80 / 0.48 / 9 / 48.342252 / 13-2-2022 / 20:56:21.80 / 85.81 / 16.00 / 4674.69
 50.070786 /  19.920561 / 227.80 / 0.48 / 9 / 48.342252 / 13-2-2022 / 20:56:22.60 / 86.00 / 16.00 / 4671.25
 50.070786 /  19.920561 / 227.90 / 0.50 / 9 / 48.342252 / 13-2-2022 / 20:56:22.80 / 86.00 / 16.00 / 4671.25
 50.070782 /  19.920561 / 227.90 / 0.50 / 9 / 48.342252 / 13-2-2022 / 20:56:23.00 / 86.00 / 16.00 / 4671.25
 50.070782 /  19.920563 / 227.90 / 0.52 / 9 / 48.342252 / 13-2-2022 / 20:56:23.20 / 86.00 / 16.00 / 4671.25
 50.070782 /  19.920565 / 227.90 / 0.54 / 9 / 48.342252 / 13-2-2022 / 20:56:23.40 / 86.19 / 16.00 / 4668.06
 50.070778 /  19.920568 / 228.00 / 0.57 / 9 / 49.45227 / 13-2-2022 / 20:56:24.20 / 86.19 / 16.00 / 4668.06
 50.070774 /  19.920568 / 228.00 / 0.57 / 9 / 49.079268 / 13-2-2022 / 20:56:24.40 / 86.31 / 16.00 / 4666.19
 50.070774 /  19.920570 / 228.00 / 0.57 / 9 / 49.45227 / 13-2-2022 / 20:56:24.60 / 86.31 / 16.00 / 4666.19
 50.070774 /  19.920570 / 228.00 / 0.59 / 9 / 45.012198 / 13-2-2022 / 20:56:24.80 / 86.31 / 16.00 / 4666.19
 50.070770 /  19.920572 / 228.10 / 0.59 / 9 / 49.079268 / 13-2-2022 / 20:56:25.00 / 86.31 / 16.00 / 4666.19
 50.070766 /  19.920574 / 228.10 / 0.61 / 9 / 48.342252 / 13-2-2022 / 20:56:25.80 / 86.50 / 16.06 / 4662.75
 50.070766 /  19.920574 / 228.10 / 0.61 / 9 / 48.342252 / 13-2-2022 / 20:56:26.00 / 86.50 / 16.06 / 4662.75
 50.070766 /  19.920576 / 228.20 / 0.61 / 9 / 48.342252 / 13-2-2022 / 20:56:26.20 / 86.50 / 16.06 / 4662.75
 50.070766 /  19.920578 / 228.20 / 0.61 / 9 / 47.96925 / 13-2-2022 / 20:56:26.40 / 86.50 / 16.06 / 4662.75
 50.070763 /  19.920578 / 228.20 / 0.61 / 9 / 47.600742 / 13-2-2022 / 20:56:26.80 / 86.69 / 16.06 / 4659.56
 50.070759 /  19.920582 / 228.30 / 0.63 / 9 / 47.96925 / 13-2-2022 / 20:56:27.60 / 86.69 / 16.06 / 4659.56
 50.070759 /  19.920584 / 228.30 / 0.63 / 9 / 48.71076 / 13-2-2022 / 20:56:27.80 / 86.81 / 16.06 / 4657.69
 50.070759 /  19.920584 / 228.40 / 0.63 / 9 / 48.71076 / 13-2-2022 / 20:56:28.00 / 86.81 / 16.06 / 4657.69
 50.070755 /  19.920586 / 228.40 / 0.65 / 9 / 48.71076 / 13-2-2022 / 20:56:28.20 / 86.81 / 16.06 / 4657.69
 50.070755 /  19.920586 / 228.40 / 0.65 / 9 / 49.820778 / 13-2-2022 / 20:56:28.40 / 86.81 / 16.06 / 4657.69
 50.070751 /  19.920588 / 228.40 / 0.69 / 9 / 49.45227 / 13-2-2022 / 20:56:29.20 / 87.00 / 16.13 / 4654.25
 50.070751 /  19.920588 / 228.50 / 0.69 / 9 / 49.45227 / 13-2-2022 / 20:56:29.40 / 87.00 / 16.13 / 4654.25
 50.070747 /  19.920588 / 228.50 / 0.70 / 9 / 49.820778 / 13-2-2022 / 20:56:29.60 / 87.00 / 16.13 / 4654.25
 50.070747 /  19.920591 / 228.50 / 0.70 / 9 / 49.079268 / 13-2-2022 / 20:56:29.80 / 87.00 / 16.13 / 4654.25
 50.070747 /  19.920591 / 228.50 / 0.72 / 9 / 49.45227 / 13-2-2022 / 20:56:30.00 / 87.00 / 16.13 / 4654.25
 50.070744 /  19.920595 / 228.60 / 0.74 / 9 / 47.600742 / 13-2-2022 / 20:56:30.80 / 87.19 / 16.13 / 4651.06
 50.070744 /  19.920597 / 228.70 / 0.74 / 9 / 49.079268 / 13-2-2022 / 20:56:31.00 / 87.19 / 16.13 / 4651.06
 50.070740 /  19.920597 / 228.70 / 0.76 / 9 / 49.45227 / 13-2-2022 / 20:56:31.20 / 87.19 / 16.13 / 4651.06
 50.070740 /  19.920599 / 228.70 / 0.76 / 9 / 49.820778 / 13-2-2022 / 20:56:31.40 / 87.19 / 16.13 / 4651.06
 50.070740 /  19.920601 / 228.70 / 0.76 / 9 / 49.820778 / 13-2-2022 / 20:56:31.60 / 87.38 / 16.19 / 4647.88
 50.070736 /  19.920605 / 228.80 / 0.78 / 9 / 50.189286 / 13-2-2022 / 20:56:32.40 / 87.38 / 16.19 / 4647.88
 50.070732 /  19.920605 / 228.80 / 0.78 / 9 / 50.557794 / 13-2-2022 / 20:56:32.60 / 87.56 / 16.19 / 4644.69
 50.070732 /  19.920605 / 228.80 / 0.80 / 9 / 48.71076 / 13-2-2022 / 20:56:32.80 / 87.56 / 16.19 / 4644.69
 50.070732 /  19.920607 / 228.80 / 0.80 / 9 / 48.71076 / 13-2-2022 / 20:56:33.00 / 87.56 / 16.19 / 4644.69
 50.070732 /  19.920607 / 228.90 / 0.80 / 9 / 48.71076 / 13-2-2022 / 20:56:33.20 / 87.56 / 16.19 / 4644.69
 50.070728 /  19.920612 / 228.90 / 0.81 / 9 / 47.600742 / 13-2-2022 / 20:56:34.00 / 87.69 / 16.25 / 4642.81
 50.070728 /  19.920612 / 228.90 / 0.81 / 9 / 47.96925 / 13-2-2022 / 20:56:34.20 / 87.69 / 16.25 / 4642.81
 50.070728 /  19.920612 / 228.90 / 0.81 / 9 / 47.96925 / 13-2-2022 / 20:56:34.40 / 87.69 / 16.25 / 4642.81
 50.070728 /  19.920614 / 229.00 / 0.81 / 9 / 46.863726 / 13-2-2022 / 20:56:34.60 / 87.69 / 16.25 / 4642.81
 50.070728 /  19.920618 / 229.00 / 0.81 / 9 / 47.96925 / 13-2-2022 / 20:56:35.00 / 87.88 / 16.25 / 4639.38
 50.070724 /  19.920622 / 229.10 / 0.80 / 9 / 48.71076 / 13-2-2022 / 20:56:35.80 / 87.88 / 16.25 / 4639.38
 50.070724 /  19.920624 / 229.10 / 0.80 / 9 / 48.342252 / 13-2-2022 / 20:56:36.00 / 88.00 / 16.25 / 4637.50
 50.070724 /  19.920624 / 229.10 / 0.80 / 9 / 48.342252 / 13-2-2022 / 20:56:36.20 / 88.00 / 16.25 / 4637.50
 50.070724 /  19.920626 / 229.20 / 0.80 / 9 / 48.71076 / 13-2-2022 / 20:56:36.40 / 88.00 / 16.25 / 4637.50
 50.070724 /  19.920626 / 229.20 / 0.78 / 9 / 47.600742 / 13-2-2022 / 20:56:36.60 / 88.00 / 16.25 / 4637.50
 50.070724 /  19.920630 / 229.30 / 0.76 / 9 / 48.71076 / 13-2-2022 / 20:56:37.40 / 88.19 / 16.31 / 4634.06
 50.070724 /  19.920630 / 229.30 / 0.76 / 9 / 48.71076 / 13-2-2022 / 20:56:37.60 / 88.19 / 16.31 / 4634.06
 50.070724 /  19.920631 / 229.30 / 0.76 / 9 / 49.079268 / 13-2-2022 / 20:56:37.80 / 88.19 / 16.31 / 4634.06
 50.070724 /  19.920631 / 229.30 / 0.74 / 9 / 49.079268 / 13-2-2022 / 20:56:38.00 / 88.19 / 16.31 / 4634.06
 50.070724 /  19.920633 / 229.30 / 0.74 / 9 / 49.079268 / 13-2-2022 / 20:56:38.20 / 88.38 / 16.31 / 4630.88
 50.070721 /  19.920639 / 229.40 / 0.72 / 9 / 49.079268 / 13-2-2022 / 20:56:39.00 / 88.38 / 16.31 / 4630.88
 50.070721 /  19.920639 / 229.40 / 0.72 / 9 / 49.079268 / 13-2-2022 / 20:56:39.20 / 88.56 / 16.31 / 4627.69
 50.070721 /  19.920639 / 229.50 / 0.72 / 9 / 48.71076 / 13-2-2022 / 20:56:39.40 / 88.56 / 16.31 / 4627.69
 50.070721 /  19.920641 / 229.50 / 0.70 / 9 / 48.71076 / 13-2-2022 / 20:56:39.60 / 88.56 / 16.31 / 4627.69
 50.070721 /  19.920643 / 229.50 / 0.70 / 9 / 48.71076 / 13-2-2022 / 20:56:39.80 / 88.56 / 16.31 / 4627.69
 50.070721 /  19.920650 / 229.60 / 0.70 / 9 / 48.71076 / 13-2-2022 / 20:56:40.80 / 88.69 / 16.38 / 4625.81
 50.070721 /  19.920652 / 229.60 / 0.69 / 9 / 48.342252 / 13-2-2022 / 20:56:41.00 / 88.69 / 16.38 / 4625.81
 50.070724 /  19.920652 / 229.60 / 0.69 / 9 / 47.96925 / 13-2-2022 / 20:56:41.20 / 88.69 / 16.38 / 4625.81
 50.070724 /  19.920652 / 229.70 / 0.69 / 9 / 48.342252 / 13-2-2022 / 20:56:41.40 / 88.69 / 16.38 / 4625.81
 50.070724 /  19.920654 / 229.70 / 0.69 / 9 / 48.342252 / 13-2-2022 / 20:56:41.60 / 88.88 / 16.38 / 4622.38
 50.070728 /  19.920658 / 229.70 / 0.65 / 9 / 48.342252 / 13-2-2022 / 20:56:42.40 / 88.88 / 16.38 / 4622.38
 50.070728 /  19.920658 / 229.70 / 0.63 / 9 / 48.71076 / 13-2-2022 / 20:56:42.60 / 89.00 / 16.38 / 4620.50
 50.070728 /  19.920658 / 229.70 / 0.63 / 9 / 49.079268 / 13-2-2022 / 20:56:42.80 / 89.00 / 16.38 / 4620.50
 50.070728 /  19.920660 / 229.80 / 0.61 / 9 / 49.079268 / 13-2-2022 / 20:56:43.00 / 89.00 / 16.38 / 4620.50
 50.070728 /  19.920660 / 229.80 / 0.59 / 9 / 48.71076 / 13-2-2022 / 20:56:43.20 / 89.00 / 16.38 / 4620.50
 50.070732 /  19.920664 / 229.80 / 0.57 / 9 / 49.45227 / 13-2-2022 / 20:56:44.00 / 89.13 / 16.44 / 4618.38
 50.070736 /  19.920666 / 229.80 / 0.57 / 9 / 51.299304 / 13-2-2022 / 20:56:44.20 / 89.13 / 16.44 / 4618.38
 50.070736 /  19.920666 / 229.80 / 0.57 / 9 / 48.342252 / 13-2-2022 / 20:56:44.40 / 89.13 / 16.44 / 4618.38
 50.070736 /  19.920666 / 229.80 / 0.57 / 9 / 49.820778 / 13-2-2022 / 20:56:44.60 / 89.13 / 16.44 / 4618.38
 50.070740 /  19.920670 / 229.80 / 0.57 / 9 / 49.45227 / 13-2-2022 / 20:56:45.00 / 89.31 / 16.44 / 4614.94
 50.070744 /  19.920673 / 229.80 / 0.57 / 9 / 49.079268 / 13-2-2022 / 20:56:45.80 / 89.31 / 16.44 / 4614.94
 50.070744 /  19.920673 / 229.80 / 0.57 / 9 / 49.079268 / 13-2-2022 / 20:56:46.00 / 89.50 / 16.44 / 4611.75
 50.070747 /  19.920673 / 229.80 / 0.59 / 9 / 49.45227 / 13-2-2022 / 20:56:46.20 / 89.50 / 16.44 / 4611.75
 50.070747 /  19.920675 / 229.80 / 0.59 / 9 / 49.079268 / 13-2-2022 / 20:56:46.40 / 89.50 / 16.44 / 4611.75
 50.070751 /  19.920675 / 229.80 / 0.59 / 9 / 47.600742 / 13-2-2022 / 20:56:46.60 / 89.50 / 16.44 / 4611.75
 50.070755 /  19.920677 / 229.80 / 0.57 / 9 / 48.342252 / 13-2-2022 / 20:56:47.40 / 89.63 / 16.50 / 4609.88
 50.070755 /  19.920679 / 229.70 / 0.57 / 9 / 47.232234 / 13-2-2022 / 20:56:47.60 / 89.63 / 16.50 / 4609.88
 50.070755 /  19.920679 / 229.70 / 0.57 / 9 / 48.342252 / 13-2-2022 / 20:56:47.80 / 89.63 / 16.50 / 4609.88
 50.070755 /  19.920681 / 229.70 / 0.57 / 9 / 47.232234 / 13-2-2022 / 20:56:48.00 / 89.63 / 16.50 / 4609.88
 50.070759 /  19.920681 / 229.80 / 0.57 / 9 / 48.342252 / 13-2-2022 / 20:56:48.20 / 89.63 / 16.50 / 4609.88
 50.070763 /  19.920687 / 229.70 / 0.59 / 9 / 47.600742 / 13-2-2022 / 20:56:49.00 / 89.81 / 16.50 / 4606.44
 50.070766 /  19.920687 / 229.70 / 0.61 / 9 / 47.96925 / 13-2-2022 / 20:56:49.20 / 89.81 / 16.50 / 4606.44
 50.070766 /  19.920689 / 229.70 / 0.61 / 9 / 49.079268 / 13-2-2022 / 20:56:49.40 / 89.81 / 16.50 / 4606.44
 50.070766 /  19.920689 / 229.70 / 0.61 / 9 / 47.600742 / 13-2-2022 / 20:56:49.60 / 89.81 / 16.50 / 4606.44
 50.070766 /  19.920692 / 229.70 / 0.61 / 9 / 49.079268 / 13-2-2022 / 20:56:49.80 / 90.06 / 16.50 / 4601.94
 50.070774 /  19.920698 / 229.70 / 0.65 / 9 / 48.71076 / 13-2-2022 / 20:56:50.60 / 90.06 / 16.50 / 4601.94
 50.070774 /  19.920702 / 229.70 / 0.67 / 9 / 47.96925 / 13-2-2022 / 20:56:51.00 / 90.19 / 16.56 / 4600.31
 50.070778 /  19.920704 / 229.70 / 0.69 / 9 / 49.079268 / 13-2-2022 / 20:56:51.20 / 90.19 / 16.56 / 4600.31
 50.070778 /  19.920704 / 229.70 / 0.69 / 9 / 48.71076 / 13-2-2022 / 20:56:51.40 / 90.19 / 16.56 / 4600.31
 50.070782 /  19.920706 / 229.70 / 0.70 / 9 / 49.079268 / 13-2-2022 / 20:56:51.60 / 90.19 / 16.56 / 4600.31
 50.070786 /  19.920710 / 229.70 / 0.76 / 9 / 47.600742 / 13-2-2022 / 20:56:52.40 / 90.31 / 16.63 / 4598.19
 50.070789 /  19.920710 / 229.70 / 0.78 / 9 / 49.45227 / 13-2-2022 / 20:56:52.60 / 90.31 / 16.63 / 4598.19
 50.070793 /  19.920712 / 229.70 / 0.78 / 9 / 50.557794 / 13-2-2022 / 20:56:52.80 / 90.31 / 16.63 / 4598.19
 50.070793 /  19.920712 / 229.70 / 0.80 / 9 / 50.557794 / 13-2-2022 / 20:56:53.00 / 90.31 / 16.63 / 4598.19
 50.070793 /  19.920713 / 229.70 / 0.80 / 9 / 50.557794 / 13-2-2022 / 20:56:53.20 / 90.50 / 16.63 / 4594.75
 50.070797 /  19.920721 / 229.70 / 0.83 / 9 / 50.189286 / 13-2-2022 / 20:56:54.00 / 90.50 / 16.63 / 4594.75
 50.070801 /  19.920721 / 229.70 / 0.83 / 9 / 51.667812 / 13-2-2022 / 20:56:54.20 / 90.69 / 16.63 / 4591.56
 50.070801 /  19.920723 / 229.70 / 0.85 / 9 / 50.557794 / 13-2-2022 / 20:56:54.40 / 90.69 / 16.63 / 4591.56
 50.070801 /  19.920725 / 229.70 / 0.85 / 9 / 50.930796 / 13-2-2022 / 20:56:54.60 / 90.69 / 16.63 / 4591.56
 50.070801 /  19.920725 / 229.70 / 0.85 / 9 / 49.820778 / 13-2-2022 / 20:56:54.80 / 90.69 / 16.63 / 4591.56
 50.070808 /  19.920729 / 229.60 / 0.83 / 9 / 50.557794 / 13-2-2022 / 20:56:55.60 / 90.81 / 16.69 / 4589.69
 50.070808 /  19.920729 / 229.60 / 0.81 / 9 / 50.557794 / 13-2-2022 / 20:56:55.80 / 90.81 / 16.69 / 4589.69
 50.070808 /  19.920731 / 229.60 / 0.80 / 9 / 50.557794 / 13-2-2022 / 20:56:56.00 / 90.81 / 16.69 / 4589.69
 50.070808 /  19.920731 / 229.60 / 0.78 / 9 / 50.557794 / 13-2-2022 / 20:56:56.20 / 90.81 / 16.69 / 4589.69
 50.070808 /  19.920731 / 229.60 / 0.76 / 9 / 50.557794 / 13-2-2022 / 20:56:56.60 / 91.00 / 16.69 / 4586.25
 50.070812 /  19.920732 / 229.60 / 0.74 / 9 / 50.930796 / 13-2-2022 / 20:56:57.40 / 91.00 / 16.69 / 4586.25
 50.070812 /  19.920732 / 229.60 / 0.74 / 9 / 50.930796 / 13-2-2022 / 20:56:57.60 / 91.13 / 16.69 / 4584.38
 50.070812 /  19.920732 / 229.60 / 0.72 / 9 / 50.930796 / 13-2-2022 / 20:56:57.80 / 91.13 / 16.69 / 4584.38
 50.070816 /  19.920732 / 229.60 / 0.72 / 9 / 51.299304 / 13-2-2022 / 20:56:58.00 / 91.13 / 16.69 / 4584.38
 50.070816 /  19.920734 / 229.60 / 0.74 / 9 / 49.45227 / 13-2-2022 / 20:56:58.20 / 91.13 / 16.69 / 4584.38
 50.070820 /  19.920734 / 229.50 / 0.74 / 9 / 49.45227 / 13-2-2022 / 20:56:59.00 / 91.25 / 16.75 / 4582.25
 50.070820 /  19.920736 / 229.50 / 0.76 / 9 / 47.96925 / 13-2-2022 / 20:56:59.20 / 91.25 / 16.75 / 4582.25
 50.070820 /  19.920736 / 229.50 / 0.76 / 9 / 49.820778 / 13-2-2022 / 20:56:59.40 / 91.25 / 16.75 / 4582.25
 50.070820 /  19.920736 / 229.50 / 0.76 / 9 / 50.189286 / 13-2-2022 / 20:56:59.60 / 91.25 / 16.75 / 4582.25
 50.070824 /  19.920738 / 229.50 / 0.74 / 9 / 49.820778 / 13-2-2022 / 20:57:00.00 / 91.50 / 16.75 / 4577.50
 50.070824 /  19.920738 / 229.40 / 0.72 / 9 / 49.820778 / 13-2-2022 / 20:57:00.80 / 91.50 / 16.75 / 4577.50
 50.070827 /  19.920738 / 229.40 / 0.70 / 9 / 49.820778 / 13-2-2022 / 20:57:01.00 / 91.63 / 16.81 / 4575.88
 50.070827 /  19.920738 / 229.40 / 0.69 / 9 / 49.820778 / 13-2-2022 / 20:57:01.20 / 91.63 / 16.81 / 4575.88
 50.070827 /  19.920740 / 229.40 / 0.69 / 9 / 49.820778 / 13-2-2022 / 20:57:01.40 / 91.63 / 16.81 / 4575.88
 50.070827 /  19.920740 / 229.40 / 0.67 / 9 / 49.820778 / 13-2-2022 / 20:57:01.60 / 91.63 / 16.81 / 4575.88
 50.070827 /  19.920742 / 229.40 / 0.65 / 9 / 48.342252 / 13-2-2022 / 20:57:02.40 / 91.75 / 16.81 / 4573.75
 50.070827 /  19.920742 / 229.40 / 0.65 / 9 / 48.342252 / 13-2-2022 / 20:57:02.60 / 91.75 / 16.81 / 4573.75
 50.070831 /  19.920742 / 229.40 / 0.65 / 9 / 48.342252 / 13-2-2022 / 20:57:02.80 / 91.75 / 16.81 / 4573.75
 50.070831 /  19.920742 / 229.30 / 0.63 / 9 / 45.012198 / 13-2-2022 / 20:57:03.00 / 91.75 / 16.81 / 4573.75
 50.070831 /  19.920744 / 229.30 / 0.63 / 9 / 47.96925 / 13-2-2022 / 20:57:03.40 / 91.94 / 16.81 / 4570.31
 50.070831 /  19.920744 / 229.30 / 0.59 / 9 / 48.71076 / 13-2-2022 / 20:57:04.20 / 91.94 / 16.81 / 4570.31
 50.070831 /  19.920744 / 229.30 / 0.59 / 9 / 48.71076 / 13-2-2022 / 20:57:04.40 / 92.06 / 16.88 / 4568.44
 50.070831 /  19.920744 / 229.30 / 0.57 / 9 / 48.71076 / 13-2-2022 / 20:57:04.60 / 92.06 / 16.88 / 4568.44
 50.070835 /  19.920744 / 229.30 / 0.57 / 9 / 49.45227 / 13-2-2022 / 20:57:04.80 / 92.06 / 16.88 / 4568.44
 50.070835 /  19.920744 / 229.30 / 0.56 / 9 / 48.342252 / 13-2-2022 / 20:57:05.00 / 92.06 / 16.88 / 4568.44
 50.070835 /  19.920746 / 229.30 / 0.56 / 9 / 47.96925 / 13-2-2022 / 20:57:05.80 / 92.25 / 16.88 / 4565.00
 50.070835 /  19.920746 / 229.30 / 0.56 / 9 / 48.342252 / 13-2-2022 / 20:57:06.00 / 92.25 / 16.88 / 4565.00
 50.070835 /  19.920746 / 229.30 / 0.57 / 9 / 48.71076 / 13-2-2022 / 20:57:06.20 / 92.25 / 16.88 / 4565.00
 50.070835 /  19.920746 / 229.30 / 0.57 / 8 / 48.71076 / 13-2-2022 / 20:57:06.40 / 92.25 / 16.88 / 4565.00
 50.070835 /  19.920746 / 229.30 / 0.59 / 7 / 48.342252 / 13-2-2022 / 20:57:06.60 / 92.38 / 16.88 / 4563.13
 50.070835 /  19.920746 / 229.30 / 0.65 / 7 / 49.820778 / 13-2-2022 / 20:57:07.40 / 92.38 / 16.88 / 4563.13
 50.070835 /  19.920746 / 229.30 / 0.65 / 7 / 49.079268 / 13-2-2022 / 20:57:07.60 / 92.56 / 16.94 / 4559.69
 50.070835 /  19.920746 / 229.30 / 0.65 / 7 / 48.342252 / 13-2-2022 / 20:57:07.80 / 92.56 / 16.94 / 4559.69
 50.070839 /  19.920746 / 229.30 / 0.65 / 7 / 49.45227 / 13-2-2022 / 20:57:08.00 / 92.56 / 16.94 / 4559.69
 50.070839 /  19.920746 / 229.30 / 0.65 / 7 / 49.079268 / 13-2-2022 / 20:57:08.20 / 92.56 / 16.94 / 4559.69
 50.070839 /  19.920746 / 229.30 / 0.67 / 7 / 49.820778 / 13-2-2022 / 20:57:09.00 / 92.69 / 16.94 / 4557.81
 50.070839 /  19.920746 / 229.30 / 0.67 / 7 / 49.820778 / 13-2-2022 / 20:57:09.20 / 92.69 / 16.94 / 4557.81
 50.070839 /  19.920746 / 229.30 / 0.67 / 7 / 49.820778 / 13-2-2022 / 20:57:09.40 / 92.69 / 16.94 / 4557.81
 50.070839 /  19.920746 / 229.30 / 0.67 / 7 / 50.189286 / 13-2-2022 / 20:57:09.60 / 92.69 / 16.94 / 4557.81
 50.070843 /  19.920746 / 229.30 / 0.63 / 7 / 49.820778 / 13-2-2022 / 20:57:10.00 / 92.88 / 17.00 / 4554.38
 50.070843 /  19.920746 / 229.30 / 0.59 / 7 / 50.189286 / 13-2-2022 / 20:57:10.80 / 92.88 / 17.00 / 4554.38
 50.070843 /  19.920746 / 229.30 / 0.56 / 7 / 49.079268 / 13-2-2022 / 20:57:11.00 / 93.00 / 17.00 / 4552.50
 50.070843 /  19.920746 / 229.30 / 0.56 / 7 / 50.189286 / 13-2-2022 / 20:57:11.20 / 93.00 / 17.00 / 4552.50
 50.070843 /  19.920746 / 229.30 / 0.54 / 7 / 49.820778 / 13-2-2022 / 20:57:11.40 / 93.00 / 17.00 / 4552.50
 50.070843 /  19.920746 / 229.30 / 0.52 / 7 / 49.820778 / 13-2-2022 / 20:57:11.60 / 93.00 / 17.00 / 4552.50
 50.070843 /  19.920746 / 229.30 / 0.46 / 7 / 50.189286 / 13-2-2022 / 20:57:12.40 / 93.13 / 17.00 / 4550.38
 50.070847 /  19.920746 / 229.30 / 0.44 / 7 / 50.189286 / 13-2-2022 / 20:57:12.60 / 93.13 / 17.00 / 4550.38
 50.070847 /  19.920746 / 229.30 / 0.44 / 7 / 50.189286 / 13-2-2022 / 20:57:12.80 / 93.13 / 17.00 / 4550.38
 50.070847 /  19.920746 / 229.30 / 0.43 / 7 / 50.189286 / 13-2-2022 / 20:57:13.00 / 93.13 / 17.00 / 4550.38
 50.070847 /  19.920746 / 229.30 / 0.43 / 7 / 49.820778 / 13-2-2022 / 20:57:13.40 / 93.31 / 17.06 / 4546.94
 50.070847 /  19.920746 / 229.30 / 0.43 / 7 / 50.189286 / 13-2-2022 / 20:57:14.20 / 93.31 / 17.06 / 4546.94
 50.070847 /  19.920746 / 229.30 / 0.43 / 7 / 49.820778 / 13-2-2022 / 20:57:14.40 / 93.50 / 17.06 / 4543.75
 50.070847 /  19.920746 / 229.30 / 0.43 / 7 / 49.820778 / 13-2-2022 / 20:57:14.60 / 93.50 / 17.06 / 4543.75
 50.070847 /  19.920746 / 229.30 / 0.43 / 7 / 48.71076 / 13-2-2022 / 20:57:14.80 / 93.50 / 17.06 / 4543.75
 50.070847 /  19.920744 / 229.30 / 0.43 / 7 / 49.079268 / 13-2-2022 / 20:57:15.00 / 93.50 / 17.06 / 4543.75
 50.070847 /  19.920744 / 229.30 / 0.44 / 7 / 48.71076 / 13-2-2022 / 20:57:15.80 / 93.63 / 17.06 / 4541.88
 50.070847 /  19.920744 / 229.30 / 0.46 / 7 / 49.079268 / 13-2-2022 / 20:57:16.00 / 93.63 / 17.06 / 4541.88
 50.070847 /  19.920744 / 229.30 / 0.44 / 7 / 49.45227 / 13-2-2022 / 20:57:16.20 / 93.63 / 17.06 / 4541.88
 50.070847 /  19.920744 / 229.30 / 0.44 / 7 / 50.930796 / 13-2-2022 / 20:57:16.40 / 93.63 / 17.06 / 4541.88
 50.070847 /  19.920744 / 229.30 / 0.44 / 7 / 49.079268 / 13-2-2022 / 20:57:16.60 / 93.63 / 17.06 / 4541.88
 50.070850 /  19.920742 / 229.30 / 0.46 / 7 / 48.342252 / 13-2-2022 / 20:57:17.40 / 93.81 / 17.13 / 4538.44
 50.070850 /  19.920742 / 229.30 / 0.46 / 7 / 49.820778 / 13-2-2022 / 20:57:17.60 / 93.81 / 17.13 / 4538.44
 50.070850 /  19.920742 / 229.30 / 0.48 / 7 / 48.71076 / 13-2-2022 / 20:57:17.80 / 93.81 / 17.13 / 4538.44
 50.070850 /  19.920742 / 229.30 / 0.50 / 7 / 48.342252 / 13-2-2022 / 20:57:18.00 / 93.81 / 17.13 / 4538.44
 50.070850 /  19.920742 / 229.30 / 0.50 / 7 / 48.342252 / 13-2-2022 / 20:57:18.20 / 94.00 / 17.13 / 4535.25
 50.070850 /  19.920740 / 229.30 / 0.52 / 7 / 49.45227 / 13-2-2022 / 20:57:19.00 / 94.00 / 17.13 / 4535.25
 50.070850 /  19.920740 / 229.30 / 0.52 / 7 / 48.71076 / 13-2-2022 / 20:57:19.20 / 94.13 / 17.19 / 4533.38
 50.070850 /  19.920740 / 229.30 / 0.54 / 7 / 49.079268 / 13-2-2022 / 20:57:19.40 / 94.13 / 17.19 / 4533.38
 50.070850 /  19.920740 / 229.30 / 0.54 / 7 / 49.820778 / 13-2-2022 / 20:57:19.60 / 94.13 / 17.19 / 4533.38
 50.070850 /  19.920740 / 229.30 / 0.56 / 7 / 49.079268 / 13-2-2022 / 20:57:19.80 / 94.13 / 17.19 / 4533.38
 50.070854 /  19.920738 / 229.30 / 0.59 / 7 / 49.45227 / 13-2-2022 / 20:57:20.60 / 94.25 / 17.19 / 4531.25
 50.070854 /  19.920738 / 229.30 / 0.61 / 7 / 48.342252 / 13-2-2022 / 20:57:20.80 / 94.25 / 17.19 / 4531.25
 50.070854 /  19.920738 / 229.30 / 0.63 / 7 / 48.71076 / 13-2-2022 / 20:57:21.00 / 94.25 / 17.19 / 4531.25
 50.070854 /  19.920736 / 229.30 / 0.63 / 7 / 49.45227 / 13-2-2022 / 20:57:21.20 / 94.25 / 17.19 / 4531.25
 50.070854 /  19.920736 / 229.30 / 0.63 / 7 / 49.45227 / 13-2-2022 / 20:57:21.60 / 94.50 / 17.25 / 4526.50
 50.070854 /  19.920738 / 229.30 / 0.63 / 8 / 49.820778 / 13-2-2022 / 20:57:22.20 / 94.50 / 17.25 / 4526.50
 50.070854 /  19.920738 / 229.30 / 0.61 / 8 / 49.45227 / 13-2-2022 / 20:57:22.60 / 94.63 / 17.25 / 4524.88
 50.070850 /  19.920740 / 229.20 / 0.59 / 8 / 51.299304 / 13-2-2022 / 20:57:22.80 / 94.63 / 17.25 / 4524.88
 50.070850 /  19.920742 / 229.20 / 0.59 / 8 / 50.930796 / 13-2-2022 / 20:57:23.00 / 94.63 / 17.25 / 4524.88
 50.070850 /  19.920744 / 229.20 / 0.57 / 8 / 51.299304 / 13-2-2022 / 20:57:23.20 / 94.63 / 17.25 / 4524.88
 50.070847 /  19.920746 / 229.20 / 0.50 / 8 / 50.189286 / 13-2-2022 / 20:57:24.00 / 94.75 / 17.25 / 4522.75
 50.070847 /  19.920746 / 229.20 / 0.48 / 8 / 50.189286 / 13-2-2022 / 20:57:24.20 / 94.75 / 17.25 / 4522.75
 50.070843 /  19.920746 / 229.20 / 0.46 / 8 / 49.079268 / 13-2-2022 / 20:57:24.40 / 94.75 / 17.25 / 4522.75
 50.070843 /  19.920746 / 229.20 / 0.44 / 8 / 49.45227 / 13-2-2022 / 20:57:24.60 / 94.75 / 17.25 / 4522.75
 50.070843 /  19.920746 / 229.20 / 0.41 / 8 / 49.079268 / 13-2-2022 / 20:57:25.00 / 94.94 / 17.25 / 4519.31
 50.070839 /  19.920746 / 229.10 / 0.41 / 8 / 48.342252 / 13-2-2022 / 20:57:25.80 / 95.06 / 17.31 / 4517.44
 50.070839 /  19.920746 / 229.10 / 0.35 / 8 / 48.71076 / 13-2-2022 / 20:57:26.00 / 95.06 / 17.31 / 4517.44
 50.070839 /  19.920746 / 229.10 / 0.33 / 8 / 48.71076 / 13-2-2022 / 20:57:26.20 / 95.06 / 17.31 / 4517.44
 50.070839 /  19.920746 / 229.10 / 0.33 / 8 / 47.96925 / 13-2-2022 / 20:57:26.40 / 95.06 / 17.31 / 4517.44
 50.070839 /  19.920746 / 229.10 / 0.33 / 8 / 48.71076 / 13-2-2022 / 20:57:26.60 / 95.06 / 17.31 / 4517.44
 50.070835 /  19.920744 / 229.10 / 0.31 / 8 / 48.71076 / 13-2-2022 / 20:57:27.40 / 95.19 / 17.31 / 4515.31
 50.070839 /  19.920742 / 229.10 / 0.31 / 8 / 49.079268 / 13-2-2022 / 20:57:27.60 / 95.19 / 17.31 / 4515.31
 50.070835 /  19.920742 / 229.10 / 0.33 / 8 / 49.079268 / 13-2-2022 / 20:57:27.80 / 95.19 / 17.31 / 4515.31
 50.070835 /  19.920742 / 229.10 / 0.33 / 8 / 49.079268 / 13-2-2022 / 20:57:28.00 / 95.19 / 17.31 / 4515.31
 50.070835 /  19.920742 / 229.10 / 0.33 / 8 / 49.079268 / 13-2-2022 / 20:57:28.20 / 95.19 / 17.31 / 4515.31
 50.070835 /  19.920736 / 229.10 / 0.33 / 8 / 49.820778 / 13-2-2022 / 20:57:29.00 / 95.38 / 17.38 / 4511.88
 50.070835 /  19.920736 / 229.10 / 0.33 / 8 / 49.079268 / 13-2-2022 / 20:57:29.20 / 95.38 / 17.38 / 4511.88
 50.070835 /  19.920734 / 229.10 / 0.33 / 8 / 49.079268 / 13-2-2022 / 20:57:29.40 / 95.38 / 17.38 / 4511.88
 50.070835 /  19.920734 / 229.10 / 0.33 / 8 / 49.820778 / 13-2-2022 / 20:57:29.60 / 95.38 / 17.38 / 4511.88
 50.070839 /  19.920732 / 229.10 / 0.35 / 8 / 50.557794 / 13-2-2022 / 20:57:30.00 / 95.56 / 17.38 / 4508.69
 50.070839 /  19.920731 / 229.20 / 0.35 / 8 / 50.557794 / 13-2-2022 / 20:57:30.60 / 95.75 / 17.44 / 4505.50
 50.070839 /  19.920729 / 229.20 / 0.39 / 8 / 50.189286 / 13-2-2022 / 20:57:31.00 / 95.75 / 17.44 / 4505.50
 50.070839 /  19.920727 / 229.20 / 0.39 / 8 / 49.820778 / 13-2-2022 / 20:57:31.20 / 95.75 / 17.44 / 4505.50
 50.070839 /  19.920727 / 229.20 / 0.39 / 8 / 50.557794 / 13-2-2022 / 20:57:31.40 / 95.75 / 17.44 / 4505.50
 50.070839 /  19.920727 / 229.20 / 0.39 / 8 / 50.189286 / 13-2-2022 / 20:57:31.60 / 95.75 / 17.44 / 4505.50
 50.070839 /  19.920725 / 229.20 / 0.37 / 8 / 50.930796 / 13-2-2022 / 20:57:32.40 / 95.88 / 17.44 / 4503.63
 50.070839 /  19.920725 / 229.20 / 0.35 / 8 / 51.667812 / 13-2-2022 / 20:57:32.60 / 95.88 / 17.44 / 4503.63
 50.070839 /  19.920725 / 229.20 / 0.35 / 8 / 49.820778 / 13-2-2022 / 20:57:32.80 / 95.88 / 17.44 / 4503.63
 50.070839 /  19.920727 / 229.20 / 0.33 / 8 / 49.820778 / 13-2-2022 / 20:57:33.00 / 95.88 / 17.44 / 4503.63
 50.070835 /  19.920729 / 229.20 / 0.31 / 8 / 47.96925 / 13-2-2022 / 20:57:33.40 / 96.06 / 17.50 / 4500.19
 50.070835 /  19.920727 / 229.30 / 0.28 / 8 / 47.232234 / 13-2-2022 / 20:57:34.20 / 96.06 / 17.50 / 4500.19
 50.070835 /  19.920727 / 229.30 / 0.28 / 8 / 47.96925 / 13-2-2022 / 20:57:34.40 / 96.25 / 17.50 / 4497.00
 50.070835 /  19.920727 / 229.30 / 0.28 / 8 / 49.079268 / 13-2-2022 / 20:57:34.60 / 96.25 / 17.50 / 4497.00
 50.070835 /  19.920727 / 229.30 / 0.28 / 8 / 48.342252 / 13-2-2022 / 20:57:34.80 / 96.25 / 17.50 / 4497.00
 50.070835 /  19.920727 / 229.30 / 0.28 / 8 / 47.232234 / 13-2-2022 / 20:57:35.00 / 96.25 / 17.50 / 4497.00
 50.070835 /  19.920727 / 229.40 / 0.26 / 8 / 48.342252 / 13-2-2022 / 20:57:35.80 / 96.38 / 17.50 / 4495.13
 50.070831 /  19.920725 / 229.40 / 0.24 / 8 / 48.71076 / 13-2-2022 / 20:57:36.00 / 96.38 / 17.50 / 4495.13
 50.070831 /  19.920725 / 229.40 / 0.24 / 8 / 48.342252 / 13-2-2022 / 20:57:36.20 / 96.38 / 17.50 / 4495.13
 50.070831 /  19.920725 / 229.40 / 0.24 / 8 / 49.079268 / 13-2-2022 / 20:57:36.40 / 96.38 / 17.50 / 4495.13
 50.070831 /  19.920725 / 229.50 / 0.24 / 8 / 49.079268 / 13-2-2022 / 20:57:36.60 / 96.50 / 17.56 / 4493.00
 50.070831 /  19.920725 / 229.50 / 0.24 / 8 / 50.189286 / 13-2-2022 / 20:57:37.40 / 96.50 / 17.56 / 4493.00
 50.070831 /  19.920725 / 229.50 / 0.24 / 8 / 49.45227 / 13-2-2022 / 20:57:37.60 / 96.50 / 17.56 / 4493.00
 50.070831 /  19.920723 / 229.50 / 0.24 / 8 / 49.079268 / 13-2-2022 / 20:57:37.80 / 96.63 / 17.63 / 4490.88
 50.070831 /  19.920723 / 229.50 / 0.24 / 8 / 49.079268 / 13-2-2022 / 20:57:38.00 / 96.63 / 17.63 / 4490.88
 50.070831 /  19.920723 / 229.50 / 0.24 / 8 / 49.079268 / 13-2-2022 / 20:57:38.20 / 96.63 / 17.63 / 4490.88
 50.070831 /  19.920723 / 229.50 / 0.19 / 8 / 48.342252 / 13-2-2022 / 20:57:39.00 / 96.81 / 17.63 / 4487.44
 50.070831 /  19.920723 / 229.50 / 0.19 / 8 / 48.342252 / 13-2-2022 / 20:57:39.20 / 96.81 / 17.63 / 4487.44
 50.070831 /  19.920723 / 229.50 / 0.17 / 8 / 48.342252 / 13-2-2022 / 20:57:39.40 / 96.81 / 17.63 / 4487.44
 50.070831 /  19.920723 / 229.50 / 0.19 / 8 / 48.342252 / 13-2-2022 / 20:57:39.60 / 96.81 / 17.63 / 4487.44
 50.070831 /  19.920723 / 229.50 / 0.17 / 8 / 49.079268 / 13-2-2022 / 20:57:39.80 / 96.94 / 17.63 / 4485.56
 50.070831 /  19.920721 / 229.50 / 0.17 / 8 / 48.71076 / 13-2-2022 / 20:57:40.60 / 96.94 / 17.63 / 4485.56
 50.070831 /  19.920721 / 229.50 / 0.19 / 8 / 50.557794 / 13-2-2022 / 20:57:40.80 / 97.13 / 17.69 / 4482.13
 50.070827 /  19.920721 / 229.50 / 0.19 / 8 / 49.820778 / 13-2-2022 / 20:57:41.00 / 97.13 / 17.69 / 4482.13
 50.070827 /  19.920721 / 229.50 / 0.19 / 8 / 49.079268 / 13-2-2022 / 20:57:41.20 / 97.13 / 17.69 / 4482.13
 50.070827 /  19.920721 / 229.50 / 0.19 / 8 / 48.71076 / 13-2-2022 / 20:57:41.40 / 97.13 / 17.69 / 4482.13
 50.070827 /  19.920721 / 229.50 / 0.19 / 8 / 49.079268 / 13-2-2022 / 20:57:42.20 / 97.25 / 17.69 / 4480.25
 50.070827 /  19.920721 / 229.50 / 0.17 / 8 / 49.45227 / 13-2-2022 / 20:57:42.40 / 97.25 / 17.69 / 4480.25
 50.070827 /  19.920721 / 229.50 / 0.17 / 8 / 48.71076 / 13-2-2022 / 20:57:42.60 / 97.25 / 17.69 / 4480.25
 50.070827 /  19.920721 / 229.50 / 0.17 / 8 / 48.71076 / 13-2-2022 / 20:57:42.80 / 97.25 / 17.69 / 4480.25
 50.070827 /  19.920719 / 229.50 / 0.15 / 8 / 49.45227 / 13-2-2022 / 20:57:43.20 / 97.44 / 17.75 / 4476.81
 50.070827 /  19.920719 / 229.50 / 0.07 / 8 / 48.342252 / 13-2-2022 / 20:57:44.00 / 97.44 / 17.75 / 4476.81
 50.070827 /  19.920719 / 229.50 / 0.07 / 8 / 48.342252 / 13-2-2022 / 20:57:44.20 / 97.56 / 17.75 / 4474.94
 50.070827 /  19.920719 / 229.50 / 0.07 / 8 / 48.342252 / 13-2-2022 / 20:57:44.40 / 97.56 / 17.75 / 4474.94
 50.070827 /  19.920719 / 229.50 / 0.07 / 8 / 48.342252 / 13-2-2022 / 20:57:44.60 / 97.56 / 17.75 / 4474.94
 50.070827 /  19.920719 / 229.50 / 0.09 / 8 / 47.600742 / 13-2-2022 / 20:57:44.80 / 97.56 / 17.75 / 4474.94
 50.070827 /  19.920719 / 229.50 / 0.07 / 8 / 48.342252 / 13-2-2022 / 20:57:45.60 / 97.69 / 17.75 / 4472.81
 50.070827 /  19.920719 / 229.50 / 0.09 / 8 / 48.71076 / 13-2-2022 / 20:57:45.80 / 97.69 / 17.75 / 4472.81
 50.070827 /  19.920719 / 229.50 / 0.09 / 8 / 45.753708 / 13-2-2022 / 20:57:46.00 / 97.69 / 17.75 / 4472.81
 50.070827 /  19.920719 / 229.50 / 0.09 / 8 / 48.71076 / 13-2-2022 / 20:57:46.20 / 97.69 / 17.75 / 4472.81
 50.070827 /  19.920719 / 229.50 / 0.11 / 8 / 48.71076 / 13-2-2022 / 20:57:46.40 / 97.69 / 17.75 / 4472.81
 50.070827 /  19.920719 / 229.50 / 0.11 / 8 / 48.342252 / 13-2-2022 / 20:57:47.20 / 97.88 / 17.81 / 4469.38
 50.070827 /  19.920719 / 229.50 / 0.11 / 8 / 48.342252 / 13-2-2022 / 20:57:47.40 / 97.88 / 17.81 / 4469.38
 50.070827 /  19.920719 / 229.50 / 0.11 / 8 / 48.342252 / 13-2-2022 / 20:57:47.60 / 97.88 / 17.81 / 4469.38
 50.070827 /  19.920719 / 229.50 / 0.11 / 8 / 49.079268 / 13-2-2022 / 20:57:47.80 / 97.88 / 17.81 / 4469.38
 50.070827 /  19.920719 / 229.50 / 0.13 / 8 / 48.71076 / 13-2-2022 / 20:57:48.20 / 98.06 / 17.81 / 4466.19
 50.070827 /  19.920719 / 229.50 / 0.13 / 8 / 48.71076 / 13-2-2022 / 20:57:48.80 / 98.19 / 17.88 / 4464.31
 50.070827 /  19.920719 / 229.50 / 0.20 / 8 / 27.997914 / 13-2-2022 / 20:57:49.20 / 98.19 / 17.88 / 4464.31
 50.070827 /  19.920719 / 229.50 / 0.20 / 8 / 48.71076 / 13-2-2022 / 20:57:49.40 / 98.19 / 17.88 / 4464.31
 50.070827 /  19.920719 / 229.50 / 0.04 / 8 / 49.079268 / 13-2-2022 / 20:57:49.60 / 98.19 / 17.88 / 4464.31
 50.070827 /  19.920719 / 229.50 / 0.00 / 8 / 48.71076 / 13-2-2022 / 20:57:49.80 / 98.19 / 17.88 / 4464.31
 50.070827 /  19.920719 / 229.50 / 0.02 / 8 / 48.71076 / 13-2-2022 / 20:57:50.60 / 98.31 / 17.88 / 4462.19
 50.070827 /  19.920719 / 229.50 / 0.02 / 8 / 48.342252 / 13-2-2022 / 20:57:50.80 / 98.31 / 17.88 / 4462.19
 50.070827 /  19.920719 / 229.50 / 0.02 / 8 / 48.71076 / 13-2-2022 / 20:57:51.00 / 98.31 / 17.88 / 4462.19
 50.070827 /  19.920719 / 229.50 / 0.00 / 8 / 46.863726 / 13-2-2022 / 20:57:51.20 / 98.31 / 17.88 / 4462.19
 50.070827 /  19.920719 / 229.50 / 0.00 / 8 / 48.71076 / 13-2-2022 / 20:57:51.60 / 98.50 / 17.88 / 4458.75
 50.070827 /  19.920719 / 229.50 / 0.00 / 9 / 46.863726 / 13-2-2022 / 20:57:52.40 / 98.50 / 17.88 / 4458.75
 50.070827 /  19.920719 / 229.50 / 0.00 / 9 / 47.232234 / 13-2-2022 / 20:57:52.60 / 98.63 / 17.94 / 4456.88
 50.070827 /  19.920719 / 229.50 / 0.00 / 9 / 48.71076 / 13-2-2022 / 20:57:52.80 / 98.63 / 17.94 / 4456.88
 50.070827 /  19.920719 / 229.50 / 0.02 / 9 / 49.079268 / 13-2-2022 / 20:57:53.00 / 98.63 / 17.94 / 4456.88
 50.070827 /  19.920719 / 229.50 / 0.00 / 9 / 48.342252 / 13-2-2022 / 20:57:53.20 / 98.63 / 17.94 / 4456.88
 50.070827 /  19.920719 / 229.50 / 0.02 / 9 / 51.299304 / 13-2-2022 / 20:57:54.00 / 98.81 / 17.94 / 4453.44
 50.070827 /  19.920719 / 229.50 / 0.00 / 9 / 50.189286 / 13-2-2022 / 20:57:54.20 / 98.81 / 17.94 / 4453.44
 50.070827 /  19.920719 / 229.50 / 0.00 / 9 / 49.820778 / 13-2-2022 / 20:57:54.40 / 98.81 / 17.94 / 4453.44
 50.070827 /  19.920719 / 229.50 / 0.00 / 9 / 49.820778 / 13-2-2022 / 20:57:54.60 / 98.81 / 17.94 / 4453.44
 50.070827 /  19.920719 / 229.50 / 0.00 / 9 / 49.820778 / 13-2-2022 / 20:57:55.00 / 99.00 / 18.00 / 4450.25
 50.070827 /  19.920719 / 229.50 / 0.00 / 9 / 47.232234 / 13-2-2022 / 20:57:55.80 / 99.00 / 18.00 / 4450.25
 50.070827 /  19.920719 / 229.50 / 0.00 / 9 / 47.600742 / 13-2-2022 / 20:57:56.00 / 99.13 / 18.00 / 4448.38
 50.070827 /  19.920719 / 229.50 / 0.00 / 9 / 47.96925 / 13-2-2022 / 20:57:56.20 / 99.13 / 18.00 / 4448.38
 50.070827 /  19.920719 / 229.50 / 0.00 / 9 / 46.863726 / 13-2-2022 / 20:57:56.40 / 99.13 / 18.00 / 4448.38
 50.070827 /  19.920719 / 229.50 / 0.00 / 9 / 49.079268 / 13-2-2022 / 20:57:56.60 / 99.13 / 18.00 / 4448.38
 50.070827 /  19.920719 / 229.50 / 0.00 / 9 / 45.753708 / 13-2-2022 / 20:57:57.40 / 99.25 / 18.06 / 4446.25
 50.070827 /  19.920719 / 229.50 / 0.00 / 9 / 47.232234 / 13-2-2022 / 20:57:57.60 / 99.25 / 18.06 / 4446.25
 50.070827 /  19.920719 / 229.50 / 0.00 / 9 / 48.342252 / 13-2-2022 / 20:57:57.80 / 99.25 / 18.06 / 4446.25
 50.070827 /  19.920719 / 229.50 / 0.00 / 9 / 48.342252 / 13-2-2022 / 20:57:58.00 / 99.25 / 18.06 / 4446.25
 50.070827 /  19.920719 / 229.50 / 0.00 / 9 / 48.342252 / 13-2-2022 / 20:57:58.40 / 99.44 / 18.06 / 4442.81
 50.070827 /  19.920719 / 229.50 / 0.00 / 9 / 50.189286 / 13-2-2022 / 20:57:59.20 / 99.44 / 18.06 / 4442.81
 50.070827 /  19.920719 / 229.50 / 0.00 / 9 / 49.820778 / 13-2-2022 / 20:57:59.40 / 99.56 / 18.06 / 4440.94
 50.070827 /  19.920719 / 229.50 / 0.00 / 9 / 49.820778 / 13-2-2022 / 20:57:59.60 / 99.56 / 18.06 / 4440.94
 50.070824 /  19.920723 / 229.50 / 0.02 / 9 / 50.930796 / 13-2-2022 / 20:57:59.80 / 99.56 / 18.06 / 4440.94
 50.070824 /  19.920727 / 229.60 / 0.04 / 9 / 51.299304 / 13-2-2022 / 20:58:00.00 / 99.56 / 18.06 / 4440.94
 50.070824 /  19.920731 / 229.60 / 0.02 / 9 / 50.189286 / 13-2-2022 / 20:58:00.80 / 99.69 / 18.13 / 4438.81
 50.070820 /  19.920731 / 229.60 / 0.00 / 9 / 49.820778 / 13-2-2022 / 20:58:01.00 / 99.69 / 18.13 / 4438.81
 50.070824 /  19.920731 / 229.60 / 0.00 / 9 / 49.820778 / 13-2-2022 / 20:58:01.20 / 99.69 / 18.13 / 4438.81
 50.070824 /  19.920732 / 229.60 / 0.00 / 9 / 50.189286 / 13-2-2022 / 20:58:01.40 / 99.69 / 18.13 / 4438.81
 50.070824 /  19.920732 / 229.60 / 0.00 / 9 / 49.45227 / 13-2-2022 / 20:58:01.60 / 99.69 / 18.13 / 4438.81
 50.070824 /  19.920732 / 229.60 / 0.00 / 9 / 48.71076 / 13-2-2022 / 20:58:02.40 / 99.88 / 18.13 / 4435.38
 50.070824 /  19.920732 / 229.60 / 0.00 / 9 / 48.71076 / 13-2-2022 / 20:58:02.60 / 99.88 / 18.13 / 4435.38
 50.070824 /  19.920732 / 229.60 / 0.00 / 9 / 47.96925 / 13-2-2022 / 20:58:02.80 / 99.88 / 18.13 / 4435.38
 50.070824 /  19.920732 / 229.60 / 0.00 / 9 / 47.96925 / 13-2-2022 / 20:58:03.00 / 99.88 / 18.13 / 4435.38
 50.070824 /  19.920734 / 229.60 / 0.00 / 9 / 47.600742 / 13-2-2022 / 20:58:03.20 / 100.06 / 18.19 / 4432.19
 50.070824 /  19.920734 / 229.60 / 0.00 / 9 / 48.342252 / 13-2-2022 / 20:58:04.00 / 100.06 / 18.19 / 4432.19
 50.070824 /  19.920734 / 229.60 / 0.00 / 9 / 48.342252 / 13-2-2022 / 20:58:04.20 / 100.25 / 18.19 / 4429.00
 50.070824 /  19.920734 / 229.60 / 0.00 / 9 / 48.342252 / 13-2-2022 / 20:58:04.40 / 100.25 / 18.19 / 4429.00
 50.070824 /  19.920734 / 229.60 / 0.00 / 9 / 48.342252 / 13-2-2022 / 20:58:04.60 / 100.25 / 18.19 / 4429.00
 50.070820 /  19.920736 / 229.60 / 0.00 / 9 / 47.96925 / 13-2-2022 / 20:58:04.80 / 100.25 / 18.19 / 4429.00
 50.070820 /  19.920736 / 229.60 / 0.00 / 9 / 48.342252 / 13-2-2022 / 20:58:05.60 / 100.38 / 18.25 / 4427.13
 50.070820 /  19.920736 / 229.60 / 0.00 / 9 / 47.96925 / 13-2-2022 / 20:58:05.80 / 100.38 / 18.25 / 4427.13
 50.070824 /  19.920734 / 229.60 / 0.00 / 9 / 48.71076 / 13-2-2022 / 20:58:06.00 / 100.38 / 18.25 / 4427.13
 50.070824 /  19.920734 / 229.60 / 0.02 / 9 / 48.342252 / 13-2-2022 / 20:58:06.20 / 100.38 / 18.25 / 4427.13
 50.070824 /  19.920734 / 229.60 / 0.02 / 9 / 48.71076 / 13-2-2022 / 20:58:06.40 / 100.38 / 18.25 / 4427.13
 50.070824 /  19.920740 / 229.50 / 0.02 / 9 / 49.45227 / 13-2-2022 / 20:58:07.20 / 100.50 / 18.25 / 4425.00
 50.070824 /  19.920740 / 229.50 / 0.02 / 9 / 49.079268 / 13-2-2022 / 20:58:07.40 / 100.50 / 18.25 / 4425.00
 50.070824 /  19.920740 / 229.50 / 0.02 / 9 / 49.820778 / 13-2-2022 / 20:58:07.60 / 100.50 / 18.25 / 4425.00
 50.070827 /  19.920740 / 229.50 / 0.02 / 9 / 48.342252 / 13-2-2022 / 20:58:07.80 / 100.50 / 18.25 / 4425.00
 50.070827 /  19.920738 / 229.50 / 0.02 / 9 / 47.96925 / 13-2-2022 / 20:58:08.00 / 100.69 / 18.25 / 4421.56
 50.070831 /  19.920736 / 229.50 / 0.02 / 9 / 47.96925 / 13-2-2022 / 20:58:08.80 / 100.69 / 18.25 / 4421.56
 50.070835 /  19.920734 / 229.50 / 0.02 / 9 / 49.079268 / 13-2-2022 / 20:58:09.00 / 100.88 / 18.31 / 4418.38
 50.070835 /  19.920734 / 229.50 / 0.02 / 9 / 49.079268 / 13-2-2022 / 20:58:09.20 / 100.88 / 18.31 / 4418.38
 50.070835 /  19.920732 / 229.50 / 0.02 / 9 / 49.079268 / 13-2-2022 / 20:58:09.40 / 100.88 / 18.31 / 4418.38
 50.070835 /  19.920734 / 229.50 / 0.02 / 9 / 49.820778 / 13-2-2022 / 20:58:09.60 / 100.88 / 18.31 / 4418.38
 50.070835 /  19.920736 / 229.40 / 0.02 / 9 / 48.71076 / 13-2-2022 / 20:58:10.60 / 101.00 / 18.31 / 4416.50
 50.070835 /  19.920740 / 229.40 / 0.02 / 9 / 48.71076 / 13-2-2022 / 20:58:10.80 / 101.00 / 18.31 / 4416.50
 50.070831 /  19.920742 / 229.40 / 0.02 / 9 / 49.079268 / 13-2-2022 / 20:58:11.00 / 101.00 / 18.31 / 4416.50
 50.070835 /  19.920742 / 229.40 / 0.02 / 9 / 50.930796 / 13-2-2022 / 20:58:11.20 / 101.00 / 18.31 / 4416.50
 50.070835 /  19.920740 / 229.40 / 0.02 / 9 / 48.342252 / 13-2-2022 / 20:58:11.40 / 101.19 / 18.38 / 4413.06
 50.070839 /  19.920740 / 229.30 / 0.02 / 9 / 51.299304 / 13-2-2022 / 20:58:12.20 / 101.31 / 18.38 / 4411.19
 50.070839 /  19.920738 / 229.30 / 0.02 / 9 / 50.930796 / 13-2-2022 / 20:58:12.40 / 101.31 / 18.38 / 4411.19
 50.070839 /  19.920738 / 229.30 / 0.02 / 9 / 50.557794 / 13-2-2022 / 20:58:12.60 / 101.31 / 18.38 / 4411.19
 50.070839 /  19.920738 / 229.30 / 0.02 / 9 / 50.189286 / 13-2-2022 / 20:58:12.80 / 101.31 / 18.38 / 4411.19
 50.070843 /  19.920738 / 229.30 / 0.02 / 9 / 49.820778 / 13-2-2022 / 20:58:13.00 / 101.31 / 18.38 / 4411.19
 50.070839 /  19.920746 / 229.20 / 0.02 / 9 / 49.079268 / 13-2-2022 / 20:58:14.00 / 101.44 / 18.44 / 4409.06
 50.070839 /  19.920746 / 229.20 / 0.02 / 9 / 49.079268 / 13-2-2022 / 20:58:14.20 / 101.44 / 18.44 / 4409.06
 50.070839 /  19.920746 / 229.20 / 0.02 / 9 / 49.079268 / 13-2-2022 / 20:58:14.40 / 101.44 / 18.44 / 4409.06
 50.070839 /  19.920748 / 229.10 / 0.02 / 9 / 48.71076 / 13-2-2022 / 20:58:14.60 / 101.44 / 18.44 / 4409.06
 50.070835 /  19.920750 / 229.10 / 0.02 / 9 / 48.342252 / 13-2-2022 / 20:58:14.80 / 101.63 / 18.44 / 4405.63
 50.070839 /  19.920753 / 229.10 / 0.02 / 9 / 47.600742 / 13-2-2022 / 20:58:15.60 / 101.63 / 18.44 / 4405.63
 50.070835 /  19.920757 / 229.00 / 0.02 / 9 / 49.079268 / 13-2-2022 / 20:58:15.80 / 101.75 / 18.50 / 4403.75
 50.070835 /  19.920757 / 229.00 / 0.02 / 9 / 48.71076 / 13-2-2022 / 20:58:16.00 / 101.75 / 18.50 / 4403.75
 50.070839 /  19.920755 / 229.00 / 0.02 / 9 / 49.45227 / 13-2-2022 / 20:58:16.20 / 101.75 / 18.50 / 4403.75
 50.070835 /  19.920759 / 229.00 / 0.02 / 9 / 48.71076 / 13-2-2022 / 20:58:16.40 / 101.75 / 18.50 / 4403.75
 50.070831 /  19.920771 / 228.80 / 0.02 / 9 / 49.079268 / 13-2-2022 / 20:58:17.20 / 101.88 / 18.50 / 4401.63
 50.070831 /  19.920771 / 228.80 / 0.02 / 9 / 48.342252 / 13-2-2022 / 20:58:17.40 / 101.88 / 18.50 / 4401.63
 50.070835 /  19.920769 / 228.80 / 0.02 / 9 / 49.079268 / 13-2-2022 / 20:58:17.60 / 101.88 / 18.50 / 4401.63
 50.070835 /  19.920769 / 228.70 / 0.02 / 9 / 49.45227 / 13-2-2022 / 20:58:17.80 / 101.88 / 18.50 / 4401.63
 50.070835 /  19.920769 / 228.70 / 0.02 / 9 / 49.45227 / 13-2-2022 / 20:58:18.00 / 102.06 / 18.56 / 4398.14
 50.070831 /  19.920773 / 228.60 / 0.02 / 9 / 48.71076 / 13-2-2022 / 20:58:18.80 / 102.06 / 18.56 / 4398.14
 50.070831 /  19.920776 / 228.60 / 0.02 / 9 / 49.45227 / 13-2-2022 / 20:58:19.00 / 102.19 / 18.56 / 4396.12
 50.070831 /  19.920776 / 228.50 / 0.02 / 9 / 49.079268 / 13-2-2022 / 20:58:19.20 / 102.19 / 18.56 / 4396.12
 50.070831 /  19.920776 / 228.50 / 0.02 / 9 / 49.45227 / 13-2-2022 / 20:58:19.40 / 102.19 / 18.56 / 4396.12
 50.070827 /  19.920780 / 228.50 / 0.02 / 9 / 49.45227 / 13-2-2022 / 20:58:19.60 / 102.19 / 18.56 / 4396.12
 50.070824 /  19.920790 / 228.30 / 0.02 / 9 / 48.71076 / 13-2-2022 / 20:58:20.40 / 102.31 / 18.56 / 4393.75
 50.070824 /  19.920790 / 228.30 / 0.02 / 9 / 48.71076 / 13-2-2022 / 20:58:20.60 / 102.31 / 18.56 / 4393.75
 50.070824 /  19.920790 / 228.30 / 0.02 / 9 / 49.45227 / 13-2-2022 / 20:58:20.80 / 102.31 / 18.56 / 4393.75
 50.070824 /  19.920790 / 228.30 / 0.02 / 9 / 46.490724 / 13-2-2022 / 20:58:21.00 / 102.31 / 18.56 / 4393.75
 50.070824 /  19.920790 / 228.20 / 0.02 / 9 / 49.079268 / 13-2-2022 / 20:58:21.20 / 102.50 / 18.63 / 4389.93
 50.070820 /  19.920801 / 228.10 / 0.02 / 9 / 49.079268 / 13-2-2022 / 20:58:22.00 / 102.50 / 18.63 / 4389.93
 50.070820 /  19.920801 / 228.10 / 0.02 / 9 / 49.079268 / 13-2-2022 / 20:58:22.20 / 102.56 / 18.69 / 4388.93
 50.070820 /  19.920801 / 228.00 / 0.02 / 9 / 49.45227 / 13-2-2022 / 20:58:22.40 / 102.56 / 18.69 / 4388.93
 50.070820 /  19.920801 / 228.00 / 0.02 / 9 / 49.45227 / 13-2-2022 / 20:58:22.60 / 102.56 / 18.69 / 4388.93
 50.070820 /  19.920801 / 228.00 / 0.00 / 9 / 49.079268 / 13-2-2022 / 20:58:22.80 / 102.56 / 18.69 / 4388.93
 50.070816 /  19.920811 / 227.80 / 0.02 / 9 / 48.342252 / 13-2-2022 / 20:58:23.60 / 102.75 / 18.69 / 4384.66
 50.070816 /  19.920811 / 227.80 / 0.02 / 9 / 49.079268 / 13-2-2022 / 20:58:23.80 / 102.75 / 18.69 / 4384.66
 50.070812 /  19.920815 / 227.70 / 0.02 / 9 / 49.45227 / 13-2-2022 / 20:58:24.00 / 102.75 / 18.69 / 4384.66
 50.070812 /  19.920816 / 227.70 / 0.02 / 9 / 49.45227 / 13-2-2022 / 20:58:24.20 / 102.75 / 18.69 / 4384.66
 50.070812 /  19.920818 / 227.70 / 0.02 / 9 / 48.342252 / 13-2-2022 / 20:58:24.40 / 102.88 / 18.69 / 4382.11
 50.070808 /  19.920824 / 227.50 / 0.02 / 9 / 49.079268 / 13-2-2022 / 20:58:25.20 / 102.88 / 18.69 / 4382.11
 50.070808 /  19.920826 / 227.50 / 0.00 / 9 / 48.71076 / 13-2-2022 / 20:58:25.40 / 103.00 / 18.75 / 4379.21
 50.070805 /  19.920830 / 227.50 / 0.02 / 9 / 49.079268 / 13-2-2022 / 20:58:25.60 / 103.00 / 18.75 / 4379.21
 50.070801 /  19.920832 / 227.40 / 0.02 / 9 / 48.71076 / 13-2-2022 / 20:58:25.80 / 103.00 / 18.75 / 4379.21
 50.070801 /  19.920834 / 227.40 / 0.02 / 9 / 49.079268 / 13-2-2022 / 20:58:26.00 / 103.00 / 18.75 / 4379.21
 50.070793 /  19.920849 / 227.30 / 0.04 / 9 / 48.71076 / 13-2-2022 / 20:58:27.00 / 103.13 / 18.75 / 4376.21
 50.070793 /  19.920851 / 227.30 / 0.02 / 9 / 48.342252 / 13-2-2022 / 20:58:27.20 / 103.13 / 18.75 / 4376.21
 50.070789 /  19.920853 / 227.30 / 0.04 / 9 / 49.45227 / 13-2-2022 / 20:58:27.40 / 103.13 / 18.75 / 4376.21
 50.070789 /  19.920855 / 227.30 / 0.02 / 9 / 48.342252 / 13-2-2022 / 20:58:27.60 / 103.13 / 18.75 / 4376.21
 50.070789 /  19.920855 / 227.20 / 0.02 / 9 / 48.71076 / 13-2-2022 / 20:58:27.80 / 103.31 / 18.75 / 4371.76
 50.070786 /  19.920862 / 227.20 / 0.02 / 9 / 47.96925 / 13-2-2022 / 20:58:28.60 / 103.31 / 18.75 / 4371.76
 50.070782 /  19.920864 / 227.20 / 0.02 / 9 / 49.079268 / 13-2-2022 / 20:58:28.80 / 103.44 / 18.81 / 4368.77
 50.070782 /  19.920864 / 227.20 / 0.02 / 9 / 47.96925 / 13-2-2022 / 20:58:29.00 / 103.44 / 18.81 / 4368.77
 50.070782 /  19.920868 / 227.20 / 0.02 / 9 / 49.079268 / 13-2-2022 / 20:58:29.20 / 103.44 / 18.81 / 4368.77
 50.070782 /  19.920868 / 227.10 / 0.02 / 9 / 48.342252 / 13-2-2022 / 20:58:29.40 / 103.44 / 18.81 / 4368.77
 50.070778 /  19.920872 / 227.10 / 0.00 / 9 / 47.232234 / 13-2-2022 / 20:58:30.20 / 103.56 / 18.81 / 4365.44
 50.070778 /  19.920872 / 227.00 / 0.00 / 9 / 47.232234 / 13-2-2022 / 20:58:30.40 / 103.56 / 18.81 / 4365.44
 50.070778 /  19.920874 / 227.00 / 0.00 / 9 / 47.96925 / 13-2-2022 / 20:58:30.60 / 103.56 / 18.81 / 4365.44
 50.070778 /  19.920877 / 227.00 / 0.02 / 9 / 47.96925 / 13-2-2022 / 20:58:30.80 / 103.56 / 18.81 / 4365.44
 50.070774 /  19.920877 / 227.00 / 0.02 / 9 / 48.342252 / 13-2-2022 / 20:58:31.00 / 103.69 / 18.88 / 4362.00
 50.070770 /  19.920889 / 227.00 / 0.02 / 9 / 46.863726 / 13-2-2022 / 20:58:31.80 / 103.69 / 18.88 / 4362.00
 50.070766 /  19.920891 / 227.00 / 0.02 / 9 / 47.232234 / 13-2-2022 / 20:58:32.00 / 103.81 / 18.88 / 4358.47
 50.070766 /  19.920891 / 227.00 / 0.02 / 9 / 45.012198 / 13-2-2022 / 20:58:32.20 / 103.81 / 18.88 / 4358.47
 50.070766 /  19.920891 / 227.00 / 0.02 / 9 / 47.232234 / 13-2-2022 / 20:58:32.40 / 103.81 / 18.88 / 4358.47
 50.070766 /  19.920891 / 227.00 / 0.02 / 9 / 47.232234 / 13-2-2022 / 20:58:32.60 / 103.81 / 18.88 / 4358.47
 50.070766 /  19.920893 / 226.90 / 0.00 / 9 / 49.079268 / 13-2-2022 / 20:58:33.60 / 103.94 / 18.94 / 4354.85
 50.070763 /  19.920895 / 226.90 / 0.02 / 9 / 50.189286 / 13-2-2022 / 20:58:33.80 / 103.94 / 18.94 / 4354.85
 50.070763 /  19.920897 / 226.90 / 0.02 / 9 / 49.820778 / 13-2-2022 / 20:58:34.00 / 103.94 / 18.94 / 4354.85
 50.070763 /  19.920897 / 226.90 / 0.02 / 9 / 50.189286 / 13-2-2022 / 20:58:34.20 / 103.94 / 18.94 / 4354.85
 50.070759 /  19.920897 / 226.90 / 0.02 / 9 / 50.557794 / 13-2-2022 / 20:58:34.40 / 104.13 / 18.94 / 4349.77
 50.070755 /  19.920897 / 226.80 / 0.02 / 8 / 49.079268 / 13-2-2022 / 20:58:35.20 / 104.25 / 18.94 / 4346.15
 50.070755 /  19.920897 / 226.80 / 0.02 / 8 / 49.45227 / 13-2-2022 / 20:58:35.40 / 104.25 / 18.94 / 4346.15
 50.070755 /  19.920897 / 226.80 / 0.02 / 8 / 49.079268 / 13-2-2022 / 20:58:35.60 / 104.25 / 18.94 / 4346.15
 50.070755 /  19.920897 / 226.80 / 0.02 / 8 / 49.820778 / 13-2-2022 / 20:58:35.80 / 104.25 / 18.94 / 4346.15
 50.070755 /  19.920898 / 226.80 / 0.02 / 8 / 49.079268 / 13-2-2022 / 20:58:36.00 / 104.25 / 18.94 / 4346.15
 50.070751 /  19.920898 / 226.80 / 0.00 / 8 / 50.557794 / 13-2-2022 / 20:58:36.80 / 104.38 / 19.00 / 4342.18
 50.070751 /  19.920898 / 226.80 / 0.00 / 8 / 50.189286 / 13-2-2022 / 20:58:37.00 / 104.38 / 19.00 / 4342.18
 50.070751 /  19.920898 / 226.80 / 0.02 / 8 / 50.557794 / 13-2-2022 / 20:58:37.20 / 104.38 / 19.00 / 4342.18
 50.070751 /  19.920898 / 226.80 / 0.02 / 8 / 50.189286 / 13-2-2022 / 20:58:37.40 / 104.38 / 19.00 / 4342.18
 50.070751 /  19.920898 / 226.80 / 0.00 / 8 / 50.557794 / 13-2-2022 / 20:58:37.60 / 104.56 / 19.00 / 4336.76
 50.070751 /  19.920900 / 226.80 / 0.00 / 8 / 49.079268 / 13-2-2022 / 20:58:36.40 / 104.56 / 19.00 / 4336.76
 50.070747 /  19.920900 / 226.80 / 0.00 / 8 / 49.45227 / 13-2-2022 / 20:58:36.60 / 104.69 / 19.06 / 4332.81
 50.070747 /  19.920900 / 226.80 / 0.00 / 8 / 49.45227 / 13-2-2022 / 20:58:36.80 / 104.69 / 19.06 / 4332.81
 50.070747 /  19.920902 / 226.80 / 0.00 / 8 / 49.079268 / 13-2-2022 / 20:58:37.00 / 104.69 / 19.06 / 4332.81
 50.070747 /  19.920902 / 226.80 / 0.00 / 8 / 49.45227 / 13-2-2022 / 20:58:37.20 / 104.69 / 19.06 / 4332.81
 50.070744 /  19.920904 / 226.70 / 0.00 / 8 / 47.232234 / 13-2-2022 / 20:58:38.00 / 104.81 / 19.06 / 4328.50
 50.070744 /  19.920904 / 226.70 / 0.00 / 8 / 49.45227 / 13-2-2022 / 20:58:38.20 / 104.81 / 19.06 / 4328.50
 50.070744 /  19.920904 / 226.70 / 0.00 / 8 / 49.079268 / 13-2-2022 / 20:58:38.40 / 104.81 / 19.06 / 4328.50
 50.070744 /  19.920906 / 226.70 / 0.00 / 8 / 48.342252 / 13-2-2022 / 20:58:38.60 / 104.81 / 19.06 / 4328.50
 50.070744 /  19.920906 / 226.70 / 0.00 / 8 / 46.863726 / 13-2-2022 / 20:58:38.80 / 104.94 / 19.06 / 4324.10
 50.070740 /  19.920908 / 226.70 / 0.00 / 8 / 48.342252 / 13-2-2022 / 20:58:39.60 / 104.94 / 19.06 / 4324.10
 50.070740 /  19.920910 / 226.70 / 0.00 / 8 / 47.96925 / 13-2-2022 / 20:58:39.80 / 105.06 / 19.13 / 4319.61
 50.070740 /  19.920910 / 226.70 / 0.00 / 8 / 49.079268 / 13-2-2022 / 20:58:40.00 / 105.06 / 19.13 / 4319.61
 50.070740 /  19.920910 / 226.70 / 0.00 / 8 / 48.342252 / 13-2-2022 / 20:58:40.20 / 105.06 / 19.13 / 4319.61
 50.070740 /  19.920912 / 226.70 / 0.00 / 8 / 48.71076 / 13-2-2022 / 20:58:40.40 / 105.06 / 19.13 / 4319.61
 50.070736 /  19.920916 / 226.70 / 0.00 / 8 / 49.820778 / 13-2-2022 / 20:58:41.40 / 105.19 / 19.13 / 4315.01
 50.070736 /  19.920916 / 226.70 / 0.00 / 8 / 49.45227 / 13-2-2022 / 20:58:41.60 / 105.19 / 19.13 / 4315.01
 50.070736 /  19.920916 / 226.70 / 0.00 / 8 / 50.189286 / 13-2-2022 / 20:58:41.80 / 105.19 / 19.13 / 4315.01
 50.070736 /  19.920916 / 226.70 / 0.00 / 8 / 50.930796 / 13-2-2022 / 20:58:42.00 / 105.19 / 19.13 / 4315.01
 50.070732 /  19.920916 / 226.70 / 0.00 / 8 / 50.930796 / 13-2-2022 / 20:58:42.20 / 105.31 / 19.19 / 4310.32
 50.070732 /  19.920916 / 226.70 / 0.00 / 8 / 50.557794 / 13-2-2022 / 20:58:43.00 / 105.31 / 19.19 / 4310.32
 50.070732 /  19.920916 / 226.70 / 0.00 / 8 / 47.600742 / 13-2-2022 / 20:58:43.20 / 105.44 / 19.25 / 4305.54
 50.070732 /  19.920916 / 226.70 / 0.00 / 8 / 52.040814 / 13-2-2022 / 20:58:43.40 / 105.44 / 19.25 / 4305.54
 50.070732 /  19.920916 / 226.70 / 0.00 / 8 / 50.557794 / 13-2-2022 / 20:58:43.60 / 105.44 / 19.25 / 4305.54
 50.070732 /  19.920916 / 226.70 / 0.00 / 8 / 50.930796 / 13-2-2022 / 20:58:43.80 / 105.44 / 19.25 / 4305.54
 50.070728 /  19.920916 / 226.70 / 0.00 / 8 / 50.930796 / 13-2-2022 / 20:58:44.60 / 105.56 / 19.25 / 4300.65
 50.070728 /  19.920916 / 226.70 / 0.00 / 8 / 50.189286 / 13-2-2022 / 20:58:44.80 / 105.56 / 19.25 / 4300.65
 50.070728 /  19.920916 / 226.70 / 0.00 / 8 / 50.189286 / 13-2-2022 / 20:58:45.00 / 105.56 / 19.25 / 4300.65
 50.070728 /  19.920916 / 226.70 / 0.00 / 8 / 50.189286 / 13-2-2022 / 20:58:45.20 / 105.56 / 19.25 / 4300.65
 50.070728 /  19.920916 / 226.70 / 0.00 / 8 / 50.557794 / 13-2-2022 / 20:58:45.40 / 105.75 / 19.25 / 4294.31
 50.070728 /  19.920916 / 226.80 / 0.00 / 8 / 49.45227 / 13-2-2022 / 20:58:46.20 / 105.75 / 19.25 / 4294.31
 50.070728 /  19.920916 / 226.80 / 0.00 / 8 / 49.45227 / 13-2-2022 / 20:58:46.40 / 105.88 / 19.31 / 4289.44
 50.070728 /  19.920916 / 226.80 / 0.00 / 8 / 49.079268 / 13-2-2022 / 20:58:46.60 / 105.88 / 19.31 / 4289.44
 50.070724 /  19.920916 / 226.80 / 0.00 / 8 / 46.863726 / 13-2-2022 / 20:58:46.80 / 105.88 / 19.31 / 4289.44
 50.070724 /  19.920916 / 226.80 / 0.00 / 8 / 49.079268 / 13-2-2022 / 20:58:47.00 / 105.88 / 19.31 / 4289.44
 50.070724 /  19.920916 / 226.80 / 0.00 / 8 / 50.930796 / 13-2-2022 / 20:58:48.00 / 106.00 / 19.31 / 4284.21
 50.070724 /  19.920916 / 226.80 / 0.00 / 8 / 50.557794 / 13-2-2022 / 20:58:48.20 / 106.00 / 19.31 / 4284.21
 50.070724 /  19.920916 / 226.80 / 0.00 / 8 / 50.930796 / 13-2-2022 / 20:58:48.40 / 106.00 / 19.31 / 4284.21
 50.070724 /  19.920916 / 226.80 / 0.00 / 8 / 50.557794 / 13-2-2022 / 20:58:48.60 / 106.00 / 19.31 / 4284.21
 50.070724 /  19.920916 / 226.80 / 0.00 / 8 / 49.45227 / 13-2-2022 / 20:58:48.80 / 106.13 / 19.38 / 4278.89
 50.070721 /  19.920916 / 226.80 / 0.00 / 8 / 49.079268 / 13-2-2022 / 20:58:49.60 / 106.13 / 19.38 / 4278.89
 50.070721 /  19.920916 / 226.80 / 0.00 / 8 / 47.96925 / 13-2-2022 / 20:58:49.80 / 106.25 / 19.38 / 4273.48
 50.070721 /  19.920916 / 226.80 / 0.00 / 8 / 47.600742 / 13-2-2022 / 20:58:50.00 / 106.25 / 19.38 / 4273.48
 50.070721 /  19.920916 / 226.80 / 0.00 / 8 / 48.342252 / 13-2-2022 / 20:58:50.20 / 106.25 / 19.38 / 4273.48
 50.070721 /  19.920916 / 226.80 / 0.00 / 8 / 47.96925 / 13-2-2022 / 20:58:50.40 / 106.25 / 19.38 / 4273.48
 50.070721 /  19.920916 / 226.80 / 0.00 / 8 / 47.232234 / 13-2-2022 / 20:58:51.20 / 106.38 / 19.38 / 4267.96
 50.070721 /  19.920916 / 226.80 / 0.00 / 8 / 47.600742 / 13-2-2022 / 20:58:51.40 / 106.38 / 19.38 / 4267.96
 50.070721 /  19.920916 / 226.80 / 0.00 / 8 / 47.600742 / 13-2-2022 / 20:58:51.60 / 106.38 / 19.38 / 4267.96
 50.070721 /  19.920916 / 226.80 / 0.00 / 8 / 47.96925 / 13-2-2022 / 20:58:51.80 / 106.38 / 19.38 / 4267.96
 50.070721 /  19.920916 / 226.80 / 0.00 / 8 / 48.71076 / 13-2-2022 / 20:58:52.00 / 106.56 / 19.44 / 4260.99
 50.070721 /  19.920916 / 226.80 / 0.00 / 8 / 49.820778 / 13-2-2022 / 20:58:52.80 / 106.56 / 19.44 / 4260.99
 50.070721 /  19.920916 / 226.80 / 0.00 / 8 / 49.820778 / 13-2-2022 / 20:58:53.00 / 106.69 / 19.50 / 4255.49
 50.070721 /  19.920916 / 226.80 / 0.00 / 8 / 49.820778 / 13-2-2022 / 20:58:53.20 / 106.69 / 19.50 / 4255.49
 50.070721 /  19.920916 / 226.80 / 0.00 / 8 / 50.189286 / 13-2-2022 / 20:58:53.40 / 106.69 / 19.50 / 4255.49
 50.070721 /  19.920916 / 226.80 / 0.00 / 8 / 50.189286 / 13-2-2022 / 20:58:53.60 / 106.69 / 19.50 / 4255.49
 50.070721 /  19.920916 / 226.80 / 0.00 / 8 / 49.45227 / 13-2-2022 / 20:58:54.60 / 106.81 / 19.50 / 4249.64
 50.070721 /  19.920916 / 226.80 / 0.00 / 8 / 49.079268 / 13-2-2022 / 20:58:54.80 / 106.81 / 19.50 / 4249.64
 50.070721 /  19.920916 / 226.80 / 0.00 / 8 / 48.71076 / 13-2-2022 / 20:58:55.00 / 106.81 / 19.50 / 4249.64
 50.070721 /  19.920916 / 226.80 / 0.00 / 8 / 50.189286 / 13-2-2022 / 20:58:55.20 / 106.81 / 19.50 / 4249.64
 50.070721 /  19.920916 / 226.90 / 0.00 / 8 / 46.863726 / 13-2-2022 / 20:58:55.40 / 106.94 / 19.50 / 4243.69
 50.070724 /  19.920914 / 226.90 / 0.00 / 8 / 48.342252 / 13-2-2022 / 20:58:56.20 / 106.94 / 19.50 / 4243.69
 50.070724 /  19.920914 / 226.90 / 0.00 / 8 / 49.820778 / 13-2-2022 / 20:58:56.40 / 107.06 / 19.56 / 4237.64
 50.070724 /  19.920914 / 226.90 / 0.00 / 8 / 49.820778 / 13-2-2022 / 20:58:56.60 / 107.06 / 19.56 / 4237.64
 50.070724 /  19.920914 / 226.90 / 0.00 / 8 / 49.820778 / 13-2-2022 / 20:58:56.80 / 107.06 / 19.56 / 4237.64
 50.070724 /  19.920914 / 226.90 / 0.00 / 8 / 49.820778 / 13-2-2022 / 20:58:57.00 / 107.06 / 19.56 / 4237.64
 50.070721 /  19.920918 / 227.00 / 0.02 / 8 / 50.557794 / 13-2-2022 / 20:58:57.80 / 107.19 / 19.56 / 4231.50
 50.070721 /  19.920921 / 227.10 / 0.02 / 8 / 50.557794 / 13-2-2022 / 20:58:58.00 / 107.19 / 19.56 / 4231.50
 50.070721 /  19.920923 / 227.10 / 0.02 / 8 / 50.189286 / 13-2-2022 / 20:58:58.20 / 107.19 / 19.56 / 4231.50
 50.070717 /  19.920927 / 227.20 / 0.02 / 8 / 50.189286 / 13-2-2022 / 20:58:58.40 / 107.19 / 19.56 / 4231.50
 50.070717 /  19.920925 / 227.20 / 0.02 / 8 / 50.557794 / 13-2-2022 / 20:58:58.60 / 107.31 / 19.63 / 4225.26
 50.070717 /  19.920927 / 227.20 / 0.02 / 8 / 49.45227 / 13-2-2022 / 20:58:59.40 / 107.31 / 19.63 / 4225.26
 50.070717 /  19.920927 / 227.20 / 0.02 / 8 / 50.557794 / 13-2-2022 / 20:58:59.60 / 107.44 / 19.63 / 4218.93
 50.070717 /  19.920927 / 227.20 / 0.02 / 8 / 49.820778 / 13-2-2022 / 20:58:59.80 / 107.44 / 19.63 / 4218.93
 50.070717 /  19.920927 / 227.20 / 0.04 / 8 / 49.820778 / 13-2-2022 / 20:59:00.00 / 107.44 / 19.63 / 4218.93
 50.070717 /  19.920927 / 227.20 / 0.04 / 8 / 49.45227 / 13-2-2022 / 20:59:00.20 / 107.44 / 19.63 / 4218.93
 50.070717 /  19.920927 / 227.20 / 0.00 / 8 / 50.189286 / 13-2-2022 / 20:59:01.20 / 107.50 / 19.63 / 4213.85
 50.070717 /  19.920927 / 227.20 / 0.04 / 8 / 50.189286 / 13-2-2022 / 20:59:01.40 / 107.50 / 19.63 / 4213.85
 50.070717 /  19.920927 / 227.20 / 0.04 / 8 / 49.45227 / 13-2-2022 / 20:59:01.60 / 107.50 / 19.63 / 4213.85
 50.070717 /  19.920927 / 227.20 / 0.02 / 8 / 50.557794 / 13-2-2022 / 20:59:01.80 / 107.50 / 19.63 / 4213.85
 50.070717 /  19.920927 / 227.20 / 0.02 / 8 / 50.189286 / 13-2-2022 / 20:59:02.00 / 107.69 / 19.69 / 4205.76
 50.070717 /  19.920927 / 227.20 / 0.04 / 8 / 50.930796 / 13-2-2022 / 20:59:02.80 / 107.69 / 19.69 / 4205.76
 50.070717 /  19.920927 / 227.20 / 0.04 / 8 / 50.557794 / 13-2-2022 / 20:59:03.00 / 107.75 / 19.69 / 4200.75
 50.070717 /  19.920929 / 227.20 / 0.06 / 8 / 50.189286 / 13-2-2022 / 20:59:03.20 / 107.75 / 19.69 / 4200.75
 50.070717 /  19.920929 / 227.20 / 0.02 / 8 / 49.820778 / 13-2-2022 / 20:59:03.40 / 107.75 / 19.69 / 4200.75
 50.070717 /  19.920929 / 227.20 / 0.02 / 8 / 50.189286 / 13-2-2022 / 20:59:03.60 / 107.75 / 19.69 / 4200.75
 50.070717 /  19.920929 / 227.20 / 0.04 / 8 / 49.820778 / 13-2-2022 / 20:59:04.40 / 107.88 / 19.75 / 4193.82
 50.070717 /  19.920929 / 227.20 / 0.02 / 8 / 49.820778 / 13-2-2022 / 20:59:04.60 / 107.88 / 19.75 / 4193.82
 50.070717 /  19.920929 / 227.20 / 0.04 / 8 / 49.45227 / 13-2-2022 / 20:59:04.80 / 107.88 / 19.75 / 4193.82
 50.070717 /  19.920929 / 227.20 / 0.04 / 8 / 49.820778 / 13-2-2022 / 20:59:05.00 / 107.88 / 19.75 / 4193.82
 50.070717 /  19.920929 / 227.20 / 0.00 / 8 / 49.079268 / 13-2-2022 / 20:59:05.20 / 108.00 / 19.75 / 4187.05
 50.070717 /  19.920929 / 227.20 / 0.04 / 8 / 50.930796 / 13-2-2022 / 20:59:06.00 / 108.00 / 19.75 / 4187.05
 50.070717 /  19.920929 / 227.20 / 0.04 / 8 / 50.557794 / 13-2-2022 / 20:59:06.20 / 108.13 / 19.81 / 4180.18
 50.070717 /  19.920929 / 227.20 / 0.04 / 8 / 50.557794 / 13-2-2022 / 20:59:06.40 / 108.13 / 19.81 / 4180.18
 50.070717 /  19.920929 / 227.20 / 0.04 / 8 / 50.557794 / 13-2-2022 / 20:59:06.60 / 108.13 / 19.81 / 4180.18
 50.070717 /  19.920931 / 227.20 / 0.04 / 8 / 51.667812 / 13-2-2022 / 20:59:06.80 / 108.13 / 19.81 / 4180.18
 50.070717 /  19.920931 / 227.20 / 0.04 / 8 / 50.930796 / 13-2-2022 / 20:59:07.80 / 108.25 / 19.81 / 4173.22
 50.070717 /  19.920931 / 227.30 / 0.04 / 8 / 51.667812 / 13-2-2022 / 20:59:08.00 / 108.25 / 19.81 / 4173.22
 50.070717 /  19.920931 / 227.30 / 0.04 / 8 / 50.557794 / 13-2-2022 / 20:59:08.20 / 108.25 / 19.81 / 4173.22
 50.070717 /  19.920931 / 227.30 / 0.04 / 8 / 50.930796 / 13-2-2022 / 20:59:08.40 / 108.25 / 19.81 / 4173.22
 50.070717 /  19.920931 / 227.30 / 0.04 / 8 / 50.557794 / 13-2-2022 / 20:59:08.60 / 108.38 / 19.88 / 4166.16
 50.070717 /  19.920931 / 227.30 / 0.04 / 8 / 50.930796 / 13-2-2022 / 20:59:09.40 / 108.38 / 19.88 / 4166.16
 50.070717 /  19.920931 / 227.30 / 0.04 / 8 / 49.820778 / 13-2-2022 / 20:59:09.60 / 108.50 / 19.88 / 4159.00
 50.070717 /  19.920931 / 227.30 / 0.04 / 8 / 49.820778 / 13-2-2022 / 20:59:09.80 / 108.50 / 19.88 / 4159.00
 50.070717 /  19.920931 / 227.30 / 0.02 / 8 / 49.820778 / 13-2-2022 / 20:59:10.00 / 108.50 / 19.88 / 4159.00
 50.070717 /  19.920931 / 227.30 / 0.02 / 8 / 49.820778 / 13-2-2022 / 20:59:10.20 / 108.50 / 19.88 / 4159.00
 50.070717 /  19.920931 / 227.30 / 0.02 / 8 / 49.820778 / 13-2-2022 / 20:59:11.00 / 108.63 / 19.88 / 4151.74
 50.070717 /  19.920931 / 227.30 / 0.02 / 8 / 50.189286 / 13-2-2022 / 20:59:11.20 / 108.63 / 19.88 / 4151.74
 50.070717 /  19.920931 / 227.30 / 0.02 / 8 / 50.189286 / 13-2-2022 / 20:59:11.40 / 108.63 / 19.88 / 4151.74
 50.070717 /  19.920931 / 227.30 / 0.02 / 8 / 49.45227 / 13-2-2022 / 20:59:11.60 / 108.63 / 19.88 / 4151.74
 50.070717 /  19.920931 / 227.30 / 0.02 / 8 / 49.079268 / 13-2-2022 / 20:59:11.80 / 108.75 / 19.94 / 4144.39
 50.070717 /  19.920931 / 227.30 / 0.02 / 8 / 49.079268 / 13-2-2022 / 20:59:12.60 / 108.75 / 19.94 / 4144.39
 50.070717 /  19.920931 / 227.30 / 0.02 / 8 / 50.189286 / 13-2-2022 / 20:59:12.80 / 108.88 / 19.94 / 4136.94
 50.070717 /  19.920931 / 227.30 / 0.02 / 8 / 49.820778 / 13-2-2022 / 20:59:13.00 / 108.88 / 19.94 / 4136.94
 50.070717 /  19.920931 / 227.30 / 0.02 / 8 / 51.299304 / 13-2-2022 / 20:59:13.20 / 108.88 / 19.94 / 4136.94
 50.070717 /  19.920931 / 227.30 / 0.02 / 8 / 49.820778 / 13-2-2022 / 20:59:13.40 / 108.88 / 19.94 / 4136.94
 50.070717 /  19.920931 / 227.30 / 0.02 / 8 / 50.557794 / 13-2-2022 / 20:59:14.20 / 108.94 / 20.00 / 4130.76
 50.070717 /  19.920931 / 227.30 / 0.02 / 8 / 50.557794 / 13-2-2022 / 20:59:14.40 / 108.94 / 20.00 / 4130.76
 50.070717 /  19.920931 / 227.30 / 0.02 / 8 / 50.189286 / 13-2-2022 / 20:59:14.60 / 108.94 / 20.00 / 4130.76
 50.070717 /  19.920931 / 227.30 / 0.02 / 8 / 51.299304 / 13-2-2022 / 20:59:14.80 / 108.94 / 20.00 / 4130.76
 50.070717 /  19.920931 / 227.30 / 0.02 / 8 / 50.557794 / 13-2-2022 / 20:59:15.00 / 109.06 / 20.00 / 4122.91
 50.070717 /  19.920933 / 227.30 / 0.02 / 8 / 50.557794 / 13-2-2022 / 20:59:15.80 / 109.06 / 20.00 / 4122.91
 50.070717 /  19.920933 / 227.30 / 0.02 / 8 / 50.557794 / 13-2-2022 / 20:59:16.00 / 109.19 / 20.06 / 4115.22
 50.070717 /  19.920933 / 227.30 / 0.02 / 8 / 50.557794 / 13-2-2022 / 20:59:16.20 / 109.19 / 20.06 / 4115.22
 50.070717 /  19.920933 / 227.30 / 0.02 / 8 / 50.557794 / 13-2-2022 / 20:59:16.40 / 109.19 / 20.06 / 4115.22
 50.070717 /  19.920933 / 227.30 / 0.02 / 8 / 51.299304 / 13-2-2022 / 20:59:16.60 / 109.19 / 20.06 / 4115.22
 50.070717 /  19.920933 / 227.30 / 0.02 / 8 / 50.557794 / 13-2-2022 / 20:59:17.40 / 109.31 / 20.06 / 4107.43
 50.070717 /  19.920933 / 227.30 / 0.02 / 8 / 50.930796 / 13-2-2022 / 20:59:17.60 / 109.31 / 20.06 / 4107.43
 50.070717 /  19.920933 / 227.30 / 0.02 / 8 / 49.820778 / 13-2-2022 / 20:59:17.80 / 109.31 / 20.06 / 4107.43
 50.070717 /  19.920933 / 227.30 / 0.02 / 8 / 50.189286 / 13-2-2022 / 20:59:18.00 / 109.31 / 20.06 / 4107.43
 50.070717 /  19.920933 / 227.30 / 0.02 / 8 / 49.820778 / 13-2-2022 / 20:59:18.20 / 109.38 / 20.06 / 4100.91
 50.070717 /  19.920933 / 227.30 / 0.02 / 8 / 49.45227 / 13-2-2022 / 20:59:19.00 / 109.38 / 20.06 / 4100.91
 50.070717 /  19.920933 / 227.30 / 0.02 / 8 / 49.079268 / 13-2-2022 / 20:59:19.20 / 109.50 / 20.13 / 4092.73
 50.070717 /  19.920933 / 227.30 / 0.02 / 8 / 49.079268 / 13-2-2022 / 20:59:19.40 / 109.50 / 20.13 / 4092.73
 50.070717 /  19.920933 / 227.30 / 0.02 / 8 / 49.079268 / 13-2-2022 / 20:59:19.60 / 109.50 / 20.13 / 4092.73
 50.070717 /  19.920933 / 227.30 / 0.02 / 8 / 49.45227 / 13-2-2022 / 20:59:19.80 / 109.50 / 20.13 / 4092.73
 50.070713 /  19.920933 / 227.30 / 0.02 / 8 / 50.557794 / 13-2-2022 / 20:59:20.80 / 109.63 / 20.13 / 4084.70
 50.070713 /  19.920933 / 227.30 / 0.02 / 8 / 50.557794 / 13-2-2022 / 20:59:21.00 / 109.63 / 20.13 / 4084.70
 50.070713 /  19.920933 / 227.30 / 0.02 / 8 / 50.557794 / 13-2-2022 / 20:59:21.20 / 109.63 / 20.13 / 4084.70
 50.070713 /  19.920933 / 227.30 / 0.02 / 8 / 50.557794 / 13-2-2022 / 20:59:21.40 / 109.63 / 20.13 / 4084.70
 50.070713 /  19.920935 / 227.30 / 0.02 / 8 / 49.45227 / 13-2-2022 / 20:59:21.60 / 109.75 / 20.19 / 4076.57
 50.070713 /  19.920935 / 227.30 / 0.02 / 8 / 51.299304 / 13-2-2022 / 20:59:22.40 / 109.75 / 20.19 / 4076.57
 50.070713 /  19.920935 / 227.30 / 0.02 / 8 / 50.930796 / 13-2-2022 / 20:59:22.60 / 109.88 / 20.19 / 4068.35
 50.070713 /  19.920935 / 227.30 / 0.02 / 7 / 47.600742 / 13-2-2022 / 20:59:22.80 / 109.88 / 20.19 / 4068.35
 50.070713 /  19.920935 / 227.30 / 0.02 / 7 / 50.557794 / 13-2-2022 / 20:59:23.00 / 109.88 / 20.19 / 4068.35
 50.070713 /  19.920935 / 227.30 / 0.02 / 7 / 50.930796 / 13-2-2022 / 20:59:23.20 / 109.88 / 20.19 / 4068.35
 50.070713 /  19.920935 / 227.30 / 0.02 / 7 / 50.557794 / 13-2-2022 / 20:59:24.00 / 109.94 / 20.25 / 4061.39
 50.070713 /  19.920935 / 227.30 / 0.02 / 7 / 50.189286 / 13-2-2022 / 20:59:24.20 / 109.94 / 20.25 / 4061.39
 50.070713 /  19.920935 / 227.30 / 0.02 / 7 / 50.557794 / 13-2-2022 / 20:59:24.40 / 109.94 / 20.25 / 4061.39
 50.070713 /  19.920935 / 227.30 / 0.02 / 7 / 50.557794 / 13-2-2022 / 20:59:24.60 / 109.94 / 20.25 / 4061.39
 50.070713 /  19.920935 / 227.30 / 0.02 / 7 / 50.930796 / 13-2-2022 / 20:59:24.80 / 110.13 / 20.25 / 4051.41
 50.070713 /  19.920935 / 227.30 / 0.02 / 8 / 50.930796 / 13-2-2022 / 20:59:25.60 / 110.13 / 20.25 / 4051.41
 50.070713 /  19.920935 / 227.30 / 0.02 / 8 / 51.299304 / 13-2-2022 / 20:59:25.80 / 110.19 / 20.31 / 4044.50
 50.070713 /  19.920935 / 227.30 / 0.02 / 8 / 50.930796 / 13-2-2022 / 20:59:26.00 / 110.19 / 20.31 / 4044.50
 50.070713 /  19.920935 / 227.30 / 0.02 / 8 / 50.930796 / 13-2-2022 / 20:59:26.20 / 110.19 / 20.31 / 4044.50
 50.070713 /  19.920935 / 227.30 / 0.02 / 8 / 51.299304 / 13-2-2022 / 20:59:26.40 / 110.19 / 20.31 / 4044.50
 50.070713 /  19.920935 / 227.30 / 0.02 / 8 / 52.040814 / 13-2-2022 / 20:59:27.40 / 110.31 / 20.31 / 4035.69
 50.070713 /  19.920935 / 227.30 / 0.02 / 8 / 51.667812 / 13-2-2022 / 20:59:27.60 / 110.31 / 20.31 / 4035.69
 50.070713 /  19.920935 / 227.30 / 0.02 / 8 / 51.667812 / 13-2-2022 / 20:59:27.80 / 110.31 / 20.31 / 4035.69
 50.070713 /  19.920937 / 227.30 / 0.02 / 8 / 52.77783 / 13-2-2022 / 20:59:28.00 / 110.31 / 20.31 / 4035.69
 50.070709 /  19.920938 / 227.30 / 0.02 / 8 / 51.299304 / 13-2-2022 / 20:59:28.20 / 110.44 / 20.38 / 4027.03
 50.070705 /  19.920944 / 227.40 / 0.02 / 8 / 50.557794 / 13-2-2022 / 20:59:29.00 / 110.44 / 20.38 / 4027.03
 50.070705 /  19.920948 / 227.40 / 0.02 / 8 / 50.557794 / 13-2-2022 / 20:59:29.20 / 110.56 / 20.38 / 4018.28
 50.070702 /  19.920950 / 227.40 / 0.02 / 8 / 50.557794 / 13-2-2022 / 20:59:29.40 / 110.56 / 20.38 / 4018.28
 50.070702 /  19.920952 / 227.40 / 0.02 / 8 / 50.930796 / 13-2-2022 / 20:59:29.60 / 110.56 / 20.38 / 4018.28
 50.070702 /  19.920954 / 227.40 / 0.02 / 8 / 50.189286 / 13-2-2022 / 20:59:29.80 / 110.56 / 20.38 / 4018.28
 50.070694 /  19.920959 / 227.40 / 0.02 / 8 / 49.820778 / 13-2-2022 / 20:59:30.60 / 110.63 / 20.44 / 4010.79
 50.070690 /  19.920961 / 227.40 / 0.02 / 8 / 49.45227 / 13-2-2022 / 20:59:30.80 / 110.63 / 20.44 / 4010.79
 50.070690 /  19.920963 / 227.50 / 0.02 / 8 / 49.820778 / 13-2-2022 / 20:59:31.00 / 110.63 / 20.44 / 4010.79
 50.070690 /  19.920965 / 227.50 / 0.02 / 8 / 49.079268 / 13-2-2022 / 20:59:31.20 / 110.63 / 20.44 / 4010.79
 50.070686 /  19.920967 / 227.50 / 0.02 / 8 / 49.820778 / 13-2-2022 / 20:59:31.40 / 110.81 / 20.44 / 4000.27
 50.070683 /  19.920973 / 227.50 / 0.02 / 8 / 49.820778 / 13-2-2022 / 20:59:32.20 / 110.81 / 20.44 / 4000.27
 50.070683 /  19.920973 / 227.50 / 0.02 / 8 / 50.189286 / 13-2-2022 / 20:59:32.40 / 110.94 / 20.50 / 3991.48
 50.070679 /  19.920975 / 227.50 / 0.02 / 8 / 50.189286 / 13-2-2022 / 20:59:32.60 / 110.94 / 20.50 / 3991.48
 50.070679 /  19.920977 / 227.50 / 0.02 / 8 / 50.189286 / 13-2-2022 / 20:59:32.80 / 110.94 / 20.50 / 3991.48
 50.070675 /  19.920977 / 227.50 / 0.02 / 8 / 50.557794 / 13-2-2022 / 20:59:33.00 / 110.94 / 20.50 / 3991.48
 50.070675 /  19.920979 / 227.50 / 0.02 / 8 / 51.299304 / 13-2-2022 / 20:59:34.00 / 111.06 / 20.50 / 3982.33
 50.070675 /  19.920979 / 227.50 / 0.02 / 8 / 51.299304 / 13-2-2022 / 20:59:34.20 / 111.06 / 20.50 / 3982.33
 50.070675 /  19.920979 / 227.50 / 0.02 / 8 / 51.667812 / 13-2-2022 / 20:59:34.40 / 111.06 / 20.50 / 3982.33
 50.070675 /  19.920979 / 227.50 / 0.02 / 8 / 51.299304 / 13-2-2022 / 20:59:34.60 / 111.06 / 20.50 / 3982.33
 50.070675 /  19.920979 / 227.50 / 0.02 / 8 / 50.189286 / 13-2-2022 / 20:59:34.80 / 111.13 / 20.50 / 3974.46
 50.070675 /  19.920979 / 227.50 / 0.00 / 8 / 50.557794 / 13-2-2022 / 20:59:35.60 / 111.13 / 20.50 / 3974.46
 50.070675 /  19.920979 / 227.50 / 0.00 / 8 / 49.45227 / 13-2-2022 / 20:59:35.80 / 111.25 / 20.56 / 3964.92
 50.070675 /  19.920979 / 227.50 / 0.00 / 8 / 49.820778 / 13-2-2022 / 20:59:36.00 / 111.25 / 20.56 / 3964.92
 50.070675 /  19.920979 / 227.50 / 0.00 / 8 / 49.079268 / 13-2-2022 / 20:59:36.20 / 111.25 / 20.56 / 3964.92
 50.070675 /  19.920979 / 227.50 / 0.02 / 8 / 49.45227 / 13-2-2022 / 20:59:36.40 / 111.25 / 20.56 / 3964.92
 50.070675 /  19.920979 / 227.50 / 0.02 / 8 / 48.71076 / 13-2-2022 / 20:59:37.20 / 111.31 / 20.56 / 3956.89
 50.070675 /  19.920979 / 227.50 / 0.02 / 8 / 48.71076 / 13-2-2022 / 20:59:37.40 / 111.31 / 20.56 / 3956.89
 50.070675 /  19.920979 / 227.50 / 0.02 / 8 / 48.71076 / 13-2-2022 / 20:59:37.60 / 111.31 / 20.56 / 3956.89
 50.070675 /  19.920979 / 227.50 / 0.02 / 8 / 50.189286 / 13-2-2022 / 20:59:37.80 / 111.31 / 20.56 / 3956.89
 50.070675 /  19.920979 / 227.50 / 0.00 / 8 / 50.189286 / 13-2-2022 / 20:59:38.20 / 111.50 / 20.63 / 3945.85
 50.070675 /  19.920979 / 227.50 / 0.00 / 8 / 49.45227 / 13-2-2022 / 20:59:39.00 / 111.50 / 20.63 / 3945.85
 50.070675 /  19.920979 / 227.50 / 0.00 / 8 / 49.820778 / 13-2-2022 / 20:59:39.20 / 111.63 / 20.63 / 3936.52
 50.070675 /  19.920979 / 227.50 / 0.00 / 8 / 49.820778 / 13-2-2022 / 20:59:39.40 / 111.63 / 20.63 / 3936.52
 50.070675 /  19.920979 / 227.50 / 0.00 / 8 / 49.820778 / 13-2-2022 / 20:59:39.60 / 111.63 / 20.63 / 3936.52
 50.070675 /  19.920979 / 227.50 / 0.00 / 8 / 50.930796 / 13-2-2022 / 20:59:39.80 / 111.63 / 20.63 / 3936.52
 50.070675 /  19.920979 / 227.50 / 0.00 / 8 / 50.930796 / 13-2-2022 / 20:59:40.60 / 111.75 / 20.69 / 3926.85
 50.070675 /  19.920979 / 227.50 / 0.00 / 8 / 50.930796 / 13-2-2022 / 20:59:40.80 / 111.75 / 20.69 / 3926.85
 50.070675 /  19.920979 / 227.50 / 0.00 / 8 / 50.930796 / 13-2-2022 / 20:59:41.00 / 111.75 / 20.69 / 3926.85
 50.070675 /  19.920979 / 227.50 / 0.00 / 8 / 50.930796 / 13-2-2022 / 20:59:41.20 / 111.75 / 20.69 / 3926.85
 50.070675 /  19.920979 / 227.50 / 0.00 / 8 / 50.930796 / 13-2-2022 / 20:59:41.40 / 111.81 / 20.69 / 3918.43
 50.070675 /  19.920979 / 227.50 / 0.02 / 8 / 49.820778 / 13-2-2022 / 20:59:42.20 / 111.81 / 20.69 / 3918.43
 50.070675 /  19.920979 / 227.50 / 0.00 / 8 / 49.45227 / 13-2-2022 / 20:59:42.40 / 111.94 / 20.75 / 3908.36
 50.070675 /  19.920979 / 227.50 / 0.00 / 8 / 49.079268 / 13-2-2022 / 20:59:42.60 / 111.94 / 20.75 / 3908.36
 50.070675 /  19.920979 / 227.50 / 0.00 / 8 / 51.299304 / 13-2-2022 / 20:59:42.80 / 111.94 / 20.75 / 3908.36
 50.070675 /  19.920979 / 227.50 / 0.00 / 8 / 50.930796 / 13-2-2022 / 20:59:43.00 / 111.94 / 20.75 / 3908.36
 50.070675 /  19.920979 / 227.50 / 0.02 / 8 / 50.930796 / 13-2-2022 / 20:59:44.00 / 112.06 / 20.75 / 3898.45
 50.070675 /  19.920979 / 227.50 / 0.00 / 8 / 50.557794 / 13-2-2022 / 20:59:44.20 / 112.06 / 20.75 / 3898.45
 50.070675 /  19.920979 / 227.50 / 0.02 / 8 / 50.557794 / 13-2-2022 / 20:59:44.40 / 112.06 / 20.75 / 3898.45
 50.070675 /  19.920979 / 227.50 / 0.02 / 8 / 51.667812 / 13-2-2022 / 20:59:44.60 / 112.06 / 20.75 / 3898.45
 50.070675 /  19.920979 / 227.50 / 0.00 / 8 / 50.557794 / 13-2-2022 / 20:59:44.80 / 112.19 / 20.81 / 3888.43
 50.070675 /  19.920979 / 227.50 / 0.00 / 8 / 50.930796 / 13-2-2022 / 20:59:45.60 / 112.19 / 20.81 / 3888.43
 50.070675 /  19.920979 / 227.50 / 0.00 / 9 / 49.820778 / 13-2-2022 / 20:59:45.80 / 112.31 / 20.81 / 3878.32
 50.070675 /  19.920979 / 227.50 / 0.00 / 9 / 49.820778 / 13-2-2022 / 20:59:46.00 / 112.31 / 20.81 / 3878.32
 50.070675 /  19.920979 / 227.50 / 0.00 / 9 / 50.930796 / 13-2-2022 / 20:59:46.20 / 112.31 / 20.81 / 3878.32
 50.070675 /  19.920979 / 227.50 / 0.00 / 9 / 49.820778 / 13-2-2022 / 20:59:46.40 / 112.31 / 20.81 / 3878.32
 50.070675 /  19.920979 / 227.50 / 0.02 / 9 / 49.079268 / 13-2-2022 / 20:59:47.20 / 112.38 / 20.88 / 3869.47
 50.070675 /  19.920979 / 227.50 / 0.02 / 9 / 48.71076 / 13-2-2022 / 20:59:47.40 / 112.38 / 20.88 / 3869.47
 50.070675 /  19.920979 / 227.50 / 0.00 / 9 / 48.71076 / 13-2-2022 / 20:59:47.60 / 112.38 / 20.88 / 3869.47
 50.070675 /  19.920979 / 227.50 / 0.00 / 9 / 49.820778 / 13-2-2022 / 20:59:47.80 / 112.38 / 20.88 / 3869.47
 50.070675 /  19.920979 / 227.50 / 0.00 / 9 / 49.820778 / 13-2-2022 / 20:59:48.00 / 112.50 / 20.88 / 3858.97
 50.070675 /  19.920979 / 227.50 / 0.00 / 9 / 50.557794 / 13-2-2022 / 20:59:48.80 / 112.50 / 20.88 / 3858.97
 50.070675 /  19.920979 / 227.50 / 0.00 / 9 / 49.079268 / 13-2-2022 / 20:59:49.00 / 112.63 / 20.94 / 3848.61
 50.070675 /  19.920979 / 227.50 / 0.00 / 9 / 50.557794 / 13-2-2022 / 20:59:49.20 / 112.63 / 20.94 / 3848.61
 50.070675 /  19.920979 / 227.50 / 0.00 / 8 / 50.189286 / 13-2-2022 / 20:59:49.40 / 112.63 / 20.94 / 3848.61
 50.070675 /  19.920979 / 227.50 / 0.00 / 9 / 50.557794 / 13-2-2022 / 20:59:49.60 / 112.63 / 20.94 / 3848.61
 50.070675 /  19.920979 / 227.50 / 0.00 / 8 / 50.189286 / 13-2-2022 / 20:59:50.60 / 112.75 / 20.94 / 3838.16
 50.070675 /  19.920979 / 227.50 / 0.00 / 8 / 49.820778 / 13-2-2022 / 20:59:50.80 / 112.75 / 20.94 / 3838.16
 50.070675 /  19.920979 / 227.50 / 0.00 / 9 / 49.820778 / 13-2-2022 / 20:59:51.00 / 112.75 / 20.94 / 3838.16
 50.070675 /  19.920979 / 227.50 / 0.00 / 9 / 49.820778 / 13-2-2022 / 20:59:51.20 / 112.75 / 20.94 / 3838.16
 50.070675 /  19.920979 / 227.50 / 0.00 / 9 / 49.820778 / 13-2-2022 / 20:59:51.40 / 112.88 / 21.00 / 3827.62
 50.070675 /  19.920979 / 227.50 / 0.02 / 9 / 50.189286 / 13-2-2022 / 20:59:52.20 / 112.88 / 21.00 / 3827.62
 50.070675 /  19.920979 / 227.50 / 0.02 / 9 / 49.820778 / 13-2-2022 / 20:59:52.40 / 112.94 / 21.00 / 3818.34
 50.070675 /  19.920979 / 227.50 / 0.00 / 9 / 50.189286 / 13-2-2022 / 20:59:52.60 / 112.94 / 21.00 / 3818.34
 50.070675 /  19.920979 / 227.50 / 0.02 / 9 / 49.820778 / 13-2-2022 / 20:59:52.80 / 112.94 / 21.00 / 3818.34
 50.070675 /  19.920979 / 227.50 / 0.00 / 9 / 50.557794 / 13-2-2022 / 20:59:53.00 / 112.94 / 21.00 / 3818.34
 50.070675 /  19.920979 / 227.50 / 0.02 / 9 / 50.557794 / 13-2-2022 / 20:59:53.80 / 113.06 / 21.00 / 3807.39
 50.070675 /  19.920979 / 227.50 / 0.00 / 9 / 50.189286 / 13-2-2022 / 20:59:54.00 / 113.06 / 21.00 / 3807.39
 50.070675 /  19.920979 / 227.50 / 0.02 / 9 / 50.557794 / 13-2-2022 / 20:59:54.20 / 113.06 / 21.00 / 3807.39
 50.070675 /  19.920979 / 227.50 / 0.02 / 9 / 50.189286 / 13-2-2022 / 20:59:54.40 / 113.06 / 21.00 / 3807.39
 50.070675 /  19.920979 / 227.50 / 0.02 / 9 / 50.930796 / 13-2-2022 / 20:59:54.60 / 113.19 / 21.06 / 3796.61
 50.070675 /  19.920979 / 227.50 / 0.02 / 8 / 49.820778 / 13-2-2022 / 20:59:55.40 / 113.19 / 21.06 / 3796.61
 50.070675 /  19.920979 / 227.50 / 0.02 / 8 / 48.71076 / 13-2-2022 / 20:59:55.60 / 113.31 / 21.13 / 3785.72
 50.070675 /  19.920979 / 227.50 / 0.02 / 8 / 50.189286 / 13-2-2022 / 20:59:55.80 / 113.31 / 21.13 / 3785.72
 50.070675 /  19.920979 / 227.50 / 0.02 / 8 / 50.930796 / 13-2-2022 / 20:59:56.00 / 113.31 / 21.13 / 3785.72
 50.070675 /  19.920979 / 227.50 / 0.00 / 9 / 50.189286 / 13-2-2022 / 20:59:56.20 / 113.31 / 21.13 / 3785.72
 50.070675 /  19.920979 / 227.50 / 0.02 / 9 / 49.45227 / 13-2-2022 / 20:59:57.00 / 113.38 / 21.13 / 3776.10
 50.070675 /  19.920979 / 227.50 / 0.02 / 9 / 49.820778 / 13-2-2022 / 20:59:57.20 / 113.38 / 21.13 / 3776.10
 50.070675 /  19.920979 / 227.50 / 0.02 / 9 / 49.45227 / 13-2-2022 / 20:59:57.40 / 113.38 / 21.13 / 3776.10
 50.070675 /  19.920979 / 227.50 / 0.02 / 9 / 49.45227 / 13-2-2022 / 20:59:57.60 / 113.38 / 21.13 / 3776.10
 50.070675 /  19.920979 / 227.50 / 0.02 / 9 / 49.079268 / 13-2-2022 / 20:59:57.80 / 113.50 / 21.19 / 3764.82
 50.070675 /  19.920979 / 227.50 / 0.00 / 9 / 49.079268 / 13-2-2022 / 20:59:58.60 / 113.50 / 21.19 / 3764.82
 50.070675 /  19.920979 / 227.50 / 0.00 / 9 / 51.299304 / 13-2-2022 / 20:59:58.80 / 113.63 / 21.19 / 3753.69
 50.070675 /  19.920979 / 227.50 / 0.02 / 9 / 51.299304 / 13-2-2022 / 20:59:59.00 / 113.63 / 21.19 / 3753.69
 50.070675 /  19.920979 / 227.50 / 0.02 / 9 / 50.930796 / 13-2-2022 / 20:59:59.20 / 113.63 / 21.19 / 3753.69
 50.070675 /  19.920979 / 227.50 / 0.02 / 9 / 50.189286 / 13-2-2022 / 20:59:59.40 / 113.63 / 21.19 / 3753.69
 50.070675 /  19.920979 / 227.50 / 0.02 / 9 / 49.45227 / 13-2-2022 / 21:00:00.20 / 113.69 / 21.25 / 3743.83
 50.070675 /  19.920979 / 227.50 / 0.02 / 9 / 49.079268 / 13-2-2022 / 21:00:00.40 / 113.69 / 21.25 / 3743.83
 50.070675 /  19.920979 / 227.50 / 0.02 / 9 / 49.820778 / 13-2-2022 / 21:00:00.60 / 113.69 / 21.25 / 3743.83
 50.070675 /  19.920979 / 227.50 / 0.02 / 9 / 49.45227 / 13-2-2022 / 21:00:00.80 / 113.69 / 21.25 / 3743.83
 50.070675 /  19.920979 / 227.50 / 0.00 / 9 / 49.45227 / 13-2-2022 / 21:00:01.00 / 113.81 / 21.25 / 3732.30
 50.070675 /  19.920979 / 227.50 / 0.00 / 9 / 48.342252 / 13-2-2022 / 21:00:01.80 / 113.81 / 21.25 / 3732.30
 50.070675 /  19.920977 / 227.50 / 0.00 / 9 / 47.96925 / 13-2-2022 / 21:00:02.00 / 113.94 / 21.31 / 3720.94
 50.070675 /  19.920977 / 227.50 / 0.00 / 9 / 48.71076 / 13-2-2022 / 21:00:02.20 / 113.94 / 21.31 / 3720.94
 50.070671 /  19.920977 / 227.50 / 0.00 / 9 / 47.96925 / 13-2-2022 / 21:00:02.40 / 113.94 / 21.31 / 3720.94
 50.070671 /  19.920975 / 227.50 / 0.00 / 9 / 48.342252 / 13-2-2022 / 21:00:02.60 / 113.94 / 21.31 / 3720.94
 50.070671 /  19.920971 / 227.40 / 0.02 / 9 / 47.600742 / 13-2-2022 / 21:00:03.60 / 114.06 / 21.31 / 3709.47
 50.070667 /  19.920969 / 227.40 / 0.02 / 9 / 47.96925 / 13-2-2022 / 21:00:03.80 / 114.06 / 21.31 / 3709.47
 50.070667 /  19.920969 / 227.40 / 0.02 / 9 / 48.342252 / 13-2-2022 / 21:00:04.00 / 114.06 / 21.31 / 3709.47
 50.070667 /  19.920967 / 227.40 / 0.02 / 9 / 48.342252 / 13-2-2022 / 21:00:04.20 / 114.06 / 21.31 / 3709.47
 50.070667 /  19.920965 / 227.40 / 0.00 / 9 / 48.71076 / 13-2-2022 / 21:00:04.40 / 114.13 / 21.31 / 3699.27
 50.070667 /  19.920961 / 227.40 / 0.00 / 9 / 45.753708 / 13-2-2022 / 21:00:05.20 / 114.13 / 21.31 / 3699.27
 50.070667 /  19.920961 / 227.30 / 0.00 / 9 / 48.342252 / 13-2-2022 / 21:00:05.40 / 114.25 / 21.38 / 3687.41
 50.070667 /  19.920959 / 227.40 / 0.00 / 9 / 48.342252 / 13-2-2022 / 21:00:05.60 / 114.25 / 21.38 / 3687.41
 50.070667 /  19.920959 / 227.40 / 0.00 / 9 / 47.96925 / 13-2-2022 / 21:00:05.80 / 114.25 / 21.38 / 3687.41
 50.070667 /  19.920958 / 227.40 / 0.00 / 9 / 49.45227 / 13-2-2022 / 21:00:06.00 / 114.25 / 21.38 / 3687.41
 50.070667 /  19.920956 / 227.40 / 0.00 / 9 / 48.71076 / 13-2-2022 / 21:00:06.80 / 114.38 / 21.38 / 3675.70
 50.070667 /  19.920954 / 227.40 / 0.00 / 9 / 49.079268 / 13-2-2022 / 21:00:07.00 / 114.38 / 21.38 / 3675.70
 50.070667 /  19.920952 / 227.40 / 0.00 / 9 / 49.079268 / 13-2-2022 / 21:00:07.20 / 114.38 / 21.38 / 3675.70
 50.070667 /  19.920952 / 227.40 / 0.00 / 9 / 49.079268 / 13-2-2022 / 21:00:07.40 / 114.38 / 21.38 / 3675.70
 50.070667 /  19.920950 / 227.40 / 0.02 / 9 / 49.079268 / 13-2-2022 / 21:00:07.60 / 114.50 / 21.44 / 3663.89
 50.070667 /  19.920944 / 227.40 / 0.02 / 9 / 49.45227 / 13-2-2022 / 21:00:08.40 / 114.50 / 21.44 / 3663.89
 50.070667 /  19.920942 / 227.40 / 0.02 / 9 / 49.45227 / 13-2-2022 / 21:00:08.60 / 114.56 / 21.44 / 3653.35
 50.070667 /  19.920942 / 227.40 / 0.02 / 9 / 50.930796 / 13-2-2022 / 21:00:08.80 / 114.56 / 21.44 / 3653.35
 50.070671 /  19.920938 / 227.40 / 0.02 / 9 / 49.45227 / 13-2-2022 / 21:00:09.00 / 114.56 / 21.44 / 3653.35
 50.070667 /  19.920938 / 227.40 / 0.02 / 9 / 49.45227 / 13-2-2022 / 21:00:09.20 / 114.56 / 21.44 / 3653.35
 50.070667 /  19.920933 / 227.40 / 0.02 / 9 / 48.71076 / 13-2-2022 / 21:00:10.20 / 114.69 / 21.50 / 3641.15
 50.070667 /  19.920931 / 227.40 / 0.02 / 9 / 49.079268 / 13-2-2022 / 21:00:10.40 / 114.69 / 21.50 / 3641.15
 50.070667 /  19.920931 / 227.40 / 0.02 / 9 / 48.71076 / 13-2-2022 / 21:00:10.60 / 114.69 / 21.50 / 3641.15
 50.070667 /  19.920931 / 227.40 / 0.02 / 9 / 49.45227 / 13-2-2022 / 21:00:10.80 / 114.69 / 21.50 / 3641.15
 50.070667 /  19.920929 / 227.40 / 0.02 / 9 / 49.079268 / 13-2-2022 / 21:00:11.00 / 114.81 / 21.50 / 3629.10
 50.070667 /  19.920925 / 227.40 / 0.00 / 9 / 49.820778 / 13-2-2022 / 21:00:11.80 / 114.81 / 21.50 / 3629.10
 50.070667 /  19.920923 / 227.40 / 0.00 / 9 / 48.342252 / 13-2-2022 / 21:00:12.00 / 114.88 / 21.56 / 3618.32
 50.070667 /  19.920923 / 227.40 / 0.00 / 9 / 48.71076 / 13-2-2022 / 21:00:12.20 / 114.88 / 21.56 / 3618.32
 50.070667 /  19.920921 / 227.40 / 0.00 / 9 / 48.71076 / 13-2-2022 / 21:00:12.40 / 114.88 / 21.56 / 3618.32
 50.070667 /  19.920921 / 227.40 / 0.00 / 9 / 48.71076 / 13-2-2022 / 21:00:12.60 / 114.88 / 21.56 / 3618.32
 50.070663 /  19.920918 / 227.50 / 0.00 / 9 / 44.64369 / 13-2-2022 / 21:00:13.40 / 115.00 / 21.56 / 3605.88
 50.070663 /  19.920918 / 227.50 / 0.00 / 9 / 48.342252 / 13-2-2022 / 21:00:13.60 / 115.00 / 21.56 / 3605.88
 50.070663 /  19.920916 / 227.50 / 0.02 / 9 / 46.490724 / 13-2-2022 / 21:00:13.80 / 115.00 / 21.56 / 3605.88
 50.070663 /  19.920916 / 227.50 / 0.02 / 9 / 47.96925 / 13-2-2022 / 21:00:14.00 / 115.00 / 21.56 / 3605.88
 50.070663 /  19.920914 / 227.50 / 0.02 / 9 / 47.96925 / 13-2-2022 / 21:00:14.20 / 115.13 / 21.56 / 3593.59
 50.070663 /  19.920910 / 227.50 / 0.02 / 9 / 47.96925 / 13-2-2022 / 21:00:15.00 / 115.13 / 21.56 / 3593.59
 50.070663 /  19.920910 / 227.50 / 0.00 / 9 / 47.96925 / 13-2-2022 / 21:00:15.20 / 115.19 / 21.63 / 3582.57
 50.070663 /  19.920910 / 227.50 / 0.00 / 9 / 47.96925 / 13-2-2022 / 21:00:15.40 / 115.19 / 21.63 / 3582.57
 50.070663 /  19.920910 / 227.50 / 0.00 / 9 / 46.490724 / 13-2-2022 / 21:00:15.60 / 115.19 / 21.63 / 3582.57
 50.070663 /  19.920910 / 227.50 / 0.02 / 9 / 49.079268 / 13-2-2022 / 21:00:15.80 / 115.19 / 21.63 / 3582.57
 50.070663 /  19.920910 / 227.50 / 0.02 / 9 / 48.71076 / 13-2-2022 / 21:00:16.80 / 115.31 / 21.69 / 3569.88
 50.070663 /  19.920908 / 227.50 / 0.00 / 9 / 49.079268 / 13-2-2022 / 21:00:17.00 / 115.31 / 21.69 / 3569.88
 50.070663 /  19.920908 / 227.50 / 0.02 / 9 / 48.71076 / 13-2-2022 / 21:00:17.20 / 115.31 / 21.69 / 3569.88
 50.070663 /  19.920908 / 227.50 / 0.02 / 9 / 49.45227 / 13-2-2022 / 21:00:17.40 / 115.31 / 21.69 / 3569.88
 50.070663 /  19.920908 / 227.50 / 0.00 / 9 / 48.342252 / 13-2-2022 / 21:00:17.60 / 115.44 / 21.69 / 3557.35
 50.070663 /  19.920908 / 227.50 / 0.02 / 9 / 47.96925 / 13-2-2022 / 21:00:18.40 / 115.44 / 21.69 / 3557.35
 50.070663 /  19.920908 / 227.50 / 0.02 / 9 / 48.342252 / 13-2-2022 / 21:00:18.60 / 115.50 / 21.75 / 3546.08
 50.070663 /  19.920908 / 227.50 / 0.00 / 9 / 48.71076 / 13-2-2022 / 21:00:18.80 / 115.50 / 21.75 / 3546.08
 50.070663 /  19.920908 / 227.50 / 0.00 / 9 / 48.71076 / 13-2-2022 / 21:00:19.00 / 115.50 / 21.75 / 3546.08
 50.070663 /  19.920908 / 227.50 / 0.02 / 9 / 48.342252 / 13-2-2022 / 21:00:19.20 / 115.50 / 21.75 / 3546.08
 50.070663 /  19.920908 / 227.50 / 0.02 / 9 / 49.079268 / 13-2-2022 / 21:00:20.00 / 115.63 / 21.75 / 3533.16
 50.070663 /  19.920908 / 227.50 / 0.02 / 9 / 48.71076 / 13-2-2022 / 21:00:20.20 / 115.63 / 21.75 / 3533.16
 50.070663 /  19.920908 / 227.50 / 0.02 / 9 / 49.079268 / 13-2-2022 / 21:00:20.40 / 115.63 / 21.75 / 3533.16
 50.070663 /  19.920908 / 227.50 / 0.02 / 9 / 49.45227 / 13-2-2022 / 21:00:20.60 / 115.63 / 21.75 / 3533.16
 50.070663 /  19.920908 / 227.50 / 0.02 / 9 / 49.820778 / 13-2-2022 / 21:00:20.80 / 115.75 / 21.75 / 3520.38
 50.070663 /  19.920908 / 227.50 / 0.02 / 9 / 49.820778 / 13-2-2022 / 21:00:21.60 / 115.75 / 21.75 / 3520.38
 50.070663 /  19.920908 / 227.50 / 0.02 / 9 / 49.45227 / 13-2-2022 / 21:00:21.80 / 115.81 / 21.81 / 3508.88
 50.070663 /  19.920908 / 227.50 / 0.02 / 9 / 49.45227 / 13-2-2022 / 21:00:22.00 / 115.81 / 21.81 / 3508.88
 50.070663 /  19.920908 / 227.50 / 0.02 / 9 / 48.71076 / 13-2-2022 / 21:00:22.20 / 115.81 / 21.81 / 3508.88
 50.070663 /  19.920908 / 227.50 / 0.02 / 9 / 49.45227 / 13-2-2022 / 21:00:22.40 / 115.81 / 21.81 / 3508.88
 50.070663 /  19.920908 / 227.50 / 0.02 / 9 / 48.71076 / 13-2-2022 / 21:00:23.40 / 115.94 / 21.81 / 3495.71
 50.070663 /  19.920908 / 227.50 / 0.02 / 9 / 48.71076 / 13-2-2022 / 21:00:23.60 / 115.94 / 21.81 / 3495.71
 50.070663 /  19.920908 / 227.50 / 0.02 / 9 / 49.45227 / 13-2-2022 / 21:00:23.80 / 115.94 / 21.81 / 3495.71
 50.070663 /  19.920908 / 227.50 / 0.02 / 9 / 49.079268 / 13-2-2022 / 21:00:24.00 / 115.94 / 21.81 / 3495.71
 50.070663 /  19.920908 / 227.50 / 0.02 / 9 / 49.079268 / 13-2-2022 / 21:00:24.20 / 116.00 / 21.88 / 3484.05
 50.070663 /  19.920908 / 227.50 / 0.02 / 9 / 47.232234 / 13-2-2022 / 21:00:25.00 / 116.00 / 21.88 / 3484.05
 50.070663 /  19.920908 / 227.50 / 0.02 / 9 / 47.600742 / 13-2-2022 / 21:00:25.20 / 116.13 / 21.88 / 3470.74
 50.070663 /  19.920908 / 227.50 / 0.02 / 9 / 47.96925 / 13-2-2022 / 21:00:25.40 / 116.13 / 21.88 / 3470.74
 50.070663 /  19.920908 / 227.50 / 0.02 / 9 / 47.600742 / 13-2-2022 / 21:00:25.60 / 116.13 / 21.88 / 3470.74
 50.070663 /  19.920908 / 227.50 / 0.02 / 9 / 48.342252 / 13-2-2022 / 21:00:25.80 / 116.13 / 21.88 / 3470.74
 50.070663 /  19.920908 / 227.50 / 0.02 / 9 / 48.342252 / 13-2-2022 / 21:00:26.60 / 116.19 / 21.94 / 3458.94
 50.070663 /  19.920908 / 227.50 / 0.02 / 9 / 49.820778 / 13-2-2022 / 21:00:26.80 / 116.19 / 21.94 / 3458.94
 50.070663 /  19.920908 / 227.50 / 0.02 / 9 / 49.079268 / 13-2-2022 / 21:00:27.00 / 116.19 / 21.94 / 3458.94
 50.070663 /  19.920908 / 227.50 / 0.02 / 9 / 49.45227 / 13-2-2022 / 21:00:27.20 / 116.19 / 21.94 / 3458.94
 50.070663 /  19.920908 / 227.50 / 0.02 / 9 / 48.342252 / 13-2-2022 / 21:00:27.40 / 116.31 / 21.94 / 3445.48
 50.070663 /  19.920908 / 227.50 / 0.02 / 9 / 49.079268 / 13-2-2022 / 21:00:28.20 / 116.31 / 21.94 / 3445.48
 50.070663 /  19.920908 / 227.50 / 0.02 / 9 / 48.342252 / 13-2-2022 / 21:00:28.40 / 116.44 / 22.00 / 3432.18
 50.070663 /  19.920908 / 227.50 / 0.02 / 9 / 49.45227 / 13-2-2022 / 21:00:28.60 / 116.44 / 22.00 / 3432.18
 50.070663 /  19.920908 / 227.50 / 0.02 / 9 / 49.820778 / 13-2-2022 / 21:00:28.80 / 116.44 / 22.00 / 3432.18
 50.070663 /  19.920908 / 227.50 / 0.02 / 9 / 49.820778 / 13-2-2022 / 21:00:29.00 / 116.44 / 22.00 / 3432.18
 50.070663 /  19.920908 / 227.50 / 0.02 / 9 / 49.820778 / 13-2-2022 / 21:00:30.00 / 116.50 / 22.00 / 3420.13
 50.070663 /  19.920908 / 227.50 / 0.02 / 9 / 49.45227 / 13-2-2022 / 21:00:30.20 / 116.50 / 22.00 / 3420.13
 50.070663 /  19.920908 / 227.50 / 0.02 / 9 / 50.189286 / 13-2-2022 / 21:00:30.40 / 116.50 / 22.00 / 3420.13
 50.070663 /  19.920908 / 227.50 / 0.02 / 9 / 49.45227 / 13-2-2022 / 21:00:30.60 / 116.50 / 22.00 / 3420.13
 50.070663 /  19.920908 / 227.50 / 0.02 / 9 / 48.71076 / 13-2-2022 / 21:00:30.80 / 116.63 / 22.06 / 3406.43
 50.070663 /  19.920908 / 227.50 / 0.02 / 9 / 49.079268 / 13-2-2022 / 21:00:31.60 / 116.63 / 22.06 / 3406.43
 50.070663 /  19.920906 / 227.50 / 0.02 / 9 / 49.820778 / 13-2-2022 / 21:00:31.80 / 116.69 / 22.06 / 3394.25
 50.070663 /  19.920906 / 227.50 / 0.02 / 9 / 49.079268 / 13-2-2022 / 21:00:32.00 / 116.69 / 22.06 / 3394.25
 50.070663 /  19.920906 / 227.50 / 0.02 / 9 / 49.820778 / 13-2-2022 / 21:00:32.20 / 116.69 / 22.06 / 3394.25
 50.070663 /  19.920906 / 227.50 / 0.02 / 9 / 48.342252 / 13-2-2022 / 21:00:32.40 / 116.69 / 22.06 / 3394.25
 50.070663 /  19.920906 / 227.50 / 0.02 / 9 / 49.45227 / 13-2-2022 / 21:00:33.20 / 116.81 / 22.13 / 3380.40
 50.070663 /  19.920906 / 227.50 / 0.02 / 9 / 49.820778 / 13-2-2022 / 21:00:33.40 / 116.81 / 22.13 / 3380.40
 50.070663 /  19.920906 / 227.50 / 0.02 / 9 / 49.45227 / 13-2-2022 / 21:00:33.60 / 116.81 / 22.13 / 3380.40
 50.070663 /  19.920906 / 227.50 / 0.02 / 9 / 49.079268 / 13-2-2022 / 21:00:33.80 / 116.81 / 22.13 / 3380.40
 50.070663 /  19.920906 / 227.50 / 0.02 / 9 / 49.820778 / 13-2-2022 / 21:00:34.00 / 116.88 / 22.13 / 3368.07
 50.070660 /  19.920906 / 227.50 / 0.02 / 9 / 49.820778 / 13-2-2022 / 21:00:34.80 / 116.88 / 22.13 / 3368.07
 50.070660 /  19.920906 / 227.50 / 0.02 / 9 / 49.820778 / 13-2-2022 / 21:00:35.00 / 117.00 / 22.19 / 3354.08
 50.070660 /  19.920906 / 227.50 / 0.02 / 9 / 48.71076 / 13-2-2022 / 21:00:35.20 / 117.00 / 22.19 / 3354.08
 50.070660 /  19.920906 / 227.50 / 0.02 / 9 / 49.45227 / 13-2-2022 / 21:00:35.40 / 117.00 / 22.19 / 3354.08
 50.070660 /  19.920906 / 227.50 / 0.02 / 9 / 49.820778 / 13-2-2022 / 21:00:35.60 / 117.00 / 22.19 / 3354.08
 50.070660 /  19.920906 / 227.50 / 0.02 / 9 / 49.079268 / 13-2-2022 / 21:00:36.60 / 117.13 / 22.19 / 3340.24
 50.070660 /  19.920906 / 227.50 / 0.02 / 9 / 48.71076 / 13-2-2022 / 21:00:36.80 / 117.13 / 22.19 / 3340.24
 50.070660 /  19.920906 / 227.50 / 0.02 / 9 / 48.71076 / 13-2-2022 / 21:00:37.00 / 117.13 / 22.19 / 3340.24
 50.070660 /  19.920906 / 227.50 / 0.02 / 9 / 48.71076 / 13-2-2022 / 21:00:37.20 / 117.13 / 22.19 / 3340.24
 50.070660 /  19.920906 / 227.50 / 0.02 / 9 / 48.71076 / 13-2-2022 / 21:00:37.40 / 117.19 / 22.19 / 3327.67
 50.070660 /  19.920906 / 227.50 / 0.02 / 9 / 47.96925 / 13-2-2022 / 21:00:38.20 / 117.19 / 22.19 / 3327.67
 50.070660 /  19.920906 / 227.50 / 0.02 / 9 / 47.600742 / 13-2-2022 / 21:00:38.40 / 117.25 / 22.25 / 3314.80
 50.070660 /  19.920906 / 227.50 / 0.02 / 9 / 47.96925 / 13-2-2022 / 21:00:38.60 / 117.25 / 22.25 / 3314.80
 50.070660 /  19.920906 / 227.50 / 0.02 / 9 / 49.079268 / 13-2-2022 / 21:00:38.80 / 117.25 / 22.25 / 3314.80
 50.070660 /  19.920906 / 227.50 / 0.02 / 9 / 49.45227 / 13-2-2022 / 21:00:39.00 / 117.25 / 22.25 / 3314.80
 50.070660 /  19.920906 / 227.50 / 0.02 / 9 / 49.079268 / 13-2-2022 / 21:00:39.80 / 117.38 / 22.25 / 3300.51
 50.070660 /  19.920906 / 227.50 / 0.02 / 9 / 49.079268 / 13-2-2022 / 21:00:40.00 / 117.38 / 22.25 / 3300.51
 50.070660 /  19.920906 / 227.50 / 0.02 / 9 / 49.45227 / 13-2-2022 / 21:00:40.20 / 117.38 / 22.25 / 3300.51
 50.070660 /  19.920906 / 227.50 / 0.02 / 9 / 49.45227 / 13-2-2022 / 21:00:40.40 / 117.38 / 22.25 / 3300.51
 50.070660 /  19.920906 / 227.50 / 0.02 / 9 / 49.079268 / 13-2-2022 / 21:00:40.60 / 117.50 / 22.31 / 3286.39
 50.070660 /  19.920906 / 227.50 / 0.02 / 9 / 49.079268 / 13-2-2022 / 21:00:41.40 / 117.50 / 22.31 / 3286.39
 50.070660 /  19.920906 / 227.50 / 0.02 / 9 / 49.079268 / 13-2-2022 / 21:00:41.60 / 117.56 / 22.31 / 3273.52
 50.070660 /  19.920906 / 227.50 / 0.02 / 9 / 46.863726 / 13-2-2022 / 21:00:41.80 / 117.56 / 22.31 / 3273.52
 50.070660 /  19.920906 / 227.50 / 0.02 / 9 / 47.96925 / 13-2-2022 / 21:00:42.00 / 117.56 / 22.31 / 3273.52
 50.070660 /  19.920906 / 227.50 / 0.02 / 9 / 47.600742 / 13-2-2022 / 21:00:42.20 / 117.56 / 22.31 / 3273.52
 50.070660 /  19.920906 / 227.50 / 0.02 / 9 / 48.342252 / 13-2-2022 / 21:00:43.20 / 117.63 / 22.38 / 3260.36
 50.070660 /  19.920904 / 227.50 / 0.02 / 9 / 45.380706 / 13-2-2022 / 21:00:43.40 / 117.63 / 22.38 / 3260.36
 50.070660 /  19.920904 / 227.50 / 0.02 / 9 / 48.342252 / 13-2-2022 / 21:00:43.60 / 117.63 / 22.38 / 3260.36
 50.070660 /  19.920904 / 227.50 / 0.02 / 9 / 48.342252 / 13-2-2022 / 21:00:43.80 / 117.63 / 22.38 / 3260.36
 50.070660 /  19.920904 / 227.50 / 0.02 / 9 / 49.45227 / 13-2-2022 / 21:00:44.00 / 117.75 / 22.44 / 3245.79
 50.070660 /  19.920904 / 227.50 / 0.02 / 9 / 49.45227 / 13-2-2022 / 21:00:44.80 / 117.75 / 22.44 / 3245.79
 50.070660 /  19.920904 / 227.50 / 0.00 / 9 / 48.342252 / 13-2-2022 / 21:00:45.00 / 117.81 / 22.44 / 3232.73
 50.070660 /  19.920904 / 227.50 / 0.02 / 9 / 48.342252 / 13-2-2022 / 21:00:45.20 / 117.81 / 22.44 / 3232.73
 50.070660 /  19.920904 / 227.50 / 0.02 / 9 / 49.079268 / 13-2-2022 / 21:00:45.40 / 117.81 / 22.44 / 3232.73
 50.070660 /  19.920904 / 227.50 / 0.00 / 9 / 47.96925 / 13-2-2022 / 21:00:45.60 / 117.81 / 22.44 / 3232.73
 50.070660 /  19.920904 / 227.50 / 0.00 / 9 / 47.600742 / 13-2-2022 / 21:00:46.40 / 117.94 / 22.44 / 3218.01
 50.070660 /  19.920904 / 227.50 / 0.02 / 9 / 47.600742 / 13-2-2022 / 21:00:46.60 / 117.94 / 22.44 / 3218.01
 50.070660 /  19.920904 / 227.50 / 0.00 / 9 / 49.079268 / 13-2-2022 / 21:00:46.80 / 117.94 / 22.44 / 3218.01
 50.070660 /  19.920904 / 227.50 / 0.00 / 9 / 49.45227 / 13-2-2022 / 21:00:47.00 / 117.94 / 22.44 / 3218.01
 50.070660 /  19.920904 / 227.50 / 0.00 / 9 / 49.079268 / 13-2-2022 / 21:00:47.40 / 118.00 / 22.50 / 3204.81
 50.070660 /  19.920904 / 227.50 / 0.00 / 9 / 48.342252 / 13-2-2022 / 21:00:48.00 / 118.13 / 22.50 / 3189.95
 50.070660 /  19.920904 / 227.50 / 0.00 / 9 / 48.71076 / 13-2-2022 / 21:00:48.40 / 118.13 / 22.50 / 3189.95
 50.070660 /  19.920904 / 227.50 / 0.00 / 9 / 49.079268 / 13-2-2022 / 21:00:48.60 / 118.13 / 22.50 / 3189.95
 50.070660 /  19.920904 / 227.50 / 0.00 / 9 / 49.079268 / 13-2-2022 / 21:00:48.80 / 118.13 / 22.50 / 3189.95
 50.070660 /  19.920904 / 227.50 / 0.00 / 9 / 49.820778 / 13-2-2022 / 21:00:49.00 / 118.13 / 22.50 / 3189.95
 50.070660 /  19.920904 / 227.50 / 0.00 / 9 / 50.189286 / 13-2-2022 / 21:00:50.00 / 118.19 / 22.56 / 3176.60
 50.070660 /  19.920904 / 227.50 / 0.00 / 9 / 49.820778 / 13-2-2022 / 21:00:50.20 / 118.19 / 22.56 / 3176.60
 50.070660 /  19.920904 / 227.50 / 0.00 / 9 / 50.189286 / 13-2-2022 / 21:00:50.40 / 118.19 / 22.56 / 3176.60
 50.070660 /  19.920904 / 227.50 / 0.00 / 9 / 50.189286 / 13-2-2022 / 21:00:50.60 / 118.19 / 22.56 / 3176.60
 50.070660 /  19.920904 / 227.50 / 0.00 / 9 / 49.45227 / 13-2-2022 / 21:00:50.80 / 118.31 / 22.56 / 3161.59
 50.070660 /  19.920904 / 227.50 / 0.00 / 9 / 48.71076 / 13-2-2022 / 21:00:51.60 / 118.31 / 22.56 / 3161.59
 50.070660 /  19.920904 / 227.50 / 0.00 / 9 / 48.342252 / 13-2-2022 / 21:00:51.80 / 118.38 / 22.63 / 3148.10
 50.070660 /  19.920904 / 227.50 / 0.00 / 9 / 48.342252 / 13-2-2022 / 21:00:52.00 / 118.38 / 22.63 / 3148.10
 50.070660 /  19.920904 / 227.50 / 0.00 / 9 / 48.342252 / 13-2-2022 / 21:00:52.20 / 118.38 / 22.63 / 3148.10
 50.070660 /  19.920904 / 227.50 / 0.00 / 9 / 49.45227 / 13-2-2022 / 21:00:52.40 / 118.38 / 22.63 / 3148.10
 50.070660 /  19.920904 / 227.50 / 0.00 / 9 / 47.600742 / 13-2-2022 / 21:00:53.20 / 118.44 / 22.63 / 3134.31
 50.070660 /  19.920904 / 227.50 / 0.00 / 9 / 46.863726 / 13-2-2022 / 21:00:53.40 / 118.44 / 22.63 / 3134.31
 50.070660 /  19.920904 / 227.50 / 0.00 / 9 / 48.342252 / 13-2-2022 / 21:00:53.60 / 118.44 / 22.63 / 3134.31
 50.070660 /  19.920904 / 227.50 / 0.00 / 9 / 49.079268 / 13-2-2022 / 21:00:53.80 / 118.44 / 22.63 / 3134.31
 50.070660 /  19.920904 / 227.50 / 0.00 / 9 / 46.863726 / 13-2-2022 / 21:00:54.00 / 118.56 / 22.69 / 3119.11
 50.070660 /  19.920904 / 227.50 / 0.00 / 9 / 50.557794 / 13-2-2022 / 21:00:54.80 / 118.56 / 22.69 / 3119.11
 50.070660 /  19.920904 / 227.50 / 0.00 / 9 / 50.557794 / 13-2-2022 / 21:00:55.00 / 118.63 / 22.75 / 3105.42
 50.070660 /  19.920904 / 227.50 / 0.00 / 9 / 50.557794 / 13-2-2022 / 21:00:55.20 / 118.63 / 22.75 / 3105.42
 50.070660 /  19.920904 / 227.50 / 0.00 / 9 / 49.820778 / 13-2-2022 / 21:00:55.40 / 118.63 / 22.75 / 3105.42
 50.070660 /  19.920904 / 227.50 / 0.00 / 9 / 50.557794 / 13-2-2022 / 21:00:55.60 / 118.63 / 22.75 / 3105.42
 50.070660 /  19.920904 / 227.50 / 0.00 / 9 / 49.079268 / 13-2-2022 / 21:00:56.60 / 118.69 / 22.75 / 3091.43
 50.070660 /  19.920904 / 227.50 / 0.00 / 9 / 50.189286 / 13-2-2022 / 21:00:56.80 / 118.69 / 22.75 / 3091.43
 50.070660 /  19.920904 / 227.50 / 0.00 / 9 / 50.189286 / 13-2-2022 / 21:00:57.00 / 118.69 / 22.75 / 3091.43
 50.070660 /  19.920904 / 227.50 / 0.00 / 9 / 49.45227 / 13-2-2022 / 21:00:57.20 / 118.69 / 22.75 / 3091.43
 50.070660 /  19.920904 / 227.50 / 0.00 / 9 / 50.189286 / 13-2-2022 / 21:00:57.40 / 118.81 / 22.81 / 3076.04
 50.070660 /  19.920904 / 227.50 / 0.00 / 9 / 48.71076 / 13-2-2022 / 21:00:58.20 / 118.81 / 22.81 / 3076.04
 50.070660 /  19.920904 / 227.50 / 0.00 / 9 / 50.189286 / 13-2-2022 / 21:00:58.40 / 118.88 / 22.81 / 3062.16
 50.070660 /  19.920904 / 227.50 / 0.00 / 9 / 49.079268 / 13-2-2022 / 21:00:58.60 / 118.88 / 22.81 / 3062.16
 50.070660 /  19.920904 / 227.50 / 0.00 / 9 / 48.342252 / 13-2-2022 / 21:00:58.80 / 118.88 / 22.81 / 3062.16
 50.070660 /  19.920904 / 227.50 / 0.02 / 9 / 49.079268 / 13-2-2022 / 21:00:59.00 / 118.88 / 22.81 / 3062.16
 50.070660 /  19.920904 / 227.50 / 0.04 / 9 / 48.71076 / 13-2-2022 / 21:00:59.80 / 118.94 / 22.81 / 3047.98
 50.070660 /  19.920904 / 227.50 / 0.04 / 9 / 48.71076 / 13-2-2022 / 21:01:00.00 / 118.94 / 22.81 / 3047.98
 50.070660 /  19.920904 / 227.50 / 0.00 / 9 / 48.71076 / 13-2-2022 / 21:01:00.20 / 118.94 / 22.81 / 3047.98
 50.070660 /  19.920906 / 227.50 / 0.02 / 9 / 49.079268 / 13-2-2022 / 21:01:00.40 / 118.94 / 22.81 / 3047.98
 50.070660 /  19.920906 / 227.50 / 0.00 / 9 / 49.079268 / 13-2-2022 / 21:01:00.60 / 119.06 / 22.88 / 3032.39
 50.070660 /  19.920906 / 227.50 / 0.02 / 9 / 48.71076 / 13-2-2022 / 21:01:01.40 / 119.06 / 22.88 / 3032.39
 50.070660 /  19.920906 / 227.50 / 0.02 / 9 / 49.45227 / 13-2-2022 / 21:01:01.60 / 119.13 / 22.88 / 3018.32
 50.070660 /  19.920906 / 227.50 / 0.02 / 9 / 48.71076 / 13-2-2022 / 21:01:01.80 / 119.13 / 22.88 / 3018.32
 50.070660 /  19.920906 / 227.50 / 0.02 / 9 / 49.079268 / 13-2-2022 / 21:01:02.00 / 119.13 / 22.88 / 3018.32
 50.070660 /  19.920906 / 227.50 / 0.00 / 9 / 48.71076 / 13-2-2022 / 21:01:02.20 / 119.13 / 22.88 / 3018.32
 50.070648 /  19.920925 / 227.50 / 0.06 / 9 / 49.079268 / 13-2-2022 / 21:01:03.00 / 119.25 / 22.94 / 3002.58
 50.070644 /  19.920935 / 227.50 / 0.07 / 9 / 49.079268 / 13-2-2022 / 21:01:03.20 / 119.25 / 22.94 / 3002.58
 50.070637 /  19.920946 / 227.50 / 0.07 / 9 / 48.71076 / 13-2-2022 / 21:01:03.40 / 119.25 / 22.94 / 3002.58
 50.070629 /  19.920956 / 227.50 / 0.07 / 9 / 48.71076 / 13-2-2022 / 21:01:03.60 / 119.25 / 22.94 / 3002.58
 50.070629 /  19.920958 / 227.50 / 0.07 / 9 / 48.71076 / 13-2-2022 / 21:01:03.80 / 119.31 / 22.94 / 2988.36
 50.070614 /  19.920980 / 227.40 / 0.04 / 9 / 49.820778 / 13-2-2022 / 21:01:04.60 / 119.31 / 22.94 / 2988.36
 50.070610 /  19.920988 / 227.40 / 0.04 / 9 / 50.189286 / 13-2-2022 / 21:01:04.80 / 119.38 / 23.00 / 2973.85
 50.070606 /  19.920990 / 227.40 / 0.04 / 9 / 48.71076 / 13-2-2022 / 21:01:05.00 / 119.38 / 23.00 / 2973.85
 50.070602 /  19.920998 / 227.50 / 0.04 / 9 / 49.820778 / 13-2-2022 / 21:01:05.20 / 119.38 / 23.00 / 2973.85
 50.070599 /  19.920998 / 227.40 / 0.04 / 9 / 50.189286 / 13-2-2022 / 21:01:05.40 / 119.38 / 23.00 / 2973.85
 50.070595 /  19.921007 / 227.50 / 0.02 / 9 / 50.189286 / 13-2-2022 / 21:01:06.20 / 119.44 / 23.00 / 2959.28
 50.070595 /  19.921007 / 227.50 / 0.06 / 9 / 49.820778 / 13-2-2022 / 21:01:06.40 / 119.44 / 23.00 / 2959.28
 50.070595 /  19.921007 / 227.50 / 0.06 / 9 / 49.820778 / 13-2-2022 / 21:01:06.60 / 119.44 / 23.00 / 2959.28
 50.070595 /  19.921007 / 227.50 / 0.06 / 9 / 49.079268 / 13-2-2022 / 21:01:06.80 / 119.44 / 23.00 / 2959.28
 50.070595 /  19.921007 / 227.50 / 0.06 / 9 / 49.079268 / 13-2-2022 / 21:01:07.00 / 119.50 / 23.06 / 2944.67
 50.070595 /  19.921007 / 227.50 / 0.00 / 9 / 49.45227 / 13-2-2022 / 21:01:07.80 / 119.50 / 23.06 / 2944.67
 50.070595 /  19.921007 / 227.50 / 0.04 / 9 / 49.820778 / 13-2-2022 / 21:01:08.00 / 119.63 / 23.06 / 2928.64
 50.070595 /  19.921007 / 227.50 / 0.04 / 9 / 49.820778 / 13-2-2022 / 21:01:08.20 / 119.63 / 23.06 / 2928.64
 50.070595 /  19.921007 / 227.50 / 0.04 / 9 / 49.45227 / 13-2-2022 / 21:01:08.40 / 119.63 / 23.06 / 2928.64
 50.070595 /  19.921007 / 227.50 / 0.04 / 9 / 50.189286 / 13-2-2022 / 21:01:08.60 / 119.63 / 23.06 / 2928.64
 50.070595 /  19.921009 / 227.50 / 0.04 / 9 / 50.557794 / 13-2-2022 / 21:01:09.40 / 119.69 / 23.13 / 2914.13
 50.070591 /  19.921009 / 227.50 / 0.04 / 9 / 50.930796 / 13-2-2022 / 21:01:09.60 / 119.69 / 23.13 / 2914.13
 50.070591 /  19.921009 / 227.50 / 0.04 / 9 / 50.557794 / 13-2-2022 / 21:01:09.80 / 119.69 / 23.13 / 2914.13
 50.070591 /  19.921009 / 227.50 / 0.04 / 9 / 50.930796 / 13-2-2022 / 21:01:10.00 / 119.69 / 23.13 / 2914.13
 50.070591 /  19.921009 / 227.50 / 0.04 / 9 / 52.409322 / 13-2-2022 / 21:01:10.20 / 119.75 / 23.13 / 2899.32
 50.070591 /  19.921009 / 227.50 / 0.04 / 9 / 49.079268 / 13-2-2022 / 21:01:11.00 / 119.75 / 23.13 / 2899.32
 50.070591 /  19.921009 / 227.50 / 0.04 / 9 / 50.557794 / 13-2-2022 / 21:01:11.20 / 119.81 / 23.13 / 2884.47
 50.070591 /  19.921009 / 227.50 / 0.04 / 9 / 48.71076 / 13-2-2022 / 21:01:11.40 / 119.81 / 23.13 / 2884.47
 50.070591 /  19.921009 / 227.50 / 0.04 / 9 / 49.45227 / 13-2-2022 / 21:01:11.60 / 119.81 / 23.13 / 2884.47
 50.070591 /  19.921009 / 227.50 / 0.04 / 9 / 48.342252 / 13-2-2022 / 21:01:11.80 / 119.81 / 23.13 / 2884.47
 50.070591 /  19.921009 / 227.50 / 0.02 / 9 / 49.45227 / 13-2-2022 / 21:01:12.80 / 119.88 / 23.19 / 2869.56
 50.070591 /  19.921009 / 227.50 / 0.02 / 9 / 49.079268 / 13-2-2022 / 21:01:13.00 / 119.88 / 23.19 / 2869.56
 50.070591 /  19.921009 / 227.50 / 0.04 / 9 / 48.71076 / 13-2-2022 / 21:01:13.20 / 119.88 / 23.19 / 2869.56
 50.070591 /  19.921009 / 227.50 / 0.04 / 9 / 48.71076 / 13-2-2022 / 21:01:13.40 / 119.88 / 23.19 / 2869.56
 50.070591 /  19.921009 / 227.50 / 0.04 / 9 / 48.71076 / 13-2-2022 / 21:01:13.60 / 120.00 / 23.25 / 2853.25
 50.070583 /  19.921017 / 227.50 / 0.04 / 9 / 49.079268 / 13-2-2022 / 21:01:14.40 / 120.00 / 23.25 / 2853.25
 50.070583 /  19.921017 / 227.40 / 0.04 / 9 / 49.079268 / 13-2-2022 / 21:01:14.60 / 120.00 / 23.25 / 2839.81
 50.070580 /  19.921019 / 227.40 / 0.02 / 9 / 50.189286 / 13-2-2022 / 21:01:14.80 / 120.00 / 23.25 / 2839.81
 50.070576 /  19.921022 / 227.40 / 0.02 / 9 / 49.820778 / 13-2-2022 / 21:01:15.00 / 120.00 / 23.25 / 2839.81
 50.070572 /  19.921024 / 227.40 / 0.04 / 9 / 49.820778 / 13-2-2022 / 21:01:15.20 / 120.00 / 23.25 / 2839.81
 50.070560 /  19.921034 / 227.40 / 0.04 / 9 / 49.079268 / 13-2-2022 / 21:01:16.00 / 120.06 / 23.25 / 2824.51
 50.070557 /  19.921036 / 227.40 / 0.04 / 9 / 49.079268 / 13-2-2022 / 21:01:16.20 / 120.06 / 23.25 / 2824.51
 50.070557 /  19.921038 / 227.40 / 0.04 / 9 / 48.71076 / 13-2-2022 / 21:01:16.40 / 120.06 / 23.25 / 2824.51
 50.070553 /  19.921038 / 227.40 / 0.04 / 9 / 48.71076 / 13-2-2022 / 21:01:16.60 / 120.06 / 23.25 / 2824.51
 50.070549 /  19.921040 / 227.40 / 0.04 / 9 / 46.122216 / 13-2-2022 / 21:01:16.80 / 120.19 / 23.31 / 2808.05
 50.070545 /  19.921040 / 227.50 / 0.04 / 9 / 48.342252 / 13-2-2022 / 21:01:17.60 / 120.19 / 23.31 / 2808.05
 50.070545 /  19.921040 / 227.50 / 0.04 / 9 / 48.71076 / 13-2-2022 / 21:01:17.80 / 120.25 / 23.31 / 2793.11
 50.070545 /  19.921040 / 227.50 / 0.04 / 9 / 48.71076 / 13-2-2022 / 21:01:18.00 / 120.25 / 23.31 / 2793.11
 50.070541 /  19.921040 / 227.50 / 0.02 / 9 / 50.189286 / 13-2-2022 / 21:01:18.20 / 120.25 / 23.31 / 2793.11
 50.070541 /  19.921040 / 227.50 / 0.02 / 9 / 48.71076 / 13-2-2022 / 21:01:18.40 / 120.25 / 23.31 / 2793.11
 50.070541 /  19.921040 / 227.50 / 0.02 / 9 / 47.96925 / 13-2-2022 / 21:01:19.40 / 120.31 / 23.38 / 2777.86
 50.070541 /  19.921040 / 227.50 / 0.02 / 9 / 48.71076 / 13-2-2022 / 21:01:19.60 / 120.31 / 23.38 / 2777.86
 50.070541 /  19.921040 / 227.50 / 0.02 / 9 / 48.71076 / 13-2-2022 / 21:01:19.80 / 120.31 / 23.38 / 2777.86
 50.070541 /  19.921040 / 227.50 / 0.02 / 9 / 47.600742 / 13-2-2022 / 21:01:20.00 / 120.31 / 23.38 / 2777.86
 50.070541 /  19.921040 / 227.50 / 0.02 / 9 / 48.71076 / 13-2-2022 / 21:01:20.20 / 120.38 / 23.38 / 2762.57
 50.070541 /  19.921040 / 227.50 / 0.02 / 9 / 48.342252 / 13-2-2022 / 21:01:21.00 / 120.38 / 23.38 / 2762.57
 50.070541 /  19.921040 / 227.50 / 0.02 / 9 / 48.71076 / 13-2-2022 / 21:01:21.20 / 120.44 / 23.44 / 2747.23
 50.070541 /  19.921040 / 227.50 / 0.02 / 9 / 47.96925 / 13-2-2022 / 21:01:21.40 / 120.44 / 23.44 / 2747.23
 50.070541 /  19.921040 / 227.50 / 0.02 / 9 / 48.342252 / 13-2-2022 / 21:01:21.60 / 120.44 / 23.44 / 2747.23
 50.070541 /  19.921040 / 227.50 / 0.02 / 9 / 47.600742 / 13-2-2022 / 21:01:21.80 / 120.44 / 23.44 / 2747.23
 50.070541 /  19.921040 / 227.50 / 0.02 / 9 / 47.600742 / 13-2-2022 / 21:01:22.80 / 120.50 / 23.50 / 2731.84
 50.070541 /  19.921040 / 227.50 / 0.02 / 9 / 46.490724 / 13-2-2022 / 21:01:23.00 / 120.50 / 23.50 / 2731.84
 50.070541 /  19.921040 / 227.50 / 0.02 / 9 / 47.96925 / 13-2-2022 / 21:01:23.20 / 120.50 / 23.50 / 2731.84
 50.070541 /  19.921040 / 227.50 / 0.02 / 9 / 47.600742 / 13-2-2022 / 21:01:23.40 / 120.50 / 23.50 / 2731.84
 50.070541 /  19.921040 / 227.50 / 0.02 / 9 / 47.96925 / 13-2-2022 / 21:01:23.60 / 120.56 / 23.50 / 2716.40
 50.070541 /  19.921040 / 227.50 / 0.02 / 9 / 47.232234 / 13-2-2022 / 21:01:24.40 / 120.56 / 23.50 / 2716.40
 50.070541 /  19.921040 / 227.50 / 0.02 / 9 / 47.600742 / 13-2-2022 / 21:01:24.60 / 120.63 / 23.50 / 2700.92
 50.070541 /  19.921040 / 227.50 / 0.02 / 9 / 47.232234 / 13-2-2022 / 21:01:24.80 / 120.63 / 23.50 / 2700.92
 50.070541 /  19.921040 / 227.50 / 0.02 / 9 / 47.232234 / 13-2-2022 / 21:01:25.00 / 120.63 / 23.50 / 2700.92
 50.070541 /  19.921040 / 227.50 / 0.02 / 9 / 47.600742 / 13-2-2022 / 21:01:25.20 / 120.63 / 23.50 / 2700.92
 50.070541 /  19.921040 / 227.50 / 0.02 / 9 / 47.232234 / 13-2-2022 / 21:01:26.00 / 120.69 / 23.56 / 2685.38
 50.070541 /  19.921040 / 227.50 / 0.02 / 9 / 46.863726 / 13-2-2022 / 21:01:26.20 / 120.69 / 23.56 / 2685.38
 50.070541 /  19.921040 / 227.50 / 0.02 / 9 / 47.232234 / 13-2-2022 / 21:01:26.40 / 120.69 / 23.56 / 2685.38
 50.070541 /  19.921040 / 227.50 / 0.02 / 9 / 47.232234 / 13-2-2022 / 21:01:26.60 / 120.69 / 23.56 / 2685.38
 50.070541 /  19.921040 / 227.50 / 0.02 / 9 / 46.863726 / 13-2-2022 / 21:01:26.80 / 120.75 / 23.56 / 2669.80
 50.070541 /  19.921040 / 227.50 / 0.02 / 9 / 47.600742 / 13-2-2022 / 21:01:27.60 / 120.75 / 23.56 / 2669.80
 50.070541 /  19.921040 / 227.50 / 0.02 / 9 / 47.96925 / 13-2-2022 / 21:01:27.80 / 120.75 / 23.63 / 2655.53
 50.070541 /  19.921040 / 227.50 / 0.02 / 9 / 48.342252 / 13-2-2022 / 21:01:28.00 / 120.75 / 23.63 / 2655.53
 50.070541 /  19.921040 / 227.50 / 0.02 / 9 / 48.71076 / 13-2-2022 / 21:01:28.20 / 120.75 / 23.63 / 2655.53
 50.070541 /  19.921040 / 227.50 / 0.02 / 9 / 48.342252 / 13-2-2022 / 21:01:28.40 / 120.75 / 23.63 / 2655.53
 50.070541 /  19.921040 / 227.50 / 0.02 / 9 / 48.71076 / 13-2-2022 / 21:01:29.40 / 120.88 / 23.69 / 2638.29
 50.070541 /  19.921040 / 227.50 / 0.02 / 9 / 49.820778 / 13-2-2022 / 21:01:29.60 / 120.88 / 23.69 / 2638.29
 50.070541 /  19.921040 / 227.50 / 0.02 / 9 / 48.71076 / 13-2-2022 / 21:01:29.80 / 120.88 / 23.69 / 2638.29
 50.070541 /  19.921040 / 227.50 / 0.02 / 9 / 49.45227 / 13-2-2022 / 21:01:30.00 / 120.88 / 23.69 / 2638.29
 50.070541 /  19.921040 / 227.50 / 0.02 / 9 / 49.079268 / 13-2-2022 / 21:01:30.20 / 120.88 / 23.69 / 2624.17
 50.070541 /  19.921040 / 227.50 / 0.02 / 9 / 50.930796 / 13-2-2022 / 21:01:31.00 / 120.88 / 23.69 / 2624.17
 50.070541 /  19.921040 / 227.50 / 0.02 / 9 / 50.930796 / 13-2-2022 / 21:01:31.20 / 121.00 / 23.69 / 2606.83
 50.070541 /  19.921040 / 227.50 / 0.00 / 9 / 50.930796 / 13-2-2022 / 21:01:31.40 / 121.00 / 23.69 / 2606.83
 50.070541 /  19.921040 / 227.50 / 0.00 / 9 / 50.930796 / 13-2-2022 / 21:01:31.60 / 121.00 / 23.69 / 2606.83
 50.070541 /  19.921040 / 227.50 / 0.00 / 9 / 50.557794 / 13-2-2022 / 21:01:31.80 / 121.00 / 23.69 / 2606.83
 50.070541 /  19.921040 / 227.50 / 0.00 / 9 / 50.557794 / 13-2-2022 / 21:01:32.60 / 121.00 / 23.75 / 2592.62
 50.070541 /  19.921040 / 227.50 / 0.00 / 9 / 49.079268 / 13-2-2022 / 21:01:32.80 / 121.00 / 23.75 / 2592.62
 50.070541 /  19.921040 / 227.50 / 0.00 / 9 / 49.079268 / 13-2-2022 / 21:01:33.00 / 121.00 / 23.75 / 2592.62
 50.070541 /  19.921040 / 227.50 / 0.00 / 9 / 48.71076 / 13-2-2022 / 21:01:33.20 / 121.00 / 23.75 / 2592.62
 50.070541 /  19.921040 / 227.50 / 0.02 / 9 / 49.079268 / 13-2-2022 / 21:01:33.40 / 121.06 / 23.75 / 2576.55
 50.070541 /  19.921040 / 227.50 / 0.00 / 9 / 47.96925 / 13-2-2022 / 21:01:34.20 / 121.06 / 23.75 / 2576.55
 50.070541 /  19.921040 / 227.50 / 0.00 / 9 / 48.342252 / 13-2-2022 / 21:01:34.40 / 121.13 / 23.81 / 2560.67
 50.070541 /  19.921040 / 227.50 / 0.00 / 9 / 47.96925 / 13-2-2022 / 21:01:34.60 / 121.13 / 23.81 / 2560.67
 50.070541 /  19.921040 / 227.50 / 0.02 / 9 / 48.71076 / 13-2-2022 / 21:01:34.80 / 121.13 / 23.81 / 2560.67
 50.070541 /  19.921040 / 227.50 / 0.02 / 9 / 48.342252 / 13-2-2022 / 21:01:35.00 / 121.13 / 23.81 / 2560.67
 50.070541 /  19.921040 / 227.60 / 0.02 / 9 / 48.342252 / 13-2-2022 / 21:01:36.00 / 121.19 / 23.81 / 2544.75
 50.070541 /  19.921040 / 227.60 / 0.02 / 9 / 48.342252 / 13-2-2022 / 21:01:36.20 / 121.19 / 23.81 / 2544.75
 50.070541 /  19.921040 / 227.60 / 0.02 / 9 / 47.96925 / 13-2-2022 / 21:01:36.40 / 121.19 / 23.81 / 2544.75
 50.070541 /  19.921040 / 227.60 / 0.02 / 9 / 48.342252 / 13-2-2022 / 21:01:36.60 / 121.19 / 23.81 / 2544.75
 50.070541 /  19.921040 / 227.60 / 0.02 / 9 / 48.71076 / 13-2-2022 / 21:01:36.80 / 121.25 / 23.88 / 2528.78
 50.070541 /  19.921040 / 227.60 / 0.02 / 9 / 49.45227 / 13-2-2022 / 21:01:37.60 / 121.25 / 23.88 / 2528.78
 50.070541 /  19.921040 / 227.60 / 0.02 / 9 / 49.079268 / 13-2-2022 / 21:01:37.80 / 121.31 / 23.88 / 2512.76
 50.070541 /  19.921040 / 227.60 / 0.02 / 9 / 49.820778 / 13-2-2022 / 21:01:38.00 / 121.31 / 23.88 / 2512.76
 50.070541 /  19.921040 / 227.60 / 0.02 / 9 / 49.079268 / 13-2-2022 / 21:01:38.20 / 121.31 / 23.88 / 2512.76
 50.070541 /  19.921040 / 227.60 / 0.02 / 9 / 49.820778 / 13-2-2022 / 21:01:38.40 / 121.31 / 23.88 / 2512.76
 50.070541 /  19.921040 / 227.60 / 0.02 / 9 / 47.600742 / 13-2-2022 / 21:01:39.20 / 121.38 / 23.94 / 2496.70
 50.070541 /  19.921040 / 227.60 / 0.02 / 9 / 47.600742 / 13-2-2022 / 21:01:39.40 / 121.38 / 23.94 / 2496.70
 50.070541 /  19.921040 / 227.60 / 0.02 / 9 / 47.96925 / 13-2-2022 / 21:01:39.60 / 121.38 / 23.94 / 2496.70
 50.070541 /  19.921040 / 227.60 / 0.02 / 9 / 47.96925 / 13-2-2022 / 21:01:39.80 / 121.38 / 23.94 / 2496.70
 50.070541 /  19.921040 / 227.60 / 0.02 / 9 / 48.342252 / 13-2-2022 / 21:01:40.00 / 121.38 / 24.00 / 2481.94
 50.070541 /  19.921040 / 227.60 / 0.02 / 9 / 48.71076 / 13-2-2022 / 21:01:40.80 / 121.38 / 24.00 / 2481.94
 50.070541 /  19.921040 / 227.60 / 0.02 / 9 / 49.820778 / 13-2-2022 / 21:01:41.00 / 121.44 / 24.00 / 2465.58
 50.070541 /  19.921040 / 227.60 / 0.02 / 9 / 49.45227 / 13-2-2022 / 21:01:41.20 / 121.44 / 24.00 / 2465.58
 50.070541 /  19.921040 / 227.60 / 0.02 / 9 / 49.45227 / 13-2-2022 / 21:01:41.40 / 121.44 / 24.00 / 2465.58
 50.070541 /  19.921040 / 227.60 / 0.02 / 9 / 49.079268 / 13-2-2022 / 21:01:41.60 / 121.44 / 24.00 / 2465.58
 50.070541 /  19.921040 / 227.60 / 0.02 / 9 / 49.079268 / 13-2-2022 / 21:01:42.60 / 121.50 / 24.00 / 2449.41
 50.070541 /  19.921040 / 227.60 / 0.02 / 9 / 47.232234 / 13-2-2022 / 21:01:42.80 / 121.50 / 24.00 / 2449.41
 50.070541 /  19.921040 / 227.60 / 0.02 / 9 / 48.342252 / 13-2-2022 / 21:01:43.00 / 121.50 / 24.00 / 2449.41
 50.070541 /  19.921040 / 227.60 / 0.02 / 9 / 48.342252 / 13-2-2022 / 21:01:43.20 / 121.50 / 24.00 / 2449.41
 50.070541 /  19.921040 / 227.60 / 0.02 / 9 / 48.342252 / 13-2-2022 / 21:01:43.40 / 121.56 / 24.06 / 2433.20
 50.070541 /  19.921040 / 227.60 / 0.02 / 9 / 49.079268 / 13-2-2022 / 21:01:44.20 / 121.56 / 24.06 / 2433.20
 50.070541 /  19.921040 / 227.60 / 0.02 / 9 / 49.079268 / 13-2-2022 / 21:01:44.40 / 121.63 / 24.06 / 2416.94
 50.070541 /  19.921040 / 227.60 / 0.02 / 9 / 49.079268 / 13-2-2022 / 21:01:44.60 / 121.63 / 24.06 / 2416.94
 50.070541 /  19.921040 / 227.60 / 0.02 / 9 / 49.079268 / 13-2-2022 / 21:01:44.80 / 121.63 / 24.06 / 2416.94
 50.070541 /  19.921040 / 227.60 / 0.02 / 9 / 48.342252 / 13-2-2022 / 21:01:45.00 / 121.63 / 24.06 / 2416.94
 50.070541 /  19.921040 / 227.60 / 0.02 / 9 / 49.45227 / 13-2-2022 / 21:01:45.80 / 121.63 / 24.13 / 2401.99
 50.070538 /  19.921040 / 227.60 / 0.02 / 9 / 49.079268 / 13-2-2022 / 21:01:46.00 / 121.63 / 24.13 / 2401.99
 50.070538 /  19.921040 / 227.60 / 0.02 / 9 / 49.45227 / 13-2-2022 / 21:01:46.20 / 121.63 / 24.13 / 2401.99
 50.070538 /  19.921040 / 227.60 / 0.02 / 9 / 48.342252 / 13-2-2022 / 21:01:46.40 / 121.63 / 24.13 / 2401.99
 50.070538 /  19.921040 / 227.60 / 0.02 / 9 / 49.079268 / 13-2-2022 / 21:01:46.60 / 121.69 / 24.13 / 2385.44
 50.070538 /  19.921040 / 227.60 / 0.02 / 9 / 49.820778 / 13-2-2022 / 21:01:47.40 / 121.69 / 24.13 / 2385.44
 50.070538 /  19.921040 / 227.60 / 0.02 / 9 / 49.45227 / 13-2-2022 / 21:01:47.60 / 121.75 / 24.19 / 2369.08
 50.070538 /  19.921040 / 227.60 / 0.02 / 9 / 47.96925 / 13-2-2022 / 21:01:47.80 / 121.75 / 24.19 / 2369.08
 50.070538 /  19.921040 / 227.60 / 0.02 / 9 / 47.96925 / 13-2-2022 / 21:01:48.00 / 121.75 / 24.19 / 2369.08
 50.070538 /  19.921040 / 227.60 / 0.02 / 9 / 47.96925 / 13-2-2022 / 21:01:48.20 / 121.75 / 24.19 / 2369.08
 50.070538 /  19.921040 / 227.60 / 0.02 / 9 / 47.600742 / 13-2-2022 / 21:01:49.20 / 121.81 / 24.19 / 2352.67
 50.070538 /  19.921040 / 227.60 / 0.04 / 9 / 47.600742 / 13-2-2022 / 21:01:49.40 / 121.81 / 24.19 / 2352.67
 50.070538 /  19.921040 / 227.60 / 0.02 / 9 / 47.600742 / 13-2-2022 / 21:01:49.60 / 121.81 / 24.19 / 2352.67
 50.070538 /  19.921040 / 227.60 / 0.02 / 9 / 48.342252 / 13-2-2022 / 21:01:49.80 / 121.81 / 24.19 / 2352.67
 50.070538 /  19.921040 / 227.60 / 0.02 / 9 / 47.96925 / 13-2-2022 / 21:01:50.00 / 121.88 / 24.25 / 2336.22
 50.070538 /  19.921040 / 227.60 / 0.02 / 9 / 47.232234 / 13-2-2022 / 21:01:50.80 / 121.88 / 24.25 / 2336.22
 50.070538 /  19.921040 / 227.60 / 0.02 / 9 / 48.342252 / 13-2-2022 / 21:01:51.00 / 121.94 / 24.25 / 2319.72
 50.070538 /  19.921040 / 227.60 / 0.02 / 9 / 47.96925 / 13-2-2022 / 21:01:51.20 / 121.94 / 24.25 / 2319.72
 50.070538 /  19.921040 / 227.60 / 0.02 / 9 / 48.71076 / 13-2-2022 / 21:01:51.40 / 121.94 / 24.25 / 2319.72
 50.070538 /  19.921040 / 227.60 / 0.04 / 9 / 47.96925 / 13-2-2022 / 21:01:51.60 / 121.94 / 24.25 / 2319.72
 50.070538 /  19.921040 / 227.60 / 0.02 / 9 / 48.71076 / 13-2-2022 / 21:01:52.40 / 121.94 / 24.31 / 2304.53
 50.070538 /  19.921040 / 227.60 / 0.02 / 9 / 48.342252 / 13-2-2022 / 21:01:52.60 / 121.94 / 24.31 / 2304.53
 50.070538 /  19.921040 / 227.60 / 0.04 / 9 / 48.71076 / 13-2-2022 / 21:01:52.80 / 121.94 / 24.31 / 2304.53
 50.070538 /  19.921040 / 227.60 / 0.04 / 9 / 49.45227 / 13-2-2022 / 21:01:53.00 / 121.94 / 24.31 / 2304.53
 50.070538 /  19.921040 / 227.60 / 0.04 / 9 / 49.079268 / 13-2-2022 / 21:01:53.20 / 122.00 / 24.31 / 2287.73
 50.070538 /  19.921040 / 227.60 / 0.04 / 9 / 49.079268 / 13-2-2022 / 21:01:54.00 / 122.00 / 24.31 / 2287.73
 50.070538 /  19.921040 / 227.60 / 0.04 / 9 / 49.45227 / 13-2-2022 / 21:01:54.40 / 122.06 / 24.38 / 2271.13
 50.070538 /  19.921040 / 227.60 / 0.04 / 9 / 49.45227 / 13-2-2022 / 21:01:54.60 / 122.06 / 24.38 / 2271.13
 50.070538 /  19.921040 / 227.60 / 0.04 / 9 / 50.189286 / 13-2-2022 / 21:01:54.80 / 122.06 / 24.38 / 2271.13
 50.070538 /  19.921040 / 227.60 / 0.04 / 9 / 49.45227 / 13-2-2022 / 21:01:55.00 / 122.06 / 24.38 / 2271.13
 50.070538 /  19.921041 / 227.60 / 0.04 / 9 / 50.189286 / 13-2-2022 / 21:01:55.80 / 122.06 / 24.38 / 2255.84
 50.070538 /  19.921041 / 227.60 / 0.04 / 9 / 49.45227 / 13-2-2022 / 21:01:56.00 / 122.06 / 24.38 / 2255.84
 50.070538 /  19.921041 / 227.60 / 0.04 / 9 / 50.557794 / 13-2-2022 / 21:01:56.20 / 122.06 / 24.38 / 2255.84
 50.070538 /  19.921041 / 227.60 / 0.04 / 9 / 50.189286 / 13-2-2022 / 21:01:56.40 / 122.06 / 24.38 / 2255.84
 50.070538 /  19.921041 / 227.60 / 0.04 / 9 / 50.189286 / 13-2-2022 / 21:01:56.60 / 122.13 / 24.44 / 2238.95
 50.070538 /  19.921041 / 227.60 / 0.04 / 9 / 48.342252 / 13-2-2022 / 21:01:57.40 / 122.13 / 24.44 / 2238.95
 50.070538 /  19.921041 / 227.60 / 0.04 / 9 / 47.96925 / 13-2-2022 / 21:01:57.60 / 122.19 / 24.44 / 2222.25
 50.070538 /  19.921041 / 227.60 / 0.04 / 9 / 49.45227 / 13-2-2022 / 21:01:57.80 / 122.19 / 24.44 / 2222.25
 50.070538 /  19.921041 / 227.60 / 0.02 / 9 / 49.45227 / 13-2-2022 / 21:01:58.00 / 122.19 / 24.44 / 2222.25
 50.070538 /  19.921041 / 227.60 / 0.02 / 9 / 49.45227 / 13-2-2022 / 21:01:58.20 / 122.19 / 24.44 / 2222.25
 50.070538 /  19.921041 / 227.60 / 0.02 / 9 / 50.189286 / 13-2-2022 / 21:01:59.20 / 122.25 / 24.50 / 2205.51
 50.070538 /  19.921041 / 227.60 / 0.04 / 9 / 50.189286 / 13-2-2022 / 21:01:59.40 / 122.25 / 24.50 / 2205.51
 50.070538 /  19.921041 / 227.60 / 0.04 / 9 / 50.189286 / 13-2-2022 / 21:01:59.60 / 122.25 / 24.50 / 2205.51
 50.070538 /  19.921041 / 227.60 / 0.04 / 9 / 49.45227 / 13-2-2022 / 21:01:59.80 / 122.25 / 24.50 / 2205.51
 50.070538 /  19.921041 / 227.60 / 0.04 / 9 / 48.342252 / 13-2-2022 / 21:02:00.00 / 122.25 / 24.50 / 2190.07
 50.070534 /  19.921041 / 227.60 / 0.04 / 9 / 48.71076 / 13-2-2022 / 21:02:00.80 / 122.25 / 24.50 / 2190.07
 50.070534 /  19.921041 / 227.60 / 0.04 / 9 / 48.71076 / 13-2-2022 / 21:02:01.00 / 122.31 / 24.56 / 2173.03
 50.070534 /  19.921043 / 227.60 / 0.04 / 9 / 50.189286 / 13-2-2022 / 21:02:01.20 / 122.31 / 24.56 / 2173.03
 50.070534 /  19.921043 / 227.60 / 0.04 / 9 / 49.079268 / 13-2-2022 / 21:02:01.40 / 122.31 / 24.56 / 2173.03
 50.070534 /  19.921043 / 227.60 / 0.04 / 9 / 48.71076 / 13-2-2022 / 21:02:01.60 / 122.31 / 24.56 / 2173.03
 50.070534 /  19.921043 / 227.60 / 0.02 / 9 / 50.189286 / 13-2-2022 / 21:02:02.40 / 122.38 / 24.56 / 2156.19
 50.070534 /  19.921043 / 227.60 / 0.02 / 9 / 49.45227 / 13-2-2022 / 21:02:02.60 / 122.38 / 24.56 / 2156.19
 50.070534 /  19.921043 / 227.60 / 0.04 / 9 / 50.557794 / 13-2-2022 / 21:02:02.80 / 122.38 / 24.56 / 2156.19
 50.070534 /  19.921043 / 227.60 / 0.02 / 9 / 50.557794 / 13-2-2022 / 21:02:03.00 / 122.38 / 24.56 / 2156.19
 50.070534 /  19.921043 / 227.60 / 0.02 / 9 / 49.079268 / 13-2-2022 / 21:02:03.20 / 122.38 / 24.56 / 2140.66
 50.070534 /  19.921043 / 227.60 / 0.02 / 9 / 50.557794 / 13-2-2022 / 21:02:04.00 / 122.38 / 24.56 / 2140.66
 50.070534 /  19.921043 / 227.60 / 0.02 / 9 / 50.557794 / 13-2-2022 / 21:02:04.20 / 122.44 / 24.63 / 2123.52
 50.070534 /  19.921043 / 227.60 / 0.02 / 9 / 50.189286 / 13-2-2022 / 21:02:04.40 / 122.44 / 24.63 / 2123.52
 50.070534 /  19.921043 / 227.60 / 0.02 / 9 / 49.820778 / 13-2-2022 / 21:02:04.60 / 122.44 / 24.63 / 2123.52
 50.070534 /  19.921043 / 227.60 / 0.02 / 9 / 49.820778 / 13-2-2022 / 21:02:04.80 / 122.44 / 24.63 / 2123.52
 50.070534 /  19.921043 / 227.60 / 0.02 / 9 / 50.189286 / 13-2-2022 / 21:02:05.80 / 122.50 / 24.69 / 2106.59
 50.070534 /  19.921043 / 227.60 / 0.02 / 9 / 50.557794 / 13-2-2022 / 21:02:06.00 / 122.50 / 24.69 / 2106.59
 50.070534 /  19.921043 / 227.60 / 0.02 / 9 / 50.557794 / 13-2-2022 / 21:02:06.20 / 122.50 / 24.69 / 2106.59
 50.070534 /  19.921043 / 227.60 / 0.02 / 9 / 50.557794 / 13-2-2022 / 21:02:06.40 / 122.50 / 24.69 / 2106.59
 50.070534 /  19.921043 / 227.60 / 0.02 / 9 / 49.820778 / 13-2-2022 / 21:02:06.60 / 122.56 / 24.69 / 2089.60
 50.070534 /  19.921045 / 227.60 / 0.02 / 9 / 49.820778 / 13-2-2022 / 21:02:07.40 / 122.56 / 24.69 / 2089.60
 50.070534 /  19.921045 / 227.60 / 0.02 / 9 / 50.557794 / 13-2-2022 / 21:02:07.60 / 122.56 / 24.75 / 2073.93
 50.070534 /  19.921045 / 227.60 / 0.02 / 9 / 51.667812 / 13-2-2022 / 21:02:07.80 / 122.56 / 24.75 / 2073.93
 50.070534 /  19.921045 / 227.60 / 0.02 / 9 / 51.667812 / 13-2-2022 / 21:02:08.00 / 122.56 / 24.75 / 2073.93
 50.070534 /  19.921045 / 227.60 / 0.02 / 9 / 51.667812 / 13-2-2022 / 21:02:08.20 / 122.56 / 24.75 / 2073.93
 50.070534 /  19.921045 / 227.60 / 0.02 / 9 / 50.189286 / 13-2-2022 / 21:02:09.00 / 122.63 / 24.75 / 2056.64
 50.070534 /  19.921045 / 227.60 / 0.02 / 9 / 49.820778 / 13-2-2022 / 21:02:09.20 / 122.63 / 24.75 / 2056.64
 50.070534 /  19.921045 / 227.60 / 0.02 / 9 / 50.557794 / 13-2-2022 / 21:02:09.40 / 122.63 / 24.75 / 2056.64
 50.070534 /  19.921045 / 227.60 / 0.02 / 9 / 49.820778 / 13-2-2022 / 21:02:09.60 / 122.63 / 24.75 / 2056.64
 50.070534 /  19.921045 / 227.60 / 0.02 / 9 / 49.820778 / 13-2-2022 / 21:02:09.80 / 122.63 / 24.81 / 2040.92
 50.070534 /  19.921045 / 227.60 / 0.02 / 8 / 50.189286 / 13-2-2022 / 21:02:10.60 / 122.63 / 24.81 / 2040.92
 50.070534 /  19.921045 / 227.60 / 0.02 / 9 / 49.45227 / 13-2-2022 / 21:02:10.80 / 122.69 / 24.81 / 2023.59
 50.070534 /  19.921045 / 227.60 / 0.02 / 9 / 49.45227 / 13-2-2022 / 21:02:11.00 / 122.69 / 24.81 / 2023.59
 50.070534 /  19.921045 / 227.60 / 0.02 / 9 / 49.45227 / 13-2-2022 / 21:02:11.20 / 122.69 / 24.81 / 2023.59
 50.070534 /  19.921045 / 227.60 / 0.02 / 9 / 49.820778 / 13-2-2022 / 21:02:11.40 / 122.69 / 24.81 / 2023.59
 50.070534 /  19.921045 / 227.60 / 0.02 / 9 / 50.189286 / 13-2-2022 / 21:02:12.20 / 122.75 / 24.88 / 2006.46
 50.070534 /  19.921045 / 227.60 / 0.02 / 9 / 48.342252 / 13-2-2022 / 21:02:12.40 / 122.75 / 24.88 / 2006.46
 50.070534 /  19.921045 / 227.60 / 0.02 / 9 / 49.820778 / 13-2-2022 / 21:02:12.60 / 122.75 / 24.88 / 2006.46
 50.070534 /  19.921045 / 227.60 / 0.02 / 9 / 49.45227 / 13-2-2022 / 21:02:12.80 / 122.75 / 24.88 / 2006.46
 50.070534 /  19.921045 / 227.60 / 0.02 / 9 / 49.45227 / 13-2-2022 / 21:02:13.00 / 122.75 / 24.88 / 1990.64
 50.070534 /  19.921045 / 227.60 / 0.02 / 9 / 49.45227 / 13-2-2022 / 21:02:13.80 / 122.75 / 24.88 / 1990.64
 50.070534 /  19.921045 / 227.60 / 0.02 / 9 / 49.45227 / 13-2-2022 / 21:02:14.00 / 122.81 / 24.88 / 1973.21
 50.070534 /  19.921045 / 227.60 / 0.02 / 9 / 49.45227 / 13-2-2022 / 21:02:14.20 / 122.81 / 24.88 / 1973.21
 50.070534 /  19.921047 / 227.60 / 0.02 / 9 / 49.820778 / 13-2-2022 / 21:02:14.40 / 122.81 / 24.88 / 1973.21
 50.070534 /  19.921047 / 227.60 / 0.02 / 9 / 48.71076 / 13-2-2022 / 21:02:14.60 / 122.81 / 24.88 / 1973.21
 50.070534 /  19.921047 / 227.60 / 0.02 / 9 / 48.342252 / 13-2-2022 / 21:02:15.60 / 122.81 / 24.94 / 1957.34
 50.070534 /  19.921047 / 227.60 / 0.02 / 9 / 49.45227 / 13-2-2022 / 21:02:15.80 / 122.81 / 24.94 / 1957.34
 50.070534 /  19.921047 / 227.60 / 0.02 / 9 / 49.45227 / 13-2-2022 / 21:02:16.00 / 122.81 / 24.94 / 1957.34
 50.070534 /  19.921047 / 227.60 / 0.02 / 9 / 48.71076 / 13-2-2022 / 21:02:16.20 / 122.81 / 24.94 / 1957.34
 50.070534 /  19.921047 / 227.60 / 0.02 / 9 / 49.079268 / 13-2-2022 / 21:02:16.40 / 122.88 / 25.00 / 1939.86
 50.070534 /  19.921047 / 227.60 / 0.04 / 9 / 47.96925 / 13-2-2022 / 21:02:17.20 / 122.88 / 25.00 / 1939.86
 50.070534 /  19.921047 / 227.60 / 0.04 / 9 / 50.189286 / 13-2-2022 / 21:02:17.40 / 122.94 / 25.00 / 1922.58
 50.070534 /  19.921047 / 227.60 / 0.04 / 9 / 49.820778 / 13-2-2022 / 21:02:17.60 / 122.94 / 25.00 / 1922.58
 50.070534 /  19.921047 / 227.60 / 0.04 / 9 / 50.557794 / 13-2-2022 / 21:02:17.80 / 122.94 / 25.00 / 1922.58
 50.070534 /  19.921047 / 227.60 / 0.04 / 9 / 50.930796 / 13-2-2022 / 21:02:18.00 / 122.94 / 25.00 / 1922.58
 50.070534 /  19.921047 / 227.60 / 0.04 / 9 / 48.342252 / 13-2-2022 / 21:02:18.80 / 122.94 / 25.00 / 1906.62
 50.070534 /  19.921047 / 227.60 / 0.04 / 9 / 44.64369 / 13-2-2022 / 21:02:19.00 / 122.94 / 25.00 / 1906.62
 50.070534 /  19.921047 / 227.60 / 0.02 / 9 / 49.820778 / 13-2-2022 / 21:02:19.20 / 122.94 / 25.00 / 1906.62
 50.070534 /  19.921047 / 227.60 / 0.02 / 9 / 49.079268 / 13-2-2022 / 21:02:19.40 / 122.94 / 25.00 / 1906.62
 50.070534 /  19.921047 / 227.60 / 0.02 / 9 / 50.189286 / 13-2-2022 / 21:02:19.60 / 123.00 / 25.06 / 1889.05
 50.070526 /  19.921053 / 227.70 / 0.02 / 9 / 51.667812 / 13-2-2022 / 21:02:20.40 / 123.00 / 25.06 / 1889.05
 50.070526 /  19.921055 / 227.70 / 0.02 / 9 / 50.930796 / 13-2-2022 / 21:02:20.60 / 123.00 / 25.06 / 1873.03
 50.070522 /  19.921059 / 227.70 / 0.02 / 9 / 51.299304 / 13-2-2022 / 21:02:20.80 / 123.00 / 25.06 / 1873.03
 50.070518 /  19.921061 / 227.70 / 0.04 / 9 / 51.667812 / 13-2-2022 / 21:02:21.00 / 123.00 / 25.06 / 1873.03
 50.070518 /  19.921062 / 227.70 / 0.04 / 9 / 52.040814 / 13-2-2022 / 21:02:21.20 / 123.00 / 25.06 / 1873.03
 50.070511 /  19.921068 / 227.80 / 0.02 / 9 / 50.189286 / 13-2-2022 / 21:02:22.20 / 123.00 / 25.13 / 1856.77
 50.070511 /  19.921070 / 227.80 / 0.02 / 9 / 50.189286 / 13-2-2022 / 21:02:22.40 / 123.00 / 25.13 / 1856.77
 50.070507 /  19.921072 / 227.80 / 0.02 / 9 / 50.189286 / 13-2-2022 / 21:02:22.60 / 123.00 / 25.13 / 1856.77
 50.070507 /  19.921072 / 227.80 / 0.02 / 9 / 49.820778 / 13-2-2022 / 21:02:22.80 / 123.00 / 25.13 / 1856.77
 50.070503 /  19.921074 / 227.80 / 0.02 / 9 / 49.079268 / 13-2-2022 / 21:02:23.00 / 123.00 / 25.19 / 1840.51
 50.070499 /  19.921076 / 227.80 / 0.02 / 9 / 49.079268 / 13-2-2022 / 21:02:23.80 / 123.00 / 25.19 / 1840.51
 50.070499 /  19.921076 / 227.80 / 0.02 / 9 / 50.189286 / 13-2-2022 / 21:02:24.00 / 123.06 / 25.19 / 1822.89
 50.070499 /  19.921076 / 227.80 / 0.02 / 9 / 50.189286 / 13-2-2022 / 21:02:24.20 / 123.06 / 25.19 / 1822.89
 50.070496 /  19.921076 / 227.80 / 0.02 / 9 / 50.189286 / 13-2-2022 / 21:02:24.40 / 123.06 / 25.19 / 1822.89
 50.070496 /  19.921076 / 227.80 / 0.02 / 9 / 49.820778 / 13-2-2022 / 21:02:24.60 / 123.06 / 25.19 / 1822.89
 50.070496 /  19.921078 / 227.70 / 0.00 / 9 / 49.820778 / 13-2-2022 / 21:02:25.40 / 123.06 / 25.19 / 1806.82
 50.070496 /  19.921078 / 227.70 / 0.02 / 9 / 49.820778 / 13-2-2022 / 21:02:25.60 / 123.06 / 25.19 / 1806.82
 50.070496 /  19.921078 / 227.70 / 0.02 / 9 / 49.45227 / 13-2-2022 / 21:02:25.80 / 123.06 / 25.19 / 1806.82
 50.070496 /  19.921078 / 227.70 / 0.00 / 9 / 49.079268 / 13-2-2022 / 21:02:26.00 / 123.06 / 25.19 / 1806.82
 50.070499 /  19.921080 / 227.70 / 0.00 / 9 / 49.45227 / 13-2-2022 / 21:02:26.20 / 123.06 / 25.25 / 1790.51
 50.070503 /  19.921083 / 227.60 / 0.02 / 9 / 49.820778 / 13-2-2022 / 21:02:27.00 / 123.06 / 25.25 / 1790.51
 50.070507 /  19.921083 / 227.60 / 0.02 / 9 / 49.820778 / 13-2-2022 / 21:02:27.20 / 123.06 / 25.31 / 1774.20
 50.070507 /  19.921085 / 227.50 / 0.02 / 7 / 49.079268 / 13-2-2022 / 21:02:27.40 / 123.06 / 25.31 / 1774.20
 50.070511 /  19.921085 / 227.50 / 0.02 / 8 / 49.45227 / 13-2-2022 / 21:02:27.60 / 123.06 / 25.31 / 1774.20
 50.070511 /  19.921087 / 227.50 / 0.02 / 9 / 49.079268 / 13-2-2022 / 21:02:27.80 / 123.06 / 25.31 / 1774.20
 50.070518 /  19.921089 / 227.40 / 0.00 / 7 / 50.189286 / 13-2-2022 / 21:02:28.80 / 123.06 / 25.31 / 1757.89
 50.070518 /  19.921089 / 227.40 / 0.00 / 9 / 49.820778 / 13-2-2022 / 21:02:29.00 / 123.06 / 25.31 / 1757.89
 50.070518 /  19.921089 / 227.40 / 0.00 / 8 / 50.189286 / 13-2-2022 / 21:02:29.20 / 123.06 / 25.31 / 1757.89
 50.070518 /  19.921089 / 227.40 / 0.02 / 9 / 50.189286 / 13-2-2022 / 21:02:29.40 / 123.06 / 25.31 / 1757.89
 50.070518 /  19.921089 / 227.40 / 0.02 / 9 / 50.189286 / 13-2-2022 / 21:02:29.60 / 123.06 / 25.31 / 1741.58
 50.070518 /  19.921089 / 227.40 / 0.02 / 9 / 50.189286 / 13-2-2022 / 21:02:30.40 / 123.06 / 25.31 / 1741.58
 50.070518 /  19.921089 / 227.40 / 0.02 / 9 / 50.930796 / 13-2-2022 / 21:02:30.60 / 123.00 / 25.38 / 1726.63
 50.070518 /  19.921089 / 227.40 / 0.04 / 9 / 50.930796 / 13-2-2022 / 21:02:30.80 / 123.00 / 25.38 / 1726.63
 50.070518 /  19.921089 / 227.40 / 0.06 / 9 / 51.667812 / 13-2-2022 / 21:02:31.00 / 123.00 / 25.38 / 1726.63
 50.070518 /  19.921089 / 227.40 / 0.02 / 8 / 50.189286 / 13-2-2022 / 21:02:31.20 / 123.00 / 25.38 / 1726.63
 50.070518 /  19.921089 / 227.40 / 0.06 / 8 / 48.342252 / 13-2-2022 / 21:02:32.00 / 123.00 / 25.44 / 1710.12
 50.070518 /  19.921089 / 227.40 / 0.02 / 9 / 49.820778 / 13-2-2022 / 21:02:32.20 / 123.00 / 25.44 / 1710.12
 50.070518 /  19.921089 / 227.40 / 0.04 / 8 / 50.189286 / 13-2-2022 / 21:02:32.40 / 123.00 / 25.44 / 1710.12
 50.070518 /  19.921089 / 227.40 / 0.06 / 8 / 49.820778 / 13-2-2022 / 21:02:32.60 / 123.00 / 25.44 / 1710.12
 50.070518 /  19.921089 / 227.40 / 0.04 / 9 / 49.079268 / 13-2-2022 / 21:02:32.80 / 123.00 / 25.44 / 1693.86
 50.070518 /  19.921089 / 227.40 / 0.02 / 9 / 48.342252 / 13-2-2022 / 21:02:33.60 / 123.00 / 25.44 / 1693.86
 50.070518 /  19.921089 / 227.40 / 0.02 / 9 / 48.71076 / 13-2-2022 / 21:02:33.80 / 123.00 / 25.44 / 1677.59
 50.070518 /  19.921089 / 227.40 / 0.02 / 9 / 49.079268 / 13-2-2022 / 21:02:34.00 / 123.00 / 25.44 / 1677.59
 50.070518 /  19.921089 / 227.40 / 0.04 / 9 / 49.079268 / 13-2-2022 / 21:02:34.20 / 123.00 / 25.44 / 1677.59
 50.070518 /  19.921089 / 227.40 / 0.02 / 9 / 48.71076 / 13-2-2022 / 21:02:34.40 / 123.00 / 25.44 / 1677.59
 50.070518 /  19.921089 / 227.40 / 0.00 / 9 / 49.079268 / 13-2-2022 / 21:02:35.40 / 123.00 / 25.50 / 1661.33
 50.070518 /  19.921089 / 227.40 / 0.00 / 9 / 49.079268 / 13-2-2022 / 21:02:35.60 / 123.00 / 25.50 / 1661.33
 50.070518 /  19.921089 / 227.40 / 0.06 / 9 / 50.189286 / 13-2-2022 / 21:02:35.80 / 123.00 / 25.50 / 1661.33
 50.070518 /  19.921089 / 227.40 / 0.04 / 8 / 49.820778 / 13-2-2022 / 21:02:36.00 / 123.00 / 25.50 / 1661.33
 50.070518 /  19.921089 / 227.40 / 0.04 / 9 / 49.45227 / 13-2-2022 / 21:02:36.20 / 122.94 / 25.50 / 1646.43
 50.070518 /  19.921082 / 227.40 / 0.07 / 8 / 50.189286 / 13-2-2022 / 21:02:37.00 / 122.94 / 25.50 / 1646.43
 50.070518 /  19.921078 / 227.40 / 0.07 / 8 / 50.557794 / 13-2-2022 / 21:02:37.20 / 122.94 / 25.56 / 1629.97
 50.070518 /  19.921074 / 227.40 / 0.07 / 9 / 50.557794 / 13-2-2022 / 21:02:37.40 / 122.94 / 25.56 / 1629.97
 50.070518 /  19.921070 / 227.40 / 0.07 / 9 / 50.557794 / 13-2-2022 / 21:02:37.60 / 122.94 / 25.56 / 1629.97
 50.070522 /  19.921066 / 227.40 / 0.06 / 9 / 54.629358 / 13-2-2022 / 21:02:37.80 / 122.94 / 25.56 / 1629.97
 50.070522 /  19.921061 / 227.40 / 0.02 / 9 / 53.887848 / 13-2-2022 / 21:02:38.60 / 122.94 / 25.56 / 1613.75
 50.070522 /  19.921059 / 227.40 / 0.02 / 9 / 57.217902 / 13-2-2022 / 21:02:38.80 / 122.94 / 25.56 / 1613.75
 50.070522 /  19.921057 / 227.40 / 0.02 / 9 / 55.366374 / 13-2-2022 / 21:02:39.00 / 122.94 / 25.56 / 1613.75
 50.070522 /  19.921055 / 227.40 / 0.02 / 9 / 55.366374 / 13-2-2022 / 21:02:39.20 / 122.94 / 25.56 / 1613.75
 50.070522 /  19.921053 / 227.40 / 0.02 / 9 / 55.366374 / 13-2-2022 / 21:02:39.40 / 122.88 / 25.63 / 1598.90
 50.070522 /  19.921049 / 227.30 / 0.02 / 9 / 54.256356 / 13-2-2022 / 21:02:40.20 / 122.88 / 25.63 / 1598.90
 50.070522 /  19.921047 / 227.30 / 0.02 / 9 / 53.887848 / 13-2-2022 / 21:02:40.40 / 122.88 / 25.63 / 1582.48
 50.070522 /  19.921047 / 227.30 / 0.02 / 9 / 54.629358 / 13-2-2022 / 21:02:40.60 / 122.88 / 25.63 / 1582.48
 50.070522 /  19.921045 / 227.30 / 0.02 / 9 / 57.58641 / 13-2-2022 / 21:02:40.80 / 122.88 / 25.63 / 1582.48
 50.070522 /  19.921045 / 227.30 / 0.02 / 9 / 57.217902 / 13-2-2022 / 21:02:41.00 / 122.88 / 25.63 / 1582.48
 50.070530 /  19.921041 / 227.20 / 0.02 / 8 / 59.806446 / 13-2-2022 / 21:02:42.00 / 122.81 / 25.69 / 1567.68
 50.070530 /  19.921043 / 227.20 / 0.02 / 9 / 59.437938 / 13-2-2022 / 21:02:42.20 / 122.81 / 25.69 / 1567.68
 50.070530 /  19.921043 / 227.20 / 0.00 / 8 / 60.547956 / 13-2-2022 / 21:02:42.40 / 122.81 / 25.69 / 1567.68
 50.070530 /  19.921043 / 227.20 / 0.00 / 8 / 59.064936 / 13-2-2022 / 21:02:42.60 / 122.81 / 25.69 / 1567.68
 50.070530 /  19.921043 / 227.20 / 0.00 / 9 / 65.352042 / 13-2-2022 / 21:02:42.80 / 122.81 / 25.69 / 1551.31
 50.070530 /  19.921040 / 227.20 / 0.00 / 9 / 65.725044 / 13-2-2022 / 21:02:43.60 / 122.81 / 25.69 / 1551.31
 50.070530 /  19.921038 / 227.00 / 0.00 / 9 / 81.256308 / 13-2-2022 / 21:02:43.80 / 122.75 / 25.75 / 1536.56
 50.070530 /  19.921038 / 227.00 / 0.02 / 9 / 80.519292 / 13-2-2022 / 21:02:44.00 / 122.75 / 25.75 / 1536.56
 50.070530 /  19.921036 / 227.00 / 0.02 / 9 / 81.997818 / 13-2-2022 / 21:02:44.20 / 122.75 / 25.75 / 1536.56
 50.070534 /  19.921036 / 226.90 / 0.02 / 9 / 82.366326 / 13-2-2022 / 21:02:44.40 / 122.75 / 25.75 / 1536.56
 50.070538 /  19.921030 / 226.80 / 0.02 / 9 / 89.76345 / 13-2-2022 / 21:02:45.20 / 122.75 / 25.75 / 1520.24
 50.070538 /  19.921028 / 226.80 / 0.02 / 9 / 89.394942 / 13-2-2022 / 21:02:45.40 / 122.75 / 25.75 / 1520.24
 50.070538 /  19.921026 / 226.80 / 0.02 / 9 / 89.394942 / 13-2-2022 / 21:02:45.60 / 122.75 / 25.75 / 1520.24
 50.070538 /  19.921024 / 226.70 / 0.02 / 9 / 82.739328 / 13-2-2022 / 21:02:45.80 / 122.75 / 25.75 / 1520.24
 50.070538 /  19.921024 / 226.70 / 0.02 / 9 / 82.739328 / 13-2-2022 / 21:02:46.00 / 122.69 / 25.81 / 1505.53
 50.070541 /  19.921022 / 226.60 / 0.02 / 9 / 87.174906 / 13-2-2022 / 21:02:46.80 / 122.69 / 25.81 / 1505.53
 50.070541 /  19.921022 / 226.60 / 0.02 / 9 / 86.806398 / 13-2-2022 / 21:02:47.00 / 122.69 / 25.81 / 1489.26
 50.070541 /  19.921022 / 226.60 / 0.02 / 9 / 87.547908 / 13-2-2022 / 21:02:47.20 / 122.69 / 25.81 / 1489.26
 50.070541 /  19.921022 / 226.60 / 0.00 / 9 / 87.547908 / 13-2-2022 / 21:02:47.40 / 122.69 / 25.81 / 1489.26
 50.070541 /  19.921022 / 226.60 / 0.06 / 9 / 87.547908 / 13-2-2022 / 21:02:47.60 / 122.69 / 25.81 / 1489.26
 50.070541 /  19.921021 / 226.60 / 0.00 / 9 / 78.299256 / 13-2-2022 / 21:02:48.60 / 122.69 / 25.88 / 1473.24
 50.070541 /  19.921021 / 226.60 / 0.00 / 9 / 74.600694 / 13-2-2022 / 21:02:48.80 / 122.69 / 25.88 / 1473.24
 50.070541 /  19.921021 / 226.60 / 0.02 / 9 / 74.600694 / 13-2-2022 / 21:02:49.00 / 122.69 / 25.88 / 1473.24
 50.070541 /  19.921021 / 226.60 / 0.02 / 9 / 75.342204 / 13-2-2022 / 21:02:49.20 / 122.69 / 25.88 / 1473.24
 50.070541 /  19.921021 / 226.60 / 0.02 / 9 / 74.969202 / 13-2-2022 / 21:02:49.40 / 122.63 / 25.88 / 1458.58
 50.070541 /  19.921021 / 226.60 / 0.00 / 9 / 71.643642 / 13-2-2022 / 21:02:50.20 / 122.63 / 25.88 / 1458.58
 50.070541 /  19.921021 / 226.60 / 0.00 / 9 / 71.643642 / 13-2-2022 / 21:02:50.40 / 122.56 / 25.94 / 1443.72
 50.070541 /  19.921021 / 226.60 / 0.00 / 9 / 71.643642 / 13-2-2022 / 21:02:50.60 / 122.56 / 25.94 / 1443.72
 50.070541 /  19.921021 / 226.60 / 0.00 / 9 / 66.835062 / 13-2-2022 / 21:02:50.80 / 122.56 / 25.94 / 1443.72
 50.070541 /  19.921021 / 226.60 / 0.00 / 9 / 67.572078 / 13-2-2022 / 21:02:51.00 / 122.56 / 25.94 / 1443.72
 50.070541 /  19.921021 / 226.60 / 0.00 / 9 / 63.505008 / 13-2-2022 / 21:02:51.80 / 122.56 / 25.94 / 1427.54
 50.070541 /  19.921021 / 226.60 / 0.00 / 9 / 63.505008 / 13-2-2022 / 21:02:52.00 / 122.56 / 25.94 / 1427.54
 50.070541 /  19.921021 / 226.60 / 0.00 / 9 / 64.983534 / 13-2-2022 / 21:02:52.20 / 122.56 / 25.94 / 1427.54
 50.070541 /  19.921021 / 226.60 / 0.00 / 9 / 63.873516 / 13-2-2022 / 21:02:52.40 / 122.56 / 25.94 / 1427.54
 50.070541 /  19.921021 / 226.60 / 0.00 / 9 / 63.873516 / 13-2-2022 / 21:02:52.60 / 122.50 / 25.94 / 1412.98
 50.070541 /  19.921021 / 226.60 / 0.00 / 9 / 61.657974 / 13-2-2022 / 21:02:53.40 / 122.50 / 25.94 / 1412.98
 50.070541 /  19.921021 / 226.60 / 0.00 / 9 / 62.39499 / 13-2-2022 / 21:02:53.60 / 122.44 / 26.00 / 1398.22
 50.070541 /  19.921021 / 226.60 / 0.00 / 8 / 62.763498 / 13-2-2022 / 21:02:53.80 / 122.44 / 26.00 / 1398.22
 50.070541 /  19.921021 / 226.60 / 0.00 / 8 / 63.873516 / 13-2-2022 / 21:02:54.00 / 122.44 / 26.00 / 1398.22
 50.070541 /  19.921021 / 226.60 / 0.00 / 8 / 63.505008 / 13-2-2022 / 21:02:54.20 / 122.44 / 26.00 / 1398.22
 50.070541 /  19.921021 / 226.60 / 0.00 / 8 / 60.916464 / 13-2-2022 / 21:02:55.20 / 122.44 / 26.00 / 1382.14
 50.070541 /  19.921021 / 226.60 / 0.00 / 8 / 60.916464 / 13-2-2022 / 21:02:55.40 / 122.44 / 26.00 / 1382.14
 50.070541 /  19.921021 / 226.60 / 0.00 / 8 / 59.064936 / 13-2-2022 / 21:02:55.60 / 122.44 / 26.00 / 1382.14
 50.070541 /  19.921021 / 226.60 / 0.00 / 8 / 56.849394 / 13-2-2022 / 21:02:55.80 / 122.44 / 26.00 / 1382.14
 50.070541 /  19.921021 / 226.60 / 0.00 / 8 / 56.849394 / 13-2-2022 / 21:02:56.00 / 122.38 / 26.06 / 1367.67
 50.070541 /  19.921021 / 226.60 / 0.00 / 8 / 54.997866 / 13-2-2022 / 21:02:56.80 / 122.38 / 26.06 / 1367.67
 50.070541 /  19.921021 / 226.60 / 0.00 / 8 / 54.629358 / 13-2-2022 / 21:02:57.00 / 122.31 / 26.06 / 1353.01
 50.070541 /  19.921021 / 226.60 / 0.00 / 8 / 54.629358 / 13-2-2022 / 21:02:57.20 / 122.31 / 26.06 / 1353.01
 50.070541 /  19.921021 / 226.60 / 0.02 / 8 / 54.997866 / 13-2-2022 / 21:02:57.40 / 122.31 / 26.06 / 1353.01
 50.070541 /  19.921021 / 226.60 / 0.00 / 8 / 54.629358 / 13-2-2022 / 21:02:57.60 / 122.31 / 26.06 / 1353.01
 50.070541 /  19.921021 / 226.60 / 0.00 / 8 / 53.887848 / 13-2-2022 / 21:02:58.40 / 122.31 / 26.13 / 1337.03
 50.070541 /  19.921021 / 226.60 / 0.00 / 8 / 54.256356 / 13-2-2022 / 21:02:58.60 / 122.31 / 26.13 / 1337.03
 50.070541 /  19.921021 / 226.60 / 0.02 / 8 / 54.997866 / 13-2-2022 / 21:02:58.80 / 122.31 / 26.13 / 1337.03
 50.070541 /  19.921021 / 226.60 / 0.04 / 8 / 54.629358 / 13-2-2022 / 21:02:59.00 / 122.31 / 26.13 / 1337.03
 50.070541 /  19.921021 / 226.60 / 0.00 / 8 / 55.366374 / 13-2-2022 / 21:02:59.20 / 122.25 / 26.13 / 1322.66
 50.070541 /  19.921021 / 226.60 / 0.00 / 8 / 54.997866 / 13-2-2022 / 21:03:00.00 / 122.25 / 26.13 / 1322.66
 50.070541 /  19.921021 / 226.60 / 0.00 / 8 / 55.366374 / 13-2-2022 / 21:03:00.20 / 122.25 / 26.19 / 1306.73
 50.070541 /  19.921021 / 226.60 / 0.00 / 8 / 54.997866 / 13-2-2022 / 21:03:00.40 / 122.25 / 26.19 / 1306.73
 50.070541 /  19.921021 / 226.60 / 0.02 / 8 / 54.997866 / 13-2-2022 / 21:03:00.60 / 122.25 / 26.19 / 1306.73
 50.070541 /  19.921021 / 226.60 / 0.00 / 8 / 56.107884 / 13-2-2022 / 21:03:00.80 / 122.25 / 26.19 / 1306.73
 50.070541 /  19.921021 / 226.60 / 0.04 / 8 / 56.107884 / 13-2-2022 / 21:03:01.60 / 122.19 / 26.25 / 1292.41
 50.070541 /  19.921021 / 226.60 / 0.09 / 8 / 55.366374 / 13-2-2022 / 21:03:01.80 / 122.19 / 26.25 / 1292.41
 50.070541 /  19.921021 / 226.60 / 0.26 / 8 / 56.849394 / 13-2-2022 / 21:03:02.00 / 122.19 / 26.25 / 1292.41
 50.070541 /  19.921021 / 226.60 / 0.28 / 7 / 55.739376 / 13-2-2022 / 21:03:02.20 / 122.19 / 26.25 / 1292.41
 50.070541 /  19.921021 / 226.60 / 0.70 / 8 / 56.107884 / 13-2-2022 / 21:03:02.60 / 122.13 / 26.25 / 1277.88
 50.070538 /  19.921015 / 226.60 / 1.30 / 7 / 53.887848 / 13-2-2022 / 21:03:03.40 / 122.13 / 26.25 / 1277.88
 50.070538 /  19.921013 / 226.50 / 1.78 / 7 / 53.887848 / 13-2-2022 / 21:03:03.60 / 122.13 / 26.25 / 1262.05
 50.070538 /  19.921009 / 226.50 / 2.15 / 7 / 52.77783 / 13-2-2022 / 21:03:03.80 / 122.13 / 26.25 / 1262.05
 50.070534 /  19.921009 / 226.50 / 2.28 / 7 / 53.51934 / 13-2-2022 / 21:03:04.00 / 122.13 / 26.25 / 1262.05
 50.070534 /  19.921007 / 226.50 / 2.70 / 7 / 52.409322 / 13-2-2022 / 21:03:04.20 / 122.13 / 26.25 / 1262.05
 50.070541 /  19.920967 / 226.50 / 5.20 / 7 / 52.040814 / 13-2-2022 / 21:03:05.00 / 122.06 / 26.31 / 1247.82
 50.070545 /  19.920961 / 226.50 / 5.15 / 7 / 52.409322 / 13-2-2022 / 21:03:05.20 / 122.06 / 26.31 / 1247.82
 50.070553 /  19.920948 / 226.50 / 4.78 / 7 / 51.667812 / 13-2-2022 / 21:03:05.40 / 122.06 / 26.31 / 1247.82
 50.070557 /  19.920938 / 226.60 / 4.43 / 7 / 52.040814 / 13-2-2022 / 21:03:05.60 / 122.06 / 26.31 / 1247.82
 50.070560 /  19.920929 / 226.60 / 4.04 / 7 / 52.040814 / 13-2-2022 / 21:03:05.80 / 122.00 / 26.31 / 1233.40
 50.070580 /  19.920885 / 226.80 / 2.94 / 8 / 52.040814 / 13-2-2022 / 21:03:06.60 / 122.00 / 26.31 / 1233.40
 50.070583 /  19.920879 / 226.80 / 2.85 / 8 / 48.71076 / 13-2-2022 / 21:03:06.80 / 122.00 / 26.38 / 1217.66
 50.070587 /  19.920872 / 226.80 / 2.72 / 8 / 50.930796 / 13-2-2022 / 21:03:07.00 / 122.00 / 26.38 / 1217.66
 50.070591 /  19.920864 / 226.80 / 2.67 / 8 / 50.557794 / 13-2-2022 / 21:03:07.20 / 122.00 / 26.38 / 1217.66
 50.070595 /  19.920855 / 226.80 / 2.65 / 8 / 50.930796 / 13-2-2022 / 21:03:07.40 / 122.00 / 26.38 / 1217.66
 50.070602 /  19.920815 / 226.80 / 4.70 / 8 / 50.557794 / 13-2-2022 / 21:03:08.40 / 121.94 / 26.38 / 1203.53
 50.070606 /  19.920805 / 226.90 / 5.33 / 8 / 48.342252 / 13-2-2022 / 21:03:08.60 / 121.94 / 26.38 / 1203.53
 50.070602 /  19.920794 / 226.90 / 5.85 / 9 / 51.299304 / 13-2-2022 / 21:03:08.80 / 121.94 / 26.38 / 1203.53
 50.070602 /  19.920782 / 226.80 / 5.78 / 9 / 50.930796 / 13-2-2022 / 21:03:09.00 / 121.94 / 26.38 / 1203.53
 50.070602 /  19.920774 / 226.80 / 5.93 / 9 / 50.930796 / 13-2-2022 / 21:03:09.20 / 121.88 / 26.38 / 1189.21
 50.070599 /  19.920738 / 226.80 / 6.07 / 9 / 50.189286 / 13-2-2022 / 21:03:10.00 / 121.88 / 26.38 / 1189.21
 50.070599 /  19.920732 / 226.80 / 6.35 / 9 / 49.820778 / 13-2-2022 / 21:03:10.20 / 121.88 / 26.44 / 1173.56
 50.070599 /  19.920725 / 226.80 / 6.46 / 9 / 50.189286 / 13-2-2022 / 21:03:10.40 / 121.88 / 26.44 / 1173.56
 50.070599 /  19.920717 / 226.90 / 6.78 / 9 / 49.820778 / 13-2-2022 / 21:03:10.60 / 121.88 / 26.44 / 1173.56
 50.070599 /  19.920708 / 226.90 / 6.72 / 9 / 49.820778 / 13-2-2022 / 21:03:10.80 / 121.88 / 26.44 / 1173.56
 50.070602 /  19.920645 / 227.00 / 7.46 / 9 / 50.189286 / 13-2-2022 / 21:03:11.60 / 121.81 / 26.50 / 1159.53
 50.070602 /  19.920628 / 227.00 / 7.91 / 9 / 52.040814 / 13-2-2022 / 21:03:11.80 / 121.81 / 26.50 / 1159.53
 50.070599 /  19.920612 / 226.90 / 8.76 / 9 / 51.667812 / 13-2-2022 / 21:03:12.00 / 121.81 / 26.50 / 1159.53
 50.070599 /  19.920599 / 227.00 / 9.07 / 9 / 50.930796 / 13-2-2022 / 21:03:12.20 / 121.81 / 26.50 / 1159.53
 50.070599 /  19.920584 / 227.00 /  10.17 / 9 / 52.409322 / 13-2-2022 / 21:03:12.40 / 121.75 / 26.50 / 1145.30
 50.070606 /  19.920528 / 227.10 /  13.33 / 9 / 50.557794 / 13-2-2022 / 21:03:13.20 / 121.75 / 26.50 / 1145.30
 50.070610 /  19.920515 / 227.10 /  14.02 / 9 / 50.930796 / 13-2-2022 / 21:03:13.40 / 121.69 / 26.56 / 1131.12
 50.070614 /  19.920500 / 227.20 /  15.72 / 9 / 51.299304 / 13-2-2022 / 21:03:13.60 / 121.69 / 26.56 / 1131.12
 50.070618 /  19.920486 / 227.20 /  16.24 / 9 / 49.820778 / 13-2-2022 / 21:03:13.80 / 121.69 / 26.56 / 1131.12
 50.070621 /  19.920471 / 227.20 /  16.96 / 9 / 49.45227 / 13-2-2022 / 21:03:14.00 / 121.69 / 26.56 / 1131.12
 50.070648 /  19.920389 / 227.30 /  21.02 / 8 / 48.71076 / 13-2-2022 / 21:03:15.00 / 121.69 / 26.56 / 1115.62
 50.070660 /  19.920372 / 227.40 /  21.09 / 8 / 48.71076 / 13-2-2022 / 21:03:15.20 / 121.69 / 26.56 / 1115.62
 50.070663 /  19.920355 / 227.40 /  21.82 / 8 / 49.079268 / 13-2-2022 / 21:03:15.40 / 121.69 / 26.56 / 1115.62
 50.070671 /  19.920336 / 227.40 /  22.52 / 8 / 49.079268 / 13-2-2022 / 21:03:15.60 / 121.69 / 26.56 / 1115.62
 50.070679 /  19.920319 / 227.40 /  22.52 / 8 / 49.079268 / 13-2-2022 / 21:03:15.80 / 121.56 / 26.63 / 1103.10
 50.070705 /  19.920248 / 227.40 /  22.82 / 8 / 49.079268 / 13-2-2022 / 21:03:16.60 / 121.56 / 26.63 / 1103.10
 50.070713 /  19.920231 / 227.50 /  22.82 / 8 / 49.820778 / 13-2-2022 / 21:03:16.80 / 121.56 / 26.63 / 1087.45
 50.070717 /  19.920218 / 227.40 /  22.15 / 8 / 49.820778 / 13-2-2022 / 21:03:17.00 / 121.56 / 26.63 / 1087.45
 50.070732 /  19.920202 / 227.40 /  21.84 / 8 / 50.189286 / 13-2-2022 / 21:03:17.20 / 121.56 / 26.63 / 1087.45
 50.070744 /  19.920183 / 227.40 /  21.32 / 8 / 49.820778 / 13-2-2022 / 21:03:17.40 / 121.56 / 26.63 / 1087.45
 50.070774 /  19.920118 / 227.20 /  19.59 / 8 / 52.040814 / 13-2-2022 / 21:03:18.20 / 121.56 / 26.69 / 1072.30
 50.070782 /  19.920103 / 227.20 /  18.80 / 8 / 52.77783 / 13-2-2022 / 21:03:18.40 / 121.56 / 26.69 / 1072.30
 50.070786 /  19.920088 / 227.20 /  18.06 / 8 / 51.299304 / 13-2-2022 / 21:03:18.60 / 121.56 / 26.69 / 1072.30
 50.070793 /  19.920078 / 227.10 /  17.41 / 8 / 50.189286 / 13-2-2022 / 21:03:18.80 / 121.56 / 26.69 / 1072.30
 50.070797 /  19.920067 / 227.10 /  16.96 / 8 / 51.667812 / 13-2-2022 / 21:03:19.00 / 121.44 / 26.69 / 1059.87
 50.070820 /  19.920021 / 227.00 /  16.08 / 8 / 50.930796 / 13-2-2022 / 21:03:19.80 / 121.44 / 26.69 / 1059.87
 50.070824 /  19.920010 / 226.90 /  15.98 / 8 / 51.299304 / 13-2-2022 / 21:03:20.00 / 121.44 / 26.69 / 1044.32
 50.070827 /  19.919996 / 226.90 /  15.85 / 8 / 50.930796 / 13-2-2022 / 21:03:20.20 / 121.44 / 26.69 / 1044.32
 50.070835 /  19.919987 / 226.90 /  15.56 / 8 / 51.667812 / 13-2-2022 / 21:03:20.40 / 121.44 / 26.69 / 1044.32
 50.070839 /  19.919975 / 226.80 /  15.45 / 8 / 50.930796 / 13-2-2022 / 21:03:20.60 / 121.44 / 26.69 / 1044.32
 50.070862 /  19.919918 / 226.70 /  15.37 / 8 / 50.930796 / 13-2-2022 / 21:03:21.60 / 121.38 / 26.75 / 1030.63
 50.070866 /  19.919907 / 226.70 /  15.76 / 9 / 50.557794 / 13-2-2022 / 21:03:21.80 / 121.38 / 26.75 / 1030.63
 50.070873 /  19.919895 / 226.70 /  16.19 / 9 / 50.930796 / 13-2-2022 / 21:03:22.00 / 121.38 / 26.75 / 1030.63
 50.070877 /  19.919884 / 226.70 /  16.17 / 9 / 50.930796 / 13-2-2022 / 21:03:22.20 / 121.38 / 26.75 / 1030.63
 50.070881 /  19.919870 / 226.60 /  16.17 / 8 / 49.45227 / 13-2-2022 / 21:03:22.40 / 121.31 / 26.75 / 1016.74
 50.070896 /  19.919821 / 226.50 /  16.32 / 9 / 50.189286 / 13-2-2022 / 21:03:23.20 / 121.31 / 26.75 / 1016.74
 50.070900 /  19.919800 / 226.40 /  16.32 / 8 / 48.71076 / 13-2-2022 / 21:03:23.40 / 121.31 / 26.81 / 1001.53
 50.070900 /  19.919781 / 226.40 /  15.74 / 8 / 50.189286 / 13-2-2022 / 21:03:23.60 / 121.31 / 26.81 / 1001.53
 50.070900 /  19.919767 / 226.40 /  15.35 / 9 / 49.820778 / 13-2-2022 / 21:03:23.80 / 121.31 / 26.81 / 1001.53
 50.070904 /  19.919750 / 226.30 /  14.89 / 9 / 49.820778 / 13-2-2022 / 21:03:24.00 / 121.31 / 26.81 / 1001.53
 50.070911 /  19.919703 / 226.20 /  12.69 / 9 / 51.299304 / 13-2-2022 / 21:03:24.80 / 121.25 / 26.81 / 987.94
 50.070911 /  19.919693 / 226.20 /  11.78 / 8 / 51.299304 / 13-2-2022 / 21:03:25.00 / 121.25 / 26.81 / 987.94
 50.070911 /  19.919685 / 226.10 /  11.39 / 9 / 51.667812 / 13-2-2022 / 21:03:25.20 / 121.25 / 26.81 / 987.94
 50.070915 /  19.919676 / 226.10 /  10.56 / 9 / 51.299304 / 13-2-2022 / 21:03:25.40 / 121.25 / 26.81 / 987.94
 50.070915 /  19.919670 / 226.10 / 9.70 / 8 / 51.667812 / 13-2-2022 / 21:03:25.60 / 121.19 / 26.88 / 974.14
 50.070927 /  19.919645 / 226.00 / 7.72 / 9 / 52.040814 / 13-2-2022 / 21:03:26.40 / 121.19 / 26.88 / 974.14
 50.070927 /  19.919641 / 226.00 / 7.32 / 9 / 52.040814 / 13-2-2022 / 21:03:26.60 / 121.13 / 26.88 / 960.39
 50.070927 /  19.919638 / 225.90 / 7.00 / 9 / 58.32792 / 13-2-2022 / 21:03:26.80 / 121.13 / 26.88 / 960.39
 50.070927 /  19.919636 / 225.90 / 7.09 / 9 / 58.696428 / 13-2-2022 / 21:03:27.00 / 121.13 / 26.88 / 960.39
 50.070930 /  19.919634 / 225.90 / 7.17 / 9 / 58.32792 / 13-2-2022 / 21:03:27.20 / 121.13 / 26.88 / 960.39
 50.070938 /  19.919628 / 225.90 / 6.63 / 9 / 59.806446 / 13-2-2022 / 21:03:28.00 / 121.06 / 26.94 / 946.69
 50.070938 /  19.919628 / 225.90 / 6.11 / 9 / 59.806446 / 13-2-2022 / 21:03:28.20 / 121.06 / 26.94 / 946.69
 50.070942 /  19.919628 / 225.90 / 6.63 / 9 / 59.437938 / 13-2-2022 / 21:03:28.40 / 121.06 / 26.94 / 946.69
 50.070942 /  19.919628 / 225.90 / 7.65 / 9 / 58.32792 / 13-2-2022 / 21:03:28.60 / 121.06 / 26.94 / 946.69
 50.070946 /  19.919630 / 225.90 / 8.76 / 9 / 49.820778 / 13-2-2022 / 21:03:29.00 / 121.06 / 26.94 / 931.68
 50.070946 /  19.919634 / 226.00 /  10.74 / 9 / 49.079268 / 13-2-2022 / 21:03:29.80 / 121.06 / 26.94 / 931.68
 50.070950 /  19.919636 / 226.00 /  11.13 / 9 / 49.45227 / 13-2-2022 / 21:03:30.00 / 121.00 / 27.00 / 918.28
 50.070950 /  19.919636 / 226.00 /  11.13 / 9 / 49.45227 / 13-2-2022 / 21:03:30.20 / 121.00 / 27.00 / 918.28
 50.070950 /  19.919636 / 226.10 /  11.50 / 9 / 49.45227 / 13-2-2022 / 21:03:30.40 / 121.00 / 27.00 / 918.28
 50.070953 /  19.919636 / 226.10 /  12.04 / 9 / 49.079268 / 13-2-2022 / 21:03:30.60 / 121.00 / 27.00 / 918.28
 50.070965 /  19.919649 / 226.20 /  11.74 / 9 / 49.820778 / 13-2-2022 / 21:03:31.40 / 120.94 / 27.00 / 904.68
 50.070969 /  19.919651 / 226.20 /  11.63 / 9 / 49.820778 / 13-2-2022 / 21:03:31.60 / 120.94 / 27.00 / 904.68
 50.070969 /  19.919651 / 226.20 /  11.24 / 9 / 51.299304 / 13-2-2022 / 21:03:31.80 / 120.94 / 27.00 / 904.68
 50.070976 /  19.919657 / 226.20 /  12.22 / 9 / 50.930796 / 13-2-2022 / 21:03:32.00 / 120.94 / 27.00 / 904.68
 50.070988 /  19.919666 / 226.20 /  12.20 / 9 / 50.557794 / 13-2-2022 / 21:03:32.40 / 120.88 / 27.06 / 891.12
 50.071014 /  19.919689 / 226.30 /  13.39 / 9 / 52.040814 / 13-2-2022 / 21:03:33.20 / 120.88 / 27.06 / 891.12
 50.071018 /  19.919695 / 226.30 /  13.50 / 9 / 52.040814 / 13-2-2022 / 21:03:33.40 / 120.88 / 27.06 / 876.25
 50.071026 /  19.919703 / 226.30 /  14.32 / 9 / 51.299304 / 13-2-2022 / 21:03:33.60 / 120.88 / 27.06 / 876.25
 50.071033 /  19.919706 / 226.30 /  14.28 / 9 / 50.189286 / 13-2-2022 / 21:03:33.80 / 120.88 / 27.06 / 876.25
 50.071041 /  19.919712 / 226.30 /  14.28 / 9 / 50.930796 / 13-2-2022 / 21:03:34.00 / 120.88 / 27.06 / 876.25
 50.071068 /  19.919733 / 226.30 /  14.96 / 9 / 50.557794 / 13-2-2022 / 21:03:34.80 / 120.81 / 27.13 / 863.00
 50.071075 /  19.919741 / 226.30 /  15.02 / 9 / 50.930796 / 13-2-2022 / 21:03:35.00 / 120.81 / 27.13 / 863.00
 50.071083 /  19.919744 / 226.40 /  15.00 / 9 / 50.557794 / 13-2-2022 / 21:03:35.20 / 120.81 / 27.13 / 863.00
 50.071091 /  19.919752 / 226.40 /  15.00 / 9 / 50.557794 / 13-2-2022 / 21:03:35.40 / 120.81 / 27.13 / 863.00
 50.071106 /  19.919765 / 226.40 /  14.54 / 9 / 50.557794 / 13-2-2022 / 21:03:35.80 / 120.75 / 27.13 / 849.54
 50.071125 /  19.919781 / 226.50 /  12.54 / 9 / 50.189286 / 13-2-2022 / 21:03:36.60 / 120.75 / 27.13 / 849.54
 50.071129 /  19.919785 / 226.40 /  12.17 / 9 / 50.189286 / 13-2-2022 / 21:03:36.80 / 120.69 / 27.13 / 836.13
 50.071136 /  19.919786 / 226.40 /  11.72 / 9 / 50.189286 / 13-2-2022 / 21:03:37.00 / 120.69 / 27.13 / 836.13
 50.071140 /  19.919790 / 226.40 /  11.32 / 9 / 49.820778 / 13-2-2022 / 21:03:37.20 / 120.69 / 27.13 / 836.13
 50.071144 /  19.919792 / 226.40 /  10.24 / 9 / 50.557794 / 13-2-2022 / 21:03:37.40 / 120.69 / 27.13 / 836.13
 50.071171 /  19.919796 / 226.70 / 7.65 / 9 / 49.820778 / 13-2-2022 / 21:03:38.20 / 120.63 / 27.19 / 822.77
 50.071171 /  19.919796 / 226.70 / 7.00 / 9 / 50.189286 / 13-2-2022 / 21:03:38.40 / 120.63 / 27.19 / 822.77
 50.071186 /  19.919796 / 226.90 / 6.63 / 9 / 50.557794 / 13-2-2022 / 21:03:38.60 / 120.63 / 27.19 / 822.77
 50.071198 /  19.919796 / 227.10 / 6.63 / 9 / 48.71076 / 13-2-2022 / 21:03:38.80 / 120.63 / 27.19 / 822.77
 50.071205 /  19.919800 / 227.30 / 7.30 / 9 / 49.079268 / 13-2-2022 / 21:03:39.20 / 120.56 / 27.19 / 809.46
 50.071232 /  19.919813 / 227.60 /  10.45 / 9 / 49.45227 / 13-2-2022 / 21:03:40.00 / 120.56 / 27.19 / 809.46
 50.071239 /  19.919819 / 228.00 /  10.87 / 9 / 49.45227 / 13-2-2022 / 21:03:40.20 / 120.50 / 27.25 / 796.20
 50.071247 /  19.919821 / 228.20 /  11.26 / 9 / 49.45227 / 13-2-2022 / 21:03:40.40 / 120.50 / 27.25 / 796.20
 50.071259 /  19.919823 / 228.40 /  12.20 / 9 / 47.600742 / 13-2-2022 / 21:03:40.60 / 120.50 / 27.25 / 796.20
 50.071270 /  19.919825 / 228.60 /  12.22 / 9 / 50.189286 / 13-2-2022 / 21:03:40.80 / 120.50 / 27.25 / 796.20
 50.071285 /  19.919827 / 228.60 /  10.22 / 9 / 49.820778 / 13-2-2022 / 21:03:41.60 / 120.50 / 27.25 / 781.62
 50.071285 /  19.919823 / 229.10 / 9.22 / 9 / 49.45227 / 13-2-2022 / 21:03:41.80 / 120.50 / 27.25 / 781.62
 50.071281 /  19.919817 / 229.30 / 8.22 / 9 / 49.820778 / 13-2-2022 / 21:03:42.00 / 120.50 / 27.25 / 781.62
 50.071281 /  19.919819 / 229.50 / 7.87 / 9 / 49.820778 / 13-2-2022 / 21:03:42.20 / 120.50 / 27.25 / 781.62
 50.071270 /  19.919798 / 229.50 / 7.33 / 9 / 49.079268 / 13-2-2022 / 21:03:42.40 / 120.50 / 27.25 / 781.62
 50.071232 /  19.919783 / 229.80 / 4.78 / 9 / 49.820778 / 13-2-2022 / 21:03:43.20 / 120.44 / 27.25 / 768.65
 50.071224 /  19.919786 / 229.80 / 4.78 / 9 / 49.820778 / 13-2-2022 / 21:03:43.40 / 120.44 / 27.25 / 768.65
 50.071228 /  19.919786 / 229.90 / 5.13 / 9 / 49.45227 / 13-2-2022 / 21:03:43.60 / 120.44 / 27.25 / 768.65
 50.071217 /  19.919781 / 230.00 / 0.22 / 9 / 49.079268 / 13-2-2022 / 21:03:43.80 / 120.44 / 27.25 / 768.65
 50.071213 /  19.919779 / 230.00 / 0.19 / 9 / 50.189286 / 13-2-2022 / 21:03:44.00 / 120.31 / 27.31 / 756.85
 50.071182 /  19.919769 / 230.00 / 0.06 / 8 / 48.71076 / 13-2-2022 / 21:03:44.80 / 120.31 / 27.31 / 756.85
 50.071182 /  19.919765 / 230.00 / 0.06 / 8 / 48.342252 / 13-2-2022 / 21:03:45.00 / 120.31 / 27.38 / 742.17
 50.071182 /  19.919762 / 230.20 / 0.06 / 8 / 48.342252 / 13-2-2022 / 21:03:45.20 / 120.31 / 27.38 / 742.17
 50.071186 /  19.919760 / 230.30 / 0.06 / 8 / 47.232234 / 13-2-2022 / 21:03:45.40 / 120.31 / 27.38 / 742.17
 50.071186 /  19.919760 / 230.30 / 0.06 / 8 / 48.342252 / 13-2-2022 / 21:03:45.60 / 120.31 / 27.38 / 742.17
 50.071182 /  19.919769 / 230.50 / 0.11 / 9 / 49.820778 / 13-2-2022 / 21:03:46.40 / 120.25 / 27.38 / 729.35
 50.071182 /  19.919773 / 230.60 / 0.13 / 9 / 49.079268 / 13-2-2022 / 21:03:46.60 / 120.25 / 27.38 / 729.35
 50.071182 /  19.919777 / 230.60 / 0.15 / 9 / 49.820778 / 13-2-2022 / 21:03:46.80 / 120.25 / 27.38 / 729.35
 50.071182 /  19.919781 / 230.60 / 0.19 / 9 / 48.342252 / 13-2-2022 / 21:03:47.00 / 120.25 / 27.38 / 729.35
 50.071182 /  19.919783 / 230.60 / 0.00 / 9 / 49.079268 / 13-2-2022 / 21:03:47.40 / 120.19 / 27.44 / 716.32
 50.071182 /  19.919783 / 230.60 / 0.00 / 9 / 49.820778 / 13-2-2022 / 21:03:48.20 / 120.19 / 27.44 / 716.32
 50.071182 /  19.919783 / 230.60 / 0.00 / 9 / 49.45227 / 13-2-2022 / 21:03:48.40 / 120.19 / 27.44 / 701.99
 50.071182 /  19.919783 / 230.60 / 0.00 / 9 / 49.45227 / 13-2-2022 / 21:03:48.60 / 120.19 / 27.44 / 701.99
 50.071182 /  19.919783 / 230.60 / 0.00 / 9 / 50.189286 / 13-2-2022 / 21:03:48.80 / 120.19 / 27.44 / 701.99
 50.071182 /  19.919783 / 230.60 / 0.00 / 9 / 50.189286 / 13-2-2022 / 21:03:49.00 / 120.19 / 27.44 / 701.99
 50.071182 /  19.919783 / 230.60 / 0.00 / 9 / 52.409322 / 13-2-2022 / 21:03:49.80 / 120.13 / 27.50 / 689.27
 50.071182 /  19.919783 / 230.60 / 0.00 / 9 / 52.040814 / 13-2-2022 / 21:03:50.00 / 120.13 / 27.50 / 689.27
 50.071182 /  19.919783 / 230.60 / 0.00 / 8 / 52.040814 / 13-2-2022 / 21:03:50.20 / 120.13 / 27.50 / 689.27
 50.071182 /  19.919783 / 230.60 / 0.00 / 8 / 52.040814 / 13-2-2022 / 21:03:50.40 / 120.13 / 27.50 / 689.27
 50.071182 /  19.919783 / 230.60 / 0.00 / 9 / 52.409322 / 13-2-2022 / 21:03:50.60 / 120.06 / 27.50 / 676.34
 50.071182 /  19.919783 / 230.60 / 0.00 / 9 / 50.930796 / 13-2-2022 / 21:03:51.40 / 120.06 / 27.50 / 676.34
 50.071182 /  19.919783 / 230.60 / 0.00 / 9 / 51.667812 / 13-2-2022 / 21:03:51.60 / 120.00 / 27.56 / 663.46
 50.071182 /  19.919783 / 230.60 / 0.00 / 9 / 49.820778 / 13-2-2022 / 21:03:51.80 / 120.00 / 27.56 / 663.46
 50.071182 /  19.919783 / 230.60 / 0.00 / 9 / 49.45227 / 13-2-2022 / 21:03:52.00 / 120.00 / 27.56 / 663.46
 50.071182 /  19.919783 / 230.60 / 0.00 / 9 / 49.45227 / 13-2-2022 / 21:03:52.20 / 120.00 / 27.56 / 663.46
 50.071182 /  19.919783 / 230.60 / 0.00 / 9 / 49.079268 / 13-2-2022 / 21:03:53.00 / 119.94 / 27.56 / 650.64
 50.071182 /  19.919783 / 230.60 / 0.00 / 9 / 49.45227 / 13-2-2022 / 21:03:53.20 / 119.94 / 27.56 / 650.64
 50.071182 /  19.919783 / 230.60 / 0.00 / 9 / 49.45227 / 13-2-2022 / 21:03:53.40 / 119.94 / 27.56 / 650.64
 50.071182 /  19.919783 / 230.60 / 0.00 / 9 / 49.820778 / 13-2-2022 / 21:03:53.60 / 119.94 / 27.56 / 650.64
 50.071182 /  19.919783 / 230.60 / 0.00 / 9 / 50.189286 / 13-2-2022 / 21:03:54.00 / 119.88 / 27.56 / 637.86
 50.071182 /  19.919783 / 230.60 / 0.00 / 8 / 49.820778 / 13-2-2022 / 21:03:54.80 / 119.88 / 27.56 / 637.86
 50.071182 /  19.919783 / 230.60 / 0.00 / 8 / 49.45227 / 13-2-2022 / 21:03:55.00 / 119.88 / 27.63 / 623.76
 50.071182 /  19.919783 / 230.60 / 0.00 / 8 / 49.079268 / 13-2-2022 / 21:03:55.20 / 119.88 / 27.63 / 623.76
 50.071182 /  19.919783 / 230.60 / 0.00 / 8 / 49.45227 / 13-2-2022 / 21:03:55.40 / 119.88 / 27.63 / 623.76
 50.071182 /  19.919783 / 230.60 / 0.00 / 8 / 49.079268 / 13-2-2022 / 21:03:55.60 / 119.88 / 27.63 / 623.76
 50.071182 /  19.919783 / 230.60 / 0.00 / 8 / 49.820778 / 13-2-2022 / 21:03:56.40 / 119.81 / 27.63 / 611.28
 50.071182 /  19.919783 / 230.60 / 0.00 / 8 / 49.45227 / 13-2-2022 / 21:03:56.60 / 119.81 / 27.63 / 611.28
 50.071182 /  19.919783 / 230.60 / 0.00 / 8 / 49.820778 / 13-2-2022 / 21:03:56.80 / 119.81 / 27.63 / 611.28
 50.071182 /  19.919783 / 230.60 / 4.82 / 8 / 50.189286 / 13-2-2022 / 21:03:57.00 / 119.81 / 27.63 / 611.28
 50.071178 /  19.919781 / 230.60 / 0.00 / 8 / 49.820778 / 13-2-2022 / 21:03:57.40 / 119.69 / 27.69 / 599.96
 50.071140 /  19.919769 / 230.90 / 4.78 / 8 / 51.667812 / 13-2-2022 / 21:03:58.20 / 119.69 / 27.69 / 599.96
 50.071133 /  19.919767 / 231.10 / 5.78 / 8 / 50.557794 / 13-2-2022 / 21:03:58.40 / 119.69 / 27.69 / 585.76
 50.071129 /  19.919765 / 231.20 / 6.56 / 8 / 50.557794 / 13-2-2022 / 21:03:58.60 / 119.69 / 27.69 / 585.76
 50.071121 /  19.919764 / 231.30 / 7.59 / 9 / 52.040814 / 13-2-2022 / 21:03:58.80 / 119.69 / 27.69 / 585.76
 50.071110 /  19.919756 / 231.40 / 8.11 / 9 / 51.299304 / 13-2-2022 / 21:03:59.00 / 119.69 / 27.69 / 585.76
 50.071060 /  19.919737 / 232.00 / 7.72 / 8 / 52.409322 / 13-2-2022 / 21:04:00.00 / 119.63 / 27.75 / 573.43
 50.071053 /  19.919733 / 232.10 / 7.69 / 8 / 52.409322 / 13-2-2022 / 21:04:00.20 / 119.63 / 27.75 / 573.43
 50.071045 /  19.919729 / 232.10 / 8.04 / 8 / 52.040814 / 13-2-2022 / 21:04:00.40 / 119.63 / 27.75 / 573.43
 50.071033 /  19.919725 / 232.20 / 8.02 / 8 / 52.040814 / 13-2-2022 / 21:04:00.60 / 119.63 / 27.75 / 573.43
 50.071026 /  19.919722 / 232.20 / 7.93 / 8 / 52.409322 / 13-2-2022 / 21:04:00.80 / 119.56 / 27.75 / 560.89
 50.070995 /  19.919706 / 232.60 / 7.80 / 9 / 52.409322 / 13-2-2022 / 21:04:01.60 / 119.56 / 27.75 / 560.89
 50.070992 /  19.919704 / 232.60 / 7.89 / 9 / 52.409322 / 13-2-2022 / 21:04:01.80 / 119.50 / 27.81 / 548.40
 50.070984 /  19.919703 / 232.70 / 8.24 / 9 / 52.409322 / 13-2-2022 / 21:04:02.00 / 119.50 / 27.81 / 548.40
 50.070980 /  19.919703 / 232.80 / 8.20 / 9 / 52.409322 / 13-2-2022 / 21:04:02.20 / 119.50 / 27.81 / 548.40
 50.070976 /  19.919703 / 232.90 / 6.80 / 9 / 52.409322 / 13-2-2022 / 21:04:02.40 / 119.50 / 27.81 / 548.40
 50.070999 /  19.919689 / 234.00 / 2.57 / 9 / 51.667812 / 13-2-2022 / 21:04:03.20 / 119.50 / 27.81 / 534.60
 50.070999 /  19.919691 / 234.00 / 2.61 / 9 / 52.040814 / 13-2-2022 / 21:04:03.40 / 119.50 / 27.81 / 534.60
 50.070995 /  19.919701 / 234.10 / 3.69 / 9 / 52.409322 / 13-2-2022 / 21:04:03.60 / 119.50 / 27.81 / 534.60
 50.070995 /  19.919703 / 234.10 / 4.28 / 9 / 52.040814 / 13-2-2022 / 21:04:03.80 / 119.50 / 27.81 / 534.60
 50.070992 /  19.919708 / 234.20 / 5.78 / 8 / 52.040814 / 13-2-2022 / 21:04:04.00 / 119.38 / 27.88 / 523.77
 50.070976 /  19.919731 / 234.20 /  11.70 / 8 / 51.299304 / 13-2-2022 / 21:04:04.80 / 119.38 / 27.88 / 523.77
 50.070972 /  19.919737 / 234.20 /  12.15 / 9 / 51.299304 / 13-2-2022 / 21:04:05.00 / 119.38 / 27.88 / 509.81
 50.070965 /  19.919744 / 234.20 /  12.28 / 9 / 50.930796 / 13-2-2022 / 21:04:05.20 / 119.38 / 27.88 / 509.81
 50.070961 /  19.919754 / 234.30 /  12.93 / 9 / 51.667812 / 13-2-2022 / 21:04:05.40 / 119.38 / 27.88 / 509.81
 50.070950 /  19.919754 / 234.30 /  13.76 / 8 / 51.299304 / 13-2-2022 / 21:04:05.60 / 119.38 / 27.88 / 509.81
 50.070904 /  19.919771 / 234.40 /  14.41 / 8 / 53.51934 / 13-2-2022 / 21:04:06.40 / 119.31 / 27.88 / 497.72
 50.070900 /  19.919779 / 234.40 /  14.72 / 9 / 53.150832 / 13-2-2022 / 21:04:06.60 / 119.31 / 27.88 / 497.72
 50.070889 /  19.919781 / 234.40 /  14.58 / 9 / 54.629358 / 13-2-2022 / 21:04:06.80 / 119.31 / 27.88 / 497.72
 50.070881 /  19.919786 / 234.40 /  14.87 / 9 / 50.930796 / 13-2-2022 / 21:04:07.00 / 119.31 / 27.88 / 497.72
 50.070873 /  19.919807 / 234.40 /  14.95 / 9 / 53.51934 / 13-2-2022 / 21:04:07.40 / 119.25 / 27.94 / 485.42
 50.070862 /  19.919846 / 234.50 /  15.65 / 9 / 52.040814 / 13-2-2022 / 21:04:08.20 / 119.25 / 27.94 / 485.42
 50.070858 /  19.919857 / 234.50 /  15.69 / 9 / 52.040814 / 13-2-2022 / 21:04:08.40 / 119.19 / 27.94 / 473.17
 50.070854 /  19.919867 / 234.50 /  15.69 / 9 / 52.040814 / 13-2-2022 / 21:04:08.60 / 119.19 / 27.94 / 473.17
 50.070850 /  19.919878 / 234.50 /  15.70 / 8 / 51.299304 / 13-2-2022 / 21:04:08.80 / 119.19 / 27.94 / 473.17
 50.070850 /  19.919889 / 234.60 /  15.69 / 9 / 51.667812 / 13-2-2022 / 21:04:09.00 / 119.19 / 27.94 / 473.17
 50.070847 /  19.919928 / 234.60 /  13.06 / 9 / 52.77783 / 13-2-2022 / 21:04:09.80 / 119.13 / 28.00 / 460.97
 50.070847 /  19.919937 / 234.60 /  12.93 / 9 / 52.409322 / 13-2-2022 / 21:04:10.00 / 119.13 / 28.00 / 460.97
 50.070847 /  19.919945 / 234.60 /  12.13 / 9 / 52.409322 / 13-2-2022 / 21:04:10.20 / 119.13 / 28.00 / 460.97
 50.070850 /  19.919950 / 234.60 /  10.65 / 9 / 52.409322 / 13-2-2022 / 21:04:10.40 / 119.13 / 28.00 / 460.97
 50.070854 /  19.919960 / 234.60 / 8.98 / 9 / 51.667812 / 13-2-2022 / 21:04:10.80 / 119.06 / 28.00 / 448.82
 50.070866 /  19.919962 / 234.40 / 7.87 / 9 / 53.51934 / 13-2-2022 / 21:04:11.40 / 119.06 / 28.00 / 448.82
 50.070885 /  19.919964 / 234.40 / 8.26 / 9 / 52.77783 / 13-2-2022 / 21:04:11.80 / 119.06 / 28.06 / 435.36
 50.070892 /  19.919964 / 234.40 / 8.24 / 9 / 52.77783 / 13-2-2022 / 21:04:12.00 / 119.06 / 28.06 / 435.36
 50.070896 /  19.919966 / 234.40 / 8.22 / 9 / 52.040814 / 13-2-2022 / 21:04:12.20 / 119.06 / 28.06 / 435.36
 50.070900 /  19.919966 / 234.30 / 8.35 / 9 / 52.77783 / 13-2-2022 / 21:04:12.40 / 119.06 / 28.06 / 435.36
 50.070927 /  19.919973 / 234.30 / 9.85 / 9 / 52.77783 / 13-2-2022 / 21:04:13.20 / 119.00 / 28.06 / 423.51
 50.070934 /  19.919975 / 234.30 / 9.96 / 9 / 52.77783 / 13-2-2022 / 21:04:13.40 / 119.00 / 28.06 / 423.51
 50.070938 /  19.919979 / 234.30 /  10.96 / 9 / 53.150832 / 13-2-2022 / 21:04:13.60 / 119.00 / 28.06 / 423.51
 50.070942 /  19.919985 / 234.30 /  11.76 / 9 / 50.189286 / 13-2-2022 / 21:04:13.80 / 119.00 / 28.06 / 423.51
 50.070953 /  19.919994 / 234.30 /  12.63 / 9 / 52.77783 / 13-2-2022 / 21:04:14.20 / 118.94 / 28.06 / 411.45
 50.070984 /  19.920019 / 234.50 /  12.63 / 9 / 51.667812 / 13-2-2022 / 21:04:15.00 / 118.88 / 28.13 / 399.45
 50.070988 /  19.920027 / 234.50 /  15.02 / 9 / 50.930796 / 13-2-2022 / 21:04:15.20 / 118.88 / 28.13 / 399.45
 50.070995 /  19.920034 / 234.60 /  15.00 / 9 / 53.150832 / 13-2-2022 / 21:04:15.40 / 118.88 / 28.13 / 399.45
 50.070999 /  19.920044 / 234.50 /  14.98 / 9 / 52.409322 / 13-2-2022 / 21:04:15.60 / 118.88 / 28.13 / 399.45
 50.071003 /  19.920052 / 234.50 /  15.37 / 9 / 51.667812 / 13-2-2022 / 21:04:15.80 / 118.88 / 28.13 / 399.45
 50.071018 /  19.920086 / 234.30 /  17.09 / 9 / 52.409322 / 13-2-2022 / 21:04:16.60 / 118.81 / 28.19 / 387.49
 50.071022 /  19.920097 / 234.10 /  18.11 / 9 / 54.256356 / 13-2-2022 / 21:04:16.80 / 118.81 / 28.19 / 387.49
 50.071030 /  19.920107 / 234.00 /  19.26 / 9 / 54.997866 / 13-2-2022 / 21:04:17.00 / 118.81 / 28.19 / 387.49
 50.071037 /  19.920116 / 234.00 /  19.35 / 9 / 54.256356 / 13-2-2022 / 21:04:17.20 / 118.81 / 28.19 / 387.49
 50.071045 /  19.920124 / 234.00 /  19.91 / 9 / 54.629358 / 13-2-2022 / 21:04:17.40 / 118.75 / 28.19 / 375.58
 50.071083 /  19.920193 / 233.70 /  20.56 / 9 / 52.77783 / 13-2-2022 / 21:04:18.20 / 118.75 / 28.19 / 375.58
 50.071102 /  19.920210 / 233.70 /  19.56 / 9 / 54.256356 / 13-2-2022 / 21:04:18.60 / 118.69 / 28.25 / 363.72
 50.071110 /  19.920219 / 233.60 /  18.26 / 9 / 54.997866 / 13-2-2022 / 21:04:18.80 / 118.69 / 28.25 / 363.72
 50.071114 /  19.920227 / 233.50 /  16.58 / 9 / 54.997866 / 13-2-2022 / 21:04:19.00 / 118.69 / 28.25 / 363.72
 50.071117 /  19.920231 / 233.40 /  16.00 / 9 / 55.366374 / 13-2-2022 / 21:04:19.20 / 118.69 / 28.25 / 363.72
 50.071133 /  19.920248 / 232.90 /  13.24 / 9 / 54.256356 / 13-2-2022 / 21:04:20.00 / 118.63 / 28.25 / 351.91
 50.071136 /  19.920254 / 232.70 /  12.91 / 9 / 54.629358 / 13-2-2022 / 21:04:20.20 / 118.63 / 28.25 / 351.91
 50.071140 /  19.920258 / 232.60 /  12.33 / 9 / 54.997866 / 13-2-2022 / 21:04:20.40 / 118.63 / 28.25 / 351.91
 50.071140 /  19.920261 / 232.30 /  11.87 / 9 / 55.366374 / 13-2-2022 / 21:04:20.60 / 118.63 / 28.25 / 351.91
 50.071144 /  19.920265 / 232.10 /  11.87 / 9 / 53.51934 / 13-2-2022 / 21:04:20.80 / 118.63 / 28.25 / 338.79
 50.071156 /  19.920279 / 231.50 / 9.20 / 9 / 53.887848 / 13-2-2022 / 21:04:21.60 / 118.63 / 28.25 / 338.79
 50.071159 /  19.920282 / 231.40 / 9.20 / 9 / 54.629358 / 13-2-2022 / 21:04:21.80 / 118.56 / 28.25 / 327.27
 50.071159 /  19.920284 / 231.30 / 8.91 / 9 / 54.629358 / 13-2-2022 / 21:04:22.00 / 118.56 / 28.25 / 327.27
 50.071163 /  19.920284 / 231.20 / 8.43 / 9 / 54.256356 / 13-2-2022 / 21:04:22.20 / 118.56 / 28.25 / 327.27
 50.071163 /  19.920288 / 231.00 / 9.02 / 9 / 54.629358 / 13-2-2022 / 21:04:22.40 / 118.56 / 28.25 / 327.27
 50.071167 /  19.920294 / 230.40 / 8.32 / 9 / 55.366374 / 13-2-2022 / 21:04:23.20 / 118.50 / 28.31 / 315.56
 50.071171 /  19.920294 / 230.20 / 7.80 / 9 / 55.366374 / 13-2-2022 / 21:04:23.40 / 118.50 / 28.31 / 315.56
 50.071171 /  19.920296 / 230.00 / 7.87 / 9 / 55.366374 / 13-2-2022 / 21:04:23.60 / 118.50 / 28.31 / 315.56
 50.071167 /  19.920294 / 229.90 / 7.98 / 9 / 55.739376 / 13-2-2022 / 21:04:23.80 / 118.50 / 28.31 / 315.56
 50.071163 /  19.920300 / 229.70 / 8.02 / 9 / 55.739376 / 13-2-2022 / 21:04:24.20 / 118.44 / 28.31 / 303.89
 50.071175 /  19.920319 / 229.10 / 7.50 / 9 / 56.107884 / 13-2-2022 / 21:04:25.00 / 118.44 / 28.31 / 303.89
 50.071175 /  19.920321 / 228.80 / 7.43 / 9 / 55.739376 / 13-2-2022 / 21:04:25.20 / 118.38 / 28.38 / 292.27
 50.071178 /  19.920322 / 228.60 / 7.13 / 9 / 55.366374 / 13-2-2022 / 21:04:25.40 / 118.38 / 28.38 / 292.27
 50.071178 /  19.920322 / 228.50 / 7.00 / 9 / 55.739376 / 13-2-2022 / 21:04:25.60 / 118.38 / 28.38 / 292.27
 50.071178 /  19.920322 / 228.30 / 6.87 / 9 / 55.366374 / 13-2-2022 / 21:04:25.80 / 118.38 / 28.38 / 292.27
 50.071182 /  19.920322 / 227.70 / 6.48 / 9 / 53.150832 / 13-2-2022 / 21:04:26.60 / 118.31 / 28.38 / 280.70
 50.071182 /  19.920322 / 227.60 / 6.06 / 9 / 56.476392 / 13-2-2022 / 21:04:26.80 / 118.31 / 28.38 / 280.70
 50.071186 /  19.920322 / 227.40 / 5.76 / 9 / 56.476392 / 13-2-2022 / 21:04:27.00 / 118.31 / 28.38 / 280.70
 50.071186 /  19.920322 / 227.30 / 5.74 / 9 / 56.476392 / 13-2-2022 / 21:04:27.20 / 118.31 / 28.38 / 280.70
 50.071190 /  19.920322 / 227.30 / 5.52 / 9 / 56.849394 / 13-2-2022 / 21:04:27.60 / 118.25 / 28.44 / 269.18
 50.071194 /  19.920322 / 226.70 / 4.98 / 9 / 56.476392 / 13-2-2022 / 21:04:28.40 / 118.25 / 28.44 / 269.18
 50.071198 /  19.920321 / 226.50 / 4.83 / 9 / 56.476392 / 13-2-2022 / 21:04:28.60 / 118.19 / 28.44 / 257.71
 50.071201 /  19.920319 / 226.50 / 4.43 / 9 / 55.739376 / 13-2-2022 / 21:04:28.80 / 118.19 / 28.44 / 257.71
 50.071205 /  19.920319 / 226.40 / 4.41 / 9 / 55.739376 / 13-2-2022 / 21:04:29.00 / 118.19 / 28.44 / 257.71
 50.071205 /  19.920321 / 226.30 / 4.41 / 9 / 55.739376 / 13-2-2022 / 21:04:29.20 / 118.19 / 28.44 / 257.71
 50.071205 /  19.920313 / 225.80 / 3.72 / 9 / 55.366374 / 13-2-2022 / 21:04:30.00 / 118.19 / 28.50 / 244.92
 50.071205 /  19.920305 / 225.70 / 3.61 / 9 / 55.739376 / 13-2-2022 / 21:04:30.20 / 118.19 / 28.50 / 244.92
 50.071205 /  19.920298 / 225.60 / 3.48 / 9 / 55.366374 / 13-2-2022 / 21:04:30.40 / 118.19 / 28.50 / 244.92
 50.071209 /  19.920296 / 225.50 / 3.19 / 9 / 55.739376 / 13-2-2022 / 21:04:30.60 / 118.19 / 28.50 / 244.92
 50.071213 /  19.920294 / 225.40 / 2.83 / 9 / 56.476392 / 13-2-2022 / 21:04:31.00 / 118.13 / 28.50 / 233.75
 50.071213 /  19.920296 / 225.00 / 2.46 / 9 / 56.849394 / 13-2-2022 / 21:04:31.80 / 118.13 / 28.50 / 233.75
 50.071213 /  19.920296 / 224.90 / 2.39 / 9 / 57.58641 / 13-2-2022 / 21:04:32.00 / 118.06 / 28.56 / 222.37
 50.071213 /  19.920296 / 224.80 / 2.33 / 9 / 56.849394 / 13-2-2022 / 21:04:32.20 / 118.06 / 28.56 / 222.37
 50.071213 /  19.920296 / 224.70 / 2.26 / 9 / 56.849394 / 13-2-2022 / 21:04:32.40 / 118.06 / 28.56 / 222.37
 50.071217 /  19.920294 / 224.70 / 2.19 / 9 / 56.849394 / 13-2-2022 / 21:04:32.60 / 118.06 / 28.56 / 222.37
 50.071213 /  19.920300 / 224.70 / 1.69 / 9 / 53.887848 / 13-2-2022 / 21:04:33.40 / 118.00 / 28.56 / 211.04
 50.071213 /  19.920301 / 224.50 / 1.59 / 9 / 54.256356 / 13-2-2022 / 21:04:33.60 / 118.00 / 28.56 / 211.04
 50.071213 /  19.920301 / 224.50 / 1.50 / 9 / 54.629358 / 13-2-2022 / 21:04:33.80 / 118.00 / 28.56 / 211.04
 50.071217 /  19.920303 / 224.50 / 1.33 / 9 / 55.366374 / 13-2-2022 / 21:04:34.00 / 118.00 / 28.56 / 211.04
 50.071217 /  19.920303 / 224.50 / 0.00 / 9 / 54.629358 / 13-2-2022 / 21:04:34.20 / 118.00 / 28.56 / 211.04
 50.071217 /  19.920303 / 224.50 / 0.00 / 9 / 54.629358 / 13-2-2022 / 21:04:35.00 / 117.94 / 28.56 / 199.76
 50.071217 /  19.920303 / 224.50 / 0.00 / 9 / 54.629358 / 13-2-2022 / 21:04:35.20 / 117.94 / 28.56 / 199.76
 50.071217 /  19.920303 / 224.50 / 0.00 / 9 / 54.629358 / 13-2-2022 / 21:04:35.40 / 117.94 / 28.56 / 199.76
 50.071217 /  19.920303 / 224.50 / 0.00 / 9 / 53.51934 / 13-2-2022 / 21:04:35.60 / 117.94 / 28.56 / 199.76
 50.071217 /  19.920303 / 224.50 / 0.00 / 9 / 53.150832 / 13-2-2022 / 21:04:36.00 / 117.88 / 28.63 / 188.53
 50.071217 /  19.920305 / 224.50 / 0.00 / 9 / 52.77783 / 13-2-2022 / 21:04:36.60 / 117.81 / 28.63 / 177.35
 50.071224 /  19.920307 / 224.40 / 6.32 / 9 / 52.77783 / 13-2-2022 / 21:04:37.00 / 117.81 / 28.63 / 177.35
 50.071228 /  19.920309 / 224.40 / 6.65 / 9 / 52.77783 / 13-2-2022 / 21:04:37.20 / 117.81 / 28.63 / 177.35
 50.071232 /  19.920311 / 224.30 / 6.76 / 9 / 53.51934 / 13-2-2022 / 21:04:37.40 / 117.81 / 28.63 / 177.35
 50.071236 /  19.920311 / 224.30 / 7.59 / 9 / 52.040814 / 13-2-2022 / 21:04:37.60 / 117.81 / 28.63 / 177.35
 50.071255 /  19.920321 / 224.20 / 7.74 / 9 / 52.409322 / 13-2-2022 / 21:04:38.40 / 117.75 / 28.69 / 166.22
 50.071259 /  19.920322 / 224.10 / 7.39 / 9 / 53.150832 / 13-2-2022 / 21:04:38.60 / 117.75 / 28.69 / 166.22
 50.071259 /  19.920324 / 224.10 / 6.91 / 9 / 52.409322 / 13-2-2022 / 21:04:38.80 / 117.75 / 28.69 / 166.22
 50.071266 /  19.920326 / 224.00 / 6.82 / 9 / 52.77783 / 13-2-2022 / 21:04:39.00 / 117.75 / 28.69 / 166.22
 50.071270 /  19.920332 / 224.00 / 6.70 / 9 / 52.409322 / 13-2-2022 / 21:04:39.40 / 117.69 / 28.69 / 155.13
 50.071285 /  19.920336 / 223.80 / 6.15 / 9 / 52.409322 / 13-2-2022 / 21:04:40.20 / 117.69 / 28.69 / 155.13
 50.071289 /  19.920338 / 223.70 / 6.13 / 9 / 51.299304 / 13-2-2022 / 21:04:40.40 / 117.63 / 28.75 / 144.09
 50.071293 /  19.920341 / 223.70 / 6.22 / 9 / 52.409322 / 13-2-2022 / 21:04:40.60 / 117.63 / 28.75 / 144.09
 50.071297 /  19.920345 / 223.60 / 6.32 / 9 / 52.040814 / 13-2-2022 / 21:04:40.80 / 117.63 / 28.75 / 144.09
 50.071301 /  19.920347 / 223.60 / 6.63 / 9 / 52.040814 / 13-2-2022 / 21:04:41.00 / 117.63 / 28.75 / 144.09
 50.071320 /  19.920361 / 223.40 / 8.20 / 9 / 52.040814 / 13-2-2022 / 21:04:41.80 / 117.63 / 28.75 / 131.74
 50.071323 /  19.920362 / 223.30 / 8.65 / 9 / 53.150832 / 13-2-2022 / 21:04:42.00 / 117.63 / 28.75 / 131.74
 50.071331 /  19.920366 / 223.30 / 8.78 / 9 / 53.150832 / 13-2-2022 / 21:04:42.20 / 117.63 / 28.75 / 131.74
 50.071335 /  19.920370 / 223.20 / 9.30 / 8 / 53.51934 / 13-2-2022 / 21:04:42.40 / 117.63 / 28.75 / 131.74
 50.071350 /  19.920376 / 223.20 / 9.74 / 8 / 51.667812 / 13-2-2022 / 21:04:42.80 / 117.50 / 28.75 / 122.36
 50.071388 /  19.920389 / 222.90 / 9.78 / 8 / 52.040814 / 13-2-2022 / 21:04:43.60 / 117.50 / 28.75 / 122.36
 50.071396 /  19.920391 / 222.80 / 9.32 / 8 / 52.409322 / 13-2-2022 / 21:04:43.80 / 117.50 / 28.81 / 109.86
 50.071400 /  19.920393 / 222.70 / 8.83 / 8 / 52.77783 / 13-2-2022 / 21:04:44.00 / 117.50 / 28.81 / 109.86
 50.071404 /  19.920395 / 222.70 / 8.46 / 8 / 50.930796 / 13-2-2022 / 21:04:44.20 / 117.50 / 28.81 / 109.86
 50.071411 /  19.920397 / 222.60 / 7.63 / 8 / 52.77783 / 13-2-2022 / 21:04:44.40 / 117.50 / 28.81 / 109.86
 50.071426 /  19.920412 / 222.30 / 3.33 / 8 / 52.77783 / 13-2-2022 / 21:04:45.20 / 117.44 / 28.81 / 99.22
 50.071430 /  19.920414 / 222.30 / 2.39 / 8 / 53.51934 / 13-2-2022 / 21:04:45.40 / 117.44 / 28.81 / 99.22
 50.071430 /  19.920416 / 222.20 / 1.81 / 8 / 53.51934 / 13-2-2022 / 21:04:45.60 / 117.44 / 28.81 / 99.22
 50.071434 /  19.920416 / 222.20 / 1.39 / 8 / 52.040814 / 13-2-2022 / 21:04:45.80 / 117.44 / 28.81 / 99.22
 50.071434 /  19.920418 / 222.20 / 1.09 / 8 / 52.040814 / 13-2-2022 / 21:04:46.00 / 117.31 / 28.88 / 89.74
 50.071442 /  19.920424 / 222.00 / 0.76 / 8 / 52.409322 / 13-2-2022 / 21:04:46.80 / 117.31 / 28.88 / 89.74
 50.071445 /  19.920424 / 222.00 / 0.65 / 8 / 51.667812 / 13-2-2022 / 21:04:47.00 / 117.31 / 28.88 / 77.38
 50.071445 /  19.920425 / 222.00 / 0.57 / 8 / 52.77783 / 13-2-2022 / 21:04:47.20 / 117.31 / 28.88 / 77.38
 50.071449 /  19.920425 / 221.90 / 0.50 / 8 / 53.150832 / 13-2-2022 / 21:04:47.40 / 117.31 / 28.88 / 77.38
 50.071449 /  19.920427 / 221.90 / 0.46 / 8 / 53.51934 / 13-2-2022 / 21:04:47.60 / 117.31 / 28.88 / 77.38
 50.071457 /  19.920429 / 221.80 / 0.37 / 8 / 51.667812 / 13-2-2022 / 21:04:48.40 / 117.25 / 28.94 / 66.88
 50.071457 /  19.920429 / 221.80 / 0.35 / 8 / 51.667812 / 13-2-2022 / 21:04:48.60 / 117.25 / 28.94 / 66.88
 50.071457 /  19.920431 / 221.80 / 0.35 / 8 / 49.45227 / 13-2-2022 / 21:04:48.80 / 117.25 / 28.94 / 66.88
 50.071461 /  19.920431 / 221.80 / 0.37 / 8 / 49.079268 / 13-2-2022 / 21:04:49.00 / 117.25 / 28.94 / 66.88
 50.071465 /  19.920435 / 221.70 / 0.39 / 8 / 48.71076 / 13-2-2022 / 21:04:49.40 / 117.19 / 28.94 / 56.18
 50.071465 /  19.920435 / 221.70 / 0.33 / 8 / 50.189286 / 13-2-2022 / 21:04:50.00 / 117.19 / 28.94 / 56.18
 50.071465 /  19.920433 / 221.70 / 0.30 / 8 / 50.189286 / 13-2-2022 / 21:04:50.40 / 117.13 / 29.00 / 45.53
 50.071465 /  19.920433 / 221.70 / 0.30 / 8 / 50.189286 / 13-2-2022 / 21:04:50.60 / 117.13 / 29.00 / 45.53
 50.071465 /  19.920433 / 221.70 / 0.26 / 8 / 53.887848 / 13-2-2022 / 21:04:50.80 / 117.13 / 29.00 / 45.53
 50.071465 /  19.920433 / 221.70 / 0.20 / 8 / 53.887848 / 13-2-2022 / 21:04:51.00 / 117.13 / 29.00 / 45.53
 50.071465 /  19.920433 / 221.60 / 0.17 / 8 / 53.150832 / 13-2-2022 / 21:04:51.80 / 117.13 / 29.00 / 33.57
 50.071465 /  19.920433 / 221.60 / 0.20 / 8 / 53.150832 / 13-2-2022 / 21:04:52.00 / 117.13 / 29.00 / 33.57
 50.071465 /  19.920433 / 221.60 / 0.20 / 8 / 52.77783 / 13-2-2022 / 21:04:52.20 / 117.13 / 29.00 / 33.57
 50.071465 /  19.920435 / 221.60 / 0.19 / 8 / 53.150832 / 13-2-2022 / 21:04:52.40 / 117.13 / 29.00 / 33.57
 50.071465 /  19.920435 / 221.60 / 0.19 / 8 / 53.150832 / 13-2-2022 / 21:04:52.60 / 117.06 / 29.00 / 23.22
 50.071465 /  19.920435 / 221.60 / 0.22 / 8 / 49.820778 / 13-2-2022 / 21:04:53.40 / 117.06 / 29.00 / 23.22
 50.071465 /  19.920435 / 221.60 / 0.22 / 8 / 50.189286 / 13-2-2022 / 21:04:53.60 / 117.00 / 29.06 / 12.66
 50.071465 /  19.920435 / 221.60 / 0.20 / 8 / 49.45227 / 13-2-2022 / 21:04:53.80 / 117.00 / 29.06 / 12.66
 50.071465 /  19.920435 / 221.60 / 0.22 / 8 / 49.079268 / 13-2-2022 / 21:04:54.00 / 117.00 / 29.06 / 12.66
 50.071465 /  19.920435 / 221.60 / 0.22 / 8 / 49.079268 / 13-2-2022 / 21:04:54.20 / 117.00 / 29.06 / 12.66
 50.071468 /  19.920437 / 221.60 / 0.15 / 8 / 48.71076 / 13-2-2022 / 21:04:55.00 / 116.94 / 29.06 / 2.16
 50.071468 /  19.920437 / 221.60 / 0.15 / 8 / 48.71076 / 13-2-2022 / 21:04:55.20 / 116.94 / 29.06 / 2.16
 50.071468 /  19.920437 / 221.60 / 0.17 / 8 / 48.342252 / 13-2-2022 / 21:04:55.40 / 116.94 / 29.06 / 2.16
 50.071468 /  19.920437 / 221.60 / 0.17 / 8 / 49.079268 / 13-2-2022 / 21:04:55.60 / 116.94 / 29.06 / 2.16
 50.071468 /  19.920437 / 221.60 / 0.19 / 8 / 47.600742 / 13-2-2022 / 21:04:55.80 / 116.88 / 29.06 / 0.00
 50.071468 /  19.920439 / 221.60 / 0.22 / 8 / 48.342252 / 13-2-2022 / 21:04:56.60 / 116.88 / 29.06 / 0.00
 50.071468 /  19.920439 / 221.60 / 0.24 / 8 / 49.45227 / 13-2-2022 / 21:04:57.00 / 116.81 / 29.13 / 0.00
 50.071468 /  19.920439 / 221.60 / 0.26 / 8 / 49.45227 / 13-2-2022 / 21:04:57.20 / 116.81 / 29.13 / 0.00
 50.071468 /  19.920439 / 221.60 / 0.39 / 8 / 49.079268 / 13-2-2022 / 21:04:57.40 / 116.81 / 29.13 / 0.00
 50.071468 /  19.920439 / 221.60 / 0.52 / 8 / 49.45227 / 13-2-2022 / 21:04:57.60 / 116.81 / 29.13 / 0.00
 50.071468 /  19.920441 / 221.50 / 0.52 / 8 / 49.45227 / 13-2-2022 / 21:04:58.20 / 116.75 / 29.19 / 0.00
 50.071472 /  19.920443 / 221.40 / 1.59 / 8 / 49.45227 / 13-2-2022 / 21:04:58.40 / 116.75 / 29.19 / 0.00
 50.071476 /  19.920444 / 221.40 / 2.02 / 8 / 49.45227 / 13-2-2022 / 21:04:58.60 / 116.75 / 29.19 / 0.00
 50.071480 /  19.920443 / 221.30 / 2.39 / 8 / 49.820778 / 13-2-2022 / 21:04:58.80 / 116.75 / 29.19 / 0.00
 50.071484 /  19.920444 / 221.30 / 2.82 / 8 / 48.71076 / 13-2-2022 / 21:04:59.00 / 116.75 / 29.19 / 0.00
 50.071495 /  19.920452 / 221.10 / 6.95 / 8 / 51.667812 / 13-2-2022 / 21:04:59.80 / 116.75 / 29.19 / 0.00
 50.071503 /  19.920452 / 221.10 / 7.41 / 8 / 51.667812 / 13-2-2022 / 21:05:00.00 / 116.75 / 29.19 / 0.00
 50.071507 /  19.920452 / 221.00 / 7.43 / 8 / 51.667812 / 13-2-2022 / 21:05:00.20 / 116.75 / 29.19 / 0.00
 50.071507 /  19.920452 / 221.00 / 7.52 / 8 / 50.930796 / 13-2-2022 / 21:05:00.40 / 116.75 / 29.19 / 0.00
 50.071514 /  19.920454 / 220.90 / 6.89 / 8 / 54.256356 / 13-2-2022 / 21:05:00.80 / 116.63 / 29.19 / 0.00
 50.071526 /  19.920467 / 220.80 / 6.95 / 8 / 54.256356 / 13-2-2022 / 21:05:01.40 / 116.63 / 29.19 / 0.00
 50.071533 /  19.920481 / 220.80 / 6.54 / 8 / 53.887848 / 13-2-2022 / 21:05:01.80 / 116.56 / 29.25 / 0.00
 50.071537 /  19.920483 / 220.70 / 5.98 / 8 / 57.217902 / 13-2-2022 / 21:05:02.00 / 116.56 / 29.25 / 0.00
 50.071541 /  19.920488 / 220.70 / 6.00 / 8 / 57.58641 / 13-2-2022 / 21:05:02.20 / 116.56 / 29.25 / 0.00
 50.071545 /  19.920490 / 220.70 / 6.11 / 8 / 56.476392 / 13-2-2022 / 21:05:02.40 / 116.56 / 29.25 / 0.00
 50.071556 /  19.920498 / 220.60 / 7.80 / 8 / 57.217902 / 13-2-2022 / 21:05:03.20 / 116.56 / 29.25 / 0.00
 50.071560 /  19.920500 / 220.60 / 8.87 / 8 / 56.849394 / 13-2-2022 / 21:05:03.40 / 116.56 / 29.25 / 0.00
 50.071564 /  19.920502 / 220.50 / 9.87 / 8 / 57.217902 / 13-2-2022 / 21:05:03.60 / 116.56 / 29.25 / 0.00
 50.071568 /  19.920506 / 220.40 / 9.96 / 8 / 55.739376 / 13-2-2022 / 21:05:03.80 / 116.56 / 29.25 / 0.00
 50.071575 /  19.920507 / 220.40 /  10.56 / 8 / 55.739376 / 13-2-2022 / 21:05:04.00 / 116.50 / 29.31 / 0.00
 50.071587 /  19.920509 / 220.20 /  12.15 / 8 / 55.366374 / 13-2-2022 / 21:05:04.60 / 116.50 / 29.31 / 0.00
 50.071594 /  19.920507 / 220.20 /  13.20 / 8 / 54.629358 / 13-2-2022 / 21:05:04.80 / 116.50 / 29.31 / 0.00
 50.071602 /  19.920507 / 220.10 /  13.56 / 8 / 54.629358 / 13-2-2022 / 21:05:05.00 / 116.44 / 29.31 / 0.00
 50.071606 /  19.920504 / 220.10 /  14.30 / 8 / 54.629358 / 13-2-2022 / 21:05:05.20 / 116.44 / 29.31 / 0.00
 50.071613 /  19.920500 / 220.00 /  14.41 / 8 / 54.256356 / 13-2-2022 / 21:05:05.40 / 116.44 / 29.31 / 0.00
 50.071629 /  19.920479 / 219.80 /  13.26 / 8 / 56.849394 / 13-2-2022 / 21:05:06.20 / 116.38 / 29.31 / 0.00
 50.071632 /  19.920467 / 219.80 /  13.67 / 8 / 55.739376 / 13-2-2022 / 21:05:06.40 / 116.38 / 29.31 / 0.00
 50.071636 /  19.920458 / 219.80 /  14.48 / 8 / 56.476392 / 13-2-2022 / 21:05:06.60 / 116.38 / 29.31 / 0.00
 50.071640 /  19.920448 / 219.80 /  15.70 / 8 / 60.547956 / 13-2-2022 / 21:05:06.80 / 116.38 / 29.31 / 0.00
 50.071651 /  19.920431 / 219.80 /  16.65 / 8 / 60.916464 / 13-2-2022 / 21:05:07.20 / 116.31 / 29.38 / 0.00
 50.071667 /  19.920404 / 219.70 /  18.56 / 8 / 60.547956 / 13-2-2022 / 21:05:07.80 / 116.31 / 29.38 / 0.00
 50.071678 /  19.920383 / 219.70 /  19.32 / 8 / 60.547956 / 13-2-2022 / 21:05:08.20 / 116.25 / 29.38 / 0.00
 50.071682 /  19.920370 / 219.70 /  20.15 / 8 / 60.547956 / 13-2-2022 / 21:05:08.40 / 116.25 / 29.38 / 0.00
 50.071690 /  19.920357 / 219.70 /  20.96 / 8 / 60.547956 / 13-2-2022 / 21:05:08.60 / 116.25 / 29.38 / 0.00
 50.071693 /  19.920343 / 219.60 /  21.08 / 8 / 60.174954 / 13-2-2022 / 21:05:08.80 / 116.25 / 29.38 / 0.00
 50.071712 /  19.920284 / 219.40 /  21.45 / 8 / 59.806446 / 13-2-2022 / 21:05:09.60 / 116.25 / 29.44 / 0.00
 50.071716 /  19.920271 / 219.30 /  21.91 / 8 / 60.916464 / 13-2-2022 / 21:05:09.80 / 116.25 / 29.44 / 0.00
 50.071720 /  19.920258 / 219.20 /  21.58 / 8 / 61.657974 / 13-2-2022 / 21:05:10.00 / 116.25 / 29.44 / 0.00
 50.071728 /  19.920244 / 219.20 /  22.32 / 8 / 61.284972 / 13-2-2022 / 21:05:10.20 / 116.25 / 29.44 / 0.00
 50.071732 /  19.920227 / 218.90 /  22.32 / 8 / 61.284972 / 13-2-2022 / 21:05:10.40 / 116.19 / 29.44 / 0.00
 50.071758 /  19.920156 / 218.90 /  27.06 / 8 / 63.1365 / 13-2-2022 / 21:05:11.20 / 116.19 / 29.44 / 0.00
 50.071762 /  19.920137 / 218.50 /  27.06 / 8 / 63.505008 / 13-2-2022 / 21:05:11.40 / 116.13 / 29.44 / 0.00
 50.071770 /  19.920116 / 218.40 /  28.72 / 8 / 63.505008 / 13-2-2022 / 21:05:11.60 / 116.13 / 29.44 / 0.00
 50.071777 /  19.920095 / 218.30 /  29.54 / 8 / 62.763498 / 13-2-2022 / 21:05:11.80 / 116.13 / 29.44 / 0.00
 50.071781 /  19.920073 / 218.30 /  30.35 / 8 / 62.39499 / 13-2-2022 / 21:05:12.00 / 116.13 / 29.44 / 0.00
 50.071812 /  19.919981 / 218.30 /  31.41 / 8 / 59.437938 / 13-2-2022 / 21:05:12.80 / 116.06 / 29.50 / 0.00
 50.071823 /  19.919958 / 217.80 /  31.43 / 8 / 59.437938 / 13-2-2022 / 21:05:13.00 / 116.06 / 29.50 / 0.00
 50.071831 /  19.919935 / 217.70 /  31.56 / 8 / 57.954918 / 13-2-2022 / 21:05:13.20 / 116.06 / 29.50 / 0.00
 50.071838 /  19.919912 / 217.60 /  31.45 / 8 / 59.437938 / 13-2-2022 / 21:05:13.40 / 116.06 / 29.50 / 0.00
 50.071846 /  19.919888 / 217.50 /  31.60 / 8 / 59.437938 / 13-2-2022 / 21:05:13.60 / 116.06 / 29.50 / 0.00
 50.071877 /  19.919796 / 217.10 /  31.84 / 8 / 59.437938 / 13-2-2022 / 21:05:14.40 / 116.00 / 29.50 / 0.00
 50.071884 /  19.919769 / 217.10 /  31.91 / 8 / 58.696428 / 13-2-2022 / 21:05:14.60 / 116.00 / 29.50 / 0.00
 50.071892 /  19.919746 / 217.00 /  31.60 / 8 / 57.954918 / 13-2-2022 / 21:05:14.80 / 116.00 / 29.50 / 0.00
 50.071899 /  19.919724 / 216.90 /  32.04 / 8 / 59.064936 / 13-2-2022 / 21:05:15.00 / 116.00 / 29.50 / 0.00
 50.071911 /  19.919703 / 216.80 /  32.04 / 8 / 57.58641 / 13-2-2022 / 21:05:15.20 / 115.94 / 29.50 / 0.00
 50.071953 /  19.919607 / 216.80 /  35.28 / 8 / 59.064936 / 13-2-2022 / 21:05:16.00 / 115.94 / 29.50 / 0.00
 50.071960 /  19.919582 / 216.80 /  35.28 / 8 / 59.064936 / 13-2-2022 / 21:05:16.20 / 115.88 / 29.56 / 0.00
 50.071972 /  19.919556 / 216.70 /  36.73 / 8 / 58.696428 / 13-2-2022 / 21:05:16.40 / 115.88 / 29.56 / 0.00
 50.071980 /  19.919527 / 216.70 /  37.63 / 8 / 58.32792 / 13-2-2022 / 21:05:16.60 / 115.88 / 29.56 / 0.00
 50.071987 /  19.919500 / 216.70 /  38.24 / 8 / 60.174954 / 13-2-2022 / 21:05:16.80 / 115.88 / 29.56 / 0.00
 50.072021 /  19.919390 / 216.70 /  38.06 / 8 / 60.547956 / 13-2-2022 / 21:05:17.60 / 115.81 / 29.56 / 0.00
 50.072029 /  19.919361 / 216.40 /  38.21 / 8 / 57.217902 / 13-2-2022 / 21:05:17.80 / 115.81 / 29.56 / 0.00
 50.072037 /  19.919333 / 216.30 /  38.82 / 8 / 57.954918 / 13-2-2022 / 21:05:18.00 / 115.81 / 29.56 / 0.00
 50.072048 /  19.919304 / 216.20 /  39.28 / 8 / 57.954918 / 13-2-2022 / 21:05:18.20 / 115.81 / 29.56 / 0.00
 50.072052 /  19.919271 / 216.20 /  40.11 / 8 / 59.064936 / 13-2-2022 / 21:05:18.40 / 115.81 / 29.56 / 0.00
 50.072086 /  19.919149 / 215.80 /  41.34 / 8 / 61.657974 / 13-2-2022 / 21:05:19.20 / 115.75 / 29.63 / 0.00
 50.072094 /  19.919121 / 215.80 /  41.34 / 8 / 61.657974 / 13-2-2022 / 21:05:19.40 / 115.75 / 29.63 / 0.00
 50.072102 /  19.919090 / 215.70 /  41.65 / 8 / 62.39499 / 13-2-2022 / 21:05:19.60 / 115.75 / 29.63 / 0.00
 50.072113 /  19.919060 / 215.60 /  41.98 / 8 / 63.505008 / 13-2-2022 / 21:05:19.80 / 115.75 / 29.63 / 0.00
 50.072121 /  19.919029 / 215.40 /  41.98 / 8 / 63.505008 / 13-2-2022 / 21:05:20.00 / 115.69 / 29.63 / 0.00
 50.072155 /  19.918911 / 215.40 /  42.56 / 8 / 63.505008 / 13-2-2022 / 21:05:20.80 / 115.69 / 29.63 / 0.00
 50.072163 /  19.918879 / 215.10 /  42.56 / 8 / 62.763498 / 13-2-2022 / 21:05:21.00 / 115.63 / 29.69 / 0.00
 50.072170 /  19.918850 / 215.00 /  42.28 / 8 / 63.505008 / 13-2-2022 / 21:05:21.20 / 115.63 / 29.69 / 0.00
 50.072182 /  19.918819 / 215.00 /  41.76 / 8 / 62.763498 / 13-2-2022 / 21:05:21.40 / 115.63 / 29.69 / 0.00
 50.072189 /  19.918791 / 214.90 /  41.32 / 8 / 63.1365 / 13-2-2022 / 21:05:21.60 / 115.63 / 29.69 / 0.00
 50.072227 /  19.918674 / 214.80 /  40.39 / 8 / 62.39499 / 13-2-2022 / 21:05:22.40 / 115.63 / 29.69 / 0.00
 50.072235 /  19.918646 / 214.70 /  40.52 / 8 / 61.284972 / 13-2-2022 / 21:05:22.60 / 115.63 / 29.69 / 0.00
 50.072243 /  19.918617 / 214.70 /  41.45 / 8 / 59.064936 / 13-2-2022 / 21:05:22.80 / 115.63 / 29.69 / 0.00
 50.072250 /  19.918587 / 214.60 /  41.97 / 7 / 60.174954 / 13-2-2022 / 21:05:23.00 / 115.63 / 29.69 / 0.00
 50.072262 /  19.918554 / 214.50 /  42.36 / 8 / 59.437938 / 13-2-2022 / 21:05:23.20 / 115.56 / 29.69 / 0.00
 50.072292 /  19.918434 / 214.30 /  41.91 / 8 / 59.437938 / 13-2-2022 / 21:05:24.00 / 115.56 / 29.69 / 0.00
 50.072311 /  19.918375 / 214.30 /  42.15 / 8 / 59.806446 / 13-2-2022 / 21:05:24.40 / 115.50 / 29.75 / 0.00
 50.072319 /  19.918344 / 214.20 /  42.08 / 8 / 57.954918 / 13-2-2022 / 21:05:24.60 / 115.50 / 29.75 / 0.00
 50.072327 /  19.918316 / 214.10 /  41.69 / 8 / 60.547956 / 13-2-2022 / 21:05:24.80 / 115.50 / 29.75 / 0.00
 50.072338 /  19.918287 / 214.00 /  41.60 / 8 / 60.547956 / 13-2-2022 / 21:05:25.00 / 115.50 / 29.75 / 0.00
 50.072369 /  19.918173 / 213.60 /  40.93 / 8 / 60.174954 / 13-2-2022 / 21:05:25.80 / 115.44 / 29.75 / 0.00
 50.072376 /  19.918144 / 213.40 /  41.24 / 8 / 59.064936 / 13-2-2022 / 21:05:26.00 / 115.44 / 29.75 / 0.00
 50.072384 /  19.918118 / 213.30 /  40.82 / 8 / 60.174954 / 13-2-2022 / 21:05:26.20 / 115.44 / 29.75 / 0.00
 50.072392 /  19.918089 / 213.20 /  40.69 / 8 / 59.806446 / 13-2-2022 / 21:05:26.40 / 115.44 / 29.75 / 0.00
 50.072403 /  19.918060 / 213.10 /  40.69 / 8 / 60.174954 / 13-2-2022 / 21:05:26.60 / 115.38 / 29.81 / 0.00
 50.072437 /  19.917946 / 213.10 /  40.84 / 8 / 62.39499 / 13-2-2022 / 21:05:27.40 / 115.38 / 29.81 / 0.00
 50.072445 /  19.917917 / 212.70 /  40.84 / 8 / 62.39499 / 13-2-2022 / 21:05:27.60 / 115.31 / 29.81 / 0.00
 50.072453 /  19.917887 / 212.60 /  40.82 / 8 / 60.174954 / 13-2-2022 / 21:05:27.80 / 115.31 / 29.81 / 0.00
 50.072460 /  19.917858 / 212.50 /  40.41 / 8 / 60.547956 / 13-2-2022 / 21:05:28.00 / 115.31 / 29.81 / 0.00
 50.072472 /  19.917830 / 212.40 /  40.47 / 8 / 60.916464 / 13-2-2022 / 21:05:28.20 / 115.31 / 29.81 / 0.00
 50.072510 /  19.917719 / 212.40 /  40.41 / 8 / 54.629358 / 13-2-2022 / 21:05:29.00 / 115.31 / 29.81 / 0.00
 50.072517 /  19.917690 / 212.20 /  40.41 / 8 / 56.107884 / 13-2-2022 / 21:05:29.20 / 115.31 / 29.81 / 0.00
 50.072525 /  19.917662 / 212.10 /  40.10 / 8 / 55.366374 / 13-2-2022 / 21:05:29.40 / 115.31 / 29.81 / 0.00
 50.072533 /  19.917629 / 212.20 /  40.15 / 8 / 55.739376 / 13-2-2022 / 21:05:29.60 / 115.31 / 29.81 / 0.00
 50.072536 /  19.917601 / 212.40 /  40.45 / 8 / 54.997866 / 13-2-2022 / 21:05:29.80 / 115.31 / 29.81 / 0.00
 50.072563 /  19.917479 / 212.80 /  40.24 / 8 / 54.997866 / 13-2-2022 / 21:05:30.60 / 115.19 / 29.88 / 0.00
 50.072571 /  19.917448 / 213.00 /  40.10 / 8 / 54.629358 / 13-2-2022 / 21:05:30.80 / 115.19 / 29.88 / 0.00
 50.072578 /  19.917419 / 213.00 /  40.08 / 8 / 54.997866 / 13-2-2022 / 21:05:31.00 / 115.19 / 29.88 / 0.00
 50.072582 /  19.917391 / 213.10 /  40.02 / 8 / 54.997866 / 13-2-2022 / 21:05:31.20 / 115.19 / 29.88 / 0.00
 50.072590 /  19.917362 / 213.10 /  40.02 / 8 / 54.997866 / 13-2-2022 / 21:05:31.40 / 115.13 / 29.88 / 0.00
 50.072620 /  19.917246 / 213.10 /  40.04 / 8 / 55.366374 / 13-2-2022 / 21:05:32.20 / 115.13 / 29.88 / 0.00
 50.072628 /  19.917219 / 212.90 /  40.04 / 8 / 56.107884 / 13-2-2022 / 21:05:32.40 / 115.06 / 29.94 / 0.00
 50.072636 /  19.917189 / 212.90 /  40.13 / 8 / 55.366374 / 13-2-2022 / 21:05:32.60 / 115.06 / 29.94 / 0.00
 50.072643 /  19.917160 / 212.90 /  39.98 / 8 / 51.299304 / 13-2-2022 / 21:05:32.80 / 115.06 / 29.94 / 0.00
 50.072647 /  19.917131 / 212.90 /  40.06 / 8 / 50.930796 / 13-2-2022 / 21:05:33.00 / 115.06 / 29.94 / 0.00
 50.072678 /  19.917017 / 212.90 /  40.10 / 8 / 55.739376 / 13-2-2022 / 21:05:33.80 / 115.06 / 29.94 / 0.00
 50.072685 /  19.916988 / 212.90 /  40.06 / 8 / 53.887848 / 13-2-2022 / 21:05:34.00 / 115.06 / 29.94 / 0.00
 50.072693 /  19.916960 / 212.80 /  39.98 / 8 / 54.629358 / 13-2-2022 / 21:05:34.20 / 115.06 / 29.94 / 0.00
 50.072701 /  19.916931 / 212.70 /  39.95 / 7 / 53.51934 / 13-2-2022 / 21:05:34.40 / 115.06 / 29.94 / 0.00
 50.072708 /  19.916903 / 212.70 /  39.93 / 7 / 53.887848 / 13-2-2022 / 21:05:34.60 / 115.06 / 29.94 / 0.00
 50.072739 /  19.916788 / 212.60 /  39.82 / 8 / 57.954918 / 13-2-2022 / 21:05:35.40 / 115.00 / 29.94 / 0.00
 50.072746 /  19.916759 / 212.50 /  39.82 / 8 / 57.217902 / 13-2-2022 / 21:05:35.60 / 115.00 / 29.94 / 0.00
 50.072754 /  19.916731 / 212.40 /  39.82 / 8 / 56.849394 / 13-2-2022 / 21:05:35.80 / 115.00 / 29.94 / 0.00
 50.072762 /  19.916702 / 212.40 /  39.82 / 8 / 56.107884 / 13-2-2022 / 21:05:36.00 / 115.00 / 29.94 / 0.00
 50.072769 /  19.916674 / 212.30 /  39.78 / 7 / 57.217902 / 13-2-2022 / 21:05:36.20 / 114.88 / 30.00 / 0.00
 50.072800 /  19.916559 / 212.10 /  38.89 / 8 / 63.1365 / 13-2-2022 / 21:05:37.00 / 114.88 / 30.00 / 0.00
 50.072803 /  19.916533 / 212.00 /  38.89 / 8 / 63.1365 / 13-2-2022 / 21:05:37.20 / 114.88 / 30.00 / 0.00
 50.072811 /  19.916504 / 212.00 /  38.04 / 8 / 63.505008 / 13-2-2022 / 21:05:37.40 / 114.88 / 30.00 / 0.00
 50.072815 /  19.916475 / 212.10 /  36.65 / 8 / 63.505008 / 13-2-2022 / 21:05:37.60 / 114.88 / 30.00 / 0.00
 50.072823 /  19.916449 / 212.10 /  36.35 / 8 / 71.643642 / 13-2-2022 / 21:05:37.80 / 114.88 / 30.00 / 0.00
 50.072849 /  19.916342 / 212.10 /  36.98 / 8 / 71.27064 / 13-2-2022 / 21:05:38.60 / 114.81 / 30.06 / 0.00
 50.072857 /  19.916317 / 211.90 /  36.93 / 8 / 72.380658 / 13-2-2022 / 21:05:38.80 / 114.81 / 30.06 / 0.00
 50.072861 /  19.916290 / 211.90 /  36.82 / 8 / 72.749166 / 13-2-2022 / 21:05:39.00 / 114.81 / 30.06 / 0.00
 50.072868 /  19.916264 / 211.80 /  36.35 / 8 / 72.380658 / 13-2-2022 / 21:05:39.20 / 114.81 / 30.06 / 0.00
 50.072876 /  19.916239 / 211.80 /  35.98 / 8 / 72.01215 / 13-2-2022 / 21:05:39.40 / 114.81 / 30.06 / 0.00
 50.072903 /  19.916136 / 211.40 /  35.21 / 8 / 78.299256 / 13-2-2022 / 21:05:40.20 / 114.75 / 30.06 / 0.00
 50.072910 /  19.916111 / 211.40 /  35.15 / 8 / 78.299256 / 13-2-2022 / 21:05:40.40 / 114.75 / 30.06 / 0.00
 50.072918 /  19.916086 / 211.30 /  34.85 / 8 / 78.667764 / 13-2-2022 / 21:05:40.60 / 114.75 / 30.06 / 0.00
 50.072922 /  19.916061 / 211.20 /  34.78 / 8 / 83.107836 / 13-2-2022 / 21:05:40.80 / 114.75 / 30.06 / 0.00
 50.072929 /  19.916039 / 211.10 /  34.78 / 8 / 83.107836 / 13-2-2022 / 21:05:41.00 / 114.69 / 30.06 / 0.00
 50.072956 /  19.915941 / 211.10 /  32.91 / 8 / 78.299256 / 13-2-2022 / 21:05:41.80 / 114.69 / 30.06 / 0.00
 50.072964 /  19.915918 / 210.60 /  32.91 / 8 / 78.667764 / 13-2-2022 / 21:05:42.00 / 114.63 / 30.13 / 0.00
 50.072971 /  19.915897 / 210.60 /  31.04 / 8 / 78.299256 / 13-2-2022 / 21:05:42.20 / 114.63 / 30.13 / 0.00
 50.072975 /  19.915874 / 210.50 /  30.17 / 8 / 78.299256 / 13-2-2022 / 21:05:42.40 / 114.63 / 30.13 / 0.00
 50.072979 /  19.915854 / 210.40 /  29.28 / 8 / 78.299256 / 13-2-2022 / 21:05:42.60 / 114.63 / 30.13 / 0.00
 50.072998 /  19.915779 / 210.40 /  24.85 / 8 / 79.777782 / 13-2-2022 / 21:05:43.40 / 114.56 / 30.13 / 0.00
 50.072998 /  19.915760 / 210.10 /  24.84 / 8 / 79.777782 / 13-2-2022 / 21:05:43.60 / 114.56 / 30.13 / 0.00
 50.073002 /  19.915741 / 210.00 /  24.11 / 8 / 69.423606 / 13-2-2022 / 21:05:43.80 / 114.56 / 30.13 / 0.00
 50.073002 /  19.915726 / 209.90 /  24.72 / 8 / 69.423606 / 13-2-2022 / 21:05:44.00 / 114.56 / 30.13 / 0.00
 50.073006 /  19.915709 / 209.90 /  23.82 / 8 / 68.682096 / 13-2-2022 / 21:05:44.20 / 114.56 / 30.13 / 0.00
 50.073006 /  19.915640 / 209.70 /  22.87 / 8 / 60.547956 / 13-2-2022 / 21:05:45.00 / 114.50 / 30.19 / 0.00
 50.073002 /  19.915623 / 209.70 /  22.21 / 8 / 61.657974 / 13-2-2022 / 21:05:45.20 / 114.50 / 30.19 / 0.00
 50.073002 /  19.915607 / 209.60 /  21.41 / 8 / 62.026482 / 13-2-2022 / 21:05:45.40 / 114.50 / 30.19 / 0.00
 50.072998 /  19.915590 / 209.60 /  21.02 / 8 / 62.026482 / 13-2-2022 / 21:05:45.60 / 114.50 / 30.19 / 0.00
 50.072994 /  19.915575 / 209.60 /  21.02 / 8 / 54.629358 / 13-2-2022 / 21:05:45.80 / 114.44 / 30.19 / 0.00
 50.072968 /  19.915516 / 209.60 /  22.78 / 8 / 54.997866 / 13-2-2022 / 21:05:46.60 / 114.44 / 30.19 / 0.00
 50.072960 /  19.915503 / 210.10 /  22.78 / 8 / 59.064936 / 13-2-2022 / 21:05:46.80 / 114.38 / 30.19 / 0.00
 50.072952 /  19.915489 / 210.30 /  22.89 / 8 / 58.32792 / 13-2-2022 / 21:05:47.00 / 114.38 / 30.19 / 0.00
 50.072945 /  19.915476 / 210.50 /  22.76 / 8 / 59.437938 / 13-2-2022 / 21:05:47.20 / 114.38 / 30.19 / 0.00
 50.072933 /  19.915464 / 210.50 /  23.13 / 8 / 59.437938 / 13-2-2022 / 21:05:47.40 / 114.38 / 30.19 / 0.00
 50.072891 /  19.915426 / 210.50 /  25.21 / 8 / 61.284972 / 13-2-2022 / 21:05:48.20 / 114.38 / 30.25 / 0.00
 50.072880 /  19.915419 / 210.80 /  26.30 / 8 / 61.657974 / 13-2-2022 / 21:05:48.40 / 114.38 / 30.25 / 0.00
 50.072868 /  19.915411 / 210.90 /  27.72 / 8 / 61.284972 / 13-2-2022 / 21:05:48.60 / 114.38 / 30.25 / 0.00
 50.072853 /  19.915403 / 211.00 /  28.72 / 8 / 54.256356 / 13-2-2022 / 21:05:48.80 / 114.38 / 30.25 / 0.00
 50.072838 /  19.915398 / 211.10 /  30.00 / 8 / 54.629358 / 13-2-2022 / 21:05:49.00 / 114.38 / 30.25 / 0.00
 50.072773 /  19.915371 / 211.20 /  31.10 / 8 / 52.77783 / 13-2-2022 / 21:05:49.80 / 114.31 / 30.25 / 0.00
 50.072754 /  19.915363 / 211.20 /  31.21 / 8 / 52.77783 / 13-2-2022 / 21:05:50.00 / 114.31 / 30.25 / 0.00
 50.072739 /  19.915358 / 211.20 /  31.30 / 8 / 52.77783 / 13-2-2022 / 21:05:50.20 / 114.31 / 30.25 / 0.00
 50.072723 /  19.915352 / 211.30 /  31.89 / 8 / 53.150832 / 13-2-2022 / 21:05:50.40 / 114.31 / 30.25 / 0.00
 50.072716 /  19.915339 / 211.70 /  31.89 / 8 / 52.409322 / 13-2-2022 / 21:05:50.60 / 114.19 / 30.25 / 0.00
 50.072651 /  19.915310 / 211.70 /  34.00 / 8 / 50.930796 / 13-2-2022 / 21:05:51.40 / 114.19 / 30.25 / 0.00
 50.072617 /  19.915297 / 212.40 /  34.34 / 8 / 53.150832 / 13-2-2022 / 21:05:51.80 / 114.19 / 30.31 / 0.00
 50.072609 /  19.915285 / 212.70 /  34.28 / 8 / 53.150832 / 13-2-2022 / 21:05:52.00 / 114.19 / 30.31 / 0.00
 50.072590 /  19.915279 / 213.00 /  34.26 / 8 / 52.77783 / 13-2-2022 / 21:05:52.20 / 114.19 / 30.31 / 0.00
 50.072525 /  19.915245 / 213.60 /  34.67 / 8 / 51.667812 / 13-2-2022 / 21:05:53.00 / 114.13 / 30.31 / 0.00
 50.072510 /  19.915234 / 213.80 /  35.10 / 8 / 54.629358 / 13-2-2022 / 21:05:53.20 / 114.13 / 30.31 / 0.00
 50.072491 /  19.915228 / 213.80 /  35.58 / 8 / 53.51934 / 13-2-2022 / 21:05:53.40 / 114.13 / 30.31 / 0.00
 50.072449 /  19.915213 / 214.00 /  36.85 / 8 / 52.77783 / 13-2-2022 / 21:05:53.80 / 114.06 / 30.38 / 0.00
 50.072369 /  19.915171 / 214.00 /  38.98 / 8 / 53.51934 / 13-2-2022 / 21:05:54.60 / 114.06 / 30.38 / 0.00
 50.072350 /  19.915159 / 213.90 /  38.98 / 8 / 54.256356 / 13-2-2022 / 21:05:54.80 / 114.00 / 30.38 / 0.00
 50.072330 /  19.915146 / 214.00 /  40.00 / 8 / 54.629358 / 13-2-2022 / 21:05:55.00 / 114.00 / 30.38 / 0.00
 50.072308 /  19.915136 / 214.00 /  40.32 / 8 / 54.256356 / 13-2-2022 / 21:05:55.20 / 114.00 / 30.38 / 0.00
 50.072289 /  19.915127 / 214.00 /  40.71 / 8 / 53.887848 / 13-2-2022 / 21:05:55.40 / 114.00 / 30.38 / 0.00
 50.072208 /  19.915081 / 214.00 /  42.00 / 8 / 54.256356 / 13-2-2022 / 21:05:56.20 / 114.00 / 30.44 / 0.00
 50.072189 /  19.915070 / 214.20 /  42.34 / 8 / 54.256356 / 13-2-2022 / 21:05:56.40 / 114.00 / 30.44 / 0.00
 50.072166 /  19.915058 / 214.20 /  42.78 / 8 / 53.887848 / 13-2-2022 / 21:05:56.60 / 114.00 / 30.44 / 0.00
 50.072147 /  19.915047 / 214.20 /  43.17 / 8 / 54.629358 / 13-2-2022 / 21:05:56.80 / 114.00 / 30.44 / 0.00
 50.072124 /  19.915039 / 214.30 /  43.28 / 8 / 52.77783 / 13-2-2022 / 21:05:57.00 / 114.00 / 30.44 / 0.00
 50.072037 /  19.914988 / 214.40 /  44.08 / 8 / 53.887848 / 13-2-2022 / 21:05:57.80 / 113.88 / 30.44 / 0.00
 50.072018 /  19.914978 / 214.50 /  44.06 / 8 / 54.256356 / 13-2-2022 / 21:05:58.00 / 113.88 / 30.44 / 0.00
 50.071999 /  19.914965 / 214.80 /  44.00 / 8 / 53.887848 / 13-2-2022 / 21:05:58.20 / 113.88 / 30.44 / 0.00
 50.071980 /  19.914951 / 214.90 /  43.93 / 8 / 53.51934 / 13-2-2022 / 21:05:58.40 / 113.88 / 30.44 / 0.00
 50.071957 /  19.914944 / 215.20 /  43.93 / 8 / 52.77783 / 13-2-2022 / 21:05:58.60 / 113.81 / 30.44 / 0.00
 50.071873 /  19.914898 / 215.20 /  43.50 / 8 / 54.997866 / 13-2-2022 / 21:05:59.40 / 113.81 / 30.44 / 0.00
 50.071854 /  19.914885 / 215.90 /  43.50 / 8 / 54.997866 / 13-2-2022 / 21:05:59.60 / 113.81 / 30.50 / 0.00
 50.071835 /  19.914871 / 216.10 /  43.65 / 8 / 54.997866 / 13-2-2022 / 21:05:59.80 / 113.81 / 30.50 / 0.00
 50.071815 /  19.914856 / 216.30 /  43.71 / 8 / 54.997866 / 13-2-2022 / 21:06:00.00 / 113.81 / 30.50 / 0.00
 50.071793 /  19.914845 / 216.30 /  43.76 / 8 / 54.997866 / 13-2-2022 / 21:06:00.20 / 113.81 / 30.50 / 0.00
 50.071712 /  19.914789 / 216.30 /  44.71 / 8 / 56.476392 / 13-2-2022 / 21:06:01.00 / 113.75 / 30.50 / 0.00
 50.071693 /  19.914776 / 216.50 /  44.78 / 8 / 56.849394 / 13-2-2022 / 21:06:01.20 / 113.75 / 30.50 / 0.00
 50.071671 /  19.914761 / 216.50 /  44.82 / 8 / 56.107884 / 13-2-2022 / 21:06:01.40 / 113.75 / 30.50 / 0.00
 50.071648 /  19.914747 / 216.40 /  45.15 / 8 / 56.476392 / 13-2-2022 / 21:06:01.60 / 113.75 / 30.50 / 0.00
 50.071629 /  19.914732 / 216.40 /  45.63 / 8 / 56.849394 / 13-2-2022 / 21:06:01.80 / 113.75 / 30.50 / 0.00
 50.071541 /  19.914679 / 216.20 /  44.56 / 8 / 57.58641 / 13-2-2022 / 21:06:02.60 / 113.69 / 30.50 / 0.00
 50.071522 /  19.914665 / 216.20 /  44.17 / 8 / 57.58641 / 13-2-2022 / 21:06:02.80 / 113.69 / 30.50 / 0.00
 50.071499 /  19.914654 / 216.10 /  44.08 / 8 / 56.476392 / 13-2-2022 / 21:06:03.00 / 113.69 / 30.50 / 0.00
 50.071476 /  19.914640 / 216.00 /  44.13 / 8 / 56.476392 / 13-2-2022 / 21:06:03.20 / 113.69 / 30.50 / 0.00
 50.071457 /  19.914629 / 215.90 /  44.13 / 8 / 56.849394 / 13-2-2022 / 21:06:03.40 / 113.56 / 30.56 / 0.00
 50.071362 /  19.914587 / 215.90 /  46.08 / 8 / 52.409322 / 13-2-2022 / 21:06:04.20 / 113.56 / 30.56 / 0.00
 50.071339 /  19.914577 / 216.40 /  46.08 / 8 / 54.629358 / 13-2-2022 / 21:06:04.40 / 113.56 / 30.56 / 0.00
 50.071316 /  19.914568 / 216.50 /  46.80 / 8 / 55.366374 / 13-2-2022 / 21:06:04.60 / 113.56 / 30.56 / 0.00
 50.071293 /  19.914558 / 216.50 /  46.69 / 8 / 50.557794 / 13-2-2022 / 21:06:04.80 / 113.56 / 30.56 / 0.00
 50.071270 /  19.914547 / 216.60 /  47.13 / 8 / 51.299304 / 13-2-2022 / 21:06:05.00 / 113.56 / 30.56 / 0.00
 50.071178 /  19.914505 / 216.60 /  48.89 / 8 / 52.409322 / 13-2-2022 / 21:06:05.80 / 113.50 / 30.63 / 0.00
 50.071152 /  19.914495 / 216.50 /  49.02 / 8 / 53.150832 / 13-2-2022 / 21:06:06.00 / 113.50 / 30.63 / 0.00
 50.071129 /  19.914486 / 216.50 /  49.17 / 8 / 51.299304 / 13-2-2022 / 21:06:06.20 / 113.50 / 30.63 / 0.00
 50.071102 /  19.914476 / 216.50 /  49.63 / 8 / 53.150832 / 13-2-2022 / 21:06:06.40 / 113.50 / 30.63 / 0.00
 50.071079 /  19.914469 / 216.50 /  49.76 / 8 / 53.150832 / 13-2-2022 / 21:06:06.60 / 113.50 / 30.63 / 0.00
 50.070980 /  19.914438 / 216.60 /  50.76 / 8 / 52.409322 / 13-2-2022 / 21:06:07.40 / 113.44 / 30.63 / 0.00
 50.070953 /  19.914433 / 216.60 /  51.10 / 8 / 52.040814 / 13-2-2022 / 21:06:07.60 / 113.44 / 30.63 / 0.00
 50.070930 /  19.914423 / 216.60 /  51.50 / 8 / 50.930796 / 13-2-2022 / 21:06:07.80 / 113.44 / 30.63 / 0.00
 50.070904 /  19.914419 / 216.70 /  51.87 / 7 / 50.557794 / 13-2-2022 / 21:06:08.00 / 113.44 / 30.63 / 0.00
 50.070877 /  19.914412 / 216.90 /  51.87 / 8 / 50.557794 / 13-2-2022 / 21:06:08.20 / 113.38 / 30.63 / 0.00
 50.070774 /  19.914389 / 216.90 /  52.28 / 8 / 50.930796 / 13-2-2022 / 21:06:09.00 / 113.38 / 30.63 / 0.00
 50.070751 /  19.914385 / 217.40 /  52.28 / 8 / 50.930796 / 13-2-2022 / 21:06:09.20 / 113.31 / 30.69 / 0.00
 50.070721 /  19.914379 / 217.50 /  52.08 / 8 / 51.667812 / 13-2-2022 / 21:06:09.40 / 113.31 / 30.69 / 0.00
 50.070698 /  19.914377 / 217.70 /  51.67 / 8 / 50.930796 / 13-2-2022 / 21:06:09.60 / 113.31 / 30.69 / 0.00
 50.070671 /  19.914371 / 218.00 /  51.54 / 8 / 54.256356 / 13-2-2022 / 21:06:09.80 / 113.31 / 30.69 / 0.00
 50.070572 /  19.914352 / 218.00 /  50.99 / 8 / 54.256356 / 13-2-2022 / 21:06:10.60 / 113.25 / 30.69 / 0.00
 50.070545 /  19.914347 / 218.90 /  51.10 / 8 / 52.409322 / 13-2-2022 / 21:06:10.80 / 113.25 / 30.69 / 0.00
 50.070522 /  19.914339 / 219.00 /  51.60 / 8 / 52.409322 / 13-2-2022 / 21:06:11.00 / 113.25 / 30.69 / 0.00
 50.070499 /  19.914333 / 219.10 /  51.93 / 8 / 52.409322 / 13-2-2022 / 21:06:11.20 / 113.25 / 30.69 / 0.00
 50.070473 /  19.914328 / 219.20 /  51.91 / 8 / 52.77783 / 13-2-2022 / 21:06:11.40 / 113.25 / 30.69 / 0.00
 50.070370 /  19.914301 / 219.40 /  52.12 / 8 / 50.189286 / 13-2-2022 / 21:06:12.20 / 113.19 / 30.69 / 0.00
 50.070347 /  19.914295 / 219.50 /  51.82 / 8 / 50.189286 / 13-2-2022 / 21:06:12.40 / 113.19 / 30.69 / 0.00
 50.070320 /  19.914288 / 219.60 /  51.45 / 8 / 49.820778 / 13-2-2022 / 21:06:12.60 / 113.19 / 30.69 / 0.00
 50.070293 /  19.914280 / 219.60 /  51.39 / 8 / 48.71076 / 13-2-2022 / 21:06:12.80 / 113.19 / 30.69 / 0.00
 50.070267 /  19.914274 / 219.70 /  51.39 / 8 / 48.71076 / 13-2-2022 / 21:06:13.00 / 113.13 / 30.75 / 0.00
 50.070168 /  19.914248 / 219.70 /  51.87 / 8 / 48.71076 / 13-2-2022 / 21:06:13.80 / 113.13 / 30.75 / 0.00
 50.070141 /  19.914240 / 220.00 /  52.00 / 8 / 48.71076 / 13-2-2022 / 21:06:14.00 / 113.06 / 30.81 / 0.00
 50.070114 /  19.914234 / 220.10 /  52.10 / 8 / 49.079268 / 13-2-2022 / 21:06:14.20 / 113.06 / 30.81 / 0.00
 50.070087 /  19.914230 / 220.10 /  53.54 / 8 / 48.71076 / 13-2-2022 / 21:06:14.40 / 113.06 / 30.81 / 0.00
 50.070061 /  19.914225 / 220.10 /  53.02 / 8 / 48.71076 / 13-2-2022 / 21:06:14.60 / 113.06 / 30.81 / 0.00
 50.069950 /  19.914206 / 220.20 /  54.43 / 8 / 48.71076 / 13-2-2022 / 21:06:15.40 / 113.06 / 30.81 / 0.00
 50.069923 /  19.914200 / 220.30 /  54.10 / 8 / 48.71076 / 13-2-2022 / 21:06:15.60 / 113.06 / 30.81 / 0.00
 50.069897 /  19.914194 / 220.40 /  53.52 / 8 / 51.667812 / 13-2-2022 / 21:06:15.80 / 113.06 / 30.81 / 0.00
 50.069870 /  19.914190 / 220.40 /  53.45 / 8 / 51.667812 / 13-2-2022 / 21:06:16.00 / 113.06 / 30.81 / 0.00
 50.069843 /  19.914183 / 220.40 /  53.39 / 8 / 50.930796 / 13-2-2022 / 21:06:16.20 / 113.00 / 30.81 / 0.00
 50.069736 /  19.914162 / 220.40 /  52.73 / 8 / 53.51934 / 13-2-2022 / 21:06:17.00 / 113.00 / 30.81 / 0.00
 50.069710 /  19.914154 / 220.50 /  52.73 / 8 / 54.256356 / 13-2-2022 / 21:06:17.20 / 112.94 / 30.81 / 0.00
 50.069687 /  19.914150 / 220.60 /  53.10 / 8 / 53.150832 / 13-2-2022 / 21:06:17.40 / 112.94 / 30.81 / 0.00
 50.069660 /  19.914143 / 220.60 /  53.10 / 8 / 53.150832 / 13-2-2022 / 21:06:17.60 / 112.94 / 30.81 / 0.00
 50.069633 /  19.914139 / 220.60 /  52.82 / 8 / 50.930796 / 13-2-2022 / 21:06:17.80 / 112.94 / 30.81 / 0.00
 50.069527 /  19.914116 / 220.60 /  52.00 / 8 / 50.930796 / 13-2-2022 / 21:06:18.60 / 112.94 / 30.88 / 0.00
 50.069504 /  19.914108 / 220.80 /  52.04 / 8 / 53.51934 / 13-2-2022 / 21:06:18.80 / 112.94 / 30.88 / 0.00
 50.069477 /  19.914103 / 220.90 /  52.43 / 8 / 52.040814 / 13-2-2022 / 21:06:19.00 / 112.94 / 30.88 / 0.00
 50.069450 /  19.914095 / 220.90 /  52.41 / 8 / 52.040814 / 13-2-2022 / 21:06:19.20 / 112.94 / 30.88 / 0.00
 50.069424 /  19.914089 / 220.90 /  52.56 / 8 / 51.667812 / 13-2-2022 / 21:06:19.40 / 112.94 / 30.88 / 0.00
 50.069321 /  19.914059 / 221.00 /  52.82 / 8 / 52.040814 / 13-2-2022 / 21:06:20.20 / 112.81 / 30.88 / 0.00
 50.069294 /  19.914051 / 221.00 /  52.69 / 8 / 53.887848 / 13-2-2022 / 21:06:20.40 / 112.81 / 30.88 / 0.00
 50.069267 /  19.914045 / 221.00 /  52.63 / 8 / 53.887848 / 13-2-2022 / 21:06:20.60 / 112.81 / 30.88 / 0.00
 50.069241 /  19.914038 / 221.00 /  51.95 / 8 / 51.299304 / 13-2-2022 / 21:06:20.80 / 112.81 / 30.88 / 0.00
 50.069218 /  19.914030 / 221.00 /  51.58 / 8 / 52.77783 / 13-2-2022 / 21:06:21.00 / 112.75 / 30.94 / 0.00
 50.069141 /  19.914009 / 220.90 /  51.23 / 8 / 52.040814 / 13-2-2022 / 21:06:21.60 / 112.75 / 30.94 / 0.00
 50.069115 /  19.914001 / 220.90 /  51.12 / 8 / 52.040814 / 13-2-2022 / 21:06:21.80 / 112.75 / 30.94 / 0.00
 50.069065 /  19.913988 / 220.80 /  50.74 / 8 / 52.040814 / 13-2-2022 / 21:06:22.20 / 112.69 / 30.94 / 0.00
 50.069038 /  19.913982 / 220.70 /  50.82 / 8 / 51.667812 / 13-2-2022 / 21:06:22.40 / 112.69 / 30.94 / 0.00
 50.068939 /  19.913958 / 220.60 /  49.34 / 8 / 55.739376 / 13-2-2022 / 21:06:23.20 / 112.69 / 30.94 / 0.00
 50.068913 /  19.913952 / 220.60 /  48.97 / 8 / 56.476392 / 13-2-2022 / 21:06:23.40 / 112.69 / 30.94 / 0.00
 50.068890 /  19.913944 / 220.50 /  48.32 / 8 / 54.997866 / 13-2-2022 / 21:06:23.60 / 112.69 / 30.94 / 0.00
 50.068867 /  19.913940 / 220.40 /  47.52 / 8 / 53.887848 / 13-2-2022 / 21:06:23.80 / 112.69 / 30.94 / 0.00
 50.068817 /  19.913929 / 220.30 /  46.45 / 8 / 54.629358 / 13-2-2022 / 21:06:24.20 / 112.63 / 30.94 / 0.00
 50.068752 /  19.913914 / 220.20 /  42.30 / 8 / 50.189286 / 13-2-2022 / 21:06:24.80 / 112.63 / 30.94 / 0.00
 50.068710 /  19.913904 / 220.10 /  41.45 / 8 / 50.189286 / 13-2-2022 / 21:06:25.20 / 112.56 / 31.00 / 0.00
 50.068691 /  19.913898 / 220.00 /  40.36 / 8 / 50.557794 / 13-2-2022 / 21:06:25.40 / 112.56 / 31.00 / 0.00
 50.068668 /  19.913893 / 219.90 /  39.00 / 8 / 49.820778 / 13-2-2022 / 21:06:25.60 / 112.56 / 31.00 / 0.00
 50.068653 /  19.913889 / 219.70 /  38.13 / 8 / 52.77783 / 13-2-2022 / 21:06:25.80 / 112.56 / 31.00 / 0.00
 50.068581 /  19.913870 / 219.60 /  35.19 / 8 / 52.409322 / 13-2-2022 / 21:06:26.60 / 112.50 / 31.00 / 0.00
 50.068565 /  19.913866 / 219.50 /  33.54 / 8 / 54.256356 / 13-2-2022 / 21:06:26.80 / 112.50 / 31.00 / 0.00
 50.068550 /  19.913864 / 219.60 /  31.72 / 7 / 54.997866 / 13-2-2022 / 21:06:27.00 / 112.50 / 31.00 / 0.00
 50.068535 /  19.913858 / 219.50 /  31.21 / 8 / 54.997866 / 13-2-2022 / 21:06:27.20 / 112.50 / 31.00 / 0.00
 50.068485 /  19.913847 / 219.40 /  24.67 / 8 / 53.150832 / 13-2-2022 / 21:06:28.00 / 112.44 / 31.06 / 0.00
 50.068474 /  19.913843 / 219.40 /  24.06 / 8 / 52.409322 / 13-2-2022 / 21:06:28.20 / 112.44 / 31.06 / 0.00
 50.068455 /  19.913837 / 219.40 /  20.59 / 8 / 52.040814 / 13-2-2022 / 21:06:28.60 / 112.44 / 31.06 / 0.00
 50.068447 /  19.913836 / 219.30 /  18.45 / 7 / 52.409322 / 13-2-2022 / 21:06:28.80 / 112.44 / 31.06 / 0.00
 50.068439 /  19.913830 / 219.20 /  16.95 / 8 / 52.409322 / 13-2-2022 / 21:06:29.00 / 112.44 / 31.06 / 0.00
 50.068420 /  19.913805 / 218.90 /  12.52 / 8 / 54.256356 / 13-2-2022 / 21:06:29.80 / 112.38 / 31.06 / 0.00
 50.068417 /  19.913797 / 219.00 /  11.37 / 8 / 53.887848 / 13-2-2022 / 21:06:30.00 / 112.38 / 31.06 / 0.00
 50.068413 /  19.913795 / 218.90 /  10.98 / 8 / 54.256356 / 13-2-2022 / 21:06:30.20 / 112.38 / 31.06 / 0.00
 50.068405 /  19.913790 / 218.80 /  10.24 / 8 / 53.51934 / 13-2-2022 / 21:06:30.40 / 112.38 / 31.06 / 0.00
 50.068401 /  19.913786 / 218.50 /  10.24 / 8 / 54.256356 / 13-2-2022 / 21:06:30.60 / 112.31 / 31.13 / 0.00
 50.068382 /  19.913773 / 218.50 / 7.61 / 8 / 57.58641 / 13-2-2022 / 21:06:31.40 / 112.31 / 31.13 / 0.00
 50.068386 /  19.913765 / 218.10 / 7.61 / 8 / 57.954918 / 13-2-2022 / 21:06:31.60 / 112.25 / 31.13 / 0.00
 50.068382 /  19.913761 / 218.00 / 5.56 / 8 / 56.476392 / 13-2-2022 / 21:06:31.80 / 112.25 / 31.13 / 0.00
 50.068386 /  19.913755 / 218.30 / 4.26 / 8 / 56.476392 / 13-2-2022 / 21:06:32.00 / 112.25 / 31.13 / 0.00
 50.068390 /  19.913748 / 218.40 / 3.94 / 8 / 56.849394 / 13-2-2022 / 21:06:32.20 / 112.25 / 31.13 / 0.00
 50.068409 /  19.913725 / 218.40 / 1.37 / 8 / 50.557794 / 13-2-2022 / 21:06:33.00 / 112.19 / 31.13 / 0.00
 50.068417 /  19.913719 / 219.00 / 1.28 / 8 / 51.667812 / 13-2-2022 / 21:06:33.20 / 112.19 / 31.13 / 0.00
 50.068420 /  19.913713 / 219.20 / 1.17 / 8 / 50.930796 / 13-2-2022 / 21:06:33.40 / 112.19 / 31.13 / 0.00
 50.068424 /  19.913710 / 219.40 / 1.02 / 8 / 50.930796 / 13-2-2022 / 21:06:33.60 / 112.19 / 31.13 / 0.00
 50.068428 /  19.913708 / 219.60 / 0.72 / 8 / 53.887848 / 13-2-2022 / 21:06:33.80 / 112.19 / 31.13 / 0.00
 50.068443 /  19.913700 / 220.20 / 0.39 / 7 / 52.409322 / 13-2-2022 / 21:06:34.60 / 112.13 / 31.19 / 0.00
 50.068443 /  19.913698 / 220.40 / 0.30 / 7 / 54.256356 / 13-2-2022 / 21:06:34.80 / 112.13 / 31.19 / 0.00
 50.068447 /  19.913696 / 220.60 / 0.22 / 8 / 53.887848 / 13-2-2022 / 21:06:35.00 / 112.13 / 31.19 / 0.00
 50.068447 /  19.913694 / 220.70 / 0.15 / 8 / 54.256356 / 13-2-2022 / 21:06:35.20 / 112.13 / 31.19 / 0.00
 50.068451 /  19.913692 / 220.90 / 0.11 / 8 / 54.256356 / 13-2-2022 / 21:06:35.40 / 112.06 / 31.19 / 0.00
 50.068455 /  19.913692 / 221.10 / 0.07 / 8 / 51.299304 / 13-2-2022 / 21:06:36.00 / 112.06 / 31.19 / 0.00
 50.068455 /  19.913692 / 221.10 / 0.07 / 8 / 51.299304 / 13-2-2022 / 21:06:36.20 / 112.06 / 31.19 / 0.00
 50.068455 /  19.913692 / 221.10 / 0.00 / 8 / 51.299304 / 13-2-2022 / 21:06:36.60 / 112.06 / 31.19 / 0.00
 50.068455 /  19.913692 / 221.10 / 0.00 / 8 / 53.150832 / 13-2-2022 / 21:06:36.80 / 112.06 / 31.19 / 0.00
 50.068455 /  19.913692 / 221.10 / 0.00 / 8 / 53.150832 / 13-2-2022 / 21:06:37.60 / 112.00 / 31.25 / 0.00
 50.068455 /  19.913692 / 221.10 / 0.00 / 8 / 53.887848 / 13-2-2022 / 21:06:37.80 / 112.00 / 31.25 / 0.00
 50.068455 /  19.913692 / 221.10 / 0.02 / 8 / 54.256356 / 13-2-2022 / 21:06:38.00 / 112.00 / 31.25 / 0.00
 50.068455 /  19.913692 / 221.10 / 0.06 / 8 / 53.887848 / 13-2-2022 / 21:06:38.20 / 112.00 / 31.25 / 0.00
 50.068455 /  19.913692 / 221.10 / 0.09 / 7 / 54.256356 / 13-2-2022 / 21:06:38.60 / 111.94 / 31.25 / 0.00
 50.068455 /  19.913692 / 221.10 / 0.11 / 8 / 53.51934 / 13-2-2022 / 21:06:39.40 / 111.94 / 31.25 / 0.00
 50.068455 /  19.913692 / 221.10 / 0.11 / 8 / 53.51934 / 13-2-2022 / 21:06:39.60 / 111.88 / 31.31 / 0.00
 50.068455 /  19.913692 / 221.10 / 0.33 / 8 / 52.77783 / 13-2-2022 / 21:06:39.80 / 111.88 / 31.31 / 0.00
 50.068455 /  19.913692 / 221.10 / 0.52 / 8 / 52.77783 / 13-2-2022 / 21:06:40.00 / 111.88 / 31.31 / 0.00
 50.068455 /  19.913692 / 221.10 / 1.00 / 8 / 52.409322 / 13-2-2022 / 21:06:40.20 / 111.88 / 31.31 / 0.00
 50.068451 /  19.913689 / 221.10 / 7.95 / 8 / 51.299304 / 13-2-2022 / 21:06:41.00 / 111.81 / 31.31 / 0.00
 50.068447 /  19.913687 / 221.40 / 9.00 / 8 / 51.299304 / 13-2-2022 / 21:06:41.20 / 111.81 / 31.31 / 0.00
 50.068443 /  19.913687 / 221.40 / 9.30 / 8 / 52.409322 / 13-2-2022 / 21:06:41.40 / 111.81 / 31.31 / 0.00
 50.068436 /  19.913689 / 221.50 / 9.41 / 8 / 51.299304 / 13-2-2022 / 21:06:41.60 / 111.81 / 31.31 / 0.00
 50.068432 /  19.913685 / 221.50 /  10.61 / 8 / 50.189286 / 13-2-2022 / 21:06:41.80 / 111.81 / 31.31 / 0.00
 50.068409 /  19.913679 / 221.90 /  13.78 / 8 / 50.189286 / 13-2-2022 / 21:06:42.60 / 111.81 / 31.31 / 0.00
 50.068401 /  19.913679 / 221.90 /  14.82 / 8 / 51.667812 / 13-2-2022 / 21:06:42.80 / 111.81 / 31.31 / 0.00
 50.068394 /  19.913679 / 222.00 /  15.56 / 8 / 52.040814 / 13-2-2022 / 21:06:43.00 / 111.81 / 31.31 / 0.00
 50.068386 /  19.913679 / 222.10 /  16.59 / 8 / 51.667812 / 13-2-2022 / 21:06:43.20 / 111.81 / 31.31 / 0.00
 50.068378 /  19.913677 / 222.10 /  16.59 / 8 / 51.667812 / 13-2-2022 / 21:06:43.40 / 111.69 / 31.31 / 0.00
 50.068336 /  19.913671 / 222.10 /  20.93 / 8 / 51.299304 / 13-2-2022 / 21:06:44.20 / 111.69 / 31.31 / 0.00
 50.068325 /  19.913671 / 222.30 /  20.93 / 8 / 51.299304 / 13-2-2022 / 21:06:44.40 / 111.69 / 31.38 / 0.00
 50.068314 /  19.913670 / 222.30 /  21.37 / 8 / 51.667812 / 13-2-2022 / 21:06:44.60 / 111.69 / 31.38 / 0.00
 50.068302 /  19.913670 / 222.30 /  21.39 / 8 / 50.930796 / 13-2-2022 / 21:06:44.80 / 111.69 / 31.38 / 0.00
 50.068291 /  19.913668 / 222.30 /  21.50 / 8 / 50.930796 / 13-2-2022 / 21:06:45.00 / 111.69 / 31.38 / 0.00
 50.068245 /  19.913664 / 222.30 /  21.46 / 8 / 51.667812 / 13-2-2022 / 21:06:45.80 / 111.63 / 31.38 / 0.00
 50.068237 /  19.913662 / 222.40 /  21.08 / 8 / 52.409322 / 13-2-2022 / 21:06:46.00 / 111.63 / 31.38 / 0.00
 50.068226 /  19.913660 / 222.50 /  21.45 / 8 / 51.667812 / 13-2-2022 / 21:06:46.20 / 111.63 / 31.38 / 0.00
 50.068214 /  19.913656 / 222.50 /  21.74 / 8 / 51.667812 / 13-2-2022 / 21:06:46.40 / 111.63 / 31.38 / 0.00
 50.068203 /  19.913652 / 222.50 /  22.34 / 8 / 51.667812 / 13-2-2022 / 21:06:46.60 / 111.63 / 31.38 / 0.00
 50.068161 /  19.913651 / 222.70 /  23.52 / 8 / 51.299304 / 13-2-2022 / 21:06:47.40 / 111.56 / 31.38 / 0.00
 50.068146 /  19.913651 / 222.90 /  22.80 / 8 / 51.299304 / 13-2-2022 / 21:06:47.60 / 111.56 / 31.38 / 0.00
 50.068134 /  19.913649 / 223.00 /  23.28 / 8 / 52.040814 / 13-2-2022 / 21:06:47.80 / 111.56 / 31.38 / 0.00
 50.068119 /  19.913649 / 223.00 /  24.04 / 8 / 52.77783 / 13-2-2022 / 21:06:48.00 / 111.56 / 31.38 / 0.00
 50.068111 /  19.913649 / 223.10 /  24.04 / 8 / 52.409322 / 13-2-2022 / 21:06:48.20 / 111.50 / 31.44 / 0.00
 50.068058 /  19.913664 / 223.10 /  26.48 / 8 / 53.150832 / 13-2-2022 / 21:06:49.00 / 111.50 / 31.44 / 0.00
 50.068047 /  19.913668 / 223.40 /  26.48 / 8 / 54.256356 / 13-2-2022 / 21:06:49.20 / 111.44 / 31.44 / 0.00
 50.068035 /  19.913675 / 223.30 /  27.41 / 8 / 53.887848 / 13-2-2022 / 21:06:49.40 / 111.44 / 31.44 / 0.00
 50.068020 /  19.913681 / 223.20 /  25.78 / 8 / 53.887848 / 13-2-2022 / 21:06:49.60 / 111.44 / 31.44 / 0.00
 50.068008 /  19.913689 / 223.10 /  26.97 / 8 / 53.51934 / 13-2-2022 / 21:06:49.80 / 111.44 / 31.44 / 0.00
 50.067959 /  19.913738 / 223.10 /  30.06 / 8 / 53.51934 / 13-2-2022 / 21:06:50.60 / 111.38 / 31.44 / 0.00
 50.067947 /  19.913755 / 222.90 /  30.85 / 8 / 56.476392 / 13-2-2022 / 21:06:50.80 / 111.38 / 31.44 / 0.00
 50.067936 /  19.913773 / 222.80 /  31.74 / 8 / 54.629358 / 13-2-2022 / 21:06:51.00 / 111.38 / 31.44 / 0.00
 50.067924 /  19.913790 / 222.70 /  31.84 / 8 / 56.476392 / 13-2-2022 / 21:06:51.20 / 111.38 / 31.44 / 0.00
 50.067913 /  19.913811 / 222.60 /  32.78 / 8 / 56.107884 / 13-2-2022 / 21:06:51.40 / 111.38 / 31.44 / 0.00
 50.067867 /  19.913891 / 222.40 /  33.72 / 8 / 59.064936 / 13-2-2022 / 21:06:52.20 / 111.31 / 31.50 / 0.00
 50.067860 /  19.913912 / 222.40 /  33.67 / 8 / 58.32792 / 13-2-2022 / 21:06:52.40 / 111.31 / 31.50 / 0.00
 50.067848 /  19.913933 / 222.40 /  33.78 / 8 / 58.696428 / 13-2-2022 / 21:06:52.60 / 111.31 / 31.50 / 0.00
 50.067837 /  19.913954 / 222.30 /  33.91 / 8 / 54.256356 / 13-2-2022 / 21:06:52.80 / 111.31 / 31.50 / 0.00
 50.067822 /  19.913975 / 222.10 /  33.91 / 8 / 55.366374 / 13-2-2022 / 21:06:53.00 / 111.25 / 31.50 / 0.00
 50.067783 /  19.914059 / 222.10 /  32.97 / 8 / 62.763498 / 13-2-2022 / 21:06:53.80 / 111.25 / 31.50 / 0.00
 50.067772 /  19.914078 / 222.00 /  31.97 / 8 / 62.763498 / 13-2-2022 / 21:06:54.00 / 111.19 / 31.56 / 0.00
 50.067764 /  19.914101 / 222.00 /  31.87 / 8 / 62.763498 / 13-2-2022 / 21:06:54.20 / 111.19 / 31.56 / 0.00
 50.067757 /  19.914116 / 222.00 /  31.17 / 8 / 62.763498 / 13-2-2022 / 21:06:54.40 / 111.19 / 31.56 / 0.00
 50.067745 /  19.914137 / 221.90 /  30.24 / 7 / 63.873516 / 13-2-2022 / 21:06:54.60 / 111.19 / 31.56 / 0.00
 50.067711 /  19.914206 / 221.80 /  26.32 / 8 / 66.46206 / 13-2-2022 / 21:06:55.40 / 111.19 / 31.56 / 0.00
 50.067703 /  19.914221 / 221.70 /  25.04 / 7 / 68.313588 / 13-2-2022 / 21:06:55.60 / 111.19 / 31.56 / 0.00
 50.067699 /  19.914234 / 221.80 /  23.76 / 7 / 64.983534 / 13-2-2022 / 21:06:55.80 / 111.19 / 31.56 / 0.00
 50.067692 /  19.914248 / 221.80 /  22.78 / 7 / 66.46206 / 13-2-2022 / 21:06:56.00 / 111.19 / 31.56 / 0.00
 50.067654 /  19.914303 / 221.80 /  18.08 / 8 / 63.873516 / 13-2-2022 / 21:06:57.00 / 111.13 / 31.56 / 0.00
 50.067638 /  19.914320 / 221.90 /  17.13 / 8 / 64.983534 / 13-2-2022 / 21:06:57.40 / 111.06 / 31.63 / 0.00
 50.067631 /  19.914326 / 221.90 /  16.82 / 8 / 64.615026 / 13-2-2022 / 21:06:57.60 / 111.06 / 31.63 / 0.00
 50.067623 /  19.914333 / 222.00 /  16.69 / 8 / 65.725044 / 13-2-2022 / 21:06:57.80 / 111.06 / 31.63 / 0.00
 50.067593 /  19.914351 / 222.20 /  16.04 / 8 / 64.983534 / 13-2-2022 / 21:06:58.60 / 111.00 / 31.63 / 0.00
 50.067585 /  19.914352 / 222.40 /  16.50 / 8 / 62.39499 / 13-2-2022 / 21:06:58.80 / 111.00 / 31.63 / 0.00
 50.067574 /  19.914352 / 222.50 /  16.82 / 8 / 62.39499 / 13-2-2022 / 21:06:59.00 / 111.00 / 31.63 / 0.00
 50.067566 /  19.914352 / 222.60 /  16.95 / 8 / 62.026482 / 13-2-2022 / 21:06:59.20 / 111.00 / 31.63 / 0.00
 50.067558 /  19.914352 / 222.70 /  16.95 / 8 / 62.39499 / 13-2-2022 / 21:06:59.40 / 110.94 / 31.63 / 0.00
 50.067532 /  19.914352 / 222.60 /  16.95 / 8 / 56.476392 / 13-2-2022 / 21:07:00.00 / 110.94 / 31.63 / 0.00
 50.067524 /  19.914351 / 222.60 /  18.89 / 8 / 57.58641 / 13-2-2022 / 21:07:00.20 / 110.94 / 31.63 / 0.00
 50.067501 /  19.914351 / 222.50 /  19.71 / 7 / 55.739376 / 13-2-2022 / 21:07:00.60 / 110.94 / 31.63 / 0.00
 50.067490 /  19.914352 / 222.50 /  19.82 / 7 / 52.77783 / 13-2-2022 / 21:07:00.80 / 110.94 / 31.63 / 0.00
 50.067478 /  19.914354 / 222.40 /  20.17 / 8 / 52.040814 / 13-2-2022 / 21:07:01.00 / 110.94 / 31.63 / 0.00
 50.067429 /  19.914354 / 221.70 /  21.65 / 8 / 51.667812 / 13-2-2022 / 21:07:01.80 / 110.88 / 31.69 / 0.00
 50.067417 /  19.914352 / 221.70 /  21.63 / 8 / 52.040814 / 13-2-2022 / 21:07:02.00 / 110.88 / 31.69 / 0.00
 50.067406 /  19.914352 / 221.70 /  21.58 / 8 / 51.667812 / 13-2-2022 / 21:07:02.20 / 110.88 / 31.69 / 0.00
 50.067394 /  19.914351 / 221.60 /  21.98 / 8 / 50.189286 / 13-2-2022 / 21:07:02.40 / 110.88 / 31.69 / 0.00
 50.067368 /  19.914345 / 221.60 /  21.58 / 8 / 49.820778 / 13-2-2022 / 21:07:02.80 / 110.81 / 31.69 / 0.00
 50.067337 /  19.914341 / 221.20 /  20.78 / 8 / 49.820778 / 13-2-2022 / 21:07:03.40 / 110.81 / 31.69 / 0.00
 50.067314 /  19.914337 / 221.10 /  20.45 / 8 / 50.930796 / 13-2-2022 / 21:07:03.80 / 110.75 / 31.69 / 0.00
 50.067307 /  19.914335 / 221.00 /  20.32 / 8 / 50.557794 / 13-2-2022 / 21:07:04.00 / 110.75 / 31.69 / 0.00
 50.067295 /  19.914331 / 221.00 /  19.98 / 8 / 50.557794 / 13-2-2022 / 21:07:04.20 / 110.75 / 31.69 / 0.00
 50.067280 /  19.914330 / 220.90 /  19.87 / 8 / 50.557794 / 13-2-2022 / 21:07:04.40 / 110.75 / 31.69 / 0.00
 50.067242 /  19.914320 / 220.70 /  19.48 / 8 / 50.930796 / 13-2-2022 / 21:07:05.20 / 110.69 / 31.75 / 0.00
 50.067230 /  19.914316 / 220.60 /  18.89 / 8 / 50.930796 / 13-2-2022 / 21:07:05.40 / 110.69 / 31.75 / 0.00
 50.067223 /  19.914314 / 220.50 /  17.78 / 8 / 52.409322 / 13-2-2022 / 21:07:05.60 / 110.69 / 31.75 / 0.00
 50.067215 /  19.914314 / 220.40 /  16.98 / 8 / 50.557794 / 13-2-2022 / 21:07:05.80 / 110.69 / 31.75 / 0.00
 50.067207 /  19.914312 / 220.30 /  16.98 / 8 / 49.820778 / 13-2-2022 / 21:07:06.00 / 110.63 / 31.75 / 0.00
 50.067207 /  19.914305 / 220.30 /  12.00 / 8 / 49.820778 / 13-2-2022 / 21:07:06.80 / 110.63 / 31.75 / 0.00
 50.067207 /  19.914307 / 220.60 /  11.41 / 8 / 49.820778 / 13-2-2022 / 21:07:07.00 / 110.63 / 31.75 / 0.00
 50.067211 /  19.914305 / 220.50 /  11.09 / 8 / 49.820778 / 13-2-2022 / 21:07:07.20 / 110.63 / 31.75 / 0.00
 50.067211 /  19.914307 / 220.60 /  10.26 / 8 / 50.557794 / 13-2-2022 / 21:07:07.40 / 110.63 / 31.75 / 0.00
 50.067215 /  19.914309 / 220.60 / 9.80 / 8 / 50.189286 / 13-2-2022 / 21:07:07.60 / 110.63 / 31.75 / 0.00
 50.067207 /  19.914330 / 221.00 / 8.85 / 8 / 50.557794 / 13-2-2022 / 21:07:08.40 / 110.56 / 31.81 / 0.00
 50.067204 /  19.914333 / 221.10 / 8.43 / 8 / 50.930796 / 13-2-2022 / 21:07:08.60 / 110.56 / 31.81 / 0.00
 50.067204 /  19.914335 / 221.20 / 7.63 / 8 / 50.557794 / 13-2-2022 / 21:07:08.80 / 110.56 / 31.81 / 0.00
 50.067200 /  19.914341 / 221.40 / 7.09 / 8 / 50.930796 / 13-2-2022 / 21:07:09.00 / 110.56 / 31.81 / 0.00
 50.067196 /  19.914347 / 221.80 / 7.09 / 8 / 52.040814 / 13-2-2022 / 21:07:09.20 / 110.50 / 31.81 / 0.00
 50.067184 /  19.914360 / 221.80 / 6.11 / 8 / 47.600742 / 13-2-2022 / 21:07:10.00 / 110.50 / 31.81 / 0.00
 50.067181 /  19.914362 / 222.30 / 6.11 / 8 / 49.45227 / 13-2-2022 / 21:07:10.20 / 110.44 / 31.81 / 0.00
 50.067177 /  19.914364 / 222.50 / 6.19 / 8 / 49.079268 / 13-2-2022 / 21:07:10.40 / 110.44 / 31.81 / 0.00
 50.067177 /  19.914366 / 222.60 / 6.85 / 8 / 49.45227 / 13-2-2022 / 21:07:10.60 / 110.44 / 31.81 / 0.00
 50.067173 /  19.914366 / 222.70 / 6.28 / 8 / 50.557794 / 13-2-2022 / 21:07:10.80 / 110.44 / 31.81 / 0.00
 50.067162 /  19.914368 / 222.70 / 5.44 / 8 / 50.557794 / 13-2-2022 / 21:07:11.60 / 110.44 / 31.88 / 0.00
 50.067158 /  19.914368 / 223.20 / 5.50 / 8 / 48.71076 / 13-2-2022 / 21:07:11.80 / 110.44 / 31.88 / 0.00
 50.067154 /  19.914370 / 223.30 / 4.80 / 8 / 49.45227 / 13-2-2022 / 21:07:12.00 / 110.44 / 31.88 / 0.00
 50.067150 /  19.914368 / 223.40 / 4.65 / 8 / 49.820778 / 13-2-2022 / 21:07:12.20 / 110.44 / 31.88 / 0.00
 50.067150 /  19.914368 / 223.50 / 3.32 / 7 / 48.71076 / 13-2-2022 / 21:07:12.40 / 110.44 / 31.88 / 0.00
 50.067150 /  19.914368 / 223.50 / 0.04 / 7 / 49.820778 / 13-2-2022 / 21:07:13.20 / 110.31 / 31.88 / 0.00
 50.067150 /  19.914368 / 223.50 / 0.04 / 7 / 50.189286 / 13-2-2022 / 21:07:13.40 / 110.31 / 31.88 / 0.00
 50.067150 /  19.914368 / 223.40 / 0.04 / 8 / 50.557794 / 13-2-2022 / 21:07:13.60 / 110.31 / 31.88 / 0.00
 50.067150 /  19.914368 / 223.40 / 0.02 / 7 / 50.930796 / 13-2-2022 / 21:07:13.80 / 110.31 / 31.88 / 0.00
 50.067150 /  19.914368 / 223.30 / 0.00 / 8 / 50.930796 / 13-2-2022 / 21:07:14.00 / 110.31 / 31.88 / 0.00
 50.067150 /  19.914370 / 223.20 / 0.00 / 6 / 50.930796 / 13-2-2022 / 21:07:14.80 / 110.31 / 31.88 / 0.00
 50.067150 /  19.914370 / 223.20 / 0.02 / 8 / 50.930796 / 13-2-2022 / 21:07:15.00 / 110.19 / 31.94 / 0.00
 50.067150 /  19.914370 / 223.20 / 0.00 / 8 / 51.299304 / 13-2-2022 / 21:07:15.20 / 110.19 / 31.94 / 0.00
 50.067150 /  19.914370 / 223.20 / 0.02 / 8 / 51.667812 / 13-2-2022 / 21:07:15.40 / 110.19 / 31.94 / 0.00
 50.067150 /  19.914370 / 223.20 / 0.00 / 8 / 51.299304 / 13-2-2022 / 21:07:15.60 / 110.19 / 31.94 / 0.00
 50.067150 /  19.914370 / 223.30 / 0.00 / 6 / 50.189286 / 13-2-2022 / 21:07:16.40 / 110.19 / 31.94 / 0.00
 50.067150 /  19.914370 / 223.30 / 0.00 / 7 / 50.189286 / 13-2-2022 / 21:07:16.60 / 110.19 / 31.94 / 0.00
 50.067150 /  19.914370 / 223.30 / 0.00 / 6 / 49.45227 / 13-2-2022 / 21:07:16.80 / 110.19 / 31.94 / 0.00
 50.067150 /  19.914370 / 223.30 / 0.00 / 7 / 49.45227 / 13-2-2022 / 21:07:17.00 / 110.19 / 31.94 / 0.00
 50.067150 /  19.914370 / 223.30 / 0.00 / 6 / 49.820778 / 13-2-2022 / 21:07:17.80 / 110.13 / 31.94 / 0.00
 50.067150 /  19.914370 / 223.30 / 0.00 / 7 / 49.45227 / 13-2-2022 / 21:07:18.00 / 110.06 / 31.94 / 0.00
 50.067150 /  19.914370 / 223.30 / 0.00 / 7 / 49.820778 / 13-2-2022 / 21:07:18.20 / 110.06 / 31.94 / 0.00
 50.067150 /  19.914370 / 223.30 / 0.02 / 6 / 49.45227 / 13-2-2022 / 21:07:18.40 / 110.06 / 31.94 / 0.00
 50.067150 /  19.914370 / 223.30 / 0.02 / 7 / 49.820778 / 13-2-2022 / 21:07:18.60 / 110.06 / 31.94 / 0.00
 50.067150 /  19.914370 / 223.30 / 0.00 / 6 / 50.189286 / 13-2-2022 / 21:07:19.40 / 110.06 / 32.00 / 0.00
 50.067150 /  19.914370 / 223.30 / 0.00 / 6 / 51.299304 / 13-2-2022 / 21:07:19.60 / 110.06 / 32.00 / 0.00
 50.067150 /  19.914370 / 223.30 / 0.00 / 6 / 49.820778 / 13-2-2022 / 21:07:19.80 / 110.06 / 32.00 / 0.00
 50.067150 /  19.914370 / 223.30 / 0.00 / 7 / 49.45227 / 13-2-2022 / 21:07:20.00 / 110.06 / 32.00 / 0.00
 50.067150 /  19.914370 / 223.30 / 0.00 / 7 / 50.189286 / 13-2-2022 / 21:07:20.40 / 110.00 / 32.00 / 0.00
 50.067150 /  19.914370 / 223.30 / 0.00 / 6 / 49.820778 / 13-2-2022 / 21:07:21.00 / 110.00 / 32.00 / 0.00
 50.067150 /  19.914370 / 223.30 / 0.00 / 6 / 49.820778 / 13-2-2022 / 21:07:21.40 / 109.94 / 32.00 / 0.00
 50.067150 /  19.914370 / 223.30 / 0.00 / 6 / 50.189286 / 13-2-2022 / 21:07:21.60 / 109.94 / 32.00 / 0.00
 50.067150 /  19.914370 / 223.30 / 0.00 / 6 / 50.930796 / 13-2-2022 / 21:07:21.80 / 109.94 / 32.00 / 0.00
 50.067150 /  19.914370 / 223.30 / 0.00 / 6 / 50.189286 / 13-2-2022 / 21:07:22.00 / 109.94 / 32.00 / 0.00
 50.067150 /  19.914370 / 223.30 / 0.00 / 6 / 49.820778 / 13-2-2022 / 21:07:22.80 / 109.88 / 32.00 / 0.00
 50.067150 /  19.914370 / 223.30 / 0.00 / 7 / 49.820778 / 13-2-2022 / 21:07:23.00 / 109.88 / 32.00 / 0.00
 50.067150 /  19.914370 / 223.30 / 0.00 / 6 / 49.079268 / 13-2-2022 / 21:07:23.20 / 109.88 / 32.00 / 0.00
 50.067150 /  19.914370 / 223.30 / 0.00 / 6 / 49.820778 / 13-2-2022 / 21:07:23.40 / 109.88 / 32.00 / 0.00
 50.067150 /  19.914370 / 223.30 / 0.00 / 6 / 50.189286 / 13-2-2022 / 21:07:23.60 / 109.81 / 32.06 / 0.00
 50.067150 /  19.914370 / 223.30 / 0.00 / 7 / 50.189286 / 13-2-2022 / 21:07:24.20 / 109.81 / 32.06 / 0.00
 50.067150 /  19.914370 / 223.30 / 0.00 / 6 / 50.189286 / 13-2-2022 / 21:07:24.40 / 109.81 / 32.06 / 0.00
 50.067150 /  19.914370 / 223.30 / 0.00 / 7 / 48.71076 / 13-2-2022 / 21:07:24.80 / 109.81 / 32.06 / 0.00
 50.067150 /  19.914370 / 223.30 / 0.00 / 6 / 48.71076 / 13-2-2022 / 21:07:25.00 / 109.81 / 32.06 / 0.00
 50.067150 /  19.914370 / 223.30 / 0.00 / 6 / 49.820778 / 13-2-2022 / 21:07:25.20 / 109.81 / 32.06 / 0.00
 50.067150 /  19.914370 / 223.30 / 0.00 / 6 / 50.557794 / 13-2-2022 / 21:07:26.00 / 109.75 / 32.06 / 0.00
 50.067150 /  19.914370 / 223.40 / 0.00 / 6 / 50.189286 / 13-2-2022 / 21:07:26.20 / 109.75 / 32.06 / 0.00
 50.067150 /  19.914370 / 223.40 / 0.00 / 6 / 50.557794 / 13-2-2022 / 21:07:26.40 / 109.75 / 32.06 / 0.00
 50.067150 /  19.914370 / 223.40 / 0.02 / 7 / 49.45227 / 13-2-2022 / 21:07:26.60 / 109.75 / 32.06 / 0.00
 50.067150 /  19.914370 / 223.40 / 0.00 / 6 / 50.189286 / 13-2-2022 / 21:07:26.80 / 109.69 / 32.13 / 0.00
 50.067150 /  19.914370 / 223.40 / 0.00 / 7 / 50.189286 / 13-2-2022 / 21:07:27.60 / 109.69 / 32.13 / 0.00
 50.067150 /  19.914370 / 223.40 / 0.00 / 6 / 49.45227 / 13-2-2022 / 21:07:27.80 / 109.69 / 32.13 / 0.00
 50.067150 /  19.914370 / 223.40 / 0.00 / 7 / 49.45227 / 13-2-2022 / 21:07:28.00 / 109.69 / 32.13 / 0.00
 50.067150 /  19.914370 / 223.40 / 0.00 / 6 / 49.45227 / 13-2-2022 / 21:07:28.20 / 109.69 / 32.13 / 0.00
 50.067150 /  19.914370 / 223.40 / 0.02 / 7 / 49.079268 / 13-2-2022 / 21:07:28.40 / 109.69 / 32.13 / 0.00
 50.067150 /  19.914370 / 223.40 / 0.00 / 7 / 50.189286 / 13-2-2022 / 21:07:29.20 / 109.63 / 32.13 / 0.00
 50.067150 /  19.914370 / 223.40 / 0.00 / 7 / 50.189286 / 13-2-2022 / 21:07:29.40 / 109.63 / 32.13 / 0.00
 50.067150 /  19.914370 / 223.40 / 0.02 / 7 / 50.557794 / 13-2-2022 / 21:07:29.60 / 109.63 / 32.13 / 0.00
 50.067150 /  19.914370 / 223.40 / 0.00 / 7 / 50.930796 / 13-2-2022 / 21:07:29.80 / 109.63 / 32.13 / 0.00
 50.067150 /  19.914370 / 223.40 / 0.00 / 7 / 52.040814 / 13-2-2022 / 21:07:30.00 / 109.56 / 32.19 / 0.00
 50.067150 /  19.914370 / 223.40 / 0.00 / 7 / 52.040814 / 13-2-2022 / 21:07:30.60 / 109.56 / 32.19 / 0.00
 50.067150 /  19.914370 / 223.40 / 0.00 / 7 / 51.299304 / 13-2-2022 / 21:07:30.80 / 109.56 / 32.19 / 0.00
 50.067150 /  19.914370 / 223.40 / 0.00 / 7 / 50.930796 / 13-2-2022 / 21:07:31.20 / 109.50 / 32.19 / 0.00
 50.067150 /  19.914370 / 223.40 / 0.00 / 7 / 50.930796 / 13-2-2022 / 21:07:31.40 / 109.50 / 32.19 / 0.00
 50.067150 /  19.914370 / 223.40 / 0.00 / 7 / 50.930796 / 13-2-2022 / 21:07:31.60 / 109.50 / 32.19 / 0.00
 50.067150 /  19.914370 / 223.40 / 0.00 / 7 / 50.557794 / 13-2-2022 / 21:07:32.40 / 109.44 / 32.19 / 0.00
 50.067150 /  19.914370 / 223.40 / 0.00 / 7 / 50.189286 / 13-2-2022 / 21:07:32.60 / 109.44 / 32.19 / 0.00
 50.067150 /  19.914370 / 223.40 / 0.00 / 7 / 51.667812 / 13-2-2022 / 21:07:32.80 / 109.44 / 32.19 / 0.00
 50.067150 /  19.914370 / 223.40 / 0.00 / 7 / 51.667812 / 13-2-2022 / 21:07:33.00 / 109.44 / 32.19 / 0.00
 50.067150 /  19.914370 / 223.40 / 0.00 / 7 / 51.667812 / 13-2-2022 / 21:07:33.20 / 109.38 / 32.19 / 0.00
 50.067150 /  19.914370 / 223.40 / 0.00 / 7 / 48.71076 / 13-2-2022 / 21:07:34.00 / 109.38 / 32.19 / 0.00
 50.067150 /  19.914370 / 223.40 / 0.00 / 7 / 51.667812 / 13-2-2022 / 21:07:34.20 / 109.38 / 32.25 / 0.00
 50.067150 /  19.914368 / 223.40 / 0.02 / 7 / 50.557794 / 13-2-2022 / 21:07:34.40 / 109.38 / 32.25 / 0.00
 50.067150 /  19.914368 / 223.40 / 0.02 / 7 / 49.45227 / 13-2-2022 / 21:07:34.60 / 109.38 / 32.25 / 0.00
 50.067150 /  19.914368 / 223.40 / 0.00 / 7 / 50.189286 / 13-2-2022 / 21:07:34.80 / 109.38 / 32.25 / 0.00
 50.067150 /  19.914368 / 223.40 / 0.02 / 7 / 50.189286 / 13-2-2022 / 21:07:35.60 / 109.31 / 32.25 / 0.00
 50.067150 /  19.914368 / 223.40 / 0.00 / 7 / 50.930796 / 13-2-2022 / 21:07:35.80 / 109.31 / 32.25 / 0.00
 50.067150 /  19.914368 / 223.40 / 0.00 / 6 / 50.930796 / 13-2-2022 / 21:07:36.00 / 109.31 / 32.25 / 0.00
 50.067150 /  19.914368 / 223.40 / 0.00 / 7 / 51.299304 / 13-2-2022 / 21:07:36.20 / 109.31 / 32.25 / 0.00
 50.067150 /  19.914368 / 223.40 / 0.00 / 7 / 50.930796 / 13-2-2022 / 21:07:36.40 / 109.31 / 32.25 / 0.00
 50.067150 /  19.914368 / 223.40 / 0.06 / 6 / 50.930796 / 13-2-2022 / 21:07:37.20 / 109.25 / 32.31 / 0.00
 50.067150 /  19.914368 / 223.40 / 0.06 / 6 / 50.930796 / 13-2-2022 / 21:07:37.40 / 109.25 / 32.31 / 0.00
 50.067150 /  19.914368 / 223.40 / 0.06 / 6 / 50.189286 / 13-2-2022 / 21:07:37.60 / 109.25 / 32.31 / 0.00
 50.067150 /  19.914368 / 223.40 / 0.06 / 6 / 49.45227 / 13-2-2022 / 21:07:37.80 / 109.25 / 32.31 / 0.00
 50.067150 /  19.914368 / 223.40 / 0.00 / 6 / 49.820778 / 13-2-2022 / 21:07:38.00 / 109.19 / 32.31 / 0.00
 50.067150 /  19.914368 / 223.40 / 0.06 / 6 / 49.45227 / 13-2-2022 / 21:07:38.60 / 109.19 / 32.31 / 0.00
 50.067150 /  19.914368 / 223.40 / 0.07 / 7 / 50.189286 / 13-2-2022 / 21:07:38.80 / 109.13 / 32.31 / 0.00
 50.067150 /  19.914368 / 223.40 / 0.06 / 7 / 50.189286 / 13-2-2022 / 21:07:39.00 / 109.13 / 32.31 / 0.00
 50.067150 /  19.914368 / 223.40 / 0.04 / 6 / 49.45227 / 13-2-2022 / 21:07:39.20 / 109.13 / 32.31 / 0.00
 50.067150 /  19.914368 / 223.40 / 0.04 / 6 / 49.820778 / 13-2-2022 / 21:07:39.40 / 109.13 / 32.31 / 0.00
 50.067150 /  19.914370 / 223.40 / 0.09 / 6 / 50.557794 / 13-2-2022 / 21:07:40.20 / 109.06 / 32.31 / 0.00
 50.067150 /  19.914370 / 223.40 / 0.06 / 6 / 51.667812 / 13-2-2022 / 21:07:40.40 / 109.06 / 32.31 / 0.00
 50.067150 /  19.914370 / 223.40 / 0.09 / 6 / 51.667812 / 13-2-2022 / 21:07:40.60 / 109.06 / 32.31 / 0.00
 50.067150 /  19.914370 / 223.40 / 0.09 / 6 / 50.189286 / 13-2-2022 / 21:07:40.80 / 109.06 / 32.31 / 0.00
 50.067150 /  19.914370 / 223.40 / 0.02 / 6 / 50.189286 / 13-2-2022 / 21:07:41.20 / 109.06 / 32.38 / 0.00
 50.067150 /  19.914370 / 223.40 / 0.00 / 6 / 49.820778 / 13-2-2022 / 21:07:41.80 / 109.06 / 32.38 / 0.00
 50.067150 /  19.914370 / 223.40 / 0.06 / 6 / 49.820778 / 13-2-2022 / 21:07:42.20 / 109.00 / 32.38 / 0.00
 50.067150 /  19.914370 / 223.40 / 0.02 / 6 / 49.820778 / 13-2-2022 / 21:07:42.40 / 109.00 / 32.38 / 0.00
 50.067150 /  19.914370 / 223.40 / 0.02 / 6 / 50.557794 / 13-2-2022 / 21:07:42.60 / 109.00 / 32.38 / 0.00
 50.067150 /  19.914370 / 223.40 / 0.04 / 6 / 49.45227 / 13-2-2022 / 21:07:42.80 / 109.00 / 32.38 / 0.00
 50.067150 /  19.914370 / 223.40 / 0.02 / 6 / 50.189286 / 13-2-2022 / 21:07:43.60 / 108.94 / 32.38 / 0.00
 50.067150 /  19.914370 / 223.40 / 0.06 / 6 / 50.557794 / 13-2-2022 / 21:07:43.80 / 108.94 / 32.38 / 0.00
 50.067150 /  19.914370 / 223.40 / 0.04 / 6 / 50.189286 / 13-2-2022 / 21:07:44.00 / 108.94 / 32.38 / 0.00
 50.067150 /  19.914370 / 223.40 / 0.02 / 6 / 52.040814 / 13-2-2022 / 21:07:44.20 / 108.94 / 32.38 / 0.00
 50.067150 /  19.914370 / 223.40 / 0.02 / 6 / 51.299304 / 13-2-2022 / 21:07:44.40 / 108.88 / 32.38 / 0.00
 50.067150 /  19.914370 / 223.40 / 0.07 / 6 / 50.189286 / 13-2-2022 / 21:07:45.20 / 108.88 / 32.38 / 0.00
 50.067150 /  19.914370 / 223.40 / 0.07 / 6 / 49.45227 / 13-2-2022 / 21:07:45.40 / 108.88 / 32.44 / 0.00
 50.067150 /  19.914370 / 223.40 / 0.06 / 6 / 49.820778 / 13-2-2022 / 21:07:45.60 / 108.88 / 32.44 / 0.00
 50.067150 /  19.914370 / 223.40 / 0.02 / 6 / 50.189286 / 13-2-2022 / 21:07:45.80 / 108.88 / 32.44 / 0.00
 50.067150 /  19.914370 / 223.40 / 0.04 / 6 / 50.930796 / 13-2-2022 / 21:07:46.00 / 108.88 / 32.44 / 0.00
 50.067150 /  19.914370 / 223.40 / 0.11 / 6 / 52.040814 / 13-2-2022 / 21:07:46.80 / 108.81 / 32.44 / 0.00
 50.067150 /  19.914370 / 223.40 / 0.04 / 6 / 51.299304 / 13-2-2022 / 21:07:47.00 / 108.81 / 32.44 / 0.00
 50.067150 /  19.914370 / 223.40 / 0.02 / 6 / 52.040814 / 13-2-2022 / 21:07:47.20 / 108.81 / 32.44 / 0.00
 50.067150 /  19.914370 / 223.40 / 0.04 / 6 / 52.409322 / 13-2-2022 / 21:07:47.40 / 108.81 / 32.44 / 0.00
 50.067150 /  19.914370 / 223.40 / 0.04 / 7 / 52.040814 / 13-2-2022 / 21:07:47.60 / 108.81 / 32.44 / 0.00
 50.067150 /  19.914370 / 223.40 / 0.02 / 6 / 53.887848 / 13-2-2022 / 21:07:48.40 / 108.75 / 32.44 / 0.00
 50.067150 /  19.914370 / 223.40 / 0.04 / 7 / 54.256356 / 13-2-2022 / 21:07:48.60 / 108.75 / 32.44 / 0.00
 50.067150 /  19.914370 / 223.40 / 0.04 / 7 / 52.040814 / 13-2-2022 / 21:07:48.80 / 108.75 / 32.44 / 0.00
 50.067150 /  19.914370 / 223.40 / 0.04 / 6 / 51.667812 / 13-2-2022 / 21:07:49.00 / 108.75 / 32.44 / 0.00
 50.067150 /  19.914370 / 223.40 / 0.04 / 6 / 51.667812 / 13-2-2022 / 21:07:49.20 / 108.69 / 32.50 / 0.00
 50.067150 /  19.914370 / 223.40 / 0.02 / 6 / 52.040814 / 13-2-2022 / 21:07:50.00 / 108.69 / 32.50 / 0.00
 50.067150 /  19.914370 / 223.40 / 0.00 / 6 / 52.409322 / 13-2-2022 / 21:07:50.40 / 108.63 / 32.50 / 0.00
 50.067150 /  19.914370 / 223.40 / 0.02 / 6 / 51.667812 / 13-2-2022 / 21:07:50.60 / 108.63 / 32.50 / 0.00
 50.067150 /  19.914370 / 223.40 / 0.02 / 6 / 52.040814 / 13-2-2022 / 21:07:50.80 / 108.63 / 32.50 / 0.00
 50.066723 /  19.908062 / 207.40 /  41.97 / 8 / 47.96925 / 13-2-2022 / 21:11:08.00 / 101.94 / 32.63 / 1.36
 50.066727 /  19.908028 / 207.20 /  41.60 / 8 / 47.96925 / 13-2-2022 / 21:11:08.20 / 101.94 / 32.63 / 1.36
 50.066730 /  19.907999 / 207.10 /  41.60 / 8 / 47.96925 / 13-2-2022 / 21:11:08.40 / 101.94 / 32.63 / 1.36
 50.066738 /  19.907934 / 207.10 /  41.47 / 8 / 47.96925 / 13-2-2022 / 21:11:08.80 / 101.88 / 32.63 / 2.52
 50.066753 /  19.907841 / 206.60 /  41.28 / 8 / 47.96925 / 13-2-2022 / 21:11:09.40 / 101.88 / 32.63 / 2.52
 50.066765 /  19.907776 / 206.50 /  41.26 / 8 / 47.96925 / 13-2-2022 / 21:11:09.80 / 101.88 / 32.63 / 2.37
 50.066769 /  19.907745 / 206.40 /  41.24 / 8 / 48.342252 / 13-2-2022 / 21:11:10.00 / 101.88 / 32.63 / 2.37
 50.066776 /  19.907713 / 206.40 /  41.21 / 8 / 47.232234 / 13-2-2022 / 21:11:10.20 / 101.88 / 32.63 / 2.37
 50.066780 /  19.907682 / 206.30 /  41.23 / 8 / 46.122216 / 13-2-2022 / 21:11:10.40 / 101.88 / 32.63 / 2.37
 50.066803 /  19.907558 / 206.00 /  41.26 / 8 / 47.232234 / 13-2-2022 / 21:11:11.20 / 101.81 / 32.63 / 3.82
 50.066807 /  19.907528 / 206.00 /  41.26 / 8 / 46.122216 / 13-2-2022 / 21:11:11.40 / 101.81 / 32.63 / 3.82
 50.066814 /  19.907497 / 205.90 /  41.30 / 8 / 47.232234 / 13-2-2022 / 21:11:11.60 / 101.81 / 32.63 / 3.82
 50.066818 /  19.907467 / 205.90 /  41.36 / 8 / 45.753708 / 13-2-2022 / 21:11:11.80 / 101.81 / 32.63 / 3.82
 50.066826 /  19.907434 / 205.80 /  41.36 / 8 / 48.71076 / 13-2-2022 / 21:11:12.00 / 101.75 / 32.56 / 5.08
 50.066845 /  19.907343 / 205.50 /  41.36 / 8 / 48.342252 / 13-2-2022 / 21:11:12.60 / 101.75 / 32.56 / 5.08
 50.066849 /  19.907312 / 205.40 /  40.45 / 8 / 48.342252 / 13-2-2022 / 21:11:12.80 / 101.75 / 32.56 / 5.08
 50.066856 /  19.907282 / 205.30 /  40.54 / 8 / 47.600742 / 13-2-2022 / 21:11:13.00 / 101.75 / 32.63 / 5.02
 50.066860 /  19.907249 / 205.10 /  40.52 / 8 / 47.600742 / 13-2-2022 / 21:11:13.20 / 101.75 / 32.63 / 5.02
 50.066864 /  19.907221 / 205.10 /  40.54 / 8 / 45.012198 / 13-2-2022 / 21:11:13.40 / 101.75 / 32.63 / 5.02
 50.066883 /  19.907097 / 204.70 /  40.21 / 8 / 48.71076 / 13-2-2022 / 21:11:14.20 / 101.69 / 32.56 / 6.58
 50.066887 /  19.907066 / 204.60 /  40.17 / 8 / 47.600742 / 13-2-2022 / 21:11:14.40 / 101.69 / 32.56 / 6.58
 50.066891 /  19.907036 / 204.50 /  40.21 / 8 / 46.490724 / 13-2-2022 / 21:11:14.60 / 101.69 / 32.56 / 6.58
 50.066898 /  19.907005 / 204.50 /  40.30 / 8 / 47.96925 / 13-2-2022 / 21:11:14.80 / 101.69 / 32.56 / 6.58
 50.066906 /  19.906944 / 204.50 /  40.76 / 8 / 49.079268 / 13-2-2022 / 21:11:15.20 / 101.63 / 32.56 / 7.93
 50.066921 /  19.906851 / 204.40 /  40.43 / 8 / 47.232234 / 13-2-2022 / 21:11:15.80 / 101.63 / 32.56 / 7.93
 50.066929 /  19.906792 / 204.40 /  40.39 / 8 / 45.012198 / 13-2-2022 / 21:11:16.20 / 101.63 / 32.56 / 7.97
 50.066933 /  19.906759 / 204.40 /  40.36 / 8 / 47.96925 / 13-2-2022 / 21:11:16.40 / 101.63 / 32.56 / 7.97
 50.066936 /  19.906731 / 204.40 /  40.30 / 8 / 47.96925 / 13-2-2022 / 21:11:16.60 / 101.63 / 32.56 / 7.97
 50.066940 /  19.906700 / 204.40 /  40.23 / 8 / 47.96925 / 13-2-2022 / 21:11:16.80 / 101.63 / 32.56 / 7.97
 50.066963 /  19.906576 / 204.20 /  39.91 / 8 / 48.71076 / 13-2-2022 / 21:11:17.60 / 101.63 / 32.56 / 8.26
 50.066967 /  19.906548 / 204.20 /  40.23 / 8 / 48.342252 / 13-2-2022 / 21:11:17.80 / 101.63 / 32.56 / 8.26
 50.066971 /  19.906517 / 204.20 /  40.32 / 8 / 47.96925 / 13-2-2022 / 21:11:18.00 / 101.63 / 32.56 / 8.26
 50.066978 /  19.906487 / 204.20 /  40.36 / 8 / 48.342252 / 13-2-2022 / 21:11:18.20 / 101.63 / 32.56 / 8.26
 50.066982 /  19.906456 / 204.10 /  40.36 / 8 / 47.232234 / 13-2-2022 / 21:11:18.40 / 101.56 / 32.56 / 9.91
 50.066994 /  19.906364 / 204.00 /  40.36 / 8 / 47.96925 / 13-2-2022 / 21:11:19.00 / 101.56 / 32.56 / 9.91
 50.067001 /  19.906334 / 203.90 /  39.97 / 8 / 48.342252 / 13-2-2022 / 21:11:19.20 / 101.56 / 32.56 / 9.91
 50.067009 /  19.906273 / 203.90 /  40.00 / 8 / 48.342252 / 13-2-2022 / 21:11:19.60 / 101.50 / 32.56 / 11.36
 50.067017 /  19.906242 / 203.90 /  40.54 / 8 / 47.96925 / 13-2-2022 / 21:11:19.80 / 101.50 / 32.56 / 11.36
 50.067020 /  19.906212 / 203.80 /  40.65 / 8 / 47.232234 / 13-2-2022 / 21:11:20.00 / 101.50 / 32.56 / 11.36
 50.067039 /  19.906086 / 203.70 /  40.89 / 8 / 48.342252 / 13-2-2022 / 21:11:20.80 / 101.50 / 32.56 / 11.50
 50.067043 /  19.906057 / 203.60 /  40.43 / 8 / 47.96925 / 13-2-2022 / 21:11:21.00 / 101.50 / 32.56 / 11.50
 50.067051 /  19.906027 / 203.60 /  40.39 / 8 / 47.232234 / 13-2-2022 / 21:11:21.20 / 101.50 / 32.56 / 11.50
 50.067055 /  19.905996 / 203.60 /  40.41 / 8 / 48.342252 / 13-2-2022 / 21:11:21.40 / 101.50 / 32.56 / 11.50
 50.067059 /  19.905966 / 203.40 /  40.41 / 8 / 47.600742 / 13-2-2022 / 21:11:21.60 / 101.44 / 32.56 / 13.25
 50.067074 /  19.905874 / 203.20 /  40.41 / 8 / 49.079268 / 13-2-2022 / 21:11:22.20 / 101.44 / 32.56 / 13.25
 50.067078 /  19.905842 / 203.10 /  40.93 / 8 / 49.079268 / 13-2-2022 / 21:11:22.40 / 101.44 / 32.56 / 13.25
 50.067089 /  19.905781 / 203.10 /  40.87 / 8 / 47.96925 / 13-2-2022 / 21:11:22.80 / 101.38 / 32.56 / 14.80
 50.067093 /  19.905750 / 203.00 /  40.39 / 8 / 48.342252 / 13-2-2022 / 21:11:23.00 / 101.38 / 32.56 / 14.80
 50.067097 /  19.905720 / 202.80 /  40.48 / 8 / 49.45227 / 13-2-2022 / 21:11:23.20 / 101.38 / 32.56 / 14.80
 50.067116 /  19.905596 / 202.40 /  40.28 / 8 / 49.820778 / 13-2-2022 / 21:11:24.00 / 101.38 / 32.56 / 15.03
 50.067120 /  19.905567 / 202.30 /  40.74 / 8 / 49.079268 / 13-2-2022 / 21:11:24.20 / 101.38 / 32.56 / 15.03
 50.067123 /  19.905535 / 202.30 /  40.76 / 8 / 49.45227 / 13-2-2022 / 21:11:24.40 / 101.38 / 32.56 / 15.03
 50.067131 /  19.905504 / 202.30 /  40.91 / 8 / 49.079268 / 13-2-2022 / 21:11:24.60 / 101.38 / 32.56 / 15.03
 50.067135 /  19.905474 / 202.20 /  40.91 / 8 / 49.079268 / 13-2-2022 / 21:11:24.80 / 101.31 / 32.56 / 16.87
 50.067154 /  19.905352 / 202.20 /  40.63 / 8 / 49.45227 / 13-2-2022 / 21:11:25.60 / 101.31 / 32.56 / 16.87
 50.067158 /  19.905319 / 201.80 /  40.63 / 8 / 49.45227 / 13-2-2022 / 21:11:25.80 / 101.31 / 32.56 / 17.16
 50.067162 /  19.905289 / 201.80 /  40.80 / 8 / 47.96925 / 13-2-2022 / 21:11:26.00 / 101.31 / 32.56 / 17.16
 50.067169 /  19.905258 / 201.70 /  40.78 / 8 / 48.71076 / 13-2-2022 / 21:11:26.20 / 101.31 / 32.56 / 17.16
 50.067173 /  19.905228 / 201.60 /  40.82 / 8 / 47.232234 / 13-2-2022 / 21:11:26.40 / 101.31 / 32.56 / 17.16
 50.067188 /  19.905106 / 201.60 /  40.36 / 8 / 47.232234 / 13-2-2022 / 21:11:27.20 / 101.25 / 32.56 / 19.05
 50.067196 /  19.905075 / 201.30 /  40.41 / 8 / 48.71076 / 13-2-2022 / 21:11:27.40 / 101.25 / 32.56 / 19.05
 50.067200 /  19.905043 / 201.20 /  40.04 / 8 / 48.71076 / 13-2-2022 / 21:11:27.60 / 101.25 / 32.56 / 19.05
 50.067204 /  19.905014 / 201.20 /  39.98 / 8 / 47.96925 / 13-2-2022 / 21:11:27.80 / 101.25 / 32.56 / 19.05
 50.067207 /  19.904984 / 201.10 /  40.47 / 8 / 48.71076 / 13-2-2022 / 21:11:28.00 / 101.19 / 32.56 / 20.74
 50.067226 /  19.904860 / 201.00 /  40.30 / 8 / 47.96925 / 13-2-2022 / 21:11:28.80 / 101.19 / 32.56 / 20.74
 50.067230 /  19.904831 / 201.00 /  40.76 / 8 / 47.96925 / 13-2-2022 / 21:11:29.00 / 101.19 / 32.56 / 20.74
 50.067238 /  19.904799 / 200.90 /  40.74 / 8 / 47.232234 / 13-2-2022 / 21:11:29.20 / 101.19 / 32.56 / 21.12
 50.067242 /  19.904768 / 200.80 /  40.67 / 8 / 47.232234 / 13-2-2022 / 21:11:29.40 / 101.19 / 32.56 / 21.12
 50.067245 /  19.904737 / 200.80 /  40.24 / 8 / 47.232234 / 13-2-2022 / 21:11:29.60 / 101.19 / 32.56 / 21.12
 50.067265 /  19.904615 / 200.80 /  40.48 / 8 / 46.863726 / 13-2-2022 / 21:11:30.40 / 101.19 / 32.56 / 21.75
 50.067268 /  19.904585 / 200.70 /  40.47 / 8 / 46.863726 / 13-2-2022 / 21:11:30.60 / 101.19 / 32.56 / 21.75
 50.067272 /  19.904552 / 200.70 /  40.00 / 8 / 47.232234 / 13-2-2022 / 21:11:30.80 / 101.19 / 32.56 / 21.75
 50.067276 /  19.904524 / 200.80 /  40.48 / 8 / 46.863726 / 13-2-2022 / 21:11:31.00 / 101.19 / 32.56 / 21.75
 50.067280 /  19.904493 / 200.80 /  39.60 / 8 / 47.600742 / 13-2-2022 / 21:11:31.20 / 101.19 / 32.56 / 21.75
 50.067299 /  19.904373 / 201.10 /  40.21 / 8 / 48.342252 / 13-2-2022 / 21:11:32.00 / 101.13 / 32.56 / 23.74
 50.067303 /  19.904343 / 201.10 /  39.58 / 8 / 48.71076 / 13-2-2022 / 21:11:32.20 / 101.13 / 32.56 / 23.74
 50.067307 /  19.904314 / 201.10 /  39.73 / 8 / 49.45227 / 13-2-2022 / 21:11:32.40 / 101.13 / 32.56 / 23.74
 50.067314 /  19.904284 / 201.10 /  39.82 / 8 / 49.079268 / 13-2-2022 / 21:11:32.60 / 101.13 / 32.56 / 23.74
 50.067318 /  19.904253 / 201.10 /  39.82 / 8 / 49.45227 / 13-2-2022 / 21:11:32.80 / 101.06 / 32.56 / 25.53
 50.067341 /  19.904135 / 201.10 /  39.04 / 8 / 50.189286 / 13-2-2022 / 21:11:33.60 / 101.06 / 32.56 / 25.53
 50.067348 /  19.904106 / 201.10 /  39.04 / 8 / 50.189286 / 13-2-2022 / 21:11:33.80 / 101.00 / 32.56 / 27.37
 50.067352 /  19.904078 / 201.20 /  38.60 / 8 / 50.557794 / 13-2-2022 / 21:11:34.00 / 101.00 / 32.56 / 27.37
 50.067356 /  19.904049 / 201.10 /  38.47 / 8 / 49.820778 / 13-2-2022 / 21:11:34.20 / 101.00 / 32.56 / 27.37
 50.067360 /  19.904020 / 201.10 /  38.50 / 8 / 47.232234 / 13-2-2022 / 21:11:34.40 / 101.00 / 32.56 / 27.37
 50.067383 /  19.903908 / 201.10 /  35.19 / 8 / 49.079268 / 13-2-2022 / 21:11:35.20 / 101.00 / 32.56 / 27.89
 50.067387 /  19.903883 / 201.10 /  34.58 / 8 / 49.45227 / 13-2-2022 / 21:11:35.40 / 101.00 / 32.56 / 27.89
 50.067390 /  19.903858 / 201.10 /  32.61 / 8 / 49.45227 / 13-2-2022 / 21:11:35.60 / 101.00 / 32.56 / 27.89
 50.067394 /  19.903835 / 201.10 /  30.45 / 8 / 49.45227 / 13-2-2022 / 21:11:35.80 / 101.00 / 32.56 / 27.89
 50.067398 /  19.903812 / 201.10 /  28.48 / 8 / 48.71076 / 13-2-2022 / 21:11:36.00 / 101.00 / 32.56 / 27.89
 50.067413 /  19.903734 / 201.10 /  23.34 / 8 / 47.96925 / 13-2-2022 / 21:11:36.80 / 100.94 / 32.56 / 30.03
 50.067413 /  19.903719 / 201.10 /  21.72 / 8 / 48.342252 / 13-2-2022 / 21:11:37.00 / 100.94 / 32.56 / 30.03
 50.067417 /  19.903704 / 201.20 /  20.80 / 8 / 46.490724 / 13-2-2022 / 21:11:37.20 / 100.94 / 32.56 / 30.03
 50.067417 /  19.903688 / 201.20 /  19.78 / 8 / 46.863726 / 13-2-2022 / 21:11:37.40 / 100.94 / 32.56 / 30.03
 50.067421 /  19.903675 / 201.20 /  19.78 / 8 / 46.490724 / 13-2-2022 / 21:11:37.60 / 100.88 / 32.56 / 31.96
 50.067429 /  19.903620 / 201.20 /  16.30 / 8 / 46.122216 / 13-2-2022 / 21:11:38.40 / 100.88 / 32.56 / 31.96
 50.067429 /  19.903608 / 201.30 /  16.30 / 8 / 46.122216 / 13-2-2022 / 21:11:38.60 / 100.88 / 32.56 / 32.58
 50.067432 /  19.903599 / 201.30 /  13.67 / 8 / 46.122216 / 13-2-2022 / 21:11:38.80 / 100.88 / 32.56 / 32.58
 50.067432 /  19.903589 / 201.40 /  12.89 / 8 / 45.380706 / 13-2-2022 / 21:11:39.00 / 100.88 / 32.56 / 32.58
 50.067432 /  19.903576 / 201.70 /  12.09 / 8 / 46.863726 / 13-2-2022 / 21:11:39.20 / 100.88 / 32.56 / 32.58
 50.067436 /  19.903543 / 201.70 / 8.41 / 8 / 45.012198 / 13-2-2022 / 21:11:40.00 / 100.81 / 32.56 / 34.81
 50.067440 /  19.903538 / 201.80 / 7.46 / 8 / 43.90218 / 13-2-2022 / 21:11:40.20 / 100.81 / 32.56 / 34.81
 50.067440 /  19.903534 / 201.80 / 6.83 / 8 / 43.90218 / 13-2-2022 / 21:11:40.40 / 100.81 / 32.56 / 34.81
 50.067440 /  19.903528 / 201.70 / 5.56 / 8 / 43.90218 / 13-2-2022 / 21:11:40.60 / 100.81 / 32.56 / 34.81
 50.067440 /  19.903524 / 201.70 / 4.96 / 8 / 44.270688 / 13-2-2022 / 21:11:40.80 / 100.81 / 32.56 / 34.81
 50.067444 /  19.903515 / 201.60 / 2.67 / 8 / 42.055146 / 13-2-2022 / 21:11:41.60 / 100.75 / 32.56 / 36.84
 50.067444 /  19.903513 / 201.60 / 2.28 / 8 / 42.055146 / 13-2-2022 / 21:11:41.80 / 100.75 / 32.56 / 36.84
 50.067444 /  19.903513 / 201.60 / 2.20 / 8 / 42.055146 / 13-2-2022 / 21:11:42.00 / 100.75 / 32.56 / 36.84
 50.067444 /  19.903511 / 201.60 / 2.11 / 8 / 41.682144 / 13-2-2022 / 21:11:42.20 / 100.75 / 32.56 / 36.84
 50.067444 /  19.903509 / 201.50 / 2.11 / 8 / 42.055146 / 13-2-2022 / 21:11:42.40 / 100.69 / 32.56 / 38.92
 50.067444 /  19.903505 / 201.50 / 1.37 / 8 / 42.055146 / 13-2-2022 / 21:11:43.20 / 100.69 / 32.56 / 38.92
 50.067444 /  19.903505 / 201.30 / 1.37 / 8 / 42.423654 / 13-2-2022 / 21:11:43.40 / 100.69 / 32.56 / 39.69
 50.067444 /  19.903503 / 201.30 / 0.93 / 8 / 42.055146 / 13-2-2022 / 21:11:43.60 / 100.69 / 32.56 / 39.69
 50.067444 /  19.903503 / 201.30 / 0.96 / 8 / 42.055146 / 13-2-2022 / 21:11:43.80 / 100.69 / 32.56 / 39.69
 50.067444 /  19.903502 / 201.30 / 0.93 / 8 / 42.423654 / 13-2-2022 / 21:11:44.00 / 100.69 / 32.56 / 39.69
 50.067448 /  19.903500 / 201.30 / 0.41 / 8 / 42.055146 / 13-2-2022 / 21:11:44.80 / 100.63 / 32.56 / 42.07
 50.067448 /  19.903500 / 201.20 / 0.57 / 8 / 42.055146 / 13-2-2022 / 21:11:45.00 / 100.63 / 32.56 / 42.07
 50.067448 /  19.903498 / 201.20 / 0.81 / 8 / 42.792162 / 13-2-2022 / 21:11:45.20 / 100.63 / 32.56 / 42.07
 50.067448 /  19.903498 / 201.30 / 0.87 / 8 / 42.792162 / 13-2-2022 / 21:11:45.40 / 100.63 / 32.56 / 42.07
 50.067448 /  19.903498 / 201.30 / 0.85 / 8 / 42.792162 / 13-2-2022 / 21:11:45.60 / 100.63 / 32.56 / 42.07
 50.067448 /  19.903496 / 201.30 / 0.91 / 8 / 41.682144 / 13-2-2022 / 21:11:46.40 / 100.63 / 32.63 / 42.88
 50.067448 /  19.903496 / 201.30 / 0.89 / 8 / 42.055146 / 13-2-2022 / 21:11:46.60 / 100.63 / 32.63 / 42.88
 50.067448 /  19.903494 / 201.30 / 0.91 / 8 / 40.203618 / 13-2-2022 / 21:11:46.80 / 100.63 / 32.63 / 42.88
 50.067448 /  19.903494 / 201.30 / 0.94 / 8 / 42.055146 / 13-2-2022 / 21:11:47.00 / 100.63 / 32.63 / 42.88
 50.067448 /  19.903492 / 201.30 / 0.94 / 8 / 40.203618 / 13-2-2022 / 21:11:47.20 / 100.56 / 32.63 / 45.31
 50.067448 /  19.903490 / 201.30 / 0.65 / 8 / 40.945128 / 13-2-2022 / 21:11:48.00 / 100.56 / 32.63 / 45.31
 50.067448 /  19.903490 / 201.30 / 0.65 / 8 / 42.423654 / 13-2-2022 / 21:11:48.20 / 100.56 / 32.63 / 46.17
 50.067448 /  19.903488 / 201.30 / 0.50 / 8 / 42.792162 / 13-2-2022 / 21:11:48.40 / 100.56 / 32.63 / 46.17
 50.067448 /  19.903488 / 201.30 / 0.00 / 8 / 43.533672 / 13-2-2022 / 21:11:48.60 / 100.56 / 32.63 / 46.17
 50.067448 /  19.903488 / 201.30 / 0.00 / 8 / 42.423654 / 13-2-2022 / 21:11:48.80 / 100.56 / 32.63 / 46.17
 50.067448 /  19.903488 / 201.30 / 0.07 / 8 / 42.423654 / 13-2-2022 / 21:11:49.60 / 100.50 / 32.63 / 48.64
 50.067448 /  19.903488 / 201.30 / 0.04 / 8 / 42.055146 / 13-2-2022 / 21:11:49.80 / 100.50 / 32.63 / 48.64
 50.067448 /  19.903488 / 201.30 / 0.09 / 8 / 42.055146 / 13-2-2022 / 21:11:50.00 / 100.50 / 32.63 / 48.64
 50.067448 /  19.903488 / 201.30 / 0.07 / 8 / 40.945128 / 13-2-2022 / 21:11:50.20 / 100.50 / 32.63 / 48.64
 50.067448 /  19.903488 / 201.30 / 0.02 / 8 / 40.945128 / 13-2-2022 / 21:11:50.40 / 100.44 / 32.63 / 50.92
 50.067448 /  19.903488 / 201.30 / 0.09 / 8 / 41.682144 / 13-2-2022 / 21:11:51.20 / 100.44 / 32.63 / 50.92
 50.067448 /  19.903488 / 201.30 / 0.06 / 8 / 41.682144 / 13-2-2022 / 21:11:51.40 / 100.38 / 32.63 / 53.24
 50.067448 /  19.903488 / 201.30 / 0.04 / 8 / 41.682144 / 13-2-2022 / 21:11:51.60 / 100.38 / 32.63 / 53.24
 50.067448 /  19.903488 / 201.30 / 0.07 / 8 / 41.313636 / 13-2-2022 / 21:11:51.80 / 100.38 / 32.63 / 53.24
 50.067448 /  19.903488 / 201.30 / 0.06 / 8 / 38.725092 / 13-2-2022 / 21:11:52.00 / 100.38 / 32.63 / 53.24
 50.067448 /  19.903488 / 201.30 / 0.04 / 8 / 41.682144 / 13-2-2022 / 21:11:52.80 / 100.38 / 32.63 / 54.24
 50.067448 /  19.903488 / 201.30 / 0.06 / 8 / 41.313636 / 13-2-2022 / 21:11:53.00 / 100.38 / 32.63 / 54.24
 50.067448 /  19.903488 / 201.30 / 0.06 / 8 / 40.945128 / 13-2-2022 / 21:11:53.20 / 100.38 / 32.63 / 54.24
 50.067448 /  19.903488 / 201.30 / 0.09 / 8 / 41.313636 / 13-2-2022 / 21:11:53.40 / 100.38 / 32.63 / 54.24
 50.067448 /  19.903488 / 201.30 / 0.04 / 8 / 41.313636 / 13-2-2022 / 21:11:53.80 / 100.31 / 32.63 / 56.86
 50.067448 /  19.903488 / 201.30 / 0.02 / 9 / 42.055146 / 13-2-2022 / 21:11:54.40 / 100.31 / 32.63 / 56.86
 50.067448 /  19.903488 / 201.30 / 0.04 / 9 / 42.055146 / 13-2-2022 / 21:11:54.80 / 100.31 / 32.63 / 57.92
 50.067448 /  19.903488 / 201.30 / 0.06 / 9 / 42.055146 / 13-2-2022 / 21:11:55.00 / 100.31 / 32.63 / 57.92
 50.067448 /  19.903488 / 201.30 / 0.13 / 9 / 41.682144 / 13-2-2022 / 21:11:55.20 / 100.31 / 32.63 / 57.92
 50.067448 /  19.903488 / 201.30 / 0.67 / 9 / 42.055146 / 13-2-2022 / 21:11:55.40 / 100.31 / 32.63 / 57.92
 50.067448 /  19.903481 / 201.30 / 5.04 / 9 / 41.313636 / 13-2-2022 / 21:11:56.20 / 100.25 / 32.69 / 60.59
 50.067448 /  19.903475 / 201.30 / 5.67 / 9 / 41.682144 / 13-2-2022 / 21:11:56.40 / 100.25 / 32.69 / 60.59
 50.067448 /  19.903471 / 201.30 / 6.00 / 9 / 42.055146 / 13-2-2022 / 21:11:56.60 / 100.25 / 32.69 / 60.59
 50.067448 /  19.903469 / 201.30 / 6.65 / 9 / 41.682144 / 13-2-2022 / 21:11:56.80 / 100.25 / 32.69 / 60.59
 50.067448 /  19.903463 / 201.40 / 6.65 / 9 / 41.313636 / 13-2-2022 / 21:11:57.00 / 100.25 / 32.63 / 61.69
 50.067448 /  19.903442 / 201.40 / 8.48 / 9 / 43.165164 / 13-2-2022 / 21:11:57.80 / 100.25 / 32.63 / 61.69
 50.067451 /  19.903439 / 201.50 / 8.48 / 9 / 42.792162 / 13-2-2022 / 21:11:58.00 / 100.19 / 32.69 / 64.41
 50.067451 /  19.903431 / 201.50 / 8.98 / 9 / 42.055146 / 13-2-2022 / 21:11:58.20 / 100.19 / 32.69 / 64.41
 50.067451 /  19.903427 / 201.40 / 8.02 / 9 / 42.055146 / 13-2-2022 / 21:11:58.40 / 100.19 / 32.69 / 64.41
 50.067451 /  19.903419 / 201.50 / 8.48 / 9 / 42.792162 / 13-2-2022 / 21:11:58.60 / 100.19 / 32.69 / 64.41
 50.067455 /  19.903395 / 201.50 / 9.85 / 9 / 43.165164 / 13-2-2022 / 21:11:59.40 / 100.13 / 32.69 / 66.92
 50.067455 /  19.903389 / 201.50 /  10.93 / 9 / 43.165164 / 13-2-2022 / 21:11:59.60 / 100.13 / 32.69 / 66.92
 50.067459 /  19.903378 / 201.50 /  12.22 / 9 / 43.165164 / 13-2-2022 / 21:11:59.80 / 100.13 / 32.69 / 66.92
 50.067459 /  19.903370 / 201.60 /  12.56 / 9 / 43.533672 / 13-2-2022 / 21:12:00.00 / 100.13 / 32.69 / 66.92
 50.067463 /  19.903362 / 201.60 /  13.48 / 9 / 43.165164 / 13-2-2022 / 21:12:00.20 / 100.13 / 32.69 / 66.92
 50.067471 /  19.903322 / 201.80 /  16.71 / 9 / 42.792162 / 13-2-2022 / 21:12:01.00 / 100.13 / 32.69 / 68.13
 50.067474 /  19.903311 / 201.90 /  17.59 / 9 / 42.423654 / 13-2-2022 / 21:12:01.20 / 100.13 / 32.69 / 68.13
 50.067478 /  19.903297 / 202.00 /  17.46 / 9 / 42.423654 / 13-2-2022 / 21:12:01.40 / 100.13 / 32.69 / 68.13
 50.067486 /  19.903286 / 202.00 /  17.87 / 9 / 42.792162 / 13-2-2022 / 21:12:01.60 / 100.13 / 32.69 / 68.13
 50.067490 /  19.903275 / 202.00 /  17.87 / 9 / 42.423654 / 13-2-2022 / 21:12:01.80 / 100.06 / 32.69 / 70.94
 50.067509 /  19.903244 / 202.00 /  17.87 / 9 / 44.270688 / 13-2-2022 / 21:12:02.40 / 100.06 / 32.69 / 70.94
 50.067520 /  19.903233 / 202.00 /  19.83 / 9 / 44.64369 / 13-2-2022 / 21:12:02.60 / 100.06 / 32.69 / 70.94
 50.067535 /  19.903231 / 202.10 /  20.95 / 9 / 43.90218 / 13-2-2022 / 21:12:03.00 / 100.00 / 32.69 / 73.55
 50.067543 /  19.903225 / 202.20 /  21.82 / 9 / 43.90218 / 13-2-2022 / 21:12:03.20 / 100.00 / 32.69 / 73.55
 50.067554 /  19.903219 / 202.30 /  21.89 / 9 / 43.90218 / 13-2-2022 / 21:12:03.40 / 100.00 / 32.69 / 73.55
 50.067596 /  19.903208 / 202.20 /  21.84 / 9 / 43.533672 / 13-2-2022 / 21:12:04.20 / 100.00 / 32.69 / 74.85
 50.067604 /  19.903206 / 202.20 /  21.52 / 9 / 43.90218 / 13-2-2022 / 21:12:04.40 / 100.00 / 32.69 / 74.85
 50.067616 /  19.903206 / 202.20 /  21.56 / 9 / 44.270688 / 13-2-2022 / 21:12:04.60 / 100.00 / 32.69 / 74.85
 50.067623 /  19.903208 / 202.20 /  22.32 / 9 / 43.533672 / 13-2-2022 / 21:12:04.80 / 100.00 / 32.69 / 74.85
 50.067635 /  19.903212 / 202.20 /  22.32 / 9 / 43.165164 / 13-2-2022 / 21:12:05.00 / 99.94 / 32.69 / 77.76
 50.067677 /  19.903231 / 202.20 /  25.15 / 9 / 44.64369 / 13-2-2022 / 21:12:05.80 / 99.94 / 32.69 / 77.76
 50.067692 /  19.903233 / 202.50 /  25.15 / 9 / 44.270688 / 13-2-2022 / 21:12:06.00 / 99.88 / 32.69 / 80.47
 50.067703 /  19.903236 / 202.50 /  25.63 / 9 / 45.012198 / 13-2-2022 / 21:12:06.20 / 99.88 / 32.69 / 80.47
 50.067715 /  19.903240 / 202.60 /  26.35 / 9 / 45.012198 / 13-2-2022 / 21:12:06.40 / 99.88 / 32.69 / 80.47
 50.067726 /  19.903244 / 202.60 /  27.17 / 9 / 45.380706 / 13-2-2022 / 21:12:06.60 / 99.88 / 32.69 / 80.47
 50.067780 /  19.903250 / 202.60 /  29.00 / 9 / 45.380706 / 13-2-2022 / 21:12:07.40 / 99.88 / 32.69 / 81.86
 50.067791 /  19.903252 / 202.60 /  29.32 / 9 / 45.380706 / 13-2-2022 / 21:12:07.60 / 99.88 / 32.69 / 81.86
 50.067806 /  19.903254 / 202.60 /  30.02 / 9 / 45.380706 / 13-2-2022 / 21:12:07.80 / 99.88 / 32.69 / 81.86
 50.067822 /  19.903255 / 202.60 /  30.32 / 9 / 45.753708 / 13-2-2022 / 21:12:08.00 / 99.88 / 32.69 / 81.86
 50.067837 /  19.903255 / 202.60 /  30.67 / 9 / 44.270688 / 13-2-2022 / 21:12:08.20 / 99.81 / 32.75 / 84.87
 50.067898 /  19.903259 / 202.60 /  34.56 / 9 / 43.165164 / 13-2-2022 / 21:12:09.00 / 99.81 / 32.75 / 84.87
 50.067917 /  19.903259 / 202.60 /  35.69 / 9 / 42.055146 / 13-2-2022 / 21:12:09.20 / 99.81 / 32.75 / 86.31
 50.067932 /  19.903259 / 202.60 /  36.80 / 9 / 42.423654 / 13-2-2022 / 21:12:09.40 / 99.81 / 32.75 / 86.31
 50.067951 /  19.903259 / 202.60 /  37.85 / 9 / 41.682144 / 13-2-2022 / 21:12:09.60 / 99.81 / 32.75 / 86.31
 50.067966 /  19.903261 / 202.60 /  38.50 / 9 / 42.055146 / 13-2-2022 / 21:12:09.80 / 99.81 / 32.75 / 86.31
 50.068043 /  19.903269 / 202.60 /  39.02 / 9 / 40.203618 / 13-2-2022 / 21:12:10.60 / 99.75 / 32.75 / 89.37
 50.068062 /  19.903271 / 202.50 /  39.52 / 9 / 41.682144 / 13-2-2022 / 21:12:10.80 / 99.75 / 32.75 / 89.37
 50.068081 /  19.903275 / 202.50 /  39.65 / 9 / 41.313636 / 13-2-2022 / 21:12:11.00 / 99.75 / 32.75 / 89.37
 50.068100 /  19.903280 / 202.50 /  39.69 / 9 / 41.682144 / 13-2-2022 / 21:12:11.20 / 99.75 / 32.75 / 89.37
 50.068119 /  19.903286 / 202.50 /  40.15 / 9 / 41.682144 / 13-2-2022 / 21:12:11.40 / 99.75 / 32.75 / 89.37
 50.068195 /  19.903315 / 202.50 /  39.82 / 9 / 42.055146 / 13-2-2022 / 21:12:12.20 / 99.75 / 32.75 / 90.86
 50.068218 /  19.903324 / 202.40 /  39.80 / 9 / 42.423654 / 13-2-2022 / 21:12:12.40 / 99.75 / 32.75 / 90.86
 50.068233 /  19.903332 / 202.40 /  39.67 / 9 / 42.055146 / 13-2-2022 / 21:12:12.60 / 99.75 / 32.75 / 90.86
 50.068256 /  19.903337 / 202.40 /  39.32 / 9 / 42.055146 / 13-2-2022 / 21:12:12.80 / 99.75 / 32.75 / 90.86
 50.068272 /  19.903347 / 202.40 /  39.30 / 9 / 42.792162 / 13-2-2022 / 21:12:13.00 / 99.69 / 32.75 / 93.96
 50.068329 /  19.903370 / 202.40 /  38.47 / 9 / 42.792162 / 13-2-2022 / 21:12:13.60 / 99.69 / 32.75 / 93.96
 50.068348 /  19.903378 / 202.40 /  38.48 / 9 / 42.423654 / 13-2-2022 / 21:12:13.80 / 99.69 / 32.75 / 93.96
 50.068367 /  19.903385 / 202.30 /  38.00 / 9 / 42.055146 / 13-2-2022 / 21:12:14.00 / 99.63 / 32.75 / 96.87
 50.068386 /  19.903391 / 202.30 /  37.91 / 9 / 42.423654 / 13-2-2022 / 21:12:14.20 / 99.63 / 32.75 / 96.87
 50.068405 /  19.903399 / 202.30 /  38.02 / 9 / 42.792162 / 13-2-2022 / 21:12:14.40 / 99.63 / 32.75 / 96.87
 50.068478 /  19.903429 / 202.40 /  37.11 / 9 / 43.165164 / 13-2-2022 / 21:12:15.20 / 99.63 / 32.75 / 98.46
 50.068497 /  19.903435 / 202.40 /  37.13 / 9 / 43.165164 / 13-2-2022 / 21:12:15.40 / 99.63 / 32.75 / 98.46
 50.068512 /  19.903442 / 202.40 /  37.06 / 8 / 43.165164 / 13-2-2022 / 21:12:15.60 / 99.63 / 32.75 / 98.46
 50.068531 /  19.903450 / 202.40 /  36.93 / 9 / 43.165164 / 13-2-2022 / 21:12:15.80 / 99.63 / 32.75 / 98.46
 50.068565 /  19.903465 / 202.40 /  36.54 / 9 / 43.90218 / 13-2-2022 / 21:12:16.20 / 99.56 / 32.81 / 101.66
 50.068619 /  19.903490 / 202.40 /  36.13 / 9 / 43.533672 / 13-2-2022 / 21:12:16.80 / 99.56 / 32.81 / 101.66
 50.068653 /  19.903503 / 202.40 /  35.67 / 9 / 43.90218 / 13-2-2022 / 21:12:17.20 / 99.56 / 32.81 / 103.29
 50.068668 /  19.903511 / 202.40 /  35.65 / 8 / 43.90218 / 13-2-2022 / 21:12:17.40 / 99.56 / 32.81 / 103.29
 50.068687 /  19.903519 / 202.40 /  35.58 / 8 / 42.423654 / 13-2-2022 / 21:12:17.60 / 99.56 / 32.81 / 103.29
 50.068707 /  19.903526 / 202.40 /  35.48 / 8 / 44.270688 / 13-2-2022 / 21:12:17.80 / 99.56 / 32.81 / 103.29
 50.068771 /  19.903555 / 202.50 /  34.11 / 9 / 44.64369 / 13-2-2022 / 21:12:18.60 / 99.50 / 32.81 / 106.54
 50.068787 /  19.903563 / 202.40 /  33.76 / 9 / 44.270688 / 13-2-2022 / 21:12:18.80 / 99.50 / 32.81 / 106.54
 50.068806 /  19.903568 / 202.50 /  33.15 / 9 / 44.64369 / 13-2-2022 / 21:12:19.00 / 99.50 / 32.81 / 106.54
 50.068821 /  19.903576 / 202.50 /  33.52 / 9 / 44.64369 / 13-2-2022 / 21:12:19.20 / 99.50 / 32.81 / 106.54
 50.068836 /  19.903580 / 202.50 /  33.52 / 9 / 45.753708 / 13-2-2022 / 21:12:19.40 / 99.44 / 32.81 / 109.59
 50.068901 /  19.903603 / 202.50 /  32.43 / 9 / 45.380706 / 13-2-2022 / 21:12:20.20 / 99.44 / 32.81 / 109.59
 50.068916 /  19.903608 / 202.50 /  32.43 / 9 / 45.753708 / 13-2-2022 / 21:12:20.40 / 99.38 / 32.81 / 112.68
 50.068932 /  19.903612 / 202.50 /  32.30 / 9 / 45.753708 / 13-2-2022 / 21:12:20.60 / 99.38 / 32.81 / 112.68
 50.068947 /  19.903614 / 202.60 /  32.17 / 9 / 45.753708 / 13-2-2022 / 21:12:20.80 / 99.38 / 32.81 / 112.68
 50.068962 /  19.903616 / 202.60 /  32.21 / 9 / 46.122216 / 13-2-2022 / 21:12:21.00 / 99.38 / 32.81 / 112.68
 50.069023 /  19.903633 / 202.60 /  31.11 / 9 / 44.270688 / 13-2-2022 / 21:12:21.80 / 99.38 / 32.81 / 114.47
 50.069038 /  19.903637 / 202.60 /  31.02 / 9 / 44.270688 / 13-2-2022 / 21:12:22.00 / 99.38 / 32.81 / 114.47
 50.069054 /  19.903641 / 202.60 /  30.58 / 9 / 46.490724 / 13-2-2022 / 21:12:22.20 / 99.38 / 32.81 / 114.47
 50.069065 /  19.903648 / 202.60 /  30.65 / 9 / 46.122216 / 13-2-2022 / 21:12:22.40 / 99.38 / 32.81 / 114.47
 50.069080 /  19.903654 / 202.60 /  30.21 / 9 / 46.122216 / 13-2-2022 / 21:12:22.60 / 99.38 / 32.81 / 114.47
 50.069138 /  19.903685 / 202.60 /  30.48 / 9 / 46.490724 / 13-2-2022 / 21:12:23.40 / 99.31 / 32.88 / 117.86
 50.069149 /  19.903694 / 202.60 /  30.41 / 9 / 46.863726 / 13-2-2022 / 21:12:23.60 / 99.31 / 32.88 / 117.86
 50.069160 /  19.903702 / 202.60 /  29.87 / 9 / 45.012198 / 13-2-2022 / 21:12:23.80 / 99.31 / 32.88 / 117.86
 50.069172 /  19.903711 / 202.60 /  29.56 / 9 / 46.863726 / 13-2-2022 / 21:12:24.00 / 99.31 / 32.88 / 117.86
 50.069187 /  19.903719 / 202.70 /  29.56 / 9 / 45.753708 / 13-2-2022 / 21:12:24.20 / 99.25 / 32.81 / 121.05
 50.069241 /  19.903749 / 202.70 /  27.98 / 9 / 43.90218 / 13-2-2022 / 21:12:25.00 / 99.25 / 32.81 / 121.05
 50.069252 /  19.903761 / 202.80 /  27.98 / 9 / 45.380706 / 13-2-2022 / 21:12:25.20 / 99.25 / 32.88 / 122.93
 50.069263 /  19.903772 / 202.80 /  26.76 / 9 / 45.380706 / 13-2-2022 / 21:12:25.40 / 99.25 / 32.88 / 122.93
 50.069275 /  19.903780 / 202.90 /  26.47 / 9 / 45.753708 / 13-2-2022 / 21:12:25.60 / 99.25 / 32.88 / 122.93
 50.069286 /  19.903786 / 202.90 /  25.45 / 9 / 45.380706 / 13-2-2022 / 21:12:25.80 / 99.25 / 32.88 / 122.93
 50.069328 /  19.903807 / 202.90 /  23.91 / 9 / 45.012198 / 13-2-2022 / 21:12:26.60 / 99.19 / 32.88 / 126.42
 50.069344 /  19.903811 / 203.00 /  23.61 / 9 / 44.64369 / 13-2-2022 / 21:12:26.80 / 99.19 / 32.88 / 126.42
 50.069351 /  19.903812 / 203.10 /  23.26 / 8 / 44.64369 / 13-2-2022 / 21:12:27.00 / 99.19 / 32.88 / 126.42
 50.069363 /  19.903812 / 203.10 /  22.95 / 8 / 43.533672 / 13-2-2022 / 21:12:27.20 / 99.19 / 32.88 / 126.42
 50.069370 /  19.903814 / 203.20 /  22.80 / 8 / 44.270688 / 13-2-2022 / 21:12:27.40 / 99.19 / 32.88 / 126.42
 50.069412 /  19.903822 / 203.40 /  21.11 / 8 / 44.64369 / 13-2-2022 / 21:12:28.20 / 99.19 / 32.88 / 128.35
 50.069420 /  19.903826 / 203.40 /  20.74 / 8 / 45.012198 / 13-2-2022 / 21:12:28.40 / 99.19 / 32.88 / 128.35
 50.069431 /  19.903828 / 203.50 /  20.19 / 8 / 45.380706 / 13-2-2022 / 21:12:28.60 / 99.19 / 32.88 / 128.35
 50.069439 /  19.903828 / 203.50 /  19.58 / 8 / 45.380706 / 13-2-2022 / 21:12:28.80 / 99.19 / 32.88 / 128.35
 50.069450 /  19.903830 / 203.60 /  19.58 / 8 / 46.490724 / 13-2-2022 / 21:12:29.00 / 99.06 / 32.88 / 133.25
 50.069489 /  19.903837 / 203.60 /  17.19 / 8 / 46.490724 / 13-2-2022 / 21:12:29.80 / 99.06 / 32.88 / 133.25
 50.069496 /  19.903839 / 203.80 /  17.19 / 8 / 45.753708 / 13-2-2022 / 21:12:30.00 / 99.06 / 32.94 / 135.02
 50.069504 /  19.903839 / 203.80 /  17.08 / 8 / 46.122216 / 13-2-2022 / 21:12:30.20 / 99.06 / 32.94 / 135.02
 50.069515 /  19.903839 / 203.80 /  16.98 / 8 / 46.122216 / 13-2-2022 / 21:12:30.40 / 99.06 / 32.94 / 135.02
 50.069523 /  19.903841 / 203.80 /  16.45 / 8 / 44.270688 / 13-2-2022 / 21:12:30.60 / 99.06 / 32.94 / 135.02
 50.069557 /  19.903849 / 203.80 /  14.96 / 8 / 46.122216 / 13-2-2022 / 21:12:31.40 / 99.06 / 32.88 / 137.30
 50.069565 /  19.903851 / 203.90 /  14.26 / 9 / 45.380706 / 13-2-2022 / 21:12:31.60 / 99.06 / 32.88 / 137.30
 50.069572 /  19.903851 / 203.90 /  13.87 / 9 / 46.490724 / 13-2-2022 / 21:12:31.80 / 99.06 / 32.88 / 137.30
 50.069580 /  19.903851 / 203.90 /  13.83 / 8 / 46.122216 / 13-2-2022 / 21:12:32.00 / 99.06 / 32.88 / 137.30
 50.069592 /  19.903849 / 203.90 /  13.28 / 9 / 49.45227 / 13-2-2022 / 21:12:32.20 / 99.00 / 32.94 / 140.94
 50.069618 /  19.903852 / 204.00 /  11.37 / 9 / 48.71076 / 13-2-2022 / 21:12:33.00 / 99.00 / 32.94 / 140.94
 50.069626 /  19.903852 / 204.00 /  10.50 / 9 / 50.189286 / 13-2-2022 / 21:12:33.20 / 98.94 / 32.94 / 144.37
 50.069633 /  19.903851 / 204.00 /  10.00 / 9 / 50.189286 / 13-2-2022 / 21:12:33.40 / 98.94 / 32.94 / 144.37
 50.069637 /  19.903852 / 204.00 / 9.59 / 9 / 50.189286 / 13-2-2022 / 21:12:33.60 / 98.94 / 32.94 / 144.37
 50.069645 /  19.903849 / 204.10 / 9.00 / 9 / 50.557794 / 13-2-2022 / 21:12:33.80 / 98.94 / 32.94 / 144.37
 50.069660 /  19.903852 / 204.10 / 5.50 / 9 / 49.079268 / 13-2-2022 / 21:12:34.60 / 98.88 / 32.94 / 147.85
 50.069660 /  19.903852 / 204.00 / 4.56 / 9 / 48.71076 / 13-2-2022 / 21:12:34.80 / 98.88 / 32.94 / 147.85
 50.069664 /  19.903852 / 204.00 / 3.89 / 9 / 48.71076 / 13-2-2022 / 21:12:35.00 / 98.88 / 32.94 / 147.85
 50.069668 /  19.903847 / 204.10 / 2.43 / 9 / 49.820778 / 13-2-2022 / 21:12:35.20 / 98.88 / 32.94 / 147.85
 50.069672 /  19.903839 / 204.10 / 1.80 / 9 / 48.342252 / 13-2-2022 / 21:12:35.40 / 98.88 / 32.94 / 147.85
 50.069675 /  19.903830 / 204.10 / 0.20 / 9 / 48.342252 / 13-2-2022 / 21:12:36.20 / 98.88 / 32.94 / 150.02
 50.069675 /  19.903828 / 204.10 / 0.15 / 9 / 46.490724 / 13-2-2022 / 21:12:36.40 / 98.88 / 32.94 / 150.02
 50.069675 /  19.903828 / 204.10 / 0.09 / 9 / 48.342252 / 13-2-2022 / 21:12:36.60 / 98.88 / 32.94 / 150.02
 50.069679 /  19.903828 / 204.10 / 0.09 / 9 / 47.600742 / 13-2-2022 / 21:12:36.80 / 98.88 / 32.94 / 150.02
 50.069679 /  19.903828 / 204.10 / 0.09 / 9 / 47.96925 / 13-2-2022 / 21:12:37.00 / 98.81 / 32.94 / 153.80
 50.069679 /  19.903835 / 204.10 / 0.07 / 9 / 48.71076 / 13-2-2022 / 21:12:37.80 / 98.81 / 32.94 / 153.80
 50.069679 /  19.903839 / 204.00 / 0.07 / 9 / 46.490724 / 13-2-2022 / 21:12:38.00 / 98.75 / 33.00 / 157.38
 50.069679 /  19.903839 / 204.00 / 0.06 / 9 / 46.490724 / 13-2-2022 / 21:12:38.20 / 98.75 / 33.00 / 157.38
 50.069679 /  19.903841 / 204.00 / 0.06 / 9 / 44.64369 / 13-2-2022 / 21:12:38.40 / 98.75 / 33.00 / 157.38
 50.069679 /  19.903841 / 203.90 / 0.04 / 9 / 46.490724 / 13-2-2022 / 21:12:38.60 / 98.75 / 33.00 / 157.38
 50.069679 /  19.903841 / 203.90 / 0.00 / 9 / 45.753708 / 13-2-2022 / 21:12:39.40 / 98.75 / 32.94 / 159.65
 50.069679 /  19.903841 / 203.90 / 0.00 / 9 / 46.122216 / 13-2-2022 / 21:12:39.60 / 98.75 / 32.94 / 159.65
 50.069679 /  19.903841 / 203.90 / 0.00 / 9 / 45.753708 / 13-2-2022 / 21:12:39.80 / 98.75 / 32.94 / 159.65
 50.069679 /  19.903841 / 203.90 / 0.00 / 9 / 44.270688 / 13-2-2022 / 21:12:40.00 / 98.75 / 32.94 / 159.65
 50.069679 /  19.903841 / 203.90 / 0.00 / 9 / 47.96925 / 13-2-2022 / 21:12:40.20 / 98.75 / 32.94 / 159.65
 50.069679 /  19.903841 / 203.90 / 0.00 / 9 / 47.96925 / 13-2-2022 / 21:12:41.00 / 98.69 / 33.00 / 163.53
 50.069679 /  19.903841 / 203.90 / 0.00 / 9 / 49.079268 / 13-2-2022 / 21:12:41.20 / 98.69 / 33.00 / 163.53
 50.069679 /  19.903841 / 203.90 / 0.00 / 9 / 49.079268 / 13-2-2022 / 21:12:41.40 / 98.69 / 33.00 / 163.53
 50.069679 /  19.903841 / 203.90 / 0.00 / 9 / 49.079268 / 13-2-2022 / 21:12:41.60 / 98.69 / 33.00 / 163.53
 50.069679 /  19.903841 / 203.90 / 0.00 / 9 / 49.079268 / 13-2-2022 / 21:12:41.80 / 98.63 / 33.00 / 167.20
 50.069679 /  19.903841 / 203.90 / 0.00 / 9 / 45.753708 / 13-2-2022 / 21:12:42.60 / 98.63 / 33.00 / 167.20
 50.069679 /  19.903841 / 203.90 / 0.00 / 9 / 45.753708 / 13-2-2022 / 21:12:42.80 / 98.63 / 33.00 / 169.57
 50.069679 /  19.903841 / 203.90 / 0.00 / 9 / 44.64369 / 13-2-2022 / 21:12:43.00 / 98.63 / 33.00 / 169.57
 50.069679 /  19.903841 / 203.90 / 0.00 / 9 / 44.64369 / 13-2-2022 / 21:12:43.20 / 98.63 / 33.00 / 169.57
 50.069679 /  19.903841 / 203.90 / 0.00 / 9 / 43.90218 / 13-2-2022 / 21:12:43.40 / 98.63 / 33.00 / 169.57
 50.069679 /  19.903841 / 203.90 / 0.00 / 9 / 47.96925 / 13-2-2022 / 21:12:44.20 / 98.56 / 33.00 / 173.54
 50.069679 /  19.903841 / 203.90 / 0.00 / 9 / 47.96925 / 13-2-2022 / 21:12:44.40 / 98.56 / 33.00 / 173.54
 50.069679 /  19.903841 / 203.90 / 0.00 / 9 / 47.96925 / 13-2-2022 / 21:12:44.60 / 98.56 / 33.00 / 173.54
 50.069679 /  19.903841 / 203.90 / 0.00 / 9 / 47.96925 / 13-2-2022 / 21:12:44.80 / 98.56 / 33.00 / 173.54
 50.069679 /  19.903841 / 203.90 / 0.00 / 9 / 48.342252 / 13-2-2022 / 21:12:45.00 / 98.56 / 33.00 / 175.95
 50.069679 /  19.903841 / 203.90 / 0.00 / 9 / 47.96925 / 13-2-2022 / 21:12:45.80 / 98.56 / 33.00 / 175.95
 50.069679 /  19.903841 / 203.90 / 0.00 / 9 / 46.490724 / 13-2-2022 / 21:12:46.00 / 98.56 / 33.06 / 178.61
 50.069679 /  19.903841 / 203.90 / 0.00 / 9 / 45.012198 / 13-2-2022 / 21:12:46.20 / 98.56 / 33.06 / 178.61
 50.069679 /  19.903841 / 203.90 / 0.00 / 9 / 46.863726 / 13-2-2022 / 21:12:46.40 / 98.56 / 33.06 / 178.61
 50.069679 /  19.903841 / 203.90 / 0.00 / 9 / 46.863726 / 13-2-2022 / 21:12:46.60 / 98.56 / 33.06 / 178.61
 50.069679 /  19.903841 / 203.90 / 0.00 / 9 / 44.64369 / 13-2-2022 / 21:12:47.40 / 98.50 / 33.06 / 182.64
 50.069679 /  19.903841 / 203.90 / 0.00 / 9 / 44.270688 / 13-2-2022 / 21:12:47.60 / 98.50 / 33.06 / 182.64
 50.069679 /  19.903841 / 203.90 / 0.00 / 9 / 44.64369 / 13-2-2022 / 21:12:47.80 / 98.50 / 33.06 / 182.64
 50.069679 /  19.903841 / 203.90 / 0.00 / 9 / 46.490724 / 13-2-2022 / 21:12:48.00 / 98.50 / 33.06 / 182.64
 50.069679 /  19.903841 / 203.90 / 0.00 / 9 / 46.122216 / 13-2-2022 / 21:12:48.20 / 98.44 / 33.06 / 186.46
 50.069679 /  19.903841 / 203.90 / 0.00 / 9 / 48.342252 / 13-2-2022 / 21:12:49.00 / 98.44 / 33.06 / 186.46
 50.069679 /  19.903841 / 203.90 / 0.00 / 9 / 48.342252 / 13-2-2022 / 21:12:49.20 / 98.44 / 33.06 / 188.97
 50.069679 /  19.903841 / 203.90 / 0.00 / 9 / 48.342252 / 13-2-2022 / 21:12:49.40 / 98.44 / 33.06 / 188.97
 50.069679 /  19.903841 / 203.90 / 0.00 / 9 / 48.71076 / 13-2-2022 / 21:12:49.60 / 98.44 / 33.06 / 188.97
 50.069679 /  19.903841 / 203.90 / 0.00 / 9 / 48.342252 / 13-2-2022 / 21:12:49.80 / 98.44 / 33.06 / 188.97
 50.069679 /  19.903841 / 203.90 / 0.00 / 9 / 46.122216 / 13-2-2022 / 21:12:50.60 / 98.38 / 33.06 / 193.09
 50.069679 /  19.903841 / 203.90 / 0.00 / 9 / 45.753708 / 13-2-2022 / 21:12:50.80 / 98.38 / 33.06 / 193.09
 50.069679 /  19.903841 / 203.90 / 0.00 / 9 / 47.96925 / 13-2-2022 / 21:12:51.00 / 98.38 / 33.06 / 193.09
 50.069679 /  19.903841 / 203.90 / 0.00 / 9 / 46.490724 / 13-2-2022 / 21:12:51.20 / 98.38 / 33.06 / 193.09
 50.069679 /  19.903841 / 203.90 / 0.00 / 9 / 46.122216 / 13-2-2022 / 21:12:51.60 / 98.31 / 33.06 / 197.01
 50.069679 /  19.903841 / 203.90 / 0.00 / 9 / 46.122216 / 13-2-2022 / 21:12:52.20 / 98.31 / 33.06 / 197.01
 50.069679 /  19.903841 / 203.90 / 0.00 / 9 / 46.863726 / 13-2-2022 / 21:12:52.60 / 98.31 / 33.13 / 199.61
 50.069679 /  19.903841 / 203.90 / 0.00 / 9 / 47.600742 / 13-2-2022 / 21:12:52.80 / 98.31 / 33.13 / 199.61
 50.069679 /  19.903841 / 203.90 / 0.00 / 9 / 46.863726 / 13-2-2022 / 21:12:53.00 / 98.31 / 33.13 / 199.61
 50.069679 /  19.903841 / 203.90 / 0.00 / 9 / 47.232234 / 13-2-2022 / 21:12:53.20 / 98.31 / 33.13 / 199.61
 50.069679 /  19.903841 / 203.90 / 0.00 / 9 / 46.490724 / 13-2-2022 / 21:12:54.00 / 98.25 / 33.13 / 203.83
 50.069679 /  19.903841 / 203.90 / 0.00 / 9 / 47.232234 / 13-2-2022 / 21:12:54.20 / 98.25 / 33.13 / 203.83
 50.069679 /  19.903841 / 203.90 / 0.00 / 9 / 44.270688 / 13-2-2022 / 21:12:54.40 / 98.25 / 33.13 / 203.83
 50.069679 /  19.903841 / 203.90 / 0.00 / 8 / 46.863726 / 13-2-2022 / 21:12:54.60 / 98.25 / 33.13 / 203.83
 50.069679 /  19.903841 / 203.90 / 0.00 / 8 / 46.863726 / 13-2-2022 / 21:12:54.80 / 98.25 / 33.13 / 206.48
 50.069679 /  19.903841 / 203.90 / 0.00 / 8 / 46.863726 / 13-2-2022 / 21:12:55.60 / 98.25 / 33.13 / 206.48
 50.069679 /  19.903841 / 203.90 / 0.00 / 7 / 47.232234 / 13-2-2022 / 21:12:55.60 / 98.19 / 33.13 / 210.75
 50.069679 /  19.903841 / 203.90 / 0.00 / 7 / 46.490724 / 13-2-2022 / 21:12:56.00 / 98.19 / 33.13 / 210.75
 50.069679 /  19.903841 / 203.90 / 0.00 / 7 / 46.490724 / 13-2-2022 / 21:12:56.20 / 98.19 / 33.13 / 210.75
 50.069679 /  19.903841 / 203.90 / 0.00 / 8 / 47.600742 / 13-2-2022 / 21:12:56.40 / 98.19 / 33.13 / 210.75
 50.069679 /  19.903841 / 203.90 / 0.00 / 8 / 46.490724 / 13-2-2022 / 21:12:57.20 / 98.19 / 33.13 / 213.45
 50.069679 /  19.903841 / 203.90 / 0.00 / 8 / 46.863726 / 13-2-2022 / 21:12:57.40 / 98.19 / 33.13 / 213.45
 50.069679 /  19.903841 / 203.90 / 0.00 / 7 / 46.863726 / 13-2-2022 / 21:12:57.60 / 98.19 / 33.13 / 213.45
 50.069679 /  19.903841 / 203.90 / 0.00 / 7 / 46.490724 / 13-2-2022 / 21:12:57.80 / 98.19 / 33.13 / 213.45
 50.069679 /  19.903841 / 203.90 / 0.00 / 7 / 46.863726 / 13-2-2022 / 21:12:58.20 / 98.13 / 33.13 / 217.76
 50.069679 /  19.903841 / 203.90 / 0.00 / 7 / 47.232234 / 13-2-2022 / 21:12:58.80 / 98.13 / 33.13 / 217.76
 50.069679 /  19.903841 / 203.90 / 0.00 / 8 / 47.600742 / 13-2-2022 / 21:12:59.20 / 98.06 / 33.19 / 221.87
 50.069679 /  19.903841 / 203.90 / 0.00 / 7 / 47.96925 / 13-2-2022 / 21:12:59.40 / 98.06 / 33.19 / 221.87
 50.069679 /  19.903841 / 203.90 / 0.00 / 8 / 47.232234 / 13-2-2022 / 21:12:59.60 / 98.06 / 33.19 / 221.87
 50.069679 /  19.903841 / 203.90 / 0.00 / 8 / 47.600742 / 13-2-2022 / 21:12:59.80 / 98.06 / 33.19 / 221.87
 50.069679 /  19.903841 / 203.90 / 0.00 / 7 / 47.96925 / 13-2-2022 / 21:13:00.60 / 98.06 / 33.19 / 224.67
 50.069679 /  19.903841 / 203.90 / 0.00 / 7 / 47.96925 / 13-2-2022 / 21:13:00.80 / 98.06 / 33.19 / 224.67
 50.069679 /  19.903841 / 203.90 / 0.00 / 8 / 45.753708 / 13-2-2022 / 21:13:01.00 / 98.06 / 33.19 / 224.67
 50.069679 /  19.903841 / 203.90 / 0.00 / 8 / 45.753708 / 13-2-2022 / 21:13:01.20 / 98.06 / 33.19 / 224.67
 50.069679 /  19.903841 / 203.90 / 0.00 / 8 / 45.753708 / 13-2-2022 / 21:13:01.40 / 98.00 / 33.19 / 229.08
 50.069679 /  19.903841 / 203.90 / 0.00 / 8 / 45.753708 / 13-2-2022 / 21:13:02.20 / 98.00 / 33.19 / 229.08
 50.069679 /  19.903841 / 203.90 / 0.00 / 8 / 45.380706 / 13-2-2022 / 21:13:02.40 / 98.00 / 33.19 / 231.93
 50.069679 /  19.903841 / 203.90 / 0.00 / 8 / 45.753708 / 13-2-2022 / 21:13:02.60 / 98.00 / 33.19 / 231.93
 50.069679 /  19.903841 / 203.90 / 0.00 / 8 / 45.753708 / 13-2-2022 / 21:13:02.80 / 98.00 / 33.19 / 231.93
 50.069679 /  19.903841 / 203.90 / 0.00 / 8 / 45.380706 / 13-2-2022 / 21:13:03.00 / 98.00 / 33.19 / 231.93
 50.069679 /  19.903841 / 203.90 / 0.00 / 8 / 45.380706 / 13-2-2022 / 21:13:03.80 / 97.94 / 33.19 / 236.39
 50.069679 /  19.903841 / 203.90 / 0.00 / 8 / 45.012198 / 13-2-2022 / 21:13:04.00 / 97.94 / 33.19 / 236.39
 50.069679 /  19.903841 / 203.90 / 0.00 / 8 / 45.380706 / 13-2-2022 / 21:13:04.20 / 97.94 / 33.19 / 236.39
 50.069679 /  19.903841 / 203.90 / 0.00 / 8 / 45.012198 / 13-2-2022 / 21:13:04.40 / 97.94 / 33.19 / 236.39
 50.069679 /  19.903841 / 203.90 / 0.00 / 8 / 45.012198 / 13-2-2022 / 21:13:04.80 / 97.94 / 33.19 / 239.29
 50.069679 /  19.903841 / 203.90 / 0.00 / 8 / 45.753708 / 13-2-2022 / 21:13:05.40 / 97.94 / 33.19 / 239.29
 50.069679 /  19.903841 / 203.90 / 0.00 / 8 / 45.753708 / 13-2-2022 / 21:13:05.80 / 97.88 / 33.25 / 243.79
 50.069679 /  19.903841 / 203.90 / 0.00 / 8 / 45.753708 / 13-2-2022 / 21:13:06.00 / 97.88 / 33.25 / 243.79
 50.069679 /  19.903841 / 203.90 / 0.00 / 8 / 45.012198 / 13-2-2022 / 21:13:06.20 / 97.88 / 33.25 / 243.79
 50.069679 /  19.903841 / 203.90 / 0.00 / 8 / 45.380706 / 13-2-2022 / 21:13:06.40 / 97.88 / 33.25 / 243.79
 50.069679 /  19.903841 / 203.90 / 0.00 / 8 / 46.863726 / 13-2-2022 / 21:13:07.20 / 97.88 / 33.25 / 246.74
 50.069679 /  19.903841 / 203.90 / 0.00 / 8 / 46.863726 / 13-2-2022 / 21:13:07.40 / 97.88 / 33.25 / 246.74
 50.069679 /  19.903841 / 203.90 / 0.00 / 8 / 46.863726 / 13-2-2022 / 21:13:07.60 / 97.88 / 33.25 / 246.74
 50.069679 /  19.903841 / 203.90 / 0.00 / 8 / 46.490724 / 13-2-2022 / 21:13:07.80 / 97.88 / 33.25 / 246.74
 50.069679 /  19.903841 / 203.90 / 0.00 / 8 / 46.863726 / 13-2-2022 / 21:13:08.00 / 97.81 / 33.25 / 251.29
 50.069679 /  19.903841 / 203.90 / 0.00 / 8 / 48.71076 / 13-2-2022 / 21:13:08.80 / 97.81 / 33.25 / 251.29
 50.069679 /  19.903841 / 203.90 / 0.00 / 8 / 48.71076 / 13-2-2022 / 21:13:09.00 / 97.81 / 33.25 / 254.28
 50.069679 /  19.903841 / 203.90 / 0.00 / 8 / 47.600742 / 13-2-2022 / 21:13:09.20 / 97.81 / 33.25 / 254.28
 50.069679 /  19.903841 / 203.90 / 0.00 / 8 / 47.232234 / 13-2-2022 / 21:13:09.40 / 97.81 / 33.25 / 254.28
 50.069679 /  19.903841 / 203.90 / 0.00 / 8 / 46.490724 / 13-2-2022 / 21:13:09.60 / 97.81 / 33.25 / 254.28
 50.069679 /  19.903841 / 203.90 / 0.00 / 8 / 48.342252 / 13-2-2022 / 21:13:10.40 / 97.81 / 33.25 / 257.53
 50.069679 /  19.903841 / 203.90 / 0.00 / 8 / 47.96925 / 13-2-2022 / 21:13:10.60 / 97.81 / 33.25 / 257.53
 50.069679 /  19.903841 / 203.90 / 0.00 / 8 / 48.342252 / 13-2-2022 / 21:13:10.80 / 97.81 / 33.25 / 257.53
 50.069679 /  19.903841 / 203.90 / 0.00 / 8 / 47.232234 / 13-2-2022 / 21:13:11.00 / 97.81 / 33.25 / 257.53
 50.069679 /  19.903841 / 203.90 / 0.00 / 8 / 48.71076 / 13-2-2022 / 21:13:11.20 / 97.75 / 33.31 / 262.13
 50.069679 /  19.903841 / 203.90 / 0.00 / 8 / 49.45227 / 13-2-2022 / 21:13:12.00 / 97.75 / 33.31 / 262.13
 50.069679 /  19.903841 / 203.90 / 0.00 / 8 / 47.96925 / 13-2-2022 / 21:13:12.20 / 97.75 / 33.31 / 265.17
 50.069679 /  19.903841 / 203.90 / 0.00 / 8 / 47.600742 / 13-2-2022 / 21:13:12.40 / 97.75 / 33.31 / 265.17
 50.069679 /  19.903841 / 203.90 / 0.00 / 8 / 47.600742 / 13-2-2022 / 21:13:12.60 / 97.75 / 33.31 / 265.17
 50.069679 /  19.903841 / 203.90 / 0.00 / 8 / 47.600742 / 13-2-2022 / 21:13:12.80 / 97.75 / 33.31 / 265.17
 50.069679 /  19.903841 / 203.90 / 0.00 / 8 / 47.232234 / 13-2-2022 / 21:13:13.60 / 97.69 / 33.31 / 269.82
 50.069679 /  19.903841 / 203.90 / 0.00 / 8 / 47.600742 / 13-2-2022 / 21:13:13.80 / 97.69 / 33.31 / 269.82
 50.069679 /  19.903841 / 203.90 / 0.00 / 8 / 47.232234 / 13-2-2022 / 21:13:14.00 / 97.69 / 33.31 / 269.82
 50.069679 /  19.903841 / 203.90 / 0.00 / 8 / 46.863726 / 13-2-2022 / 21:13:14.20 / 97.69 / 33.31 / 269.82
 50.069683 /  19.903843 / 203.90 / 4.41 / 8 / 46.863726 / 13-2-2022 / 21:13:14.40 / 97.69 / 33.31 / 272.91
 50.069695 /  19.903845 / 203.80 / 9.72 / 8 / 45.753708 / 13-2-2022 / 21:13:15.20 / 97.69 / 33.31 / 272.91
 50.069698 /  19.903847 / 203.70 / 9.72 / 8 / 46.490724 / 13-2-2022 / 21:13:15.40 / 97.63 / 33.31 / 277.61
 50.069702 /  19.903849 / 203.70 /  12.13 / 8 / 46.490724 / 13-2-2022 / 21:13:15.60 / 97.63 / 33.31 / 277.61
 50.069710 /  19.903851 / 203.70 /  12.69 / 8 / 46.122216 / 13-2-2022 / 21:13:15.80 / 97.63 / 33.31 / 277.61
 50.069717 /  19.903852 / 203.70 /  12.83 / 8 / 47.232234 / 13-2-2022 / 21:13:16.00 / 97.63 / 33.31 / 277.61
 50.069744 /  19.903866 / 203.70 /  16.85 / 8 / 47.232234 / 13-2-2022 / 21:13:16.80 / 97.63 / 33.31 / 280.75
 50.069752 /  19.903870 / 203.60 /  17.80 / 8 / 47.232234 / 13-2-2022 / 21:13:17.00 / 97.63 / 33.31 / 280.75
 50.069763 /  19.903877 / 203.50 /  18.98 / 8 / 46.490724 / 13-2-2022 / 21:13:17.20 / 97.63 / 33.31 / 280.75
 50.069771 /  19.903879 / 203.50 /  19.71 / 8 / 46.490724 / 13-2-2022 / 21:13:17.40 / 97.63 / 33.31 / 280.75
 50.069782 /  19.903885 / 203.50 /  20.80 / 8 / 45.012198 / 13-2-2022 / 21:13:17.60 / 97.63 / 33.31 / 280.75
 50.069820 /  19.903906 / 203.50 /  20.09 / 8 / 47.232234 / 13-2-2022 / 21:13:18.40 / 97.63 / 33.31 / 284.14
 50.069832 /  19.903912 / 203.50 /  19.96 / 8 / 47.232234 / 13-2-2022 / 21:13:18.60 / 97.63 / 33.31 / 284.14
 50.069839 /  19.903917 / 203.50 /  19.85 / 8 / 47.232234 / 13-2-2022 / 21:13:18.80 / 97.63 / 33.31 / 284.14
 50.069847 /  19.903923 / 203.50 /  19.95 / 8 / 47.600742 / 13-2-2022 / 21:13:19.00 / 97.63 / 33.31 / 284.14
 50.069859 /  19.903929 / 203.50 /  19.95 / 8 / 47.96925 / 13-2-2022 / 21:13:19.20 / 97.56 / 33.38 / 288.89
 50.069901 /  19.903946 / 203.50 /  22.87 / 8 / 47.96925 / 13-2-2022 / 21:13:20.00 / 97.56 / 33.38 / 288.89
 50.069908 /  19.903952 / 203.60 /  22.87 / 8 / 45.380706 / 13-2-2022 / 21:13:20.20 / 97.56 / 33.38 / 292.08
 50.069923 /  19.903957 / 203.60 /  24.35 / 8 / 45.380706 / 13-2-2022 / 21:13:20.40 / 97.56 / 33.38 / 292.08
 50.069935 /  19.903959 / 203.60 /  24.76 / 8 / 43.165164 / 13-2-2022 / 21:13:20.60 / 97.56 / 33.38 / 292.08
 50.069946 /  19.903965 / 203.60 /  26.00 / 8 / 45.380706 / 13-2-2022 / 21:13:20.80 / 97.56 / 33.38 / 292.08
 50.070000 /  19.903976 / 203.60 /  25.24 / 8 / 46.490724 / 13-2-2022 / 21:13:21.60 / 97.50 / 33.38 / 296.87
 50.070011 /  19.903976 / 203.60 /  25.63 / 8 / 46.490724 / 13-2-2022 / 21:13:21.80 / 97.50 / 33.38 / 296.87
 50.070026 /  19.903975 / 203.60 /  25.97 / 8 / 45.753708 / 13-2-2022 / 21:13:22.00 / 97.50 / 33.38 / 296.87
 50.070038 /  19.903973 / 203.60 /  25.09 / 8 / 46.490724 / 13-2-2022 / 21:13:22.20 / 97.50 / 33.38 / 296.87
 50.070049 /  19.903967 / 203.60 /  25.00 / 8 / 47.232234 / 13-2-2022 / 21:13:22.40 / 97.50 / 33.38 / 296.87
 50.070091 /  19.903933 / 203.60 /  24.35 / 8 / 46.490724 / 13-2-2022 / 21:13:23.20 / 97.44 / 33.38 / 301.47
 50.070103 /  19.903919 / 203.70 /  24.69 / 8 / 46.490724 / 13-2-2022 / 21:13:23.40 / 97.44 / 33.38 / 301.47
 50.070110 /  19.903906 / 203.70 /  24.37 / 8 / 46.490724 / 13-2-2022 / 21:13:23.60 / 97.44 / 33.38 / 301.47
 50.070118 /  19.903893 / 203.70 /  25.37 / 8 / 46.122216 / 13-2-2022 / 21:13:23.80 / 97.44 / 33.38 / 301.47
 50.070126 /  19.903879 / 203.70 /  25.37 / 8 / 47.600742 / 13-2-2022 / 21:13:24.00 / 97.44 / 33.38 / 304.75
 50.070156 /  19.903803 / 203.70 /  29.30 / 8 / 47.96925 / 13-2-2022 / 21:13:24.80 / 97.44 / 33.38 / 304.75
 50.070164 /  19.903780 / 203.80 /  29.30 / 8 / 47.96925 / 13-2-2022 / 21:13:25.00 / 97.38 / 33.44 / 309.65
 50.070171 /  19.903757 / 203.80 /  30.02 / 8 / 47.600742 / 13-2-2022 / 21:13:25.20 / 97.38 / 33.44 / 309.65
 50.070175 /  19.903732 / 203.90 /  30.89 / 8 / 47.600742 / 13-2-2022 / 21:13:25.40 / 97.38 / 33.44 / 309.65
 50.070183 /  19.903708 / 203.90 /  30.95 / 8 / 47.600742 / 13-2-2022 / 21:13:25.60 / 97.38 / 33.44 / 309.65
 50.070206 /  19.903601 / 203.90 /  34.32 / 8 / 47.232234 / 13-2-2022 / 21:13:26.40 / 97.38 / 33.44 / 312.98
 50.070213 /  19.903572 / 204.00 /  35.48 / 8 / 47.232234 / 13-2-2022 / 21:13:26.60 / 97.38 / 33.44 / 312.98
 50.070217 /  19.903543 / 204.00 /  36.11 / 8 / 46.490724 / 13-2-2022 / 21:13:26.80 / 97.38 / 33.44 / 312.98
 50.070221 /  19.903513 / 204.10 /  36.47 / 8 / 45.753708 / 13-2-2022 / 21:13:27.00 / 97.38 / 33.44 / 312.98
 50.070225 /  19.903484 / 204.10 /  37.23 / 8 / 48.71076 / 13-2-2022 / 21:13:27.20 / 97.38 / 33.44 / 312.98
 50.070244 /  19.903370 / 204.30 /  36.65 / 8 / 48.71076 / 13-2-2022 / 21:13:28.00 / 97.31 / 33.44 / 317.92
 50.070251 /  19.903341 / 204.30 /  36.21 / 8 / 48.342252 / 13-2-2022 / 21:13:28.20 / 97.31 / 33.44 / 317.92
 50.070251 /  19.903313 / 204.40 /  36.19 / 8 / 48.342252 / 13-2-2022 / 21:13:28.40 / 97.31 / 33.44 / 317.92
 50.070255 /  19.903284 / 204.40 /  36.30 / 8 / 48.342252 / 13-2-2022 / 21:13:28.60 / 97.31 / 33.44 / 317.92
 50.070259 /  19.903259 / 204.50 /  36.30 / 8 / 47.96925 / 13-2-2022 / 21:13:28.80 / 97.25 / 33.44 / 322.66
 50.070271 /  19.903141 / 204.50 /  39.60 / 8 / 47.600742 / 13-2-2022 / 21:13:29.60 / 97.25 / 33.44 / 322.66
 50.070271 /  19.903112 / 204.80 /  39.60 / 8 / 48.71076 / 13-2-2022 / 21:13:29.80 / 97.25 / 33.44 / 326.09
 50.070274 /  19.903078 / 204.90 /  42.19 / 8 / 49.45227 / 13-2-2022 / 21:13:30.00 / 97.25 / 33.44 / 326.09
 50.070278 /  19.903048 / 204.90 /  42.67 / 8 / 49.45227 / 13-2-2022 / 21:13:30.20 / 97.25 / 33.44 / 326.09
 50.070278 /  19.903013 / 205.00 /  44.00 / 8 / 49.45227 / 13-2-2022 / 21:13:30.40 / 97.25 / 33.44 / 326.09
 50.070293 /  19.902876 / 205.00 /  46.13 / 8 / 50.189286 / 13-2-2022 / 21:13:31.20 / 97.25 / 33.44 / 329.77
 50.070293 /  19.902842 / 205.00 /  46.26 / 8 / 50.930796 / 13-2-2022 / 21:13:31.40 / 97.25 / 33.44 / 329.77
 50.070297 /  19.902807 / 205.00 /  46.21 / 8 / 50.189286 / 13-2-2022 / 21:13:31.60 / 97.25 / 33.44 / 329.77
 50.070301 /  19.902771 / 205.10 /  45.86 / 7 / 49.45227 / 13-2-2022 / 21:13:31.80 / 97.25 / 33.44 / 329.77
 50.070305 /  19.902737 / 205.10 /  45.87 / 8 / 50.189286 / 13-2-2022 / 21:13:32.00 / 97.25 / 33.44 / 329.77
 50.070320 /  19.902597 / 205.30 /  45.32 / 8 / 50.557794 / 13-2-2022 / 21:13:32.80 / 97.19 / 33.44 / 334.81
 50.070324 /  19.902565 / 205.40 /  45.45 / 8 / 51.299304 / 13-2-2022 / 21:13:33.00 / 97.19 / 33.44 / 334.81
 50.070332 /  19.902531 / 205.40 /  45.06 / 8 / 52.409322 / 13-2-2022 / 21:13:33.20 / 97.19 / 33.44 / 334.81
 50.070335 /  19.902496 / 205.50 /  45.43 / 8 / 51.667812 / 13-2-2022 / 21:13:33.40 / 97.19 / 33.44 / 334.81
 50.070339 /  19.902464 / 205.50 /  45.43 / 8 / 50.930796 / 13-2-2022 / 21:13:33.60 / 97.13 / 33.50 / 339.64
 50.070358 /  19.902321 / 205.50 /  48.06 / 8 / 47.96925 / 13-2-2022 / 21:13:34.40 / 97.13 / 33.50 / 339.64
 50.070362 /  19.902285 / 205.30 /  48.06 / 8 / 47.96925 / 13-2-2022 / 21:13:34.60 / 97.06 / 33.50 / 344.53
 50.070370 /  19.902246 / 205.40 /  48.50 / 8 / 47.96925 / 13-2-2022 / 21:13:34.80 / 97.06 / 33.50 / 344.53
 50.070374 /  19.902210 / 205.40 /  49.69 / 8 / 46.863726 / 13-2-2022 / 21:13:35.00 / 97.06 / 33.50 / 344.53
 50.070377 /  19.902174 / 205.30 /  49.41 / 8 / 46.863726 / 13-2-2022 / 21:13:35.20 / 97.06 / 33.50 / 344.53
 50.070404 /  19.902020 / 205.30 /  52.32 / 8 / 46.490724 / 13-2-2022 / 21:13:36.00 / 97.06 / 33.56 / 348.10
 50.070408 /  19.901981 / 205.40 /  52.41 / 8 / 47.600742 / 13-2-2022 / 21:13:36.20 / 97.06 / 33.56 / 348.10
 50.070415 /  19.901941 / 205.50 /  52.76 / 8 / 47.600742 / 13-2-2022 / 21:13:36.40 / 97.06 / 33.56 / 348.10
 50.070419 /  19.901901 / 205.50 /  52.82 / 8 / 47.600742 / 13-2-2022 / 21:13:36.60 / 97.06 / 33.56 / 348.10
 50.070427 /  19.901861 / 205.50 /  52.86 / 8 / 46.863726 / 13-2-2022 / 21:13:36.80 / 97.06 / 33.56 / 348.10
 50.070450 /  19.901699 / 205.40 /  53.49 / 8 / 47.96925 / 13-2-2022 / 21:13:37.60 / 97.06 / 33.56 / 351.93
 50.070457 /  19.901661 / 205.40 /  53.49 / 8 / 48.342252 / 13-2-2022 / 21:13:37.80 / 97.06 / 33.56 / 351.93
 50.070465 /  19.901621 / 205.40 /  53.82 / 8 / 48.342252 / 13-2-2022 / 21:13:38.00 / 97.06 / 33.56 / 351.93
 50.070473 /  19.901579 / 205.40 /  53.45 / 8 / 48.342252 / 13-2-2022 / 21:13:38.20 / 97.06 / 33.56 / 351.93
 50.070477 /  19.901539 / 205.50 /  53.45 / 8 / 47.96925 / 13-2-2022 / 21:13:38.40 / 97.00 / 33.50 / 357.11
 50.070496 /  19.901419 / 205.40 /  53.45 / 8 / 48.342252 / 13-2-2022 / 21:13:39.00 / 97.00 / 33.50 / 357.11
 50.070503 /  19.901379 / 205.40 /  53.10 / 8 / 47.96925 / 13-2-2022 / 21:13:39.20 / 97.00 / 33.50 / 357.11
 50.070515 /  19.901299 / 205.50 /  52.78 / 8 / 48.342252 / 13-2-2022 / 21:13:39.60 / 96.94 / 33.56 / 362.10
 50.070518 /  19.901258 / 205.40 /  52.76 / 8 / 47.96925 / 13-2-2022 / 21:13:39.80 / 96.94 / 33.56 / 362.10
 50.070526 /  19.901218 / 205.40 /  52.69 / 8 / 48.342252 / 13-2-2022 / 21:13:40.00 / 96.94 / 33.56 / 362.10
 50.070549 /  19.901060 / 205.40 /  52.60 / 8 / 49.820778 / 13-2-2022 / 21:13:40.80 / 96.94 / 33.56 / 365.77
 50.070557 /  19.901020 / 205.40 /  52.47 / 8 / 49.820778 / 13-2-2022 / 21:13:41.00 / 96.94 / 33.56 / 365.77
 50.070560 /  19.900980 / 205.30 /  52.04 / 8 / 49.45227 / 13-2-2022 / 21:13:41.20 / 96.94 / 33.56 / 365.77
 50.070568 /  19.900942 / 205.30 /  52.13 / 8 / 49.820778 / 13-2-2022 / 21:13:41.40 / 96.94 / 33.56 / 365.77
 50.070572 /  19.900902 / 205.30 /  52.13 / 8 / 49.45227 / 13-2-2022 / 21:13:41.60 / 96.88 / 33.56 / 371.05
 50.070587 /  19.900784 / 205.20 /  52.13 / 8 / 49.45227 / 13-2-2022 / 21:13:42.20 / 96.88 / 33.56 / 371.05
 50.070595 /  19.900745 / 205.20 /  51.89 / 8 / 48.71076 / 13-2-2022 / 21:13:42.40 / 96.88 / 33.56 / 371.05
 50.070606 /  19.900667 / 205.20 /  51.87 / 8 / 50.189286 / 13-2-2022 / 21:13:42.80 / 96.88 / 33.63 / 374.77
 50.070610 /  19.900627 / 205.10 /  51.84 / 8 / 49.820778 / 13-2-2022 / 21:13:43.00 / 96.88 / 33.63 / 374.77
 50.070614 /  19.900589 / 205.10 /  51.82 / 8 / 51.667812 / 13-2-2022 / 21:13:43.20 / 96.88 / 33.63 / 374.77
 50.070637 /  19.900433 / 205.00 /  51.62 / 8 / 52.040814 / 13-2-2022 / 21:13:44.00 / 96.88 / 33.63 / 378.73
 50.070644 /  19.900393 / 205.00 /  51.56 / 8 / 50.557794 / 13-2-2022 / 21:13:44.20 / 96.88 / 33.63 / 378.73
 50.070648 /  19.900352 / 205.00 /  51.49 / 8 / 50.557794 / 13-2-2022 / 21:13:44.40 / 96.88 / 33.63 / 378.73
 50.070656 /  19.900314 / 205.00 /  51.19 / 8 / 51.299304 / 13-2-2022 / 21:13:44.60 / 96.88 / 33.63 / 378.73
 50.070660 /  19.900276 / 204.90 /  51.19 / 8 / 50.557794 / 13-2-2022 / 21:13:44.80 / 96.81 / 33.63 / 384.06
 50.070683 /  19.900124 / 204.90 /  50.49 / 8 / 49.45227 / 13-2-2022 / 21:13:45.60 / 96.81 / 33.63 / 384.06
 50.070686 /  19.900085 / 204.70 /  50.49 / 8 / 48.71076 / 13-2-2022 / 21:13:45.80 / 96.81 / 33.63 / 387.83
 50.070694 /  19.900049 / 204.70 /  50.30 / 8 / 47.96925 / 13-2-2022 / 21:13:46.00 / 96.81 / 33.63 / 387.83
 50.070698 /  19.900009 / 204.70 /  49.86 / 8 / 47.600742 / 13-2-2022 / 21:13:46.20 / 96.81 / 33.63 / 387.83
 50.070702 /  19.899973 / 204.70 /  49.74 / 8 / 47.232234 / 13-2-2022 / 21:13:46.40 / 96.81 / 33.63 / 387.83
 50.070724 /  19.899824 / 204.70 /  48.74 / 8 / 45.753708 / 13-2-2022 / 21:13:47.20 / 96.81 / 33.63 / 391.85
 50.070728 /  19.899786 / 204.60 /  48.62 / 8 / 45.380706 / 13-2-2022 / 21:13:47.40 / 96.81 / 33.63 / 391.85
 50.070736 /  19.899750 / 204.60 /  48.54 / 8 / 46.122216 / 13-2-2022 / 21:13:47.60 / 96.81 / 33.63 / 391.85
 50.070744 /  19.899714 / 204.50 /  48.04 / 8 / 45.753708 / 13-2-2022 / 21:13:47.80 / 96.81 / 33.63 / 391.85
 50.070747 /  19.899679 / 204.50 /  47.95 / 8 / 46.122216 / 13-2-2022 / 21:13:48.00 / 96.81 / 33.63 / 391.85
 50.070766 /  19.899534 / 204.40 /  46.04 / 8 / 47.600742 / 13-2-2022 / 21:13:48.80 / 96.75 / 33.63 / 397.23
 50.070770 /  19.899500 / 204.40 /  45.52 / 8 / 47.600742 / 13-2-2022 / 21:13:49.00 / 96.75 / 33.63 / 397.23
 50.070778 /  19.899467 / 204.30 /  44.80 / 8 / 47.600742 / 13-2-2022 / 21:13:49.20 / 96.75 / 33.63 / 397.23
 50.070782 /  19.899433 / 204.30 /  44.21 / 8 / 47.600742 / 13-2-2022 / 21:13:49.40 / 96.75 / 33.63 / 397.23
 50.070786 /  19.899401 / 204.30 /  44.21 / 8 / 47.600742 / 13-2-2022 / 21:13:49.60 / 96.69 / 33.63 / 402.40
 50.070801 /  19.899307 / 204.20 /  44.21 / 8 / 44.64369 / 13-2-2022 / 21:13:50.20 / 96.69 / 33.63 / 402.40
 50.070808 /  19.899277 / 204.20 /  39.41 / 8 / 45.380706 / 13-2-2022 / 21:13:50.40 / 96.69 / 33.63 / 402.40
 50.070816 /  19.899218 / 204.20 /  37.56 / 8 / 45.012198 / 13-2-2022 / 21:13:50.80 / 96.69 / 33.69 / 406.27
 50.070820 /  19.899191 / 204.10 /  36.61 / 8 / 45.380706 / 13-2-2022 / 21:13:51.00 / 96.69 / 33.69 / 406.27
 50.070824 /  19.899164 / 204.10 /  35.54 / 8 / 45.012198 / 13-2-2022 / 21:13:51.20 / 96.69 / 33.69 / 406.27
 50.070835 /  19.899059 / 204.10 /  32.82 / 8 / 42.423654 / 13-2-2022 / 21:13:52.00 / 96.63 / 33.69 / 411.74
 50.070839 /  19.899036 / 204.00 /  31.97 / 8 / 45.753708 / 13-2-2022 / 21:13:52.20 / 96.63 / 33.69 / 411.74
 50.070843 /  19.899012 / 204.00 /  31.30 / 8 / 45.753708 / 13-2-2022 / 21:13:52.40 / 96.63 / 33.69 / 411.74
 50.070847 /  19.898989 / 204.00 /  30.84 / 8 / 45.380706 / 13-2-2022 / 21:13:52.60 / 96.63 / 33.69 / 411.74
 50.070847 /  19.898966 / 204.10 /  30.84 / 8 / 45.753708 / 13-2-2022 / 21:13:52.80 / 96.63 / 33.69 / 415.65
 50.070858 /  19.898872 / 204.10 /  27.93 / 8 / 46.122216 / 13-2-2022 / 21:13:53.60 / 96.63 / 33.69 / 415.65
 50.070862 /  19.898853 / 204.10 /  27.93 / 7 / 46.490724 / 13-2-2022 / 21:13:53.80 / 96.63 / 33.69 / 419.82
 50.070862 /  19.898832 / 204.10 /  26.22 / 7 / 47.96925 / 13-2-2022 / 21:13:54.00 / 96.63 / 33.69 / 419.82
 50.070862 /  19.898813 / 204.10 /  25.15 / 8 / 47.600742 / 13-2-2022 / 21:13:54.20 / 96.63 / 33.69 / 419.82
 50.070866 /  19.898794 / 204.20 /  24.22 / 7 / 47.600742 / 13-2-2022 / 21:13:54.40 / 96.63 / 33.69 / 419.82
 50.070873 /  19.898712 / 204.20 /  20.17 / 7 / 45.380706 / 13-2-2022 / 21:13:55.40 / 96.56 / 33.69 / 425.34
 50.070877 /  19.898697 / 204.20 /  19.28 / 8 / 47.232234 / 13-2-2022 / 21:13:55.60 / 96.56 / 33.69 / 425.34
 50.070877 /  19.898682 / 204.30 /  18.28 / 8 / 46.863726 / 13-2-2022 / 21:13:55.80 / 96.56 / 33.69 / 425.34
 50.070881 /  19.898668 / 204.30 /  16.78 / 8 / 46.490724 / 13-2-2022 / 21:13:56.00 / 96.56 / 33.69 / 425.34
 50.070881 /  19.898657 / 204.30 /  14.85 / 8 / 46.490724 / 13-2-2022 / 21:13:56.20 / 96.56 / 33.69 / 429.30
 50.070885 /  19.898621 / 204.30 / 9.63 / 8 / 46.490724 / 13-2-2022 / 21:13:57.00 / 96.56 / 33.69 / 429.30
 50.070885 /  19.898605 / 204.30 / 7.35 / 8 / 46.490724 / 13-2-2022 / 21:13:57.40 / 96.56 / 33.75 / 433.51
 50.070885 /  19.898600 / 204.30 / 5.72 / 8 / 46.490724 / 13-2-2022 / 21:13:57.60 / 96.56 / 33.75 / 433.51
 50.070885 /  19.898596 / 204.30 / 3.96 / 8 / 46.490724 / 13-2-2022 / 21:13:57.80 / 96.56 / 33.75 / 433.51
 50.070885 /  19.898594 / 204.30 / 2.74 / 8 / 46.490724 / 13-2-2022 / 21:13:58.00 / 96.56 / 33.75 / 433.51
 50.070885 /  19.898588 / 204.30 / 0.15 / 8 / 45.753708 / 13-2-2022 / 21:13:58.80 / 96.50 / 33.75 / 439.08
 50.070885 /  19.898588 / 204.30 / 0.11 / 8 / 46.490724 / 13-2-2022 / 21:13:59.00 / 96.50 / 33.75 / 439.08
 50.070885 /  19.898586 / 204.30 / 0.07 / 8 / 46.863726 / 13-2-2022 / 21:13:59.20 / 96.50 / 33.75 / 439.08
 50.070885 /  19.898586 / 204.30 / 0.06 / 8 / 47.600742 / 13-2-2022 / 21:13:59.40 / 96.50 / 33.75 / 439.08
 50.070885 /  19.898584 / 204.30 / 0.06 / 8 / 47.232234 / 13-2-2022 / 21:13:59.60 / 96.50 / 33.75 / 443.09
 50.070889 /  19.898582 / 204.20 / 0.06 / 8 / 47.232234 / 13-2-2022 / 21:14:00.20 / 96.50 / 33.75 / 443.09
 50.070889 /  19.898582 / 204.20 / 0.04 / 8 / 46.863726 / 13-2-2022 / 21:14:00.40 / 96.50 / 33.75 / 443.09
 50.070889 /  19.898581 / 204.20 / 0.04 / 8 / 47.232234 / 13-2-2022 / 21:14:00.80 / 96.50 / 33.75 / 447.35
 50.070892 /  19.898579 / 204.10 / 0.04 / 8 / 47.600742 / 13-2-2022 / 21:14:01.00 / 96.50 / 33.75 / 447.35
 50.070892 /  19.898577 / 204.10 / 0.04 / 8 / 46.122216 / 13-2-2022 / 21:14:01.20 / 96.50 / 33.75 / 447.35
 50.070892 /  19.898577 / 204.10 / 0.13 / 8 / 45.012198 / 13-2-2022 / 21:14:02.00 / 96.44 / 33.75 / 452.97
 50.070892 /  19.898577 / 204.10 / 0.11 / 7 / 45.380706 / 13-2-2022 / 21:14:02.20 / 96.44 / 33.75 / 452.97
 50.070892 /  19.898577 / 204.10 / 0.07 / 7 / 46.122216 / 13-2-2022 / 21:14:02.40 / 96.44 / 33.75 / 452.97
 50.070892 /  19.898577 / 204.10 / 0.04 / 7 / 45.012198 / 13-2-2022 / 21:14:02.60 / 96.44 / 33.75 / 452.97
 50.070892 /  19.898577 / 204.10 / 0.04 / 7 / 45.012198 / 13-2-2022 / 21:14:02.80 / 96.44 / 33.81 / 457.03
 50.070892 /  19.898577 / 204.10 / 0.02 / 7 / 46.490724 / 13-2-2022 / 21:14:03.60 / 96.44 / 33.81 / 457.03
 50.070892 /  19.898577 / 204.10 / 0.02 / 7 / 45.012198 / 13-2-2022 / 21:14:03.80 / 96.38 / 33.81 / 462.70
 50.070892 /  19.898577 / 204.10 / 0.06 / 7 / 46.863726 / 13-2-2022 / 21:14:04.00 / 96.38 / 33.81 / 462.70
 50.070892 /  19.898577 / 204.10 / 0.06 / 7 / 46.122216 / 13-2-2022 / 21:14:04.20 / 96.38 / 33.81 / 462.70
 50.070892 /  19.898577 / 204.10 / 0.06 / 7 / 46.122216 / 13-2-2022 / 21:14:04.40 / 96.38 / 33.81 / 462.70
 50.070892 /  19.898577 / 204.10 / 0.04 / 7 / 47.600742 / 13-2-2022 / 21:14:05.20 / 96.38 / 33.81 / 466.80
 50.070892 /  19.898577 / 204.10 / 0.07 / 7 / 47.600742 / 13-2-2022 / 21:14:05.40 / 96.38 / 33.81 / 466.80
 50.070892 /  19.898577 / 204.10 / 0.06 / 7 / 47.600742 / 13-2-2022 / 21:14:05.60 / 96.38 / 33.81 / 466.80
 50.070892 /  19.898577 / 204.10 / 0.02 / 7 / 47.96925 / 13-2-2022 / 21:14:05.80 / 96.38 / 33.81 / 466.80
 50.070892 /  19.898577 / 204.10 / 0.09 / 7 / 47.600742 / 13-2-2022 / 21:14:06.00 / 96.38 / 33.81 / 466.80
 50.070892 /  19.898577 / 204.10 / 0.06 / 7 / 47.600742 / 13-2-2022 / 21:14:06.80 / 96.31 / 33.81 / 472.52
 50.070892 /  19.898577 / 204.10 / 0.04 / 7 / 45.380706 / 13-2-2022 / 21:14:07.00 / 96.31 / 33.81 / 472.52
 50.070892 /  19.898577 / 204.10 / 0.07 / 7 / 46.122216 / 13-2-2022 / 21:14:07.20 / 96.31 / 33.81 / 472.52
 50.070892 /  19.898577 / 204.10 / 0.04 / 7 / 46.490724 / 13-2-2022 / 21:14:07.40 / 96.31 / 33.81 / 472.52
 50.070892 /  19.898577 / 204.10 / 0.04 / 7 / 46.122216 / 13-2-2022 / 21:14:07.60 / 96.31 / 33.81 / 476.68
 50.070892 /  19.898577 / 204.10 / 0.06 / 7 / 46.863726 / 13-2-2022 / 21:14:08.40 / 96.31 / 33.81 / 476.68
 50.070892 /  19.898577 / 204.10 / 0.06 / 7 / 48.71076 / 13-2-2022 / 21:14:08.60 / 96.25 / 33.88 / 482.44
 50.070892 /  19.898577 / 204.10 / 0.04 / 7 / 47.232234 / 13-2-2022 / 21:14:08.80 / 96.25 / 33.88 / 482.44
 50.070892 /  19.898577 / 204.10 / 0.07 / 7 / 46.122216 / 13-2-2022 / 21:14:09.00 / 96.25 / 33.88 / 482.44
 50.070892 /  19.898577 / 204.10 / 0.06 / 7 / 46.863726 / 13-2-2022 / 21:14:09.20 / 96.25 / 33.88 / 482.44
 50.070892 /  19.898577 / 204.10 / 0.04 / 7 / 46.490724 / 13-2-2022 / 21:14:10.00 / 96.25 / 33.88 / 486.64
 50.070892 /  19.898577 / 204.10 / 0.02 / 7 / 45.753708 / 13-2-2022 / 21:14:10.20 / 96.25 / 33.88 / 486.64
 50.070892 /  19.898577 / 204.10 / 0.02 / 7 / 46.863726 / 13-2-2022 / 21:14:10.40 / 96.25 / 33.88 / 486.64
 50.070892 /  19.898577 / 204.00 / 0.04 / 7 / 46.490724 / 13-2-2022 / 21:14:10.60 / 96.25 / 33.88 / 486.64
 50.070892 /  19.898577 / 204.00 / 0.02 / 7 / 46.863726 / 13-2-2022 / 21:14:11.00 / 96.19 / 33.88 / 492.46
 50.070892 /  19.898577 / 204.00 / 0.09 / 7 / 45.753708 / 13-2-2022 / 21:14:11.80 / 96.19 / 33.88 / 492.46
 50.070892 /  19.898577 / 204.00 / 0.19 / 7 / 46.863726 / 13-2-2022 / 21:14:12.00 / 96.19 / 33.88 / 496.71
[truncated: 3,314,379 more chars]
