# Supplementary material for: A mobile car monitoring system as a supplementary tool for air quality monitoring in urban and rural environments: the case study from Poland
Source: Sci Rep. 2023 Sep 22;13:15856. doi: 10.1038/s41598-023-43095-w (PMC10516858; doi:10.1038/s41598-023-43095-w)
Supplement: Supplementary file 5 — Supplementary Information 5. [file 41598_2023_43095_MOESM5_ESM.txt]

LAT / LOG / AMSL / VEL(KMH) / SAT.NO / PM / DATE / HOUR / T1 / T2 / HEATER
 50.066792 /  19.913561 / 197.30 / 0.02 / 7 / 28.2164 / 15-2-2022 / 19:47:32.16 / 87.44 / 33.44 / 644.25
 50.066818 /  19.913605 / 211.20 / 0.02 / 7 / 28.2164 / 15-2-2022 / 19:47:32.80 / 87.38 / 33.44 / 656.89
 50.066818 /  19.913603 / 211.80 / 0.02 / 7 / 29.1376 / 15-2-2022 / 19:47:33.00 / 87.38 / 33.44 / 656.89
 50.066818 /  19.913605 / 212.30 / 0.00 / 7 / 28.6784 / 15-2-2022 / 19:47:33.20 / 87.38 / 33.44 / 656.89
 50.066818 /  19.913607 / 212.70 / 0.00 / 7 / 28.6784 / 15-2-2022 / 19:47:33.40 / 87.38 / 33.44 / 656.89
 50.066818 /  19.913610 / 213.30 / 0.00 / 7 / 29.1376 / 15-2-2022 / 19:47:33.60 / 87.38 / 33.44 / 667.96
 50.066818 /  19.913616 / 215.50 / 0.00 / 7 / 28.446 / 15-2-2022 / 19:47:34.40 / 87.38 / 33.44 / 667.96
 50.066818 /  19.913616 / 215.60 / 0.00 / 7 / 27.2952 / 15-2-2022 / 19:47:34.60 / 87.38 / 33.44 / 679.29
 50.066818 /  19.913616 / 216.10 / 0.00 / 7 / 28.6784 / 15-2-2022 / 19:47:34.80 / 87.38 / 33.44 / 679.29
 50.066818 /  19.913622 / 217.00 / 0.00 / 7 / 28.908 / 15-2-2022 / 19:47:35.00 / 87.38 / 33.44 / 679.29
 50.066814 /  19.913622 / 216.60 / 0.00 / 7 / 28.908 / 15-2-2022 / 19:47:35.20 / 87.38 / 33.44 / 679.29
 50.066803 /  19.913618 / 215.00 / 0.00 / 7 / 28.6784 / 15-2-2022 / 19:47:36.00 / 87.38 / 33.50 / 690.61
 50.066799 /  19.913618 / 214.50 / 0.00 / 7 / 28.2164 / 15-2-2022 / 19:47:36.20 / 87.38 / 33.50 / 690.61
 50.066799 /  19.913618 / 214.40 / 0.00 / 7 / 28.446 / 15-2-2022 / 19:47:36.40 / 87.38 / 33.50 / 690.61
 50.066795 /  19.913618 / 214.00 / 0.00 / 7 / 28.6784 / 15-2-2022 / 19:47:36.60 / 87.38 / 33.50 / 690.61
 50.066795 /  19.913620 / 213.70 / 0.00 / 7 / 28.908 / 15-2-2022 / 19:47:36.80 / 87.31 / 33.50 / 703.30
 50.066792 /  19.913620 / 212.90 / 0.00 / 7 / 28.6784 / 15-2-2022 / 19:47:37.60 / 87.31 / 33.50 / 703.30
 50.066792 /  19.913620 / 212.90 / 0.00 / 7 / 28.446 / 15-2-2022 / 19:47:37.80 / 87.31 / 33.50 / 714.42
 50.066792 /  19.913618 / 213.00 / 0.00 / 7 / 28.446 / 15-2-2022 / 19:47:38.00 / 87.31 / 33.50 / 714.42
 50.066788 /  19.913620 / 212.90 / 0.00 / 7 / 28.2164 / 15-2-2022 / 19:47:38.20 / 87.31 / 33.50 / 714.42
 50.066788 /  19.913620 / 212.80 / 0.00 / 7 / 28.446 / 15-2-2022 / 19:47:38.40 / 87.31 / 33.50 / 714.42
 50.066788 /  19.913618 / 212.30 / 0.00 / 7 / 28.2164 / 15-2-2022 / 19:47:39.20 / 87.31 / 33.50 / 725.80
 50.066784 /  19.913618 / 212.40 / 0.00 / 7 / 28.2164 / 15-2-2022 / 19:47:39.40 / 87.31 / 33.50 / 725.80
 50.066784 /  19.913618 / 212.40 / 0.00 / 7 / 28.2164 / 15-2-2022 / 19:47:39.60 / 87.31 / 33.50 / 725.80
 50.066788 /  19.913618 / 212.40 / 0.00 / 7 / 28.2164 / 15-2-2022 / 19:47:39.80 / 87.31 / 33.50 / 725.80
 50.066788 /  19.913618 / 212.40 / 0.00 / 7 / 28.6784 / 15-2-2022 / 19:47:40.20 / 87.25 / 33.50 / 738.53
 50.066788 /  19.913614 / 212.90 / 0.00 / 7 / 28.6784 / 15-2-2022 / 19:47:41.00 / 87.25 / 33.50 / 738.53
 50.066792 /  19.913614 / 212.90 / 0.00 / 7 / 29.1376 / 15-2-2022 / 19:47:41.20 / 87.31 / 33.50 / 748.34
 50.066792 /  19.913612 / 213.00 / 0.00 / 7 / 28.908 / 15-2-2022 / 19:47:41.40 / 87.31 / 33.50 / 748.34
 50.066792 /  19.913612 / 213.00 / 0.00 / 7 / 27.5248 / 15-2-2022 / 19:47:41.60 / 87.31 / 33.50 / 748.34
 50.066792 /  19.913612 / 213.00 / 0.00 / 7 / 29.3672 / 15-2-2022 / 19:47:41.80 / 87.31 / 33.50 / 748.34
 50.066792 /  19.913610 / 213.40 / 0.00 / 6 / 28.908 / 15-2-2022 / 19:47:42.60 / 87.25 / 33.50 / 761.33
 50.066792 /  19.913609 / 213.40 / 0.00 / 6 / 28.6784 / 15-2-2022 / 19:47:42.80 / 87.25 / 33.50 / 761.33
 50.066792 /  19.913609 / 213.50 / 0.00 / 7 / 29.5996 / 15-2-2022 / 19:47:43.00 / 87.25 / 33.50 / 761.33
 50.066795 /  19.913607 / 213.60 / 0.00 / 7 / 29.3672 / 15-2-2022 / 19:47:43.20 / 87.25 / 33.50 / 761.33
 50.066795 /  19.913607 / 213.80 / 0.00 / 7 / 29.3672 / 15-2-2022 / 19:47:43.40 / 87.25 / 33.56 / 772.50
 50.066795 /  19.913605 / 213.70 / 0.00 / 6 / 29.3672 / 15-2-2022 / 19:47:44.20 / 87.25 / 33.56 / 772.50
 50.066795 /  19.913603 / 213.80 / 0.00 / 6 / 28.908 / 15-2-2022 / 19:47:44.40 / 87.19 / 33.56 / 785.29
 50.066795 /  19.913603 / 213.90 / 0.00 / 6 / 29.1376 / 15-2-2022 / 19:47:44.60 / 87.19 / 33.56 / 785.29
 50.066795 /  19.913603 / 213.90 / 0.00 / 6 / 28.2164 / 15-2-2022 / 19:47:44.80 / 87.19 / 33.56 / 785.29
 50.066795 /  19.913601 / 213.80 / 0.00 / 6 / 28.908 / 15-2-2022 / 19:47:45.00 / 87.19 / 33.56 / 785.29
 50.066799 /  19.913601 / 213.80 / 0.00 / 7 / 28.908 / 15-2-2022 / 19:47:45.80 / 87.19 / 33.56 / 796.51
 50.066799 /  19.913599 / 213.50 / 0.00 / 7 / 28.6784 / 15-2-2022 / 19:47:46.00 / 87.19 / 33.56 / 796.51
 50.066799 /  19.913599 / 213.40 / 0.00 / 7 / 28.6784 / 15-2-2022 / 19:47:46.20 / 87.19 / 33.56 / 796.51
 50.066799 /  19.913597 / 213.40 / 0.00 / 7 / 28.908 / 15-2-2022 / 19:47:46.40 / 87.19 / 33.56 / 796.51
 50.066799 /  19.913597 / 213.40 / 0.00 / 7 / 28.2164 / 15-2-2022 / 19:47:46.60 / 87.19 / 33.56 / 807.98
 50.066799 /  19.913593 / 213.20 / 0.00 / 7 / 28.908 / 15-2-2022 / 19:47:47.40 / 87.19 / 33.56 / 807.98
 50.066799 /  19.913591 / 213.00 / 0.00 / 7 / 27.2952 / 15-2-2022 / 19:47:47.60 / 87.19 / 33.56 / 819.45
 50.066799 /  19.913589 / 212.90 / 0.00 / 6 / 28.446 / 15-2-2022 / 19:47:47.80 / 87.19 / 33.56 / 819.45
 50.066799 /  19.913589 / 212.80 / 0.00 / 6 / 28.908 / 15-2-2022 / 19:47:48.00 / 87.19 / 33.56 / 819.45
 50.066799 /  19.913588 / 212.80 / 0.00 / 6 / 28.908 / 15-2-2022 / 19:47:48.20 / 87.19 / 33.56 / 819.45
 50.066803 /  19.913584 / 212.60 / 0.00 / 6 / 29.1376 / 15-2-2022 / 19:47:49.00 / 87.19 / 33.56 / 830.92
 50.066803 /  19.913582 / 212.60 / 0.00 / 6 / 28.908 / 15-2-2022 / 19:47:49.20 / 87.19 / 33.56 / 830.92
 50.066803 /  19.913580 / 212.60 / 0.02 / 6 / 29.1376 / 15-2-2022 / 19:47:49.40 / 87.19 / 33.56 / 830.92
 50.066803 /  19.913578 / 212.50 / 0.00 / 6 / 29.1376 / 15-2-2022 / 19:47:49.60 / 87.19 / 33.56 / 830.92
 50.066807 /  19.913578 / 212.50 / 0.00 / 6 / 29.5996 / 15-2-2022 / 19:47:49.80 / 87.13 / 33.56 / 843.75
 50.066807 /  19.913574 / 212.50 / 0.00 / 6 / 29.3672 / 15-2-2022 / 19:47:50.60 / 87.13 / 33.56 / 843.75
 50.066807 /  19.913572 / 212.60 / 0.00 / 6 / 29.3672 / 15-2-2022 / 19:47:50.80 / 87.13 / 33.56 / 855.02
 50.066807 /  19.913572 / 212.60 / 0.00 / 6 / 29.8292 / 15-2-2022 / 19:47:51.00 / 87.13 / 33.56 / 855.02
 50.066811 /  19.913570 / 212.60 / 0.00 / 6 / 29.3672 / 15-2-2022 / 19:47:51.20 / 87.13 / 33.56 / 855.02
 50.066811 /  19.913570 / 212.70 / 0.00 / 6 / 29.8292 / 15-2-2022 / 19:47:51.40 / 87.13 / 33.56 / 855.02
 50.066814 /  19.913567 / 212.90 / 0.00 / 6 / 29.8292 / 15-2-2022 / 19:47:52.20 / 87.13 / 33.56 / 866.54
 50.066814 /  19.913565 / 213.00 / 0.00 / 6 / 29.1376 / 15-2-2022 / 19:47:52.40 / 87.13 / 33.56 / 866.54
 50.066814 /  19.913563 / 212.90 / 0.00 / 6 / 29.8292 / 15-2-2022 / 19:47:52.60 / 87.13 / 33.56 / 866.54
 50.066814 /  19.913563 / 212.90 / 0.00 / 6 / 30.0588 / 15-2-2022 / 19:47:52.80 / 87.13 / 33.56 / 866.54
 50.066818 /  19.913561 / 212.80 / 0.00 / 6 / 29.1376 / 15-2-2022 / 19:47:53.00 / 87.13 / 33.63 / 878.06
 50.066818 /  19.913561 / 212.70 / 0.00 / 6 / 29.1376 / 15-2-2022 / 19:47:53.80 / 87.13 / 33.63 / 878.06
 50.066818 /  19.913561 / 212.60 / 0.00 / 6 / 29.1376 / 15-2-2022 / 19:47:54.00 / 87.06 / 33.63 / 890.94
 50.066818 /  19.913559 / 212.70 / 0.00 / 6 / 29.3672 / 15-2-2022 / 19:47:54.20 / 87.06 / 33.63 / 890.94
 50.066818 /  19.913559 / 212.70 / 0.00 / 6 / 29.3672 / 15-2-2022 / 19:47:54.40 / 87.06 / 33.63 / 890.94
 50.066818 /  19.913557 / 212.80 / 0.00 / 6 / 29.1376 / 15-2-2022 / 19:47:54.60 / 87.06 / 33.63 / 890.94
 50.066822 /  19.913555 / 212.90 / 0.00 / 6 / 29.5996 / 15-2-2022 / 19:47:55.40 / 87.06 / 33.63 / 902.26
 50.066822 /  19.913553 / 213.00 / 0.02 / 6 / 29.5996 / 15-2-2022 / 19:47:55.60 / 87.06 / 33.63 / 902.26
 50.066826 /  19.913551 / 213.00 / 0.02 / 6 / 29.5996 / 15-2-2022 / 19:47:55.80 / 87.06 / 33.63 / 902.26
 50.066826 /  19.913551 / 213.00 / 0.02 / 6 / 29.5996 / 15-2-2022 / 19:47:56.00 / 87.06 / 33.63 / 902.26
 50.066830 /  19.913548 / 213.50 / 0.17 / 7 / 29.5996 / 15-2-2022 / 19:47:56.40 / 87.06 / 33.63 / 913.82
 50.066837 /  19.913544 / 214.40 / 0.26 / 7 / 29.3672 / 15-2-2022 / 19:47:57.20 / 87.06 / 33.63 / 913.82
 50.066837 /  19.913544 / 214.50 / 0.30 / 7 / 29.1376 / 15-2-2022 / 19:47:57.40 / 87.06 / 33.63 / 925.39
 50.066841 /  19.913542 / 214.60 / 0.28 / 6 / 29.5996 / 15-2-2022 / 19:47:57.60 / 87.06 / 33.63 / 925.39
 50.066841 /  19.913540 / 214.60 / 0.28 / 7 / 29.1376 / 15-2-2022 / 19:47:57.80 / 87.06 / 33.63 / 925.39
 50.066841 /  19.913540 / 214.80 / 0.26 / 6 / 28.908 / 15-2-2022 / 19:47:58.00 / 87.06 / 33.63 / 925.39
 50.066845 /  19.913534 / 215.10 / 0.17 / 7 / 28.908 / 15-2-2022 / 19:47:58.80 / 87.06 / 33.69 / 936.96
 50.066849 /  19.913534 / 215.20 / 0.19 / 6 / 29.3672 / 15-2-2022 / 19:47:59.00 / 87.06 / 33.69 / 936.96
 50.066849 /  19.913532 / 215.20 / 0.22 / 6 / 29.3672 / 15-2-2022 / 19:47:59.20 / 87.06 / 33.69 / 936.96
 50.066849 /  19.913530 / 215.20 / 0.28 / 7 / 29.5996 / 15-2-2022 / 19:47:59.40 / 87.06 / 33.69 / 936.96
 50.066853 /  19.913528 / 215.30 / 0.30 / 6 / 28.908 / 15-2-2022 / 19:47:59.60 / 87.06 / 33.63 / 948.53
 50.066860 /  19.913521 / 215.70 / 0.41 / 6 / 29.3672 / 15-2-2022 / 19:48:00.40 / 87.06 / 33.63 / 948.53
 50.066860 /  19.913521 / 216.00 / 0.50 / 6 / 29.3672 / 15-2-2022 / 19:48:00.60 / 87.06 / 33.69 / 960.09
 50.066860 /  19.913519 / 216.00 / 0.52 / 6 / 29.3672 / 15-2-2022 / 19:48:00.80 / 87.06 / 33.69 / 960.09
 50.066864 /  19.913517 / 216.10 / 0.56 / 6 / 29.1376 / 15-2-2022 / 19:48:01.00 / 87.06 / 33.69 / 960.09
 50.066864 /  19.913515 / 216.10 / 0.57 / 6 / 29.1376 / 15-2-2022 / 19:48:01.20 / 87.06 / 33.69 / 960.09
 50.066872 /  19.913507 / 216.40 / 0.54 / 6 / 29.5996 / 15-2-2022 / 19:48:02.20 / 87.06 / 33.69 / 971.66
 50.066872 /  19.913507 / 216.40 / 0.50 / 7 / 29.5996 / 15-2-2022 / 19:48:02.40 / 87.06 / 33.69 / 971.66
 50.066872 /  19.913507 / 216.40 / 0.43 / 7 / 29.3672 / 15-2-2022 / 19:48:02.60 / 87.06 / 33.69 / 971.66
 50.066872 /  19.913507 / 216.40 / 0.39 / 7 / 29.1376 / 15-2-2022 / 19:48:02.80 / 87.06 / 33.69 / 971.66
 50.066872 /  19.913506 / 216.50 / 0.37 / 7 / 30.2912 / 15-2-2022 / 19:48:03.00 / 87.00 / 33.69 / 984.59
 50.066872 /  19.913502 / 216.70 / 0.31 / 7 / 30.0588 / 15-2-2022 / 19:48:03.80 / 87.00 / 33.69 / 984.59
 50.066872 /  19.913500 / 216.70 / 0.30 / 7 / 29.5996 / 15-2-2022 / 19:48:04.00 / 87.00 / 33.69 / 995.96
 50.066875 /  19.913500 / 216.70 / 0.28 / 7 / 29.5996 / 15-2-2022 / 19:48:04.20 / 87.00 / 33.69 / 995.96
 50.066875 /  19.913500 / 216.80 / 0.26 / 7 / 29.5996 / 15-2-2022 / 19:48:04.40 / 87.00 / 33.69 / 995.96
 50.066875 /  19.913498 / 216.70 / 0.24 / 7 / 29.3672 / 15-2-2022 / 19:48:04.60 / 87.00 / 33.69 / 995.96
 50.066875 /  19.913496 / 216.90 / 0.22 / 7 / 29.5996 / 15-2-2022 / 19:48:05.40 / 87.00 / 33.69 / 1007.57
 50.066875 /  19.913496 / 216.90 / 0.00 / 7 / 29.5996 / 15-2-2022 / 19:48:05.60 / 87.00 / 33.69 / 1007.57
 50.066875 /  19.913496 / 216.90 / 0.00 / 7 / 30.2912 / 15-2-2022 / 19:48:05.80 / 87.00 / 33.69 / 1007.57
 50.066875 /  19.913496 / 216.90 / 0.00 / 7 / 29.8292 / 15-2-2022 / 19:48:06.00 / 87.00 / 33.69 / 1007.57
 50.066875 /  19.913496 / 216.90 / 0.00 / 7 / 29.5996 / 15-2-2022 / 19:48:06.20 / 87.00 / 33.69 / 1019.19
 50.066875 /  19.913496 / 216.90 / 0.00 / 7 / 29.5996 / 15-2-2022 / 19:48:07.00 / 87.00 / 33.69 / 1019.19
 50.066875 /  19.913496 / 216.90 / 0.00 / 7 / 29.3672 / 15-2-2022 / 19:48:07.20 / 87.00 / 33.75 / 1030.80
 50.066875 /  19.913496 / 216.90 / 0.00 / 7 / 29.1376 / 15-2-2022 / 19:48:07.40 / 87.00 / 33.75 / 1030.80
 50.066875 /  19.913496 / 216.90 / 0.00 / 7 / 29.3672 / 15-2-2022 / 19:48:07.60 / 87.00 / 33.75 / 1030.80
 50.066875 /  19.913496 / 216.90 / 0.00 / 7 / 29.5996 / 15-2-2022 / 19:48:07.80 / 87.00 / 33.75 / 1030.80
 50.066875 /  19.913496 / 216.90 / 0.00 / 7 / 29.8292 / 15-2-2022 / 19:48:08.60 / 87.00 / 33.75 / 1042.42
 50.066875 /  19.913496 / 216.90 / 0.00 / 7 / 29.8292 / 15-2-2022 / 19:48:08.80 / 87.00 / 33.75 / 1042.42
 50.066875 /  19.913496 / 216.90 / 0.00 / 7 / 29.8292 / 15-2-2022 / 19:48:09.00 / 87.00 / 33.75 / 1042.42
 50.066875 /  19.913496 / 216.90 / 0.00 / 7 / 29.8292 / 15-2-2022 / 19:48:09.20 / 87.00 / 33.75 / 1042.42
 50.066875 /  19.913496 / 216.90 / 0.00 / 7 / 29.8292 / 15-2-2022 / 19:48:09.40 / 87.00 / 33.75 / 1054.04
 50.066875 /  19.913496 / 216.90 / 0.00 / 7 / 28.908 / 15-2-2022 / 19:48:10.20 / 87.00 / 33.75 / 1054.04
 50.066875 /  19.913496 / 216.90 / 0.00 / 7 / 29.1376 / 15-2-2022 / 19:48:10.40 / 86.94 / 33.75 / 1067.01
 50.066875 /  19.913496 / 216.90 / 0.00 / 7 / 29.1376 / 15-2-2022 / 19:48:10.60 / 86.94 / 33.75 / 1067.01
 50.066875 /  19.913496 / 216.90 / 0.00 / 7 / 29.3672 / 15-2-2022 / 19:48:10.80 / 86.94 / 33.75 / 1067.01
 50.066875 /  19.913496 / 216.90 / 0.00 / 7 / 28.908 / 15-2-2022 / 19:48:11.00 / 86.94 / 33.75 / 1067.01
 50.066875 /  19.913496 / 216.90 / 0.04 / 7 / 28.908 / 15-2-2022 / 19:48:11.80 / 87.00 / 33.75 / 1077.07
 50.066875 /  19.913496 / 216.80 / 0.04 / 7 / 30.0588 / 15-2-2022 / 19:48:12.00 / 87.00 / 33.75 / 1077.07
 50.066875 /  19.913496 / 216.80 / 0.04 / 7 / 30.2912 / 15-2-2022 / 19:48:12.20 / 87.00 / 33.75 / 1077.07
 50.066875 /  19.913496 / 216.80 / 0.06 / 7 / 30.2912 / 15-2-2022 / 19:48:12.40 / 87.00 / 33.75 / 1077.07
 50.066875 /  19.913496 / 216.80 / 0.04 / 7 / 30.2912 / 15-2-2022 / 19:48:12.60 / 86.94 / 33.81 / 1090.29
 50.066875 /  19.913496 / 216.80 / 0.09 / 7 / 30.0588 / 15-2-2022 / 19:48:13.40 / 86.94 / 33.81 / 1090.29
 50.066875 /  19.913496 / 216.80 / 0.07 / 7 / 30.2912 / 15-2-2022 / 19:48:13.60 / 86.94 / 33.75 / 1101.71
 50.066875 /  19.913496 / 216.80 / 0.09 / 7 / 30.0588 / 15-2-2022 / 19:48:13.80 / 86.94 / 33.75 / 1101.71
 50.066875 /  19.913496 / 216.80 / 0.07 / 7 / 29.8292 / 15-2-2022 / 19:48:14.00 / 86.94 / 33.75 / 1101.71
 50.066875 /  19.913498 / 216.80 / 0.11 / 7 / 29.3672 / 15-2-2022 / 19:48:14.20 / 86.94 / 33.75 / 1101.71
 50.066875 /  19.913498 / 216.80 / 0.04 / 7 / 29.5996 / 15-2-2022 / 19:48:15.20 / 86.94 / 33.81 / 1113.37
 50.066875 /  19.913498 / 216.80 / 0.02 / 7 / 30.7504 / 15-2-2022 / 19:48:15.40 / 86.94 / 33.81 / 1113.37
 50.066875 /  19.913498 / 216.80 / 0.02 / 7 / 30.2912 / 15-2-2022 / 19:48:15.60 / 86.94 / 33.81 / 1113.37
 50.066875 /  19.913498 / 216.80 / 0.02 / 7 / 30.2912 / 15-2-2022 / 19:48:15.80 / 86.94 / 33.81 / 1113.37
 50.066875 /  19.913498 / 216.80 / 0.00 / 7 / 30.2912 / 15-2-2022 / 19:48:16.00 / 86.94 / 33.81 / 1125.04
 50.066875 /  19.913498 / 216.80 / 0.00 / 7 / 30.2912 / 15-2-2022 / 19:48:16.80 / 86.94 / 33.81 / 1125.04
 50.066875 /  19.913498 / 216.80 / 0.00 / 7 / 29.1376 / 15-2-2022 / 19:48:17.00 / 86.94 / 33.81 / 1136.70
 50.066875 /  19.913498 / 216.80 / 0.00 / 7 / 29.3672 / 15-2-2022 / 19:48:17.20 / 86.94 / 33.81 / 1136.70
 50.066875 /  19.913498 / 216.80 / 0.00 / 7 / 29.5996 / 15-2-2022 / 19:48:17.40 / 86.94 / 33.81 / 1136.70
 50.066875 /  19.913498 / 216.80 / 0.00 / 7 / 29.5996 / 15-2-2022 / 19:48:17.60 / 86.94 / 33.81 / 1136.70
 50.066875 /  19.913498 / 216.80 / 0.00 / 7 / 28.908 / 15-2-2022 / 19:48:18.40 / 86.94 / 33.81 / 1148.36
 50.066875 /  19.913498 / 216.80 / 0.00 / 7 / 28.6784 / 15-2-2022 / 19:48:18.60 / 86.94 / 33.81 / 1148.36
 50.066875 /  19.913498 / 216.80 / 0.00 / 7 / 29.1376 / 15-2-2022 / 19:48:18.80 / 86.94 / 33.81 / 1148.36
 50.066875 /  19.913498 / 216.80 / 0.00 / 7 / 29.1376 / 15-2-2022 / 19:48:19.00 / 86.94 / 33.81 / 1148.36
 50.066875 /  19.913498 / 216.80 / 0.00 / 7 / 29.1376 / 15-2-2022 / 19:48:19.20 / 86.88 / 33.81 / 1161.39
 50.066875 /  19.913498 / 216.80 / 0.00 / 7 / 29.5996 / 15-2-2022 / 19:48:20.00 / 86.88 / 33.81 / 1161.39
 50.066875 /  19.913498 / 216.80 / 0.00 / 7 / 29.5996 / 15-2-2022 / 19:48:20.20 / 86.88 / 33.81 / 1172.85
 50.066875 /  19.913498 / 216.80 / 0.00 / 7 / 29.5996 / 15-2-2022 / 19:48:20.40 / 86.88 / 33.81 / 1172.85
 50.066875 /  19.913498 / 216.80 / 0.02 / 7 / 29.5996 / 15-2-2022 / 19:48:20.60 / 86.88 / 33.81 / 1172.85
 50.066875 /  19.913498 / 216.80 / 0.00 / 7 / 29.5996 / 15-2-2022 / 19:48:20.80 / 86.88 / 33.81 / 1172.85
 50.066765 /  19.913973 / 217.80 / 0.26 / 6 / 29.3672 / 15-2-2022 / 19:48:28.60 / 86.81 / 0.00 / 0.00
 50.066765 /  19.913969 / 217.70 / 0.22 / 6 / 29.3672 / 15-2-2022 / 19:48:28.80 / 86.81 / 0.00 / 0.00
 50.066765 /  19.913963 / 217.70 / 0.17 / 6 / 29.1376 / 15-2-2022 / 19:48:29.00 / 86.81 / 0.00 / 0.00
 50.066761 /  19.913960 / 217.70 / 0.11 / 6 / 28.6784 / 15-2-2022 / 19:48:29.20 / 86.81 / 33.88 / 269.95
 50.066761 /  19.913944 / 217.50 / 0.06 / 6 / 30.0588 / 15-2-2022 / 19:48:30.20 / 86.81 / 33.88 / 269.95
 50.066761 /  19.913944 / 217.50 / 0.06 / 7 / 30.0588 / 15-2-2022 / 19:48:30.40 / 86.75 / 33.94 / 283.07
 50.066761 /  19.913940 / 217.50 / 0.04 / 6 / 29.8292 / 15-2-2022 / 19:48:30.60 / 86.75 / 33.94 / 283.07
 50.066761 /  19.913939 / 217.50 / 0.11 / 6 / 30.5208 / 15-2-2022 / 19:48:30.80 / 86.75 / 33.94 / 283.07
 50.066761 /  19.913935 / 217.40 / 0.09 / 6 / 29.3672 / 15-2-2022 / 19:48:31.00 / 86.75 / 33.94 / 283.07
 50.066765 /  19.913927 / 217.30 / 0.04 / 7 / 30.2912 / 15-2-2022 / 19:48:31.80 / 86.75 / 33.94 / 294.63
 50.066765 /  19.913925 / 217.30 / 0.06 / 7 / 29.3672 / 15-2-2022 / 19:48:32.00 / 86.75 / 33.94 / 294.63
 50.066765 /  19.913923 / 217.30 / 0.02 / 7 / 29.5996 / 15-2-2022 / 19:48:32.20 / 86.75 / 33.94 / 294.63
 50.066765 /  19.913919 / 217.30 / 0.07 / 6 / 29.5996 / 15-2-2022 / 19:48:32.40 / 86.75 / 33.94 / 294.63
 50.066765 /  19.913918 / 217.30 / 0.00 / 7 / 29.5996 / 15-2-2022 / 19:48:32.80 / 86.69 / 33.94 / 307.80
 50.066765 /  19.913910 / 217.20 / 0.02 / 8 / 30.0588 / 15-2-2022 / 19:48:33.60 / 86.69 / 33.94 / 319.41
 50.066765 /  19.913908 / 217.20 / 0.06 / 7 / 29.5996 / 15-2-2022 / 19:48:33.80 / 86.69 / 33.94 / 319.41
 50.066765 /  19.913904 / 217.20 / 0.07 / 7 / 29.8292 / 15-2-2022 / 19:48:34.00 / 86.69 / 33.94 / 319.41
 50.066765 /  19.913904 / 217.20 / 0.04 / 7 / 29.5996 / 15-2-2022 / 19:48:34.20 / 86.69 / 33.94 / 319.41
 50.066765 /  19.913904 / 217.20 / 0.06 / 7 / 29.8292 / 15-2-2022 / 19:48:34.40 / 86.69 / 33.94 / 319.41
 50.066765 /  19.913897 / 217.10 / 0.04 / 7 / 30.5208 / 15-2-2022 / 19:48:35.40 / 86.69 / 33.94 / 331.27
 50.066765 /  19.913895 / 217.10 / 0.09 / 7 / 29.8292 / 15-2-2022 / 19:48:35.60 / 86.69 / 33.94 / 331.27
 50.066765 /  19.913893 / 217.10 / 0.04 / 7 / 29.8292 / 15-2-2022 / 19:48:35.80 / 86.69 / 33.94 / 331.27
 50.066765 /  19.913893 / 217.10 / 0.06 / 7 / 29.5996 / 15-2-2022 / 19:48:36.00 / 86.69 / 33.94 / 331.27
 50.066765 /  19.913891 / 217.10 / 0.06 / 7 / 29.8292 / 15-2-2022 / 19:48:36.20 / 86.69 / 33.94 / 343.12
 50.066765 /  19.913889 / 217.10 / 0.04 / 7 / 29.3672 / 15-2-2022 / 19:48:37.00 / 86.69 / 33.94 / 343.12
 50.066765 /  19.913889 / 217.00 / 0.04 / 7 / 28.6784 / 15-2-2022 / 19:48:37.20 / 86.63 / 33.94 / 356.34
 50.066765 /  19.913887 / 217.10 / 0.09 / 7 / 29.3672 / 15-2-2022 / 19:48:37.40 / 86.63 / 33.94 / 356.34
 50.066765 /  19.913885 / 217.00 / 0.09 / 7 / 29.1376 / 15-2-2022 / 19:48:37.60 / 86.63 / 33.94 / 356.34
 50.066765 /  19.913885 / 217.00 / 0.17 / 7 / 28.908 / 15-2-2022 / 19:48:37.80 / 86.63 / 33.94 / 356.34
 50.066765 /  19.913879 / 217.00 / 0.06 / 7 / 30.0588 / 15-2-2022 / 19:48:38.60 / 86.63 / 34.00 / 368.00
 50.066765 /  19.913877 / 217.00 / 0.07 / 7 / 29.8292 / 15-2-2022 / 19:48:38.80 / 86.63 / 34.00 / 368.00
 50.066765 /  19.913877 / 217.00 / 0.02 / 7 / 30.2912 / 15-2-2022 / 19:48:39.00 / 86.63 / 34.00 / 368.00
 50.066765 /  19.913877 / 217.00 / 0.00 / 7 / 30.7504 / 15-2-2022 / 19:48:39.20 / 86.63 / 34.00 / 368.00
 50.066765 /  19.913877 / 217.00 / 0.02 / 7 / 30.0588 / 15-2-2022 / 19:48:39.40 / 86.56 / 34.00 / 381.27
 50.066765 /  19.913872 / 217.00 / 0.07 / 7 / 30.0588 / 15-2-2022 / 19:48:40.20 / 86.56 / 34.00 / 381.27
 50.066765 /  19.913870 / 217.00 / 0.09 / 7 / 29.8292 / 15-2-2022 / 19:48:40.40 / 86.56 / 34.00 / 392.97
 50.066765 /  19.913868 / 217.00 / 0.09 / 7 / 29.8292 / 15-2-2022 / 19:48:40.60 / 86.56 / 34.00 / 392.97
 50.066765 /  19.913866 / 217.00 / 0.04 / 7 / 29.8292 / 15-2-2022 / 19:48:40.80 / 86.56 / 34.00 / 392.97
 50.066765 /  19.913864 / 217.00 / 0.04 / 7 / 30.0588 / 15-2-2022 / 19:48:41.00 / 86.56 / 34.00 / 392.97
 50.066769 /  19.913860 / 217.00 / 0.06 / 7 / 29.8292 / 15-2-2022 / 19:48:41.80 / 86.56 / 34.00 / 404.93
 50.066769 /  19.913858 / 217.00 / 0.02 / 6 / 29.1376 / 15-2-2022 / 19:48:42.00 / 86.56 / 34.00 / 404.93
 50.066769 /  19.913857 / 217.00 / 0.09 / 7 / 29.5996 / 15-2-2022 / 19:48:42.20 / 86.56 / 34.00 / 404.93
 50.066769 /  19.913855 / 217.00 / 0.09 / 7 / 29.5996 / 15-2-2022 / 19:48:42.40 / 86.56 / 34.00 / 404.93
 50.066769 /  19.913853 / 217.00 / 0.06 / 7 / 30.0588 / 15-2-2022 / 19:48:42.60 / 86.56 / 34.06 / 416.88
 50.066772 /  19.913849 / 217.00 / 0.04 / 7 / 29.1376 / 15-2-2022 / 19:48:43.40 / 86.56 / 34.06 / 416.88
 50.066772 /  19.913847 / 217.00 / 0.06 / 7 / 29.1376 / 15-2-2022 / 19:48:43.60 / 86.50 / 34.06 / 430.20
 50.066772 /  19.913845 / 217.00 / 0.04 / 7 / 29.3672 / 15-2-2022 / 19:48:43.80 / 86.50 / 34.06 / 430.20
 50.066772 /  19.913843 / 217.00 / 0.07 / 7 / 30.2912 / 15-2-2022 / 19:48:44.00 / 86.50 / 34.06 / 430.20
 50.066772 /  19.913843 / 217.00 / 0.06 / 7 / 30.2912 / 15-2-2022 / 19:48:44.20 / 86.50 / 34.06 / 430.20
 50.066776 /  19.913837 / 217.00 / 0.04 / 7 / 30.7504 / 15-2-2022 / 19:48:45.00 / 86.50 / 34.06 / 441.95
 50.066776 /  19.913836 / 217.00 / 0.04 / 7 / 31.2124 / 15-2-2022 / 19:48:45.20 / 86.50 / 34.06 / 441.95
 50.066776 /  19.913836 / 217.00 / 0.04 / 7 / 31.2124 / 15-2-2022 / 19:48:45.40 / 86.50 / 34.06 / 441.95
 50.066780 /  19.913834 / 216.90 / 0.06 / 7 / 31.442 / 15-2-2022 / 19:48:45.60 / 86.50 / 34.06 / 441.95
 50.066780 /  19.913832 / 216.90 / 0.02 / 7 / 30.9828 / 15-2-2022 / 19:48:45.80 / 86.44 / 34.06 / 455.31
 50.066780 /  19.913826 / 216.90 / 0.13 / 7 / 30.0588 / 15-2-2022 / 19:48:46.60 / 86.44 / 34.06 / 455.31
 50.066780 /  19.913826 / 216.90 / 0.07 / 7 / 29.8292 / 15-2-2022 / 19:48:46.80 / 86.44 / 34.06 / 467.12
 50.066780 /  19.913824 / 216.90 / 0.07 / 7 / 29.8292 / 15-2-2022 / 19:48:47.00 / 86.44 / 34.06 / 467.12
 50.066784 /  19.913824 / 216.90 / 0.06 / 7 / 29.5996 / 15-2-2022 / 19:48:47.20 / 86.44 / 34.06 / 467.12
 50.066784 /  19.913822 / 216.90 / 0.13 / 7 / 29.8292 / 15-2-2022 / 19:48:47.40 / 86.44 / 34.06 / 467.12
 50.066788 /  19.913816 / 216.90 / 0.06 / 8 / 29.8292 / 15-2-2022 / 19:48:48.20 / 86.44 / 34.06 / 479.17
 50.066788 /  19.913815 / 216.80 / 0.06 / 8 / 29.8292 / 15-2-2022 / 19:48:48.40 / 86.44 / 34.06 / 479.17
 50.066788 /  19.913813 / 216.80 / 0.04 / 8 / 29.8292 / 15-2-2022 / 19:48:48.60 / 86.44 / 34.06 / 479.17
 50.066792 /  19.913813 / 216.80 / 0.09 / 8 / 29.8292 / 15-2-2022 / 19:48:48.80 / 86.44 / 34.06 / 479.17
 50.066792 /  19.913811 / 216.80 / 0.04 / 8 / 30.0588 / 15-2-2022 / 19:48:49.20 / 86.38 / 34.06 / 492.58
 50.066792 /  19.913809 / 216.80 / 0.02 / 8 / 29.1376 / 15-2-2022 / 19:48:50.00 / 86.38 / 34.06 / 492.58
 50.066795 /  19.913809 / 216.80 / 0.07 / 8 / 29.8292 / 15-2-2022 / 19:48:50.20 / 86.38 / 34.06 / 504.43
 50.066795 /  19.913807 / 216.80 / 0.04 / 8 / 29.8292 / 15-2-2022 / 19:48:50.40 / 86.38 / 34.06 / 504.43
 50.066795 /  19.913807 / 216.80 / 0.02 / 8 / 29.8292 / 15-2-2022 / 19:48:50.60 / 86.38 / 34.06 / 504.43
 50.066795 /  19.913805 / 216.80 / 0.06 / 8 / 29.8292 / 15-2-2022 / 19:48:50.80 / 86.38 / 34.06 / 504.43
 50.066799 /  19.913803 / 216.70 / 0.07 / 8 / 30.2912 / 15-2-2022 / 19:48:51.60 / 86.38 / 34.13 / 516.53
 50.066799 /  19.913803 / 216.70 / 0.04 / 8 / 30.2912 / 15-2-2022 / 19:48:51.80 / 86.38 / 34.13 / 516.53
 50.066799 /  19.913803 / 216.70 / 0.07 / 8 / 29.8292 / 15-2-2022 / 19:48:52.00 / 86.38 / 34.13 / 516.53
 50.066803 /  19.913801 / 216.70 / 0.02 / 8 / 29.3672 / 15-2-2022 / 19:48:52.20 / 86.38 / 34.13 / 516.53
 50.066803 /  19.913801 / 216.70 / 0.09 / 8 / 29.3672 / 15-2-2022 / 19:48:52.40 / 86.31 / 34.06 / 529.99
 50.066803 /  19.913801 / 216.70 / 0.04 / 8 / 28.6784 / 15-2-2022 / 19:48:53.20 / 86.31 / 34.06 / 529.99
 50.066803 /  19.913801 / 216.70 / 0.09 / 8 / 28.6784 / 15-2-2022 / 19:48:53.40 / 86.31 / 34.13 / 541.89
 50.066803 /  19.913801 / 216.70 / 0.02 / 8 / 28.6784 / 15-2-2022 / 19:48:53.60 / 86.31 / 34.13 / 541.89
 50.066803 /  19.913801 / 216.70 / 0.09 / 8 / 28.908 / 15-2-2022 / 19:48:53.80 / 86.31 / 34.13 / 541.89
 50.066803 /  19.913801 / 216.60 / 0.06 / 8 / 29.5996 / 15-2-2022 / 19:48:54.00 / 86.31 / 34.13 / 541.89
 50.066803 /  19.913801 / 216.60 / 0.04 / 8 / 29.5996 / 15-2-2022 / 19:48:54.80 / 86.25 / 34.13 / 555.40
 50.066803 /  19.913799 / 216.60 / 0.06 / 7 / 30.5208 / 15-2-2022 / 19:48:55.00 / 86.25 / 34.13 / 555.40
 50.066803 /  19.913799 / 216.60 / 0.04 / 7 / 30.5208 / 15-2-2022 / 19:48:55.20 / 86.25 / 34.13 / 555.40
 50.066803 /  19.913799 / 216.60 / 0.09 / 7 / 30.5208 / 15-2-2022 / 19:48:55.40 / 86.25 / 34.13 / 555.40
 50.066803 /  19.913799 / 216.60 / 0.04 / 8 / 30.5208 / 15-2-2022 / 19:48:55.80 / 86.25 / 34.13 / 567.35
 50.066803 /  19.913799 / 216.60 / 0.07 / 7 / 30.5208 / 15-2-2022 / 19:48:56.60 / 86.25 / 34.13 / 567.35
 50.066807 /  19.913799 / 216.60 / 0.06 / 7 / 30.0588 / 15-2-2022 / 19:48:56.80 / 86.25 / 34.13 / 579.54
 50.066807 /  19.913799 / 216.60 / 0.06 / 7 / 30.9828 / 15-2-2022 / 19:48:57.00 / 86.25 / 34.13 / 579.54
 50.066807 /  19.913799 / 216.60 / 0.04 / 7 / 30.5208 / 15-2-2022 / 19:48:57.20 / 86.25 / 34.13 / 579.54
 50.066807 /  19.913799 / 216.60 / 0.06 / 7 / 30.5208 / 15-2-2022 / 19:48:57.40 / 86.25 / 34.13 / 579.54
 50.066807 /  19.913799 / 216.60 / 0.06 / 7 / 30.7504 / 15-2-2022 / 19:48:58.20 / 86.19 / 34.19 / 593.10
 50.066807 /  19.913799 / 216.60 / 0.04 / 7 / 30.5208 / 15-2-2022 / 19:48:58.40 / 86.19 / 34.19 / 593.10
 50.066807 /  19.913799 / 216.60 / 0.06 / 7 / 30.7504 / 15-2-2022 / 19:48:58.60 / 86.19 / 34.19 / 593.10
 50.066807 /  19.913799 / 216.60 / 0.06 / 7 / 30.7504 / 15-2-2022 / 19:48:58.80 / 86.19 / 34.19 / 593.10
 50.066807 /  19.913799 / 216.60 / 0.02 / 7 / 30.5208 / 15-2-2022 / 19:48:59.00 / 86.19 / 34.19 / 593.10
 50.066807 /  19.913799 / 216.60 / 0.04 / 7 / 30.2912 / 15-2-2022 / 19:48:59.80 / 86.13 / 34.13 / 606.46
 50.066807 /  19.913799 / 216.60 / 0.04 / 7 / 30.5208 / 15-2-2022 / 19:49:00.00 / 86.13 / 34.13 / 606.46
 50.066807 /  19.913799 / 216.60 / 0.02 / 8 / 30.5208 / 15-2-2022 / 19:49:00.20 / 86.13 / 34.13 / 606.46
 50.066807 /  19.913799 / 216.60 / 0.09 / 7 / 30.2912 / 15-2-2022 / 19:49:00.40 / 86.13 / 34.13 / 606.46
 50.066807 /  19.913799 / 216.60 / 0.06 / 7 / 30.5208 / 15-2-2022 / 19:49:00.60 / 86.13 / 34.13 / 618.50
 50.066807 /  19.913799 / 216.60 / 0.04 / 7 / 29.8292 / 15-2-2022 / 19:49:01.40 / 86.13 / 34.13 / 618.50
 50.066807 /  19.913799 / 216.60 / 0.02 / 7 / 30.0588 / 15-2-2022 / 19:49:01.60 / 86.13 / 34.19 / 630.79
 50.066807 /  19.913799 / 216.60 / 0.06 / 7 / 30.0588 / 15-2-2022 / 19:49:01.80 / 86.13 / 34.19 / 630.79
 50.066807 /  19.913799 / 216.60 / 0.06 / 7 / 30.0588 / 15-2-2022 / 19:49:02.00 / 86.13 / 34.19 / 630.79
 50.066807 /  19.913799 / 216.60 / 0.06 / 8 / 30.0588 / 15-2-2022 / 19:49:02.20 / 86.13 / 34.19 / 630.79
 50.066803 /  19.913799 / 216.60 / 0.02 / 8 / 29.8292 / 15-2-2022 / 19:49:03.00 / 86.13 / 34.19 / 643.09
 50.066803 /  19.913799 / 216.60 / 0.02 / 8 / 29.8292 / 15-2-2022 / 19:49:03.20 / 86.13 / 34.19 / 643.09
 50.066803 /  19.913799 / 216.60 / 0.06 / 8 / 30.2912 / 15-2-2022 / 19:49:03.40 / 86.13 / 34.19 / 643.09
 50.066803 /  19.913799 / 216.60 / 0.04 / 8 / 29.8292 / 15-2-2022 / 19:49:03.60 / 86.13 / 34.19 / 643.09
 50.066803 /  19.913799 / 216.60 / 0.02 / 8 / 29.5996 / 15-2-2022 / 19:49:03.80 / 86.06 / 34.19 / 656.74
 50.066803 /  19.913799 / 216.60 / 0.04 / 7 / 28.6784 / 15-2-2022 / 19:49:04.60 / 86.06 / 34.19 / 656.74
 50.066803 /  19.913799 / 216.60 / 0.04 / 7 / 29.8292 / 15-2-2022 / 19:49:04.80 / 86.06 / 34.19 / 668.83
 50.066803 /  19.913799 / 216.60 / 0.04 / 7 / 29.3672 / 15-2-2022 / 19:49:05.00 / 86.06 / 34.19 / 668.83
 50.066803 /  19.913799 / 216.60 / 0.06 / 7 / 29.3672 / 15-2-2022 / 19:49:05.20 / 86.06 / 34.19 / 668.83
 50.066803 /  19.913799 / 216.60 / 0.07 / 7 / 29.3672 / 15-2-2022 / 19:49:05.40 / 86.06 / 34.19 / 668.83
 50.066803 /  19.913799 / 216.60 / 0.04 / 7 / 29.3672 / 15-2-2022 / 19:49:06.20 / 86.06 / 34.19 / 681.18
 50.066803 /  19.913799 / 216.60 / 0.02 / 7 / 28.446 / 15-2-2022 / 19:49:06.40 / 86.06 / 34.19 / 681.18
 50.066803 /  19.913799 / 216.60 / 0.07 / 7 / 29.8292 / 15-2-2022 / 19:49:06.60 / 86.06 / 34.19 / 681.18
 50.066803 /  19.913799 / 216.60 / 0.07 / 6 / 29.3672 / 15-2-2022 / 19:49:06.80 / 86.06 / 34.19 / 681.18
 50.066803 /  19.913799 / 216.60 / 0.02 / 6 / 29.8292 / 15-2-2022 / 19:49:07.00 / 86.06 / 34.19 / 681.18
 50.066803 /  19.913799 / 216.50 / 0.02 / 6 / 29.3672 / 15-2-2022 / 19:49:07.80 / 86.00 / 34.25 / 694.88
 50.066803 /  19.913799 / 216.50 / 0.00 / 6 / 30.0588 / 15-2-2022 / 19:49:08.00 / 86.00 / 34.25 / 694.88
 50.066803 /  19.913799 / 216.50 / 0.02 / 6 / 30.0588 / 15-2-2022 / 19:49:08.20 / 86.00 / 34.25 / 694.88
 50.066803 /  19.913799 / 216.50 / 0.04 / 6 / 30.0588 / 15-2-2022 / 19:49:08.40 / 86.00 / 34.25 / 694.88
 50.066803 /  19.913799 / 216.50 / 0.00 / 6 / 30.0588 / 15-2-2022 / 19:49:08.80 / 86.00 / 34.25 / 707.02
 50.066803 /  19.913799 / 216.50 / 0.00 / 6 / 30.5208 / 15-2-2022 / 19:49:09.40 / 86.00 / 34.25 / 719.41
 50.066803 /  19.913799 / 216.50 / 0.00 / 6 / 30.5208 / 15-2-2022 / 19:49:09.80 / 86.00 / 34.25 / 719.41
 50.066803 /  19.913799 / 216.50 / 0.02 / 6 / 31.2124 / 15-2-2022 / 19:49:10.00 / 86.00 / 34.25 / 719.41
 50.066803 /  19.913799 / 216.50 / 0.00 / 6 / 30.7504 / 15-2-2022 / 19:49:10.20 / 86.00 / 34.25 / 719.41
 50.066803 /  19.913799 / 216.50 / 0.00 / 6 / 30.7504 / 15-2-2022 / 19:49:10.40 / 86.00 / 34.25 / 719.41
 50.066803 /  19.913799 / 216.50 / 0.00 / 6 / 29.8292 / 15-2-2022 / 19:49:11.20 / 85.94 / 34.25 / 733.16
 50.066803 /  19.913799 / 216.50 / 0.00 / 6 / 30.5208 / 15-2-2022 / 19:49:11.40 / 85.94 / 34.25 / 733.16
 50.066803 /  19.913799 / 216.50 / 0.02 / 6 / 30.0588 / 15-2-2022 / 19:49:11.60 / 85.94 / 34.25 / 733.16
 50.066803 /  19.913799 / 216.50 / 0.02 / 6 / 30.5208 / 15-2-2022 / 19:49:11.80 / 85.94 / 34.25 / 733.16
 50.066803 /  19.913799 / 216.50 / 0.00 / 6 / 29.8292 / 15-2-2022 / 19:49:12.00 / 85.94 / 34.25 / 745.35
 50.066803 /  19.913799 / 216.50 / 0.02 / 6 / 29.8292 / 15-2-2022 / 19:49:12.80 / 85.94 / 34.25 / 745.35
 50.066803 /  19.913799 / 216.50 / 0.02 / 6 / 30.9828 / 15-2-2022 / 19:49:13.00 / 85.94 / 34.25 / 757.79
 50.066803 /  19.913799 / 216.50 / 0.02 / 6 / 31.2124 / 15-2-2022 / 19:49:13.20 / 85.94 / 34.25 / 757.79
 50.066803 /  19.913799 / 216.50 / 0.00 / 6 / 31.2124 / 15-2-2022 / 19:49:13.40 / 85.94 / 34.25 / 757.79
 50.066803 /  19.913799 / 216.50 / 0.02 / 6 / 31.442 / 15-2-2022 / 19:49:13.60 / 85.94 / 34.25 / 757.79
 50.066803 /  19.913799 / 216.50 / 0.00 / 6 / 30.5208 / 15-2-2022 / 19:49:14.40 / 85.94 / 34.25 / 770.23
 50.066803 /  19.913799 / 216.50 / 0.02 / 6 / 30.2912 / 15-2-2022 / 19:49:14.60 / 85.94 / 34.25 / 770.23
 50.066803 /  19.913799 / 216.50 / 0.00 / 6 / 30.5208 / 15-2-2022 / 19:49:14.80 / 85.94 / 34.25 / 770.23
 50.066803 /  19.913799 / 216.50 / 0.00 / 6 / 30.2912 / 15-2-2022 / 19:49:15.00 / 85.94 / 34.25 / 770.23
 50.066803 /  19.913799 / 216.50 / 0.00 / 6 / 30.2912 / 15-2-2022 / 19:49:15.20 / 85.94 / 34.25 / 782.67
 50.066803 /  19.913799 / 216.50 / 0.00 / 6 / 29.3672 / 15-2-2022 / 19:49:16.00 / 85.94 / 34.25 / 782.67
 50.066803 /  19.913799 / 216.50 / 0.00 / 6 / 30.7504 / 15-2-2022 / 19:49:16.20 / 85.88 / 34.31 / 796.47
 50.066803 /  19.913799 / 216.50 / 0.02 / 6 / 30.7504 / 15-2-2022 / 19:49:16.40 / 85.88 / 34.31 / 796.47
 50.066803 /  19.913799 / 216.50 / 0.00 / 6 / 30.7504 / 15-2-2022 / 19:49:16.60 / 85.88 / 34.31 / 796.47
 50.066803 /  19.913799 / 216.50 / 0.02 / 6 / 30.7504 / 15-2-2022 / 19:49:16.80 / 85.88 / 34.31 / 796.47
 50.066803 /  19.913799 / 216.50 / 0.00 / 6 / 30.5208 / 15-2-2022 / 19:49:17.60 / 85.88 / 34.31 / 808.70
 50.066803 /  19.913799 / 216.50 / 0.02 / 6 / 30.5208 / 15-2-2022 / 19:49:17.80 / 85.88 / 34.31 / 808.70
 50.066803 /  19.913799 / 216.50 / 0.02 / 6 / 30.0588 / 15-2-2022 / 19:49:18.00 / 85.88 / 34.31 / 808.70
 50.066803 /  19.913799 / 216.50 / 0.00 / 6 / 29.8292 / 15-2-2022 / 19:49:18.20 / 85.88 / 34.31 / 808.70
 50.066803 /  19.913799 / 216.50 / 0.00 / 6 / 30.2912 / 15-2-2022 / 19:49:18.60 / 85.88 / 34.31 / 821.19
 50.066803 /  19.913799 / 216.50 / 0.00 / 6 / 29.1376 / 15-2-2022 / 19:49:19.40 / 85.88 / 34.31 / 821.19
 50.066803 /  19.913799 / 216.50 / 0.00 / 6 / 29.1376 / 15-2-2022 / 19:49:19.60 / 85.88 / 34.31 / 833.68
 50.066803 /  19.913799 / 216.50 / 0.00 / 6 / 29.1376 / 15-2-2022 / 19:49:19.80 / 85.88 / 34.31 / 833.68
 50.066803 /  19.913799 / 216.50 / 0.00 / 6 / 30.2912 / 15-2-2022 / 19:49:20.00 / 85.88 / 34.31 / 833.68
 50.066803 /  19.913799 / 216.50 / 0.00 / 6 / 30.2912 / 15-2-2022 / 19:49:20.20 / 85.88 / 34.31 / 833.68
 50.066803 /  19.913799 / 216.50 / 0.00 / 6 / 30.2912 / 15-2-2022 / 19:49:21.00 / 85.81 / 34.31 / 847.53
 50.066803 /  19.913799 / 216.50 / 0.00 / 6 / 30.0588 / 15-2-2022 / 19:49:21.20 / 85.81 / 34.31 / 847.53
 50.066803 /  19.913799 / 216.50 / 0.00 / 6 / 30.2912 / 15-2-2022 / 19:49:21.40 / 85.81 / 34.31 / 847.53
 50.066803 /  19.913799 / 216.50 / 0.02 / 6 / 30.0588 / 15-2-2022 / 19:49:21.60 / 85.81 / 34.31 / 847.53
 50.066803 /  19.913799 / 216.50 / 0.00 / 6 / 30.2912 / 15-2-2022 / 19:49:21.80 / 85.81 / 34.31 / 859.81
 50.066803 /  19.913799 / 216.50 / 0.00 / 6 / 30.2912 / 15-2-2022 / 19:49:22.60 / 85.81 / 34.31 / 859.81
 50.066803 /  19.913799 / 216.50 / 0.00 / 6 / 30.0588 / 15-2-2022 / 19:49:22.80 / 85.81 / 34.31 / 872.35
 50.066803 /  19.913797 / 216.50 / 0.02 / 6 / 30.2912 / 15-2-2022 / 19:49:23.00 / 85.81 / 34.31 / 872.35
 50.066803 /  19.913797 / 216.50 / 0.02 / 6 / 29.5996 / 15-2-2022 / 19:49:23.20 / 85.81 / 34.31 / 872.35
 50.066803 /  19.913797 / 216.50 / 0.02 / 6 / 30.2912 / 15-2-2022 / 19:49:23.40 / 85.81 / 34.31 / 872.35
 50.066803 /  19.913797 / 216.50 / 0.00 / 6 / 30.2912 / 15-2-2022 / 19:49:24.20 / 85.81 / 34.38 / 884.88
 50.066803 /  19.913797 / 216.50 / 0.00 / 7 / 30.2912 / 15-2-2022 / 19:49:24.40 / 85.81 / 34.38 / 884.88
 50.066803 /  19.913797 / 216.50 / 0.00 / 6 / 30.0588 / 15-2-2022 / 19:49:24.60 / 85.81 / 34.38 / 884.88
 50.066803 /  19.913797 / 216.50 / 0.02 / 6 / 30.2912 / 15-2-2022 / 19:49:24.80 / 85.81 / 34.38 / 884.88
 50.066803 /  19.913797 / 216.50 / 0.00 / 7 / 30.7504 / 15-2-2022 / 19:49:25.00 / 85.81 / 34.38 / 897.42
 50.066803 /  19.913795 / 216.50 / 0.00 / 6 / 31.2124 / 15-2-2022 / 19:49:25.80 / 85.81 / 34.38 / 897.42
 50.066803 /  19.913794 / 216.60 / 0.02 / 7 / 30.5208 / 15-2-2022 / 19:49:26.00 / 85.75 / 34.38 / 911.31
 50.066803 /  19.913794 / 216.60 / 0.02 / 7 / 30.5208 / 15-2-2022 / 19:49:26.20 / 85.75 / 34.38 / 911.31
 50.066803 /  19.913792 / 216.60 / 0.02 / 7 / 30.5208 / 15-2-2022 / 19:49:26.40 / 85.75 / 34.38 / 911.31
 50.066803 /  19.913792 / 216.60 / 0.02 / 7 / 30.5208 / 15-2-2022 / 19:49:26.60 / 85.75 / 34.38 / 911.31
 50.066803 /  19.913786 / 216.60 / 0.00 / 7 / 30.2912 / 15-2-2022 / 19:49:27.40 / 85.75 / 34.38 / 923.65
 50.066803 /  19.913786 / 216.70 / 0.00 / 8 / 30.2912 / 15-2-2022 / 19:49:27.60 / 85.75 / 34.38 / 923.65
 50.066803 /  19.913786 / 216.70 / 0.00 / 7 / 30.2912 / 15-2-2022 / 19:49:27.80 / 85.75 / 34.38 / 923.65
 50.066803 /  19.913786 / 216.70 / 0.00 / 8 / 30.0588 / 15-2-2022 / 19:49:28.00 / 85.75 / 34.38 / 923.65
 50.066803 /  19.913784 / 216.70 / 0.00 / 8 / 30.0588 / 15-2-2022 / 19:49:28.40 / 85.75 / 34.38 / 936.23
 50.066803 /  19.913778 / 216.70 / 0.00 / 8 / 30.2912 / 15-2-2022 / 19:49:29.20 / 85.75 / 34.38 / 936.23
 50.066803 /  19.913778 / 216.70 / 0.00 / 8 / 30.2912 / 15-2-2022 / 19:49:29.40 / 85.75 / 34.38 / 948.82
 50.066799 /  19.913776 / 216.70 / 0.02 / 8 / 30.2912 / 15-2-2022 / 19:49:29.60 / 85.75 / 34.38 / 948.82
 50.066799 /  19.913774 / 216.70 / 0.02 / 8 / 30.2912 / 15-2-2022 / 19:49:29.80 / 85.75 / 34.38 / 948.82
 50.066799 /  19.913773 / 216.70 / 0.02 / 8 / 29.8292 / 15-2-2022 / 19:49:30.00 / 85.75 / 34.38 / 948.82
 50.066799 /  19.913771 / 216.70 / 0.02 / 8 / 30.0588 / 15-2-2022 / 19:49:30.80 / 85.75 / 34.38 / 961.40
 50.066799 /  19.913769 / 216.70 / 0.02 / 7 / 34.438 / 15-2-2022 / 19:49:31.00 / 85.75 / 34.38 / 961.40
 50.066799 /  19.913769 / 216.70 / 0.02 / 8 / 34.9 / 15-2-2022 / 19:49:31.20 / 85.75 / 34.38 / 961.40
 50.066799 /  19.913767 / 216.70 / 0.02 / 8 / 34.2084 / 15-2-2022 / 19:49:31.40 / 85.75 / 34.38 / 961.40
 50.066799 /  19.913765 / 216.70 / 0.00 / 8 / 34.438 / 15-2-2022 / 19:49:31.60 / 85.69 / 34.44 / 975.35
 50.066799 /  19.913761 / 216.70 / 0.00 / 8 / 36.2804 / 15-2-2022 / 19:49:32.40 / 85.69 / 34.44 / 975.35
 50.066799 /  19.913759 / 216.80 / 0.00 / 8 / 36.2804 / 15-2-2022 / 19:49:32.60 / 85.69 / 34.44 / 987.73
 50.066799 /  19.913759 / 216.70 / 0.00 / 8 / 36.2804 / 15-2-2022 / 19:49:32.80 / 85.69 / 34.44 / 987.73
 50.066799 /  19.913757 / 216.70 / 0.00 / 8 / 32.3632 / 15-2-2022 / 19:49:33.00 / 85.69 / 34.44 / 987.73
 50.066799 /  19.913757 / 216.70 / 0.00 / 8 / 32.1336 / 15-2-2022 / 19:49:33.20 / 85.69 / 34.44 / 987.73
 50.066799 /  19.913752 / 216.70 / 0.02 / 8 / 32.1336 / 15-2-2022 / 19:49:34.00 / 85.69 / 34.44 / 1000.36
 50.066799 /  19.913750 / 216.70 / 0.02 / 7 / 31.904 / 15-2-2022 / 19:49:34.20 / 85.69 / 34.44 / 1000.36
 50.066799 /  19.913748 / 216.70 / 0.02 / 7 / 32.1336 / 15-2-2022 / 19:49:34.40 / 85.69 / 34.44 / 1000.36
 50.066799 /  19.913746 / 216.70 / 0.02 / 7 / 31.904 / 15-2-2022 / 19:49:34.60 / 85.69 / 34.44 / 1000.36
 50.066799 /  19.913746 / 216.70 / 0.00 / 7 / 30.2912 / 15-2-2022 / 19:49:34.80 / 85.69 / 34.44 / 1012.99
 50.066799 /  19.913742 / 216.70 / 0.02 / 7 / 30.0588 / 15-2-2022 / 19:49:35.60 / 85.69 / 34.44 / 1012.99
 50.066799 /  19.913740 / 216.70 / 0.02 / 7 / 30.2912 / 15-2-2022 / 19:49:35.80 / 85.69 / 34.44 / 1012.99
 50.066799 /  19.913738 / 216.70 / 0.02 / 7 / 30.2912 / 15-2-2022 / 19:49:36.00 / 85.63 / 34.44 / 1026.99
 50.066799 /  19.913736 / 216.70 / 0.00 / 8 / 30.0588 / 15-2-2022 / 19:49:36.20 / 85.63 / 34.44 / 1026.99
 50.066799 /  19.913736 / 216.70 / 0.00 / 7 / 29.8292 / 15-2-2022 / 19:49:36.40 / 85.63 / 34.44 / 1026.99
 50.066799 /  19.913733 / 216.70 / 0.00 / 8 / 29.8292 / 15-2-2022 / 19:49:37.20 / 85.63 / 34.44 / 1039.42
 50.066799 /  19.913731 / 216.60 / 0.00 / 7 / 30.0588 / 15-2-2022 / 19:49:37.40 / 85.63 / 34.44 / 1039.42
 50.066799 /  19.913731 / 216.60 / 0.00 / 8 / 30.2912 / 15-2-2022 / 19:49:37.60 / 85.63 / 34.44 / 1039.42
 50.066799 /  19.913729 / 216.70 / 0.00 / 8 / 29.8292 / 15-2-2022 / 19:49:37.80 / 85.63 / 34.44 / 1039.42
 50.066799 /  19.913727 / 216.70 / 0.02 / 8 / 30.0588 / 15-2-2022 / 19:49:38.00 / 85.63 / 34.44 / 1052.10
 50.066780 /  19.913645 / 216.50 / 0.31 / 6 / 29.5996 / 15-2-2022 / 19:49:46.80 / 85.50 / 0.00 / 0.00
 50.066780 /  19.913645 / 216.50 / 0.33 / 6 / 29.5996 / 15-2-2022 / 19:49:47.00 / 85.50 / 0.00 / 0.00
 50.066784 /  19.913645 / 216.50 / 0.30 / 6 / 29.1376 / 15-2-2022 / 19:49:47.20 / 85.50 / 0.00 / 0.00
 50.066784 /  19.913647 / 216.50 / 0.24 / 6 / 29.8292 / 15-2-2022 / 19:49:47.40 / 85.50 / 34.50 / 293.28
 50.066792 /  19.913647 / 216.50 / 0.13 / 6 / 28.908 / 15-2-2022 / 19:49:48.40 / 85.50 / 34.50 / 293.28
 50.066792 /  19.913649 / 216.50 / 0.11 / 6 / 29.1376 / 15-2-2022 / 19:49:48.60 / 85.44 / 34.50 / 307.42
 50.066792 /  19.913647 / 216.50 / 0.11 / 6 / 29.3672 / 15-2-2022 / 19:49:48.80 / 85.44 / 34.50 / 307.42
 50.066792 /  19.913649 / 216.50 / 0.09 / 6 / 28.446 / 15-2-2022 / 19:49:49.00 / 85.44 / 34.50 / 307.42
 50.066795 /  19.913649 / 216.50 / 0.07 / 6 / 29.5996 / 15-2-2022 / 19:49:49.20 / 85.44 / 34.50 / 307.42
 50.066799 /  19.913649 / 216.50 / 0.07 / 6 / 31.2124 / 15-2-2022 / 19:49:50.00 / 85.44 / 34.50 / 319.99
 50.066799 /  19.913647 / 216.50 / 0.02 / 6 / 30.9828 / 15-2-2022 / 19:49:50.20 / 85.44 / 34.50 / 319.99
 50.066799 /  19.913647 / 216.50 / 0.02 / 6 / 30.9828 / 15-2-2022 / 19:49:50.40 / 85.44 / 34.50 / 319.99
 50.066803 /  19.913647 / 216.50 / 0.06 / 6 / 30.5208 / 15-2-2022 / 19:49:50.60 / 85.44 / 34.50 / 319.99
 50.066803 /  19.913647 / 216.50 / 0.04 / 6 / 31.2124 / 15-2-2022 / 19:49:50.80 / 85.44 / 34.56 / 332.82
 50.066807 /  19.913649 / 216.50 / 0.02 / 6 / 31.2124 / 15-2-2022 / 19:49:51.80 / 85.44 / 34.56 / 332.82
 50.066807 /  19.913649 / 216.50 / 0.06 / 6 / 29.5996 / 15-2-2022 / 19:49:52.00 / 85.38 / 34.56 / 347.01
 50.066807 /  19.913649 / 216.50 / 0.02 / 6 / 30.0588 / 15-2-2022 / 19:49:52.20 / 85.38 / 34.56 / 347.01
 50.066807 /  19.913651 / 216.50 / 0.04 / 6 / 29.5996 / 15-2-2022 / 19:49:52.40 / 85.38 / 34.56 / 347.01
 50.066807 /  19.913651 / 216.50 / 0.02 / 6 / 29.5996 / 15-2-2022 / 19:49:52.60 / 85.38 / 34.56 / 347.01
 50.066807 /  19.913652 / 216.50 / 0.02 / 6 / 29.5996 / 15-2-2022 / 19:49:53.40 / 85.38 / 34.56 / 359.63
 50.066807 /  19.913652 / 216.50 / 0.02 / 7 / 29.8292 / 15-2-2022 / 19:49:53.60 / 85.38 / 34.56 / 359.63
 50.066807 /  19.913652 / 216.50 / 0.00 / 6 / 29.5996 / 15-2-2022 / 19:49:53.80 / 85.38 / 34.56 / 359.63
 50.066807 /  19.913652 / 216.50 / 0.06 / 7 / 30.0588 / 15-2-2022 / 19:49:54.00 / 85.38 / 34.56 / 359.63
 50.066807 /  19.913652 / 216.50 / 0.00 / 7 / 30.2912 / 15-2-2022 / 19:49:54.20 / 85.38 / 34.56 / 372.50
 50.066807 /  19.913652 / 216.50 / 0.06 / 7 / 30.5208 / 15-2-2022 / 19:49:55.00 / 85.38 / 34.56 / 372.50
 50.066807 /  19.913652 / 216.50 / 0.06 / 7 / 30.5208 / 15-2-2022 / 19:49:55.20 / 85.31 / 34.56 / 386.74
 50.066807 /  19.913652 / 216.50 / 0.06 / 7 / 30.2912 / 15-2-2022 / 19:49:55.40 / 85.31 / 34.56 / 386.74
 50.066807 /  19.913652 / 216.50 / 0.02 / 7 / 30.5208 / 15-2-2022 / 19:49:55.60 / 85.31 / 34.56 / 386.74
 50.066807 /  19.913652 / 216.50 / 0.06 / 7 / 30.7504 / 15-2-2022 / 19:49:55.80 / 85.31 / 34.56 / 386.74
 50.066807 /  19.913652 / 216.50 / 0.02 / 7 / 31.2124 / 15-2-2022 / 19:49:56.60 / 85.31 / 34.56 / 399.41
 50.066807 /  19.913652 / 216.40 / 0.04 / 8 / 30.7504 / 15-2-2022 / 19:49:56.80 / 85.31 / 34.56 / 399.41
 50.066811 /  19.913652 / 216.40 / 0.04 / 7 / 31.6716 / 15-2-2022 / 19:49:57.00 / 85.31 / 34.56 / 399.41
 50.066811 /  19.913652 / 216.40 / 0.02 / 7 / 31.6716 / 15-2-2022 / 19:49:57.20 / 85.31 / 34.56 / 399.41
 50.066811 /  19.913652 / 216.40 / 0.06 / 7 / 31.2124 / 15-2-2022 / 19:49:57.40 / 85.31 / 34.56 / 412.33
 50.066811 /  19.913652 / 216.40 / 0.04 / 7 / 32.3632 / 15-2-2022 / 19:49:58.20 / 85.31 / 34.56 / 412.33
 50.066811 /  19.913654 / 216.40 / 0.02 / 7 / 32.1336 / 15-2-2022 / 19:49:58.40 / 85.25 / 34.63 / 426.62
 50.066811 /  19.913654 / 216.40 / 0.04 / 7 / 31.904 / 15-2-2022 / 19:49:58.60 / 85.25 / 34.63 / 426.62
 50.066811 /  19.913654 / 216.40 / 0.02 / 7 / 31.904 / 15-2-2022 / 19:49:58.80 / 85.25 / 34.63 / 426.62
 50.066811 /  19.913654 / 216.40 / 0.02 / 7 / 30.9828 / 15-2-2022 / 19:49:59.00 / 85.25 / 34.63 / 426.62
 50.066811 /  19.913654 / 216.30 / 0.06 / 7 / 30.7504 / 15-2-2022 / 19:49:59.80 / 85.25 / 34.63 / 439.34
 50.066811 /  19.913654 / 216.30 / 0.02 / 7 / 30.7504 / 15-2-2022 / 19:50:00.00 / 85.25 / 34.63 / 439.34
 50.066811 /  19.913654 / 216.30 / 0.04 / 7 / 30.5208 / 15-2-2022 / 19:50:00.20 / 85.25 / 34.63 / 439.34
 50.066814 /  19.913654 / 216.30 / 0.02 / 7 / 30.7504 / 15-2-2022 / 19:50:00.40 / 85.25 / 34.63 / 439.34
 50.066814 /  19.913654 / 216.30 / 0.06 / 7 / 30.7504 / 15-2-2022 / 19:50:00.60 / 85.19 / 34.63 / 453.67
 50.066814 /  19.913656 / 216.30 / 0.04 / 7 / 30.9828 / 15-2-2022 / 19:50:01.40 / 85.19 / 34.63 / 453.67
 50.066814 /  19.913656 / 216.20 / 0.02 / 6 / 30.2912 / 15-2-2022 / 19:50:01.60 / 85.19 / 34.63 / 466.44
 50.066814 /  19.913656 / 216.20 / 0.02 / 7 / 30.2912 / 15-2-2022 / 19:50:01.80 / 85.19 / 34.63 / 466.44
 50.066814 /  19.913656 / 216.20 / 0.06 / 7 / 30.2912 / 15-2-2022 / 19:50:02.00 / 85.19 / 34.63 / 466.44
 50.066814 /  19.913656 / 216.20 / 0.06 / 7 / 30.0588 / 15-2-2022 / 19:50:02.20 / 85.19 / 34.63 / 466.44
 50.066814 /  19.913658 / 216.10 / 0.04 / 7 / 29.8292 / 15-2-2022 / 19:50:03.00 / 85.19 / 34.63 / 479.46
 50.066814 /  19.913658 / 216.10 / 0.02 / 7 / 30.0588 / 15-2-2022 / 19:50:03.20 / 85.19 / 34.63 / 479.46
 50.066814 /  19.913658 / 216.10 / 0.06 / 7 / 30.0588 / 15-2-2022 / 19:50:03.40 / 85.19 / 34.63 / 479.46
 50.066814 /  19.913658 / 216.10 / 0.04 / 7 / 30.0588 / 15-2-2022 / 19:50:03.60 / 85.19 / 34.63 / 479.46
 50.066814 /  19.913658 / 216.10 / 0.02 / 7 / 30.0588 / 15-2-2022 / 19:50:03.80 / 85.13 / 34.63 / 493.84
 50.066818 /  19.913658 / 216.00 / 0.06 / 7 / 29.8292 / 15-2-2022 / 19:50:04.60 / 85.13 / 34.63 / 493.84
 50.066818 /  19.913658 / 216.00 / 0.02 / 7 / 30.2912 / 15-2-2022 / 19:50:04.80 / 85.13 / 34.63 / 506.66
 50.066818 /  19.913658 / 216.00 / 0.02 / 7 / 30.9828 / 15-2-2022 / 19:50:05.00 / 85.13 / 34.63 / 506.66
 50.066818 /  19.913658 / 216.00 / 0.04 / 7 / 30.9828 / 15-2-2022 / 19:50:05.20 / 85.13 / 34.63 / 506.66
 50.066818 /  19.913658 / 216.00 / 0.04 / 7 / 30.7504 / 15-2-2022 / 19:50:05.40 / 85.13 / 34.63 / 506.66
 50.066818 /  19.913660 / 215.90 / 0.02 / 7 / 29.3672 / 15-2-2022 / 19:50:06.20 / 85.13 / 34.69 / 519.73
 50.066818 /  19.913660 / 215.90 / 0.02 / 7 / 29.8292 / 15-2-2022 / 19:50:06.40 / 85.13 / 34.69 / 519.73
 50.066818 /  19.913660 / 215.90 / 0.07 / 7 / 29.8292 / 15-2-2022 / 19:50:06.60 / 85.13 / 34.69 / 519.73
 50.066818 /  19.913660 / 215.90 / 0.04 / 7 / 29.8292 / 15-2-2022 / 19:50:06.80 / 85.13 / 34.69 / 519.73
 50.066818 /  19.913660 / 215.90 / 0.04 / 7 / 29.1376 / 15-2-2022 / 19:50:07.20 / 85.06 / 34.63 / 534.16
 50.066818 /  19.913660 / 215.80 / 0.04 / 7 / 30.2912 / 15-2-2022 / 19:50:08.00 / 85.06 / 34.63 / 534.16
 50.066818 /  19.913660 / 215.80 / 0.06 / 7 / 29.8292 / 15-2-2022 / 19:50:08.20 / 85.06 / 34.69 / 547.02
 50.066818 /  19.913660 / 215.80 / 0.02 / 7 / 30.2912 / 15-2-2022 / 19:50:08.40 / 85.06 / 34.69 / 547.02
 50.066818 /  19.913658 / 215.80 / 0.04 / 7 / 30.2912 / 15-2-2022 / 19:50:08.60 / 85.06 / 34.69 / 547.02
 50.066818 /  19.913658 / 215.80 / 0.04 / 7 / 30.5208 / 15-2-2022 / 19:50:08.80 / 85.06 / 34.69 / 547.02
 50.066818 /  19.913658 / 215.70 / 0.06 / 6 / 30.0588 / 15-2-2022 / 19:50:09.60 / 85.06 / 34.69 / 560.14
 50.066818 /  19.913658 / 215.70 / 0.06 / 7 / 30.2912 / 15-2-2022 / 19:50:09.80 / 85.06 / 34.69 / 560.14
 50.066818 /  19.913658 / 215.70 / 0.15 / 7 / 30.0588 / 15-2-2022 / 19:50:10.00 / 85.06 / 34.69 / 560.14
 50.066818 /  19.913658 / 215.70 / 0.33 / 7 / 30.0588 / 15-2-2022 / 19:50:10.20 / 85.06 / 34.69 / 560.14
 50.066818 /  19.913656 / 215.70 / 1.07 / 7 / 30.0588 / 15-2-2022 / 19:50:10.60 / 85.00 / 34.69 / 574.62
 50.066814 /  19.913652 / 215.60 / 3.35 / 6 / 29.5996 / 15-2-2022 / 19:50:11.40 / 85.00 / 34.69 / 574.62
 50.066811 /  19.913652 / 215.60 / 4.06 / 7 / 30.0588 / 15-2-2022 / 19:50:11.60 / 85.00 / 34.69 / 587.53
 50.066811 /  19.913652 / 215.60 / 4.80 / 7 / 29.8292 / 15-2-2022 / 19:50:11.80 / 85.00 / 34.69 / 587.53
 50.066807 /  19.913651 / 215.60 / 5.44 / 7 / 31.442 / 15-2-2022 / 19:50:12.00 / 85.00 / 34.69 / 587.53
 50.066807 /  19.913649 / 215.60 / 6.17 / 7 / 31.2124 / 15-2-2022 / 19:50:12.20 / 85.00 / 34.69 / 587.53
 50.066792 /  19.913639 / 215.70 / 8.96 / 7 / 31.442 / 15-2-2022 / 19:50:13.00 / 85.00 / 34.69 / 600.70
 50.066784 /  19.913635 / 215.60 / 9.39 / 7 / 31.6716 / 15-2-2022 / 19:50:13.20 / 85.00 / 34.69 / 600.70
 50.066780 /  19.913633 / 215.70 / 8.69 / 7 / 31.6716 / 15-2-2022 / 19:50:13.40 / 85.00 / 34.69 / 600.70
 50.066776 /  19.913630 / 215.70 / 8.72 / 7 / 31.6716 / 15-2-2022 / 19:50:13.60 / 85.00 / 34.69 / 600.70
 50.066772 /  19.913628 / 215.70 / 8.56 / 7 / 31.442 / 15-2-2022 / 19:50:13.80 / 84.94 / 34.69 / 615.22
 50.066753 /  19.913612 / 215.70 / 9.56 / 8 / 30.0588 / 15-2-2022 / 19:50:14.60 / 84.94 / 34.69 / 615.22
 50.066753 /  19.913609 / 215.70 / 9.67 / 8 / 30.0588 / 15-2-2022 / 19:50:14.80 / 84.94 / 34.69 / 628.18
 50.066746 /  19.913605 / 215.70 /  10.52 / 8 / 30.2912 / 15-2-2022 / 19:50:15.00 / 84.94 / 34.69 / 628.18
 50.066738 /  19.913593 / 215.70 /  10.63 / 8 / 30.0588 / 15-2-2022 / 19:50:15.20 / 84.94 / 34.69 / 628.18
 50.066734 /  19.913584 / 215.80 /  11.17 / 8 / 30.9828 / 15-2-2022 / 19:50:15.40 / 84.94 / 34.69 / 628.18
 50.066708 /  19.913551 / 215.80 /  13.67 / 8 / 28.908 / 15-2-2022 / 19:50:16.20 / 84.94 / 34.75 / 641.40
 50.066700 /  19.913546 / 215.70 /  13.59 / 8 / 30.0588 / 15-2-2022 / 19:50:16.40 / 84.94 / 34.75 / 641.40
 50.066696 /  19.913536 / 215.60 /  13.98 / 8 / 30.0588 / 15-2-2022 / 19:50:16.60 / 84.94 / 34.75 / 641.40
 50.066689 /  19.913530 / 215.60 /  14.43 / 8 / 29.1376 / 15-2-2022 / 19:50:16.80 / 84.94 / 34.75 / 641.40
 50.066673 /  19.913517 / 215.50 /  15.85 / 8 / 29.8292 / 15-2-2022 / 19:50:17.20 / 84.88 / 34.75 / 655.97
 50.066643 /  19.913485 / 215.20 /  17.69 / 8 / 29.5996 / 15-2-2022 / 19:50:18.00 / 84.88 / 34.75 / 655.97
 50.066635 /  19.913479 / 215.00 /  18.33 / 8 / 29.8292 / 15-2-2022 / 19:50:18.20 / 84.88 / 34.75 / 668.98
 50.066628 /  19.913469 / 215.00 /  18.45 / 8 / 29.8292 / 15-2-2022 / 19:50:18.40 / 84.88 / 34.75 / 668.98
 50.066620 /  19.913462 / 214.90 /  19.63 / 8 / 28.6784 / 15-2-2022 / 19:50:18.60 / 84.88 / 34.75 / 668.98
 50.066608 /  19.913454 / 214.80 /  19.22 / 8 / 29.8292 / 15-2-2022 / 19:50:18.80 / 84.88 / 34.75 / 668.98
 50.066574 /  19.913414 / 214.70 /  21.08 / 8 / 29.5996 / 15-2-2022 / 19:50:19.60 / 84.88 / 34.75 / 682.25
 50.066566 /  19.913403 / 214.70 /  21.02 / 8 / 29.8292 / 15-2-2022 / 19:50:19.80 / 84.88 / 34.75 / 682.25
 50.066555 /  19.913393 / 214.60 /  20.54 / 8 / 30.2912 / 15-2-2022 / 19:50:20.00 / 84.88 / 34.75 / 682.25
 50.066547 /  19.913383 / 214.60 /  20.06 / 8 / 30.2912 / 15-2-2022 / 19:50:20.20 / 84.88 / 34.75 / 682.25
 50.066532 /  19.913366 / 214.60 /  19.59 / 8 / 30.5208 / 15-2-2022 / 19:50:20.60 / 84.88 / 34.75 / 695.51
 50.066502 /  19.913322 / 214.30 /  18.78 / 8 / 31.2124 / 15-2-2022 / 19:50:21.40 / 84.88 / 34.75 / 695.51
 50.066498 /  19.913313 / 214.20 /  18.30 / 8 / 30.9828 / 15-2-2022 / 19:50:21.60 / 84.88 / 34.75 / 708.77
 50.066494 /  19.913303 / 214.10 /  17.82 / 8 / 31.2124 / 15-2-2022 / 19:50:21.80 / 84.88 / 34.75 / 708.77
 50.066486 /  19.913294 / 214.10 /  17.37 / 8 / 30.9828 / 15-2-2022 / 19:50:22.00 / 84.88 / 34.75 / 708.77
 50.066479 /  19.913284 / 214.00 /  17.43 / 8 / 31.2124 / 15-2-2022 / 19:50:22.20 / 84.88 / 34.75 / 708.77
 50.066456 /  19.913250 / 214.00 /  16.24 / 8 / 30.2912 / 15-2-2022 / 19:50:23.00 / 84.81 / 34.75 / 723.39
 50.066448 /  19.913244 / 214.00 /  15.78 / 7 / 30.5208 / 15-2-2022 / 19:50:23.20 / 84.81 / 34.75 / 723.39
 50.066444 /  19.913235 / 214.00 /  15.43 / 7 / 30.5208 / 15-2-2022 / 19:50:23.40 / 84.81 / 34.75 / 723.39
 50.066437 /  19.913229 / 214.00 /  15.35 / 7 / 30.5208 / 15-2-2022 / 19:50:23.60 / 84.81 / 34.75 / 723.39
 50.066433 /  19.913221 / 214.20 /  14.58 / 7 / 30.5208 / 15-2-2022 / 19:50:23.80 / 84.81 / 34.75 / 736.45
 50.066414 /  19.913195 / 214.20 /  13.83 / 8 / 30.5208 / 15-2-2022 / 19:50:24.60 / 84.81 / 34.75 / 736.45
 50.066410 /  19.913191 / 214.30 /  13.96 / 7 / 29.5996 / 15-2-2022 / 19:50:24.80 / 84.81 / 34.75 / 749.76
 50.066406 /  19.913183 / 214.30 /  13.45 / 7 / 30.0588 / 15-2-2022 / 19:50:25.00 / 84.81 / 34.75 / 749.76
 50.066399 /  19.913177 / 214.30 /  13.48 / 7 / 30.2912 / 15-2-2022 / 19:50:25.20 / 84.81 / 34.75 / 749.76
 50.066395 /  19.913172 / 214.30 /  13.58 / 7 / 30.2912 / 15-2-2022 / 19:50:25.40 / 84.81 / 34.75 / 749.76
 50.066376 /  19.913147 / 214.20 /  12.82 / 7 / 30.2912 / 15-2-2022 / 19:50:26.20 / 84.81 / 34.75 / 763.07
 50.066368 /  19.913141 / 214.30 /  12.83 / 7 / 30.2912 / 15-2-2022 / 19:50:26.40 / 84.81 / 34.75 / 763.07
 50.066364 /  19.913137 / 214.30 /  12.78 / 7 / 30.0588 / 15-2-2022 / 19:50:26.60 / 84.81 / 34.75 / 763.07
 50.066360 /  19.913132 / 214.30 /  12.67 / 8 / 30.5208 / 15-2-2022 / 19:50:26.80 / 84.81 / 34.75 / 763.07
 50.066357 /  19.913124 / 214.30 /  12.17 / 7 / 30.0588 / 15-2-2022 / 19:50:27.00 / 84.81 / 34.81 / 776.38
 50.066338 /  19.913105 / 214.30 /  10.93 / 8 / 30.9828 / 15-2-2022 / 19:50:27.80 / 84.81 / 34.81 / 776.38
 50.066330 /  19.913097 / 214.30 /  10.74 / 8 / 30.5208 / 15-2-2022 / 19:50:28.20 / 84.75 / 34.81 / 791.05
 50.066326 /  19.913094 / 214.30 /  10.76 / 8 / 30.5208 / 15-2-2022 / 19:50:28.40 / 84.75 / 34.81 / 791.05
 50.066319 /  19.913088 / 214.30 /  11.41 / 8 / 30.5208 / 15-2-2022 / 19:50:28.60 / 84.75 / 34.81 / 791.05
 50.066315 /  19.913084 / 214.30 /  11.80 / 8 / 30.2912 / 15-2-2022 / 19:50:28.80 / 84.75 / 34.81 / 791.05
 50.066292 /  19.913065 / 214.20 /  13.65 / 8 / 31.2124 / 15-2-2022 / 19:50:29.60 / 84.75 / 34.81 / 804.16
 50.066288 /  19.913059 / 214.10 /  13.96 / 8 / 31.2124 / 15-2-2022 / 19:50:29.80 / 84.75 / 34.81 / 804.16
 50.066280 /  19.913054 / 214.10 /  14.56 / 8 / 30.5208 / 15-2-2022 / 19:50:30.00 / 84.75 / 34.81 / 804.16
 50.066277 /  19.913048 / 214.00 /  15.11 / 8 / 30.7504 / 15-2-2022 / 19:50:30.20 / 84.75 / 34.81 / 804.16
 50.066269 /  19.913042 / 214.00 /  15.76 / 8 / 30.5208 / 15-2-2022 / 19:50:30.40 / 84.75 / 34.81 / 817.52
 50.066238 /  19.913017 / 213.90 /  17.82 / 8 / 30.2912 / 15-2-2022 / 19:50:31.20 / 84.75 / 34.81 / 817.52
 50.066223 /  19.913004 / 213.90 /  18.24 / 8 / 30.0588 / 15-2-2022 / 19:50:31.60 / 84.75 / 34.81 / 830.88
 50.066216 /  19.912996 / 213.80 /  18.19 / 8 / 30.2912 / 15-2-2022 / 19:50:31.80 / 84.75 / 34.81 / 830.88
 50.066208 /  19.912992 / 213.80 /  18.15 / 8 / 31.442 / 15-2-2022 / 19:50:32.00 / 84.75 / 34.81 / 830.88
 50.066200 /  19.912985 / 213.80 /  17.58 / 8 / 31.442 / 15-2-2022 / 19:50:32.20 / 84.75 / 34.81 / 830.88
 50.066170 /  19.912962 / 213.70 /  15.74 / 8 / 31.442 / 15-2-2022 / 19:50:33.00 / 84.69 / 34.81 / 845.60
 50.066162 /  19.912956 / 213.70 /  14.61 / 8 / 30.9828 / 15-2-2022 / 19:50:33.20 / 84.69 / 34.81 / 845.60
 50.066158 /  19.912952 / 213.60 /  13.30 / 8 / 31.2124 / 15-2-2022 / 19:50:33.40 / 84.69 / 34.81 / 845.60
 50.066154 /  19.912951 / 213.60 /  12.35 / 8 / 30.9828 / 15-2-2022 / 19:50:33.60 / 84.69 / 34.81 / 845.60
 50.066147 /  19.912949 / 213.60 /  11.33 / 8 / 30.5208 / 15-2-2022 / 19:50:33.80 / 84.69 / 34.88 / 858.75
 50.066135 /  19.912935 / 213.30 / 6.57 / 8 / 30.2912 / 15-2-2022 / 19:50:34.60 / 84.69 / 34.88 / 858.75
 50.066135 /  19.912933 / 213.20 / 5.06 / 8 / 30.5208 / 15-2-2022 / 19:50:34.80 / 84.69 / 34.81 / 872.16
 50.066132 /  19.912931 / 213.20 / 4.61 / 8 / 30.2912 / 15-2-2022 / 19:50:35.00 / 84.69 / 34.81 / 872.16
 50.066132 /  19.912930 / 213.10 / 3.76 / 8 / 30.0588 / 15-2-2022 / 19:50:35.20 / 84.69 / 34.81 / 872.16
 50.066132 /  19.912930 / 213.10 / 3.65 / 8 / 30.2912 / 15-2-2022 / 19:50:35.40 / 84.69 / 34.81 / 872.16
 50.066128 /  19.912926 / 212.90 / 2.82 / 8 / 29.5996 / 15-2-2022 / 19:50:36.20 / 84.69 / 34.88 / 885.57
 50.066124 /  19.912924 / 212.80 / 2.83 / 8 / 29.5996 / 15-2-2022 / 19:50:36.40 / 84.69 / 34.88 / 885.57
 50.066124 /  19.912922 / 212.70 / 2.78 / 8 / 29.5996 / 15-2-2022 / 19:50:36.60 / 84.69 / 34.88 / 885.57
 50.066124 /  19.912922 / 212.70 / 2.82 / 8 / 29.8292 / 15-2-2022 / 19:50:36.80 / 84.69 / 34.88 / 885.57
 50.066124 /  19.912918 / 212.60 / 2.02 / 8 / 29.5996 / 15-2-2022 / 19:50:37.20 / 84.69 / 34.88 / 898.97
 50.066124 /  19.912914 / 212.40 / 0.17 / 8 / 30.0588 / 15-2-2022 / 19:50:38.00 / 84.69 / 34.88 / 898.97
 50.066124 /  19.912914 / 212.30 / 0.13 / 8 / 29.3672 / 15-2-2022 / 19:50:38.20 / 84.69 / 34.88 / 912.38
 50.066124 /  19.912912 / 212.20 / 0.11 / 8 / 29.5996 / 15-2-2022 / 19:50:38.40 / 84.69 / 34.88 / 912.38
 50.066128 /  19.912910 / 212.20 / 0.06 / 8 / 29.5996 / 15-2-2022 / 19:50:38.60 / 84.69 / 34.88 / 912.38
 50.066128 /  19.912910 / 212.20 / 0.07 / 8 / 29.3672 / 15-2-2022 / 19:50:38.80 / 84.69 / 34.88 / 912.38
 50.066128 /  19.912910 / 212.20 / 0.04 / 8 / 29.5996 / 15-2-2022 / 19:50:39.60 / 84.69 / 34.88 / 925.79
 50.066128 /  19.912910 / 212.20 / 0.02 / 8 / 29.3672 / 15-2-2022 / 19:50:39.80 / 84.69 / 34.88 / 925.79
 50.066128 /  19.912910 / 212.20 / 0.04 / 8 / 30.2912 / 15-2-2022 / 19:50:40.00 / 84.69 / 34.88 / 925.79
 50.066128 /  19.912910 / 212.20 / 0.06 / 8 / 30.2912 / 15-2-2022 / 19:50:40.20 / 84.69 / 34.88 / 925.79
 50.066128 /  19.912910 / 212.20 / 0.07 / 8 / 30.0588 / 15-2-2022 / 19:50:40.60 / 84.69 / 34.88 / 939.19
 50.066128 /  19.912910 / 212.20 / 0.02 / 8 / 30.7504 / 15-2-2022 / 19:50:41.40 / 84.69 / 34.88 / 939.19
 50.066128 /  19.912910 / 212.20 / 0.06 / 8 / 30.9828 / 15-2-2022 / 19:50:41.60 / 84.69 / 34.88 / 952.60
 50.066128 /  19.912910 / 212.20 / 0.06 / 8 / 30.2912 / 15-2-2022 / 19:50:41.80 / 84.69 / 34.88 / 952.60
 50.066128 /  19.912910 / 212.20 / 0.04 / 8 / 30.0588 / 15-2-2022 / 19:50:42.00 / 84.69 / 34.88 / 952.60
 50.066128 /  19.912910 / 212.20 / 0.09 / 8 / 30.0588 / 15-2-2022 / 19:50:42.20 / 84.69 / 34.88 / 952.60
 50.066128 /  19.912910 / 212.20 / 0.06 / 8 / 30.0588 / 15-2-2022 / 19:50:43.00 / 84.69 / 34.94 / 966.01
 50.066128 /  19.912910 / 212.20 / 0.17 / 8 / 30.2912 / 15-2-2022 / 19:50:43.20 / 84.69 / 34.94 / 966.01
 50.066128 /  19.912910 / 212.20 / 0.31 / 8 / 29.8292 / 15-2-2022 / 19:50:43.40 / 84.69 / 34.94 / 966.01
 50.066128 /  19.912910 / 212.20 / 0.59 / 8 / 29.8292 / 15-2-2022 / 19:50:43.60 / 84.69 / 34.94 / 966.01
 50.066124 /  19.912910 / 212.10 / 1.78 / 8 / 30.5208 / 15-2-2022 / 19:50:44.00 / 84.69 / 34.88 / 979.41
 50.066120 /  19.912905 / 212.10 / 4.20 / 8 / 30.2912 / 15-2-2022 / 19:50:44.80 / 84.69 / 34.88 / 979.41
 50.066120 /  19.912903 / 212.10 / 4.89 / 8 / 30.2912 / 15-2-2022 / 19:50:45.00 / 84.69 / 34.94 / 992.82
 50.066116 /  19.912899 / 212.00 / 5.35 / 8 / 29.8292 / 15-2-2022 / 19:50:45.20 / 84.69 / 34.94 / 992.82
 50.066120 /  19.912893 / 212.00 / 6.43 / 8 / 30.0588 / 15-2-2022 / 19:50:45.40 / 84.69 / 34.94 / 992.82
 50.066116 /  19.912888 / 211.90 / 6.80 / 8 / 30.0588 / 15-2-2022 / 19:50:45.60 / 84.69 / 34.94 / 992.82
 50.066101 /  19.912872 / 211.90 / 9.65 / 8 / 30.5208 / 15-2-2022 / 19:50:46.40 / 84.69 / 34.94 / 1006.23
 50.066097 /  19.912867 / 211.80 /  10.00 / 8 / 30.2912 / 15-2-2022 / 19:50:46.60 / 84.69 / 34.94 / 1006.23
 50.066093 /  19.912863 / 211.80 /  10.13 / 8 / 30.2912 / 15-2-2022 / 19:50:46.80 / 84.69 / 34.94 / 1006.23
 50.066090 /  19.912859 / 211.70 / 9.69 / 8 / 30.2912 / 15-2-2022 / 19:50:47.00 / 84.69 / 34.94 / 1006.23
 50.066086 /  19.912855 / 211.60 / 9.80 / 8 / 30.2912 / 15-2-2022 / 19:50:47.20 / 84.69 / 34.94 / 1006.23
 50.066067 /  19.912840 / 211.40 / 8.28 / 8 / 30.7504 / 15-2-2022 / 19:50:48.00 / 84.69 / 34.94 / 1019.63
 50.066063 /  19.912836 / 211.30 / 7.46 / 8 / 30.9828 / 15-2-2022 / 19:50:48.20 / 84.69 / 34.94 / 1019.63
 50.066059 /  19.912834 / 211.30 / 6.83 / 8 / 30.7504 / 15-2-2022 / 19:50:48.40 / 84.69 / 34.94 / 1019.63
 50.066055 /  19.912832 / 211.20 / 6.93 / 8 / 29.5996 / 15-2-2022 / 19:50:48.60 / 84.69 / 34.94 / 1019.63
 50.066051 /  19.912830 / 211.20 / 6.80 / 8 / 30.7504 / 15-2-2022 / 19:50:48.80 / 84.69 / 34.94 / 1033.04
 50.066040 /  19.912819 / 211.20 / 8.30 / 8 / 30.7504 / 15-2-2022 / 19:50:49.60 / 84.69 / 34.94 / 1033.04
 50.066040 /  19.912815 / 211.20 / 8.80 / 8 / 30.7504 / 15-2-2022 / 19:50:49.80 / 84.75 / 34.94 / 1045.09
 50.066036 /  19.912807 / 211.10 / 8.91 / 8 / 28.908 / 15-2-2022 / 19:50:50.00 / 84.75 / 34.94 / 1045.09
 50.066032 /  19.912804 / 211.10 / 9.02 / 8 / 29.3672 / 15-2-2022 / 19:50:50.20 / 84.75 / 34.94 / 1045.09
 50.066029 /  19.912798 / 211.10 / 9.54 / 8 / 29.1376 / 15-2-2022 / 19:50:50.40 / 84.75 / 34.94 / 1045.09
 50.066025 /  19.912764 / 211.20 /  12.09 / 8 / 28.908 / 15-2-2022 / 19:50:51.40 / 84.75 / 34.94 / 1058.70
 50.066025 /  19.912754 / 211.20 /  12.45 / 8 / 28.908 / 15-2-2022 / 19:50:51.60 / 84.75 / 34.94 / 1058.70
 50.066025 /  19.912745 / 211.10 /  13.35 / 8 / 28.908 / 15-2-2022 / 19:50:51.80 / 84.75 / 34.94 / 1058.70
 50.066029 /  19.912735 / 211.10 /  14.28 / 8 / 29.3672 / 15-2-2022 / 19:50:52.00 / 84.75 / 34.94 / 1058.70
 50.066032 /  19.912725 / 211.10 /  14.87 / 8 / 29.5996 / 15-2-2022 / 19:50:52.20 / 84.75 / 34.94 / 1072.05
 50.066044 /  19.912674 / 211.10 /  19.96 / 7 / 29.5996 / 15-2-2022 / 19:50:53.00 / 84.75 / 34.94 / 1072.05
 50.066048 /  19.912659 / 211.10 /  20.72 / 8 / 29.5996 / 15-2-2022 / 19:50:53.20 / 84.69 / 34.94 / 1086.77
 50.066051 /  19.912642 / 211.10 /  21.96 / 7 / 29.3672 / 15-2-2022 / 19:50:53.40 / 84.69 / 34.94 / 1086.77
 50.066051 /  19.912624 / 211.10 /  23.17 / 7 / 29.5996 / 15-2-2022 / 19:50:53.60 / 84.69 / 34.94 / 1086.77
 50.066055 /  19.912609 / 211.00 /  24.02 / 7 / 29.3672 / 15-2-2022 / 19:50:53.80 / 84.69 / 34.94 / 1086.77
 50.066067 /  19.912537 / 210.90 /  23.63 / 7 / 30.0588 / 15-2-2022 / 19:50:54.60 / 84.75 / 35.00 / 1098.57
 50.066071 /  19.912518 / 210.80 /  23.56 / 7 / 30.2912 / 15-2-2022 / 19:50:54.80 / 84.75 / 35.00 / 1098.57
 50.066071 /  19.912502 / 210.80 /  23.95 / 7 / 29.8292 / 15-2-2022 / 19:50:55.00 / 84.75 / 35.00 / 1098.57
 50.066074 /  19.912483 / 210.80 /  24.02 / 7 / 29.8292 / 15-2-2022 / 19:50:55.20 / 84.75 / 35.00 / 1098.57
 50.066078 /  19.912464 / 210.80 /  24.48 / 7 / 29.1376 / 15-2-2022 / 19:50:55.40 / 84.75 / 35.00 / 1112.18
 50.066090 /  19.912388 / 210.60 /  27.59 / 7 / 29.8292 / 15-2-2022 / 19:50:56.20 / 84.75 / 35.00 / 1112.18
 50.066093 /  19.912367 / 210.60 /  28.32 / 7 / 29.8292 / 15-2-2022 / 19:50:56.40 / 84.75 / 35.00 / 1125.54
 50.066093 /  19.912346 / 210.60 /  29.04 / 8 / 30.0588 / 15-2-2022 / 19:50:56.60 / 84.75 / 35.00 / 1125.54
 50.066097 /  19.912325 / 210.60 /  29.45 / 7 / 29.8292 / 15-2-2022 / 19:50:56.80 / 84.75 / 35.00 / 1125.54
 50.066101 /  19.912302 / 210.50 /  29.89 / 7 / 29.3672 / 15-2-2022 / 19:50:57.00 / 84.75 / 35.00 / 1125.54
 50.066113 /  19.912209 / 210.40 /  32.08 / 8 / 29.3672 / 15-2-2022 / 19:50:57.80 / 84.75 / 35.00 / 1138.89
 50.066116 /  19.912184 / 210.40 /  32.98 / 8 / 28.446 / 15-2-2022 / 19:50:58.00 / 84.75 / 35.00 / 1138.89
 50.066120 /  19.912159 / 210.40 /  33.72 / 8 / 29.1376 / 15-2-2022 / 19:50:58.20 / 84.75 / 35.00 / 1138.89
 50.066124 /  19.912134 / 210.40 /  33.76 / 8 / 29.1376 / 15-2-2022 / 19:50:58.40 / 84.75 / 35.00 / 1138.89
 50.066128 /  19.912107 / 210.30 /  34.47 / 8 / 29.3672 / 15-2-2022 / 19:50:58.60 / 84.81 / 35.00 / 1150.89
 50.066147 /  19.912003 / 210.30 /  35.48 / 8 / 29.1376 / 15-2-2022 / 19:50:59.40 / 84.81 / 35.00 / 1150.89
 50.066147 /  19.911976 / 210.20 /  35.56 / 8 / 29.1376 / 15-2-2022 / 19:50:59.60 / 84.81 / 35.00 / 1164.45
 50.066154 /  19.911949 / 210.20 /  35.93 / 8 / 29.3672 / 15-2-2022 / 19:50:59.80 / 84.81 / 35.00 / 1164.45
 50.066158 /  19.911922 / 210.10 /  35.91 / 8 / 29.5996 / 15-2-2022 / 19:51:00.00 / 84.81 / 35.00 / 1164.45
 50.066162 /  19.911896 / 210.10 /  36.02 / 8 / 29.5996 / 15-2-2022 / 19:51:00.20 / 84.81 / 35.00 / 1164.45
 50.067478 /  19.903353 / 218.10 / 0.24 / 7 / 24.7612 / 15-2-2022 / 19:51:52.24 / 84.06 / 0.00 / 0.00
 50.067474 /  19.903351 / 218.80 / 0.33 / 7 / 24.7612 / 15-2-2022 / 19:51:52.44 / 84.06 / 0.00 / 0.00
 50.067474 /  19.903353 / 220.00 / 0.33 / 7 / 24.7612 / 15-2-2022 / 19:51:52.64 / 84.06 / 0.00 / 0.00
 50.067471 /  19.903353 / 220.10 / 0.31 / 7 / 25.45 / 15-2-2022 / 19:51:52.84 / 84.06 / 35.25 / 318.83
 50.067471 /  19.903362 / 221.90 / 0.07 / 8 / 25.912 / 15-2-2022 / 19:51:53.84 / 84.00 / 35.25 / 334.08
 50.067471 /  19.903362 / 221.70 / 0.04 / 8 / 26.1416 / 15-2-2022 / 19:51:54.04 / 84.00 / 35.25 / 334.08
 50.067471 /  19.903362 / 221.80 / 0.02 / 8 / 25.912 / 15-2-2022 / 19:51:54.24 / 84.00 / 35.25 / 334.08
 50.067471 /  19.903362 / 221.80 / 0.02 / 8 / 25.912 / 15-2-2022 / 19:51:54.44 / 84.00 / 35.25 / 334.08
 50.067471 /  19.903362 / 221.90 / 0.02 / 8 / 25.912 / 15-2-2022 / 19:51:54.64 / 84.00 / 35.25 / 334.08
 50.067471 /  19.903362 / 222.20 / 0.09 / 8 / 25.6824 / 15-2-2022 / 19:51:55.84 / 83.94 / 35.31 / 349.13
 50.067471 /  19.903362 / 222.20 / 0.11 / 8 / 25.45 / 15-2-2022 / 19:51:56.04 / 83.94 / 35.31 / 349.13
 50.067471 /  19.903362 / 222.40 / 0.11 / 8 / 25.6824 / 15-2-2022 / 19:51:56.24 / 83.94 / 35.31 / 349.13
 50.067471 /  19.903364 / 222.40 / 0.15 / 8 / 25.45 / 15-2-2022 / 19:51:56.44 / 83.94 / 35.31 / 349.13
 50.067471 /  19.903362 / 222.50 / 0.17 / 8 / 25.2204 / 15-2-2022 / 19:51:56.64 / 83.94 / 35.31 / 362.87
 50.067463 /  19.903376 / 213.50 / 0.20 / 8 / 24.5288 / 15-2-2022 / 19:51:57.45 / 83.88 / 35.31 / 378.22
 50.067463 /  19.903376 / 213.40 / 0.17 / 8 / 23.8372 / 15-2-2022 / 19:51:57.80 / 83.88 / 35.31 / 378.22
 50.067463 /  19.903376 / 213.40 / 0.13 / 8 / 24.9908 / 15-2-2022 / 19:51:58.00 / 83.88 / 35.31 / 378.22
 50.067463 /  19.903378 / 213.40 / 0.07 / 8 / 24.9908 / 15-2-2022 / 19:51:58.20 / 83.88 / 35.31 / 378.22
 50.067463 /  19.903378 / 213.50 / 0.04 / 8 / 25.6824 / 15-2-2022 / 19:51:58.40 / 83.88 / 35.31 / 378.22
 50.067463 /  19.903381 / 213.60 / 0.02 / 8 / 24.5288 / 15-2-2022 / 19:51:59.40 / 83.88 / 35.31 / 392.00
 50.067463 /  19.903381 / 213.70 / 0.00 / 8 / 25.45 / 15-2-2022 / 19:51:59.60 / 83.88 / 35.31 / 392.00
 50.067463 /  19.903383 / 213.70 / 0.02 / 8 / 25.45 / 15-2-2022 / 19:51:59.80 / 83.88 / 35.31 / 392.00
 50.067463 /  19.903383 / 213.70 / 0.00 / 8 / 25.45 / 15-2-2022 / 19:52:00.00 / 83.88 / 35.31 / 392.00
 50.067463 /  19.903385 / 213.70 / 0.00 / 8 / 25.45 / 15-2-2022 / 19:52:00.20 / 83.88 / 35.31 / 406.04
 50.067463 /  19.903389 / 213.70 / 0.02 / 8 / 24.9908 / 15-2-2022 / 19:52:01.00 / 83.88 / 35.31 / 406.04
 50.067463 /  19.903391 / 213.80 / 0.02 / 8 / 24.9908 / 15-2-2022 / 19:52:01.20 / 83.81 / 35.31 / 421.44
 50.067463 /  19.903391 / 213.80 / 0.04 / 8 / 24.9908 / 15-2-2022 / 19:52:01.40 / 83.81 / 35.31 / 421.44
 50.067463 /  19.903391 / 213.90 / 0.00 / 8 / 24.9908 / 15-2-2022 / 19:52:01.60 / 83.81 / 35.31 / 421.44
 50.067463 /  19.903391 / 213.80 / 0.04 / 8 / 24.9908 / 15-2-2022 / 19:52:01.80 / 83.81 / 35.31 / 421.44
 50.067463 /  19.903395 / 213.80 / 0.04 / 8 / 24.7612 / 15-2-2022 / 19:52:02.60 / 83.81 / 35.31 / 435.27
 50.067463 /  19.903395 / 213.80 / 0.04 / 8 / 24.7612 / 15-2-2022 / 19:52:02.80 / 83.81 / 35.31 / 435.27
 50.067463 /  19.903397 / 213.80 / 0.04 / 8 / 24.7612 / 15-2-2022 / 19:52:03.00 / 83.81 / 35.31 / 435.27
 50.067463 /  19.903397 / 213.80 / 0.04 / 8 / 25.2204 / 15-2-2022 / 19:52:03.20 / 83.81 / 35.31 / 435.27
 50.067463 /  19.903397 / 213.70 / 0.04 / 8 / 25.2204 / 15-2-2022 / 19:52:03.60 / 83.75 / 35.38 / 450.71
 50.067467 /  19.903399 / 213.60 / 0.02 / 8 / 25.2204 / 15-2-2022 / 19:52:04.40 / 83.75 / 35.38 / 450.71
 50.067467 /  19.903399 / 213.50 / 0.07 / 8 / 24.9908 / 15-2-2022 / 19:52:04.60 / 83.75 / 35.38 / 464.60
 50.067467 /  19.903399 / 213.40 / 0.06 / 8 / 25.2204 / 15-2-2022 / 19:52:04.80 / 83.75 / 35.38 / 464.60
 50.067467 /  19.903399 / 213.40 / 0.02 / 8 / 25.45 / 15-2-2022 / 19:52:05.00 / 83.75 / 35.38 / 464.60
 50.067467 /  19.903399 / 213.30 / 0.04 / 8 / 25.45 / 15-2-2022 / 19:52:05.20 / 83.75 / 35.38 / 464.60
 50.067467 /  19.903400 / 213.10 / 0.09 / 8 / 25.6824 / 15-2-2022 / 19:52:06.00 / 83.69 / 35.38 / 480.09
 50.067467 /  19.903402 / 213.10 / 0.04 / 8 / 25.6824 / 15-2-2022 / 19:52:06.20 / 83.69 / 35.38 / 480.09
 50.067467 /  19.903402 / 213.10 / 0.02 / 8 / 25.6824 / 15-2-2022 / 19:52:06.40 / 83.69 / 35.38 / 480.09
 50.067467 /  19.903402 / 213.00 / 0.04 / 8 / 25.912 / 15-2-2022 / 19:52:06.60 / 83.69 / 35.38 / 480.09
 50.067467 /  19.903402 / 213.00 / 0.02 / 8 / 25.2204 / 15-2-2022 / 19:52:06.80 / 83.69 / 35.38 / 494.02
 50.067467 /  19.903404 / 212.70 / 0.02 / 8 / 25.45 / 15-2-2022 / 19:52:07.60 / 83.69 / 35.38 / 494.02
 50.067467 /  19.903404 / 212.70 / 0.04 / 8 / 25.45 / 15-2-2022 / 19:52:07.80 / 83.63 / 35.38 / 509.56
 50.067467 /  19.903404 / 212.60 / 0.02 / 8 / 25.6824 / 15-2-2022 / 19:52:08.00 / 83.63 / 35.38 / 509.56
 50.067467 /  19.903404 / 212.60 / 0.02 / 8 / 25.45 / 15-2-2022 / 19:52:08.20 / 83.63 / 35.38 / 509.56
 50.067467 /  19.903404 / 212.50 / 0.04 / 8 / 25.6824 / 15-2-2022 / 19:52:08.40 / 83.63 / 35.38 / 509.56
 50.067467 /  19.903404 / 212.10 / 0.06 / 8 / 25.912 / 15-2-2022 / 19:52:09.20 / 83.63 / 35.38 / 523.54
 50.067467 /  19.903404 / 212.00 / 0.02 / 8 / 25.912 / 15-2-2022 / 19:52:09.40 / 83.63 / 35.38 / 523.54
 50.067467 /  19.903404 / 211.90 / 0.07 / 8 / 25.912 / 15-2-2022 / 19:52:09.60 / 83.63 / 35.38 / 523.54
 50.067467 /  19.903404 / 211.80 / 0.07 / 8 / 25.6824 / 15-2-2022 / 19:52:09.80 / 83.63 / 35.38 / 523.54
 50.067467 /  19.903404 / 211.70 / 0.04 / 8 / 25.6824 / 15-2-2022 / 19:52:10.20 / 83.56 / 35.38 / 539.13
 50.067467 /  19.903406 / 211.40 / 0.04 / 8 / 25.912 / 15-2-2022 / 19:52:11.00 / 83.56 / 35.38 / 539.13
 50.067467 /  19.903406 / 211.20 / 0.02 / 8 / 25.6824 / 15-2-2022 / 19:52:11.20 / 83.56 / 35.38 / 553.16
 50.067467 /  19.903406 / 211.10 / 0.02 / 8 / 25.912 / 15-2-2022 / 19:52:11.40 / 83.56 / 35.38 / 553.16
 50.067467 /  19.903406 / 211.00 / 0.00 / 8 / 25.912 / 15-2-2022 / 19:52:11.60 / 83.56 / 35.38 / 553.16
 50.067467 /  19.903406 / 210.90 / 0.00 / 8 / 25.912 / 15-2-2022 / 19:52:11.80 / 83.56 / 35.38 / 553.16
 50.067467 /  19.903408 / 210.60 / 0.02 / 8 / 25.6824 / 15-2-2022 / 19:52:12.60 / 83.50 / 35.38 / 568.80
 50.067467 /  19.903408 / 210.50 / 0.04 / 8 / 25.912 / 15-2-2022 / 19:52:12.80 / 83.50 / 35.38 / 568.80
 50.067467 /  19.903408 / 210.40 / 0.04 / 8 / 25.912 / 15-2-2022 / 19:52:13.00 / 83.50 / 35.38 / 568.80
 50.067467 /  19.903408 / 210.30 / 0.06 / 8 / 25.912 / 15-2-2022 / 19:52:13.20 / 83.50 / 35.38 / 568.80
 50.067467 /  19.903408 / 210.30 / 0.04 / 8 / 25.912 / 15-2-2022 / 19:52:13.60 / 83.50 / 35.38 / 582.88
 50.067467 /  19.903410 / 210.00 / 0.04 / 8 / 26.1416 / 15-2-2022 / 19:52:14.40 / 83.50 / 35.38 / 582.88
 50.067467 /  19.903410 / 209.90 / 0.07 / 8 / 25.912 / 15-2-2022 / 19:52:14.60 / 83.44 / 35.38 / 598.57
 50.067467 /  19.903410 / 209.80 / 0.07 / 8 / 26.1416 / 15-2-2022 / 19:52:14.80 / 83.44 / 35.38 / 598.57
 50.067467 /  19.903410 / 209.80 / 0.06 / 8 / 26.1416 / 15-2-2022 / 19:52:15.00 / 83.44 / 35.38 / 598.57
 50.067467 /  19.903410 / 209.70 / 0.02 / 8 / 26.1416 / 15-2-2022 / 19:52:15.20 / 83.44 / 35.38 / 598.57
 50.067467 /  19.903410 / 209.50 / 0.02 / 8 / 25.45 / 15-2-2022 / 19:52:16.00 / 83.44 / 35.44 / 612.69
 50.067467 /  19.903410 / 209.50 / 0.04 / 8 / 25.6824 / 15-2-2022 / 19:52:16.20 / 83.44 / 35.44 / 612.69
 50.067467 /  19.903410 / 209.50 / 0.04 / 8 / 26.1416 / 15-2-2022 / 19:52:16.40 / 83.44 / 35.44 / 612.69
 50.067467 /  19.903410 / 209.50 / 0.04 / 8 / 25.912 / 15-2-2022 / 19:52:16.60 / 83.44 / 35.44 / 612.69
 50.067467 /  19.903410 / 209.50 / 0.04 / 8 / 25.6824 / 15-2-2022 / 19:52:17.00 / 83.38 / 35.38 / 628.43
 50.067467 /  19.903408 / 209.50 / 0.04 / 8 / 25.6824 / 15-2-2022 / 19:52:17.80 / 83.38 / 35.38 / 628.43
 50.067467 /  19.903408 / 209.40 / 0.07 / 8 / 25.2204 / 15-2-2022 / 19:52:18.00 / 83.38 / 35.44 / 642.60
 50.067467 /  19.903408 / 209.40 / 0.02 / 8 / 24.7612 / 15-2-2022 / 19:52:18.20 / 83.38 / 35.44 / 642.60
 50.067467 /  19.903410 / 209.50 / 0.02 / 8 / 24.7612 / 15-2-2022 / 19:52:18.40 / 83.38 / 35.44 / 642.60
 50.067467 /  19.903410 / 209.50 / 0.06 / 8 / 25.2204 / 15-2-2022 / 19:52:18.60 / 83.38 / 35.44 / 642.60
 50.067467 /  19.903410 / 209.50 / 0.04 / 8 / 25.2204 / 15-2-2022 / 19:52:19.40 / 83.31 / 35.44 / 658.38
 50.067467 /  19.903410 / 209.50 / 0.04 / 8 / 25.2204 / 15-2-2022 / 19:52:19.60 / 83.31 / 35.44 / 658.38
 50.067467 /  19.903410 / 209.60 / 0.02 / 8 / 24.7612 / 15-2-2022 / 19:52:19.80 / 83.31 / 35.44 / 658.38
 50.067467 /  19.903410 / 209.60 / 0.02 / 8 / 25.45 / 15-2-2022 / 19:52:20.00 / 83.31 / 35.44 / 658.38
 50.067467 /  19.903412 / 209.60 / 0.02 / 9 / 25.2204 / 15-2-2022 / 19:52:20.40 / 83.25 / 35.44 / 673.97
 50.067467 /  19.903416 / 209.80 / 0.02 / 9 / 25.45 / 15-2-2022 / 19:52:21.20 / 83.25 / 35.44 / 673.97
 50.067467 /  19.903416 / 209.90 / 0.02 / 9 / 25.45 / 15-2-2022 / 19:52:21.40 / 83.25 / 35.44 / 688.24
 50.067467 /  19.903416 / 209.90 / 0.02 / 9 / 25.45 / 15-2-2022 / 19:52:21.60 / 83.25 / 35.44 / 688.24
 50.067463 /  19.903416 / 210.00 / 0.02 / 9 / 25.45 / 15-2-2022 / 19:52:21.80 / 83.25 / 35.44 / 688.24
 50.067463 /  19.903418 / 210.00 / 0.02 / 9 / 26.374 / 15-2-2022 / 19:52:22.00 / 83.25 / 35.44 / 688.24
 50.067463 /  19.903419 / 210.20 / 0.06 / 9 / 26.1416 / 15-2-2022 / 19:52:22.80 / 83.25 / 35.44 / 702.76
 50.067463 /  19.903419 / 210.20 / 0.04 / 9 / 25.6824 / 15-2-2022 / 19:52:23.00 / 83.25 / 35.44 / 702.76
 50.067463 /  19.903419 / 210.20 / 0.06 / 9 / 24.5288 / 15-2-2022 / 19:52:23.20 / 83.25 / 35.44 / 702.76
 50.067463 /  19.903419 / 210.20 / 0.06 / 9 / 25.6824 / 15-2-2022 / 19:52:23.40 / 83.25 / 35.44 / 702.76
 50.067463 /  19.903419 / 210.20 / 0.04 / 9 / 25.45 / 15-2-2022 / 19:52:23.80 / 83.19 / 35.44 / 718.64
 50.067463 /  19.903419 / 210.20 / 0.06 / 9 / 25.6824 / 15-2-2022 / 19:52:24.60 / 83.19 / 35.44 / 718.64
 50.067463 /  19.903419 / 210.20 / 0.02 / 9 / 25.45 / 15-2-2022 / 19:52:24.80 / 83.19 / 35.44 / 732.95
 50.067463 /  19.903419 / 210.20 / 0.06 / 9 / 25.912 / 15-2-2022 / 19:52:25.00 / 83.19 / 35.44 / 732.95
 50.067463 /  19.903419 / 210.20 / 0.04 / 9 / 25.6824 / 15-2-2022 / 19:52:25.20 / 83.19 / 35.44 / 732.95
 50.067463 /  19.903419 / 210.20 / 0.00 / 9 / 25.912 / 15-2-2022 / 19:52:25.40 / 83.19 / 35.44 / 732.95
 50.067463 /  19.903419 / 210.20 / 0.04 / 9 / 25.6824 / 15-2-2022 / 19:52:26.20 / 83.13 / 35.44 / 748.88
 50.067463 /  19.903419 / 210.20 / 0.04 / 9 / 25.6824 / 15-2-2022 / 19:52:26.40 / 83.13 / 35.44 / 748.88
 50.067463 /  19.903419 / 210.20 / 0.00 / 9 / 25.6824 / 15-2-2022 / 19:52:26.60 / 83.13 / 35.44 / 748.88
 50.067463 /  19.903419 / 210.20 / 0.06 / 9 / 25.6824 / 15-2-2022 / 19:52:26.80 / 83.13 / 35.44 / 748.88
 50.067463 /  19.903419 / 210.20 / 0.07 / 9 / 25.6824 / 15-2-2022 / 19:52:27.20 / 83.13 / 35.50 / 763.25
 50.067463 /  19.903419 / 210.20 / 0.00 / 9 / 25.45 / 15-2-2022 / 19:52:28.00 / 83.13 / 35.50 / 763.25
 50.067463 /  19.903419 / 210.30 / 0.02 / 9 / 25.45 / 15-2-2022 / 19:52:28.20 / 83.13 / 35.50 / 777.87
 50.067463 /  19.903419 / 210.30 / 0.02 / 9 / 24.5288 / 15-2-2022 / 19:52:28.40 / 83.13 / 35.50 / 777.87
 50.067463 /  19.903419 / 210.30 / 0.06 / 9 / 25.45 / 15-2-2022 / 19:52:28.60 / 83.13 / 35.50 / 777.87
 50.067463 /  19.903419 / 210.30 / 0.02 / 9 / 25.45 / 15-2-2022 / 19:52:28.80 / 83.13 / 35.50 / 777.87
 50.067463 /  19.903419 / 210.30 / 0.00 / 9 / 25.912 / 15-2-2022 / 19:52:29.60 / 83.06 / 35.50 / 793.85
 50.067463 /  19.903419 / 210.30 / 0.04 / 9 / 25.912 / 15-2-2022 / 19:52:29.80 / 83.06 / 35.50 / 793.85
 50.067463 /  19.903419 / 210.30 / 0.02 / 9 / 25.6824 / 15-2-2022 / 19:52:30.00 / 83.06 / 35.50 / 793.85
 50.067463 /  19.903419 / 210.30 / 0.04 / 9 / 25.6824 / 15-2-2022 / 19:52:30.20 / 83.06 / 35.50 / 793.85
 50.067463 /  19.903419 / 210.30 / 0.02 / 9 / 25.6824 / 15-2-2022 / 19:52:30.40 / 83.06 / 35.50 / 808.26
 50.067463 /  19.903419 / 210.30 / 0.04 / 9 / 25.2204 / 15-2-2022 / 19:52:31.20 / 83.06 / 35.50 / 808.26
 50.067463 /  19.903419 / 210.30 / 0.02 / 9 / 24.9908 / 15-2-2022 / 19:52:31.60 / 83.06 / 35.50 / 822.93
 50.067463 /  19.903419 / 210.30 / 0.07 / 8 / 25.45 / 15-2-2022 / 19:52:31.80 / 83.06 / 35.50 / 822.93
 50.067463 /  19.903419 / 210.30 / 0.04 / 8 / 25.45 / 15-2-2022 / 19:52:32.00 / 83.06 / 35.50 / 822.93
 50.067463 /  19.903419 / 210.30 / 0.02 / 8 / 25.6824 / 15-2-2022 / 19:52:32.20 / 83.06 / 35.50 / 822.93
 50.067463 /  19.903419 / 210.30 / 0.02 / 8 / 25.2204 / 15-2-2022 / 19:52:33.00 / 83.06 / 35.50 / 837.59
 50.067463 /  19.903419 / 210.30 / 0.00 / 8 / 25.2204 / 15-2-2022 / 19:52:33.20 / 83.06 / 35.50 / 837.59
 50.067463 /  19.903419 / 210.30 / 0.00 / 8 / 25.45 / 15-2-2022 / 19:52:33.40 / 83.06 / 35.50 / 837.59
 50.067463 /  19.903419 / 210.30 / 0.00 / 8 / 25.45 / 15-2-2022 / 19:52:33.60 / 83.06 / 35.50 / 837.59
 50.067463 /  19.903419 / 210.30 / 0.02 / 8 / 25.45 / 15-2-2022 / 19:52:33.80 / 83.00 / 35.50 / 853.62
 50.067463 /  19.903419 / 210.20 / 0.04 / 8 / 25.6824 / 15-2-2022 / 19:52:34.60 / 83.00 / 35.50 / 853.62
 50.067463 /  19.903419 / 210.20 / 0.24 / 8 / 25.45 / 15-2-2022 / 19:52:35.00 / 83.00 / 35.50 / 868.08
 50.067463 /  19.903419 / 210.20 / 0.59 / 8 / 24.7612 / 15-2-2022 / 19:52:35.20 / 83.00 / 35.50 / 868.08
 50.067463 /  19.903419 / 210.20 / 3.02 / 8 / 24.9908 / 15-2-2022 / 19:52:35.40 / 83.00 / 35.50 / 868.08
 50.067463 /  19.903416 / 210.20 / 5.46 / 8 / 24.9908 / 15-2-2022 / 19:52:35.60 / 83.00 / 35.50 / 868.08
 50.067467 /  19.903395 / 210.10 / 9.91 / 9 / 24.5288 / 15-2-2022 / 19:52:36.40 / 83.00 / 35.50 / 882.79
 50.067467 /  19.903387 / 210.10 /  11.61 / 9 / 24.5288 / 15-2-2022 / 19:52:36.60 / 83.00 / 35.50 / 882.79
 50.067471 /  19.903378 / 210.10 /  12.78 / 9 / 24.5288 / 15-2-2022 / 19:52:36.80 / 83.00 / 35.50 / 882.79
 50.067474 /  19.903368 / 210.00 /  13.11 / 9 / 24.7612 / 15-2-2022 / 19:52:37.00 / 83.00 / 35.50 / 882.79
 50.067474 /  19.903358 / 210.00 /  13.11 / 9 / 25.45 / 15-2-2022 / 19:52:37.20 / 82.94 / 35.50 / 898.87
 50.067490 /  19.903320 / 209.90 /  16.28 / 9 / 23.6076 / 15-2-2022 / 19:52:38.00 / 82.94 / 35.50 / 898.87
 50.067493 /  19.903311 / 209.90 /  16.28 / 9 / 24.7612 / 15-2-2022 / 19:52:38.20 / 82.94 / 35.50 / 913.38
 50.067497 /  19.903299 / 209.90 /  16.46 / 9 / 25.2204 / 15-2-2022 / 19:52:38.40 / 82.94 / 35.50 / 913.38
 50.067505 /  19.903290 / 209.90 /  17.33 / 9 / 24.9908 / 15-2-2022 / 19:52:38.60 / 82.94 / 35.50 / 913.38
 50.067513 /  19.903282 / 210.00 /  17.35 / 9 / 24.7612 / 15-2-2022 / 19:52:38.80 / 82.94 / 35.50 / 913.38
 50.067543 /  19.903257 / 210.10 /  18.13 / 8 / 25.45 / 15-2-2022 / 19:52:39.60 / 82.94 / 35.56 / 928.14
 50.067551 /  19.903252 / 210.10 /  18.74 / 8 / 25.2204 / 15-2-2022 / 19:52:39.80 / 82.94 / 35.56 / 928.14
 50.067558 /  19.903248 / 210.20 /  19.24 / 8 / 25.45 / 15-2-2022 / 19:52:40.00 / 82.94 / 35.56 / 928.14
 50.067570 /  19.903246 / 210.20 /  19.69 / 8 / 25.2204 / 15-2-2022 / 19:52:40.20 / 82.94 / 35.56 / 928.14
 50.067577 /  19.903244 / 210.20 /  20.13 / 8 / 25.912 / 15-2-2022 / 19:52:40.40 / 82.94 / 35.56 / 942.90
 50.067623 /  19.903244 / 210.30 /  23.08 / 8 / 25.6824 / 15-2-2022 / 19:52:41.20 / 82.94 / 35.56 / 942.90
 50.067631 /  19.903244 / 210.30 /  23.41 / 8 / 25.6824 / 15-2-2022 / 19:52:41.40 / 82.94 / 35.56 / 957.67
 50.067642 /  19.903248 / 210.40 /  23.95 / 8 / 24.7612 / 15-2-2022 / 19:52:41.60 / 82.94 / 35.56 / 957.67
 50.067654 /  19.903250 / 210.40 /  23.87 / 8 / 25.6824 / 15-2-2022 / 19:52:41.80 / 82.94 / 35.56 / 957.67
 50.067665 /  19.903254 / 210.40 /  23.46 / 8 / 25.912 / 15-2-2022 / 19:52:42.00 / 82.94 / 35.56 / 957.67
 50.067703 /  19.903265 / 210.40 /  23.15 / 8 / 26.1416 / 15-2-2022 / 19:52:42.80 / 82.94 / 35.56 / 972.43
 50.067719 /  19.903267 / 210.40 /  23.30 / 8 / 25.45 / 15-2-2022 / 19:52:43.00 / 82.94 / 35.56 / 972.43
 50.067726 /  19.903271 / 210.40 /  24.02 / 8 / 25.45 / 15-2-2022 / 19:52:43.20 / 82.94 / 35.56 / 972.43
 50.067738 /  19.903271 / 210.40 /  24.11 / 8 / 24.9908 / 15-2-2022 / 19:52:43.40 / 82.94 / 35.56 / 972.43
 50.067760 /  19.903276 / 210.40 /  25.59 / 8 / 25.2204 / 15-2-2022 / 19:52:43.80 / 82.94 / 35.56 / 987.19
 50.067814 /  19.903284 / 210.40 /  28.24 / 8 / 24.9908 / 15-2-2022 / 19:52:44.60 / 82.94 / 35.56 / 987.19
 50.067829 /  19.903284 / 210.30 /  28.97 / 8 / 24.7612 / 15-2-2022 / 19:52:44.80 / 82.94 / 35.56 / 1001.95
 50.067841 /  19.903286 / 210.30 /  29.69 / 8 / 25.912 / 15-2-2022 / 19:52:45.00 / 82.94 / 35.56 / 1001.95
 50.067856 /  19.903290 / 210.30 /  30.26 / 8 / 25.912 / 15-2-2022 / 19:52:45.20 / 82.94 / 35.56 / 1001.95
 50.067871 /  19.903292 / 210.30 /  30.82 / 9 / 25.912 / 15-2-2022 / 19:52:45.40 / 82.94 / 35.56 / 1001.95
 50.067532 /  19.913885 / 207.40 / 0.02 / 9 / 29.8292 / 15-2-2022 / 19:56:22.20 / 78.56 / 35.31 / 615.61
 50.067532 /  19.913883 / 207.30 / 0.04 / 9 / 29.3672 / 15-2-2022 / 19:56:23.00 / 78.50 / 35.31 / 635.12
 50.067532 /  19.913883 / 207.30 / 0.02 / 9 / 29.3672 / 15-2-2022 / 19:56:23.20 / 78.50 / 35.31 / 635.12
 50.067532 /  19.913883 / 207.40 / 0.00 / 9 / 29.3672 / 15-2-2022 / 19:56:23.40 / 78.50 / 35.31 / 635.12
 50.067532 /  19.913883 / 207.40 / 0.02 / 9 / 29.5996 / 15-2-2022 / 19:56:23.60 / 78.50 / 35.31 / 635.12
 50.067532 /  19.913881 / 207.40 / 0.04 / 9 / 29.5996 / 15-2-2022 / 19:56:24.00 / 78.50 / 35.31 / 653.07
 50.067532 /  19.913881 / 207.30 / 0.04 / 9 / 29.3672 / 15-2-2022 / 19:56:24.80 / 78.50 / 35.31 / 671.27
 50.067532 /  19.913879 / 207.30 / 0.02 / 9 / 30.0588 / 15-2-2022 / 19:56:25.00 / 78.50 / 35.31 / 671.27
 50.067532 /  19.913879 / 207.20 / 0.02 / 9 / 30.0588 / 15-2-2022 / 19:56:25.20 / 78.50 / 35.31 / 671.27
 50.067532 /  19.913879 / 207.20 / 0.02 / 9 / 30.0588 / 15-2-2022 / 19:56:25.40 / 78.50 / 35.31 / 671.27
 50.067532 /  19.913879 / 207.20 / 0.02 / 9 / 30.0588 / 15-2-2022 / 19:56:25.60 / 78.50 / 35.31 / 671.27
 50.067532 /  19.913879 / 207.10 / 0.02 / 9 / 30.2912 / 15-2-2022 / 19:56:26.40 / 78.44 / 35.31 / 690.83
 50.067532 /  19.913879 / 207.10 / 0.00 / 9 / 30.0588 / 15-2-2022 / 19:56:26.60 / 78.44 / 35.31 / 690.83
 50.067532 /  19.913879 / 207.00 / 0.02 / 9 / 30.0588 / 15-2-2022 / 19:56:26.80 / 78.44 / 35.31 / 690.83
 50.067532 /  19.913877 / 207.00 / 0.06 / 9 / 30.5208 / 15-2-2022 / 19:56:27.00 / 78.44 / 35.31 / 690.83
 50.067532 /  19.913877 / 207.00 / 0.02 / 9 / 30.2912 / 15-2-2022 / 19:56:27.20 / 78.44 / 35.31 / 708.82
 50.067532 /  19.913877 / 206.90 / 0.04 / 9 / 30.7504 / 15-2-2022 / 19:56:28.00 / 78.44 / 35.31 / 708.82
 50.067532 /  19.913877 / 206.90 / 0.02 / 9 / 30.5208 / 15-2-2022 / 19:56:28.20 / 78.38 / 35.31 / 728.43
 50.067532 /  19.913877 / 206.90 / 0.04 / 9 / 30.5208 / 15-2-2022 / 19:56:28.40 / 78.38 / 35.31 / 728.43
 50.067532 /  19.913877 / 206.80 / 0.04 / 9 / 30.7504 / 15-2-2022 / 19:56:28.60 / 78.38 / 35.31 / 728.43
 50.067532 /  19.913877 / 206.80 / 0.06 / 9 / 29.8292 / 15-2-2022 / 19:56:28.80 / 78.38 / 35.31 / 728.43
 50.067532 /  19.913877 / 206.70 / 0.06 / 9 / 30.7504 / 15-2-2022 / 19:56:29.60 / 78.44 / 35.31 / 745.11
 50.067528 /  19.913877 / 206.70 / 0.02 / 9 / 30.7504 / 15-2-2022 / 19:56:29.80 / 78.44 / 35.31 / 745.11
 50.067528 /  19.913877 / 206.60 / 0.04 / 9 / 30.9828 / 15-2-2022 / 19:56:30.00 / 78.44 / 35.31 / 745.11
 50.067528 /  19.913877 / 206.60 / 0.02 / 9 / 30.9828 / 15-2-2022 / 19:56:30.20 / 78.44 / 35.31 / 745.11
 50.067528 /  19.913877 / 206.60 / 0.00 / 9 / 31.2124 / 15-2-2022 / 19:56:30.40 / 78.38 / 35.31 / 764.97
 50.067528 /  19.913877 / 206.50 / 0.00 / 9 / 30.5208 / 15-2-2022 / 19:56:31.20 / 78.38 / 35.31 / 764.97
 50.067528 /  19.913877 / 206.50 / 0.02 / 9 / 30.7504 / 15-2-2022 / 19:56:31.40 / 78.38 / 35.31 / 783.02
 50.067524 /  19.913877 / 206.50 / 0.06 / 9 / 30.9828 / 15-2-2022 / 19:56:31.60 / 78.38 / 35.31 / 783.02
 50.067524 /  19.913877 / 206.60 / 0.06 / 9 / 30.7504 / 15-2-2022 / 19:56:31.80 / 78.38 / 35.31 / 783.02
 50.067524 /  19.913877 / 206.60 / 0.02 / 9 / 30.2912 / 15-2-2022 / 19:56:32.00 / 78.38 / 35.31 / 783.02
 50.067524 /  19.913877 / 206.60 / 0.02 / 9 / 30.2912 / 15-2-2022 / 19:56:32.80 / 78.38 / 35.31 / 801.31
 50.067524 /  19.913877 / 206.60 / 0.00 / 9 / 30.5208 / 15-2-2022 / 19:56:33.00 / 78.38 / 35.31 / 801.31
 50.067520 /  19.913877 / 206.60 / 0.02 / 9 / 30.2912 / 15-2-2022 / 19:56:33.20 / 78.38 / 35.31 / 801.31
 50.067520 /  19.913877 / 206.70 / 0.02 / 9 / 30.0588 / 15-2-2022 / 19:56:33.40 / 78.38 / 35.31 / 801.31
 50.067520 /  19.913877 / 206.70 / 0.02 / 9 / 30.2912 / 15-2-2022 / 19:56:33.60 / 78.38 / 35.31 / 819.61
 50.067520 /  19.913879 / 206.70 / 0.04 / 9 / 30.9828 / 15-2-2022 / 19:56:34.40 / 78.38 / 35.31 / 819.61
 50.067520 /  19.913879 / 206.70 / 0.02 / 9 / 30.5208 / 15-2-2022 / 19:56:34.60 / 78.38 / 35.31 / 837.90
 50.067520 /  19.913879 / 206.70 / 0.02 / 9 / 30.2912 / 15-2-2022 / 19:56:34.80 / 78.38 / 35.31 / 837.90
 50.067520 /  19.913879 / 206.70 / 0.06 / 9 / 31.2124 / 15-2-2022 / 19:56:35.00 / 78.38 / 35.31 / 837.90
 50.067520 /  19.913879 / 206.70 / 0.04 / 9 / 30.9828 / 15-2-2022 / 19:56:35.20 / 78.38 / 35.31 / 837.90
 50.067520 /  19.913881 / 206.80 / 0.02 / 9 / 30.5208 / 15-2-2022 / 19:56:36.00 / 78.31 / 35.31 / 857.56
 50.067520 /  19.913881 / 206.80 / 0.04 / 10 / 30.5208 / 15-2-2022 / 19:56:36.20 / 78.31 / 35.31 / 857.56
 50.067520 /  19.913881 / 206.80 / 0.04 / 10 / 30.2912 / 15-2-2022 / 19:56:36.40 / 78.31 / 35.31 / 857.56
 50.067516 /  19.913881 / 206.80 / 0.06 / 10 / 30.2912 / 15-2-2022 / 19:56:36.60 / 78.31 / 35.31 / 857.56
 50.067516 /  19.913883 / 206.80 / 0.04 / 10 / 30.2912 / 15-2-2022 / 19:56:37.00 / 78.31 / 35.31 / 875.65
 50.067516 /  19.913883 / 206.80 / 0.02 / 10 / 30.2912 / 15-2-2022 / 19:56:37.80 / 78.31 / 35.31 / 875.65
 50.067516 /  19.913883 / 206.80 / 0.02 / 10 / 30.9828 / 15-2-2022 / 19:56:38.00 / 78.31 / 35.31 / 894.00
 50.067516 /  19.913885 / 206.90 / 0.02 / 10 / 31.6716 / 15-2-2022 / 19:56:38.20 / 78.31 / 35.31 / 894.00
 50.067516 /  19.913885 / 206.90 / 0.02 / 10 / 31.6716 / 15-2-2022 / 19:56:38.40 / 78.31 / 35.31 / 894.00
 50.067516 /  19.913885 / 206.90 / 0.02 / 10 / 31.6716 / 15-2-2022 / 19:56:38.60 / 78.31 / 35.31 / 894.00
 50.067516 /  19.913887 / 206.90 / 0.24 / 10 / 30.5208 / 15-2-2022 / 19:56:39.40 / 78.31 / 35.31 / 912.34
 50.067516 /  19.913887 / 206.90 / 0.35 / 10 / 31.904 / 15-2-2022 / 19:56:39.60 / 78.31 / 35.31 / 912.34
 50.067516 /  19.913887 / 206.90 / 0.46 / 10 / 31.904 / 15-2-2022 / 19:56:39.80 / 78.31 / 35.31 / 912.34
 50.067516 /  19.913885 / 206.90 / 0.57 / 10 / 30.9828 / 15-2-2022 / 19:56:40.00 / 78.31 / 35.31 / 912.34
 50.067516 /  19.913885 / 206.90 / 0.63 / 10 / 31.442 / 15-2-2022 / 19:56:40.20 / 78.31 / 35.31 / 930.68
 50.067520 /  19.913885 / 206.80 / 0.67 / 9 / 30.7504 / 15-2-2022 / 19:56:41.00 / 78.31 / 35.31 / 930.68
 50.067520 /  19.913887 / 206.80 / 0.72 / 10 / 30.7504 / 15-2-2022 / 19:56:41.20 / 78.31 / 35.31 / 949.03
 50.067520 /  19.913887 / 206.80 / 0.81 / 10 / 30.7504 / 15-2-2022 / 19:56:41.40 / 78.31 / 35.31 / 949.03
 50.067520 /  19.913887 / 206.80 / 0.87 / 10 / 30.9828 / 15-2-2022 / 19:56:41.60 / 78.31 / 35.31 / 949.03
 50.067520 /  19.913889 / 206.80 / 0.94 / 10 / 30.7504 / 15-2-2022 / 19:56:41.80 / 78.31 / 35.31 / 949.03
 50.067520 /  19.913891 / 206.80 / 1.07 / 10 / 30.2912 / 15-2-2022 / 19:56:42.60 / 78.31 / 35.31 / 967.37
 50.067520 /  19.913891 / 206.80 / 1.04 / 10 / 30.0588 / 15-2-2022 / 19:56:42.80 / 78.31 / 35.31 / 967.37
 50.067520 /  19.913891 / 206.80 / 0.96 / 10 / 30.2912 / 15-2-2022 / 19:56:43.00 / 78.31 / 35.31 / 967.37
 50.067524 /  19.913891 / 206.80 / 0.91 / 10 / 30.0588 / 15-2-2022 / 19:56:43.20 / 78.31 / 35.31 / 967.37
 50.067524 /  19.913891 / 206.70 / 0.89 / 10 / 30.0588 / 15-2-2022 / 19:56:43.40 / 78.31 / 35.31 / 985.71
 50.067524 /  19.913891 / 206.70 / 0.93 / 10 / 30.5208 / 15-2-2022 / 19:56:44.20 / 78.31 / 35.31 / 985.71
 50.067524 /  19.913893 / 206.70 / 0.94 / 10 / 30.5208 / 15-2-2022 / 19:56:44.40 / 78.38 / 35.31 / 1002.70
 50.067524 /  19.913893 / 206.80 / 1.50 / 10 / 30.7504 / 15-2-2022 / 19:56:44.60 / 78.38 / 35.31 / 1002.70
 50.067524 /  19.913895 / 206.70 / 1.43 / 10 / 30.7504 / 15-2-2022 / 19:56:44.80 / 78.38 / 35.31 / 1002.70
 50.067524 /  19.913895 / 206.70 / 1.39 / 10 / 30.7504 / 15-2-2022 / 19:56:45.00 / 78.38 / 35.31 / 1002.70
 50.067524 /  19.913898 / 206.90 / 0.96 / 10 / 30.7504 / 15-2-2022 / 19:56:45.80 / 78.31 / 35.31 / 1022.60
 50.067524 /  19.913898 / 206.90 / 0.94 / 10 / 30.7504 / 15-2-2022 / 19:56:46.00 / 78.31 / 35.31 / 1022.60
 50.067524 /  19.913900 / 206.90 / 1.02 / 10 / 30.7504 / 15-2-2022 / 19:56:46.20 / 78.31 / 35.31 / 1022.60
 50.067524 /  19.913900 / 206.90 / 1.15 / 10 / 30.5208 / 15-2-2022 / 19:56:46.40 / 78.31 / 35.31 / 1022.60
 50.067524 /  19.913902 / 207.00 / 1.13 / 10 / 30.7504 / 15-2-2022 / 19:56:46.60 / 78.38 / 35.31 / 1039.34
 50.067524 /  19.913904 / 207.10 / 1.24 / 10 / 30.2912 / 15-2-2022 / 19:56:47.40 / 78.38 / 35.31 / 1039.34
 50.067524 /  19.913904 / 207.10 / 1.30 / 10 / 30.2912 / 15-2-2022 / 19:56:47.60 / 78.31 / 35.31 / 1059.24
 50.067524 /  19.913904 / 207.10 / 1.35 / 10 / 30.0588 / 15-2-2022 / 19:56:47.80 / 78.31 / 35.31 / 1059.24
 50.067524 /  19.913904 / 207.10 / 1.37 / 10 / 30.0588 / 15-2-2022 / 19:56:48.00 / 78.31 / 35.31 / 1059.24
 50.067524 /  19.913904 / 207.10 / 0.83 / 10 / 30.0588 / 15-2-2022 / 19:56:48.20 / 78.31 / 35.31 / 1059.24
 50.067524 /  19.913906 / 207.20 / 0.61 / 10 / 30.5208 / 15-2-2022 / 19:56:49.20 / 78.38 / 35.31 / 1075.97
 50.067524 /  19.913906 / 207.20 / 0.59 / 10 / 30.5208 / 15-2-2022 / 19:56:49.40 / 78.38 / 35.31 / 1075.97
 50.067524 /  19.913906 / 207.10 / 0.56 / 10 / 30.5208 / 15-2-2022 / 19:56:49.60 / 78.38 / 35.31 / 1075.97
 50.067524 /  19.913906 / 207.20 / 0.56 / 10 / 30.5208 / 15-2-2022 / 19:56:49.80 / 78.38 / 35.31 / 1075.97
 50.067524 /  19.913908 / 207.20 / 0.87 / 10 / 30.7504 / 15-2-2022 / 19:56:50.00 / 78.38 / 35.31 / 1094.52
 50.067524 /  19.913910 / 207.30 / 1.48 / 10 / 30.9828 / 15-2-2022 / 19:56:50.80 / 78.38 / 35.31 / 1094.52
 50.067524 /  19.913912 / 207.30 / 1.57 / 10 / 30.7504 / 15-2-2022 / 19:56:51.00 / 78.38 / 35.31 / 1112.81
 50.067524 /  19.913912 / 207.30 / 1.20 / 10 / 31.2124 / 15-2-2022 / 19:56:51.20 / 78.38 / 35.31 / 1112.81
 50.067524 /  19.913912 / 207.30 / 1.33 / 10 / 31.2124 / 15-2-2022 / 19:56:51.40 / 78.38 / 35.31 / 1112.81
 50.067524 /  19.913914 / 207.30 / 1.39 / 10 / 31.2124 / 15-2-2022 / 19:56:51.60 / 78.38 / 35.31 / 1112.81
 50.067524 /  19.913916 / 207.20 / 0.56 / 10 / 30.9828 / 15-2-2022 / 19:56:52.40 / 78.38 / 35.31 / 1131.11
 50.067524 /  19.913916 / 207.30 / 0.59 / 10 / 30.9828 / 15-2-2022 / 19:56:52.60 / 78.38 / 35.31 / 1131.11
 50.067524 /  19.913916 / 207.20 / 1.46 / 10 / 30.7504 / 15-2-2022 / 19:56:52.80 / 78.38 / 35.31 / 1131.11
 50.067528 /  19.913918 / 207.20 / 0.81 / 10 / 29.8292 / 15-2-2022 / 19:56:53.00 / 78.38 / 35.31 / 1131.11
 50.067528 /  19.913918 / 207.20 / 0.78 / 10 / 30.5208 / 15-2-2022 / 19:56:53.20 / 78.38 / 35.31 / 1149.40
 50.067528 /  19.913918 / 207.20 / 0.44 / 10 / 31.2124 / 15-2-2022 / 19:56:54.00 / 78.38 / 35.31 / 1149.40
 50.067528 /  19.913918 / 207.20 / 0.39 / 10 / 29.5996 / 15-2-2022 / 19:56:54.20 / 78.44 / 35.31 / 1166.34
 50.067528 /  19.913918 / 207.20 / 0.39 / 10 / 31.2124 / 15-2-2022 / 19:56:54.40 / 78.44 / 35.31 / 1166.34
 50.067528 /  19.913918 / 207.20 / 0.43 / 10 / 30.5208 / 15-2-2022 / 19:56:54.60 / 78.44 / 35.31 / 1166.34
 50.067528 /  19.913918 / 207.20 / 1.00 / 10 / 30.9828 / 15-2-2022 / 19:56:54.80 / 78.44 / 35.31 / 1166.34
 50.067528 /  19.913914 / 207.10 / 0.65 / 10 / 31.904 / 15-2-2022 / 19:56:55.80 / 78.38 / 35.31 / 1186.20
 50.067528 /  19.913914 / 207.10 / 0.24 / 10 / 31.6716 / 15-2-2022 / 19:56:56.00 / 78.38 / 35.31 / 1186.20
 50.067528 /  19.913914 / 207.10 / 0.19 / 10 / 30.5208 / 15-2-2022 / 19:56:56.20 / 78.38 / 35.31 / 1186.20
 50.067528 /  19.913914 / 207.10 / 0.13 / 10 / 30.2912 / 15-2-2022 / 19:56:56.40 / 78.38 / 35.31 / 1186.20
 50.067528 /  19.913914 / 207.10 / 0.07 / 10 / 30.7504 / 15-2-2022 / 19:56:56.60 / 78.38 / 35.25 / 1204.24
 50.067528 /  19.913912 / 207.00 / 0.00 / 10 / 30.0588 / 15-2-2022 / 19:56:57.40 / 78.38 / 35.25 / 1204.24
 50.067528 /  19.913912 / 206.90 / 0.02 / 10 / 30.2912 / 15-2-2022 / 19:56:57.60 / 78.44 / 35.31 / 1221.18
 50.067528 /  19.913912 / 206.90 / 0.09 / 10 / 30.2912 / 15-2-2022 / 19:56:57.80 / 78.44 / 35.31 / 1221.18
 50.067528 /  19.913912 / 206.90 / 0.44 / 10 / 30.2912 / 15-2-2022 / 19:56:58.00 / 78.44 / 35.31 / 1221.18
 50.067528 /  19.913912 / 206.90 / 0.78 / 10 / 29.5996 / 15-2-2022 / 19:56:58.20 / 78.44 / 35.31 / 1221.18
 50.067524 /  19.913906 / 206.80 / 2.52 / 10 / 30.7504 / 15-2-2022 / 19:56:59.00 / 78.44 / 35.31 / 1239.67
 50.067524 /  19.913904 / 206.80 / 2.63 / 10 / 30.2912 / 15-2-2022 / 19:56:59.20 / 78.44 / 35.31 / 1239.67
 50.067520 /  19.913904 / 206.80 / 2.56 / 10 / 29.8292 / 15-2-2022 / 19:56:59.40 / 78.44 / 35.31 / 1239.67
 50.067520 /  19.913902 / 206.80 / 2.52 / 10 / 29.1376 / 15-2-2022 / 19:56:59.60 / 78.44 / 35.31 / 1239.67
 50.067520 /  19.913900 / 206.80 / 2.65 / 10 / 30.2912 / 15-2-2022 / 19:56:59.80 / 78.44 / 35.31 / 1257.92
 50.067516 /  19.913893 / 206.80 / 4.04 / 10 / 29.3672 / 15-2-2022 / 19:57:00.60 / 78.44 / 35.31 / 1257.92
 50.067513 /  19.913891 / 206.80 / 4.15 / 10 / 29.8292 / 15-2-2022 / 19:57:00.80 / 78.50 / 35.31 / 1274.81
 50.067513 /  19.913887 / 206.80 / 4.17 / 10 / 30.7504 / 15-2-2022 / 19:57:01.00 / 78.50 / 35.31 / 1274.81
 50.067513 /  19.913883 / 206.80 / 4.48 / 10 / 30.7504 / 15-2-2022 / 19:57:01.20 / 78.50 / 35.31 / 1274.81
 50.067509 /  19.913877 / 206.70 / 4.44 / 10 / 30.7504 / 15-2-2022 / 19:57:01.40 / 78.50 / 35.31 / 1274.81
 50.067516 /  19.913870 / 206.80 / 2.69 / 10 / 31.6716 / 15-2-2022 / 19:57:02.20 / 78.44 / 35.31 / 1294.61
 50.067516 /  19.913868 / 206.90 / 2.13 / 10 / 31.6716 / 15-2-2022 / 19:57:02.40 / 78.44 / 35.31 / 1294.61
 50.067516 /  19.913868 / 206.90 / 1.17 / 10 / 31.6716 / 15-2-2022 / 19:57:02.60 / 78.44 / 35.31 / 1294.61
 50.067516 /  19.913868 / 206.90 / 0.74 / 10 / 31.6716 / 15-2-2022 / 19:57:02.80 / 78.44 / 35.31 / 1294.61
 50.067520 /  19.913870 / 207.00 / 0.30 / 10 / 31.2124 / 15-2-2022 / 19:57:03.00 / 78.44 / 35.31 / 1312.61
 50.067520 /  19.913872 / 207.10 / 0.06 / 10 / 31.2124 / 15-2-2022 / 19:57:03.80 / 78.44 / 35.31 / 1312.61
 50.067520 /  19.913872 / 207.10 / 0.07 / 10 / 30.7504 / 15-2-2022 / 19:57:04.00 / 78.50 / 35.31 / 1329.50
 50.067520 /  19.913874 / 207.20 / 0.04 / 10 / 30.7504 / 15-2-2022 / 19:57:04.20 / 78.50 / 35.31 / 1329.50
 50.067520 /  19.913874 / 207.20 / 0.04 / 10 / 30.9828 / 15-2-2022 / 19:57:04.40 / 78.50 / 35.31 / 1329.50
 50.067520 /  19.913876 / 207.20 / 0.06 / 10 / 30.9828 / 15-2-2022 / 19:57:04.60 / 78.50 / 35.31 / 1329.50
 50.067524 /  19.913879 / 207.30 / 1.54 / 10 / 30.9828 / 15-2-2022 / 19:57:05.40 / 78.50 / 35.31 / 1347.95
 50.067524 /  19.913883 / 207.40 / 1.63 / 10 / 30.9828 / 15-2-2022 / 19:57:05.60 / 78.50 / 35.31 / 1347.95
 50.067528 /  19.913885 / 207.40 / 2.32 / 10 / 30.9828 / 15-2-2022 / 19:57:05.80 / 78.50 / 35.31 / 1347.95
 50.067528 /  19.913887 / 207.50 / 2.69 / 10 / 30.5208 / 15-2-2022 / 19:57:06.00 / 78.50 / 35.31 / 1347.95
 50.067528 /  19.913891 / 207.50 / 2.63 / 10 / 30.9828 / 15-2-2022 / 19:57:06.20 / 78.50 / 35.31 / 1366.14
 50.067532 /  19.913898 / 207.60 / 1.17 / 10 / 30.2912 / 15-2-2022 / 19:57:07.00 / 78.50 / 35.31 / 1366.14
 50.067532 /  19.913898 / 207.70 / 0.59 / 10 / 30.0588 / 15-2-2022 / 19:57:07.20 / 78.50 / 35.31 / 1384.34
 50.067532 /  19.913898 / 207.70 / 0.20 / 10 / 29.8292 / 15-2-2022 / 19:57:07.40 / 78.50 / 35.31 / 1384.34
 50.067535 /  19.913898 / 207.70 / 0.15 / 10 / 29.5996 / 15-2-2022 / 19:57:07.60 / 78.50 / 35.31 / 1384.34
 50.067535 /  19.913897 / 207.70 / 0.13 / 10 / 29.8292 / 15-2-2022 / 19:57:07.80 / 78.50 / 35.31 / 1384.34
 50.067535 /  19.913895 / 207.80 / 0.09 / 10 / 30.7504 / 15-2-2022 / 19:57:08.80 / 78.56 / 35.31 / 1401.18
 50.067535 /  19.913895 / 207.80 / 0.13 / 10 / 30.9828 / 15-2-2022 / 19:57:09.00 / 78.56 / 35.31 / 1401.18
 50.067535 /  19.913893 / 207.80 / 0.52 / 10 / 30.7504 / 15-2-2022 / 19:57:09.20 / 78.56 / 35.31 / 1401.18
 50.067535 /  19.913893 / 207.90 / 0.91 / 10 / 31.442 / 15-2-2022 / 19:57:09.40 / 78.56 / 35.31 / 1401.18
 50.067535 /  19.913891 / 207.90 / 1.67 / 10 / 30.7504 / 15-2-2022 / 19:57:09.60 / 78.56 / 35.31 / 1419.58
 50.067535 /  19.913885 / 207.90 / 3.11 / 10 / 29.5996 / 15-2-2022 / 19:57:10.40 / 78.56 / 35.31 / 1419.58
 50.067535 /  19.913881 / 208.00 / 3.57 / 10 / 30.2912 / 15-2-2022 / 19:57:10.60 / 78.56 / 35.31 / 1437.73
 50.067539 /  19.913879 / 208.00 / 3.87 / 10 / 30.0588 / 15-2-2022 / 19:57:10.80 / 78.56 / 35.31 / 1437.73
 50.067539 /  19.913877 / 208.00 / 3.91 / 10 / 30.0588 / 15-2-2022 / 19:57:11.00 / 78.56 / 35.31 / 1437.73
 50.067543 /  19.913874 / 208.00 / 4.43 / 10 / 30.5208 / 15-2-2022 / 19:57:11.20 / 78.56 / 35.31 / 1437.73
 50.067547 /  19.913862 / 208.10 / 4.74 / 10 / 30.9828 / 15-2-2022 / 19:57:12.00 / 78.56 / 35.31 / 1455.88
 50.067547 /  19.913858 / 208.10 / 3.22 / 10 / 30.5208 / 15-2-2022 / 19:57:12.20 / 78.56 / 35.31 / 1455.88
 50.067547 /  19.913858 / 208.10 / 0.96 / 10 / 30.5208 / 15-2-2022 / 19:57:12.40 / 78.56 / 35.31 / 1455.88
 50.067547 /  19.913857 / 208.10 / 0.91 / 10 / 30.7504 / 15-2-2022 / 19:57:12.60 / 78.56 / 35.31 / 1455.88
 50.067547 /  19.913857 / 208.10 / 0.57 / 10 / 30.5208 / 15-2-2022 / 19:57:12.80 / 78.56 / 35.31 / 1474.03
 50.067547 /  19.913857 / 208.10 / 1.78 / 10 / 30.2912 / 15-2-2022 / 19:57:13.60 / 78.56 / 35.31 / 1474.03
 50.067551 /  19.913855 / 208.10 / 2.22 / 10 / 30.2912 / 15-2-2022 / 19:57:13.80 / 78.63 / 35.31 / 1490.82
 50.067551 /  19.913853 / 208.10 / 2.11 / 10 / 30.5208 / 15-2-2022 / 19:57:14.00 / 78.63 / 35.31 / 1490.82
 50.067551 /  19.913851 / 208.10 / 1.69 / 10 / 30.5208 / 15-2-2022 / 19:57:14.20 / 78.63 / 35.31 / 1490.82
 50.067551 /  19.913851 / 208.10 / 1.78 / 10 / 31.442 / 15-2-2022 / 19:57:14.40 / 78.63 / 35.31 / 1490.82
 50.067551 /  19.913849 / 208.10 / 0.37 / 10 / 30.9828 / 15-2-2022 / 19:57:15.40 / 78.63 / 35.31 / 1509.17
 50.067551 /  19.913847 / 208.10 / 0.28 / 10 / 30.5208 / 15-2-2022 / 19:57:15.60 / 78.63 / 35.31 / 1509.17
 50.067551 /  19.913847 / 208.10 / 0.20 / 10 / 30.7504 / 15-2-2022 / 19:57:15.80 / 78.63 / 35.31 / 1509.17
 50.067551 /  19.913845 / 208.10 / 0.13 / 10 / 30.7504 / 15-2-2022 / 19:57:16.00 / 78.63 / 35.31 / 1509.17
 50.067551 /  19.913845 / 208.10 / 0.09 / 9 / 31.904 / 15-2-2022 / 19:57:16.20 / 78.63 / 35.31 / 1527.27
 50.067551 /  19.913841 / 208.10 / 0.15 / 9 / 31.2124 / 15-2-2022 / 19:57:17.00 / 78.63 / 35.31 / 1527.27
 50.067551 /  19.913841 / 208.10 / 0.19 / 9 / 31.2124 / 15-2-2022 / 19:57:17.20 / 78.69 / 35.31 / 1544.01
 50.067551 /  19.913841 / 208.10 / 0.24 / 10 / 30.9828 / 15-2-2022 / 19:57:17.40 / 78.69 / 35.31 / 1544.01
 50.067551 /  19.913841 / 208.10 / 0.33 / 10 / 30.7504 / 15-2-2022 / 19:57:17.60 / 78.69 / 35.31 / 1544.01
 50.067551 /  19.913841 / 208.10 / 0.70 / 10 / 30.9828 / 15-2-2022 / 19:57:17.80 / 78.69 / 35.31 / 1544.01
 50.067551 /  19.913845 / 208.10 / 1.83 / 10 / 30.5208 / 15-2-2022 / 19:57:18.60 / 78.69 / 35.31 / 1562.32
 50.067547 /  19.913845 / 208.10 / 1.80 / 10 / 30.5208 / 15-2-2022 / 19:57:18.80 / 78.69 / 35.31 / 1562.32
 50.067547 /  19.913847 / 208.10 / 2.35 / 10 / 30.0588 / 15-2-2022 / 19:57:19.00 / 78.69 / 35.31 / 1562.32
 50.067547 /  19.913849 / 208.10 / 2.39 / 10 / 30.5208 / 15-2-2022 / 19:57:19.20 / 78.69 / 35.31 / 1562.32
 50.067547 /  19.913849 / 208.10 / 2.89 / 10 / 30.5208 / 15-2-2022 / 19:57:19.40 / 78.69 / 35.31 / 1580.37
 50.067543 /  19.913855 / 208.00 / 3.33 / 10 / 31.2124 / 15-2-2022 / 19:57:20.20 / 78.69 / 35.31 / 1580.37
 50.067539 /  19.913857 / 208.00 / 3.72 / 10 / 31.904 / 15-2-2022 / 19:57:20.40 / 78.69 / 35.31 / 1598.42
 50.067535 /  19.913857 / 208.00 / 3.35 / 10 / 31.442 / 15-2-2022 / 19:57:20.60 / 78.69 / 35.31 / 1598.42
 50.067535 /  19.913857 / 208.00 / 4.13 / 10 / 31.2124 / 15-2-2022 / 19:57:20.80 / 78.69 / 35.31 / 1598.42
 50.067532 /  19.913858 / 208.00 / 4.15 / 10 / 31.2124 / 15-2-2022 / 19:57:21.00 / 78.69 / 35.31 / 1598.42
 50.067520 /  19.913864 / 208.00 / 2.94 / 10 / 31.442 / 15-2-2022 / 19:57:22.00 / 78.69 / 35.31 / 1616.48
 50.067520 /  19.913866 / 208.00 / 2.17 / 10 / 30.5208 / 15-2-2022 / 19:57:22.20 / 78.69 / 35.31 / 1616.48
 50.067516 /  19.913868 / 208.00 / 1.19 / 9 / 30.9828 / 15-2-2022 / 19:57:22.40 / 78.69 / 35.31 / 1616.48
 50.067516 /  19.913870 / 208.00 / 0.59 / 10 / 30.2912 / 15-2-2022 / 19:57:22.60 / 78.69 / 35.31 / 1616.48
 50.067513 /  19.913872 / 208.00 / 0.28 / 10 / 30.5208 / 15-2-2022 / 19:57:22.80 / 78.75 / 35.31 / 1633.17
 50.067513 /  19.913872 / 208.10 / 0.09 / 10 / 30.9828 / 15-2-2022 / 19:57:23.60 / 78.75 / 35.31 / 1633.17
 50.067509 /  19.913872 / 208.10 / 0.09 / 10 / 31.2124 / 15-2-2022 / 19:57:23.80 / 78.75 / 35.31 / 1651.42
 50.067509 /  19.913872 / 208.20 / 0.09 / 10 / 30.9828 / 15-2-2022 / 19:57:24.00 / 78.75 / 35.31 / 1651.42
 50.067509 /  19.913872 / 208.20 / 0.70 / 10 / 31.2124 / 15-2-2022 / 19:57:24.20 / 78.75 / 35.31 / 1651.42
 50.067513 /  19.913874 / 208.20 / 1.20 / 10 / 30.9828 / 15-2-2022 / 19:57:24.40 / 78.75 / 35.31 / 1651.42
 50.067513 /  19.913876 / 208.30 / 3.39 / 10 / 30.2912 / 15-2-2022 / 19:57:25.20 / 78.75 / 35.31 / 1669.43
 50.067516 /  19.913877 / 208.30 / 3.44 / 10 / 30.5208 / 15-2-2022 / 19:57:25.40 / 78.75 / 35.31 / 1669.43
 50.067516 /  19.913877 / 208.30 / 4.30 / 10 / 30.2912 / 15-2-2022 / 19:57:25.60 / 78.75 / 35.31 / 1669.43
 50.067516 /  19.913881 / 208.30 / 4.67 / 10 / 30.2912 / 15-2-2022 / 19:57:25.80 / 78.75 / 35.31 / 1669.43
 50.067516 /  19.913885 / 208.30 / 4.76 / 10 / 30.2912 / 15-2-2022 / 19:57:26.00 / 78.81 / 35.31 / 1686.07
 50.067516 /  19.913906 / 208.40 / 7.39 / 10 / 30.0588 / 15-2-2022 / 19:57:26.80 / 78.81 / 35.31 / 1686.07
 50.067516 /  19.913912 / 208.40 / 6.85 / 10 / 30.7504 / 15-2-2022 / 19:57:27.00 / 78.81 / 35.31 / 1704.28
 50.067516 /  19.913918 / 208.40 / 6.72 / 10 / 30.7504 / 15-2-2022 / 19:57:27.20 / 78.81 / 35.31 / 1704.28
 50.067513 /  19.913923 / 208.50 / 6.70 / 10 / 30.7504 / 15-2-2022 / 19:57:27.40 / 78.81 / 35.31 / 1704.28
 50.067513 /  19.913931 / 208.50 / 5.94 / 10 / 30.7504 / 15-2-2022 / 19:57:27.60 / 78.81 / 35.31 / 1704.28
 50.067509 /  19.913954 / 208.60 / 8.02 / 10 / 30.7504 / 15-2-2022 / 19:57:28.60 / 78.81 / 35.31 / 1722.23
 50.067505 /  19.913958 / 208.60 / 9.35 / 10 / 30.7504 / 15-2-2022 / 19:57:28.80 / 78.81 / 35.31 / 1722.23
 50.067505 /  19.913965 / 208.70 /  11.07 / 10 / 30.0588 / 15-2-2022 / 19:57:29.00 / 78.81 / 35.31 / 1722.23
 50.067505 /  19.913973 / 208.70 /  12.59 / 10 / 30.9828 / 15-2-2022 / 19:57:29.20 / 78.81 / 35.31 / 1722.23
 50.067501 /  19.913982 / 208.60 /  13.87 / 10 / 30.9828 / 15-2-2022 / 19:57:29.40 / 78.88 / 35.38 / 1738.83
 50.067490 /  19.914024 / 208.60 /  16.98 / 10 / 30.9828 / 15-2-2022 / 19:57:30.20 / 78.88 / 35.38 / 1738.83
 50.067486 /  19.914038 / 208.60 /  17.63 / 10 / 30.9828 / 15-2-2022 / 19:57:30.40 / 78.88 / 35.31 / 1756.99
 50.067482 /  19.914051 / 208.50 /  18.19 / 10 / 30.7504 / 15-2-2022 / 19:57:30.60 / 78.88 / 35.31 / 1756.99
 50.067478 /  19.914064 / 208.50 /  18.19 / 10 / 30.9828 / 15-2-2022 / 19:57:30.80 / 78.88 / 35.31 / 1756.99
 50.067478 /  19.914078 / 208.50 /  18.24 / 10 / 30.7504 / 15-2-2022 / 19:57:31.00 / 78.88 / 35.31 / 1756.99
 50.067471 /  19.914131 / 208.50 /  18.32 / 10 / 31.6716 / 15-2-2022 / 19:57:31.80 / 78.94 / 35.31 / 1773.54
 50.067467 /  19.914145 / 208.40 /  18.24 / 10 / 30.5208 / 15-2-2022 / 19:57:32.00 / 78.94 / 35.31 / 1773.54
 50.067467 /  19.914158 / 208.40 /  17.71 / 10 / 30.7504 / 15-2-2022 / 19:57:32.20 / 78.94 / 35.31 / 1773.54
 50.067467 /  19.914171 / 208.30 /  17.59 / 10 / 30.5208 / 15-2-2022 / 19:57:32.40 / 78.94 / 35.31 / 1773.54
 50.067463 /  19.914183 / 208.30 /  17.54 / 10 / 30.7504 / 15-2-2022 / 19:57:32.60 / 78.94 / 35.31 / 1791.65
 50.067463 /  19.914223 / 208.20 /  15.13 / 10 / 30.5208 / 15-2-2022 / 19:57:33.40 / 78.94 / 35.31 / 1791.65
 50.067459 /  19.914232 / 208.20 /  13.98 / 10 / 30.5208 / 15-2-2022 / 19:57:33.60 / 78.94 / 35.31 / 1809.50
 50.067455 /  19.914242 / 208.20 /  13.56 / 10 / 30.5208 / 15-2-2022 / 19:57:33.80 / 78.94 / 35.31 / 1809.50
 50.067455 /  19.914249 / 208.20 /  12.70 / 10 / 31.6716 / 15-2-2022 / 19:57:34.00 / 78.94 / 35.31 / 1809.50
 50.067455 /  19.914259 / 208.20 /  11.95 / 10 / 31.904 / 15-2-2022 / 19:57:34.20 / 78.94 / 35.31 / 1809.50
 50.067444 /  19.914291 / 208.10 /  10.28 / 10 / 31.2124 / 15-2-2022 / 19:57:35.20 / 78.94 / 35.38 / 1827.36
 50.067444 /  19.914297 / 208.10 /  10.22 / 10 / 31.904 / 15-2-2022 / 19:57:35.40 / 78.94 / 35.38 / 1827.36
 50.067440 /  19.914305 / 208.10 /  11.32 / 10 / 32.3632 / 15-2-2022 / 19:57:35.60 / 78.94 / 35.38 / 1827.36
 50.067440 /  19.914314 / 208.00 /  11.30 / 10 / 32.1336 / 15-2-2022 / 19:57:35.80 / 78.94 / 35.38 / 1827.36
 50.067436 /  19.914320 / 208.10 /  11.00 / 10 / 32.1336 / 15-2-2022 / 19:57:36.00 / 79.00 / 35.31 / 1843.86
 50.067425 /  19.914343 / 208.10 /  10.85 / 10 / 31.2124 / 15-2-2022 / 19:57:36.80 / 79.00 / 35.31 / 1843.86
 50.067425 /  19.914349 / 208.10 /  11.19 / 10 / 31.442 / 15-2-2022 / 19:57:37.00 / 79.00 / 35.31 / 1861.92
 50.067417 /  19.914352 / 208.20 /  11.65 / 10 / 30.7504 / 15-2-2022 / 19:57:37.20 / 79.00 / 35.31 / 1861.92
 50.067413 /  19.914358 / 208.20 /  12.20 / 10 / 30.9828 / 15-2-2022 / 19:57:37.40 / 79.00 / 35.31 / 1861.92
 50.067413 /  19.914362 / 208.10 /  12.20 / 10 / 30.7504 / 15-2-2022 / 19:57:37.60 / 79.00 / 35.31 / 1861.92
 50.067390 /  19.914370 / 208.30 /  14.83 / 10 / 31.2124 / 15-2-2022 / 19:57:38.40 / 79.06 / 35.38 / 1878.37
 50.067387 /  19.914370 / 208.20 /  14.91 / 10 / 31.2124 / 15-2-2022 / 19:57:38.60 / 79.06 / 35.38 / 1878.37
 50.067375 /  19.914370 / 208.20 /  16.09 / 10 / 31.2124 / 15-2-2022 / 19:57:38.80 / 79.06 / 35.38 / 1878.37
 50.067371 /  19.914371 / 208.10 /  16.76 / 10 / 31.2124 / 15-2-2022 / 19:57:39.00 / 79.06 / 35.38 / 1878.37
 50.067360 /  19.914371 / 208.10 /  17.48 / 10 / 31.442 / 15-2-2022 / 19:57:39.20 / 79.06 / 35.31 / 1896.39
 50.067318 /  19.914366 / 208.00 /  21.54 / 10 / 31.442 / 15-2-2022 / 19:57:40.00 / 79.06 / 35.31 / 1896.39
 50.067307 /  19.914362 / 208.00 /  22.45 / 10 / 31.442 / 15-2-2022 / 19:57:40.20 / 79.06 / 35.38 / 1914.15
 50.067295 /  19.914356 / 208.10 /  23.50 / 10 / 31.442 / 15-2-2022 / 19:57:40.40 / 79.06 / 35.38 / 1914.15
 50.067280 /  19.914352 / 208.10 /  24.04 / 10 / 31.442 / 15-2-2022 / 19:57:40.60 / 79.06 / 35.38 / 1914.15
 50.067268 /  19.914347 / 208.10 /  24.63 / 10 / 31.442 / 15-2-2022 / 19:57:40.80 / 79.06 / 35.38 / 1914.15
 50.067200 /  19.914320 / 208.00 /  25.50 / 10 / 30.2912 / 15-2-2022 / 19:57:41.80 / 79.13 / 35.38 / 1930.55
 50.067188 /  19.914314 / 208.00 /  25.11 / 9 / 30.5208 / 15-2-2022 / 19:57:42.00 / 79.13 / 35.38 / 1930.55
 50.067173 /  19.914310 / 208.00 /  25.08 / 10 / 31.6716 / 15-2-2022 / 19:57:42.20 / 79.13 / 35.38 / 1930.55
 50.067162 /  19.914305 / 208.00 /  24.98 / 10 / 30.9828 / 15-2-2022 / 19:57:42.40 / 79.13 / 35.38 / 1930.55
 50.067146 /  19.914301 / 207.90 /  24.93 / 10 / 31.2124 / 15-2-2022 / 19:57:42.60 / 79.13 / 35.38 / 1948.52
 50.067093 /  19.914288 / 207.90 /  26.11 / 10 / 30.9828 / 15-2-2022 / 19:57:43.40 / 79.13 / 35.38 / 1948.52
 50.067081 /  19.914282 / 208.00 /  26.56 / 9 / 30.9828 / 15-2-2022 / 19:57:43.60 / 79.13 / 35.38 / 1966.23
 50.067066 /  19.914278 / 208.00 /  26.69 / 10 / 30.9828 / 15-2-2022 / 19:57:43.80 / 79.13 / 35.38 / 1966.23
 50.067051 /  19.914274 / 208.00 /  27.71 / 10 / 30.9828 / 15-2-2022 / 19:57:44.00 / 79.13 / 35.38 / 1966.23
 50.067036 /  19.914270 / 208.00 /  28.47 / 10 / 30.5208 / 15-2-2022 / 19:57:44.20 / 79.13 / 35.38 / 1966.23
 50.066978 /  19.914248 / 207.90 /  30.47 / 9 / 30.2912 / 15-2-2022 / 19:57:45.00 / 79.19 / 35.38 / 1982.58
 50.066963 /  19.914242 / 207.90 /  30.95 / 8 / 30.5208 / 15-2-2022 / 19:57:45.20 / 79.19 / 35.38 / 1982.58
 50.066948 /  19.914234 / 207.90 /  30.95 / 10 / 28.908 / 15-2-2022 / 19:57:45.40 / 79.19 / 35.38 / 1982.58
 50.066929 /  19.914221 / 207.90 /  31.00 / 10 / 30.5208 / 15-2-2022 / 19:57:45.60 / 79.19 / 35.38 / 1982.58
 50.066914 /  19.914207 / 207.90 /  31.47 / 10 / 30.5208 / 15-2-2022 / 19:57:45.80 / 79.19 / 35.38 / 2000.50
 50.066841 /  19.914192 / 207.90 /  33.35 / 10 / 30.5208 / 15-2-2022 / 19:57:46.60 / 79.19 / 35.38 / 2000.50
 50.066822 /  19.914186 / 207.90 /  33.85 / 10 / 30.5208 / 15-2-2022 / 19:57:46.80 / 79.25 / 35.38 / 2016.81
 50.066807 /  19.914181 / 207.90 /  34.54 / 10 / 30.9828 / 15-2-2022 / 19:57:47.00 / 79.25 / 35.38 / 2016.81
 50.066788 /  19.914175 / 208.00 /  34.65 / 10 / 30.9828 / 15-2-2022 / 19:57:47.20 / 79.25 / 35.38 / 2016.81
 50.066769 /  19.914169 / 208.00 /  35.19 / 10 / 30.9828 / 15-2-2022 / 19:57:47.40 / 79.25 / 35.38 / 2016.81
 50.066677 /  19.914154 / 208.00 /  36.50 / 10 / 30.9828 / 15-2-2022 / 19:57:48.40 / 79.31 / 35.38 / 2033.31
 50.066658 /  19.914154 / 208.00 /  36.54 / 10 / 30.9828 / 15-2-2022 / 19:57:48.60 / 79.31 / 35.38 / 2033.31
 50.066639 /  19.914150 / 208.10 /  36.97 / 10 / 31.2124 / 15-2-2022 / 19:57:48.80 / 79.31 / 35.38 / 2033.31
 50.066620 /  19.914146 / 208.10 /  37.78 / 9 / 30.7504 / 15-2-2022 / 19:57:49.00 / 79.31 / 35.38 / 2033.31
 50.066597 /  19.914146 / 208.10 /  37.35 / 9 / 30.2912 / 15-2-2022 / 19:57:49.20 / 79.31 / 35.38 / 2051.13
 50.066513 /  19.914139 / 208.20 /  38.85 / 9 / 30.9828 / 15-2-2022 / 19:57:50.00 / 79.31 / 35.38 / 2051.13
 50.066490 /  19.914127 / 208.20 /  39.63 / 9 / 30.2912 / 15-2-2022 / 19:57:50.20 / 79.38 / 35.38 / 2067.34
 50.066471 /  19.914118 / 208.40 /  39.61 / 9 / 30.9828 / 15-2-2022 / 19:57:50.40 / 79.38 / 35.38 / 2067.34
 50.066448 /  19.914116 / 208.50 /  39.67 / 9 / 30.9828 / 15-2-2022 / 19:57:50.60 / 79.38 / 35.38 / 2067.34
 50.066429 /  19.914112 / 208.50 /  39.71 / 9 / 30.7504 / 15-2-2022 / 19:57:50.80 / 79.38 / 35.38 / 2067.34
 50.066349 /  19.914099 / 208.70 /  38.76 / 8 / 31.2124 / 15-2-2022 / 19:57:51.60 / 79.38 / 35.38 / 2085.11
 50.066330 /  19.914093 / 208.70 /  38.65 / 8 / 31.2124 / 15-2-2022 / 19:57:51.80 / 79.38 / 35.38 / 2085.11
 50.066307 /  19.914089 / 208.80 /  38.56 / 8 / 31.442 / 15-2-2022 / 19:57:52.00 / 79.38 / 35.38 / 2085.11
 50.066288 /  19.914085 / 208.80 /  38.65 / 9 / 31.442 / 15-2-2022 / 19:57:52.20 / 79.38 / 35.38 / 2085.11
 50.066269 /  19.914080 / 208.80 /  38.71 / 9 / 31.442 / 15-2-2022 / 19:57:52.40 / 79.44 / 35.38 / 2101.27
 50.066196 /  19.914066 / 208.90 /  38.73 / 8 / 31.2124 / 15-2-2022 / 19:57:53.20 / 79.44 / 35.38 / 2101.27
 50.066177 /  19.914064 / 208.90 /  38.74 / 8 / 30.7504 / 15-2-2022 / 19:57:53.40 / 79.44 / 35.38 / 2118.99
 50.066158 /  19.914063 / 208.80 /  39.28 / 8 / 31.2124 / 15-2-2022 / 19:57:53.60 / 79.44 / 35.38 / 2118.99
 50.066139 /  19.914059 / 208.80 /  39.15 / 8 / 31.2124 / 15-2-2022 / 19:57:53.80 / 79.44 / 35.38 / 2118.99
 50.066120 /  19.914057 / 208.80 /  39.10 / 10 / 30.0588 / 15-2-2022 / 19:57:54.00 / 79.44 / 35.38 / 2118.99
 50.066029 /  19.914045 / 208.70 /  36.85 / 9 / 30.7504 / 15-2-2022 / 19:57:55.00 / 79.44 / 35.38 / 2136.47
 50.066013 /  19.914042 / 208.70 /  35.30 / 8 / 29.5996 / 15-2-2022 / 19:57:55.20 / 79.44 / 35.38 / 2136.47
 50.065998 /  19.914040 / 208.60 /  34.26 / 9 / 29.5996 / 15-2-2022 / 19:57:55.40 / 79.44 / 35.38 / 2136.47
 50.065983 /  19.914038 / 208.60 /  32.85 / 9 / 29.8292 / 15-2-2022 / 19:57:55.60 / 79.44 / 35.38 / 2136.47
 50.065964 /  19.914036 / 208.70 /  31.26 / 10 / 29.8292 / 15-2-2022 / 19:57:55.80 / 79.50 / 35.38 / 2152.58
 50.065918 /  19.914036 / 208.30 /  23.39 / 10 / 29.5996 / 15-2-2022 / 19:57:56.60 / 79.50 / 35.38 / 2152.58
 50.065907 /  19.914036 / 208.30 /  21.76 / 10 / 29.8292 / 15-2-2022 / 19:57:56.80 / 79.50 / 35.38 / 2170.25
 50.065899 /  19.914036 / 208.30 /  21.28 / 10 / 28.908 / 15-2-2022 / 19:57:57.00 / 79.50 / 35.38 / 2170.25
 50.065887 /  19.914034 / 208.30 /  19.82 / 10 / 29.5996 / 15-2-2022 / 19:57:57.20 / 79.50 / 35.38 / 2170.25
 50.065880 /  19.914034 / 208.30 /  18.80 / 10 / 29.8292 / 15-2-2022 / 19:57:57.40 / 79.50 / 35.38 / 2170.25
 50.065849 /  19.914024 / 208.30 /  13.67 / 10 / 30.2912 / 15-2-2022 / 19:57:58.20 / 79.56 / 35.38 / 2186.31
 50.065842 /  19.914022 / 208.30 /  13.17 / 10 / 30.2912 / 15-2-2022 / 19:57:58.40 / 79.56 / 35.38 / 2186.31
 50.065838 /  19.914022 / 208.40 /  12.69 / 10 / 30.0588 / 15-2-2022 / 19:57:58.60 / 79.56 / 35.38 / 2186.31
 50.065834 /  19.914021 / 208.40 /  11.26 / 10 / 29.8292 / 15-2-2022 / 19:57:58.80 / 79.56 / 35.38 / 2186.31
 50.065830 /  19.914017 / 208.40 / 9.89 / 10 / 30.2912 / 15-2-2022 / 19:57:59.00 / 79.63 / 35.38 / 2202.58
 50.065819 /  19.914009 / 208.40 / 2.85 / 10 / 30.2912 / 15-2-2022 / 19:57:59.80 / 79.63 / 35.38 / 2202.58
 50.065819 /  19.914009 / 208.40 / 2.35 / 10 / 31.442 / 15-2-2022 / 19:58:00.00 / 79.63 / 35.38 / 2220.16
 50.065819 /  19.914009 / 208.40 / 1.74 / 10 / 31.442 / 15-2-2022 / 19:58:00.20 / 79.63 / 35.38 / 2220.16
 50.065815 /  19.914009 / 208.40 / 1.17 / 10 / 31.6716 / 15-2-2022 / 19:58:00.40 / 79.63 / 35.38 / 2220.16
 50.065815 /  19.914009 / 208.40 / 1.15 / 10 / 31.6716 / 15-2-2022 / 19:58:00.60 / 79.63 / 35.38 / 2220.16
 50.065819 /  19.914013 / 208.40 / 0.20 / 10 / 32.1336 / 15-2-2022 / 19:58:01.60 / 79.69 / 35.38 / 2236.12
 50.065819 /  19.914011 / 208.40 / 0.17 / 10 / 31.904 / 15-2-2022 / 19:58:01.80 / 79.69 / 35.38 / 2236.12
 50.065819 /  19.914009 / 208.30 / 0.28 / 10 / 31.904 / 15-2-2022 / 19:58:02.00 / 79.69 / 35.38 / 2236.12
 50.065819 /  19.914009 / 208.30 / 0.74 / 10 / 31.2124 / 15-2-2022 / 19:58:02.20 / 79.69 / 35.38 / 2236.12
 50.065823 /  19.914009 / 208.30 / 1.20 / 10 / 32.1336 / 15-2-2022 / 19:58:02.40 / 79.69 / 35.38 / 2253.65
 50.065815 /  19.914003 / 208.10 / 3.82 / 10 / 31.2124 / 15-2-2022 / 19:58:03.20 / 79.69 / 35.38 / 2253.65
 50.065815 /  19.914000 / 208.10 / 4.70 / 10 / 31.2124 / 15-2-2022 / 19:58:03.40 / 79.75 / 35.38 / 2269.57
 50.065811 /  19.913996 / 208.00 / 5.78 / 10 / 31.2124 / 15-2-2022 / 19:58:03.60 / 79.75 / 35.38 / 2269.57
 50.065811 /  19.913990 / 208.00 / 6.76 / 10 / 31.2124 / 15-2-2022 / 19:58:03.80 / 79.75 / 35.38 / 2269.57
 50.065807 /  19.913984 / 208.00 / 7.70 / 10 / 31.442 / 15-2-2022 / 19:58:04.00 / 79.75 / 35.38 / 2269.57
 50.065796 /  19.913950 / 207.60 /  12.58 / 10 / 30.5208 / 15-2-2022 / 19:58:04.80 / 79.81 / 35.38 / 2285.69
 50.065796 /  19.913940 / 207.60 /  13.78 / 10 / 31.442 / 15-2-2022 / 19:58:05.00 / 79.81 / 35.38 / 2285.69
 50.065796 /  19.913931 / 207.60 /  14.87 / 10 / 31.6716 / 15-2-2022 / 19:58:05.20 / 79.81 / 35.38 / 2285.69
 50.065796 /  19.913918 / 207.60 /  15.65 / 10 / 30.9828 / 15-2-2022 / 19:58:05.40 / 79.81 / 35.38 / 2285.69
 50.065796 /  19.913904 / 207.60 /  16.72 / 10 / 30.7504 / 15-2-2022 / 19:58:05.60 / 79.88 / 35.38 / 2301.76
 50.065815 /  19.913845 / 207.90 /  20.59 / 10 / 32.1336 / 15-2-2022 / 19:58:06.40 / 79.88 / 35.38 / 2301.76
 50.065819 /  19.913828 / 207.90 /  21.30 / 10 / 32.1336 / 15-2-2022 / 19:58:06.60 / 79.88 / 35.38 / 2319.14
 50.065823 /  19.913811 / 207.90 /  22.21 / 10 / 32.1336 / 15-2-2022 / 19:58:06.80 / 79.88 / 35.38 / 2319.14
 50.065826 /  19.913794 / 207.90 /  23.32 / 10 / 31.6716 / 15-2-2022 / 19:58:07.00 / 79.88 / 35.38 / 2319.14
 50.065830 /  19.913776 / 207.90 /  24.67 / 10 / 31.6716 / 15-2-2022 / 19:58:07.20 / 79.88 / 35.38 / 2319.14
 50.065853 /  19.913679 / 208.00 /  26.17 / 10 / 30.2912 / 15-2-2022 / 19:58:08.20 / 79.94 / 35.38 / 2334.92
 50.065861 /  19.913660 / 208.00 /  25.87 / 10 / 30.0588 / 15-2-2022 / 19:58:08.40 / 79.94 / 35.38 / 2334.92
 50.065865 /  19.913639 / 208.00 /  25.95 / 10 / 30.0588 / 15-2-2022 / 19:58:08.60 / 79.94 / 35.38 / 2334.92
 50.065868 /  19.913622 / 208.00 /  26.37 / 10 / 30.0588 / 15-2-2022 / 19:58:08.80 / 79.94 / 35.38 / 2334.92
 50.065872 /  19.913601 / 208.00 /  26.87 / 10 / 30.0588 / 15-2-2022 / 19:58:09.00 / 80.00 / 35.38 / 2350.89
 50.065891 /  19.913519 / 207.90 /  30.41 / 10 / 29.8292 / 15-2-2022 / 19:58:09.80 / 80.00 / 35.38 / 2350.89
 50.065895 /  19.913494 / 207.90 /  31.67 / 10 / 30.0588 / 15-2-2022 / 19:58:10.00 / 80.00 / 35.44 / 2368.18
 50.065903 /  19.913471 / 207.90 /  32.65 / 10 / 29.8292 / 15-2-2022 / 19:58:10.20 / 80.00 / 35.44 / 2368.18
 50.065907 /  19.913448 / 208.00 /  33.91 / 10 / 30.0588 / 15-2-2022 / 19:58:10.40 / 80.00 / 35.44 / 2368.18
 50.065910 /  19.913424 / 208.00 /  35.26 / 10 / 29.8292 / 15-2-2022 / 19:58:10.60 / 80.00 / 35.44 / 2368.18
 50.065933 /  19.913311 / 208.00 /  39.98 / 10 / 30.0588 / 15-2-2022 / 19:58:11.40 / 80.06 / 35.44 / 2383.85
 50.065941 /  19.913280 / 208.00 /  41.63 / 10 / 29.8292 / 15-2-2022 / 19:58:11.60 / 80.06 / 35.44 / 2383.85
 50.065948 /  19.913248 / 208.00 /  42.28 / 10 / 29.8292 / 15-2-2022 / 19:58:11.80 / 80.06 / 35.44 / 2383.85
 50.065952 /  19.913216 / 208.00 /  43.54 / 10 / 30.2912 / 15-2-2022 / 19:58:12.00 / 80.06 / 35.44 / 2383.85
 50.065960 /  19.913181 / 208.00 /  44.67 / 10 / 30.0588 / 15-2-2022 / 19:58:12.20 / 80.13 / 35.38 / 2399.73
 50.065983 /  19.913044 / 207.90 /  46.82 / 10 / 29.5996 / 15-2-2022 / 19:58:13.00 / 80.13 / 35.38 / 2399.73
 50.065987 /  19.913008 / 207.90 /  46.71 / 10 / 29.8292 / 15-2-2022 / 19:58:13.20 / 80.19 / 35.38 / 2415.56
 50.065990 /  19.912973 / 207.70 /  45.89 / 10 / 29.1376 / 15-2-2022 / 19:58:13.40 / 80.19 / 35.38 / 2415.56
 50.065998 /  19.912941 / 207.80 /  45.99 / 10 / 29.8292 / 15-2-2022 / 19:58:13.60 / 80.19 / 35.38 / 2415.56
 50.066002 /  19.912905 / 207.70 /  46.00 / 10 / 29.8292 / 15-2-2022 / 19:58:13.80 / 80.19 / 35.38 / 2415.56
 50.066025 /  19.912735 / 207.70 /  45.74 / 10 / 30.0588 / 15-2-2022 / 19:58:14.80 / 80.19 / 35.44 / 2432.70
 50.066032 /  19.912701 / 207.60 /  46.21 / 10 / 29.3672 / 15-2-2022 / 19:58:15.00 / 80.19 / 35.44 / 2432.70
 50.066036 /  19.912666 / 207.60 /  46.61 / 10 / 31.2124 / 15-2-2022 / 19:58:15.20 / 80.19 / 35.44 / 2432.70
 50.066040 /  19.912632 / 207.60 /  47.37 / 10 / 31.442 / 15-2-2022 / 19:58:15.40 / 80.19 / 35.44 / 2432.70
 50.066048 /  19.912596 / 207.60 /  48.49 / 10 / 31.442 / 15-2-2022 / 19:58:15.60 / 80.25 / 35.38 / 2448.23
 50.066071 /  19.912447 / 207.60 /  49.10 / 10 / 29.8292 / 15-2-2022 / 19:58:16.40 / 80.25 / 35.38 / 2448.23
 50.066078 /  19.912409 / 207.50 /  50.12 / 10 / 30.0588 / 15-2-2022 / 19:58:16.60 / 80.31 / 35.44 / 2463.96
 50.066082 /  19.912373 / 207.50 /  50.47 / 10 / 30.0588 / 15-2-2022 / 19:58:16.80 / 80.31 / 35.44 / 2463.96
 50.066090 /  19.912333 / 207.50 /  50.50 / 10 / 30.0588 / 15-2-2022 / 19:58:17.00 / 80.31 / 35.44 / 2463.96
 50.066093 /  19.912294 / 207.50 /  50.97 / 10 / 28.6784 / 15-2-2022 / 19:58:17.20 / 80.31 / 35.44 / 2463.96
 50.066120 /  19.912136 / 207.50 /  51.87 / 10 / 30.2912 / 15-2-2022 / 19:58:18.00 / 80.31 / 35.44 / 2481.01
 50.066124 /  19.912096 / 207.40 /  52.52 / 10 / 30.5208 / 15-2-2022 / 19:58:18.20 / 80.31 / 35.44 / 2481.01
 50.066132 /  19.912058 / 207.50 /  53.00 / 10 / 30.2912 / 15-2-2022 / 19:58:18.40 / 80.31 / 35.44 / 2481.01
 50.066135 /  19.912016 / 207.50 /  52.86 / 10 / 30.2912 / 15-2-2022 / 19:58:18.60 / 80.31 / 35.44 / 2481.01
 50.066143 /  19.911976 / 207.50 /  53.12 / 10 / 30.7504 / 15-2-2022 / 19:58:18.80 / 80.38 / 35.44 / 2496.44
 50.066170 /  19.911812 / 207.40 /  53.76 / 10 / 30.2912 / 15-2-2022 / 19:58:19.60 / 80.38 / 35.44 / 2496.44
 50.066174 /  19.911772 / 207.40 /  55.30 / 10 / 30.2912 / 15-2-2022 / 19:58:19.80 / 80.44 / 35.44 / 2512.08
 50.066181 /  19.911730 / 207.30 /  55.41 / 10 / 29.5996 / 15-2-2022 / 19:58:20.00 / 80.44 / 35.44 / 2512.08
 50.066189 /  19.911686 / 207.30 /  55.49 / 9 / 29.5996 / 15-2-2022 / 19:58:20.20 / 80.44 / 35.44 / 2512.08
 50.066196 /  19.911646 / 207.30 /  55.45 / 9 / 29.5996 / 15-2-2022 / 19:58:20.40 / 80.44 / 35.44 / 2512.08
 50.066227 /  19.911438 / 207.20 /  54.97 / 9 / 29.5996 / 15-2-2022 / 19:58:21.40 / 80.50 / 35.44 / 2527.67
 50.066235 /  19.911396 / 207.20 /  54.97 / 9 / 29.5996 / 15-2-2022 / 19:58:21.60 / 80.50 / 35.44 / 2527.67
 50.066238 /  19.911354 / 207.10 /  54.91 / 10 / 29.3672 / 15-2-2022 / 19:58:21.80 / 80.50 / 35.44 / 2527.67
 50.066246 /  19.911316 / 207.10 /  54.91 / 10 / 29.5996 / 15-2-2022 / 19:58:22.00 / 80.50 / 35.44 / 2527.67
 50.066254 /  19.911274 / 207.10 /  54.87 / 10 / 31.2124 / 15-2-2022 / 19:58:22.20 / 80.56 / 35.38 / 2543.20
 50.066280 /  19.911108 / 207.00 /  54.10 / 9 / 31.442 / 15-2-2022 / 19:58:23.00 / 80.56 / 35.38 / 2543.20
 50.066288 /  19.911068 / 206.90 /  54.04 / 9 / 34.6676 / 15-2-2022 / 19:58:23.20 / 80.63 / 35.44 / 2558.69
 50.066292 /  19.911028 / 206.90 /  53.63 / 9 / 34.438 / 15-2-2022 / 19:58:23.40 / 80.63 / 35.44 / 2558.69
 50.066299 /  19.910986 / 206.90 /  53.26 / 9 / 35.3592 / 15-2-2022 / 19:58:23.60 / 80.63 / 35.44 / 2558.69
 50.066303 /  19.910946 / 206.90 /  53.13 / 9 / 34.438 / 15-2-2022 / 19:58:23.80 / 80.63 / 35.44 / 2558.69
 50.066330 /  19.910788 / 206.90 /  52.97 / 9 / 37.896 / 15-2-2022 / 19:58:24.60 / 80.63 / 35.44 / 2575.50
 50.066338 /  19.910748 / 206.80 /  52.58 / 9 / 38.1256 / 15-2-2022 / 19:58:24.80 / 80.63 / 35.44 / 2575.50
 50.066345 /  19.910707 / 206.80 /  52.54 / 9 / 42.5048 / 15-2-2022 / 19:58:25.00 / 80.63 / 35.44 / 2575.50
 50.066349 /  19.910667 / 206.80 /  52.63 / 9 / 42.5048 / 15-2-2022 / 19:58:25.20 / 80.63 / 35.44 / 2575.50
 50.066357 /  19.910629 / 206.80 /  52.13 / 9 / 42.2724 / 15-2-2022 / 19:58:25.40 / 80.75 / 35.44 / 2589.33
 50.066380 /  19.910471 / 206.80 /  51.99 / 9 / 43.426 / 15-2-2022 / 19:58:26.20 / 80.75 / 35.44 / 2589.33
 50.066383 /  19.910431 / 206.80 /  51.54 / 9 / 43.6556 / 15-2-2022 / 19:58:26.40 / 80.75 / 35.44 / 2606.28
 50.066391 /  19.910393 / 206.80 /  51.41 / 9 / 43.8852 / 15-2-2022 / 19:58:26.60 / 80.75 / 35.44 / 2606.28
 50.066395 /  19.910355 / 206.90 /  51.12 / 9 / 43.6556 / 15-2-2022 / 19:58:26.80 / 80.75 / 35.44 / 2606.28
 50.066402 /  19.910316 / 206.90 /  51.00 / 9 / 42.7344 / 15-2-2022 / 19:58:27.00 / 80.75 / 35.44 / 2606.28
 50.066433 /  19.910124 / 207.00 /  51.62 / 9 / 42.964 / 15-2-2022 / 19:58:28.00 / 80.81 / 35.44 / 2621.38
 50.066437 /  19.910086 / 207.00 /  51.58 / 10 / 43.1964 / 15-2-2022 / 19:58:28.20 / 80.81 / 35.44 / 2621.38
 50.066444 /  19.910048 / 207.00 /  51.60 / 10 / 43.1964 / 15-2-2022 / 19:58:28.40 / 80.81 / 35.44 / 2621.38
 50.066448 /  19.910007 / 207.00 /  50.93 / 9 / 43.1964 / 15-2-2022 / 19:58:28.60 / 80.81 / 35.44 / 2621.38
 50.066456 /  19.909967 / 207.10 /  50.95 / 9 / 43.1964 / 15-2-2022 / 19:58:28.80 / 80.88 / 35.38 / 2636.68
 50.066483 /  19.909815 / 207.20 /  50.52 / 9 / 42.7344 / 15-2-2022 / 19:58:29.60 / 80.88 / 35.38 / 2636.68
 50.066486 /  19.909777 / 207.30 /  50.19 / 9 / 43.426 / 15-2-2022 / 19:58:29.80 / 80.94 / 35.44 / 2651.92
 50.066494 /  19.909740 / 207.30 /  49.76 / 9 / 42.964 / 15-2-2022 / 19:58:30.00 / 80.94 / 35.44 / 2651.92
 50.066498 /  19.909702 / 207.40 /  49.73 / 10 / 42.2724 / 15-2-2022 / 19:58:30.20 / 80.94 / 35.44 / 2651.92
 50.066505 /  19.909664 / 207.40 /  49.65 / 10 / 42.2724 / 15-2-2022 / 19:58:30.40 / 80.94 / 35.44 / 2651.92
 50.066528 /  19.909515 / 207.70 /  49.39 / 9 / 43.6556 / 15-2-2022 / 19:58:31.20 / 81.00 / 35.44 / 2667.12
 50.066532 /  19.909479 / 207.70 /  48.80 / 9 / 43.426 / 15-2-2022 / 19:58:31.40 / 81.00 / 35.44 / 2667.12
 50.066540 /  19.909441 / 207.80 /  48.93 / 9 / 44.1176 / 15-2-2022 / 19:58:31.60 / 81.00 / 35.44 / 2667.12
 50.066544 /  19.909403 / 207.80 /  49.06 / 9 / 43.6556 / 15-2-2022 / 19:58:31.80 / 81.00 / 35.44 / 2667.12
 50.066551 /  19.909367 / 207.80 /  49.17 / 9 / 41.8132 / 15-2-2022 / 19:58:32.00 / 81.06 / 35.44 / 2682.28
 50.066566 /  19.909214 / 207.90 /  50.36 / 9 / 42.2724 / 15-2-2022 / 19:58:32.80 / 81.06 / 35.44 / 2682.28
 50.066574 /  19.909176 / 207.90 /  50.34 / 9 / 40.43 / 15-2-2022 / 19:58:33.00 / 81.13 / 35.44 / 2697.38
 50.066578 /  19.909138 / 207.80 /  50.26 / 10 / 40.43 / 15-2-2022 / 19:58:33.20 / 81.13 / 35.44 / 2697.38
 50.066582 /  19.909101 / 207.70 /  50.23 / 9 / 40.2004 / 15-2-2022 / 19:58:33.40 / 81.13 / 35.44 / 2697.38
 50.066589 /  19.909063 / 207.60 /  49.93 / 9 / 40.2004 / 15-2-2022 / 19:58:33.60 / 81.13 / 35.44 / 2697.38
 50.066612 /  19.908876 / 207.60 /  48.52 / 9 / 40.6596 / 15-2-2022 / 19:58:34.60 / 81.19 / 35.44 / 2712.43
 50.066620 /  19.908840 / 207.60 /  48.19 / 9 / 40.6596 / 15-2-2022 / 19:58:34.80 / 81.19 / 35.44 / 2712.43
 50.066624 /  19.908804 / 207.60 /  48.11 / 9 / 40.6596 / 15-2-2022 / 19:58:35.00 / 81.19 / 35.44 / 2712.43
 50.066631 /  19.908768 / 207.60 /  47.39 / 9 / 43.1964 / 15-2-2022 / 19:58:35.20 / 81.19 / 35.44 / 2712.43
 50.066635 /  19.908733 / 207.60 /  47.06 / 9 / 43.8852 / 15-2-2022 / 19:58:35.40 / 81.25 / 35.44 / 2727.44
 50.066658 /  19.908594 / 207.70 /  45.87 / 9 / 43.8852 / 15-2-2022 / 19:58:36.20 / 81.25 / 35.44 / 2727.44
 50.066662 /  19.908558 / 207.70 /  45.74 / 9 / 44.5768 / 15-2-2022 / 19:58:36.40 / 81.31 / 35.44 / 2742.40
 50.066666 /  19.908525 / 207.70 /  45.08 / 9 / 44.1176 / 15-2-2022 / 19:58:36.60 / 81.31 / 35.44 / 2742.40
 50.066673 /  19.908489 / 207.80 /  45.23 / 9 / 44.1176 / 15-2-2022 / 19:58:36.80 / 81.31 / 35.44 / 2742.40
 50.066677 /  19.908457 / 207.80 /  45.13 / 9 / 44.1176 / 15-2-2022 / 19:58:37.00 / 81.31 / 35.44 / 2742.40
 50.066696 /  19.908325 / 207.80 /  43.06 / 9 / 45.0388 / 15-2-2022 / 19:58:37.80 / 81.38 / 35.44 / 2757.31
 50.066700 /  19.908293 / 207.90 /  42.93 / 9 / 44.5768 / 15-2-2022 / 19:58:38.00 / 81.38 / 35.44 / 2757.31
 50.066708 /  19.908260 / 207.90 /  42.47 / 9 / 44.1176 / 15-2-2022 / 19:58:38.20 / 81.38 / 35.44 / 2757.31
 50.066711 /  19.908228 / 207.90 /  42.32 / 9 / 44.3472 / 15-2-2022 / 19:58:38.40 / 81.38 / 35.44 / 2757.31
 50.066715 /  19.908197 / 207.90 /  42.41 / 9 / 44.5768 / 15-2-2022 / 19:58:38.60 / 81.44 / 35.44 / 2772.17
 50.066738 /  19.908070 / 208.00 /  42.82 / 9 / 44.8092 / 15-2-2022 / 19:58:39.40 / 81.44 / 35.44 / 2772.17
 50.066742 /  19.908039 / 208.00 /  42.41 / 9 / 44.8092 / 15-2-2022 / 19:58:39.60 / 81.50 / 35.44 / 2786.98
 50.066746 /  19.908007 / 208.00 /  42.76 / 9 / 44.5768 / 15-2-2022 / 19:58:39.80 / 81.50 / 35.44 / 2786.98
 50.066750 /  19.907974 / 208.00 /  42.41 / 9 / 43.8852 / 15-2-2022 / 19:58:40.00 / 81.50 / 35.44 / 2786.98
 50.066757 /  19.907942 / 208.00 /  42.36 / 9 / 43.6556 / 15-2-2022 / 19:58:40.20 / 81.50 / 35.44 / 2786.98
 50.066780 /  19.907784 / 208.00 /  42.13 / 9 / 44.3472 / 15-2-2022 / 19:58:41.20 / 81.63 / 35.50 / 2800.38
 50.066788 /  19.907753 / 208.00 /  42.19 / 9 / 44.1176 / 15-2-2022 / 19:58:41.40 / 81.63 / 35.50 / 2800.38
 50.066792 /  19.907722 / 208.00 /  41.86 / 9 / 44.1176 / 15-2-2022 / 19:58:41.60 / 81.63 / 35.50 / 2800.38
 50.066799 /  19.907690 / 208.00 /  42.19 / 9 / 44.3472 / 15-2-2022 / 19:58:41.80 / 81.63 / 35.50 / 2800.38
 50.066807 /  19.907658 / 207.90 /  42.17 / 9 / 44.1176 / 15-2-2022 / 19:58:42.00 / 81.69 / 35.44 / 2815.30
 50.066826 /  19.907536 / 207.90 /  41.80 / 9 / 44.3472 / 15-2-2022 / 19:58:42.80 / 81.69 / 35.44 / 2815.30
 50.066833 /  19.907503 / 208.00 /  41.67 / 9 / 44.3472 / 15-2-2022 / 19:58:43.00 / 81.75 / 35.44 / 2829.92
 50.066837 /  19.907471 / 208.10 /  41.61 / 9 / 42.5048 / 15-2-2022 / 19:58:43.20 / 81.75 / 35.44 / 2829.92
 50.066845 /  19.907442 / 208.00 /  41.32 / 9 / 43.1964 / 15-2-2022 / 19:58:43.40 / 81.75 / 35.44 / 2829.92
 50.066853 /  19.907410 / 208.10 /  41.36 / 9 / 43.6556 / 15-2-2022 / 19:58:43.60 / 81.75 / 35.44 / 2829.92
 50.066872 /  19.907284 / 208.80 /  42.69 / 9 / 43.426 / 15-2-2022 / 19:58:44.40 / 81.81 / 35.44 / 2844.49
 50.066875 /  19.907251 / 208.80 /  42.63 / 10 / 43.6556 / 15-2-2022 / 19:58:44.60 / 81.81 / 35.44 / 2844.49
 50.066879 /  19.907221 / 208.90 /  42.24 / 10 / 43.8852 / 15-2-2022 / 19:58:44.80 / 81.81 / 35.44 / 2844.49
 50.066887 /  19.907187 / 209.00 /  42.32 / 10 / 41.8132 / 15-2-2022 / 19:58:45.00 / 81.81 / 35.44 / 2844.49
 50.066891 /  19.907154 / 209.00 /  42.69 / 10 / 41.8132 / 15-2-2022 / 19:58:45.20 / 81.88 / 35.44 / 2859.01
 50.066910 /  19.907022 / 209.50 /  43.76 / 10 / 37.6636 / 15-2-2022 / 19:58:46.00 / 81.88 / 35.44 / 2859.01
 50.066914 /  19.906988 / 209.50 /  44.36 / 10 / 37.2044 / 15-2-2022 / 19:58:46.20 / 82.00 / 35.44 / 2872.13
 50.066917 /  19.906954 / 209.60 /  44.84 / 10 / 37.2044 / 15-2-2022 / 19:58:46.40 / 82.00 / 35.44 / 2872.13
 50.066925 /  19.906919 / 209.60 /  45.41 / 9 / 36.7424 / 15-2-2022 / 19:58:46.60 / 82.00 / 35.44 / 2872.13
 50.066929 /  19.906885 / 209.60 /  45.54 / 9 / 37.434 / 15-2-2022 / 19:58:46.80 / 82.00 / 35.44 / 2872.13
 50.066952 /  19.906710 / 209.70 /  46.45 / 9 / 33.9788 / 15-2-2022 / 19:58:47.80 / 82.06 / 35.50 / 2886.75
 50.066959 /  19.906675 / 209.70 /  46.41 / 9 / 33.9788 / 15-2-2022 / 19:58:48.00 / 82.06 / 35.50 / 2886.75
 50.066963 /  19.906639 / 209.60 /  46.50 / 9 / 30.5208 / 15-2-2022 / 19:58:48.20 / 82.06 / 35.50 / 2886.75
 50.066967 /  19.906603 / 209.60 /  46.54 / 9 / 31.2124 / 15-2-2022 / 19:58:48.40 / 82.06 / 35.50 / 2886.75
 50.066975 /  19.906567 / 209.60 /  46.61 / 10 / 30.9828 / 15-2-2022 / 19:58:48.60 / 82.13 / 35.50 / 2901.08
 50.066994 /  19.906422 / 209.60 /  48.23 / 9 / 29.3672 / 15-2-2022 / 19:58:49.40 / 82.13 / 35.50 / 2901.08
 50.066998 /  19.906385 / 209.50 /  48.23 / 9 / 29.3672 / 15-2-2022 / 19:58:49.60 / 82.19 / 35.50 / 2915.36
 50.067005 /  19.906349 / 209.50 /  48.13 / 9 / 29.1376 / 15-2-2022 / 19:58:49.80 / 82.19 / 35.50 / 2915.36
 50.067009 /  19.906311 / 209.50 /  48.15 / 9 / 29.3672 / 15-2-2022 / 19:58:50.00 / 82.19 / 35.50 / 2915.36
 50.067017 /  19.906275 / 209.50 /  48.08 / 9 / 28.908 / 15-2-2022 / 19:58:50.20 / 82.19 / 35.50 / 2915.36
 50.067036 /  19.906130 / 209.60 /  48.15 / 10 / 28.6784 / 15-2-2022 / 19:58:51.00 / 82.31 / 35.50 / 2928.23
 50.067043 /  19.906094 / 209.60 /  48.17 / 10 / 28.446 / 15-2-2022 / 19:58:51.20 / 82.31 / 35.50 / 2928.23
 50.067047 /  19.906057 / 209.70 /  48.28 / 10 / 28.446 / 15-2-2022 / 19:58:51.40 / 82.31 / 35.50 / 2928.23
 50.067055 /  19.906019 / 209.70 /  48.39 / 10 / 27.9868 / 15-2-2022 / 19:58:51.60 / 82.31 / 35.50 / 2928.23
 50.067059 /  19.905981 / 209.70 /  48.50 / 10 / 26.8332 / 15-2-2022 / 19:58:51.80 / 82.38 / 35.50 / 2942.62
 50.067081 /  19.905832 / 209.90 /  49.43 / 9 / 28.446 / 15-2-2022 / 19:58:52.60 / 82.38 / 35.50 / 2942.62
 50.067085 /  19.905794 / 209.90 /  49.32 / 9 / 28.2164 / 15-2-2022 / 19:58:52.80 / 82.44 / 35.50 / 2956.71
 50.067093 /  19.905756 / 209.80 /  49.39 / 9 / 29.3672 / 15-2-2022 / 19:58:53.00 / 82.44 / 35.50 / 2956.71
 50.067097 /  19.905720 / 209.90 /  49.93 / 10 / 29.5996 / 15-2-2022 / 19:58:53.20 / 82.44 / 35.50 / 2956.71
 50.067104 /  19.905682 / 209.90 /  49.49 / 10 / 30.0588 / 15-2-2022 / 19:58:53.40 / 82.44 / 35.50 / 2956.71
 50.067135 /  19.905493 / 210.00 /  50.41 / 10 / 29.3672 / 15-2-2022 / 19:58:54.40 / 82.50 / 35.50 / 2970.74
 50.067139 /  19.905455 / 210.00 /  50.78 / 9 / 29.3672 / 15-2-2022 / 19:58:54.60 / 82.50 / 35.50 / 2970.74
 50.067146 /  19.905416 / 210.00 /  50.93 / 10 / 29.3672 / 15-2-2022 / 19:58:54.80 / 82.50 / 35.50 / 2970.74
 50.067150 /  19.905376 / 210.00 /  51.08 / 10 / 29.3672 / 15-2-2022 / 19:58:55.00 / 82.50 / 35.50 / 2970.74
 50.067158 /  19.905338 / 210.00 /  51.17 / 10 / 29.1376 / 15-2-2022 / 19:58:55.20 / 82.63 / 35.50 / 2983.37
 50.067181 /  19.905182 / 210.10 /  51.47 / 10 / 29.3672 / 15-2-2022 / 19:58:56.00 / 82.63 / 35.50 / 2983.37
 50.067184 /  19.905144 / 210.10 /  51.49 / 10 / 29.8292 / 15-2-2022 / 19:58:56.20 / 82.69 / 35.50 / 2997.52
 50.067192 /  19.905104 / 210.20 /  51.43 / 10 / 30.5208 / 15-2-2022 / 19:58:56.40 / 82.69 / 35.50 / 2997.52
 50.067196 /  19.905066 / 210.20 /  51.43 / 10 / 30.9828 / 15-2-2022 / 19:58:56.60 / 82.69 / 35.50 / 2997.52
 50.067204 /  19.905027 / 210.20 /  50.71 / 10 / 30.9828 / 15-2-2022 / 19:58:56.80 / 82.69 / 35.50 / 2997.52
 50.067226 /  19.904869 / 209.90 /  50.71 / 9 / 31.6716 / 15-2-2022 / 19:58:57.60 / 82.75 / 35.50 / 3011.36
 50.067230 /  19.904831 / 209.90 /  50.00 / 9 / 30.9828 / 15-2-2022 / 19:58:57.80 / 82.75 / 35.50 / 3011.36
 50.067238 /  19.904793 / 209.80 /  49.99 / 9 / 32.8252 / 15-2-2022 / 19:58:58.00 / 82.75 / 35.50 / 3011.36
 50.067242 /  19.904755 / 209.70 /  49.91 / 9 / 32.3632 / 15-2-2022 / 19:58:58.20 / 82.75 / 35.50 / 3011.36
 50.067245 /  19.904716 / 209.70 /  49.73 / 9 / 32.8252 / 15-2-2022 / 19:58:58.40 / 82.88 / 35.50 / 3023.80
 50.067268 /  19.904570 / 209.70 /  47.39 / 10 / 31.442 / 15-2-2022 / 19:58:59.20 / 82.88 / 35.50 / 3023.80
 50.067276 /  19.904535 / 209.70 /  46.10 / 10 / 31.442 / 15-2-2022 / 19:58:59.40 / 82.88 / 35.50 / 3039.11
 50.067280 /  19.904499 / 209.80 /  45.97 / 10 / 31.442 / 15-2-2022 / 19:58:59.60 / 82.88 / 35.50 / 3039.11
 50.067284 /  19.904467 / 209.70 /  45.56 / 10 / 31.6716 / 15-2-2022 / 19:58:59.80 / 82.88 / 35.50 / 3039.11
 50.067291 /  19.904432 / 209.70 /  45.99 / 10 / 29.1376 / 15-2-2022 / 19:59:00.00 / 82.88 / 35.50 / 3039.11
 50.067318 /  19.904263 / 209.60 /  43.36 / 10 / 29.1376 / 15-2-2022 / 19:59:01.00 / 83.00 / 35.50 / 3051.20
 50.067322 /  19.904230 / 209.60 /  42.89 / 9 / 28.6784 / 15-2-2022 / 19:59:01.20 / 83.00 / 35.50 / 3051.20
 50.067329 /  19.904196 / 209.60 /  42.86 / 9 / 28.2164 / 15-2-2022 / 19:59:01.40 / 83.00 / 35.50 / 3051.20
 50.067333 /  19.904165 / 209.60 /  42.71 / 9 / 29.1376 / 15-2-2022 / 19:59:01.60 / 83.00 / 35.50 / 3051.20
 50.067341 /  19.904133 / 209.60 /  42.34 / 9 / 29.1376 / 15-2-2022 / 19:59:01.80 / 83.13 / 35.50 / 3063.69
 50.067360 /  19.904009 / 209.60 /  40.87 / 10 / 28.908 / 15-2-2022 / 19:59:02.60 / 83.13 / 35.50 / 3063.69
 50.067364 /  19.903978 / 209.50 /  40.84 / 10 / 27.7544 / 15-2-2022 / 19:59:02.80 / 83.19 / 35.50 / 3077.44
 50.067371 /  19.903948 / 209.50 /  40.08 / 10 / 28.908 / 15-2-2022 / 19:59:03.00 / 83.19 / 35.50 / 3077.44
 50.067375 /  19.903919 / 209.50 /  39.97 / 10 / 29.1376 / 15-2-2022 / 19:59:03.20 / 83.19 / 35.50 / 3077.44
 50.067379 /  19.903889 / 209.50 /  39.63 / 10 / 28.908 / 15-2-2022 / 19:59:03.40 / 83.19 / 35.50 / 3077.44
 50.067402 /  19.903767 / 209.70 /  39.21 / 10 / 28.908 / 15-2-2022 / 19:59:04.20 / 83.25 / 35.50 / 3090.90
 50.067406 /  19.903736 / 209.80 /  39.34 / 10 / 29.1376 / 15-2-2022 / 19:59:04.40 / 83.25 / 35.50 / 3090.90
 50.067410 /  19.903708 / 209.80 /  39.32 / 9 / 28.908 / 15-2-2022 / 19:59:04.60 / 83.25 / 35.50 / 3090.90
 50.067413 /  19.903677 / 209.70 /  39.32 / 10 / 28.908 / 15-2-2022 / 19:59:04.80 / 83.25 / 35.50 / 3090.90
 50.067417 /  19.903646 / 209.70 /  38.63 / 10 / 28.6784 / 15-2-2022 / 19:59:05.00 / 83.31 / 35.50 / 3104.31
 50.067432 /  19.903538 / 209.60 /  34.34 / 10 / 28.6784 / 15-2-2022 / 19:59:05.80 / 83.31 / 35.50 / 3104.31
 50.067436 /  19.903515 / 209.60 /  32.00 / 10 / 28.2164 / 15-2-2022 / 19:59:06.00 / 83.44 / 35.50 / 3116.31
 50.067440 /  19.903492 / 209.60 /  29.58 / 10 / 27.9868 / 15-2-2022 / 19:59:06.20 / 83.44 / 35.50 / 3116.31
 50.067444 /  19.903471 / 209.60 /  27.61 / 10 / 28.2164 / 15-2-2022 / 19:59:06.40 / 83.44 / 35.50 / 3116.31
 50.067448 /  19.903452 / 209.60 /  26.17 / 10 / 28.446 / 15-2-2022 / 19:59:06.60 / 83.44 / 35.50 / 3116.31
 50.067471 /  19.903374 / 209.60 /  20.65 / 10 / 27.9868 / 15-2-2022 / 19:59:07.60 / 83.44 / 35.50 / 3131.18
 50.067478 /  19.903360 / 209.50 /  20.71 / 10 / 27.9868 / 15-2-2022 / 19:59:07.80 / 83.44 / 35.50 / 3131.18
 50.067482 /  19.903347 / 209.60 /  21.24 / 10 / 27.7544 / 15-2-2022 / 19:59:08.00 / 83.44 / 35.50 / 3131.18
 50.067490 /  19.903336 / 209.60 /  20.26 / 10 / 28.446 / 15-2-2022 / 19:59:08.20 / 83.44 / 35.50 / 3131.18
 50.067497 /  19.903324 / 209.60 /  19.69 / 10 / 28.6784 / 15-2-2022 / 19:59:08.40 / 83.56 / 35.50 / 3142.84
 50.067528 /  19.903292 / 210.00 /  19.50 / 10 / 28.908 / 15-2-2022 / 19:59:09.20 / 83.56 / 35.50 / 3142.84
 50.067535 /  19.903284 / 210.10 /  19.45 / 10 / 28.6784 / 15-2-2022 / 19:59:09.40 / 83.69 / 35.50 / 3154.89
 50.067547 /  19.903280 / 210.20 /  20.17 / 10 / 28.908 / 15-2-2022 / 19:59:09.60 / 83.69 / 35.50 / 3154.89
 50.067554 /  19.903275 / 210.20 /  20.61 / 10 / 28.6784 / 15-2-2022 / 19:59:09.80 / 83.69 / 35.50 / 3154.89
 50.067566 /  19.903271 / 210.20 /  21.30 / 10 / 29.1376 / 15-2-2022 / 19:59:10.00 / 83.69 / 35.50 / 3154.89
 50.067612 /  19.903265 / 210.10 /  24.59 / 10 / 28.6784 / 15-2-2022 / 19:59:10.80 / 83.75 / 35.50 / 3168.21
 50.067623 /  19.903267 / 210.20 /  25.95 / 10 / 30.2912 / 15-2-2022 / 19:59:11.00 / 83.75 / 35.50 / 3168.21
 50.067638 /  19.903269 / 210.10 /  26.67 / 10 / 29.8292 / 15-2-2022 / 19:59:11.20 / 83.75 / 35.50 / 3168.21
 50.067650 /  19.903271 / 210.10 /  27.98 / 10 / 30.2912 / 15-2-2022 / 19:59:11.40 / 83.75 / 35.50 / 3168.21
 50.067665 /  19.903271 / 210.10 /  29.06 / 10 / 30.0588 / 15-2-2022 / 19:59:11.60 / 83.88 / 35.56 / 3179.88
 50.067726 /  19.903278 / 210.00 /  32.85 / 10 / 30.2912 / 15-2-2022 / 19:59:12.40 / 83.88 / 35.56 / 3179.88
 50.067741 /  19.903278 / 210.00 /  34.08 / 10 / 30.0588 / 15-2-2022 / 19:59:12.60 / 83.94 / 35.56 / 3193.05
 50.067757 /  19.903278 / 210.00 /  35.00 / 10 / 30.2912 / 15-2-2022 / 19:59:12.80 / 83.94 / 35.56 / 3193.05
 50.067772 /  19.903276 / 210.00 /  35.30 / 10 / 28.908 / 15-2-2022 / 19:59:13.00 / 83.94 / 35.56 / 3193.05
 50.067791 /  19.903276 / 209.90 /  34.82 / 10 / 29.3672 / 15-2-2022 / 19:59:13.20 / 83.94 / 35.56 / 3193.05
 50.067875 /  19.903282 / 209.90 /  34.63 / 10 / 29.1376 / 15-2-2022 / 19:59:14.20 / 84.00 / 35.56 / 3205.93
 50.067890 /  19.903282 / 209.80 /  34.54 / 10 / 29.1376 / 15-2-2022 / 19:59:14.40 / 84.00 / 35.56 / 3205.93
 50.067909 /  19.903284 / 209.70 /  34.58 / 10 / 29.1376 / 15-2-2022 / 19:59:14.60 / 84.00 / 35.56 / 3205.93
 50.067924 /  19.903284 / 209.70 /  35.08 / 10 / 29.1376 / 15-2-2022 / 19:59:14.80 / 84.00 / 35.56 / 3205.93
 50.067944 /  19.903286 / 209.70 /  35.52 / 10 / 29.1376 / 15-2-2022 / 19:59:15.00 / 84.06 / 35.56 / 3218.76
 50.068016 /  19.903296 / 209.70 /  37.98 / 10 / 29.8292 / 15-2-2022 / 19:59:15.80 / 84.06 / 35.56 / 3218.76
 50.068035 /  19.903297 / 209.60 /  38.80 / 10 / 28.446 / 15-2-2022 / 19:59:16.00 / 84.19 / 35.56 / 3230.17
 50.068054 /  19.903299 / 209.60 /  39.39 / 10 / 30.5208 / 15-2-2022 / 19:59:16.20 / 84.19 / 35.56 / 3230.17
 50.068073 /  19.903303 / 209.60 /  40.00 / 10 / 30.7504 / 15-2-2022 / 19:59:16.40 / 84.19 / 35.56 / 3230.17
 50.068092 /  19.903307 / 209.60 /  40.58 / 10 / 30.2912 / 15-2-2022 / 19:59:16.60 / 84.19 / 35.56 / 3230.17
 50.068176 /  19.903324 / 209.40 /  41.91 / 10 / 30.7504 / 15-2-2022 / 19:59:17.40 / 84.25 / 35.56 / 3243.11
 50.068195 /  19.903330 / 209.40 /  41.56 / 10 / 30.7504 / 15-2-2022 / 19:59:17.60 / 84.25 / 35.56 / 3243.11
 50.068218 /  19.903336 / 209.40 /  41.58 / 10 / 30.9828 / 15-2-2022 / 19:59:17.80 / 84.25 / 35.56 / 3243.11
 50.068237 /  19.903341 / 209.40 /  41.28 / 9 / 31.904 / 15-2-2022 / 19:59:18.00 / 84.25 / 35.56 / 3243.11
 50.068256 /  19.903349 / 209.40 /  41.15 / 9 / 31.2124 / 15-2-2022 / 19:59:18.20 / 84.38 / 35.56 / 3254.38
 50.068336 /  19.903374 / 209.40 /  40.71 / 9 / 30.7504 / 15-2-2022 / 19:59:19.00 / 84.38 / 35.56 / 3254.38
 50.068356 /  19.903379 / 209.40 /  40.63 / 9 / 30.2912 / 15-2-2022 / 19:59:19.20 / 84.44 / 35.56 / 3267.17
 50.068375 /  19.903387 / 209.50 /  40.28 / 9 / 30.7504 / 15-2-2022 / 19:59:19.40 / 84.44 / 35.56 / 3267.17
 50.068394 /  19.903393 / 209.50 /  40.37 / 9 / 29.8292 / 15-2-2022 / 19:59:19.60 / 84.44 / 35.56 / 3267.17
 50.068417 /  19.903400 / 209.50 /  40.41 / 9 / 30.5208 / 15-2-2022 / 19:59:19.80 / 84.44 / 35.56 / 3267.17
 50.068512 /  19.903442 / 209.50 /  41.73 / 9 / 30.2912 / 15-2-2022 / 19:59:20.80 / 84.50 / 35.56 / 3279.66
 50.068535 /  19.903452 / 209.50 /  41.61 / 10 / 30.2912 / 15-2-2022 / 19:59:21.00 / 84.50 / 35.56 / 3279.66
 50.068550 /  19.903460 / 209.50 /  41.26 / 9 / 30.2912 / 15-2-2022 / 19:59:21.20 / 84.50 / 35.56 / 3279.66
 50.068573 /  19.903469 / 209.60 /  40.89 / 10 / 29.5996 / 15-2-2022 / 19:59:21.40 / 84.50 / 35.56 / 3279.66
 50.068592 /  19.903479 / 209.50 /  41.02 / 10 / 30.0588 / 15-2-2022 / 19:59:21.60 / 84.63 / 35.56 / 3290.74
 50.068668 /  19.903515 / 209.50 /  40.13 / 10 / 30.7504 / 15-2-2022 / 19:59:22.40 / 84.63 / 35.56 / 3290.74
 50.068687 /  19.903522 / 209.50 /  40.24 / 10 / 30.7504 / 15-2-2022 / 19:59:22.60 / 84.69 / 35.56 / 3303.33
 50.068707 /  19.903532 / 209.50 /  40.36 / 10 / 30.7504 / 15-2-2022 / 19:59:22.80 / 84.69 / 35.56 / 3303.33
 50.068726 /  19.903540 / 209.60 /  40.26 / 10 / 30.7504 / 15-2-2022 / 19:59:23.00 / 84.69 / 35.56 / 3303.33
 50.068745 /  19.903549 / 209.60 /  39.91 / 10 / 30.2912 / 15-2-2022 / 19:59:23.20 / 84.69 / 35.56 / 3303.33
 50.068821 /  19.903582 / 209.60 /  39.30 / 10 / 28.908 / 15-2-2022 / 19:59:24.00 / 84.81 / 35.56 / 3314.27
 50.068840 /  19.903589 / 209.60 /  39.17 / 9 / 27.9868 / 15-2-2022 / 19:59:24.20 / 84.81 / 35.56 / 3314.27
 50.068859 /  19.903597 / 209.60 /  39.11 / 9 / 29.3672 / 15-2-2022 / 19:59:24.40 / 84.81 / 35.56 / 3314.27
 50.068878 /  19.903603 / 209.70 /  38.60 / 9 / 29.1376 / 15-2-2022 / 19:59:24.60 / 84.81 / 35.56 / 3314.27
 50.068893 /  19.903608 / 209.70 /  38.60 / 9 / 29.1376 / 15-2-2022 / 19:59:24.80 / 84.88 / 35.56 / 3326.72
 50.068970 /  19.903627 / 209.80 /  37.76 / 10 / 29.8292 / 15-2-2022 / 19:59:25.60 / 84.88 / 35.56 / 3326.72
 50.068989 /  19.903631 / 209.80 /  37.63 / 10 / 29.1376 / 15-2-2022 / 19:59:25.80 / 85.00 / 35.56 / 3337.51
 50.069008 /  19.903635 / 209.80 /  37.60 / 10 / 28.6784 / 15-2-2022 / 19:59:26.00 / 85.00 / 35.56 / 3337.51
 50.069023 /  19.903641 / 209.80 /  37.74 / 10 / 30.0588 / 15-2-2022 / 19:59:26.20 / 85.00 / 35.56 / 3337.51
 50.069042 /  19.903645 / 209.90 /  37.80 / 10 / 30.0588 / 15-2-2022 / 19:59:26.40 / 85.00 / 35.56 / 3337.51
 50.069134 /  19.903671 / 210.10 /  37.17 / 10 / 30.0588 / 15-2-2022 / 19:59:27.40 / 85.06 / 35.63 / 3349.81
 50.069149 /  19.903679 / 210.10 /  36.41 / 10 / 30.0588 / 15-2-2022 / 19:59:27.60 / 85.06 / 35.63 / 3349.81
 50.069168 /  19.903685 / 210.20 /  36.74 / 10 / 30.0588 / 15-2-2022 / 19:59:27.80 / 85.06 / 35.63 / 3349.81
 50.069183 /  19.903692 / 210.20 /  35.71 / 10 / 30.0588 / 15-2-2022 / 19:59:28.00 / 85.06 / 35.63 / 3349.81
 50.069202 /  19.903698 / 210.30 /  35.80 / 10 / 31.2124 / 15-2-2022 / 19:59:28.20 / 85.19 / 35.56 / 3360.46
 50.069271 /  19.903723 / 210.30 /  34.52 / 10 / 31.2124 / 15-2-2022 / 19:59:29.00 / 85.19 / 35.56 / 3360.46
 50.069290 /  19.903730 / 210.40 /  34.00 / 10 / 33.0548 / 15-2-2022 / 19:59:29.20 / 85.25 / 35.56 / 3372.61
 50.069305 /  19.903734 / 210.40 /  33.65 / 10 / 33.0548 / 15-2-2022 / 19:59:29.40 / 85.25 / 35.56 / 3372.61
 50.069321 /  19.903740 / 210.40 /  32.76 / 10 / 33.0548 / 15-2-2022 / 19:59:29.60 / 85.25 / 35.56 / 3372.61
 50.069336 /  19.903748 / 210.50 /  32.65 / 10 / 33.0548 / 15-2-2022 / 19:59:29.80 / 85.25 / 35.56 / 3372.61
 50.069397 /  19.903767 / 210.60 /  31.32 / 10 / 31.904 / 15-2-2022 / 19:59:30.60 / 85.31 / 35.63 / 3384.47
 50.069412 /  19.903772 / 210.70 /  30.32 / 10 / 31.904 / 15-2-2022 / 19:59:30.80 / 85.31 / 35.63 / 3384.47
 50.069427 /  19.903776 / 210.70 /  28.93 / 10 / 29.3672 / 15-2-2022 / 19:59:31.00 / 85.31 / 35.63 / 3384.47
 50.069443 /  19.903782 / 210.70 /  28.95 / 10 / 29.3672 / 15-2-2022 / 19:59:31.20 / 85.31 / 35.63 / 3384.47
 50.069454 /  19.903788 / 210.70 /  27.58 / 10 / 29.1376 / 15-2-2022 / 19:59:31.40 / 85.44 / 35.56 / 3394.93
 50.069504 /  19.903814 / 210.80 /  24.50 / 10 / 27.5248 / 15-2-2022 / 19:59:32.20 / 85.44 / 35.56 / 3394.93
 50.069515 /  19.903822 / 210.80 /  23.52 / 10 / 27.7544 / 15-2-2022 / 19:59:32.40 / 85.50 / 35.63 / 3406.89
 50.069527 /  19.903828 / 210.90 /  23.06 / 10 / 27.7544 / 15-2-2022 / 19:59:32.60 / 85.50 / 35.63 / 3406.89
 50.069534 /  19.903833 / 210.90 /  22.56 / 10 / 27.2952 / 15-2-2022 / 19:59:32.80 / 85.50 / 35.63 / 3406.89
 50.069546 /  19.903839 / 211.10 /  21.95 / 10 / 27.7544 / 15-2-2022 / 19:59:33.00 / 85.50 / 35.63 / 3406.89
 50.069592 /  19.903868 / 211.00 /  18.98 / 10 / 27.7544 / 15-2-2022 / 19:59:34.00 / 85.63 / 35.63 / 3417.20
 50.069603 /  19.903873 / 211.00 /  18.35 / 9 / 27.9868 / 15-2-2022 / 19:59:34.20 / 85.63 / 35.63 / 3417.20
 50.069611 /  19.903879 / 210.90 /  17.78 / 9 / 28.2164 / 15-2-2022 / 19:59:34.40 / 85.63 / 35.63 / 3417.20
 50.069618 /  19.903883 / 210.90 /  17.22 / 9 / 27.7544 / 15-2-2022 / 19:59:34.60 / 85.63 / 35.63 / 3417.20
 50.069626 /  19.903889 / 210.90 /  16.46 / 8 / 28.2164 / 15-2-2022 / 19:59:34.80 / 85.75 / 35.63 / 3427.66
 50.069656 /  19.903906 / 210.80 /  13.91 / 10 / 28.2164 / 15-2-2022 / 19:59:35.60 / 85.75 / 35.63 / 3427.66
 50.069664 /  19.903908 / 210.70 /  13.33 / 10 / 27.0628 / 15-2-2022 / 19:59:35.80 / 85.81 / 35.63 / 3439.38
 50.069672 /  19.903912 / 210.70 /  12.52 / 10 / 27.9868 / 15-2-2022 / 19:59:36.00 / 85.81 / 35.63 / 3439.38
 50.069675 /  19.903915 / 210.70 /  11.91 / 10 / 27.7544 / 15-2-2022 / 19:59:36.20 / 85.81 / 35.63 / 3439.38
 50.069683 /  19.903919 / 210.60 /  10.98 / 10 / 27.7544 / 15-2-2022 / 19:59:36.40 / 85.81 / 35.63 / 3439.38
 50.069698 /  19.903925 / 210.40 / 6.50 / 10 / 27.7544 / 15-2-2022 / 19:59:37.20 / 85.94 / 35.63 / 3449.44
 50.069706 /  19.903923 / 210.30 / 5.41 / 10 / 27.9868 / 15-2-2022 / 19:59:37.40 / 85.94 / 35.63 / 3449.44
 50.069710 /  19.903923 / 210.20 / 4.93 / 10 / 27.7544 / 15-2-2022 / 19:59:37.60 / 85.94 / 35.63 / 3449.44
 50.069710 /  19.903925 / 210.20 / 4.04 / 10 / 28.2164 / 15-2-2022 / 19:59:37.80 / 85.94 / 35.63 / 3449.44
 50.069714 /  19.903927 / 210.20 / 3.44 / 10 / 27.9868 / 15-2-2022 / 19:59:38.00 / 86.00 / 35.63 / 3461.02
 50.069717 /  19.903931 / 210.00 / 0.57 / 10 / 28.2164 / 15-2-2022 / 19:59:38.80 / 86.00 / 35.63 / 3461.02
 50.069717 /  19.903931 / 210.00 / 0.46 / 10 / 26.8332 / 15-2-2022 / 19:59:39.00 / 86.06 / 35.63 / 3472.30
 50.069717 /  19.903931 / 209.80 / 0.07 / 9 / 27.0628 / 15-2-2022 / 19:59:39.20 / 86.06 / 35.63 / 3472.30
 50.069717 /  19.903931 / 209.70 / 0.06 / 9 / 27.0628 / 15-2-2022 / 19:59:39.40 / 86.06 / 35.63 / 3472.30
 50.069717 /  19.903933 / 209.70 / 0.06 / 9 / 27.0628 / 15-2-2022 / 19:59:39.60 / 86.06 / 35.63 / 3472.30
 50.069714 /  19.903940 / 209.60 / 0.07 / 9 / 26.8332 / 15-2-2022 / 19:59:40.60 / 86.19 / 35.63 / 3482.17
 50.069710 /  19.903942 / 209.50 / 0.06 / 9 / 26.8332 / 15-2-2022 / 19:59:40.80 / 86.19 / 35.63 / 3482.17
 50.069710 /  19.903942 / 209.50 / 0.06 / 9 / 26.6036 / 15-2-2022 / 19:59:41.00 / 86.19 / 35.63 / 3482.17
 50.069710 /  19.903944 / 209.50 / 0.06 / 9 / 27.2952 / 15-2-2022 / 19:59:41.20 / 86.19 / 35.63 / 3482.17
 50.069710 /  19.903944 / 209.50 / 0.06 / 9 / 27.2952 / 15-2-2022 / 19:59:41.40 / 86.25 / 35.63 / 3493.55
 50.069710 /  19.903944 / 209.50 / 0.00 / 9 / 27.2952 / 15-2-2022 / 19:59:42.20 / 86.25 / 35.63 / 3493.55
 50.069710 /  19.903944 / 209.50 / 0.00 / 9 / 27.2952 / 15-2-2022 / 19:59:42.40 / 86.38 / 35.63 / 3503.28
 50.069710 /  19.903944 / 209.50 / 0.00 / 9 / 27.2952 / 15-2-2022 / 19:59:42.60 / 86.38 / 35.63 / 3503.28
 50.069710 /  19.903944 / 209.50 / 0.00 / 9 / 27.5248 / 15-2-2022 / 19:59:42.80 / 86.38 / 35.63 / 3503.28
 50.069710 /  19.903944 / 209.50 / 0.06 / 9 / 26.6036 / 15-2-2022 / 19:59:43.00 / 86.38 / 35.63 / 3503.28
 50.069710 /  19.903944 / 209.50 / 0.00 / 10 / 26.374 / 15-2-2022 / 19:59:43.80 / 86.50 / 35.63 / 3513.16
 50.069710 /  19.903944 / 209.50 / 0.00 / 9 / 26.374 / 15-2-2022 / 19:59:44.00 / 86.50 / 35.63 / 3513.16
 50.069710 /  19.903944 / 209.50 / 0.07 / 9 / 27.0628 / 15-2-2022 / 19:59:44.20 / 86.50 / 35.63 / 3513.16
 50.069710 /  19.903944 / 209.50 / 0.00 / 10 / 27.0628 / 15-2-2022 / 19:59:44.40 / 86.50 / 35.63 / 3513.16
 50.069710 /  19.903944 / 209.50 / 0.00 / 10 / 26.8332 / 15-2-2022 / 19:59:44.60 / 86.56 / 35.63 / 3524.30
 50.069710 /  19.903944 / 209.50 / 0.00 / 10 / 27.5248 / 15-2-2022 / 19:59:45.40 / 86.56 / 35.63 / 3524.30
 50.069710 /  19.903944 / 209.50 / 0.00 / 10 / 27.5248 / 15-2-2022 / 19:59:45.60 / 86.69 / 35.63 / 3533.78
 50.069710 /  19.903944 / 209.50 / 0.00 / 10 / 27.5248 / 15-2-2022 / 19:59:45.80 / 86.69 / 35.63 / 3533.78
 50.069710 /  19.903944 / 209.50 / 0.00 / 10 / 27.0628 / 15-2-2022 / 19:59:46.00 / 86.69 / 35.63 / 3533.78
 50.069710 /  19.903944 / 209.50 / 0.00 / 10 / 27.5248 / 15-2-2022 / 19:59:46.20 / 86.69 / 35.63 / 3533.78
 50.069710 /  19.903944 / 209.50 / 0.00 / 10 / 27.9868 / 15-2-2022 / 19:59:47.00 / 86.75 / 35.63 / 3544.78
 50.069710 /  19.903944 / 209.50 / 0.00 / 10 / 27.5248 / 15-2-2022 / 19:59:47.20 / 86.75 / 35.63 / 3544.78
 50.069710 /  19.903944 / 209.50 / 0.00 / 10 / 27.9868 / 15-2-2022 / 19:59:47.40 / 86.75 / 35.63 / 3544.78
 50.069710 /  19.903944 / 209.50 / 0.00 / 10 / 27.7544 / 15-2-2022 / 19:59:47.60 / 86.75 / 35.63 / 3544.78
 50.069710 /  19.903944 / 209.50 / 0.00 / 10 / 27.7544 / 15-2-2022 / 19:59:47.80 / 86.88 / 35.63 / 3554.12
 50.069710 /  19.903944 / 209.50 / 0.00 / 10 / 27.9868 / 15-2-2022 / 19:59:48.60 / 86.88 / 35.63 / 3554.12
 50.069710 /  19.903944 / 209.50 / 0.00 / 9 / 27.9868 / 15-2-2022 / 19:59:48.80 / 86.94 / 35.63 / 3564.97
 50.069710 /  19.903944 / 209.50 / 0.00 / 10 / 28.446 / 15-2-2022 / 19:59:49.00 / 86.94 / 35.63 / 3564.97
 50.069710 /  19.903944 / 209.50 / 0.00 / 10 / 28.2164 / 15-2-2022 / 19:59:49.20 / 86.94 / 35.63 / 3564.97
 50.069710 /  19.903944 / 209.50 / 0.00 / 10 / 28.6784 / 15-2-2022 / 19:59:49.40 / 86.94 / 35.63 / 3564.97
 50.069710 /  19.903944 / 209.50 / 0.04 / 9 / 29.1376 / 15-2-2022 / 19:59:50.40 / 87.06 / 35.69 / 3574.16
 50.069710 /  19.903944 / 209.50 / 0.04 / 9 / 28.6784 / 15-2-2022 / 19:59:50.60 / 87.06 / 35.69 / 3574.16
 50.069710 /  19.903944 / 209.50 / 0.07 / 9 / 28.6784 / 15-2-2022 / 19:59:50.80 / 87.06 / 35.69 / 3574.16
 50.069710 /  19.903944 / 209.50 / 0.06 / 9 / 27.9868 / 15-2-2022 / 19:59:51.00 / 87.06 / 35.69 / 3574.16
 50.069710 /  19.903944 / 209.50 / 0.02 / 9 / 27.7544 / 15-2-2022 / 19:59:51.20 / 87.19 / 35.63 / 3583.51
 50.069710 /  19.903944 / 209.50 / 0.00 / 9 / 27.9868 / 15-2-2022 / 19:59:52.00 / 87.19 / 35.63 / 3583.51
 50.069710 /  19.903944 / 209.50 / 0.00 / 9 / 27.9868 / 15-2-2022 / 19:59:52.20 / 87.31 / 35.69 / 3592.76
 50.069710 /  19.903944 / 209.50 / 0.00 / 9 / 27.7544 / 15-2-2022 / 19:59:52.40 / 87.31 / 35.69 / 3592.76
 50.069710 /  19.903944 / 209.50 / 0.00 / 9 / 27.5248 / 15-2-2022 / 19:59:52.60 / 87.31 / 35.69 / 3592.76
 50.069710 /  19.903944 / 209.50 / 0.00 / 9 / 27.9868 / 15-2-2022 / 19:59:52.80 / 87.31 / 35.69 / 3592.76
 50.069710 /  19.903944 / 209.50 / 0.00 / 9 / 27.5248 / 15-2-2022 / 19:59:53.60 / 87.38 / 35.69 / 3603.27
 50.069710 /  19.903944 / 209.50 / 0.00 / 9 / 28.2164 / 15-2-2022 / 19:59:53.80 / 87.38 / 35.69 / 3603.27
 50.069710 /  19.903944 / 209.50 / 0.00 / 9 / 27.9868 / 15-2-2022 / 19:59:54.00 / 87.38 / 35.69 / 3603.27
 50.069710 /  19.903944 / 209.50 / 0.00 / 9 / 28.2164 / 15-2-2022 / 19:59:54.20 / 87.38 / 35.69 / 3603.27
 50.069710 /  19.903944 / 209.50 / 0.00 / 9 / 28.2164 / 15-2-2022 / 19:59:54.40 / 87.50 / 35.69 / 3612.12
 50.069710 /  19.903944 / 209.50 / 0.00 / 10 / 28.446 / 15-2-2022 / 19:59:55.20 / 87.50 / 35.69 / 3612.12
 50.069710 /  19.903944 / 209.50 / 0.00 / 10 / 27.9868 / 15-2-2022 / 19:59:55.40 / 87.56 / 35.69 / 3622.49
 50.069710 /  19.903944 / 209.50 / 0.00 / 10 / 27.9868 / 15-2-2022 / 19:59:55.60 / 87.56 / 35.69 / 3622.49
 50.069710 /  19.903944 / 209.50 / 0.00 / 10 / 28.6784 / 15-2-2022 / 19:59:55.80 / 87.56 / 35.69 / 3622.49
 50.069710 /  19.903944 / 209.50 / 0.02 / 10 / 28.2164 / 15-2-2022 / 19:59:56.00 / 87.56 / 35.69 / 3622.49
 50.069710 /  19.903944 / 209.50 / 0.13 / 10 / 28.2164 / 15-2-2022 / 19:59:57.00 / 87.69 / 35.69 / 3631.20
 50.069710 /  19.903944 / 209.50 / 0.13 / 10 / 27.7544 / 15-2-2022 / 19:59:57.20 / 87.69 / 35.69 / 3631.20
 50.069710 /  19.903944 / 209.50 / 0.13 / 10 / 27.7544 / 15-2-2022 / 19:59:57.40 / 87.69 / 35.69 / 3631.20
 50.069710 /  19.903944 / 209.50 / 0.13 / 10 / 27.7544 / 15-2-2022 / 19:59:57.60 / 87.69 / 35.69 / 3631.20
 50.069710 /  19.903944 / 209.50 / 0.15 / 9 / 28.2164 / 15-2-2022 / 19:59:57.80 / 87.81 / 35.69 / 3640.06
 50.069714 /  19.903946 / 209.50 / 3.82 / 10 / 26.374 / 15-2-2022 / 19:59:58.60 / 87.81 / 35.69 / 3640.06
 50.069714 /  19.903946 / 209.50 / 4.72 / 10 / 27.2952 / 15-2-2022 / 19:59:58.80 / 87.88 / 35.69 / 3650.19
 50.069717 /  19.903948 / 209.50 / 5.56 / 10 / 27.5248 / 15-2-2022 / 19:59:59.00 / 87.88 / 35.69 / 3650.19
 50.069721 /  19.903950 / 209.50 / 6.46 / 10 / 28.446 / 15-2-2022 / 19:59:59.20 / 87.88 / 35.69 / 3650.19
 50.069725 /  19.903952 / 209.60 / 7.43 / 10 / 28.446 / 15-2-2022 / 19:59:59.40 / 87.88 / 35.69 / 3650.19
 50.069740 /  19.903957 / 209.60 /  10.59 / 10 / 27.2952 / 15-2-2022 / 20:00:00.20 / 88.00 / 35.69 / 3658.65
 50.069748 /  19.903961 / 209.70 /  11.43 / 10 / 26.6036 / 15-2-2022 / 20:00:00.40 / 88.00 / 35.69 / 3658.65
 50.069752 /  19.903963 / 209.70 /  12.39 / 9 / 27.9868 / 15-2-2022 / 20:00:00.60 / 88.00 / 35.69 / 3658.65
 50.069756 /  19.903965 / 209.90 /  12.96 / 9 / 27.2952 / 15-2-2022 / 20:00:00.80 / 88.00 / 35.69 / 3658.65
 50.069763 /  19.903967 / 209.90 /  13.89 / 9 / 27.2952 / 15-2-2022 / 20:00:01.00 / 88.13 / 35.69 / 3667.27
 50.069790 /  19.903978 / 210.20 /  15.11 / 10 / 26.6036 / 15-2-2022 / 20:00:01.80 / 88.13 / 35.69 / 3667.27
 50.069798 /  19.903982 / 210.20 /  15.54 / 10 / 27.9868 / 15-2-2022 / 20:00:02.00 / 88.19 / 35.69 / 3677.16
 50.069805 /  19.903984 / 210.30 /  15.89 / 10 / 27.9868 / 15-2-2022 / 20:00:02.20 / 88.19 / 35.69 / 3677.16
 50.069813 /  19.903988 / 210.40 /  16.04 / 10 / 27.9868 / 15-2-2022 / 20:00:02.40 / 88.19 / 35.69 / 3677.16
 50.069820 /  19.903994 / 210.50 /  16.52 / 10 / 27.7544 / 15-2-2022 / 20:00:02.60 / 88.19 / 35.69 / 3677.16
 50.069862 /  19.904011 / 210.80 /  18.82 / 10 / 28.446 / 15-2-2022 / 20:00:03.60 / 88.31 / 35.69 / 3685.38
 50.069874 /  19.904013 / 210.90 /  19.41 / 10 / 28.2164 / 15-2-2022 / 20:00:03.80 / 88.31 / 35.69 / 3685.38
 50.069881 /  19.904016 / 210.90 /  19.82 / 10 / 27.9868 / 15-2-2022 / 20:00:04.00 / 88.31 / 35.69 / 3685.38
 50.069893 /  19.904018 / 210.90 /  20.43 / 10 / 27.9868 / 15-2-2022 / 20:00:04.20 / 88.31 / 35.69 / 3685.38
 50.069904 /  19.904022 / 211.00 /  20.48 / 10 / 28.2164 / 15-2-2022 / 20:00:04.40 / 88.44 / 35.69 / 3693.76
 50.069954 /  19.904024 / 211.00 /  23.72 / 10 / 27.9868 / 15-2-2022 / 20:00:05.20 / 88.44 / 35.69 / 3693.76
 50.069965 /  19.904024 / 211.00 /  24.71 / 10 / 27.9868 / 15-2-2022 / 20:00:05.40 / 88.56 / 35.69 / 3702.04
 50.069981 /  19.904022 / 210.90 /  24.74 / 9 / 27.9868 / 15-2-2022 / 20:00:05.60 / 88.56 / 35.69 / 3702.04
 50.069996 /  19.904020 / 210.90 /  25.63 / 10 / 28.2164 / 15-2-2022 / 20:00:05.80 / 88.56 / 35.69 / 3702.04
 50.070007 /  19.904015 / 210.90 /  26.71 / 10 / 27.7544 / 15-2-2022 / 20:00:06.00 / 88.56 / 35.69 / 3702.04
 50.070065 /  19.903978 / 210.80 /  30.15 / 10 / 28.6784 / 15-2-2022 / 20:00:06.80 / 88.63 / 35.69 / 3711.59
 50.070080 /  19.903963 / 210.80 /  30.30 / 10 / 30.2912 / 15-2-2022 / 20:00:07.00 / 88.63 / 35.69 / 3711.59
 50.070091 /  19.903948 / 210.80 /  31.11 / 10 / 30.0588 / 15-2-2022 / 20:00:07.20 / 88.63 / 35.69 / 3711.59
 50.070107 /  19.903933 / 210.80 /  32.21 / 10 / 30.5208 / 15-2-2022 / 20:00:07.40 / 88.63 / 35.69 / 3711.59
 50.070114 /  19.903913 / 210.80 /  32.28 / 10 / 30.0588 / 15-2-2022 / 20:00:07.60 / 88.75 / 35.75 / 3719.47
 50.070152 /  19.903820 / 211.00 /  36.35 / 9 / 34.6676 / 15-2-2022 / 20:00:08.40 / 88.75 / 35.75 / 3719.47
 50.070160 /  19.903793 / 211.00 /  38.11 / 9 / 33.9788 / 15-2-2022 / 20:00:08.60 / 88.88 / 35.75 / 3727.51
 50.070164 /  19.903763 / 211.00 /  38.48 / 9 / 33.7464 / 15-2-2022 / 20:00:08.80 / 88.88 / 35.75 / 3727.51
 50.070171 /  19.903734 / 211.00 /  39.11 / 9 / 36.5128 / 15-2-2022 / 20:00:09.00 / 88.88 / 35.75 / 3727.51
 50.070175 /  19.903706 / 211.00 /  39.89 / 9 / 35.8212 / 15-2-2022 / 20:00:09.20 / 88.88 / 35.75 / 3727.51
 50.070198 /  19.903585 / 210.90 /  39.52 / 9 / 35.1296 / 15-2-2022 / 20:00:10.00 / 88.94 / 35.75 / 3736.81
 50.070202 /  19.903555 / 210.90 /  38.89 / 9 / 35.1296 / 15-2-2022 / 20:00:10.20 / 88.94 / 35.75 / 3736.81
 50.070206 /  19.903526 / 210.90 /  38.87 / 9 / 35.1296 / 15-2-2022 / 20:00:10.40 / 88.94 / 35.75 / 3736.81
 50.070213 /  19.903496 / 210.90 /  38.84 / 9 / 35.1296 / 15-2-2022 / 20:00:10.60 / 88.94 / 35.75 / 3736.81
 50.070217 /  19.903469 / 210.90 /  38.23 / 9 / 35.1296 / 15-2-2022 / 20:00:10.80 / 89.06 / 35.75 / 3744.46
 50.070236 /  19.903353 / 210.90 /  37.71 / 9 / 41.8132 / 15-2-2022 / 20:00:11.60 / 89.06 / 35.75 / 3744.46
 50.070240 /  19.903324 / 210.80 /  37.67 / 9 / 41.5808 / 15-2-2022 / 20:00:11.80 / 89.13 / 35.75 / 3753.62
 50.070244 /  19.903297 / 210.80 /  36.98 / 9 / 43.6556 / 15-2-2022 / 20:00:12.00 / 89.13 / 35.75 / 3753.62
 50.070248 /  19.903267 / 210.70 /  37.67 / 9 / 43.6556 / 15-2-2022 / 20:00:12.20 / 89.13 / 35.75 / 3753.62
 50.070251 /  19.903238 / 210.70 /  38.19 / 9 / 43.426 / 15-2-2022 / 20:00:12.40 / 89.13 / 35.75 / 3753.62
 50.070271 /  19.903118 / 210.70 /  40.15 / 8 / 46.422 / 15-2-2022 / 20:00:13.20 / 89.25 / 35.75 / 3761.12
 50.070274 /  19.903088 / 210.70 /  40.21 / 9 / 46.422 / 15-2-2022 / 20:00:13.40 / 89.25 / 35.75 / 3761.12
 50.070278 /  19.903059 / 210.70 /  40.71 / 8 / 46.422 / 15-2-2022 / 20:00:13.60 / 89.25 / 35.75 / 3761.12
 50.070282 /  19.903027 / 210.80 /  40.82 / 7 / 46.422 / 15-2-2022 / 20:00:13.80 / 89.25 / 35.75 / 3761.12
 50.070290 /  19.902994 / 210.80 /  41.50 / 8 / 46.422 / 15-2-2022 / 20:00:14.00 / 89.38 / 35.75 / 3768.77
 50.070309 /  19.902864 / 210.90 /  43.61 / 9 / 46.422 / 15-2-2022 / 20:00:14.80 / 89.38 / 35.75 / 3768.77
 50.070316 /  19.902832 / 211.00 /  44.36 / 9 / 47.8052 / 15-2-2022 / 20:00:15.00 / 89.44 / 35.75 / 3777.68
 50.070320 /  19.902796 / 211.00 /  45.19 / 9 / 47.8052 / 15-2-2022 / 20:00:15.20 / 89.44 / 35.75 / 3777.68
 50.070328 /  19.902761 / 211.00 /  46.13 / 9 / 48.2644 / 15-2-2022 / 20:00:15.40 / 89.44 / 35.75 / 3777.68
 50.070332 /  19.902727 / 211.00 /  46.61 / 9 / 47.5728 / 15-2-2022 / 20:00:15.60 / 89.44 / 35.75 / 3777.68
 50.070358 /  19.902548 / 211.10 /  46.78 / 9 / 46.6516 / 15-2-2022 / 20:00:16.60 / 89.56 / 35.75 / 3784.94
 50.070362 /  19.902512 / 211.10 /  46.80 / 9 / 46.422 / 15-2-2022 / 20:00:16.80 / 89.56 / 35.75 / 3784.94
 50.070370 /  19.902477 / 211.20 /  46.89 / 9 / 46.8812 / 15-2-2022 / 20:00:17.00 / 89.56 / 35.75 / 3784.94
 50.070374 /  19.902439 / 211.20 /  47.23 / 9 / 46.1896 / 15-2-2022 / 20:00:17.20 / 89.56 / 35.75 / 3784.94
 50.070381 /  19.902405 / 211.20 /  47.37 / 9 / 46.1896 / 15-2-2022 / 20:00:17.40 / 89.63 / 35.75 / 3793.71
 50.070400 /  19.902260 / 211.20 /  48.04 / 9 / 45.2684 / 15-2-2022 / 20:00:18.20 / 89.63 / 35.75 / 3793.71
 50.070408 /  19.902224 / 211.20 /  48.41 / 9 / 45.2684 / 15-2-2022 / 20:00:18.40 / 89.75 / 35.81 / 3800.82
 50.070412 /  19.902187 / 211.20 /  48.32 / 9 / 45.7304 / 15-2-2022 / 20:00:18.60 / 89.75 / 35.81 / 3800.82
 50.070419 /  19.902149 / 211.20 /  48.28 / 9 / 45.7304 / 15-2-2022 / 20:00:18.80 / 89.75 / 35.81 / 3800.82
 50.070423 /  19.902115 / 211.30 /  48.30 / 9 / 45.2684 / 15-2-2022 / 20:00:19.00 / 89.75 / 35.81 / 3800.82
 50.070446 /  19.901966 / 211.00 /  49.19 / 10 / 44.1176 / 15-2-2022 / 20:00:19.80 / 89.81 / 35.75 / 3809.45
 50.070454 /  19.901930 / 210.90 /  49.60 / 10 / 44.1176 / 15-2-2022 / 20:00:20.00 / 89.81 / 35.75 / 3809.45
 50.070457 /  19.901892 / 210.90 /  49.50 / 10 / 44.1176 / 15-2-2022 / 20:00:20.20 / 89.81 / 35.75 / 3809.45
 50.070465 /  19.901854 / 210.90 /  49.80 / 10 / 44.1176 / 15-2-2022 / 20:00:20.40 / 89.81 / 35.75 / 3809.45
 50.070469 /  19.901815 / 210.90 /  50.02 / 10 / 44.1176 / 15-2-2022 / 20:00:20.60 / 89.94 / 35.75 / 3816.41
 50.070492 /  19.901659 / 210.60 /  50.71 / 10 / 42.964 / 15-2-2022 / 20:00:21.40 / 89.94 / 35.75 / 3816.41
 50.070499 /  19.901619 / 210.60 /  51.97 / 10 / 42.964 / 15-2-2022 / 20:00:21.60 / 90.06 / 35.81 / 3823.53
 50.070503 /  19.901581 / 210.50 /  51.99 / 10 / 42.7344 / 15-2-2022 / 20:00:21.80 / 90.06 / 35.81 / 3823.53
 50.070511 /  19.901541 / 210.50 /  52.00 / 10 / 44.3472 / 15-2-2022 / 20:00:22.00 / 90.06 / 35.81 / 3823.53
 50.070518 /  19.901503 / 210.40 /  52.13 / 10 / 44.3472 / 15-2-2022 / 20:00:22.20 / 90.06 / 35.81 / 3823.53
 50.070545 /  19.901304 / 210.30 /  52.30 / 10 / 44.3472 / 15-2-2022 / 20:00:23.20 / 90.13 / 35.81 / 3831.92
 50.070553 /  19.901264 / 210.20 /  52.36 / 10 / 44.5768 / 15-2-2022 / 20:00:23.40 / 90.13 / 35.81 / 3831.92
 50.070557 /  19.901224 / 210.10 /  52.41 / 10 / 44.5768 / 15-2-2022 / 20:00:23.60 / 90.13 / 35.81 / 3831.92
 50.070564 /  19.901186 / 210.10 /  52.47 / 10 / 44.8092 / 15-2-2022 / 20:00:23.80 / 90.13 / 35.81 / 3831.92
 50.070572 /  19.901146 / 210.00 /  52.56 / 10 / 44.3472 / 15-2-2022 / 20:00:24.00 / 90.25 / 35.81 / 3838.64
 50.070595 /  19.900986 / 209.90 /  52.89 / 10 / 43.1964 / 15-2-2022 / 20:00:24.80 / 90.25 / 35.81 / 3838.64
 50.070599 /  19.900948 / 209.90 /  53.00 / 10 / 43.1964 / 15-2-2022 / 20:00:25.00 / 90.38 / 35.81 / 3845.52
 50.070606 /  19.900908 / 209.90 /  53.04 / 10 / 44.3472 / 15-2-2022 / 20:00:25.20 / 90.38 / 35.81 / 3845.52
 50.070610 /  19.900866 / 209.90 /  53.13 / 9 / 44.5768 / 15-2-2022 / 20:00:25.40 / 90.38 / 35.81 / 3845.52
 50.070614 /  19.900826 / 209.80 /  53.23 / 9 / 44.5768 / 15-2-2022 / 20:00:25.60 / 90.38 / 35.81 / 3845.52
 50.070637 /  19.900658 / 209.70 /  53.73 / 10 / 46.8812 / 15-2-2022 / 20:00:26.40 / 90.44 / 35.81 / 3853.66
 50.070644 /  19.900616 / 209.70 /  55.19 / 10 / 47.1136 / 15-2-2022 / 20:00:26.60 / 90.44 / 35.81 / 3853.66
 50.070648 /  19.900574 / 209.70 /  55.26 / 10 / 46.8812 / 15-2-2022 / 20:00:26.80 / 90.44 / 35.81 / 3853.66
 50.070656 /  19.900532 / 209.60 /  55.58 / 10 / 47.1136 / 15-2-2022 / 20:00:27.00 / 90.44 / 35.81 / 3853.66
 50.070663 /  19.900490 / 209.60 /  55.47 / 10 / 46.8812 / 15-2-2022 / 20:00:27.20 / 90.56 / 35.81 / 3860.14
 50.070686 /  19.900324 / 209.40 /  54.91 / 10 / 45.96 / 15-2-2022 / 20:00:28.00 / 90.56 / 35.81 / 3860.14
 50.070690 /  19.900282 / 209.40 /  54.82 / 10 / 45.96 / 15-2-2022 / 20:00:28.20 / 90.69 / 35.81 / 3866.78
 50.070698 /  19.900240 / 209.40 /  54.37 / 10 / 46.1896 / 15-2-2022 / 20:00:28.40 / 90.69 / 35.81 / 3866.78
 50.070702 /  19.900200 / 209.40 /  54.32 / 10 / 45.96 / 15-2-2022 / 20:00:28.60 / 90.69 / 35.81 / 3866.78
 50.070709 /  19.900158 / 209.30 /  54.21 / 10 / 46.1896 / 15-2-2022 / 20:00:28.80 / 90.69 / 35.81 / 3866.78
 50.070736 /  19.899956 / 209.30 /  51.95 / 9 / 46.6516 / 15-2-2022 / 20:00:29.80 / 90.75 / 35.81 / 3874.68
 50.070744 /  19.899918 / 209.30 /  51.36 / 9 / 46.6516 / 15-2-2022 / 20:00:30.00 / 90.75 / 35.81 / 3874.68
 50.070747 /  19.899879 / 209.30 /  50.58 / 9 / 46.422 / 15-2-2022 / 20:00:30.20 / 90.75 / 35.81 / 3874.68
 50.070751 /  19.899841 / 209.30 /  50.47 / 9 / 47.1136 / 15-2-2022 / 20:00:30.40 / 90.75 / 35.81 / 3874.68
 50.070755 /  19.899803 / 209.30 /  49.87 / 9 / 46.6516 / 15-2-2022 / 20:00:30.60 / 90.88 / 35.81 / 3880.92
 50.070770 /  19.899652 / 209.30 /  47.74 / 9 / 46.8812 / 15-2-2022 / 20:00:31.40 / 90.88 / 35.81 / 3880.92
 50.070774 /  19.899618 / 209.30 /  46.91 / 9 / 47.1136 / 15-2-2022 / 20:00:31.60 / 91.00 / 35.81 / 3887.31
 50.070778 /  19.899582 / 209.30 /  46.34 / 9 / 46.8812 / 15-2-2022 / 20:00:31.80 / 91.00 / 35.81 / 3887.31
 50.070782 /  19.899548 / 209.20 /  45.97 / 9 / 47.5728 / 15-2-2022 / 20:00:32.00 / 91.00 / 35.81 / 3887.31
 50.070782 /  19.899511 / 209.20 /  45.50 / 10 / 46.6516 / 15-2-2022 / 20:00:32.20 / 91.00 / 35.81 / 3887.31
 50.070797 /  19.899376 / 209.30 /  43.17 / 10 / 45.96 / 15-2-2022 / 20:00:33.00 / 91.13 / 35.81 / 3893.61
 50.070801 /  19.899342 / 209.30 /  42.11 / 10 / 45.7304 / 15-2-2022 / 20:00:33.20 / 91.13 / 35.81 / 3893.61
 50.070805 /  19.899309 / 209.40 /  41.73 / 10 / 45.2684 / 15-2-2022 / 20:00:33.40 / 91.13 / 35.81 / 3893.61
 50.070808 /  19.899279 / 209.40 /  40.61 / 10 / 46.1896 / 15-2-2022 / 20:00:33.60 / 91.13 / 35.81 / 3893.61
 50.070812 /  19.899248 / 209.40 /  39.84 / 10 / 45.96 / 15-2-2022 / 20:00:33.80 / 91.25 / 35.88 / 3899.81
 50.070827 /  19.899132 / 209.50 /  35.97 / 10 / 45.96 / 15-2-2022 / 20:00:34.60 / 91.25 / 35.88 / 3899.81
 50.070831 /  19.899105 / 209.50 /  34.87 / 10 / 45.96 / 15-2-2022 / 20:00:34.80 / 91.31 / 35.88 / 3907.27
 50.070835 /  19.899078 / 209.50 /  34.24 / 10 / 46.8812 / 15-2-2022 / 20:00:35.00 / 91.31 / 35.88 / 3907.27
 50.070839 /  19.899054 / 209.50 /  33.22 / 10 / 46.6516 / 15-2-2022 / 20:00:35.20 / 91.31 / 35.88 / 3907.27
 50.070843 /  19.899029 / 209.50 /  32.43 / 10 / 46.8812 / 15-2-2022 / 20:00:35.40 / 91.31 / 35.88 / 3907.27
 50.070858 /  19.898916 / 209.50 /  28.00 / 10 / 46.422 / 15-2-2022 / 20:00:36.40 / 91.44 / 35.88 / 3913.07
 50.070862 /  19.898897 / 209.50 /  27.00 / 9 / 46.422 / 15-2-2022 / 20:00:36.60 / 91.44 / 35.88 / 3913.07
 50.070862 /  19.898876 / 209.40 /  26.45 / 9 / 46.1896 / 15-2-2022 / 20:00:36.80 / 91.44 / 35.88 / 3913.07
 50.070862 /  19.898857 / 209.40 /  25.24 / 10 / 45.7304 / 15-2-2022 / 20:00:37.00 / 91.44 / 35.88 / 3913.07
 50.070866 /  19.898838 / 209.40 /  24.41 / 10 / 46.1896 / 15-2-2022 / 20:00:37.20 / 91.56 / 35.88 / 3919.03
 50.070873 /  19.898771 / 209.30 /  21.24 / 10 / 46.1896 / 15-2-2022 / 20:00:38.00 / 91.56 / 35.88 / 3919.03
 50.070877 /  19.898754 / 209.30 /  20.24 / 10 / 44.8092 / 15-2-2022 / 20:00:38.20 / 91.69 / 35.88 / 3924.89
 50.070881 /  19.898743 / 209.30 /  19.85 / 10 / 45.0388 / 15-2-2022 / 20:00:38.40 / 91.69 / 35.88 / 3924.89
 50.070881 /  19.898727 / 209.20 /  19.08 / 10 / 44.5768 / 15-2-2022 / 20:00:38.60 / 91.69 / 35.88 / 3924.89
 50.070885 /  19.898714 / 209.30 /  18.54 / 10 / 45.0388 / 15-2-2022 / 20:00:38.80 / 91.69 / 35.88 / 3924.89
 50.070889 /  19.898663 / 209.20 /  15.95 / 10 / 45.498 / 15-2-2022 / 20:00:39.60 / 91.75 / 35.88 / 3932.02
 50.070892 /  19.898649 / 209.30 /  15.39 / 10 / 45.7304 / 15-2-2022 / 20:00:39.80 / 91.75 / 35.88 / 3932.02
 50.070896 /  19.898640 / 209.30 /  15.04 / 10 / 46.422 / 15-2-2022 / 20:00:40.00 / 91.75 / 35.88 / 3932.02
 50.070896 /  19.898628 / 209.30 /  14.19 / 10 / 47.1136 / 15-2-2022 / 20:00:40.20 / 91.75 / 35.88 / 3932.02
 50.070896 /  19.898619 / 209.30 /  13.54 / 10 / 45.7304 / 15-2-2022 / 20:00:40.40 / 91.88 / 35.88 / 3937.48
 50.070900 /  19.898584 / 209.20 /  10.35 / 9 / 46.6516 / 15-2-2022 / 20:00:41.20 / 91.88 / 35.88 / 3937.48
 50.070904 /  19.898579 / 209.20 / 9.46 / 9 / 46.6516 / 15-2-2022 / 20:00:41.40 / 92.06 / 35.88 / 3941.74
 50.070904 /  19.898571 / 209.10 / 8.41 / 10 / 46.1896 / 15-2-2022 / 20:00:41.60 / 92.06 / 35.88 / 3941.74
 50.070904 /  19.898567 / 209.10 / 7.50 / 9 / 46.6516 / 15-2-2022 / 20:00:41.80 / 92.06 / 35.88 / 3941.74
 50.070908 /  19.898563 / 209.10 / 6.33 / 9 / 44.5768 / 15-2-2022 / 20:00:42.00 / 92.06 / 35.88 / 3941.74
 50.070904 /  19.898542 / 209.10 / 1.83 / 9 / 44.8092 / 15-2-2022 / 20:00:43.00 / 92.13 / 35.88 / 3948.83
 50.070900 /  19.898540 / 209.10 / 1.20 / 9 / 43.1964 / 15-2-2022 / 20:00:43.20 / 92.13 / 35.88 / 3948.83
 50.070900 /  19.898539 / 209.10 / 0.83 / 9 / 42.964 / 15-2-2022 / 20:00:43.40 / 92.13 / 35.88 / 3948.83
 50.070900 /  19.898537 / 209.10 / 0.54 / 10 / 42.964 / 15-2-2022 / 20:00:43.60 / 92.13 / 35.88 / 3948.83
 50.070900 /  19.898537 / 209.10 / 0.22 / 10 / 43.8852 / 15-2-2022 / 20:00:43.80 / 92.25 / 35.88 / 3954.00
 50.070900 /  19.898537 / 209.10 / 0.07 / 10 / 44.3472 / 15-2-2022 / 20:00:44.60 / 92.25 / 35.88 / 3954.00
 50.070900 /  19.898537 / 209.20 / 0.07 / 10 / 44.3472 / 15-2-2022 / 20:00:44.80 / 92.38 / 35.88 / 3959.33
 50.070900 /  19.898537 / 209.10 / 0.06 / 10 / 44.3472 / 15-2-2022 / 20:00:45.00 / 92.38 / 35.88 / 3959.33
 50.070900 /  19.898535 / 209.10 / 0.04 / 10 / 44.3472 / 15-2-2022 / 20:00:45.20 / 92.38 / 35.88 / 3959.33
 50.070900 /  19.898537 / 209.10 / 0.04 / 10 / 44.3472 / 15-2-2022 / 20:00:45.40 / 92.38 / 35.88 / 3959.33
 50.070900 /  19.898535 / 209.20 / 0.00 / 10 / 44.3472 / 15-2-2022 / 20:00:46.20 / 92.44 / 35.94 / 3965.92
 50.070900 /  19.898535 / 209.20 / 0.00 / 10 / 44.3472 / 15-2-2022 / 20:00:46.40 / 92.44 / 35.94 / 3965.92
 50.070900 /  19.898535 / 209.20 / 0.00 / 10 / 44.3472 / 15-2-2022 / 20:00:46.60 / 92.44 / 35.94 / 3965.92
 50.070900 /  19.898535 / 209.20 / 0.00 / 10 / 44.5768 / 15-2-2022 / 20:00:46.80 / 92.44 / 35.94 / 3965.92
 50.070900 /  19.898535 / 209.20 / 0.00 / 10 / 44.3472 / 15-2-2022 / 20:00:47.00 / 92.56 / 35.94 / 3970.86
 50.070900 /  19.898535 / 209.20 / 0.00 / 10 / 44.3472 / 15-2-2022 / 20:00:47.80 / 92.56 / 35.94 / 3970.86
 50.070900 /  19.898535 / 209.20 / 0.00 / 10 / 44.5768 / 15-2-2022 / 20:00:48.20 / 92.69 / 35.94 / 3975.94
 50.070900 /  19.898535 / 209.20 / 0.00 / 10 / 44.3472 / 15-2-2022 / 20:00:48.40 / 92.69 / 35.94 / 3975.94
 50.070900 /  19.898535 / 209.20 / 0.00 / 10 / 44.5768 / 15-2-2022 / 20:00:48.60 / 92.69 / 35.94 / 3975.94
 50.070900 /  19.898535 / 209.20 / 0.00 / 9 / 44.3472 / 15-2-2022 / 20:00:48.80 / 92.69 / 35.94 / 3975.94
 50.070900 /  19.898535 / 209.20 / 0.00 / 10 / 45.0388 / 15-2-2022 / 20:00:49.60 / 92.81 / 35.94 / 3980.93
 50.070900 /  19.898535 / 209.20 / 0.00 / 9 / 45.0388 / 15-2-2022 / 20:00:49.80 / 92.81 / 35.94 / 3980.93
 50.070900 /  19.898535 / 209.20 / 0.07 / 9 / 45.2684 / 15-2-2022 / 20:00:50.00 / 92.81 / 35.94 / 3980.93
 50.070900 /  19.898535 / 209.20 / 0.00 / 10 / 45.0388 / 15-2-2022 / 20:00:50.20 / 92.81 / 35.94 / 3980.93
 50.070900 /  19.898535 / 209.20 / 0.00 / 10 / 44.3472 / 15-2-2022 / 20:00:50.40 / 92.94 / 35.94 / 3985.83
 50.070900 /  19.898535 / 209.20 / 0.07 / 9 / 44.5768 / 15-2-2022 / 20:00:51.20 / 92.94 / 35.94 / 3985.83
 50.070900 /  19.898535 / 209.20 / 0.04 / 9 / 44.8092 / 15-2-2022 / 20:00:51.40 / 93.06 / 35.94 / 3990.62
 50.070900 /  19.898535 / 209.20 / 0.02 / 9 / 45.0388 / 15-2-2022 / 20:00:51.60 / 93.06 / 35.94 / 3990.62
 50.070900 /  19.898535 / 209.20 / 0.04 / 9 / 44.8092 / 15-2-2022 / 20:00:51.80 / 93.06 / 35.94 / 3990.62
 50.070900 /  19.898535 / 209.20 / 0.07 / 8 / 45.2684 / 15-2-2022 / 20:00:52.00 / 93.06 / 35.94 / 3990.62
 50.070900 /  19.898535 / 209.20 / 0.04 / 8 / 43.8852 / 15-2-2022 / 20:00:53.00 / 93.13 / 35.94 / 3996.68
 50.070900 /  19.898535 / 209.20 / 0.04 / 8 / 45.498 / 15-2-2022 / 20:00:53.20 / 93.13 / 35.94 / 3996.68
 50.070900 /  19.898535 / 209.20 / 0.09 / 8 / 45.498 / 15-2-2022 / 20:00:53.40 / 93.13 / 35.94 / 3996.68
 50.070900 /  19.898535 / 209.20 / 0.52 / 8 / 45.498 / 15-2-2022 / 20:00:53.60 / 93.13 / 35.94 / 3996.68
 50.070900 /  19.898535 / 209.20 / 0.00 / 8 / 45.498 / 15-2-2022 / 20:00:53.80 / 93.31 / 35.94 / 3999.72
 50.070900 /  19.898527 / 209.10 / 7.65 / 9 / 45.2684 / 15-2-2022 / 20:00:54.60 / 93.31 / 35.94 / 3999.72
 50.070900 /  19.898520 / 209.10 / 9.69 / 10 / 44.5768 / 15-2-2022 / 20:00:54.80 / 93.44 / 35.94 / 4004.48
 50.070900 /  19.898512 / 209.10 /  11.24 / 10 / 45.498 / 15-2-2022 / 20:00:55.00 / 93.44 / 35.94 / 4004.48
 50.070900 /  19.898502 / 209.10 /  13.17 / 10 / 45.498 / 15-2-2022 / 20:00:55.20 / 93.44 / 35.94 / 4004.48
 50.070904 /  19.898491 / 209.10 /  14.83 / 10 / 44.8092 / 15-2-2022 / 20:00:55.40 / 93.44 / 35.94 / 4004.48
 50.070911 /  19.898439 / 209.10 /  19.15 / 10 / 44.8092 / 15-2-2022 / 20:00:56.20 / 93.50 / 36.00 / 4010.25
 50.070911 /  19.898424 / 209.00 /  20.41 / 10 / 44.8092 / 15-2-2022 / 20:00:56.40 / 93.50 / 36.00 / 4010.25
 50.070915 /  19.898409 / 209.10 /  21.34 / 10 / 45.2684 / 15-2-2022 / 20:00:56.60 / 93.50 / 36.00 / 4010.25
 50.070915 /  19.898392 / 209.10 /  22.67 / 10 / 44.8092 / 15-2-2022 / 20:00:56.80 / 93.50 / 36.00 / 4010.25
 50.070919 /  19.898375 / 209.10 /  23.15 / 10 / 46.422 / 15-2-2022 / 20:00:57.00 / 93.63 / 36.00 / 4014.36
 50.070930 /  19.898306 / 209.10 /  22.98 / 10 / 46.422 / 15-2-2022 / 20:00:57.80 / 93.63 / 36.00 / 4014.36
 50.070930 /  19.898289 / 209.10 /  23.00 / 10 / 46.8812 / 15-2-2022 / 20:00:58.00 / 93.75 / 36.00 / 4018.62
 50.070934 /  19.898270 / 209.10 /  23.76 / 10 / 46.8812 / 15-2-2022 / 20:00:58.20 / 93.75 / 36.00 / 4018.62
 50.070938 /  19.898252 / 209.10 /  23.85 / 10 / 46.8812 / 15-2-2022 / 20:00:58.40 / 93.75 / 36.00 / 4018.62
 50.070938 /  19.898233 / 209.10 /  24.93 / 10 / 46.8812 / 15-2-2022 / 20:00:58.60 / 93.75 / 36.00 / 4018.62
 50.070957 /  19.898129 / 209.10 /  31.13 / 10 / 47.3432 / 15-2-2022 / 20:00:59.60 / 93.88 / 35.94 / 4022.79
 50.070961 /  19.898106 / 209.10 /  32.17 / 10 / 47.8052 / 15-2-2022 / 20:00:59.80 / 93.88 / 35.94 / 4022.79
 50.070965 /  19.898081 / 209.10 /  33.19 / 10 / 46.6516 / 15-2-2022 / 20:01:00.00 / 93.88 / 35.94 / 4022.79
 50.070969 /  19.898054 / 209.10 /  34.11 / 10 / 48.494 / 15-2-2022 / 20:01:00.20 / 93.88 / 35.94 / 4022.79
 50.070972 /  19.898029 / 209.10 /  34.95 / 10 / 49.1856 / 15-2-2022 / 20:01:00.40 / 94.00 / 36.00 / 4026.86
 50.070988 /  19.897919 / 209.10 /  37.13 / 9 / 47.8052 / 15-2-2022 / 20:01:01.20 / 94.00 / 36.00 / 4026.86
 50.070992 /  19.897890 / 209.10 /  37.47 / 9 / 47.8052 / 15-2-2022 / 20:01:01.40 / 94.13 / 36.00 / 4030.84
 50.070995 /  19.897861 / 209.10 /  38.02 / 9 / 47.8052 / 15-2-2022 / 20:01:01.60 / 94.13 / 36.00 / 4030.84
 50.071003 /  19.897833 / 209.20 /  38.65 / 9 / 47.8052 / 15-2-2022 / 20:01:01.80 / 94.13 / 36.00 / 4030.84
 50.071007 /  19.897804 / 209.20 /  38.97 / 10 / 47.8052 / 15-2-2022 / 20:01:02.00 / 94.13 / 36.00 / 4030.84
 50.071030 /  19.897690 / 209.00 /  38.39 / 10 / 46.8812 / 15-2-2022 / 20:01:02.80 / 94.25 / 36.00 / 4034.71
 50.071037 /  19.897661 / 209.10 /  38.41 / 10 / 46.1896 / 15-2-2022 / 20:01:03.00 / 94.25 / 36.00 / 4034.71
 50.071041 /  19.897633 / 209.00 /  38.28 / 10 / 46.1896 / 15-2-2022 / 20:01:03.20 / 94.25 / 36.00 / 4034.71
 50.071049 /  19.897606 / 209.00 /  37.98 / 10 / 46.1896 / 15-2-2022 / 20:01:03.40 / 94.25 / 36.00 / 4034.71
 50.071056 /  19.897577 / 209.00 /  37.95 / 10 / 45.7304 / 15-2-2022 / 20:01:03.60 / 94.38 / 36.00 / 4038.49
 50.071079 /  19.897465 / 209.00 /  38.45 / 10 / 46.8812 / 15-2-2022 / 20:01:04.40 / 94.38 / 36.00 / 4038.49
 50.071087 /  19.897436 / 208.90 /  38.50 / 10 / 46.6516 / 15-2-2022 / 20:01:04.60 / 94.50 / 36.00 / 4042.17
 50.071091 /  19.897408 / 208.90 /  38.61 / 10 / 46.6516 / 15-2-2022 / 20:01:04.80 / 94.50 / 36.00 / 4042.17
 50.071098 /  19.897379 / 209.00 /  38.67 / 10 / 45.96 / 15-2-2022 / 20:01:05.00 / 94.50 / 36.00 / 4042.17
 50.071102 /  19.897348 / 209.00 /  38.78 / 10 / 45.96 / 15-2-2022 / 20:01:05.20 / 94.50 / 36.00 / 4042.17
 50.071129 /  19.897234 / 209.00 /  39.50 / 10 / 45.96 / 15-2-2022 / 20:01:06.00 / 94.63 / 36.00 / 4045.76
 50.071136 /  19.897203 / 209.00 /  39.48 / 10 / 43.426 / 15-2-2022 / 20:01:06.20 / 94.63 / 36.00 / 4045.76
 50.071140 /  19.897175 / 209.00 /  39.45 / 9 / 43.6556 / 15-2-2022 / 20:01:06.40 / 94.63 / 36.00 / 4045.76
 50.071148 /  19.897144 / 209.10 /  39.58 / 9 / 43.6556 / 15-2-2022 / 20:01:06.60 / 94.63 / 36.00 / 4045.76
 50.071152 /  19.897116 / 209.10 /  39.26 / 9 / 43.6556 / 15-2-2022 / 20:01:06.80 / 94.63 / 36.00 / 4045.76
 50.071175 /  19.896999 / 209.00 /  38.78 / 9 / 40.8892 / 15-2-2022 / 20:01:07.60 / 94.75 / 36.06 / 4049.25
 50.071182 /  19.896971 / 208.90 /  38.24 / 8 / 40.8892 / 15-2-2022 / 20:01:07.80 / 94.75 / 36.06 / 4049.25
 50.071186 /  19.896942 / 208.90 /  38.28 / 9 / 40.6596 / 15-2-2022 / 20:01:08.00 / 94.75 / 36.06 / 4049.25
 50.071194 /  19.896915 / 208.90 /  37.82 / 9 / 40.43 / 15-2-2022 / 20:01:08.20 / 94.75 / 36.06 / 4049.25
 50.071198 /  19.896887 / 208.90 /  37.45 / 9 / 40.6596 / 15-2-2022 / 20:01:08.40 / 94.88 / 36.00 / 4052.64
 50.071220 /  19.896776 / 209.00 /  35.84 / 9 / 39.5088 / 15-2-2022 / 20:01:09.20 / 94.88 / 36.00 / 4052.64
 50.071228 /  19.896751 / 209.00 /  35.91 / 9 / 39.7384 / 15-2-2022 / 20:01:09.40 / 95.00 / 36.00 / 4055.94
 50.071232 /  19.896725 / 209.00 /  35.56 / 10 / 39.0468 / 15-2-2022 / 20:01:09.60 / 95.00 / 36.00 / 4055.94
 50.071239 /  19.896698 / 209.00 /  35.61 / 10 / 39.7384 / 15-2-2022 / 20:01:09.80 / 95.00 / 36.00 / 4055.94
 50.071243 /  19.896671 / 209.10 /  35.91 / 10 / 38.8172 / 15-2-2022 / 20:01:10.00 / 95.00 / 36.00 / 4055.94
 50.071266 /  19.896532 / 209.10 /  38.45 / 10 / 38.5876 / 15-2-2022 / 20:01:11.00 / 95.13 / 36.06 / 4059.14
 50.071270 /  19.896502 / 209.20 /  39.17 / 10 / 41.3512 / 15-2-2022 / 20:01:11.20 / 95.13 / 36.06 / 4059.14
 50.071274 /  19.896471 / 209.20 /  39.15 / 10 / 41.3512 / 15-2-2022 / 20:01:11.40 / 95.13 / 36.06 / 4059.14
 50.071281 /  19.896442 / 209.20 /  39.60 / 10 / 41.3512 / 15-2-2022 / 20:01:11.60 / 95.13 / 36.06 / 4059.14
 50.071285 /  19.896414 / 209.30 /  39.71 / 10 / 41.3512 / 15-2-2022 / 20:01:11.80 / 95.25 / 36.06 / 4062.24
 50.071304 /  19.896292 / 209.40 /  41.19 / 10 / 44.5768 / 15-2-2022 / 20:01:12.60 / 95.25 / 36.06 / 4062.24
 50.071308 /  19.896259 / 209.40 /  41.52 / 10 / 44.8092 / 15-2-2022 / 20:01:12.80 / 95.38 / 36.06 / 4065.25
 50.071312 /  19.896229 / 209.40 /  42.13 / 9 / 45.0388 / 15-2-2022 / 20:01:13.00 / 95.38 / 36.06 / 4065.25
 50.071320 /  19.896196 / 209.40 /  42.26 / 10 / 47.5728 / 15-2-2022 / 20:01:13.20 / 95.38 / 36.06 / 4065.25
 50.071323 /  19.896164 / 209.40 /  42.87 / 9 / 47.1136 / 15-2-2022 / 20:01:13.40 / 95.38 / 36.06 / 4065.25
 50.071342 /  19.896032 / 209.60 /  44.15 / 9 / 48.494 / 15-2-2022 / 20:01:14.20 / 95.50 / 36.06 / 4068.15
 50.071346 /  19.895998 / 209.50 /  44.11 / 9 / 48.956 / 15-2-2022 / 20:01:14.40 / 95.50 / 36.06 / 4068.15
 50.071354 /  19.895967 / 209.50 /  43.97 / 9 / 48.956 / 15-2-2022 / 20:01:14.60 / 95.50 / 36.06 / 4068.15
 50.071358 /  19.895933 / 209.50 /  43.26 / 9 / 48.7264 / 15-2-2022 / 20:01:14.80 / 95.50 / 36.06 / 4068.15
 50.071362 /  19.895901 / 209.50 /  43.34 / 9 / 48.494 / 15-2-2022 / 20:01:15.00 / 95.63 / 36.06 / 4070.97
 50.071381 /  19.895769 / 209.60 /  42.52 / 10 / 48.494 / 15-2-2022 / 20:01:15.80 / 95.63 / 36.06 / 4070.97
 50.071384 /  19.895739 / 209.60 /  42.52 / 10 / 48.494 / 15-2-2022 / 00:00:26.00 / 95.75 / 36.13 / 4073.68
 50.071388 /  19.895706 / 209.60 /  42.11 / 10 / 48.956 / 15-2-2022 / 20:01:16.20 / 95.75 / 36.13 / 4073.68
 50.071396 /  19.895676 / 209.60 /  42.08 / 10 / 48.956 / 15-2-2022 / 20:01:16.40 / 95.75 / 36.13 / 4073.68
 50.071400 /  19.895643 / 209.60 /  41.61 / 10 / 48.956 / 15-2-2022 / 20:01:16.60 / 95.75 / 36.13 / 4073.68
 50.071419 /  19.895517 / 209.70 /  41.15 / 9 / 48.494 / 15-2-2022 / 20:01:17.40 / 95.88 / 36.06 / 4076.30
 50.071423 /  19.895485 / 209.70 /  40.74 / 9 / 48.2644 / 15-2-2022 / 20:01:17.60 / 95.88 / 36.06 / 4076.30
 50.071426 /  19.895454 / 209.70 /  40.60 / 9 / 48.494 / 15-2-2022 / 20:01:17.80 / 95.88 / 36.06 / 4076.30
 50.071430 /  19.895424 / 209.80 /  40.24 / 9 / 55.4072 / 15-2-2022 / 20:01:18.00 / 95.88 / 36.06 / 4076.30
 50.071434 /  19.895393 / 209.80 /  40.11 / 9 / 55.8692 / 15-2-2022 / 20:01:18.20 / 96.00 / 36.13 / 4078.82
 50.071449 /  19.895269 / 209.80 /  40.86 / 9 / 55.4072 / 15-2-2022 / 20:01:19.00 / 96.00 / 36.13 / 4078.82
 50.071453 /  19.895239 / 209.90 /  41.17 / 9 / 55.1776 / 15-2-2022 / 20:01:19.20 / 96.13 / 36.13 / 4081.24
 50.071457 /  19.895206 / 209.90 /  41.86 / 9 / 55.4072 / 15-2-2022 / 20:01:19.40 / 96.13 / 36.13 / 4081.24
 50.071461 /  19.895176 / 209.90 /  42.30 / 9 / 54.948 / 15-2-2022 / 20:01:19.60 / 96.13 / 36.13 / 4081.24
 50.071465 /  19.895142 / 209.90 /  43.10 / 10 / 54.948 / 15-2-2022 / 20:01:19.80 / 96.13 / 36.13 / 4081.24
 50.071480 /  19.894972 / 209.90 /  45.17 / 9 / 54.0268 / 15-2-2022 / 20:01:20.80 / 96.25 / 36.13 / 4083.57
 50.071480 /  19.894938 / 209.90 /  45.21 / 10 / 53.7944 / 15-2-2022 / 20:01:21.00 / 96.25 / 36.13 / 4083.57
 50.071484 /  19.894901 / 209.90 /  45.61 / 9 / 52.6436 / 15-2-2022 / 20:01:21.20 / 96.25 / 36.13 / 4083.57
 50.071487 /  19.894867 / 210.00 /  45.65 / 9 / 53.1028 / 15-2-2022 / 20:01:21.40 / 96.25 / 36.13 / 4083.57
 50.071491 /  19.894833 / 210.00 /  45.69 / 9 / 53.3352 / 15-2-2022 / 20:01:21.60 / 96.38 / 36.13 / 4085.80
 50.071503 /  19.894690 / 210.10 /  45.99 / 10 / 53.1028 / 15-2-2022 / 20:01:22.40 / 96.38 / 36.13 / 4085.80
 50.071507 /  19.894653 / 210.10 /  46.49 / 10 / 53.1028 / 15-2-2022 / 20:01:22.60 / 96.56 / 36.13 / 4086.58
 50.071510 /  19.894617 / 210.10 /  46.50 / 10 / 52.8732 / 15-2-2022 / 20:01:22.80 / 96.56 / 36.13 / 4086.58
 50.071514 /  19.894581 / 210.20 /  46.87 / 10 / 52.8732 / 15-2-2022 / 20:01:23.00 / 96.56 / 36.13 / 4086.58
 50.071518 /  19.894545 / 210.20 /  47.36 / 10 / 51.2604 / 15-2-2022 / 20:01:23.20 / 96.56 / 36.13 / 4086.58
 50.071529 /  19.894396 / 210.20 /  48.65 / 9 / 51.2604 / 15-2-2022 / 20:01:24.00 / 96.69 / 36.13 / 4088.82
 50.071533 /  19.894356 / 210.30 /  49.32 / 9 / 51.2604 / 15-2-2022 / 20:01:24.20 / 96.69 / 36.13 / 4088.82
 50.071537 /  19.894318 / 210.30 /  49.95 / 9 / 51.2604 / 15-2-2022 / 20:01:24.40 / 96.69 / 36.13 / 4088.82
 50.071541 /  19.894279 / 210.30 /  50.32 / 9 / 51.0308 / 15-2-2022 / 20:01:24.60 / 96.69 / 36.13 / 4088.82
 50.071545 /  19.894239 / 210.30 /  50.67 / 9 / 51.49 / 15-2-2022 / 20:01:24.80 / 96.81 / 36.13 / 4090.71
 50.071560 /  19.894079 / 210.40 /  53.75 / 10 / 50.7984 / 15-2-2022 / 20:01:25.60 / 96.81 / 36.13 / 4090.71
 50.071560 /  19.894037 / 210.40 /  54.21 / 10 / 51.2604 / 15-2-2022 / 20:01:25.80 / 96.94 / 36.13 / 4092.50
 50.071564 /  19.893993 / 210.40 /  55.26 / 10 / 53.3352 / 15-2-2022 / 20:01:26.00 / 96.94 / 36.13 / 4092.50
 50.071571 /  19.893950 / 210.40 /  56.02 / 10 / 53.3352 / 15-2-2022 / 20:01:26.20 / 96.94 / 36.13 / 4092.50
 50.071575 /  19.893908 / 210.40 /  56.39 / 10 / 53.3352 / 15-2-2022 / 20:01:26.40 / 96.94 / 36.13 / 4092.50
 50.071598 /  19.893684 / 210.30 /  56.93 / 10 / 54.486 / 15-2-2022 / 20:01:27.40 / 97.06 / 36.19 / 4094.20
 50.071602 /  19.893642 / 210.30 /  56.89 / 10 / 54.7156 / 15-2-2022 / 20:01:27.60 / 97.06 / 36.19 / 4094.20
 50.071606 /  19.893597 / 210.30 /  56.84 / 10 / 54.7156 / 15-2-2022 / 20:01:27.80 / 97.06 / 36.19 / 4094.20
 50.071609 /  19.893553 / 210.20 /  56.86 / 10 / 54.7156 / 15-2-2022 / 20:01:28.00 / 97.06 / 36.19 / 4094.20
 50.071613 /  19.893509 / 210.20 /  57.15 / 10 / 52.6436 / 15-2-2022 / 20:01:28.20 / 97.19 / 36.13 / 4095.80
 50.071625 /  19.893330 / 210.10 /  58.17 / 10 / 52.6436 / 15-2-2022 / 20:01:29.00 / 97.19 / 36.13 / 4095.80
 50.071632 /  19.893284 / 210.10 /  58.67 / 10 / 50.5688 / 15-2-2022 / 20:01:29.20 / 97.31 / 36.19 / 4097.31
 50.071636 /  19.893238 / 210.10 /  58.65 / 10 / 50.5688 / 15-2-2022 / 20:01:29.40 / 97.31 / 36.19 / 4097.31
 50.071640 /  19.893194 / 210.10 /  58.80 / 10 / 50.7984 / 15-2-2022 / 20:01:29.60 / 97.31 / 36.19 / 4097.31
 50.071644 /  19.893147 / 210.10 /  59.25 / 10 / 50.5688 / 15-2-2022 / 20:01:29.80 / 97.31 / 36.19 / 4097.31
 50.071659 /  19.892963 / 210.10 /  59.58 / 10 / 50.3392 / 15-2-2022 / 20:01:30.60 / 97.44 / 36.19 / 4098.72
 50.071667 /  19.892918 / 210.10 /  59.49 / 10 / 50.3392 / 15-2-2022 / 20:01:30.80 / 97.44 / 36.19 / 4098.72
 50.071667 /  19.892872 / 210.10 /  59.60 / 10 / 50.3392 / 15-2-2022 / 20:01:31.00 / 97.44 / 36.19 / 4098.72
 50.071674 /  19.892826 / 210.10 /  59.58 / 10 / 50.7984 / 15-2-2022 / 20:01:31.20 / 97.44 / 36.19 / 4098.72
 50.071678 /  19.892780 / 210.10 /  59.89 / 10 / 49.8772 / 15-2-2022 / 20:01:31.40 / 97.56 / 36.19 / 4100.03
 50.071701 /  19.892599 / 210.00 /  59.34 / 10 / 51.2604 / 15-2-2022 / 20:01:32.20 / 97.56 / 36.19 / 4100.03
 50.071705 /  19.892553 / 210.00 /  58.93 / 10 / 51.0308 / 15-2-2022 / 20:01:32.40 / 97.75 / 36.19 / 4099.88
 50.071709 /  19.892508 / 210.00 /  58.63 / 10 / 51.2604 / 15-2-2022 / 20:01:32.60 / 97.75 / 36.19 / 4099.88
 50.071716 /  19.892464 / 210.00 /  58.54 / 10 / 51.2604 / 15-2-2022 / 20:01:32.80 / 97.75 / 36.19 / 4099.88
 50.071720 /  19.892418 / 210.00 /  58.21 / 9 / 51.0308 / 15-2-2022 / 20:01:33.00 / 97.75 / 36.19 / 4099.88
 50.071747 /  19.892199 / 210.00 /  57.52 / 9 / 51.0308 / 15-2-2022 / 20:01:34.00 / 97.81 / 36.19 / 4102.56
 50.071754 /  19.892153 / 210.00 /  57.17 / 9 / 49.6476 / 15-2-2022 / 20:01:34.20 / 97.81 / 36.19 / 4102.56
 50.071758 /  19.892111 / 210.00 /  57.17 / 9 / 50.1096 / 15-2-2022 / 20:01:34.40 / 97.81 / 36.19 / 4102.56
 50.071766 /  19.892065 / 210.00 /  57.13 / 9 / 49.418 / 15-2-2022 / 20:01:34.60 / 97.81 / 36.19 / 4102.56
 50.071770 /  19.892021 / 210.00 /  57.00 / 10 / 49.6476 / 15-2-2022 / 20:01:34.80 / 97.94 / 36.19 / 4103.33
 50.071789 /  19.891846 / 210.20 /  56.34 / 10 / 44.8092 / 15-2-2022 / 20:01:35.60 / 97.94 / 36.19 / 4103.33
 50.071796 /  19.891804 / 210.30 /  56.32 / 10 / 45.498 / 15-2-2022 / 20:01:35.80 / 98.13 / 36.19 / 4102.90
 50.071800 /  19.891760 / 210.30 /  56.25 / 10 / 45.7304 / 15-2-2022 / 20:01:36.00 / 98.13 / 36.19 / 4102.90
 50.071808 /  19.891718 / 210.30 /  56.19 / 10 / 43.426 / 15-2-2022 / 20:01:36.20 / 98.13 / 36.19 / 4102.90
 50.071812 /  19.891674 / 210.40 /  56.06 / 10 / 42.7344 / 15-2-2022 / 20:01:36.40 / 98.13 / 36.19 / 4102.90
 50.071831 /  19.891502 / 210.40 /  56.06 / 10 / 43.426 / 15-2-2022 / 20:01:37.20 / 98.25 / 36.25 / 4103.93
 50.071838 /  19.891460 / 210.40 /  56.60 / 10 / 42.5048 / 15-2-2022 / 20:01:37.40 / 98.25 / 36.25 / 4103.93
 50.071842 /  19.891417 / 210.40 /  57.08 / 10 / 43.6556 / 15-2-2022 / 20:01:37.60 / 98.25 / 36.25 / 4103.93
 50.071850 /  19.891371 / 210.40 /  57.10 / 10 / 43.426 / 15-2-2022 / 20:01:37.80 / 98.25 / 36.25 / 4103.93
 50.071854 /  19.891329 / 210.40 /  57.17 / 10 / 43.1964 / 15-2-2022 / 20:01:38.00 / 98.38 / 36.25 / 4104.61
 50.071877 /  19.891153 / 210.70 /  58.02 / 10 / 43.426 / 15-2-2022 / 20:01:38.80 / 98.38 / 36.25 / 4104.61
 50.071884 /  19.891108 / 210.70 /  58.13 / 10 / 41.5808 / 15-2-2022 / 20:01:39.00 / 98.50 / 36.25 / 4105.19
 50.071892 /  19.891064 / 210.80 /  58.43 / 10 / 42.0428 / 15-2-2022 / 20:01:39.20 / 98.50 / 36.25 / 4105.19
 50.071896 /  19.891018 / 210.80 /  58.73 / 10 / 41.8132 / 15-2-2022 / 20:01:39.40 / 98.50 / 36.25 / 4105.19
 50.071903 /  19.890974 / 210.80 /  58.71 / 10 / 41.5808 / 15-2-2022 / 20:01:39.60 / 98.50 / 36.25 / 4105.19
 50.071930 /  19.890749 / 210.90 /  59.04 / 10 / 41.8132 / 15-2-2022 / 20:01:40.60 / 98.63 / 36.25 / 4105.68
 50.071934 /  19.890703 / 210.90 /  59.12 / 10 / 41.5808 / 15-2-2022 / 20:01:40.80 / 98.63 / 36.25 / 4105.68
 50.071941 /  19.890657 / 210.90 /  59.17 / 10 / 41.5808 / 15-2-2022 / 20:01:41.00 / 98.63 / 36.25 / 4105.68
 50.071945 /  19.890612 / 210.90 /  59.12 / 9 / 39.968 / 15-2-2022 / 20:01:41.20 / 98.63 / 36.25 / 4105.68
 50.071953 /  19.890566 / 210.90 /  59.10 / 10 / 40.8892 / 15-2-2022 / 20:01:41.40 / 98.75 / 36.25 / 4106.07
 50.071976 /  19.890387 / 211.00 /  58.95 / 10 / 40.43 / 15-2-2022 / 20:01:42.20 / 98.75 / 36.25 / 4106.07
 50.071983 /  19.890341 / 211.00 /  58.91 / 10 / 40.43 / 15-2-2022 / 20:01:42.40 / 98.88 / 36.25 / 4106.37
 50.071991 /  19.890297 / 211.00 /  58.89 / 10 / 39.7384 / 15-2-2022 / 20:01:42.60 / 98.88 / 36.25 / 4106.37
 50.071995 /  19.890251 / 211.00 /  58.82 / 10 / 40.43 / 15-2-2022 / 20:01:42.80 / 98.88 / 36.25 / 4106.37
 50.072002 /  19.890209 / 211.00 /  58.71 / 10 / 39.968 / 15-2-2022 / 20:01:43.00 / 98.88 / 36.25 / 4106.37
 50.072025 /  19.890030 / 211.10 /  57.47 / 10 / 41.5808 / 15-2-2022 / 20:01:43.80 / 99.00 / 36.25 / 4106.57
 50.072033 /  19.889986 / 211.20 /  57.52 / 10 / 40.6596 / 15-2-2022 / 20:01:44.00 / 99.00 / 36.25 / 4106.57
 50.072037 /  19.889944 / 211.20 /  57.37 / 10 / 41.1216 / 15-2-2022 / 20:01:44.20 / 99.00 / 36.25 / 4106.57
 50.072044 /  19.889900 / 211.20 /  57.37 / 10 / 41.3512 / 15-2-2022 / 20:01:44.40 / 99.00 / 36.25 / 4106.57
 50.072052 /  19.889856 / 211.20 /  57.37 / 10 / 40.43 / 15-2-2022 / 20:01:44.60 / 99.13 / 36.31 / 4106.67
 50.072083 /  19.889685 / 211.30 /  57.45 / 10 / 41.5808 / 15-2-2022 / 20:01:45.40 / 99.13 / 36.31 / 4106.67
 50.072090 /  19.889641 / 211.30 /  57.43 / 10 / 41.8132 / 15-2-2022 / 20:01:45.60 / 99.25 / 36.31 / 4106.67
 50.072102 /  19.889599 / 211.30 /  57.49 / 10 / 41.8132 / 15-2-2022 / 20:01:45.80 / 99.25 / 36.31 / 4106.67
 50.072109 /  19.889557 / 211.30 /  57.47 / 10 / 43.8852 / 15-2-2022 / 20:01:46.00 / 99.25 / 36.31 / 4106.67
 50.072117 /  19.889515 / 211.30 /  57.47 / 10 / 43.8852 / 15-2-2022 / 20:01:46.20 / 99.25 / 36.31 / 4106.67
 50.072170 /  19.889307 / 211.20 /  57.39 / 10 / 44.8092 / 15-2-2022 / 20:01:47.20 / 99.38 / 36.31 / 4106.58
 50.072182 /  19.889267 / 211.20 /  57.41 / 10 / 44.8092 / 15-2-2022 / 20:01:47.40 / 99.38 / 36.31 / 4106.58
 50.072197 /  19.889227 / 211.20 /  57.43 / 10 / 44.1176 / 15-2-2022 / 20:01:47.60 / 99.38 / 36.31 / 4106.58
 50.072208 /  19.889187 / 211.20 /  57.39 / 10 / 44.5768 / 15-2-2022 / 20:01:47.80 / 99.38 / 36.31 / 4106.58
 50.072220 /  19.889147 / 211.30 /  57.39 / 10 / 44.5768 / 15-2-2022 / 20:01:48.00 / 99.56 / 36.31 / 4105.03
 50.072281 /  19.888994 / 211.30 /  57.41 / 10 / 44.1176 / 15-2-2022 / 20:01:48.80 / 99.56 / 36.31 / 4105.03
 50.072296 /  19.888956 / 211.40 /  57.45 / 10 / 43.6556 / 15-2-2022 / 20:01:49.00 / 99.69 / 36.31 / 4104.95
 50.072315 /  19.888920 / 211.40 /  57.34 / 10 / 41.8132 / 15-2-2022 / 20:01:49.20 / 99.69 / 36.31 / 4104.95
 50.072330 /  19.888884 / 211.40 /  57.32 / 10 / 41.8132 / 15-2-2022 / 20:01:49.40 / 99.69 / 36.31 / 4104.95
 50.072350 /  19.888847 / 211.50 /  57.69 / 10 / 41.8132 / 15-2-2022 / 20:01:49.60 / 99.69 / 36.31 / 4104.95
 50.072422 /  19.888714 / 211.70 /  58.45 / 9 / 42.7344 / 15-2-2022 / 20:01:50.40 / 99.75 / 36.31 / 4105.88
 50.072445 /  19.888680 / 211.70 /  58.34 / 10 / 43.426 / 15-2-2022 / 20:01:50.60 / 99.75 / 36.31 / 4105.88
 50.072464 /  19.888649 / 211.80 /  58.36 / 10 / 43.1964 / 15-2-2022 / 20:01:50.80 / 99.75 / 36.31 / 4105.88
 50.072487 /  19.888618 / 211.80 /  58.02 / 10 / 42.7344 / 15-2-2022 / 20:01:51.00 / 99.75 / 36.31 / 4105.88
 50.072510 /  19.888588 / 211.80 /  58.04 / 10 / 42.5048 / 15-2-2022 / 20:01:51.20 / 99.94 / 36.31 / 4103.79
 50.072598 /  19.888475 / 211.90 /  57.91 / 10 / 41.8132 / 15-2-2022 / 20:01:52.00 / 99.94 / 36.31 / 4103.79
 50.072620 /  19.888449 / 211.90 /  57.95 / 10 / 41.1216 / 15-2-2022 / 20:01:52.20 / 100.06 / 36.31 / 4103.41
 50.072647 /  19.888422 / 212.00 /  57.97 / 10 / 40.8892 / 15-2-2022 / 20:01:52.40 / 100.06 / 36.31 / 4103.41
 50.072670 /  19.888397 / 212.10 /  58.34 / 10 / 40.43 / 15-2-2022 / 20:01:52.60 / 100.06 / 36.31 / 4103.41
 50.072697 /  19.888372 / 212.10 /  58.45 / 10 / 41.1216 / 15-2-2022 / 20:01:52.80 / 100.06 / 36.31 / 4103.41
 50.072823 /  19.888268 / 212.30 /  57.69 / 10 / 39.5088 / 15-2-2022 / 20:01:53.80 / 100.13 / 36.38 / 4104.05
 50.072849 /  19.888250 / 212.30 /  57.84 / 10 / 39.7384 / 15-2-2022 / 20:01:54.00 / 100.13 / 36.38 / 4104.05
 50.072876 /  19.888233 / 212.30 /  57.84 / 10 / 37.6636 / 15-2-2022 / 20:01:54.20 / 100.13 / 36.38 / 4104.05
 50.072903 /  19.888218 / 212.30 /  57.78 / 10 / 38.5876 / 15-2-2022 / 20:01:54.40 / 100.13 / 36.38 / 4104.05
 50.072929 /  19.888203 / 212.30 /  57.82 / 10 / 38.1256 / 15-2-2022 / 20:01:54.60 / 100.31 / 36.38 / 4101.67
 50.073040 /  19.888151 / 212.40 /  57.41 / 10 / 38.3552 / 15-2-2022 / 20:01:55.40 / 100.31 / 36.38 / 4101.67
 50.073067 /  19.888142 / 212.50 /  57.41 / 10 / 38.3552 / 15-2-2022 / 20:01:55.60 / 100.44 / 36.38 / 4101.01
 50.073093 /  19.888132 / 212.60 /  57.37 / 10 / 38.3552 / 15-2-2022 / 20:01:55.80 / 100.44 / 36.38 / 4101.01
 50.073124 /  19.888123 / 212.70 /  57.95 / 10 / 39.0468 / 15-2-2022 / 20:01:56.00 / 100.44 / 36.38 / 4101.01
 50.073151 /  19.888113 / 212.80 /  57.63 / 10 / 39.2764 / 15-2-2022 / 20:01:56.20 / 100.44 / 36.38 / 4101.01
 50.073265 /  19.888088 / 213.00 /  58.04 / 10 / 38.8172 / 15-2-2022 / 20:01:57.00 / 100.56 / 36.38 / 4099.99
 50.073292 /  19.888083 / 213.00 /  58.17 / 10 / 38.3552 / 15-2-2022 / 20:01:57.20 / 100.56 / 36.38 / 4099.99
 50.073322 /  19.888083 / 213.00 /  57.86 / 10 / 38.3552 / 15-2-2022 / 20:01:57.40 / 100.56 / 36.38 / 4099.99
 50.073353 /  19.888081 / 213.10 /  58.21 / 10 / 38.3552 / 15-2-2022 / 20:01:57.60 / 100.56 / 36.38 / 4099.99
 50.073380 /  19.888079 / 213.00 /  57.82 / 10 / 38.8172 / 15-2-2022 / 20:01:57.80 / 100.69 / 36.38 / 4098.89
 50.073494 /  19.888083 / 213.10 /  57.69 / 10 / 36.2804 / 15-2-2022 / 20:01:58.60 / 100.69 / 36.38 / 4098.89
 50.073524 /  19.888084 / 213.10 /  57.60 / 10 / 36.2804 / 15-2-2022 / 20:01:58.80 / 100.81 / 36.38 / 4097.68
 50.073551 /  19.888090 / 213.10 /  57.49 / 10 / 33.5168 / 15-2-2022 / 20:01:59.00 / 100.81 / 36.38 / 4097.68
 50.073582 /  19.888094 / 213.10 /  57.06 / 10 / 33.2872 / 15-2-2022 / 20:01:59.20 / 100.81 / 36.38 / 4097.68
 50.073608 /  19.888100 / 213.10 /  57.15 / 10 / 33.2872 / 15-2-2022 / 20:01:59.40 / 100.81 / 36.38 / 4097.68
 50.073746 /  19.888138 / 213.20 /  57.26 / 10 / 30.7504 / 15-2-2022 / 20:02:00.40 / 100.94 / 36.44 / 4096.38
 50.073776 /  19.888147 / 213.20 /  57.28 / 10 / 31.2124 / 15-2-2022 / 20:02:00.60 / 100.94 / 36.44 / 4096.38
 50.073803 /  19.888155 / 213.20 /  57.34 / 10 / 31.2124 / 15-2-2022 / 20:02:00.80 / 100.94 / 36.44 / 4096.38
 50.073830 /  19.888163 / 213.30 /  57.34 / 10 / 31.2124 / 15-2-2022 / 20:02:01.00 / 100.94 / 36.44 / 4096.38
 50.073856 /  19.888174 / 213.30 /  57.34 / 10 / 31.442 / 15-2-2022 / 20:02:01.20 / 101.06 / 36.44 / 4094.98
 50.073967 /  19.888205 / 213.30 /  56.08 / 10 / 30.9828 / 15-2-2022 / 20:02:02.00 / 101.06 / 36.44 / 4094.98
 50.073994 /  19.888212 / 213.30 /  55.97 / 10 / 30.2912 / 15-2-2022 / 20:02:02.20 / 101.19 / 36.44 / 4093.48
 50.074020 /  19.888220 / 213.30 /  55.32 / 10 / 31.2124 / 15-2-2022 / 20:02:02.40 / 101.19 / 36.44 / 4093.48
 50.074047 /  19.888227 / 213.30 /  54.95 / 10 / 30.7504 / 15-2-2022 / 20:02:02.60 / 101.19 / 36.44 / 4093.48
 50.074074 /  19.888233 / 213.30 /  54.93 / 10 / 30.7504 / 15-2-2022 / 20:02:02.80 / 101.19 / 36.44 / 4093.48
 50.074181 /  19.888260 / 213.50 /  54.28 / 10 / 30.7504 / 15-2-2022 / 20:02:03.60 / 101.31 / 36.44 / 4091.89
 50.074207 /  19.888268 / 213.50 /  54.13 / 10 / 30.5208 / 15-2-2022 / 20:02:03.80 / 101.31 / 36.44 / 4091.89
 50.074230 /  19.888273 / 213.50 /  53.97 / 10 / 32.1336 / 15-2-2022 / 20:02:04.00 / 101.31 / 36.44 / 4091.89
 50.074257 /  19.888281 / 213.50 /  53.82 / 10 / 32.5956 / 15-2-2022 / 20:02:04.20 / 101.31 / 36.44 / 4091.89
 50.074284 /  19.888287 / 213.50 /  53.65 / 10 / 31.904 / 15-2-2022 / 20:02:04.40 / 101.44 / 36.44 / 4090.20
 50.074383 /  19.888317 / 213.60 /  51.00 / 10 / 34.9 / 15-2-2022 / 20:02:05.20 / 101.44 / 36.44 / 4090.20
 50.074409 /  19.888323 / 213.60 /  50.30 / 10 / 35.1296 / 15-2-2022 / 20:02:05.40 / 101.56 / 36.44 / 4088.41
 50.074432 /  19.888332 / 213.60 /  50.21 / 10 / 35.1296 / 15-2-2022 / 20:02:05.60 / 101.56 / 36.44 / 4088.41
 50.074455 /  19.888340 / 213.60 /  50.13 / 10 / 35.1296 / 15-2-2022 / 20:02:05.80 / 101.56 / 36.44 / 4088.41
 50.074478 /  19.888348 / 213.60 /  50.00 / 10 / 36.0508 / 15-2-2022 / 20:02:06.00 / 101.56 / 36.44 / 4088.41
 50.074600 /  19.888393 / 213.60 /  48.80 / 10 / 36.972 / 15-2-2022 / 20:02:07.00 / 101.69 / 36.44 / 4086.53
 50.074623 /  19.888401 / 213.60 /  48.67 / 10 / 36.2804 / 15-2-2022 / 20:02:07.20 / 101.69 / 36.44 / 4086.53
 50.074646 /  19.888411 / 213.60 /  48.54 / 10 / 35.5916 / 15-2-2022 / 20:02:07.40 / 101.69 / 36.44 / 4086.53
 50.074669 /  19.888420 / 213.60 /  47.91 / 10 / 36.0508 / 15-2-2022 / 20:02:07.60 / 101.69 / 36.44 / 4086.53
 50.074692 /  19.888428 / 213.50 /  47.97 / 10 / 36.2804 / 15-2-2022 / 20:02:07.80 / 101.81 / 36.50 / 4084.55
 50.074783 /  19.888464 / 213.40 /  46.78 / 10 / 35.3592 / 15-2-2022 / 20:02:08.60 / 101.81 / 36.50 / 4084.55
 50.074810 /  19.888472 / 213.40 /  46.78 / 10 / 35.3592 / 15-2-2022 / 20:02:08.80 / 101.94 / 36.50 / 4082.48
 50.074829 /  19.888479 / 213.40 /  45.89 / 10 / 36.2804 / 15-2-2022 / 20:02:09.00 / 101.94 / 36.50 / 4082.48
 50.074852 /  19.888489 / 213.40 /  45.84 / 10 / 36.7424 / 15-2-2022 / 20:02:09.20 / 101.94 / 36.50 / 4082.48
 50.074875 /  19.888496 / 213.40 /  45.32 / 10 / 36.7424 / 15-2-2022 / 20:02:09.40 / 101.94 / 36.50 / 4082.48
 50.074959 /  19.888529 / 213.30 /  43.13 / 10 / 38.3552 / 15-2-2022 / 20:02:10.20 / 102.06 / 36.50 / 4080.30
 50.074982 /  19.888536 / 213.30 /  42.63 / 10 / 38.5876 / 15-2-2022 / 20:02:10.40 / 102.06 / 36.50 / 4080.30
 50.075001 /  19.888546 / 213.20 /  41.78 / 10 / 38.3552 / 15-2-2022 / 20:02:10.60 / 102.06 / 36.50 / 4080.30
 50.075020 /  19.888552 / 213.20 /  41.10 / 10 / 38.5876 / 15-2-2022 / 20:02:10.80 / 102.06 / 36.50 / 4080.30
 50.075043 /  19.888559 / 213.20 /  40.58 / 10 / 40.6596 / 15-2-2022 / 20:02:11.00 / 102.19 / 36.50 / 4078.03
 50.075115 /  19.888590 / 213.20 /  37.50 / 10 / 40.6596 / 15-2-2022 / 20:02:11.80 / 102.19 / 36.50 / 4078.03
 50.075134 /  19.888597 / 213.20 /  37.02 / 10 / 42.0428 / 15-2-2022 / 20:02:12.00 / 102.31 / 36.50 / 4075.66
 50.075153 /  19.888603 / 213.10 /  36.21 / 10 / 42.5048 / 15-2-2022 / 20:02:12.20 / 102.31 / 36.50 / 4075.66
 50.075169 /  19.888611 / 213.10 /  35.52 / 10 / 42.5048 / 15-2-2022 / 20:02:12.40 / 102.31 / 36.50 / 4075.66
 50.075188 /  19.888617 / 213.10 /  34.74 / 10 / 42.5048 / 15-2-2022 / 20:02:12.60 / 102.31 / 36.50 / 4075.66
 50.075268 /  19.888649 / 213.00 /  30.87 / 10 / 46.8812 / 15-2-2022 / 20:02:13.60 / 102.38 / 36.50 / 4074.56
 50.075283 /  19.888653 / 213.00 /  30.24 / 10 / 47.3432 / 15-2-2022 / 20:02:13.80 / 102.38 / 36.50 / 4074.56
 50.075294 /  19.888660 / 213.00 /  29.45 / 10 / 46.8812 / 15-2-2022 / 20:02:14.00 / 102.38 / 36.50 / 4074.56
 50.075310 /  19.888668 / 213.00 /  28.71 / 10 / 45.7304 / 15-2-2022 / 20:02:14.20 / 102.38 / 36.50 / 4074.56
 50.075321 /  19.888674 / 212.90 /  28.71 / 10 / 45.0388 / 15-2-2022 / 20:02:14.40 / 102.56 / 36.50 / 4070.44
 50.075371 /  19.888691 / 212.90 /  24.09 / 10 / 43.1964 / 15-2-2022 / 20:02:15.20 / 102.56 / 36.50 / 4070.44
 50.075382 /  19.888693 / 212.90 /  24.09 / 10 / 43.1964 / 15-2-2022 / 20:02:15.40 / 102.63 / 36.50 / 4069.39
 50.075390 /  19.888697 / 212.90 /  21.13 / 10 / 43.1964 / 15-2-2022 / 20:02:15.60 / 102.63 / 36.50 / 4069.39
 50.075401 /  19.888700 / 212.90 /  20.02 / 10 / 43.1964 / 15-2-2022 / 20:02:15.80 / 102.63 / 36.50 / 4069.39
 50.075409 /  19.888702 / 212.90 /  18.87 / 10 / 37.2044 / 15-2-2022 / 20:02:16.00 / 102.63 / 36.50 / 4069.39
 50.075443 /  19.888712 / 212.70 /  15.15 / 10 / 36.972 / 15-2-2022 / 20:02:16.80 / 102.75 / 36.56 / 4066.44
 50.075451 /  19.888714 / 212.70 /  14.50 / 10 / 32.1336 / 15-2-2022 / 20:02:17.00 / 102.75 / 36.56 / 4066.44
 50.075459 /  19.888716 / 212.70 /  14.02 / 10 / 31.904 / 15-2-2022 / 20:02:17.20 / 102.75 / 36.56 / 4066.44
 50.075466 /  19.888718 / 212.60 /  13.24 / 10 / 32.1336 / 15-2-2022 / 20:02:17.40 / 102.75 / 36.56 / 4066.44
 50.075470 /  19.888718 / 212.60 /  12.83 / 10 / 32.1336 / 15-2-2022 / 20:02:17.60 / 102.88 / 36.56 / 4063.63
 50.075493 /  19.888725 / 212.60 /  10.32 / 10 / 32.5956 / 15-2-2022 / 20:02:18.40 / 102.88 / 36.56 / 4063.63
 50.075497 /  19.888727 / 212.50 / 9.46 / 10 / 32.3632 / 15-2-2022 / 20:02:18.60 / 103.00 / 36.56 / 4060.73
 50.075504 /  19.888727 / 212.60 / 8.63 / 10 / 32.8252 / 15-2-2022 / 20:02:18.80 / 103.00 / 36.56 / 4060.73
 50.075508 /  19.888729 / 212.60 / 7.65 / 10 / 35.3592 / 15-2-2022 / 20:02:19.00 / 103.00 / 36.56 / 4060.73
 50.075508 /  19.888729 / 212.60 / 7.24 / 10 / 34.9 / 15-2-2022 / 20:02:19.20 / 103.00 / 36.56 / 4060.73
 50.075523 /  19.888735 / 212.60 / 4.91 / 10 / 36.972 / 15-2-2022 / 20:02:20.20 / 103.13 / 36.56 / 4057.74
 50.075523 /  19.888735 / 212.60 / 4.13 / 10 / 36.5128 / 15-2-2022 / 20:02:20.40 / 103.13 / 36.56 / 4057.74
 50.075523 /  19.888739 / 212.60 / 4.02 / 10 / 36.5128 / 15-2-2022 / 20:02:20.60 / 103.13 / 36.56 / 4057.74
 50.075527 /  19.888739 / 212.50 / 3.11 / 10 / 36.5128 / 15-2-2022 / 20:02:20.80 / 103.13 / 36.56 / 4057.74
 50.075527 /  19.888739 / 212.50 / 2.57 / 10 / 36.0508 / 15-2-2022 / 20:02:21.00 / 103.25 / 36.56 / 4054.65
 50.075531 /  19.888744 / 212.30 / 0.48 / 10 / 35.8212 / 15-2-2022 / 20:02:21.80 / 103.25 / 36.56 / 4054.65
 50.075531 /  19.888744 / 212.20 / 0.37 / 10 / 36.0508 / 15-2-2022 / 20:02:22.00 / 103.31 / 36.63 / 4052.82
 50.075531 /  19.888744 / 212.20 / 0.28 / 10 / 36.7424 / 15-2-2022 / 20:02:22.20 / 103.31 / 36.63 / 4052.82
 50.075535 /  19.888744 / 212.10 / 0.19 / 10 / 36.7424 / 15-2-2022 / 20:02:22.40 / 103.31 / 36.63 / 4052.82
 50.075535 /  19.888744 / 212.10 / 0.15 / 10 / 36.7424 / 15-2-2022 / 20:02:22.60 / 103.31 / 36.63 / 4052.82
 50.075535 /  19.888744 / 211.90 / 0.02 / 10 / 36.972 / 15-2-2022 / 20:02:23.40 / 103.44 / 36.63 / 4049.33
 50.075539 /  19.888744 / 211.80 / 0.00 / 10 / 36.972 / 15-2-2022 / 20:02:23.60 / 103.44 / 36.63 / 4049.33
 50.075539 /  19.888742 / 211.80 / 0.00 / 10 / 36.7424 / 15-2-2022 / 20:02:23.80 / 103.44 / 36.63 / 4049.33
 50.075539 /  19.888742 / 211.80 / 0.02 / 10 / 36.972 / 15-2-2022 / 20:02:24.00 / 103.44 / 36.63 / 4049.33
 50.075539 /  19.888742 / 211.80 / 0.02 / 10 / 37.434 / 15-2-2022 / 20:02:24.20 / 103.56 / 36.63 / 4045.99
 50.075539 /  19.888741 / 211.60 / 0.02 / 10 / 35.8212 / 15-2-2022 / 20:02:25.00 / 103.56 / 36.63 / 4045.99
 50.075542 /  19.888739 / 211.60 / 0.04 / 10 / 35.8212 / 15-2-2022 / 20:02:25.20 / 103.69 / 36.63 / 4042.56
 50.075542 /  19.888739 / 211.50 / 0.04 / 10 / 35.5916 / 15-2-2022 / 20:02:25.40 / 103.69 / 36.63 / 4042.56
 50.075542 /  19.888739 / 211.50 / 0.02 / 10 / 35.5916 / 15-2-2022 / 20:02:25.60 / 103.69 / 36.63 / 4042.56
 50.075542 /  19.888739 / 211.40 / 0.04 / 10 / 35.8212 / 15-2-2022 / 20:02:25.80 / 103.69 / 36.63 / 4042.56
 50.075546 /  19.888735 / 211.30 / 0.04 / 10 / 35.8212 / 15-2-2022 / 20:02:26.80 / 103.75 / 36.63 / 4040.39
 50.075546 /  19.888733 / 211.30 / 0.04 / 10 / 35.8212 / 15-2-2022 / 20:02:27.00 / 103.75 / 36.63 / 4040.39
 50.075546 /  19.888733 / 211.20 / 0.04 / 10 / 35.8212 / 15-2-2022 / 20:02:27.20 / 103.75 / 36.63 / 4040.39
 50.075546 /  19.888733 / 211.20 / 0.02 / 10 / 35.8212 / 15-2-2022 / 20:02:27.40 / 103.75 / 36.63 / 4040.39
 50.075546 /  19.888733 / 211.10 / 0.02 / 10 / 36.2804 / 15-2-2022 / 20:02:27.60 / 103.88 / 36.63 / 4036.57
 50.075550 /  19.888729 / 211.10 / 0.02 / 10 / 36.2804 / 15-2-2022 / 20:02:28.40 / 103.88 / 36.63 / 4036.57
 50.075550 /  19.888729 / 210.90 / 0.02 / 10 / 36.2804 / 15-2-2022 / 20:02:28.60 / 104.00 / 36.69 / 4032.89
 50.075550 /  19.888729 / 210.90 / 0.02 / 10 / 36.7424 / 15-2-2022 / 20:02:28.80 / 104.00 / 36.69 / 4032.89
 50.075550 /  19.888729 / 210.80 / 0.02 / 10 / 36.0508 / 15-2-2022 / 20:02:29.00 / 104.00 / 36.69 / 4032.89
 50.075550 /  19.888729 / 210.80 / 0.02 / 10 / 35.8212 / 15-2-2022 / 20:02:29.20 / 104.00 / 36.69 / 4032.89
 50.075550 /  19.888729 / 210.70 / 0.02 / 10 / 35.1296 / 15-2-2022 / 20:02:30.00 / 104.06 / 36.69 / 4030.48
 50.075550 /  19.888729 / 210.70 / 0.02 / 10 / 35.5916 / 15-2-2022 / 20:02:30.20 / 104.06 / 36.69 / 4030.48
 50.075550 /  19.888729 / 210.60 / 0.04 / 10 / 35.3592 / 15-2-2022 / 20:02:30.40 / 104.06 / 36.69 / 4030.48
 50.075550 /  19.888731 / 210.60 / 0.04 / 10 / 35.5916 / 15-2-2022 / 20:02:30.60 / 104.06 / 36.69 / 4030.48
 50.075550 /  19.888731 / 210.50 / 0.04 / 10 / 35.3592 / 15-2-2022 / 20:02:30.80 / 104.19 / 36.69 / 4026.41
 50.075550 /  19.888731 / 210.40 / 0.02 / 10 / 35.3592 / 15-2-2022 / 20:02:31.60 / 104.19 / 36.69 / 4026.41
 50.075550 /  19.888731 / 210.40 / 0.04 / 10 / 35.3592 / 15-2-2022 / 20:02:31.80 / 104.38 / 36.69 / 4021.14
 50.075550 /  19.888731 / 210.40 / 0.02 / 10 / 35.8212 / 15-2-2022 / 20:02:32.00 / 104.38 / 36.69 / 4021.14
 50.075550 /  19.888731 / 210.40 / 0.02 / 10 / 35.8212 / 15-2-2022 / 20:02:32.20 / 104.38 / 36.69 / 4021.14
 50.075550 /  19.888731 / 210.30 / 0.04 / 10 / 35.8212 / 15-2-2022 / 20:02:32.40 / 104.38 / 36.69 / 4021.14
 50.075550 /  19.888733 / 210.20 / 0.02 / 10 / 36.2804 / 15-2-2022 / 20:02:33.40 / 104.44 / 36.69 / 4018.69
 50.075550 /  19.888733 / 210.20 / 0.02 / 10 / 36.0508 / 15-2-2022 / 20:02:33.60 / 104.44 / 36.69 / 4018.69
 50.075550 /  19.888733 / 210.20 / 0.02 / 10 / 36.0508 / 15-2-2022 / 20:02:33.80 / 104.44 / 36.69 / 4018.69
 50.075550 /  19.888733 / 210.20 / 0.02 / 10 / 36.2804 / 15-2-2022 / 20:02:34.00 / 104.44 / 36.69 / 4018.69
 50.075550 /  19.888733 / 210.10 / 0.02 / 10 / 36.2804 / 15-2-2022 / 20:02:34.20 / 104.56 / 36.69 / 4014.33
 50.075550 /  19.888735 / 210.00 / 0.00 / 10 / 36.0508 / 15-2-2022 / 20:02:35.00 / 104.56 / 36.69 / 4014.33
 50.075550 /  19.888735 / 209.90 / 0.00 / 10 / 36.2804 / 15-2-2022 / 20:02:35.20 / 104.63 / 36.69 / 4011.48
 50.075550 /  19.888735 / 209.90 / 0.00 / 10 / 36.2804 / 15-2-2022 / 20:02:35.40 / 104.63 / 36.69 / 4011.48
 50.075550 /  19.888735 / 209.90 / 0.00 / 10 / 35.8212 / 15-2-2022 / 20:02:35.60 / 104.63 / 36.69 / 4011.48
 50.075550 /  19.888737 / 209.90 / 0.00 / 10 / 36.2804 / 15-2-2022 / 20:02:35.80 / 104.63 / 36.69 / 4011.48
 50.075550 /  19.888737 / 209.90 / 0.00 / 10 / 35.8212 / 15-2-2022 / 20:02:36.60 / 104.75 / 36.75 / 4006.98
 50.075550 /  19.888737 / 209.80 / 0.00 / 10 / 35.8212 / 15-2-2022 / 20:02:36.80 / 104.75 / 36.75 / 4006.98
 50.075550 /  19.888737 / 209.80 / 0.00 / 10 / 36.2804 / 15-2-2022 / 20:02:37.00 / 104.75 / 36.75 / 4006.98
 50.075546 /  19.888739 / 209.80 / 0.00 / 10 / 36.0508 / 15-2-2022 / 20:02:37.20 / 104.75 / 36.75 / 4006.98
 50.075546 /  19.888739 / 209.80 / 0.00 / 10 / 35.8212 / 15-2-2022 / 20:02:37.40 / 104.88 / 36.75 / 4002.63
 50.075546 /  19.888739 / 209.80 / 0.02 / 10 / 35.1296 / 15-2-2022 / 20:02:38.20 / 104.88 / 36.75 / 4002.63
 50.075546 /  19.888739 / 209.80 / 0.00 / 10 / 35.1296 / 15-2-2022 / 20:02:38.40 / 105.00 / 36.75 / 3998.18
 50.075546 /  19.888739 / 209.90 / 0.00 / 10 / 34.9 / 15-2-2022 / 20:02:38.60 / 105.00 / 36.75 / 3998.18
 50.075546 /  19.888739 / 209.90 / 0.00 / 10 / 35.1296 / 15-2-2022 / 20:02:38.80 / 105.00 / 36.75 / 3998.18
 50.075546 /  19.888739 / 209.90 / 0.00 / 10 / 35.5916 / 15-2-2022 / 20:02:39.00 / 105.00 / 36.75 / 3998.18
 50.075546 /  19.888739 / 209.90 / 0.00 / 10 / 35.3592 / 15-2-2022 / 20:02:40.00 / 105.06 / 36.75 / 3995.00
 50.075546 /  19.888739 / 209.90 / 0.02 / 10 / 35.3592 / 15-2-2022 / 20:02:40.20 / 105.06 / 36.75 / 3995.00
 50.075546 /  19.888739 / 209.90 / 0.00 / 10 / 35.3592 / 15-2-2022 / 20:02:40.40 / 105.06 / 36.75 / 3995.00
 50.075546 /  19.888739 / 209.90 / 0.00 / 10 / 35.3592 / 15-2-2022 / 20:02:40.60 / 105.06 / 36.75 / 3995.00
 50.075546 /  19.888739 / 209.90 / 0.00 / 10 / 35.1296 / 15-2-2022 / 20:02:40.80 / 105.25 / 36.75 / 3988.79
 50.075546 /  19.888739 / 209.90 / 0.00 / 10 / 35.1296 / 15-2-2022 / 20:02:41.60 / 105.25 / 36.75 / 3988.79
 50.075546 /  19.888739 / 209.90 / 0.00 / 10 / 35.8212 / 15-2-2022 / 20:02:41.80 / 105.31 / 36.75 / 3985.66
 50.075546 /  19.888739 / 209.90 / 0.00 / 10 / 35.8212 / 15-2-2022 / 20:02:42.00 / 105.31 / 36.75 / 3985.66
 50.075546 /  19.888739 / 209.90 / 0.00 / 10 / 35.8212 / 15-2-2022 / 20:02:42.20 / 105.31 / 36.75 / 3985.66
 50.075546 /  19.888739 / 209.90 / 0.02 / 10 / 35.8212 / 15-2-2022 / 20:02:42.40 / 105.31 / 36.75 / 3985.66
 50.075546 /  19.888739 / 209.90 / 0.00 / 10 / 36.2804 / 15-2-2022 / 20:02:43.20 / 105.44 / 36.81 / 3980.63
 50.075546 /  19.888739 / 209.90 / 0.00 / 10 / 36.5128 / 15-2-2022 / 20:02:43.40 / 105.44 / 36.81 / 3980.63
 50.075546 /  19.888739 / 209.90 / 0.00 / 10 / 36.0508 / 15-2-2022 / 20:02:43.60 / 105.44 / 36.81 / 3980.63
 50.075546 /  19.888739 / 209.90 / 0.02 / 10 / 36.2804 / 15-2-2022 / 20:02:43.80 / 105.44 / 36.81 / 3980.63
 50.075546 /  19.888739 / 209.90 / 0.02 / 10 / 36.5128 / 15-2-2022 / 20:02:44.00 / 105.56 / 36.81 / 3975.74
 50.075546 /  19.888739 / 209.90 / 0.11 / 10 / 36.0508 / 15-2-2022 / 20:02:44.80 / 105.56 / 36.81 / 3975.74
 50.075546 /  19.888739 / 209.90 / 0.43 / 10 / 35.5916 / 15-2-2022 / 20:02:45.00 / 105.69 / 36.81 / 3970.76
 50.075546 /  19.888741 / 209.90 / 2.15 / 10 / 35.5916 / 15-2-2022 / 20:02:45.20 / 105.69 / 36.81 / 3970.76
 50.075546 /  19.888741 / 209.90 / 4.72 / 10 / 35.5916 / 15-2-2022 / 20:02:45.40 / 105.69 / 36.81 / 3970.76
 50.075550 /  19.888742 / 209.90 / 7.11 / 10 / 35.5916 / 15-2-2022 / 20:02:45.60 / 105.69 / 36.81 / 3970.76
 50.075577 /  19.888754 / 210.00 /  14.70 / 10 / 35.1296 / 15-2-2022 / 20:02:46.60 / 105.75 / 36.81 / 3967.05
 50.075584 /  19.888756 / 210.00 /  15.85 / 10 / 34.9 / 15-2-2022 / 20:02:46.80 / 105.75 / 36.81 / 3967.05
 50.075592 /  19.888760 / 210.00 /  16.52 / 10 / 34.6676 / 15-2-2022 / 20:02:47.00 / 105.75 / 36.81 / 3967.05
 50.075603 /  19.888763 / 210.00 /  17.61 / 10 / 35.8212 / 15-2-2022 / 20:02:47.20 / 105.75 / 36.81 / 3967.05
 50.075611 /  19.888767 / 210.00 /  17.61 / 10 / 35.8212 / 15-2-2022 / 20:02:47.40 / 105.88 / 36.81 / 3961.67
 50.075653 /  19.888783 / 210.00 /  23.95 / 10 / 36.0508 / 15-2-2022 / 20:02:48.20 / 105.88 / 36.81 / 3961.67
 50.075665 /  19.888788 / 210.10 /  25.06 / 10 / 36.2804 / 15-2-2022 / 20:02:48.40 / 106.00 / 36.81 / 3956.45
 50.075676 /  19.888794 / 210.10 /  25.59 / 10 / 35.5916 / 15-2-2022 / 20:02:48.60 / 106.00 / 36.81 / 3956.45
 50.075691 /  19.888798 / 210.10 /  25.56 / 10 / 36.7424 / 15-2-2022 / 20:02:48.80 / 106.00 / 36.81 / 3956.45
 50.075703 /  19.888803 / 210.20 /  25.50 / 10 / 36.2804 / 15-2-2022 / 20:02:49.00 / 106.00 / 36.81 / 3956.45
 50.075752 /  19.888823 / 210.20 /  26.17 / 10 / 36.2804 / 15-2-2022 / 20:02:49.80 / 106.06 / 36.88 / 3952.49
 50.075764 /  19.888828 / 210.20 /  26.76 / 10 / 35.1296 / 15-2-2022 / 20:02:50.00 / 106.06 / 36.88 / 3952.49
 50.075779 /  19.888834 / 210.30 /  27.78 / 10 / 35.3592 / 15-2-2022 / 20:02:50.20 / 106.06 / 36.88 / 3952.49
 50.075794 /  19.888838 / 210.30 /  28.78 / 10 / 35.1296 / 15-2-2022 / 20:02:50.40 / 106.06 / 36.88 / 3952.49
 50.075806 /  19.888845 / 210.30 /  29.98 / 10 / 35.3592 / 15-2-2022 / 20:02:50.60 / 106.19 / 36.88 / 3946.87
 50.075871 /  19.888866 / 210.40 /  34.72 / 10 / 33.7464 / 15-2-2022 / 20:02:51.40 / 106.19 / 36.88 / 3946.87
 50.075905 /  19.888878 / 210.40 /  36.06 / 10 / 33.7464 / 15-2-2022 / 20:02:51.80 / 106.31 / 36.88 / 3941.41
 50.075924 /  19.888885 / 210.40 /  36.41 / 10 / 33.7464 / 15-2-2022 / 20:02:52.00 / 106.31 / 36.88 / 3941.41
 50.075943 /  19.888889 / 210.40 /  37.45 / 10 / 31.904 / 15-2-2022 / 20:02:52.20 / 106.31 / 36.88 / 3941.41
 50.075962 /  19.888895 / 210.50 /  38.06 / 10 / 31.442 / 15-2-2022 / 20:02:52.40 / 106.31 / 36.88 / 3941.41
 50.076038 /  19.888918 / 210.60 /  41.41 / 10 / 31.442 / 15-2-2022 / 20:02:53.20 / 106.44 / 36.88 / 3935.84
 50.076061 /  19.888926 / 210.60 /  42.08 / 10 / 31.2124 / 15-2-2022 / 20:02:53.40 / 106.44 / 36.88 / 3935.84
 50.076080 /  19.888929 / 210.60 /  42.93 / 10 / 29.5996 / 15-2-2022 / 20:02:53.60 / 106.44 / 36.88 / 3935.84
 50.076103 /  19.888937 / 210.60 /  43.61 / 10 / 30.7504 / 15-2-2022 / 20:02:53.80 / 106.44 / 36.88 / 3935.84
 50.076126 /  19.888941 / 210.60 /  44.23 / 10 / 31.2124 / 15-2-2022 / 20:02:54.00 / 106.56 / 36.88 / 3930.19
 50.076210 /  19.888966 / 210.70 /  43.45 / 10 / 31.442 / 15-2-2022 / 20:02:54.80 / 106.56 / 36.88 / 3930.19
 50.076233 /  19.888971 / 210.70 /  43.37 / 10 / 32.1336 / 15-2-2022 / 20:02:55.00 / 106.63 / 36.88 / 3925.79
 50.076256 /  19.888977 / 210.80 /  43.26 / 10 / 33.2872 / 15-2-2022 / 20:02:55.20 / 106.63 / 36.88 / 3925.79
 50.076275 /  19.888981 / 210.70 /  42.80 / 10 / 33.7464 / 15-2-2022 / 20:02:55.40 / 106.63 / 36.88 / 3925.79
 50.076298 /  19.888988 / 210.80 /  43.26 / 10 / 33.7464 / 15-2-2022 / 20:02:55.60 / 106.63 / 36.88 / 3925.79
 50.076408 /  19.889015 / 210.90 /  45.74 / 10 / 32.8252 / 15-2-2022 / 20:02:56.60 / 106.75 / 36.94 / 3919.74
 50.076431 /  19.889021 / 210.90 /  46.54 / 10 / 33.0548 / 15-2-2022 / 20:02:56.80 / 106.75 / 36.94 / 3919.74
 50.076454 /  19.889027 / 210.90 /  47.49 / 10 / 32.8252 / 15-2-2022 / 20:02:57.00 / 106.75 / 36.94 / 3919.74
 50.076477 /  19.889032 / 210.90 /  48.63 / 10 / 34.438 / 15-2-2022 / 20:02:57.20 / 106.75 / 36.94 / 3919.74
 50.076500 /  19.889038 / 211.00 /  49.30 / 10 / 34.438 / 15-2-2022 / 20:02:57.40 / 106.88 / 36.94 / 3913.84
 50.076603 /  19.889063 / 211.10 /  52.56 / 10 / 37.434 / 15-2-2022 / 20:02:58.20 / 106.88 / 36.94 / 3913.84
 50.076630 /  19.889071 / 211.10 /  52.56 / 10 / 36.972 / 15-2-2022 / 20:02:58.40 / 107.00 / 36.94 / 3907.84
 50.076656 /  19.889076 / 211.10 /  54.39 / 10 / 36.972 / 15-2-2022 / 20:02:58.60 / 107.00 / 36.94 / 3907.84
 50.076683 /  19.889082 / 211.20 /  55.13 / 10 / 36.972 / 15-2-2022 / 20:02:58.80 / 107.00 / 36.94 / 3907.84
 50.076710 /  19.889088 / 211.30 /  55.93 / 9 / 36.7424 / 15-2-2022 / 20:02:59.00 / 107.00 / 36.94 / 3907.84
 50.076824 /  19.889118 / 211.40 /  56.47 / 10 / 36.7424 / 15-2-2022 / 20:02:59.80 / 107.13 / 36.94 / 3901.75
 50.076851 /  19.889126 / 211.40 /  56.39 / 10 / 33.5168 / 15-2-2022 / 20:03:00.00 / 107.13 / 36.94 / 3901.75
 50.076878 /  19.889132 / 211.40 /  56.30 / 9 / 33.2872 / 15-2-2022 / 20:03:00.20 / 107.13 / 36.94 / 3901.75
 50.076908 /  19.889139 / 211.40 /  56.26 / 9 / 33.5168 / 15-2-2022 / 20:03:00.40 / 107.13 / 36.94 / 3901.75
 50.076935 /  19.889147 / 211.40 /  56.21 / 10 / 33.2872 / 15-2-2022 / 20:03:00.60 / 107.19 / 36.94 / 3896.92
 50.077045 /  19.889175 / 211.50 /  57.12 / 10 / 32.3632 / 15-2-2022 / 20:03:01.40 / 107.19 / 36.94 / 3896.92
 50.077076 /  19.889181 / 211.60 /  57.10 / 9 / 32.5956 / 15-2-2022 / 20:03:01.60 / 107.31 / 37.00 / 3890.43
 50.077103 /  19.889189 / 211.60 /  57.10 / 9 / 32.1336 / 15-2-2022 / 20:03:01.80 / 107.31 / 37.00 / 3890.43
 50.077133 /  19.889196 / 211.60 /  57.15 / 10 / 32.1336 / 15-2-2022 / 20:03:02.00 / 107.31 / 37.00 / 3890.43
 50.077160 /  19.889204 / 211.60 /  57.47 / 9 / 32.1336 / 15-2-2022 / 20:03:02.20 / 107.31 / 37.00 / 3890.43
 50.077301 /  19.889246 / 211.70 /  57.62 / 9 / 31.6716 / 15-2-2022 / 20:03:03.20 / 107.44 / 37.00 / 3884.09
 50.077332 /  19.889257 / 211.80 /  57.67 / 9 / 30.9828 / 15-2-2022 / 20:03:03.40 / 107.44 / 37.00 / 3884.09
 50.077358 /  19.889267 / 211.90 /  57.67 / 9 / 31.6716 / 15-2-2022 / 20:03:03.60 / 107.44 / 37.00 / 3884.09
 50.077385 /  19.889277 / 211.90 /  57.75 / 9 / 31.904 / 15-2-2022 / 20:03:03.80 / 107.44 / 37.00 / 3884.09
 50.077415 /  19.889288 / 211.90 /  57.80 / 9 / 31.6716 / 15-2-2022 / 20:03:04.00 / 107.56 / 37.00 / 3877.66
 50.077530 /  19.889332 / 211.90 /  58.41 / 10 / 31.904 / 15-2-2022 / 20:03:04.80 / 107.56 / 37.00 / 3877.66
 50.077557 /  19.889343 / 211.90 /  58.41 / 10 / 31.2124 / 15-2-2022 / 20:03:05.00 / 107.63 / 37.00 / 3872.49
 50.077587 /  19.889355 / 211.90 /  58.82 / 10 / 31.2124 / 15-2-2022 / 20:03:05.20 / 107.63 / 37.00 / 3872.49
 50.077614 /  19.889366 / 211.80 /  58.91 / 10 / 31.2124 / 15-2-2022 / 20:03:05.40 / 107.63 / 37.00 / 3872.49
 50.077644 /  19.889378 / 211.90 /  59.06 / 10 / 31.2124 / 15-2-2022 / 20:03:05.60 / 107.63 / 37.00 / 3872.49
 50.077759 /  19.889423 / 211.90 /  59.12 / 9 / 31.2124 / 15-2-2022 / 20:03:06.40 / 107.75 / 37.06 / 3865.66
 50.077785 /  19.889433 / 211.90 /  58.32 / 9 / 31.2124 / 15-2-2022 / 20:03:06.60 / 107.75 / 37.06 / 3865.66
 50.077816 /  19.889444 / 211.90 /  57.95 / 9 / 31.2124 / 15-2-2022 / 20:03:06.80 / 107.75 / 37.06 / 3865.66
 50.077847 /  19.889456 / 211.90 /  57.88 / 9 / 31.442 / 15-2-2022 / 20:03:07.00 / 107.75 / 37.06 / 3865.66
 50.077873 /  19.889467 / 212.00 /  57.97 / 9 / 31.442 / 15-2-2022 / 20:03:07.20 / 107.88 / 37.00 / 3858.99
 50.077984 /  19.889511 / 212.00 /  58.43 / 9 / 31.442 / 15-2-2022 / 20:03:08.00 / 107.88 / 37.00 / 3858.99
 50.078014 /  19.889523 / 212.00 /  58.45 / 9 / 32.3632 / 15-2-2022 / 20:03:08.20 / 108.00 / 37.06 / 3852.22
 50.078045 /  19.889534 / 212.00 /  58.45 / 9 / 32.3632 / 15-2-2022 / 20:03:08.40 / 108.00 / 37.06 / 3852.22
 50.078072 /  19.889547 / 212.10 /  58.49 / 9 / 32.3632 / 15-2-2022 / 20:03:08.60 / 108.00 / 37.06 / 3852.22
 50.078098 /  19.889559 / 212.10 /  58.41 / 9 / 32.3632 / 15-2-2022 / 20:03:08.80 / 108.00 / 37.06 / 3852.22
 50.078239 /  19.889614 / 212.20 /  57.80 / 9 / 30.9828 / 15-2-2022 / 20:03:09.80 / 108.13 / 37.06 / 3845.35
 50.078270 /  19.889627 / 212.20 /  57.80 / 9 / 32.3632 / 15-2-2022 / 20:03:10.00 / 108.13 / 37.06 / 3845.35
 50.078297 /  19.889639 / 212.20 /  57.49 / 9 / 31.442 / 15-2-2022 / 20:03:10.20 / 108.13 / 37.06 / 3845.35
 50.078323 /  19.889648 / 212.20 /  57.50 / 9 / 31.442 / 15-2-2022 / 20:03:10.40 / 108.13 / 37.06 / 3845.35
 50.078350 /  19.889660 / 212.30 /  57.50 / 9 / 31.2124 / 15-2-2022 / 20:03:10.60 / 108.19 / 37.06 / 3839.75
 50.078465 /  19.889704 / 212.30 /  56.58 / 9 / 31.2124 / 15-2-2022 / 20:03:11.40 / 108.19 / 37.06 / 3839.75
 50.078491 /  19.889715 / 212.30 /  56.58 / 9 / 31.2124 / 15-2-2022 / 20:03:11.60 / 108.31 / 37.06 / 3832.48
 50.078518 /  19.889725 / 212.30 /  56.26 / 9 / 30.9828 / 15-2-2022 / 20:03:11.80 / 108.31 / 37.06 / 3832.48
 50.078548 /  19.889736 / 212.30 /  55.82 / 9 / 31.2124 / 15-2-2022 / 20:03:12.00 / 108.31 / 37.06 / 3832.48
 50.078575 /  19.889748 / 212.30 /  55.91 / 9 / 31.6716 / 15-2-2022 / 20:03:12.20 / 108.31 / 37.06 / 3832.48
 50.078682 /  19.889795 / 212.40 /  55.60 / 10 / 32.5956 / 15-2-2022 / 20:03:13.00 / 108.44 / 37.06 / 3825.37
 50.078709 /  19.889809 / 212.40 /  55.62 / 10 / 32.5956 / 15-2-2022 / 20:03:13.20 / 108.44 / 37.06 / 3825.37
 50.078735 /  19.889820 / 212.40 /  55.17 / 10 / 32.3632 / 15-2-2022 / 20:03:13.40 / 108.44 / 37.06 / 3825.37
 50.078758 /  19.889833 / 212.40 /  55.08 / 10 / 32.5956 / 15-2-2022 / 20:03:13.60 / 108.44 / 37.06 / 3825.37
 50.078785 /  19.889847 / 212.50 /  54.73 / 9 / 32.8252 / 15-2-2022 / 20:03:13.80 / 108.50 / 37.13 / 3819.53
 50.078892 /  19.889898 / 212.60 /  53.87 / 9 / 33.2872 / 15-2-2022 / 20:03:14.60 / 108.50 / 37.13 / 3819.53
 50.078915 /  19.889912 / 212.60 /  53.78 / 9 / 32.8252 / 15-2-2022 / 20:03:14.80 / 108.63 / 37.13 / 3812.02
 50.078941 /  19.889923 / 212.70 /  53.67 / 9 / 33.7464 / 15-2-2022 / 20:03:15.00 / 108.63 / 37.13 / 3812.02
 50.078968 /  19.889936 / 212.70 /  53.63 / 9 / 33.5168 / 15-2-2022 / 20:03:15.20 / 108.63 / 37.13 / 3812.02
 50.078991 /  19.889948 / 212.80 /  53.69 / 9 / 33.5168 / 15-2-2022 / 20:03:15.40 / 108.63 / 37.13 / 3812.02
 50.079121 /  19.890005 / 212.90 /  53.69 / 9 / 32.8252 / 15-2-2022 / 20:03:16.40 / 108.75 / 37.13 / 3804.67
 50.079147 /  19.890015 / 212.90 /  53.23 / 9 / 32.8252 / 15-2-2022 / 20:03:16.60 / 108.75 / 37.13 / 3804.67
 50.079170 /  19.890024 / 212.90 /  52.86 / 9 / 32.5956 / 15-2-2022 / 20:03:16.80 / 108.75 / 37.13 / 3804.67
 50.079197 /  19.890038 / 213.00 /  52.87 / 9 / 32.5956 / 15-2-2022 / 20:03:17.00 / 108.75 / 37.13 / 3804.67
 50.079224 /  19.890047 / 213.00 /  52.87 / 9 / 32.1336 / 15-2-2022 / 20:03:17.20 / 108.88 / 37.13 / 3797.22
 50.079323 /  19.890089 / 213.00 /  51.50 / 9 / 32.3632 / 15-2-2022 / 20:03:18.00 / 108.88 / 37.13 / 3797.22
 50.079350 /  19.890099 / 213.20 /  51.50 / 9 / 32.1336 / 15-2-2022 / 20:03:18.20 / 109.00 / 37.13 / 3789.67
 50.079372 /  19.890108 / 213.20 /  51.06 / 9 / 32.5956 / 15-2-2022 / 20:03:18.40 / 109.00 / 37.13 / 3789.67
 50.079399 /  19.890118 / 213.20 /  50.54 / 9 / 32.1336 / 15-2-2022 / 20:03:18.60 / 109.00 / 37.13 / 3789.67
 50.079422 /  19.890127 / 213.30 /  50.17 / 9 / 32.1336 / 15-2-2022 / 20:03:18.80 / 109.00 / 37.13 / 3789.67
 50.079517 /  19.890165 / 213.40 /  49.21 / 9 / 31.442 / 15-2-2022 / 20:03:19.60 / 109.06 / 37.19 / 3783.39
 50.079540 /  19.890175 / 213.40 /  49.23 / 9 / 31.6716 / 15-2-2022 / 20:03:19.80 / 109.06 / 37.19 / 3783.39
 50.079567 /  19.890184 / 213.50 /  48.67 / 9 / 32.1336 / 15-2-2022 / 20:03:20.00 / 109.06 / 37.19 / 3783.39
 50.079590 /  19.890194 / 213.50 /  48.62 / 9 / 31.904 / 15-2-2022 / 20:03:20.20 / 109.06 / 37.19 / 3783.39
 50.079613 /  19.890202 / 213.50 /  48.50 / 9 / 32.1336 / 15-2-2022 / 20:03:20.40 / 109.19 / 37.19 / 3775.45
 50.079708 /  19.890236 / 213.60 /  47.32 / 9 / 32.3632 / 15-2-2022 / 20:03:21.20 / 109.19 / 37.19 / 3775.45
 50.079727 /  19.890247 / 213.70 /  47.17 / 9 / 32.1336 / 15-2-2022 / 20:03:21.40 / 109.31 / 37.19 / 3767.66
 50.079750 /  19.890255 / 213.70 /  46.13 / 9 / 31.904 / 15-2-2022 / 20:03:21.60 / 109.31 / 37.19 / 3767.66
 50.079773 /  19.890263 / 213.70 /  45.43 / 9 / 31.904 / 15-2-2022 / 20:03:21.80 / 109.31 / 37.19 / 3767.66
 50.079796 /  19.890272 / 213.70 /  44.63 / 9 / 32.1336 / 15-2-2022 / 20:03:22.00 / 109.31 / 37.19 / 3767.66
 50.079895 /  19.890327 / 213.90 /  40.82 / 10 / 31.904 / 15-2-2022 / 20:03:23.00 / 109.38 / 37.19 / 3761.14
 50.079914 /  19.890341 / 213.90 /  39.95 / 10 / 32.3632 / 15-2-2022 / 20:03:23.20 / 109.38 / 37.19 / 3761.14
 50.079929 /  19.890354 / 213.90 /  39.47 / 10 / 31.904 / 15-2-2022 / 20:03:23.40 / 109.38 / 37.19 / 3761.14
 50.079948 /  19.890368 / 213.90 /  39.08 / 10 / 32.5956 / 15-2-2022 / 20:03:23.60 / 109.38 / 37.19 / 3761.14
 50.079964 /  19.890383 / 214.00 /  39.08 / 10 / 31.904 / 15-2-2022 / 20:03:23.80 / 109.50 / 37.19 / 3752.96
 50.080017 /  19.890457 / 214.00 /  35.74 / 10 / 32.1336 / 15-2-2022 / 20:03:24.60 / 109.50 / 37.19 / 3752.96
 50.080029 /  19.890476 / 214.10 /  35.43 / 10 / 31.904 / 15-2-2022 / 20:03:24.80 / 109.63 / 37.25 / 3744.93
 50.080040 /  19.890499 / 214.10 /  34.63 / 10 / 32.3632 / 15-2-2022 / 20:03:25.00 / 109.63 / 37.25 / 3744.93
 50.080051 /  19.890520 / 214.20 /  34.24 / 10 / 31.904 / 15-2-2022 / 20:03:25.20 / 109.63 / 37.25 / 3744.93
 50.080059 /  19.890541 / 214.20 /  33.71 / 10 / 31.904 / 15-2-2022 / 20:03:25.40 / 109.63 / 37.25 / 3744.93
 50.080082 /  19.890636 / 214.30 /  32.89 / 10 / 32.5956 / 15-2-2022 / 20:03:26.20 / 109.69 / 37.25 / 3738.16
 50.080086 /  19.890661 / 214.40 /  32.87 / 10 / 32.3632 / 15-2-2022 / 20:03:26.40 / 109.69 / 37.25 / 3738.16
 50.080090 /  19.890686 / 214.40 /  32.78 / 10 / 32.3632 / 15-2-2022 / 20:03:26.60 / 109.69 / 37.25 / 3738.16
 50.080093 /  19.890713 / 214.40 /  32.82 / 10 / 32.3632 / 15-2-2022 / 20:03:26.80 / 109.69 / 37.25 / 3738.16
 50.080093 /  19.890738 / 214.40 /  33.37 / 10 / 33.5168 / 15-2-2022 / 20:03:27.00 / 109.88 / 37.25 / 3728.38
 50.080093 /  19.890844 / 214.60 /  35.54 / 10 / 33.5168 / 15-2-2022 / 20:03:27.80 / 109.88 / 37.25 / 3728.38
 50.080093 /  19.890871 / 214.60 /  34.89 / 10 / 33.5168 / 15-2-2022 / 20:03:28.00 / 109.94 / 37.25 / 3721.67
 50.080093 /  19.890900 / 214.60 /  34.97 / 10 / 33.5168 / 15-2-2022 / 20:03:28.20 / 109.94 / 37.25 / 3721.67
 50.080093 /  19.890926 / 214.60 /  35.58 / 10 / 33.7464 / 15-2-2022 / 20:03:28.40 / 109.94 / 37.25 / 3721.67
 50.080093 /  19.890955 / 214.70 /  35.50 / 10 / 33.5168 / 15-2-2022 / 20:03:28.60 / 109.94 / 37.25 / 3721.67
 50.080093 /  19.891092 / 214.90 /  36.04 / 10 / 33.0548 / 15-2-2022 / 20:03:29.60 / 110.06 / 37.25 / 3713.05
 50.080093 /  19.891121 / 215.00 /  36.06 / 10 / 33.2872 / 15-2-2022 / 20:03:29.80 / 110.06 / 37.25 / 3713.05
 50.080093 /  19.891148 / 215.00 /  36.11 / 10 / 33.7464 / 15-2-2022 / 20:03:30.00 / 110.06 / 37.25 / 3713.05
 50.080097 /  19.891174 / 215.00 /  36.11 / 10 / 33.2872 / 15-2-2022 / 20:03:30.20 / 110.06 / 37.25 / 3713.05
 50.080101 /  19.891201 / 215.20 /  36.11 / 10 / 33.0548 / 15-2-2022 / 20:03:30.40 / 110.19 / 37.31 / 3704.58
 50.080120 /  19.891306 / 215.40 /  34.98 / 10 / 32.8252 / 15-2-2022 / 20:03:31.20 / 110.25 / 37.31 / 3697.38
 50.080124 /  19.891331 / 215.40 /  34.98 / 10 / 33.7464 / 15-2-2022 / 20:03:31.40 / 110.25 / 37.31 / 3697.38
 50.080132 /  19.891356 / 215.40 /  34.58 / 10 / 33.0548 / 15-2-2022 / 20:03:31.60 / 110.25 / 37.31 / 3697.38
 50.080135 /  19.891380 / 215.50 /  34.17 / 10 / 33.0548 / 15-2-2022 / 20:03:31.80 / 110.25 / 37.31 / 3697.38
 50.080181 /  19.891493 / 215.50 /  34.19 / 10 / 33.0548 / 15-2-2022 / 20:03:32.80 / 110.38 / 37.31 / 3688.52
 50.080189 /  19.891516 / 215.50 /  34.06 / 10 / 33.2872 / 15-2-2022 / 20:03:33.00 / 110.38 / 37.31 / 3688.52
 50.080200 /  19.891535 / 215.50 /  33.67 / 10 / 34.2084 / 15-2-2022 / 20:03:33.20 / 110.38 / 37.31 / 3688.52
 50.080212 /  19.891556 / 215.60 /  33.35 / 10 / 34.2084 / 15-2-2022 / 20:03:33.40 / 110.38 / 37.31 / 3688.52
 50.080223 /  19.891573 / 215.60 /  33.35 / 10 / 34.2084 / 15-2-2022 / 20:03:33.60 / 110.50 / 37.31 / 3679.81
 50.080273 /  19.891642 / 215.60 /  32.39 / 10 / 33.2872 / 15-2-2022 / 20:03:34.40 / 110.50 / 37.31 / 3679.81
 50.080284 /  19.891657 / 215.80 /  32.39 / 10 / 33.0548 / 15-2-2022 / 20:03:34.60 / 110.56 / 37.31 / 3672.37
 50.080296 /  19.891670 / 215.80 /  31.72 / 10 / 33.2872 / 15-2-2022 / 20:03:34.80 / 110.56 / 37.31 / 3672.37
 50.080311 /  19.891684 / 215.80 /  32.26 / 10 / 33.0548 / 15-2-2022 / 20:03:35.00 / 110.56 / 37.31 / 3672.37
 50.080322 /  19.891695 / 215.90 /  31.80 / 10 / 32.8252 / 15-2-2022 / 20:03:35.20 / 110.56 / 37.31 / 3672.37
 50.080379 /  19.891741 / 216.00 /  31.56 / 10 / 33.0548 / 15-2-2022 / 20:03:36.00 / 110.69 / 37.38 / 3663.27
 50.080395 /  19.891750 / 216.10 /  31.10 / 10 / 33.2872 / 15-2-2022 / 20:03:36.20 / 110.69 / 37.38 / 3663.27
 50.080406 /  19.891760 / 216.10 /  31.22 / 10 / 34.2084 / 15-2-2022 / 20:03:36.40 / 110.69 / 37.38 / 3663.27
 50.080421 /  19.891769 / 216.20 /  31.24 / 10 / 33.5168 / 15-2-2022 / 20:03:36.60 / 110.69 / 37.38 / 3663.27
 50.080437 /  19.891781 / 216.20 /  30.78 / 10 / 33.5168 / 15-2-2022 / 20:03:36.80 / 110.81 / 37.38 / 3654.32
 50.080494 /  19.891815 / 216.40 /  30.65 / 10 / 34.6676 / 15-2-2022 / 20:03:37.60 / 110.81 / 37.38 / 3654.32
 50.080509 /  19.891823 / 216.50 /  30.09 / 10 / 34.6676 / 15-2-2022 / 20:03:37.80 / 110.94 / 37.38 / 3645.27
 50.080521 /  19.891832 / 216.50 /  30.48 / 10 / 34.9 / 15-2-2022 / 20:03:38.00 / 110.94 / 37.38 / 3645.27
 50.080536 /  19.891840 / 216.60 /  30.35 / 10 / 35.3592 / 15-2-2022 / 20:03:36.20 / 110.94 / 37.38 / 3645.27
 50.080551 /  19.891848 / 216.60 /  29.74 / 10 / 34.9 / 15-2-2022 / 20:03:36.40 / 110.94 / 37.38 / 3645.27
 50.080616 /  19.891886 / 216.80 /  27.56 / 10 / 33.7464 / 15-2-2022 / 20:03:37.40 / 111.00 / 37.38 / 3637.49
 50.080627 /  19.891893 / 216.90 /  26.59 / 10 / 34.438 / 15-2-2022 / 20:03:37.60 / 111.00 / 37.38 / 3637.49
 50.080639 /  19.891899 / 217.00 /  26.19 / 10 / 33.7464 / 15-2-2022 / 20:03:37.80 / 111.00 / 37.38 / 3637.49
 50.080650 /  19.891907 / 217.00 /  25.32 / 10 / 33.5168 / 15-2-2022 / 20:03:38.00 / 111.00 / 37.38 / 3637.49
 50.080662 /  19.891912 / 217.00 /  23.95 / 10 / 34.2084 / 15-2-2022 / 20:03:38.20 / 111.13 / 37.38 / 3628.05
 50.080700 /  19.891935 / 217.10 /  19.24 / 10 / 34.2084 / 15-2-2022 / 20:03:39.00 / 111.13 / 37.38 / 3628.05
 50.080711 /  19.891939 / 217.20 /  19.24 / 10 / 34.2084 / 15-2-2022 / 20:03:39.20 / 111.25 / 37.44 / 3618.76
 50.080719 /  19.891943 / 217.20 /  17.39 / 10 / 33.9788 / 15-2-2022 / 20:03:39.40 / 111.25 / 37.44 / 3618.76
 50.080727 /  19.891949 / 217.30 /  16.58 / 10 / 34.2084 / 15-2-2022 / 20:03:39.60 / 111.25 / 37.44 / 3618.76
 50.080730 /  19.891954 / 217.30 /  15.85 / 10 / 33.9788 / 15-2-2022 / 20:03:39.80 / 111.25 / 37.44 / 3618.76
 50.080757 /  19.891975 / 217.40 /  13.28 / 10 / 33.0548 / 15-2-2022 / 20:03:40.60 / 111.31 / 37.44 / 3610.74
 50.080761 /  19.891979 / 217.40 /  12.87 / 10 / 33.7464 / 15-2-2022 / 20:03:40.80 / 111.31 / 37.44 / 3610.74
 50.080765 /  19.891985 / 217.40 /  12.37 / 10 / 33.0548 / 15-2-2022 / 20:03:41.00 / 111.31 / 37.44 / 3610.74
 50.080769 /  19.891989 / 217.50 /  12.22 / 10 / 32.5956 / 15-2-2022 / 20:03:41.20 / 111.31 / 37.44 / 3610.74
 50.080776 /  19.891993 / 217.50 /  11.67 / 10 / 33.0548 / 15-2-2022 / 20:03:41.40 / 111.44 / 37.44 / 3601.05
 50.080791 /  19.892012 / 217.70 /  11.07 / 10 / 33.5168 / 15-2-2022 / 20:03:42.20 / 111.44 / 37.44 / 3601.05
 50.080795 /  19.892017 / 217.70 /  11.37 / 10 / 33.5168 / 15-2-2022 / 20:03:42.40 / 111.56 / 37.44 / 3591.52
 50.080799 /  19.892021 / 217.60 /  11.41 / 10 / 33.7464 / 15-2-2022 / 20:03:42.60 / 111.56 / 37.44 / 3591.52
 50.080807 /  19.892027 / 217.60 /  11.52 / 10 / 33.7464 / 15-2-2022 / 20:03:42.80 / 111.56 / 37.44 / 3591.52
 50.080811 /  19.892033 / 217.60 /  12.04 / 10 / 33.0548 / 15-2-2022 / 20:03:43.00 / 111.56 / 37.44 / 3591.52
 50.080830 /  19.892067 / 217.50 /  11.82 / 10 / 33.0548 / 15-2-2022 / 20:03:44.00 / 111.63 / 37.50 / 3583.26
 50.080833 /  19.892073 / 217.50 /  11.95 / 10 / 34.2084 / 15-2-2022 / 20:03:44.20 / 111.63 / 37.50 / 3583.26
 50.080833 /  19.892082 / 217.50 /  11.96 / 10 / 33.9788 / 15-2-2022 / 20:03:44.40 / 111.63 / 37.50 / 3583.26
 50.080837 /  19.892088 / 217.40 /  12.37 / 10 / 34.438 / 15-2-2022 / 20:03:44.60 / 111.63 / 37.50 / 3583.26
 50.080841 /  19.892097 / 217.30 /  12.37 / 10 / 33.7464 / 15-2-2022 / 20:03:44.80 / 111.75 / 37.50 / 3573.33
 50.080853 /  19.892132 / 217.30 /  14.95 / 10 / 34.6676 / 15-2-2022 / 20:03:45.60 / 111.75 / 37.50 / 3573.33
 50.080856 /  19.892141 / 217.20 /  16.02 / 10 / 34.6676 / 15-2-2022 / 20:03:45.80 / 111.88 / 37.50 / 3563.56
 50.080860 /  19.892151 / 217.10 /  16.96 / 10 / 34.6676 / 15-2-2022 / 20:03:46.00 / 111.88 / 37.50 / 3563.56
 50.080864 /  19.892162 / 217.00 /  17.67 / 10 / 33.9788 / 15-2-2022 / 20:03:46.20 / 111.88 / 37.50 / 3563.56
 50.080864 /  19.892178 / 217.00 /  18.46 / 10 / 33.7464 / 15-2-2022 / 20:03:46.40 / 111.88 / 37.50 / 3563.56
 50.080868 /  19.892237 / 216.70 /  20.56 / 10 / 33.9788 / 15-2-2022 / 20:03:47.20 / 111.94 / 37.50 / 3555.05
 50.080864 /  19.892254 / 216.70 /  21.85 / 10 / 33.9788 / 15-2-2022 / 20:03:47.40 / 111.94 / 37.50 / 3555.05
 50.080864 /  19.892269 / 216.60 /  22.48 / 10 / 33.9788 / 15-2-2022 / 20:03:47.60 / 111.94 / 37.50 / 3555.05
 50.080860 /  19.892288 / 216.50 /  23.61 / 9 / 33.9788 / 15-2-2022 / 20:03:47.80 / 111.94 / 37.50 / 3555.05
 50.080860 /  19.892307 / 216.50 /  24.59 / 9 / 34.6676 / 15-2-2022 / 20:03:48.00 / 112.06 / 37.50 / 3544.88
 50.080845 /  19.892387 / 216.30 /  28.61 / 10 / 34.6676 / 15-2-2022 / 20:03:48.80 / 112.06 / 37.50 / 3544.88
 50.080841 /  19.892408 / 216.30 /  29.56 / 10 / 35.3592 / 15-2-2022 / 20:03:49.00 / 112.19 / 37.50 / 3534.87
 50.080833 /  19.892431 / 216.20 /  30.34 / 10 / 35.3592 / 15-2-2022 / 20:03:49.20 / 112.19 / 37.50 / 3534.87
 50.080830 /  19.892454 / 216.20 /  31.54 / 10 / 35.3592 / 15-2-2022 / 20:03:49.40 / 112.19 / 37.50 / 3534.87
 50.080826 /  19.892477 / 216.20 /  32.41 / 10 / 35.3592 / 15-2-2022 / 20:03:49.60 / 112.19 / 37.50 / 3534.87
 50.080795 /  19.892605 / 215.90 /  36.80 / 10 / 34.6676 / 15-2-2022 / 20:03:50.60 / 112.25 / 37.56 / 3526.12
 50.080788 /  19.892633 / 215.90 /  37.76 / 10 / 34.6676 / 15-2-2022 / 20:03:50.80 / 112.25 / 37.56 / 3526.12
 50.080780 /  19.892662 / 215.80 /  38.60 / 10 / 34.438 / 15-2-2022 / 20:03:51.00 / 112.25 / 37.56 / 3526.12
 50.080776 /  19.892691 / 215.80 /  39.19 / 10 / 34.9 / 15-2-2022 / 20:03:51.20 / 112.25 / 37.56 / 3526.12
 50.080769 /  19.892719 / 215.60 /  39.19 / 10 / 34.9 / 15-2-2022 / 20:03:51.40 / 112.38 / 37.56 / 3515.71
 50.080738 /  19.892832 / 215.60 /  39.71 / 10 / 34.9 / 15-2-2022 / 20:03:52.20 / 112.38 / 37.56 / 3515.71
 50.080730 /  19.892860 / 215.40 /  39.71 / 10 / 35.5916 / 15-2-2022 / 20:03:52.40 / 112.44 / 37.56 / 3506.81
 50.080723 /  19.892887 / 215.40 /  39.82 / 10 / 34.9 / 15-2-2022 / 20:03:52.60 / 112.44 / 37.56 / 3506.81
 50.080715 /  19.892916 / 215.30 /  40.37 / 10 / 34.9 / 15-2-2022 / 20:03:52.80 / 112.44 / 37.56 / 3506.81
 50.080704 /  19.892944 / 215.20 /  40.24 / 10 / 35.1296 / 15-2-2022 / 20:03:53.00 / 112.44 / 37.56 / 3506.81
 50.080673 /  19.893059 / 214.90 /  40.98 / 10 / 34.2084 / 15-2-2022 / 20:03:53.80 / 112.56 / 37.56 / 3496.26
 50.080662 /  19.893087 / 214.90 /  41.37 / 10 / 35.3592 / 15-2-2022 / 20:03:54.00 / 112.56 / 37.56 / 3496.26
 50.080654 /  19.893118 / 214.70 /  42.19 / 10 / 35.3592 / 15-2-2022 / 20:03:54.20 / 112.56 / 37.56 / 3496.26
 50.080647 /  19.893150 / 214.70 /  42.65 / 10 / 35.1296 / 15-2-2022 / 20:03:54.40 / 112.56 / 37.56 / 3496.26
 50.080639 /  19.893181 / 214.60 /  43.30 / 10 / 35.1296 / 15-2-2022 / 20:03:54.60 / 112.69 / 37.63 / 3485.86
 50.080605 /  19.893312 / 214.30 /  44.69 / 8 / 36.0508 / 15-2-2022 / 20:03:55.40 / 112.69 / 37.63 / 3485.86
 50.080593 /  19.893343 / 214.20 /  44.63 / 9 / 36.0508 / 15-2-2022 / 20:03:55.60 / 112.75 / 37.63 / 3476.72
 50.080585 /  19.893375 / 214.20 /  44.69 / 9 / 36.0508 / 15-2-2022 / 20:03:55.80 / 112.75 / 37.63 / 3476.72
 50.080578 /  19.893408 / 214.10 /  44.58 / 9 / 35.8212 / 15-2-2022 / 20:03:56.00 / 112.75 / 37.63 / 3476.72
 50.080570 /  19.893440 / 214.10 /  44.45 / 9 / 35.8212 / 15-2-2022 / 20:03:56.20 / 112.75 / 37.63 / 3476.72
 50.080517 /  19.893595 / 213.80 /  44.19 / 9 / 35.8212 / 15-2-2022 / 20:03:57.20 / 112.88 / 37.63 / 3465.92
 50.080509 /  19.893625 / 213.80 /  44.15 / 9 / 35.5916 / 15-2-2022 / 20:03:57.40 / 112.88 / 37.63 / 3465.92
 50.080498 /  19.893656 / 213.80 /  44.11 / 9 / 36.0508 / 15-2-2022 / 20:03:57.60 / 112.88 / 37.63 / 3465.92
 50.080486 /  19.893684 / 213.80 /  44.06 / 10 / 35.5916 / 15-2-2022 / 20:03:57.80 / 112.88 / 37.63 / 3465.92
 50.080475 /  19.893713 / 213.80 /  43.37 / 10 / 35.8212 / 15-2-2022 / 20:03:58.00 / 113.00 / 37.63 / 3455.28
 50.080433 /  19.893827 / 213.70 /  40.86 / 10 / 36.2804 / 15-2-2022 / 20:03:58.80 / 113.00 / 37.63 / 3455.28
 50.080421 /  19.893854 / 213.70 /  40.32 / 9 / 36.2804 / 15-2-2022 / 20:03:59.00 / 113.06 / 37.69 / 3445.90
 50.080414 /  19.893881 / 213.60 /  39.91 / 9 / 36.972 / 15-2-2022 / 20:03:59.20 / 113.06 / 37.69 / 3445.90
 50.080402 /  19.893908 / 213.60 /  39.11 / 10 / 36.7424 / 15-2-2022 / 20:03:59.40 / 113.06 / 37.69 / 3445.90
 50.080395 /  19.893932 / 213.60 /  38.47 / 9 / 36.7424 / 15-2-2022 / 20:03:59.60 / 113.06 / 37.69 / 3445.90
 50.080357 /  19.894035 / 213.50 /  36.19 / 10 / 36.5128 / 15-2-2022 / 20:04:00.40 / 113.19 / 37.69 / 3434.86
 50.080345 /  19.894058 / 213.50 /  34.95 / 10 / 36.5128 / 15-2-2022 / 20:04:00.60 / 113.19 / 37.69 / 3434.86
 50.080338 /  19.894081 / 213.40 /  33.98 / 10 / 36.5128 / 15-2-2022 / 20:04:00.80 / 113.19 / 37.69 / 3434.86
 50.080330 /  19.894104 / 213.50 /  32.85 / 10 / 38.1256 / 15-2-2022 / 20:04:01.00 / 113.19 / 37.69 / 3434.86
 50.080318 /  19.894125 / 213.50 /  31.63 / 10 / 38.3552 / 15-2-2022 / 20:04:01.20 / 113.25 / 37.69 / 3425.34
 50.080284 /  19.894197 / 213.40 /  26.72 / 10 / 39.968 / 15-2-2022 / 20:04:02.00 / 113.25 / 37.69 / 3425.34
 50.080276 /  19.894213 / 213.40 /  25.30 / 10 / 39.968 / 15-2-2022 / 20:04:02.20 / 113.38 / 37.69 / 3414.15
 50.080265 /  19.894228 / 213.30 /  24.15 / 10 / 39.968 / 15-2-2022 / 20:04:02.40 / 113.38 / 37.69 / 3414.15
 50.080261 /  19.894245 / 213.30 /  23.15 / 10 / 39.968 / 15-2-2022 / 20:04:02.60 / 113.38 / 37.69 / 3414.15
 50.080254 /  19.894258 / 213.20 /  21.93 / 10 / 39.968 / 15-2-2022 / 20:04:02.80 / 113.38 / 37.69 / 3414.15
 50.080223 /  19.894318 / 213.40 /  17.46 / 10 / 39.7384 / 15-2-2022 / 20:04:03.80 / 113.44 / 37.69 / 3404.48
 50.080219 /  19.894329 / 213.40 /  16.48 / 10 / 39.7384 / 15-2-2022 / 20:04:04.00 / 113.44 / 37.69 / 3404.48
 50.080212 /  19.894339 / 213.30 /  15.76 / 10 / 39.968 / 15-2-2022 / 20:04:04.20 / 113.44 / 37.69 / 3404.48
 50.080208 /  19.894346 / 213.40 /  14.87 / 10 / 39.7384 / 15-2-2022 / 20:04:04.40 / 113.44 / 37.69 / 3404.48
 50.080204 /  19.894356 / 213.40 /  14.87 / 10 / 39.7384 / 15-2-2022 / 20:04:04.60 / 113.56 / 37.75 / 3393.16
 50.080189 /  19.894384 / 213.40 /  10.65 / 10 / 39.5088 / 15-2-2022 / 20:04:05.40 / 113.56 / 37.75 / 3393.16
 50.080185 /  19.894392 / 213.30 /  10.65 / 10 / 39.5088 / 15-2-2022 / 20:04:05.60 / 113.69 / 37.75 / 3381.98
 50.080185 /  19.894398 / 213.30 /  10.17 / 10 / 39.5088 / 15-2-2022 / 20:04:05.80 / 113.69 / 37.75 / 3381.98
 50.080181 /  19.894403 / 213.40 / 9.80 / 10 / 39.968 / 15-2-2022 / 20:04:06.00 / 113.69 / 37.75 / 3381.98
 50.080177 /  19.894407 / 213.40 /  10.24 / 10 / 38.5876 / 15-2-2022 / 20:04:06.20 / 113.69 / 37.75 / 3381.98
 50.080162 /  19.894438 / 213.40 /  14.85 / 10 / 38.8172 / 15-2-2022 / 20:04:07.00 / 113.75 / 37.75 / 3372.07
 50.080158 /  19.894449 / 213.40 /  15.83 / 10 / 39.0468 / 15-2-2022 / 20:04:07.20 / 113.75 / 37.75 / 3372.07
 50.080154 /  19.894457 / 213.40 /  16.48 / 10 / 39.0468 / 15-2-2022 / 20:04:07.40 / 113.75 / 37.75 / 3372.07
 50.080147 /  19.894468 / 213.30 /  17.45 / 10 / 39.5088 / 15-2-2022 / 20:04:07.60 / 113.75 / 37.75 / 3372.07
 50.080143 /  19.894478 / 213.30 /  18.46 / 10 / 39.5088 / 15-2-2022 / 20:04:07.80 / 113.88 / 37.75 / 3360.50
 50.080120 /  19.894522 / 213.20 /  22.69 / 10 / 38.8172 / 15-2-2022 / 20:04:08.60 / 113.88 / 37.75 / 3360.50
 50.080112 /  19.894535 / 213.20 /  23.37 / 10 / 38.5876 / 15-2-2022 / 20:04:08.80 / 114.00 / 37.81 / 3349.08
 50.080105 /  19.894550 / 213.20 /  23.35 / 10 / 37.434 / 15-2-2022 / 20:04:09.00 / 114.00 / 37.81 / 3349.08
 50.080101 /  19.894564 / 213.20 /  22.89 / 10 / 37.6636 / 15-2-2022 / 20:04:09.20 / 114.00 / 37.81 / 3349.08
 50.080093 /  19.894579 / 213.20 /  22.95 / 10 / 36.972 / 15-2-2022 / 20:04:09.40 / 114.00 / 37.81 / 3349.08
 50.080067 /  19.894651 / 213.10 /  23.85 / 10 / 37.434 / 15-2-2022 / 20:04:10.40 / 114.06 / 37.81 / 3338.93
 50.080059 /  19.894667 / 213.20 /  24.39 / 10 / 37.2044 / 15-2-2022 / 20:04:10.60 / 114.06 / 37.81 / 3338.93
 50.080055 /  19.894684 / 213.20 /  25.04 / 10 / 37.2044 / 15-2-2022 / 20:04:10.80 / 114.06 / 37.81 / 3338.93
 50.080048 /  19.894699 / 213.20 /  26.19 / 10 / 37.2044 / 15-2-2022 / 20:04:11.00 / 114.06 / 37.81 / 3338.93
 50.080040 /  19.894720 / 213.20 /  26.19 / 10 / 37.434 / 15-2-2022 / 20:04:11.20 / 114.13 / 37.81 / 3328.47
 50.080013 /  19.894806 / 213.20 /  31.65 / 10 / 37.2044 / 15-2-2022 / 20:04:12.00 / 114.13 / 37.81 / 3328.47
 50.080006 /  19.894829 / 213.30 /  31.65 / 10 / 38.3552 / 15-2-2022 / 20:04:12.20 / 114.25 / 37.81 / 3316.61
 50.079998 /  19.894852 / 213.30 /  33.93 / 10 / 38.3552 / 15-2-2022 / 20:04:12.40 / 114.25 / 37.81 / 3316.61
 50.079990 /  19.894876 / 213.40 /  34.91 / 10 / 37.896 / 15-2-2022 / 20:04:12.60 / 114.25 / 37.81 / 3316.61
 50.079983 /  19.894901 / 213.40 /  36.11 / 10 / 38.3552 / 15-2-2022 / 20:04:12.80 / 114.25 / 37.81 / 3316.61
 50.079945 /  19.895010 / 213.50 /  39.95 / 10 / 37.896 / 15-2-2022 / 20:04:13.60 / 114.31 / 37.81 / 3306.26
 50.079933 /  19.895039 / 213.50 /  40.97 / 9 / 38.1256 / 15-2-2022 / 20:04:13.80 / 114.31 / 37.81 / 3306.26
 50.079926 /  19.895067 / 213.50 /  41.91 / 10 / 37.896 / 15-2-2022 / 20:04:14.00 / 114.31 / 37.81 / 3306.26
 50.079914 /  19.895096 / 213.50 /  42.61 / 9 / 38.1256 / 15-2-2022 / 20:04:14.20 / 114.31 / 37.81 / 3306.26
 50.079903 /  19.895126 / 213.50 /  43.37 / 9 / 37.896 / 15-2-2022 / 20:04:14.40 / 114.44 / 37.88 / 3294.26
 50.079861 /  19.895248 / 213.50 /  44.24 / 10 / 38.5876 / 15-2-2022 / 20:04:15.20 / 114.44 / 37.88 / 3294.26
 50.079849 /  19.895279 / 213.40 /  43.93 / 10 / 38.5876 / 15-2-2022 / 20:04:15.40 / 114.56 / 37.88 / 3282.40
 50.079838 /  19.895308 / 213.40 /  43.91 / 10 / 38.8172 / 15-2-2022 / 20:04:15.60 / 114.56 / 37.88 / 3282.40
 50.079826 /  19.895338 / 213.30 /  43.78 / 10 / 38.5876 / 15-2-2022 / 20:04:15.80 / 114.56 / 37.88 / 3282.40
 50.079815 /  19.895369 / 213.30 /  43.69 / 10 / 38.5876 / 15-2-2022 / 20:04:16.00 / 114.56 / 37.88 / 3282.40
 50.079758 /  19.895515 / 213.30 /  43.23 / 10 / 38.8172 / 15-2-2022 / 20:04:17.00 / 114.63 / 37.88 / 3271.82
 50.079750 /  19.895544 / 213.40 /  43.15 / 9 / 39.2764 / 15-2-2022 / 20:04:17.20 / 114.63 / 37.88 / 3271.82
 50.079735 /  19.895571 / 213.40 /  43.13 / 9 / 39.2764 / 15-2-2022 / 20:04:17.40 / 114.63 / 37.88 / 3271.82
 50.079723 /  19.895601 / 213.40 /  43.13 / 10 / 39.2764 / 15-2-2022 / 20:04:17.60 / 114.63 / 37.88 / 3271.82
 50.079716 /  19.895632 / 213.50 /  43.13 / 9 / 39.5088 / 15-2-2022 / 20:04:17.80 / 114.75 / 37.88 / 3259.57
 50.079670 /  19.895756 / 213.50 /  45.15 / 9 / 37.6636 / 15-2-2022 / 20:04:18.60 / 114.75 / 37.88 / 3259.57
 50.079659 /  19.895784 / 213.60 /  45.17 / 9 / 38.3552 / 15-2-2022 / 20:04:18.80 / 114.81 / 37.94 / 3248.83
 50.079647 /  19.895817 / 213.60 /  45.54 / 9 / 36.2804 / 15-2-2022 / 20:04:19.00 / 114.81 / 37.94 / 3248.83
 50.079639 /  19.895849 / 213.70 /  45.86 / 10 / 37.434 / 15-2-2022 / 20:04:19.20 / 114.81 / 37.94 / 3248.83
 50.079628 /  19.895878 / 213.70 /  45.95 / 10 / 37.2044 / 15-2-2022 / 20:04:19.40 / 114.81 / 37.94 / 3248.83
 50.079582 /  19.896000 / 213.80 /  43.28 / 10 / 36.2804 / 15-2-2022 / 20:04:20.20 / 114.88 / 37.94 / 3237.80
 50.079575 /  19.896029 / 213.90 /  42.54 / 10 / 36.2804 / 15-2-2022 / 20:04:20.40 / 114.88 / 37.94 / 3237.80
 50.079563 /  19.896055 / 213.90 /  41.11 / 10 / 36.2804 / 15-2-2022 / 20:04:20.60 / 114.88 / 37.94 / 3237.80
 50.079552 /  19.896084 / 213.90 /  41.08 / 10 / 36.5128 / 15-2-2022 / 20:04:20.80 / 114.88 / 37.94 / 3237.80
 50.079540 /  19.896111 / 213.90 /  40.76 / 10 / 35.5916 / 15-2-2022 / 20:04:21.00 / 115.00 / 37.94 / 3225.36
 50.079498 /  19.896219 / 213.90 /  40.30 / 10 / 35.5916 / 15-2-2022 / 20:04:21.80 / 115.00 / 37.94 / 3225.36
 50.079491 /  19.896246 / 213.90 /  39.65 / 10 / 35.1296 / 15-2-2022 / 20:04:22.00 / 115.06 / 37.94 / 3214.43
 50.079479 /  19.896273 / 213.90 /  39.08 / 10 / 35.5916 / 15-2-2022 / 20:04:22.20 / 115.06 / 37.94 / 3214.43
 50.079472 /  19.896299 / 213.90 /  37.84 / 9 / 35.1296 / 15-2-2022 / 20:04:22.40 / 115.06 / 37.94 / 3214.43
 50.079460 /  19.896324 / 214.00 /  36.26 / 10 / 35.5916 / 15-2-2022 / 20:04:22.60 / 115.06 / 37.94 / 3214.43
 50.079418 /  19.896429 / 214.10 /  29.65 / 9 / 34.9 / 15-2-2022 / 20:04:23.60 / 115.19 / 37.94 / 3201.84
 50.079411 /  19.896448 / 214.10 /  28.87 / 9 / 35.1296 / 15-2-2022 / 20:04:23.80 / 115.19 / 37.94 / 3201.84
 50.079403 /  19.896469 / 214.20 /  28.52 / 9 / 35.1296 / 15-2-2022 / 20:04:24.00 / 115.19 / 37.94 / 3201.84
 50.079395 /  19.896484 / 214.20 /  28.52 / 9 / 34.438 / 15-2-2022 / 20:04:24.20 / 115.19 / 37.94 / 3201.84
  50.912720 /  19.896503 / 214.20 /  28.21 / 9 / 34.9 / 15-2-2022 / 20:04:24.40 / 115.25 / 38.00 / 3190.77
 50.079357 /  19.896576 / 214.40 /  27.61 / 9 / 34.2084 / 15-2-2022 / 20:04:25.20 / 115.25 / 38.00 / 3190.77
 50.079353 /  19.896597 / 214.50 /  27.61 / 9 / 33.9788 / 15-2-2022 / 20:04:25.40 / 115.38 / 38.00 / 3178.04
 50.079346 /  19.896614 / 214.50 /  28.06 / 9 / 33.9788 / 15-2-2022 / 20:04:25.60 / 115.38 / 38.00 / 3178.04
 50.079338 /  19.896635 / 214.50 /  28.19 / 9 / 34.2084 / 15-2-2022 / 20:04:25.80 / 115.38 / 38.00 / 3178.04
 50.079330 /  19.896654 / 214.50 /  28.26 / 9 / 34.2084 / 15-2-2022 / 20:04:26.00 / 115.38 / 38.00 / 3178.04
 50.079300 /  19.896732 / 214.60 /  29.39 / 9 / 34.438 / 15-2-2022 / 20:04:26.80 / 115.44 / 38.00 / 3166.82
 50.079292 /  19.896749 / 214.60 /  29.54 / 9 / 34.438 / 15-2-2022 / 20:04:27.00 / 115.44 / 38.00 / 3166.82
 50.079285 /  19.896770 / 214.60 /  29.59 / 9 / 34.9 / 15-2-2022 / 20:04:27.20 / 115.44 / 38.00 / 3166.82
 50.079277 /  19.896786 / 214.70 /  29.61 / 9 / 35.1296 / 15-2-2022 / 20:04:27.40 / 115.44 / 38.00 / 3166.82
 50.079269 /  19.896805 / 214.90 /  29.52 / 9 / 35.1296 / 15-2-2022 / 20:04:27.60 / 115.56 / 38.00 / 3153.94
 50.079239 /  19.896885 / 214.90 /  28.32 / 10 / 34.9 / 15-2-2022 / 20:04:28.40 / 115.56 / 38.00 / 3153.94
 50.079235 /  19.896904 / 214.90 /  27.63 / 9 / 34.6676 / 15-2-2022 / 20:04:28.60 / 115.63 / 38.06 / 3142.58
 50.079227 /  19.896923 / 214.90 /  27.00 / 9 / 34.6676 / 15-2-2022 / 20:04:28.80 / 115.63 / 38.06 / 3142.58
 50.079220 /  19.896940 / 214.90 /  25.78 / 9 / 34.6676 / 15-2-2022 / 20:04:29.00 / 115.63 / 38.06 / 3142.58
 50.079216 /  19.896957 / 215.00 /  24.46 / 9 / 34.9 / 15-2-2022 / 20:04:29.20 / 115.63 / 38.06 / 3142.58
 50.079182 /  19.897018 / 215.20 /  20.74 / 10 / 35.8212 / 15-2-2022 / 20:04:30.20 / 115.69 / 38.06 / 3130.91
 50.079178 /  19.897026 / 215.20 /  20.61 / 10 / 36.0508 / 15-2-2022 / 20:04:30.40 / 115.69 / 38.06 / 3130.91
 50.079163 /  19.897030 / 215.40 /  20.61 / 10 / 35.5916 / 15-2-2022 / 20:04:30.60 / 115.69 / 38.06 / 3130.91
 50.079155 /  19.897038 / 215.70 /  20.19 / 10 / 35.8212 / 15-2-2022 / 20:04:30.80 / 115.69 / 38.06 / 3130.91
 50.079144 /  19.897043 / 216.10 /  20.19 / 10 / 35.1296 / 15-2-2022 / 20:04:31.00 / 115.81 / 38.06 / 3117.84
 50.079117 /  19.897085 / 216.10 /  18.65 / 10 / 35.5916 / 15-2-2022 / 20:04:31.80 / 115.81 / 38.06 / 3117.84
 50.079117 /  19.897099 / 216.60 /  18.65 / 10 / 35.3592 / 15-2-2022 / 20:04:32.00 / 115.88 / 38.06 / 3106.29
 50.079113 /  19.897110 / 216.70 /  17.80 / 10 / 36.2804 / 15-2-2022 / 20:04:32.20 / 115.88 / 38.06 / 3106.29
 50.079109 /  19.897123 / 216.70 /  17.33 / 10 / 36.0508 / 15-2-2022 / 20:04:32.40 / 115.88 / 38.06 / 3106.29
 50.079102 /  19.897133 / 216.80 /  16.35 / 10 / 36.2804 / 15-2-2022 / 20:04:32.60 / 115.88 / 38.06 / 3106.29
 50.079086 /  19.897169 / 217.20 /  13.33 / 10 / 35.8212 / 15-2-2022 / 20:04:33.40 / 115.94 / 38.06 / 3094.43
 50.079079 /  19.897173 / 217.40 /  12.83 / 10 / 36.0508 / 15-2-2022 / 20:04:33.60 / 115.94 / 38.06 / 3094.43
 50.079075 /  19.897182 / 217.50 /  12.56 / 10 / 36.0508 / 15-2-2022 / 20:04:33.80 / 115.94 / 38.06 / 3094.43
 50.079071 /  19.897188 / 217.60 /  12.00 / 10 / 36.2804 / 15-2-2022 / 20:04:34.00 / 115.94 / 38.06 / 3094.43
 50.079067 /  19.897196 / 217.70 /  12.04 / 10 / 36.2804 / 15-2-2022 / 20:04:34.20 / 116.06 / 38.13 / 3081.16
 50.079060 /  19.897232 / 217.70 /  11.78 / 10 / 36.2804 / 15-2-2022 / 20:04:35.00 / 116.06 / 38.13 / 3081.16
 50.079060 /  19.897243 / 217.70 /  11.80 / 10 / 35.3592 / 15-2-2022 / 20:04:35.20 / 116.13 / 38.13 / 3069.41
 50.079056 /  19.897253 / 217.70 /  11.39 / 10 / 35.5916 / 15-2-2022 / 20:04:35.40 / 116.13 / 38.13 / 3069.41
 50.079056 /  19.897263 / 217.60 /  11.78 / 10 / 35.3592 / 15-2-2022 / 20:04:35.60 / 116.13 / 38.13 / 3069.41
 50.079052 /  19.897274 / 217.60 /  12.32 / 10 / 35.5916 / 15-2-2022 / 20:04:35.80 / 116.13 / 38.13 / 3069.41
 50.079048 /  19.897343 / 217.60 /  17.56 / 10 / 36.0508 / 15-2-2022 / 20:04:36.80 / 116.25 / 38.13 / 3056.00
 50.079044 /  19.897358 / 217.50 /  18.61 / 10 / 36.0508 / 15-2-2022 / 20:04:37.00 / 116.25 / 38.13 / 3056.00
 50.079041 /  19.897371 / 217.60 /  19.85 / 10 / 36.7424 / 15-2-2022 / 20:04:37.20 / 116.25 / 38.13 / 3056.00
 50.079037 /  19.897385 / 217.50 /  21.30 / 10 / 36.5128 / 15-2-2022 / 20:04:37.40 / 116.25 / 38.13 / 3056.00
 50.079029 /  19.897400 / 217.50 /  21.30 / 10 / 36.7424 / 15-2-2022 / 20:04:37.60 / 116.31 / 38.13 / 3044.11
 50.078999 /  19.897465 / 217.50 /  28.78 / 10 / 35.3592 / 15-2-2022 / 20:04:38.40 / 116.31 / 38.13 / 3044.11
 50.078991 /  19.897484 / 217.60 /  28.78 / 10 / 36.5128 / 15-2-2022 / 20:04:38.60 / 116.44 / 38.19 / 3030.55
 50.078983 /  19.897503 / 217.60 /  30.91 / 10 / 36.972 / 15-2-2022 / 20:04:38.80 / 116.44 / 38.19 / 3030.55
 50.078972 /  19.897526 / 217.70 /  32.28 / 10 / 36.2804 / 15-2-2022 / 20:04:39.00 / 116.44 / 38.19 / 3030.55
 50.078964 /  19.897545 / 217.70 /  33.08 / 10 / 37.434 / 15-2-2022 / 20:04:39.20 / 116.44 / 38.19 / 3030.55
 50.078926 /  19.897636 / 217.80 /  36.52 / 10 / 37.6636 / 15-2-2022 / 20:04:40.00 / 116.50 / 38.19 / 3018.51
 50.078918 /  19.897665 / 217.70 /  37.23 / 10 / 36.972 / 15-2-2022 / 20:04:40.20 / 116.50 / 38.19 / 3018.51
 50.078911 /  19.897690 / 217.90 /  37.87 / 10 / 37.2044 / 15-2-2022 / 20:04:40.40 / 116.50 / 38.19 / 3018.51
 50.078896 /  19.897711 / 218.00 /  38.73 / 10 / 36.972 / 15-2-2022 / 20:04:40.60 / 116.50 / 38.19 / 3018.51
 50.078888 /  19.897736 / 218.10 /  39.37 / 10 / 36.7424 / 15-2-2022 / 20:04:40.80 / 116.56 / 38.19 / 3006.17
 50.078842 /  19.897842 / 218.30 /  41.78 / 10 / 36.2804 / 15-2-2022 / 20:04:41.60 / 116.56 / 38.19 / 3006.17
 50.078831 /  19.897869 / 218.40 /  41.76 / 10 / 36.5128 / 15-2-2022 / 20:04:41.80 / 116.69 / 38.25 / 2992.42
 50.078819 /  19.897894 / 218.50 /  41.65 / 10 / 37.2044 / 15-2-2022 / 20:04:42.00 / 116.69 / 38.25 / 2992.42
 50.078808 /  19.897919 / 218.50 /  41.32 / 9 / 37.2044 / 15-2-2022 / 20:04:42.20 / 116.69 / 38.25 / 2992.42
 50.078796 /  19.897945 / 218.50 /  41.24 / 10 / 37.434 / 15-2-2022 / 20:04:42.40 / 116.69 / 38.25 / 2992.42
 50.078747 /  19.898085 / 218.60 /  40.71 / 10 / 37.896 / 15-2-2022 / 20:04:43.40 / 116.69 / 38.25 / 2981.55
 50.078735 /  19.898113 / 218.60 /  40.58 / 10 / 37.896 / 15-2-2022 / 20:04:43.60 / 116.69 / 38.25 / 2981.55
 50.078724 /  19.898142 / 218.60 /  40.04 / 10 / 38.1256 / 15-2-2022 / 20:04:43.80 / 116.69 / 38.25 / 2981.55
 50.078716 /  19.898169 / 218.60 /  39.39 / 10 / 37.6636 / 15-2-2022 / 20:04:44.00 / 116.69 / 38.25 / 2981.55
 50.078705 /  19.898197 / 218.70 /  39.39 / 10 / 37.896 / 15-2-2022 / 20:04:44.20 / 116.81 / 38.25 / 2967.45
 50.078667 /  19.898312 / 218.70 /  41.86 / 10 / 38.1256 / 15-2-2022 / 20:04:45.00 / 116.81 / 38.25 / 2967.45
 50.078655 /  19.898340 / 218.80 /  41.86 / 10 / 38.1256 / 15-2-2022 / 20:04:45.20 / 116.94 / 38.25 / 2953.76
 50.078648 /  19.898371 / 218.80 /  42.54 / 10 / 37.896 / 15-2-2022 / 20:04:45.40 / 116.94 / 38.25 / 2953.76
 50.078636 /  19.898399 / 218.80 /  43.39 / 10 / 38.3552 / 15-2-2022 / 20:04:45.60 / 116.94 / 38.25 / 2953.76
 50.078629 /  19.898430 / 218.80 /  43.97 / 10 / 37.6636 / 15-2-2022 / 20:04:45.80 / 116.94 / 38.25 / 2953.76
 50.078583 /  19.898554 / 218.80 /  45.15 / 10 / 38.1256 / 15-2-2022 / 20:04:46.60 / 117.00 / 38.25 / 2941.33
 50.078571 /  19.898582 / 218.80 /  45.58 / 10 / 37.896 / 15-2-2022 / 20:04:46.80 / 117.00 / 38.25 / 2941.33
 50.078560 /  19.898615 / 218.80 /  45.69 / 10 / 38.1256 / 15-2-2022 / 20:04:47.00 / 117.00 / 38.25 / 2941.33
 50.078548 /  19.898645 / 218.80 /  45.78 / 10 / 37.434 / 15-2-2022 / 20:04:47.20 / 117.00 / 38.25 / 2941.33
 50.078537 /  19.898676 / 218.80 /  45.39 / 10 / 37.896 / 15-2-2022 / 20:04:47.40 / 117.13 / 38.31 / 2927.24
 50.078491 /  19.898798 / 218.80 /  45.10 / 10 / 36.2804 / 15-2-2022 / 20:04:48.20 / 117.13 / 38.31 / 2927.24
 50.078480 /  19.898827 / 218.80 /  44.74 / 10 / 36.2804 / 15-2-2022 / 20:04:48.40 / 117.19 / 38.31 / 2914.67
 50.078468 /  19.898857 / 218.70 /  44.76 / 10 / 36.0508 / 15-2-2022 / 20:04:48.60 / 117.19 / 38.31 / 2914.67
 50.078457 /  19.898888 / 218.60 /  44.76 / 10 / 36.0508 / 15-2-2022 / 20:04:48.80 / 117.19 / 38.31 / 2914.67
 50.078442 /  19.898916 / 218.60 /  44.84 / 10 / 36.7424 / 15-2-2022 / 20:04:49.00 / 117.19 / 38.31 / 2914.67
 50.078388 /  19.899071 / 218.40 /  45.84 / 10 / 36.972 / 15-2-2022 / 20:04:50.00 / 117.25 / 38.31 / 2901.80
 50.078377 /  19.899105 / 218.40 /  45.43 / 10 / 36.7424 / 15-2-2022 / 20:04:50.20 / 117.25 / 38.31 / 2901.80
 50.078369 /  19.899136 / 218.40 /  45.39 / 10 / 37.6636 / 15-2-2022 / 20:04:50.40 / 117.25 / 38.31 / 2901.80
 50.078358 /  19.899168 / 218.40 /  45.54 / 10 / 36.2804 / 15-2-2022 / 20:04:50.60 / 117.25 / 38.31 / 2901.80
 50.078346 /  19.899200 / 218.30 /  45.54 / 10 / 37.6636 / 15-2-2022 / 20:04:50.80 / 117.31 / 38.31 / 2888.88
 50.078300 /  19.899326 / 218.30 /  47.47 / 10 / 37.434 / 15-2-2022 / 20:04:51.60 / 117.31 / 38.31 / 2888.88
 50.078289 /  19.899361 / 218.40 /  47.47 / 10 / 37.434 / 15-2-2022 / 20:04:51.80 / 117.38 / 38.38 / 2875.91
 50.078278 /  19.899393 / 218.30 /  48.08 / 10 / 37.434 / 15-2-2022 / 20:04:52.00 / 117.38 / 38.38 / 2875.91
 50.078266 /  19.899427 / 218.30 /  48.47 / 10 / 38.8172 / 15-2-2022 / 20:04:52.20 / 117.38 / 38.38 / 2875.91
 50.078255 /  19.899462 / 218.20 /  48.62 / 10 / 38.5876 / 15-2-2022 / 20:04:52.40 / 117.38 / 38.38 / 2875.91
 50.078209 /  19.899595 / 218.10 /  48.74 / 10 / 39.0468 / 15-2-2022 / 20:04:53.20 / 117.50 / 38.38 / 2861.53
 50.078197 /  19.899628 / 218.10 /  48.62 / 10 / 39.0468 / 15-2-2022 / 20:04:53.40 / 117.50 / 38.38 / 2861.53
 50.078186 /  19.899662 / 218.10 /  48.58 / 10 / 38.8172 / 15-2-2022 / 20:04:53.60 / 117.50 / 38.38 / 2861.53
 50.078175 /  19.899696 / 217.90 /  48.62 / 10 / 39.0468 / 15-2-2022 / 20:04:53.80 / 117.50 / 38.38 / 2861.53
 50.078163 /  19.899731 / 217.90 /  48.58 / 10 / 38.5876 / 15-2-2022 / 20:04:54.00 / 117.56 / 38.38 / 2848.67
 50.078121 /  19.899866 / 217.60 /  47.84 / 10 / 38.3552 / 15-2-2022 / 20:04:54.80 / 117.56 / 38.38 / 2848.67
 50.078110 /  19.899900 / 217.60 /  47.89 / 10 / 38.3552 / 15-2-2022 / 20:04:55.00 / 117.63 / 38.38 / 2835.50
 50.078098 /  19.899933 / 217.50 /  47.86 / 10 / 38.3552 / 15-2-2022 / 20:04:55.20 / 117.63 / 38.38 / 2835.50
 50.078087 /  19.899967 / 217.40 /  47.91 / 10 / 38.3552 / 15-2-2022 / 20:04:55.40 / 117.63 / 38.38 / 2835.50
 50.078075 /  19.900000 / 217.40 /  47.91 / 10 / 38.3552 / 15-2-2022 / 20:04:55.60 / 117.63 / 38.38 / 2835.50
 50.078018 /  19.900162 / 217.50 /  48.17 / 9 / 39.2764 / 15-2-2022 / 20:04:56.60 / 117.69 / 38.38 / 2822.29
 50.078007 /  19.900194 / 217.50 /  48.24 / 10 / 39.2764 / 15-2-2022 / 20:04:56.80 / 117.69 / 38.38 / 2822.29
 50.077991 /  19.900229 / 217.60 /  48.24 / 10 / 39.5088 / 15-2-2022 / 20:04:57.00 / 117.69 / 38.38 / 2822.29
 50.077980 /  19.900261 / 217.60 /  48.19 / 10 / 39.5088 / 15-2-2022 / 20:04:57.20 / 117.69 / 38.38 / 2822.29
 50.077969 /  19.900295 / 217.60 /  48.19 / 10 / 39.968 / 15-2-2022 / 20:04:57.40 / 117.81 / 38.44 / 2807.67
 50.077927 /  19.900421 / 217.60 /  44.50 / 10 / 40.6596 / 15-2-2022 / 20:04:58.20 / 117.81 / 38.44 / 2807.67
 50.077919 /  19.900454 / 217.40 /  44.50 / 10 / 40.6596 / 15-2-2022 / 20:04:58.40 / 117.88 / 38.44 / 2794.57
 50.077911 /  19.900482 / 217.40 /  41.73 / 10 / 40.2004 / 15-2-2022 / 20:04:58.60 / 117.88 / 38.44 / 2794.57
 50.077900 /  19.900511 / 217.40 /  41.08 / 10 / 40.6596 / 15-2-2022 / 20:04:58.80 / 117.88 / 38.44 / 2794.57
 50.077892 /  19.900537 / 217.40 /  39.21 / 10 / 40.8892 / 15-2-2022 / 20:04:59.00 / 117.88 / 38.44 / 2794.57
 50.077858 /  19.900631 / 217.40 /  33.50 / 10 / 42.0428 / 15-2-2022 / 20:04:59.80 / 117.94 / 38.50 / 2781.16
 50.077850 /  19.900654 / 217.40 /  32.13 / 10 / 42.2724 / 15-2-2022 / 20:05:00.00 / 117.94 / 38.50 / 2781.16
 50.077843 /  19.900673 / 217.40 /  31.52 / 10 / 42.964 / 15-2-2022 / 20:05:00.20 / 117.94 / 38.50 / 2781.16
 50.077835 /  19.900696 / 217.40 /  30.67 / 10 / 43.1964 / 15-2-2022 / 20:05:00.40 / 117.94 / 38.50 / 2781.16
 50.077827 /  19.900717 / 217.40 /  30.08 / 10 / 42.964 / 15-2-2022 / 20:05:00.60 / 118.00 / 38.50 / 2767.71
 50.077805 /  19.900795 / 217.50 /  27.02 / 10 / 45.2684 / 15-2-2022 / 20:05:01.40 / 118.00 / 38.50 / 2767.71
 50.077797 /  19.900814 / 217.60 /  26.15 / 10 / 45.0388 / 15-2-2022 / 20:05:01.60 / 118.06 / 38.50 / 2754.21
 50.077793 /  19.900831 / 217.60 /  25.74 / 10 / 45.2684 / 15-2-2022 / 20:05:01.80 / 118.06 / 38.50 / 2754.21
 50.077785 /  19.900850 / 217.60 /  25.09 / 10 / 51.952 / 15-2-2022 / 20:05:02.00 / 118.06 / 38.50 / 2754.21
 50.077782 /  19.900867 / 217.60 /  24.19 / 10 / 51.952 / 15-2-2022 / 20:05:02.20 / 118.06 / 38.50 / 2754.21
 50.077755 /  19.900934 / 217.80 /  18.63 / 10 / 49.1856 / 15-2-2022 / 20:05:03.20 / 118.19 / 38.50 / 2739.30
 50.077747 /  19.900946 / 217.80 /  17.76 / 10 / 49.1856 / 15-2-2022 / 20:05:03.40 / 118.19 / 38.50 / 2739.30
 50.077744 /  19.900953 / 217.80 /  16.83 / 10 / 49.418 / 15-2-2022 / 20:05:03.60 / 118.19 / 38.50 / 2739.30
 50.077740 /  19.900963 / 217.80 /  15.91 / 10 / 48.7264 / 15-2-2022 / 20:05:03.80 / 118.19 / 38.50 / 2739.30
 50.077732 /  19.900972 / 217.90 /  15.32 / 10 / 49.1856 / 15-2-2022 / 20:05:04.00 / 118.19 / 38.56 / 2727.26
 50.077717 /  19.900997 / 218.10 /  11.69 / 10 / 43.8852 / 15-2-2022 / 20:05:04.80 / 118.19 / 38.56 / 2727.26
 50.077713 /  19.901001 / 218.30 /  10.76 / 10 / 43.8852 / 15-2-2022 / 20:05:05.00 / 118.31 / 38.56 / 2712.00
 50.077709 /  19.901007 / 218.30 / 9.56 / 10 / 40.6596 / 15-2-2022 / 20:05:05.20 / 118.31 / 38.56 / 2712.00
 50.077709 /  19.901012 / 218.30 / 8.80 / 10 / 40.6596 / 15-2-2022 / 20:05:05.40 / 118.31 / 38.56 / 2712.00
 50.077705 /  19.901014 / 218.40 / 7.19 / 9 / 40.6596 / 15-2-2022 / 20:05:05.60 / 118.31 / 38.56 / 2712.00
 50.077698 /  19.901020 / 218.70 / 0.22 / 9 / 42.2724 / 15-2-2022 / 20:05:06.40 / 118.38 / 38.56 / 2698.51
 50.077698 /  19.901018 / 218.70 / 0.09 / 9 / 41.8132 / 15-2-2022 / 20:05:06.60 / 118.38 / 38.56 / 2698.51
 50.077698 /  19.901016 / 218.70 / 0.02 / 9 / 42.7344 / 15-2-2022 / 20:05:06.80 / 118.38 / 38.56 / 2698.51
 50.077698 /  19.901016 / 218.70 / 0.02 / 9 / 41.8132 / 15-2-2022 / 20:05:07.00 / 118.38 / 38.56 / 2698.51
 50.077698 /  19.901016 / 218.70 / 0.00 / 9 / 44.1176 / 15-2-2022 / 20:05:07.20 / 118.44 / 38.56 / 2684.72
 50.077702 /  19.901018 / 218.70 / 0.02 / 9 / 44.1176 / 15-2-2022 / 20:05:08.00 / 118.44 / 38.56 / 2684.72
 50.077702 /  19.901020 / 218.70 / 0.00 / 9 / 44.1176 / 15-2-2022 / 20:05:08.20 / 118.50 / 38.56 / 2670.88
 50.077702 /  19.901020 / 218.70 / 0.00 / 9 / 44.1176 / 15-2-2022 / 20:05:08.40 / 118.50 / 38.56 / 2670.88
 50.077702 /  19.901022 / 218.70 / 0.00 / 9 / 44.3472 / 15-2-2022 / 20:05:08.60 / 118.50 / 38.56 / 2670.88
 50.077705 /  19.901024 / 218.60 / 0.00 / 9 / 44.3472 / 15-2-2022 / 20:05:08.80 / 118.50 / 38.56 / 2670.88
 50.077709 /  19.901030 / 218.50 / 0.00 / 9 / 46.1896 / 15-2-2022 / 20:05:09.80 / 118.56 / 38.63 / 2656.99
 50.077709 /  19.901030 / 218.50 / 0.00 / 9 / 45.7304 / 15-2-2022 / 20:05:10.00 / 118.56 / 38.63 / 2656.99
 50.077709 /  19.901030 / 218.50 / 0.00 / 9 / 45.7304 / 15-2-2022 / 20:05:10.20 / 118.56 / 38.63 / 2656.99
 50.077709 /  19.901030 / 218.50 / 0.00 / 9 / 45.7304 / 15-2-2022 / 20:05:10.40 / 118.56 / 38.63 / 2656.99
 50.077709 /  19.901030 / 218.50 / 0.00 / 9 / 45.7304 / 15-2-2022 / 20:05:10.60 / 118.63 / 38.63 / 2643.05
 50.077709 /  19.901030 / 218.50 / 0.02 / 9 / 44.3472 / 15-2-2022 / 20:05:11.40 / 118.63 / 38.63 / 2643.05
 50.077709 /  19.901030 / 218.50 / 0.02 / 9 / 44.1176 / 15-2-2022 / 20:05:11.60 / 118.69 / 38.63 / 2629.07
 50.077709 /  19.901030 / 218.50 / 0.00 / 9 / 43.8852 / 15-2-2022 / 20:05:11.80 / 118.69 / 38.63 / 2629.07
 50.077709 /  19.901030 / 218.50 / 0.00 / 9 / 44.3472 / 15-2-2022 / 20:05:12.00 / 118.69 / 38.63 / 2629.07
 50.077709 /  19.901030 / 218.50 / 0.00 / 9 / 43.1964 / 15-2-2022 / 20:05:12.20 / 118.69 / 38.63 / 2629.07
 50.077709 /  19.901030 / 218.50 / 0.00 / 9 / 43.1964 / 15-2-2022 / 20:05:13.00 / 118.75 / 38.63 / 2615.03
 50.077709 /  19.901030 / 218.50 / 0.00 / 10 / 43.1964 / 15-2-2022 / 20:05:13.20 / 118.75 / 38.63 / 2615.03
 50.077709 /  19.901030 / 218.50 / 0.00 / 10 / 42.964 / 15-2-2022 / 20:05:13.40 / 118.75 / 38.63 / 2615.03
 50.077709 /  19.901030 / 218.50 / 0.00 / 10 / 42.964 / 15-2-2022 / 20:05:13.60 / 118.75 / 38.63 / 2615.03
 50.077709 /  19.901030 / 218.50 / 0.00 / 10 / 42.7344 / 15-2-2022 / 20:05:13.80 / 118.81 / 38.69 / 2600.95
 50.077709 /  19.901030 / 218.50 / 0.00 / 10 / 43.426 / 15-2-2022 / 20:05:14.60 / 118.81 / 38.69 / 2600.95
 50.077709 /  19.901030 / 218.50 / 0.00 / 10 / 43.1964 / 15-2-2022 / 20:05:14.80 / 118.88 / 38.69 / 2586.82
 50.077709 /  19.901030 / 218.50 / 0.00 / 10 / 42.964 / 15-2-2022 / 20:05:15.00 / 118.88 / 38.69 / 2586.82
 50.077709 /  19.901030 / 218.50 / 0.00 / 10 / 43.1964 / 15-2-2022 / 20:05:15.20 / 118.88 / 38.69 / 2586.82
 50.077709 /  19.901030 / 218.50 / 0.00 / 10 / 42.5048 / 15-2-2022 / 20:05:15.40 / 118.88 / 38.69 / 2586.82
 50.077709 /  19.901030 / 218.50 / 0.00 / 10 / 43.426 / 15-2-2022 / 20:05:16.40 / 118.94 / 38.69 / 2572.64
 50.077709 /  19.901030 / 218.50 / 0.00 / 10 / 43.426 / 15-2-2022 / 20:05:16.60 / 118.94 / 38.69 / 2572.64
 50.077709 /  19.901030 / 218.50 / 0.00 / 10 / 43.6556 / 15-2-2022 / 20:05:16.80 / 118.94 / 38.69 / 2572.64
 50.077709 /  19.901030 / 218.50 / 0.00 / 10 / 43.1964 / 15-2-2022 / 20:05:17.00 / 118.94 / 38.69 / 2572.64
 50.077709 /  19.901030 / 218.50 / 0.00 / 10 / 43.1964 / 15-2-2022 / 20:05:17.20 / 118.94 / 38.69 / 2559.78
 50.077709 /  19.901031 / 218.50 / 0.00 / 10 / 43.426 / 15-2-2022 / 20:05:18.00 / 118.94 / 38.69 / 2559.78
 50.077709 /  19.901031 / 218.50 / 0.00 / 10 / 42.964 / 15-2-2022 / 20:05:18.20 / 119.06 / 38.75 / 2543.94
 50.077709 /  19.901033 / 218.50 / 0.00 / 10 / 42.5048 / 15-2-2022 / 20:05:18.40 / 119.06 / 38.75 / 2543.94
 50.077709 /  19.901033 / 218.50 / 0.00 / 10 / 42.7344 / 15-2-2022 / 20:05:18.60 / 119.06 / 38.75 / 2543.94
 50.077709 /  19.901033 / 218.50 / 0.00 / 10 / 42.7344 / 15-2-2022 / 20:05:18.80 / 119.06 / 38.75 / 2543.94
 50.077709 /  19.901033 / 218.50 / 0.00 / 10 / 44.3472 / 15-2-2022 / 20:05:19.60 / 119.06 / 38.75 / 2531.23
 50.077709 /  19.901033 / 218.50 / 0.00 / 10 / 43.8852 / 15-2-2022 / 20:05:19.80 / 119.06 / 38.75 / 2531.23
 50.077709 /  19.901033 / 218.50 / 0.00 / 10 / 43.8852 / 15-2-2022 / 20:05:20.00 / 119.06 / 38.75 / 2531.23
 50.077709 /  19.901033 / 218.50 / 0.00 / 10 / 43.8852 / 15-2-2022 / 20:05:20.20 / 119.06 / 38.75 / 2531.23
 50.077709 /  19.901033 / 218.50 / 0.00 / 10 / 43.8852 / 15-2-2022 / 20:05:20.40 / 119.13 / 38.75 / 2516.65
 50.077709 /  19.901035 / 218.50 / 0.00 / 10 / 42.2724 / 15-2-2022 / 20:05:21.20 / 119.13 / 38.75 / 2516.65
 50.077709 /  19.901035 / 218.50 / 0.00 / 10 / 42.5048 / 15-2-2022 / 20:05:21.40 / 119.19 / 38.75 / 2502.28
 50.077709 /  19.901035 / 218.50 / 0.00 / 10 / 42.5048 / 15-2-2022 / 20:05:21.60 / 119.19 / 38.75 / 2502.28
 50.077709 /  19.901035 / 218.50 / 0.00 / 10 / 42.7344 / 15-2-2022 / 20:05:21.80 / 119.19 / 38.75 / 2502.28
 50.077709 /  19.901035 / 218.50 / 0.00 / 10 / 42.5048 / 15-2-2022 / 20:05:22.00 / 119.19 / 38.75 / 2502.28
 50.077690 /  19.901100 / 218.60 /  18.76 / 10 / 42.2724 / 15-2-2022 / 20:05:23.00 / 119.25 / 38.81 / 2487.86
 50.077690 /  19.901117 / 218.60 /  18.26 / 10 / 42.0428 / 15-2-2022 / 20:05:23.20 / 119.25 / 38.81 / 2487.86
 50.077690 /  19.901133 / 218.70 /  18.17 / 10 / 41.8132 / 15-2-2022 / 20:05:23.40 / 119.25 / 38.81 / 2487.86
 50.077690 /  19.901150 / 218.70 /  17.61 / 10 / 41.5808 / 15-2-2022 / 20:05:23.60 / 119.25 / 38.81 / 2487.86
 50.077690 /  19.901165 / 218.80 /  17.61 / 10 / 41.8132 / 15-2-2022 / 20:05:23.80 / 119.31 / 38.81 / 2473.39
 50.077698 /  19.901234 / 218.80 /  20.24 / 10 / 43.426 / 15-2-2022 / 20:05:24.60 / 119.31 / 38.81 / 2473.39
 50.077702 /  19.901251 / 219.20 /  20.24 / 10 / 43.1964 / 15-2-2022 / 20:05:24.80 / 119.38 / 38.81 / 2458.87
 50.077709 /  19.901268 / 219.40 /  23.06 / 10 / 42.964 / 15-2-2022 / 20:05:25.00 / 119.38 / 38.81 / 2458.87
 50.077717 /  19.901287 / 219.50 /  23.69 / 10 / 45.498 / 15-2-2022 / 20:05:25.20 / 119.38 / 38.81 / 2458.87
 50.077724 /  19.901304 / 219.70 /  23.06 / 10 / 44.5768 / 15-2-2022 / 20:05:25.40 / 119.38 / 38.81 / 2458.87
 50.077763 /  19.901360 / 220.50 /  24.74 / 10 / 45.96 / 15-2-2022 / 20:05:26.20 / 119.44 / 38.88 / 2444.30
 50.077770 /  19.901375 / 220.60 /  25.67 / 10 / 45.498 / 15-2-2022 / 20:05:26.40 / 119.44 / 38.88 / 2444.30
 50.077782 /  19.901388 / 220.90 /  25.63 / 10 / 45.96 / 15-2-2022 / 20:05:26.60 / 119.44 / 38.88 / 2444.30
 50.077793 /  19.901400 / 221.10 /  25.67 / 10 / 45.96 / 15-2-2022 / 20:05:26.80 / 119.44 / 38.88 / 2444.30
 50.077808 /  19.901413 / 221.30 /  25.65 / 10 / 44.3472 / 15-2-2022 / 20:05:27.00 / 119.44 / 38.88 / 2431.05
 50.077850 /  19.901459 / 222.00 /  27.22 / 10 / 44.3472 / 15-2-2022 / 20:05:27.80 / 119.44 / 38.88 / 2431.05
 50.077877 /  19.901480 / 222.00 /  27.39 / 10 / 43.1964 / 15-2-2022 / 20:05:28.20 / 119.50 / 38.88 / 2416.19
 50.077888 /  19.901489 / 222.10 /  27.84 / 10 / 43.1964 / 15-2-2022 / 20:05:28.40 / 119.50 / 38.88 / 2416.19
 50.077900 /  19.901501 / 222.20 /  27.97 / 10 / 43.426 / 15-2-2022 / 20:05:28.60 / 119.50 / 38.88 / 2416.19
 50.077911 /  19.901512 / 222.30 /  28.08 / 10 / 43.426 / 15-2-2022 / 20:05:28.80 / 119.50 / 38.88 / 2416.19
 50.077957 /  19.901562 / 223.00 /  29.02 / 10 / 42.5048 / 15-2-2022 / 20:05:29.60 / 119.56 / 38.88 / 2401.52
 50.077972 /  19.901573 / 223.20 /  29.34 / 10 / 42.0428 / 15-2-2022 / 20:05:29.80 / 119.56 / 38.88 / 2401.52
 50.077984 /  19.901583 / 223.30 /  28.84 / 10 / 42.5048 / 15-2-2022 / 20:05:30.00 / 119.56 / 38.88 / 2401.52
 50.077991 /  19.901598 / 223.40 /  28.93 / 10 / 42.0428 / 15-2-2022 / 20:05:30.20 / 119.56 / 38.88 / 2401.52
 50.078003 /  19.901611 / 223.40 /  28.37 / 10 / 42.2724 / 15-2-2022 / 20:05:30.40 / 119.63 / 38.94 / 2386.81
 50.078049 /  19.901667 / 223.70 /  29.24 / 10 / 41.3512 / 15-2-2022 / 20:05:31.20 / 119.63 / 38.94 / 2386.81
 50.078060 /  19.901680 / 223.70 /  29.17 / 10 / 41.5808 / 15-2-2022 / 20:05:31.40 / 119.69 / 38.94 / 2372.05
 50.078072 /  19.901693 / 223.70 /  29.13 / 10 / 41.5808 / 15-2-2022 / 20:05:31.60 / 119.69 / 38.94 / 2372.05
 50.078083 /  19.901705 / 223.80 /  28.34 / 10 / 41.5808 / 15-2-2022 / 20:05:31.80 / 119.69 / 38.94 / 2372.05
 50.078098 /  19.901718 / 223.90 /  28.72 / 10 / 43.426 / 15-2-2022 / 20:05:32.00 / 119.69 / 38.94 / 2372.05
 50.078152 /  19.901773 / 224.40 /  27.17 / 10 / 43.1964 / 15-2-2022 / 20:05:33.00 / 119.75 / 38.94 / 2357.24
 50.078163 /  19.901783 / 224.40 /  26.69 / 10 / 43.8852 / 15-2-2022 / 20:05:33.20 / 119.75 / 38.94 / 2357.24
 50.078175 /  19.901793 / 224.50 /  26.56 / 10 / 44.1176 / 15-2-2022 / 20:05:33.40 / 119.75 / 38.94 / 2357.24
 50.078186 /  19.901802 / 224.50 /  26.04 / 10 / 43.8852 / 15-2-2022 / 20:05:33.60 / 119.75 / 38.94 / 2357.24
 50.078194 /  19.901812 / 224.90 /  26.04 / 10 / 43.8852 / 15-2-2022 / 20:05:33.80 / 119.75 / 38.94 / 2343.75
 50.078236 /  19.901850 / 224.90 /  22.32 / 10 / 41.8132 / 15-2-2022 / 20:05:34.60 / 119.75 / 38.94 / 2343.75
 50.078243 /  19.901857 / 225.20 /  22.32 / 10 / 41.8132 / 15-2-2022 / 20:05:34.80 / 119.81 / 38.94 / 2328.64
 50.078255 /  19.901869 / 225.20 /  20.85 / 10 / 41.8132 / 15-2-2022 / 20:05:35.00 / 119.81 / 38.94 / 2328.64
 50.078262 /  19.901880 / 225.20 /  19.89 / 10 / 41.3512 / 15-2-2022 / 20:05:35.20 / 119.81 / 38.94 / 2328.64
 50.078274 /  19.901892 / 225.20 /  18.52 / 10 / 41.3512 / 15-2-2022 / 20:05:35.40 / 119.81 / 38.94 / 2328.64
 50.078304 /  19.901924 / 225.20 /  12.67 / 10 / 40.6596 / 15-2-2022 / 20:05:36.20 / 119.88 / 39.00 / 2313.74
 50.078308 /  19.901928 / 225.40 /  12.19 / 10 / 40.6596 / 15-2-2022 / 20:05:36.40 / 119.88 / 39.00 / 2313.74
 50.078316 /  19.901934 / 225.50 /  11.32 / 10 / 40.6596 / 15-2-2022 / 20:05:36.60 / 119.88 / 39.00 / 2313.74
 50.078323 /  19.901937 / 225.60 /  10.76 / 10 / 40.43 / 15-2-2022 / 20:05:36.80 / 119.88 / 39.00 / 2313.74
 50.078327 /  19.901941 / 225.60 /  10.69 / 10 / 40.8892 / 15-2-2022 / 20:05:37.00 / 119.94 / 39.00 / 2298.78
 50.078350 /  19.901951 / 226.00 / 8.78 / 10 / 40.6596 / 15-2-2022 / 20:05:37.80 / 119.94 / 39.00 / 2298.78
 50.078354 /  19.901951 / 226.10 / 8.67 / 10 / 40.8892 / 15-2-2022 / 20:05:38.00 / 120.00 / 39.00 / 2283.78
 50.078358 /  19.901951 / 226.10 / 8.06 / 10 / 41.5808 / 15-2-2022 / 20:05:38.20 / 120.00 / 39.00 / 2283.78
 50.078362 /  19.901951 / 225.90 / 7.63 / 10 / 40.8892 / 15-2-2022 / 20:05:38.40 / 120.00 / 39.00 / 2283.78
 50.078365 /  19.901949 / 225.90 / 7.57 / 10 / 40.8892 / 15-2-2022 / 20:05:38.60 / 120.00 / 39.00 / 2283.78
 50.078381 /  19.901936 / 225.80 / 6.59 / 10 / 42.5048 / 15-2-2022 / 20:05:39.60 / 120.06 / 39.00 / 2268.73
 50.078381 /  19.901932 / 225.70 / 6.65 / 10 / 41.8132 / 15-2-2022 / 20:05:39.80 / 120.06 / 39.00 / 2268.73
 50.078384 /  19.901930 / 225.70 / 6.37 / 10 / 41.8132 / 15-2-2022 / 20:05:40.00 / 120.06 / 39.00 / 2268.73
 50.078384 /  19.901926 / 225.60 / 6.76 / 10 / 46.6516 / 15-2-2022 / 20:05:40.20 / 120.06 / 39.00 / 2268.73
 50.078388 /  19.901924 / 225.40 / 6.76 / 10 / 46.422 / 15-2-2022 / 20:05:40.40 / 120.06 / 39.06 / 2254.99
 50.078392 /  19.901924 / 225.40 / 6.30 / 10 / 46.1896 / 15-2-2022 / 20:05:41.20 / 120.06 / 39.06 / 2254.99
 50.078396 /  19.901924 / 225.40 / 6.30 / 10 / 46.1896 / 15-2-2022 / 20:05:41.40 / 120.13 / 39.06 / 2239.65
 50.078396 /  19.901932 / 225.40 / 6.74 / 9 / 45.7304 / 15-2-2022 / 20:05:41.60 / 120.13 / 39.06 / 2239.65
 50.078396 /  19.901930 / 225.40 / 6.80 / 10 / 45.7304 / 15-2-2022 / 20:05:41.80 / 120.13 / 39.06 / 2239.65
 50.078396 /  19.901930 / 225.40 / 6.87 / 10 / 45.7304 / 15-2-2022 / 20:05:42.00 / 120.13 / 39.06 / 2239.65
 50.078388 /  19.901941 / 225.50 / 8.87 / 10 / 46.8812 / 15-2-2022 / 20:05:42.80 / 120.19 / 39.06 / 2224.50
 50.078384 /  19.901939 / 225.40 / 9.61 / 10 / 46.8812 / 15-2-2022 / 20:05:43.00 / 120.19 / 39.06 / 2224.50
 50.078381 /  19.901939 / 225.40 / 9.67 / 10 / 47.3432 / 15-2-2022 / 20:05:43.20 / 120.19 / 39.06 / 2224.50
 50.078377 /  19.901937 / 225.40 / 9.22 / 10 / 47.1136 / 15-2-2022 / 20:05:43.40 / 120.19 / 39.06 / 2224.50
 50.078373 /  19.901937 / 225.30 /  10.96 / 10 / 47.1136 / 15-2-2022 / 20:05:43.60 / 120.25 / 39.06 / 2209.30
 50.078346 /  19.901926 / 224.90 /  14.13 / 10 / 48.956 / 15-2-2022 / 20:05:44.40 / 120.25 / 39.06 / 2209.30
 50.078339 /  19.901924 / 224.70 /  15.17 / 10 / 48.7264 / 15-2-2022 / 20:05:44.60 / 120.25 / 39.13 / 2195.42
 50.078331 /  19.901920 / 224.60 /  15.54 / 10 / 48.7264 / 15-2-2022 / 20:05:44.80 / 120.25 / 39.13 / 2195.42
 50.078323 /  19.901917 / 224.60 /  16.89 / 9 / 54.0268 / 15-2-2022 / 20:05:45.00 / 120.25 / 39.13 / 2195.42
 50.078316 /  19.901911 / 224.60 /  17.72 / 10 / 53.5648 / 15-2-2022 / 20:05:45.20 / 120.25 / 39.13 / 2195.42
 50.078270 /  19.901884 / 224.20 /  21.58 / 10 / 51.7224 / 15-2-2022 / 20:05:46.20 / 120.31 / 39.13 / 2179.93
 50.078262 /  19.901875 / 224.10 /  22.80 / 10 / 51.952 / 15-2-2022 / 20:05:46.40 / 120.31 / 39.13 / 2179.93
 50.078251 /  19.901867 / 224.00 /  22.93 / 10 / 51.7224 / 15-2-2022 / 20:05:46.60 / 120.31 / 39.13 / 2179.93
 50.078243 /  19.901859 / 223.90 /  23.89 / 10 / 51.952 / 15-2-2022 / 20:05:46.80 / 120.31 / 39.13 / 2179.93
 50.078232 /  19.901850 / 223.90 /  25.11 / 10 / 52.4112 / 15-2-2022 / 20:05:47.00 / 120.31 / 39.13 / 2166.00
 50.078178 /  19.901842 / 223.60 /  27.43 / 10 / 43.426 / 15-2-2022 / 20:05:47.80 / 120.31 / 39.13 / 2166.00
 50.078163 /  19.901833 / 223.50 /  27.43 / 10 / 42.7344 / 15-2-2022 / 20:05:48.00 / 120.38 / 39.13 / 2150.45
 50.078152 /  19.901827 / 223.40 /  28.91 / 10 / 39.7384 / 15-2-2022 / 20:05:48.20 / 120.38 / 39.13 / 2150.45
 50.078136 /  19.901817 / 223.30 /  29.35 / 10 / 39.7384 / 15-2-2022 / 20:05:48.40 / 120.38 / 39.13 / 2150.45
 50.078121 /  19.901806 / 223.30 /  30.17 / 10 / 39.7384 / 15-2-2022 / 20:05:48.60 / 120.38 / 39.13 / 2150.45
 50.078064 /  19.901756 / 223.00 /  32.39 / 10 / 39.0468 / 15-2-2022 / 20:05:49.40 / 120.44 / 39.19 / 2135.11
 50.078049 /  19.901741 / 223.00 /  32.30 / 10 / 38.8172 / 15-2-2022 / 20:05:49.60 / 120.44 / 39.19 / 2135.11
 50.078033 /  19.901728 / 222.90 /  32.22 / 10 / 39.0468 / 15-2-2022 / 20:05:49.80 / 120.44 / 39.19 / 2135.11
 50.078018 /  19.901714 / 222.80 /  32.08 / 10 / 38.5876 / 15-2-2022 / 20:05:50.00 / 120.44 / 39.19 / 2135.11
 50.078003 /  19.901701 / 222.80 /  32.19 / 10 / 39.0468 / 15-2-2022 / 20:05:50.20 / 120.50 / 39.19 / 2119.72
 50.077950 /  19.901648 / 222.60 /  31.21 / 10 / 39.0468 / 15-2-2022 / 20:05:51.00 / 120.50 / 39.19 / 2119.72
 50.077934 /  19.901634 / 222.60 /  30.89 / 10 / 39.5088 / 15-2-2022 / 20:05:51.20 / 120.50 / 39.19 / 2105.65
 50.077923 /  19.901621 / 222.50 /  30.76 / 10 / 39.5088 / 15-2-2022 / 20:05:51.40 / 120.50 / 39.19 / 2105.65
 50.077911 /  19.901608 / 222.50 /  30.08 / 10 / 39.5088 / 15-2-2022 / 20:05:51.60 / 120.50 / 39.19 / 2105.65
 50.077896 /  19.901594 / 222.40 /  30.02 / 10 / 39.2764 / 15-2-2022 / 20:05:51.80 / 120.50 / 39.19 / 2105.65
 50.077835 /  19.901546 / 222.30 /  25.54 / 10 / 40.43 / 15-2-2022 / 20:05:52.80 / 120.56 / 39.25 / 2089.96
 50.077824 /  19.901537 / 222.30 /  24.52 / 9 / 40.6596 / 15-2-2022 / 20:05:53.00 / 120.56 / 39.25 / 2089.96
 50.077812 /  19.901527 / 222.30 /  23.39 / 9 / 40.8892 / 15-2-2022 / 20:05:53.20 / 120.56 / 39.25 / 2089.96
 50.077801 /  19.901520 / 222.30 /  22.74 / 10 / 40.6596 / 15-2-2022 / 20:05:53.40 / 120.56 / 39.25 / 2089.96
 50.077789 /  19.901516 / 222.20 /  22.74 / 10 / 40.8892 / 15-2-2022 / 20:05:53.60 / 120.56 / 39.25 / 2075.84
 50.077755 /  19.901485 / 222.20 /  18.26 / 10 / 41.3512 / 15-2-2022 / 20:05:54.40 / 120.56 / 39.25 / 2075.84
 50.077747 /  19.901476 / 222.20 /  18.26 / 10 / 41.3512 / 15-2-2022 / 20:05:54.60 / 120.69 / 39.25 / 2058.74
 50.077744 /  19.901466 / 222.10 /  16.83 / 10 / 41.3512 / 15-2-2022 / 20:05:54.80 / 120.69 / 39.25 / 2058.74
 50.077736 /  19.901457 / 222.10 /  15.67 / 10 / 41.3512 / 15-2-2022 / 20:05:55.00 / 120.69 / 39.25 / 2058.74
 50.077732 /  19.901449 / 222.20 /  14.74 / 10 / 41.5808 / 15-2-2022 / 20:05:55.20 / 120.69 / 39.25 / 2058.74
 50.077717 /  19.901413 / 222.20 /  13.08 / 10 / 41.5808 / 15-2-2022 / 20:05:56.00 / 120.69 / 39.31 / 2044.77
 50.077713 /  19.901403 / 222.10 /  13.09 / 10 / 42.964 / 15-2-2022 / 20:05:56.20 / 120.69 / 39.31 / 2044.77
 50.077713 /  19.901396 / 222.20 /  13.19 / 10 / 42.5048 / 15-2-2022 / 20:05:56.40 / 120.69 / 39.31 / 2044.77
 50.077713 /  19.901382 / 222.30 /  12.45 / 10 / 42.964 / 15-2-2022 / 20:05:56.60 / 120.69 / 39.31 / 2044.77
 50.077713 /  19.901373 / 222.30 /  12.45 / 10 / 42.964 / 15-2-2022 / 20:05:56.80 / 120.75 / 39.31 / 2028.94
 50.077724 /  19.901327 / 222.50 /  15.50 / 10 / 43.8852 / 15-2-2022 / 20:05:57.60 / 120.75 / 39.31 / 2028.94
 50.077728 /  19.901314 / 222.50 /  16.06 / 10 / 44.1176 / 15-2-2022 / 20:05:57.80 / 120.75 / 39.31 / 2014.67
 50.077732 /  19.901299 / 222.50 /  17.80 / 10 / 42.7344 / 15-2-2022 / 20:05:58.00 / 120.75 / 39.31 / 2014.67
 50.077740 /  19.901283 / 222.50 /  18.80 / 10 / 42.2724 / 15-2-2022 / 20:05:58.20 / 120.75 / 39.31 / 2014.67
 50.077744 /  19.901268 / 222.50 /  20.33 / 10 / 42.7344 / 15-2-2022 / 20:05:58.40 / 120.75 / 39.31 / 2014.67
 50.077778 /  19.901182 / 222.30 /  27.00 / 10 / 42.0428 / 15-2-2022 / 20:05:59.40 / 120.81 / 39.31 / 1998.78
 50.077785 /  19.901161 / 222.30 /  28.22 / 10 / 42.2724 / 15-2-2022 / 20:05:59.60 / 120.81 / 39.31 / 1998.78
 50.077793 /  19.901140 / 222.20 /  29.24 / 10 / 42.2724 / 15-2-2022 / 20:05:59.80 / 120.81 / 39.31 / 1998.78
 50.077801 /  19.901119 / 222.20 /  30.54 / 10 / 42.2724 / 15-2-2022 / 20:06:00.00 / 120.81 / 39.31 / 1998.78
 50.077808 /  19.901094 / 222.00 /  30.54 / 10 / 43.8852 / 15-2-2022 / 20:06:00.20 / 120.88 / 39.31 / 1983.10
 50.077839 /  19.900995 / 222.00 /  35.69 / 10 / 43.6556 / 15-2-2022 / 20:06:01.00 / 120.88 / 39.31 / 1983.10
 50.077847 /  19.900970 / 221.80 /  35.69 / 10 / 43.6556 / 15-2-2022 / 20:06:01.20 / 120.88 / 39.38 / 1968.74
 50.077858 /  19.900944 / 221.70 /  37.87 / 10 / 43.8852 / 15-2-2022 / 20:06:01.40 / 120.88 / 39.38 / 1968.74
 50.077869 /  19.900917 / 221.70 /  38.54 / 10 / 42.7344 / 15-2-2022 / 20:06:01.60 / 120.88 / 39.38 / 1968.74
 50.077877 /  19.900888 / 221.70 /  39.26 / 10 / 43.6556 / 15-2-2022 / 20:06:01.80 / 120.88 / 39.38 / 1968.74
 50.077915 /  19.900774 / 221.40 /  41.32 / 10 / 42.964 / 15-2-2022 / 20:06:02.60 / 120.94 / 39.38 / 1952.76
 50.077927 /  19.900743 / 221.30 /  41.86 / 10 / 43.1964 / 15-2-2022 / 20:06:02.80 / 120.94 / 39.38 / 1952.76
 50.077938 /  19.900715 / 221.30 /  41.95 / 10 / 43.1964 / 15-2-2022 / 20:06:03.00 / 120.94 / 39.38 / 1952.76
 50.077950 /  19.900686 / 221.20 /  41.84 / 10 / 42.7344 / 15-2-2022 / 20:06:03.20 / 120.94 / 39.38 / 1952.76
 50.077957 /  19.900656 / 221.30 /  41.39 / 10 / 42.0428 / 15-2-2022 / 20:06:03.40 / 120.94 / 39.38 / 1938.34
 50.077995 /  19.900537 / 221.00 /  42.02 / 10 / 42.5048 / 15-2-2022 / 20:06:04.20 / 120.94 / 39.38 / 1938.34
 50.078007 /  19.900511 / 221.00 /  42.08 / 10 / 42.7344 / 15-2-2022 / 20:06:04.40 / 121.00 / 39.38 / 1922.32
 50.078018 /  19.900478 / 221.00 /  43.10 / 10 / 42.5048 / 15-2-2022 / 20:06:04.60 / 121.00 / 39.38 / 1922.32
 50.078026 /  19.900448 / 221.00 /  43.80 / 10 / 42.964 / 15-2-2022 / 20:06:04.80 / 121.00 / 39.38 / 1922.32
 50.078037 /  19.900417 / 220.90 /  43.10 / 10 / 42.0428 / 15-2-2022 / 20:06:05.00 / 121.00 / 39.38 / 1922.32
 50.078094 /  19.900263 / 220.70 /  46.50 / 9 / 42.7344 / 15-2-2022 / 20:06:06.00 / 121.06 / 39.44 / 1906.49
 50.078106 /  19.900232 / 220.70 /  46.58 / 9 / 43.1964 / 15-2-2022 / 20:06:06.20 / 121.06 / 39.44 / 1906.49
 50.078117 /  19.900200 / 220.60 /  47.00 / 9 / 42.964 / 15-2-2022 / 20:06:06.40 / 121.06 / 39.44 / 1906.49
 50.078129 /  19.900167 / 220.60 /  46.65 / 10 / 42.964 / 15-2-2022 / 20:06:06.60 / 121.06 / 39.44 / 1906.49
 50.078140 /  19.900137 / 220.50 /  46.65 / 10 / 42.7344 / 15-2-2022 / 20:06:06.80 / 121.06 / 39.44 / 1891.98
 50.078186 /  19.900015 / 220.50 /  45.34 / 10 / 42.0428 / 15-2-2022 / 20:06:07.60 / 121.06 / 39.44 / 1891.98
 50.078197 /  19.899982 / 220.40 /  45.34 / 9 / 42.0428 / 15-2-2022 / 20:06:07.80 / 121.13 / 39.44 / 1875.86
 50.078201 /  19.899950 / 220.70 /  44.19 / 10 / 42.0428 / 15-2-2022 / 20:06:08.00 / 121.13 / 39.44 / 1875.86
 50.078213 /  19.899918 / 220.70 /  44.21 / 10 / 41.5808 / 15-2-2022 / 20:06:08.20 / 121.13 / 39.44 / 1875.86
 50.078220 /  19.899889 / 220.70 /  43.76 / 10 / 42.2724 / 15-2-2022 / 20:06:08.40 / 121.13 / 39.44 / 1875.86
 50.078262 /  19.899771 / 220.70 /  43.52 / 9 / 41.5808 / 15-2-2022 / 20:06:09.20 / 121.19 / 39.44 / 1859.94
 50.078270 /  19.899738 / 220.70 /  43.93 / 9 / 41.5808 / 15-2-2022 / 20:06:09.40 / 121.19 / 39.44 / 1859.94
 50.078281 /  19.899708 / 220.70 /  44.26 / 10 / 41.8132 / 15-2-2022 / 20:06:09.60 / 121.19 / 39.44 / 1859.94
 50.078293 /  19.899679 / 220.70 /  44.69 / 9 / 41.8132 / 15-2-2022 / 20:06:09.80 / 121.19 / 39.44 / 1859.94
 50.078304 /  19.899649 / 220.60 /  44.69 / 10 / 41.3512 / 15-2-2022 / 20:06:10.00 / 121.19 / 39.50 / 1845.33
 50.078350 /  19.899527 / 220.60 /  45.54 / 10 / 40.6596 / 15-2-2022 / 20:06:10.80 / 121.19 / 39.50 / 1845.33
 50.078362 /  19.899494 / 220.50 /  46.17 / 10 / 41.3512 / 15-2-2022 / 20:06:11.00 / 121.25 / 39.50 / 1829.11
 50.078373 /  19.899466 / 220.40 /  46.06 / 10 / 41.3512 / 15-2-2022 / 20:06:11.20 / 121.25 / 39.50 / 1829.11
 50.078384 /  19.899435 / 220.30 /  46.69 / 10 / 41.3512 / 15-2-2022 / 20:06:11.40 / 121.25 / 39.50 / 1829.11
 50.078400 /  19.899403 / 220.30 /  46.67 / 10 / 41.3512 / 15-2-2022 / 20:06:11.60 / 121.25 / 39.50 / 1829.11
 50.078465 /  19.899244 / 220.40 /  48.65 / 10 / 41.8132 / 15-2-2022 / 20:06:12.60 / 121.25 / 39.50 / 1814.45
 50.078476 /  19.899214 / 220.40 /  48.54 / 10 / 41.3512 / 15-2-2022 / 20:06:12.80 / 121.25 / 39.50 / 1814.45
 50.078487 /  19.899181 / 220.40 /  48.63 / 10 / 41.5808 / 15-2-2022 / 20:06:13.00 / 121.25 / 39.50 / 1814.45
 50.078503 /  19.899149 / 220.40 /  48.58 / 10 / 39.7384 / 15-2-2022 / 20:06:13.20 / 121.25 / 39.50 / 1814.45
  50.911848 /  19.899117 / 220.30 /  48.65 / 10 / 39.2764 / 15-2-2022 / 20:06:13.40 / 121.31 / 39.50 / 1798.18
 50.078568 /  19.898983 / 220.50 /  50.73 / 9 / 38.8172 / 15-2-2022 / 20:06:14.20 / 121.31 / 39.50 / 1798.18
 50.078583 /  19.898951 / 220.50 /  50.73 / 9 / 38.5876 / 15-2-2022 / 20:06:14.40 / 121.31 / 39.56 / 1783.48
 50.078594 /  19.898914 / 220.50 /  50.41 / 10 / 39.0468 / 15-2-2022 / 20:06:14.60 / 121.31 / 39.56 / 1783.48
 50.078609 /  19.898882 / 220.50 /  50.28 / 10 / 38.8172 / 15-2-2022 / 20:06:14.80 / 121.31 / 39.56 / 1783.48
 50.078621 /  19.898848 / 220.50 /  49.84 / 10 / 38.8172 / 15-2-2022 / 20:06:15.00 / 121.31 / 39.56 / 1783.48
 50.078674 /  19.898716 / 220.40 /  50.71 / 9 / 40.43 / 15-2-2022 / 20:06:15.80 / 121.38 / 39.56 / 1767.16
 50.078686 /  19.898680 / 220.50 /  50.78 / 9 / 40.43 / 15-2-2022 / 20:06:16.00 / 121.38 / 39.56 / 1767.16
 50.078701 /  19.898647 / 220.50 /  50.78 / 10 / 39.7384 / 15-2-2022 / 20:06:16.20 / 121.38 / 39.56 / 1767.16
 50.078712 /  19.898611 / 220.30 /  51.10 / 10 / 39.968 / 15-2-2022 / 20:06:16.40 / 121.38 / 39.56 / 1767.16
 50.078724 /  19.898579 / 220.30 /  50.74 / 10 / 39.7384 / 15-2-2022 / 20:06:16.60 / 121.44 / 39.56 / 1751.05
 50.078777 /  19.898443 / 220.30 /  50.32 / 10 / 38.8172 / 15-2-2022 / 20:06:17.40 / 121.44 / 39.56 / 1751.05
 50.078789 /  19.898409 / 220.40 /  50.78 / 10 / 39.2764 / 15-2-2022 / 20:06:17.60 / 121.44 / 39.56 / 1736.25
 50.078804 /  19.898373 / 220.30 /  50.89 / 10 / 39.0468 / 15-2-2022 / 20:06:17.80 / 121.44 / 39.56 / 1736.25
 50.078815 /  19.898340 / 220.30 /  51.00 / 10 / 38.1256 / 15-2-2022 / 20:06:18.00 / 121.44 / 39.56 / 1736.25
 50.078827 /  19.898306 / 220.20 /  50.99 / 10 / 37.896 / 15-2-2022 / 20:06:18.20 / 121.44 / 39.56 / 1736.25
 50.078892 /  19.898132 / 220.10 /  50.58 / 9 / 37.6636 / 15-2-2022 / 20:06:19.20 / 121.50 / 39.63 / 1719.83
 50.078903 /  19.898096 / 220.20 /  50.56 / 10 / 37.896 / 15-2-2022 / 20:06:19.40 / 121.50 / 39.63 / 1719.83
 50.078918 /  19.898062 / 220.20 /  50.49 / 8 / 37.6636 / 15-2-2022 / 20:06:19.60 / 121.50 / 39.63 / 1719.83
 50.078930 /  19.898029 / 220.20 /  50.45 / 8 / 37.6636 / 15-2-2022 / 20:06:19.80 / 121.50 / 39.63 / 1719.83
 50.078945 /  19.897995 / 220.20 /  50.45 / 8 / 37.6636 / 15-2-2022 / 20:06:20.00 / 121.50 / 39.63 / 1704.98
 50.078987 /  19.897856 / 220.20 /  50.23 / 8 / 38.3552 / 15-2-2022 / 20:06:20.80 / 121.50 / 39.63 / 1704.98
 50.078999 /  19.897820 / 220.70 /  50.23 / 9 / 38.1256 / 15-2-2022 / 20:06:21.00 / 121.56 / 39.63 / 1688.52
 50.079010 /  19.897785 / 220.90 /  49.82 / 9 / 38.1256 / 15-2-2022 / 20:06:21.20 / 121.56 / 39.63 / 1688.52
 50.079021 /  19.897751 / 221.00 /  49.34 / 9 / 38.1256 / 15-2-2022 / 20:06:21.40 / 121.56 / 39.63 / 1688.52
 50.079033 /  19.897715 / 221.10 /  49.73 / 9 / 37.896 / 15-2-2022 / 20:06:21.60 / 121.56 / 39.63 / 1688.52
 50.079079 /  19.897579 / 221.40 /  48.39 / 10 / 37.896 / 15-2-2022 / 20:06:22.40 / 121.56 / 39.69 / 1673.62
 50.079090 /  19.897547 / 221.50 /  47.91 / 10 / 37.896 / 15-2-2022 / 20:06:22.60 / 121.56 / 39.69 / 1673.62
 50.079105 /  19.897512 / 221.60 /  47.97 / 10 / 37.6636 / 15-2-2022 / 20:06:22.80 / 121.56 / 39.69 / 1673.62
 50.079117 /  19.897482 / 221.60 /  48.34 / 10 / 37.896 / 15-2-2022 / 20:06:23.00 / 121.56 / 39.69 / 1673.62
 50.079132 /  19.897449 / 221.70 /  48.24 / 10 / 36.972 / 15-2-2022 / 20:06:23.20 / 121.63 / 39.69 / 1657.11
 50.079185 /  19.897327 / 221.80 /  46.97 / 9 / 36.972 / 15-2-2022 / 20:06:24.00 / 121.63 / 39.69 / 1657.11
 50.079197 /  19.897295 / 221.80 /  46.82 / 9 / 36.5128 / 15-2-2022 / 20:06:24.20 / 121.63 / 39.69 / 1642.16
 50.079208 /  19.897263 / 221.80 /  46.78 / 9 / 36.5128 / 15-2-2022 / 20:06:24.40 / 121.63 / 39.69 / 1642.16
 50.079220 /  19.897232 / 222.00 /  46.32 / 8 / 36.2804 / 15-2-2022 / 20:06:24.60 / 121.63 / 39.69 / 1642.16
 50.079235 /  19.897202 / 222.00 /  46.26 / 8 / 36.972 / 15-2-2022 / 20:06:24.80 / 121.63 / 39.69 / 1642.16
 50.079296 /  19.897051 / 222.20 /  45.26 / 9 / 38.5876 / 15-2-2022 / 20:06:25.80 / 121.69 / 39.75 / 1625.60
 50.079311 /  19.897020 / 222.20 /  45.67 / 9 / 38.5876 / 15-2-2022 / 20:06:26.00 / 121.69 / 39.75 / 1625.60
 50.079323 /  19.896990 / 222.20 /  45.04 / 9 / 39.5088 / 15-2-2022 / 20:06:26.20 / 121.69 / 39.75 / 1625.60
 50.079334 /  19.896959 / 222.20 /  45.47 / 9 / 38.8172 / 15-2-2022 / 20:06:26.40 / 121.69 / 39.75 / 1625.60
 50.079346 /  19.896931 / 222.20 /  45.47 / 9 / 39.2764 / 15-2-2022 / 20:06:26.60 / 121.69 / 39.75 / 1610.61
 50.079391 /  19.896816 / 222.20 /  41.19 / 9 / 37.2044 / 15-2-2022 / 20:06:27.40 / 121.69 / 39.75 / 1610.61
 50.079403 /  19.896790 / 222.10 /  41.19 / 9 / 37.2044 / 15-2-2022 / 20:06:27.60 / 121.69 / 39.75 / 1595.36
 50.079414 /  19.896763 / 222.20 /  38.97 / 9 / 37.434 / 15-2-2022 / 20:06:27.80 / 121.69 / 39.75 / 1595.36
 50.079422 /  19.896738 / 222.10 /  38.02 / 9 / 36.0508 / 15-2-2022 / 20:06:28.00 / 121.69 / 39.75 / 1595.36
 50.079433 /  19.896713 / 222.10 /  37.13 / 9 / 35.8212 / 15-2-2022 / 20:06:28.20 / 121.69 / 39.75 / 1595.36
 50.079472 /  19.896618 / 222.20 /  33.91 / 9 / 36.0508 / 15-2-2022 / 20:06:29.00 / 121.75 / 39.75 / 1578.76
 50.079479 /  19.896595 / 222.30 /  32.98 / 8 / 36.0508 / 15-2-2022 / 20:06:29.20 / 121.75 / 39.75 / 1578.76
 50.079487 /  19.896574 / 222.30 /  32.85 / 10 / 36.0508 / 15-2-2022 / 20:06:29.40 / 121.75 / 39.75 / 1578.76
 50.079498 /  19.896551 / 222.30 /  32.04 / 10 / 35.8212 / 15-2-2022 / 20:06:29.60 / 121.75 / 39.75 / 1578.76
 50.079506 /  19.896532 / 222.30 /  31.41 / 10 / 35.8212 / 15-2-2022 / 20:06:29.80 / 121.75 / 39.75 / 1563.71
 50.079540 /  19.896467 / 222.30 /  26.00 / 9 / 35.5916 / 15-2-2022 / 20:06:30.60 / 121.75 / 39.75 / 1563.71
 50.079548 /  19.896452 / 222.20 /  25.04 / 9 / 35.5916 / 15-2-2022 / 20:06:30.80 / 121.75 / 39.81 / 1548.42
 50.079556 /  19.896437 / 222.30 /  22.61 / 9 / 35.3592 / 15-2-2022 / 20:06:31.00 / 121.75 / 39.81 / 1548.42
 50.079559 /  19.896423 / 222.30 /  21.63 / 9 / 35.3592 / 15-2-2022 / 20:06:31.20 / 121.75 / 39.81 / 1548.42
 50.079567 /  19.896408 / 222.20 /  21.65 / 9 / 35.3592 / 15-2-2022 / 20:06:31.40 / 121.75 / 39.81 / 1548.42
 50.079590 /  19.896355 / 222.20 /  15.91 / 9 / 34.6676 / 15-2-2022 / 20:06:32.40 / 121.75 / 39.81 / 1533.12
 50.079597 /  19.896347 / 222.20 /  15.59 / 9 / 34.9 / 15-2-2022 / 20:06:32.60 / 121.75 / 39.81 / 1533.12
 50.079601 /  19.896339 / 222.10 /  15.52 / 9 / 35.1296 / 15-2-2022 / 20:06:32.80 / 121.75 / 39.81 / 1533.12
 50.079605 /  19.896332 / 222.10 /  15.20 / 9 / 34.9 / 15-2-2022 / 20:06:33.00 / 121.75 / 39.81 / 1533.12
 50.079613 /  19.896326 / 222.10 /  15.20 / 9 / 35.5916 / 15-2-2022 / 20:06:33.20 / 121.69 / 39.81 / 1519.19
 50.079639 /  19.896309 / 222.10 /  14.95 / 9 / 35.3592 / 15-2-2022 / 20:06:34.00 / 121.69 / 39.81 / 1519.19
 50.079647 /  19.896307 / 222.00 /  14.95 / 10 / 36.2804 / 15-2-2022 / 20:06:34.20 / 121.75 / 39.88 / 1502.33
 50.079655 /  19.896305 / 222.00 /  15.32 / 10 / 36.2804 / 15-2-2022 / 20:06:34.40 / 121.75 / 39.88 / 1502.33
 50.079659 /  19.896305 / 222.00 /  15.89 / 10 / 36.5128 / 15-2-2022 / 20:06:34.60 / 121.75 / 39.88 / 1502.33
 50.079670 /  19.896303 / 222.00 /  16.89 / 10 / 36.5128 / 15-2-2022 / 20:06:34.80 / 121.75 / 39.88 / 1502.33
 50.079700 /  19.896303 / 222.00 /  19.76 / 9 / 34.438 / 15-2-2022 / 20:06:35.60 / 121.69 / 39.88 / 1488.65
 50.079712 /  19.896305 / 222.00 /  20.56 / 9 / 34.6676 / 15-2-2022 / 20:06:35.80 / 121.69 / 39.88 / 1488.65
 50.079723 /  19.896307 / 222.00 /  20.69 / 10 / 35.1296 / 15-2-2022 / 20:06:36.00 / 121.69 / 39.88 / 1488.65
 50.079727 /  19.896305 / 222.10 /  22.22 / 10 / 35.8212 / 15-2-2022 / 20:06:36.20 / 121.69 / 39.88 / 1488.65
 50.079735 /  19.896307 / 222.10 /  22.71 / 10 / 35.3592 / 15-2-2022 / 20:06:36.40 / 121.69 / 39.88 / 1473.15
 50.079773 /  19.896299 / 222.30 /  25.72 / 10 / 35.8212 / 15-2-2022 / 20:06:37.20 / 121.69 / 39.88 / 1473.15
 50.079781 /  19.896297 / 222.50 /  25.17 / 10 / 36.0508 / 15-2-2022 / 20:06:37.40 / 121.69 / 39.94 / 1457.91
 50.079792 /  19.896294 / 222.70 /  26.15 / 10 / 36.2804 / 15-2-2022 / 20:06:37.60 / 121.69 / 39.94 / 1457.91
 50.079803 /  19.896286 / 222.90 /  26.21 / 10 / 36.0508 / 15-2-2022 / 20:06:37.80 / 121.69 / 39.94 / 1457.91
 50.079811 /  19.896278 / 223.10 /  26.78 / 10 / 36.0508 / 15-2-2022 / 20:06:38.00 / 121.69 / 39.94 / 1457.91
 50.079868 /  19.896271 / 224.00 /  28.58 / 10 / 36.0508 / 15-2-2022 / 20:06:39.00 / 121.69 / 39.94 / 1442.66
 50.079880 /  19.896271 / 224.10 /  29.06 / 10 / 35.8212 / 15-2-2022 / 20:06:39.20 / 121.69 / 39.94 / 1442.66
 50.079891 /  19.896261 / 224.30 /  28.97 / 10 / 36.0508 / 15-2-2022 / 20:06:39.40 / 121.69 / 39.94 / 1442.66
 50.079903 /  19.896257 / 224.70 /  29.08 / 10 / 36.0508 / 15-2-2022 / 20:06:39.60 / 121.69 / 39.94 / 1442.66
 50.079914 /  19.896257 / 225.00 /  29.08 / 10 / 36.0508 / 15-2-2022 / 20:06:39.80 / 121.69 / 39.94 / 1427.41
 50.079971 /  19.896255 / 225.00 /  30.41 / 10 / 34.9 / 15-2-2022 / 20:06:40.60 / 121.69 / 39.94 / 1427.41
 50.079987 /  19.896261 / 225.70 /  30.28 / 10 / 35.1296 / 15-2-2022 / 20:06:40.80 / 121.63 / 39.94 / 1413.53
 50.080002 /  19.896267 / 225.70 /  30.15 / 10 / 34.6676 / 15-2-2022 / 20:06:41.00 / 121.63 / 39.94 / 1413.53
 50.080013 /  19.896273 / 225.80 /  29.85 / 10 / 35.3592 / 15-2-2022 / 20:06:41.20 / 121.63 / 39.94 / 1413.53
 50.080032 /  19.896280 / 225.80 /  29.78 / 10 / 35.1296 / 15-2-2022 / 20:06:41.40 / 121.63 / 39.94 / 1413.53
 50.080090 /  19.896301 / 226.10 /  28.98 / 10 / 36.7424 / 15-2-2022 / 20:06:42.20 / 121.63 / 39.94 / 1398.08
 50.080101 /  19.896311 / 226.10 /  28.28 / 10 / 36.7424 / 15-2-2022 / 20:06:42.40 / 121.63 / 39.94 / 1398.08
 50.080112 /  19.896317 / 226.20 /  27.37 / 10 / 36.7424 / 15-2-2022 / 20:06:42.60 / 121.63 / 39.94 / 1398.08
 50.080120 /  19.896332 / 226.30 /  26.54 / 10 / 36.7424 / 15-2-2022 / 20:06:42.80 / 121.63 / 39.94 / 1398.08
 50.080132 /  19.896338 / 226.30 /  24.96 / 10 / 38.3552 / 15-2-2022 / 20:06:43.00 / 121.56 / 40.00 / 1384.25
 50.080166 /  19.896353 / 226.70 /  16.56 / 10 / 38.3552 / 15-2-2022 / 20:06:43.80 / 121.56 / 40.00 / 1384.25
 50.080173 /  19.896355 / 226.70 /  13.52 / 10 / 38.3552 / 15-2-2022 / 20:06:44.00 / 121.56 / 40.00 / 1368.85
 50.080177 /  19.896360 / 226.90 /  11.15 / 10 / 38.3552 / 15-2-2022 / 20:06:44.20 / 121.56 / 40.00 / 1368.85
 50.080181 /  19.896364 / 227.00 / 8.91 / 10 / 38.5876 / 15-2-2022 / 20:06:44.40 / 121.56 / 40.00 / 1368.85
 50.080185 /  19.896368 / 227.10 / 8.13 / 10 / 38.3552 / 15-2-2022 / 20:06:44.60 / 121.56 / 40.00 / 1368.85
 50.080196 /  19.896381 / 227.50 / 7.74 / 10 / 38.8172 / 15-2-2022 / 20:06:45.60 / 121.56 / 40.00 / 1353.70
 50.080200 /  19.896383 / 227.60 / 7.37 / 10 / 39.0468 / 15-2-2022 / 20:06:45.80 / 121.56 / 40.00 / 1353.70
 50.080200 /  19.896387 / 227.80 / 6.95 / 10 / 39.5088 / 15-2-2022 / 20:06:46.00 / 121.56 / 40.00 / 1353.70
 50.080204 /  19.896391 / 227.90 / 6.87 / 10 / 37.896 / 15-2-2022 / 20:06:46.20 / 121.56 / 40.00 / 1353.70
 50.080204 /  19.896391 / 228.10 / 6.87 / 10 / 38.1256 / 15-2-2022 / 20:06:46.40 / 121.50 / 40.00 / 1339.91
 50.080215 /  19.896400 / 228.10 / 7.06 / 10 / 37.896 / 15-2-2022 / 20:06:47.20 / 121.50 / 40.00 / 1339.91
 50.080219 /  19.896406 / 228.50 / 7.76 / 10 / 37.896 / 15-2-2022 / 20:06:47.40 / 121.50 / 40.06 / 1324.56
 50.080219 /  19.896416 / 228.60 / 8.63 / 10 / 37.6636 / 15-2-2022 / 20:06:47.60 / 121.50 / 40.06 / 1324.56
 50.080223 /  19.896423 / 228.80 / 9.00 / 10 / 37.896 / 15-2-2022 / 20:06:47.80 / 121.50 / 40.06 / 1324.56
 50.080227 /  19.896429 / 229.00 / 9.98 / 10 / 37.896 / 15-2-2022 / 20:06:48.00 / 121.50 / 40.06 / 1324.56
 50.080246 /  19.896467 / 229.30 /  13.96 / 10 / 37.434 / 15-2-2022 / 20:06:48.80 / 121.44 / 40.06 / 1310.82
 50.080250 /  19.896475 / 229.30 /  15.45 / 10 / 37.6636 / 15-2-2022 / 20:06:49.00 / 121.44 / 40.06 / 1310.82
 50.080261 /  19.896482 / 229.30 /  16.85 / 10 / 37.2044 / 15-2-2022 / 20:06:49.20 / 121.44 / 40.06 / 1310.82
 50.080273 /  19.896484 / 229.50 /  17.95 / 10 / 37.2044 / 15-2-2022 / 20:06:49.40 / 121.44 / 40.06 / 1310.82
 50.080284 /  19.896492 / 229.50 /  18.85 / 10 / 37.434 / 15-2-2022 / 20:06:49.60 / 121.44 / 40.06 / 1295.52
 50.080330 /  19.896515 / 229.30 /  22.09 / 10 / 38.3552 / 15-2-2022 / 20:06:50.40 / 121.44 / 40.06 / 1295.52
 50.080341 /  19.896521 / 229.30 /  22.43 / 10 / 38.8172 / 15-2-2022 / 20:06:50.60 / 121.38 / 40.13 / 1281.82
 50.080353 /  19.896523 / 229.20 /  22.43 / 10 / 38.3552 / 15-2-2022 / 20:06:50.80 / 121.38 / 40.13 / 1281.82
 50.080368 /  19.896524 / 229.10 /  21.84 / 10 / 38.1256 / 15-2-2022 / 20:06:51.00 / 121.38 / 40.13 / 1281.82
 50.080379 /  19.896526 / 229.20 /  20.74 / 10 / 38.1256 / 15-2-2022 / 20:06:51.20 / 121.38 / 40.13 / 1281.82
 50.080437 /  19.896549 / 229.10 /  20.56 / 10 / 37.6636 / 15-2-2022 / 20:06:52.20 / 121.38 / 40.13 / 1266.57
 50.080448 /  19.896553 / 229.20 /  20.91 / 10 / 37.2044 / 15-2-2022 / 20:06:52.40 / 121.38 / 40.13 / 1266.57
 50.080460 /  19.896559 / 228.90 /  20.89 / 10 / 37.434 / 15-2-2022 / 20:06:52.60 / 121.38 / 40.13 / 1266.57
 50.080471 /  19.896561 / 228.90 /  21.32 / 10 / 37.6636 / 15-2-2022 / 20:06:52.80 / 121.38 / 40.13 / 1266.57
 50.080479 /  19.896563 / 229.00 /  22.00 / 10 / 37.434 / 15-2-2022 / 20:06:53.00 / 121.31 / 40.13 / 1252.93
 50.080528 /  19.896574 / 228.90 /  24.39 / 10 / 37.434 / 15-2-2022 / 20:06:53.80 / 121.31 / 40.13 / 1252.93
 50.080544 /  19.896576 / 229.00 /  25.52 / 10 / 37.434 / 15-2-2022 / 20:06:54.00 / 121.31 / 40.13 / 1237.72
 50.080555 /  19.896578 / 229.00 /  25.61 / 10 / 36.7424 / 15-2-2022 / 20:06:54.20 / 121.31 / 40.13 / 1237.72
 50.080570 /  19.896580 / 229.00 /  26.54 / 10 / 36.972 / 15-2-2022 / 20:06:54.40 / 121.31 / 40.13 / 1237.72
 50.080582 /  19.896584 / 229.10 /  27.00 / 10 / 36.972 / 15-2-2022 / 20:06:54.60 / 121.31 / 40.13 / 1237.72
 50.080643 /  19.896601 / 229.40 /  29.39 / 10 / 35.8212 / 15-2-2022 / 20:06:55.40 / 121.25 / 40.19 / 1224.13
 50.080658 /  19.896606 / 229.50 /  30.00 / 10 / 35.8212 / 15-2-2022 / 20:06:55.60 / 121.25 / 40.19 / 1224.13
 50.080673 /  19.896614 / 229.50 /  30.82 / 10 / 34.438 / 15-2-2022 / 20:06:55.80 / 121.25 / 40.19 / 1224.13
 50.080692 /  19.896618 / 229.60 /  31.24 / 10 / 35.5916 / 15-2-2022 / 20:06:56.00 / 121.25 / 40.19 / 1224.13
 50.080711 /  19.896622 / 229.60 /  30.84 / 10 / 36.7424 / 15-2-2022 / 20:06:56.20 / 121.19 / 40.19 / 1210.33
 50.080772 /  19.896643 / 229.80 /  29.41 / 10 / 36.2804 / 15-2-2022 / 20:06:57.00 / 121.19 / 40.19 / 1210.33
 50.080791 /  19.896646 / 229.80 /  29.45 / 10 / 36.5128 / 15-2-2022 / 20:06:57.20 / 121.19 / 40.19 / 1195.22
 50.080807 /  19.896650 / 229.90 /  27.74 / 10 / 36.7424 / 15-2-2022 / 20:06:57.40 / 121.19 / 40.19 / 1195.22
 50.080818 /  19.896654 / 229.90 /  26.35 / 10 / 36.5128 / 15-2-2022 / 20:06:57.60 / 121.19 / 40.19 / 1195.22
 50.080833 /  19.896654 / 229.90 /  25.30 / 10 / 36.7424 / 15-2-2022 / 20:06:57.80 / 121.19 / 40.19 / 1195.22
 50.080887 /  19.896667 / 230.10 /  18.30 / 9 / 36.5128 / 15-2-2022 / 20:06:58.80 / 121.13 / 40.19 / 1181.72
 50.080898 /  19.896669 / 230.10 /  17.37 / 9 / 36.5128 / 15-2-2022 / 20:06:59.00 / 121.13 / 40.19 / 1181.72
 50.080906 /  19.896671 / 230.10 /  15.91 / 9 / 36.5128 / 15-2-2022 / 20:06:59.20 / 121.13 / 40.19 / 1181.72
 50.080914 /  19.896673 / 230.00 /  14.61 / 9 / 36.2804 / 15-2-2022 / 20:06:59.40 / 121.13 / 40.19 / 1181.72
 50.080921 /  19.896675 / 229.90 /  12.98 / 9 / 36.5128 / 15-2-2022 / 20:06:59.60 / 121.13 / 40.25 / 1166.66
 50.080944 /  19.896677 / 230.00 / 8.39 / 9 / 37.6636 / 15-2-2022 / 20:07:00.40 / 121.13 / 40.25 / 1166.66
 50.080952 /  19.896677 / 230.10 / 8.41 / 9 / 37.2044 / 15-2-2022 / 20:07:00.60 / 121.13 / 40.25 / 1151.85
 50.080952 /  19.896677 / 230.00 / 6.57 / 9 / 37.2044 / 15-2-2022 / 20:07:00.80 / 121.13 / 40.25 / 1151.85
 50.080956 /  19.896669 / 230.10 / 7.15 / 9 / 37.2044 / 15-2-2022 / 20:07:01.00 / 121.13 / 40.25 / 1151.85
 50.080959 /  19.896667 / 230.20 / 7.22 / 9 / 37.2044 / 15-2-2022 / 20:07:01.20 / 121.13 / 40.25 / 1151.85
 50.080971 /  19.896666 / 230.30 / 5.52 / 9 / 37.2044 / 15-2-2022 / 20:07:02.00 / 121.06 / 40.25 / 1138.40
 50.080975 /  19.896666 / 230.30 / 5.43 / 9 / 35.3592 / 15-2-2022 / 20:07:02.20 / 121.06 / 40.25 / 1138.40
 50.080975 /  19.896666 / 230.30 / 5.00 / 9 / 35.5916 / 15-2-2022 / 20:07:02.40 / 121.06 / 40.25 / 1138.40
 50.080978 /  19.896667 / 230.30 / 4.98 / 9 / 35.1296 / 15-2-2022 / 20:07:02.60 / 121.06 / 40.25 / 1138.40
 50.080978 /  19.896667 / 230.30 / 4.93 / 9 / 35.1296 / 15-2-2022 / 20:07:02.80 / 121.00 / 40.31 / 1124.75
 50.080990 /  19.896667 / 230.50 / 5.57 / 9 / 35.1296 / 15-2-2022 / 20:07:03.60 / 121.00 / 40.31 / 1124.75
 50.080994 /  19.896667 / 230.50 / 5.59 / 9 / 34.438 / 15-2-2022 / 20:07:03.80 / 121.00 / 40.31 / 1109.79
 50.080997 /  19.896666 / 230.50 / 6.13 / 9 / 35.3592 / 15-2-2022 / 20:07:04.00 / 121.00 / 40.31 / 1109.79
 50.081001 /  19.896666 / 230.60 / 6.98 / 9 / 35.1296 / 15-2-2022 / 20:07:04.20 / 121.00 / 40.31 / 1109.79
 50.081005 /  19.896666 / 230.60 / 7.37 / 9 / 35.3592 / 15-2-2022 / 20:07:04.40 / 121.00 / 40.31 / 1109.79
 50.081032 /  19.896667 / 230.70 /  11.04 / 9 / 35.1296 / 15-2-2022 / 20:07:05.40 / 120.94 / 40.31 / 1096.44
 50.081039 /  19.896667 / 230.70 /  12.00 / 9 / 35.3592 / 15-2-2022 / 20:07:05.60 / 120.94 / 40.31 / 1096.44
 50.081043 /  19.896669 / 230.70 /  13.06 / 9 / 35.3592 / 15-2-2022 / 20:07:05.80 / 120.94 / 40.31 / 1096.44
 50.081051 /  19.896671 / 230.70 /  14.20 / 9 / 35.3592 / 15-2-2022 / 20:07:06.00 / 120.94 / 40.31 / 1096.44
 50.081059 /  19.896673 / 230.70 /  15.24 / 9 / 35.5916 / 15-2-2022 / 20:07:06.20 / 120.88 / 40.31 / 1082.88
 50.081097 /  19.896679 / 230.90 /  19.09 / 9 / 35.8212 / 15-2-2022 / 20:07:07.00 / 120.88 / 40.31 / 1082.88
 50.081108 /  19.896681 / 230.90 /  19.09 / 9 / 35.1296 / 15-2-2022 / 20:07:07.20 / 120.81 / 40.31 / 1069.38
 50.081120 /  19.896685 / 230.90 /  19.82 / 9 / 35.1296 / 15-2-2022 / 20:07:07.40 / 120.81 / 40.31 / 1069.38
 50.081131 /  19.896688 / 231.00 /  20.37 / 9 / 34.6676 / 15-2-2022 / 20:07:07.60 / 120.81 / 40.31 / 1069.38
 50.081142 /  19.896690 / 231.00 /  21.61 / 9 / 35.1296 / 15-2-2022 / 20:07:07.80 / 120.81 / 40.31 / 1069.38
 50.081188 /  19.896702 / 231.10 /  24.93 / 9 / 36.2804 / 15-2-2022 / 20:07:08.60 / 120.81 / 40.38 / 1054.56
 50.081203 /  19.896704 / 231.10 /  24.96 / 9 / 36.2804 / 15-2-2022 / 20:07:08.80 / 120.81 / 40.38 / 1054.56
 50.081215 /  19.896706 / 231.10 /  25.50 / 9 / 35.1296 / 15-2-2022 / 20:07:09.00 / 120.81 / 40.38 / 1054.56
 50.081230 /  19.896708 / 231.20 /  25.61 / 9 / 35.5916 / 15-2-2022 / 20:07:09.20 / 120.81 / 40.38 / 1054.56
 50.081242 /  19.896709 / 231.20 /  25.26 / 9 / 36.972 / 15-2-2022 / 20:07:09.40 / 120.75 / 40.38 / 1041.35
 50.081291 /  19.896711 / 231.30 /  24.21 / 9 / 36.5128 / 15-2-2022 / 20:07:10.20 / 120.75 / 40.38 / 1041.35
 50.081303 /  19.896715 / 231.40 /  22.80 / 9 / 36.5128 / 15-2-2022 / 20:07:10.40 / 120.69 / 40.38 / 1027.94
 50.081310 /  19.896717 / 231.40 /  22.84 / 9 / 36.7424 / 15-2-2022 / 20:07:10.60 / 120.69 / 40.38 / 1027.94
 50.081326 /  19.896719 / 231.50 /  22.84 / 9 / 36.5128 / 15-2-2022 / 20:07:10.80 / 120.69 / 40.38 / 1027.94
 50.081333 /  19.896721 / 231.50 /  22.80 / 9 / 37.434 / 15-2-2022 / 20:07:11.00 / 120.69 / 40.38 / 1027.94
 50.081390 /  19.896734 / 231.60 /  20.85 / 9 / 37.434 / 15-2-2022 / 20:07:12.00 / 120.69 / 40.44 / 1013.22
 50.081402 /  19.896738 / 231.60 /  20.43 / 9 / 35.8212 / 15-2-2022 / 20:07:12.20 / 120.69 / 40.44 / 1013.22
 50.081409 /  19.896742 / 231.70 /  19.67 / 9 / 36.5128 / 15-2-2022 / 20:07:12.40 / 120.69 / 40.44 / 1013.22
 50.081421 /  19.896746 / 231.70 /  19.28 / 9 / 36.5128 / 15-2-2022 / 20:07:12.60 / 120.69 / 40.44 / 1013.22
 50.081429 /  19.896748 / 231.70 /  18.80 / 9 / 36.7424 / 15-2-2022 / 20:07:12.80 / 120.63 / 40.44 / 1000.11
 50.081463 /  19.896755 / 231.60 /  15.04 / 9 / 35.8212 / 15-2-2022 / 20:07:13.60 / 120.63 / 40.44 / 1000.11
 50.081467 /  19.896755 / 231.70 /  13.69 / 9 / 36.0508 / 15-2-2022 / 20:07:13.80 / 120.56 / 40.44 / 986.80
 50.081474 /  19.896755 / 231.70 /  12.37 / 9 / 36.5128 / 15-2-2022 / 20:07:14.00 / 120.56 / 40.44 / 986.80
 50.081478 /  19.896753 / 231.70 /  10.87 / 9 / 35.8212 / 15-2-2022 / 20:07:14.20 / 120.56 / 40.44 / 986.80
 50.081482 /  19.896749 / 231.70 / 9.56 / 9 / 36.0508 / 15-2-2022 / 20:07:14.40 / 120.56 / 40.44 / 986.80
 50.081493 /  19.896748 / 231.80 / 5.82 / 9 / 36.0508 / 15-2-2022 / 20:07:15.20 / 120.56 / 40.44 / 972.17
 50.081497 /  19.896746 / 231.80 / 5.06 / 8 / 35.8212 / 15-2-2022 / 20:07:15.40 / 120.56 / 40.44 / 972.17
 50.081501 /  19.896746 / 231.70 / 4.72 / 9 / 36.0508 / 15-2-2022 / 20:07:15.60 / 120.56 / 40.44 / 972.17
 50.081501 /  19.896744 / 231.70 / 4.63 / 9 / 36.0508 / 15-2-2022 / 20:07:15.80 / 120.56 / 40.44 / 972.17
 50.081505 /  19.896744 / 231.70 / 4.59 / 9 / 36.5128 / 15-2-2022 / 20:07:16.00 / 120.50 / 40.44 / 959.16
 50.081509 /  19.896744 / 231.70 / 5.11 / 9 / 36.5128 / 15-2-2022 / 20:07:16.80 / 120.50 / 40.44 / 959.16
 50.081512 /  19.896742 / 231.70 / 5.46 / 9 / 37.2044 / 15-2-2022 / 20:07:17.00 / 120.50 / 40.50 / 944.58
 50.081516 /  19.896742 / 231.60 / 6.46 / 9 / 37.434 / 15-2-2022 / 20:07:17.20 / 120.50 / 40.50 / 944.58
 50.081520 /  19.896740 / 231.70 / 7.37 / 9 / 37.434 / 15-2-2022 / 20:07:17.40 / 120.50 / 40.50 / 944.58
 50.081520 /  19.896740 / 231.70 / 6.95 / 9 / 37.2044 / 15-2-2022 / 20:07:17.60 / 120.50 / 40.50 / 944.58
 50.081539 /  19.896719 / 231.60 /  10.09 / 9 / 35.8212 / 15-2-2022 / 20:07:18.60 / 120.44 / 40.50 / 931.62
 50.081543 /  19.896711 / 231.60 /  10.13 / 9 / 36.7424 / 15-2-2022 / 20:07:18.80 / 120.44 / 40.50 / 931.62
 50.081547 /  19.896706 / 231.60 /  11.39 / 9 / 36.5128 / 15-2-2022 / 20:07:19.00 / 120.44 / 40.50 / 931.62
 50.081547 /  19.896698 / 231.60 /  11.45 / 9 / 36.2804 / 15-2-2022 / 20:07:19.20 / 120.44 / 40.50 / 931.62
 50.081551 /  19.896692 / 231.50 /  11.45 / 9 / 36.2804 / 15-2-2022 / 20:07:19.40 / 120.38 / 40.56 / 918.45
 50.081573 /  19.896662 / 231.50 /  15.76 / 9 / 36.5128 / 15-2-2022 / 20:07:20.20 / 120.38 / 40.56 / 918.45
 50.081577 /  19.896652 / 231.40 /  16.19 / 9 / 35.3592 / 15-2-2022 / 20:07:20.40 / 120.31 / 40.56 / 905.33
 50.081585 /  19.896641 / 231.40 /  17.82 / 9 / 36.2804 / 15-2-2022 / 20:07:20.60 / 120.31 / 40.56 / 905.33
 50.081589 /  19.896627 / 231.30 /  18.56 / 9 / 36.0508 / 15-2-2022 / 20:07:20.80 / 120.31 / 40.56 / 905.33
 50.081593 /  19.896614 / 231.30 /  19.22 / 8 / 36.5128 / 15-2-2022 / 20:07:21.00 / 120.31 / 40.56 / 905.33
 50.081612 /  19.896551 / 231.20 /  22.13 / 8 / 36.2804 / 15-2-2022 / 20:07:21.80 / 120.31 / 40.56 / 890.90
 50.081612 /  19.896536 / 231.20 /  21.63 / 9 / 36.0508 / 15-2-2022 / 20:07:22.00 / 120.31 / 40.56 / 890.90
 50.081619 /  19.896523 / 231.20 /  21.76 / 9 / 36.5128 / 15-2-2022 / 20:07:22.20 / 120.31 / 40.56 / 890.90
 50.081623 /  19.896505 / 231.20 /  21.32 / 8 / 36.5128 / 15-2-2022 / 20:07:22.40 / 120.31 / 40.56 / 890.90
 50.081627 /  19.896488 / 231.20 /  21.63 / 8 / 35.5916 / 15-2-2022 / 20:07:22.60 / 120.25 / 40.56 / 878.08
 50.081638 /  19.896427 / 230.80 /  20.13 / 8 / 36.7424 / 15-2-2022 / 20:07:23.40 / 120.25 / 40.56 / 878.08
 50.081638 /  19.896412 / 230.80 /  19.74 / 8 / 35.5916 / 15-2-2022 / 20:07:23.60 / 120.19 / 40.56 / 865.06
 50.081642 /  19.896397 / 230.80 /  19.69 / 9 / 36.972 / 15-2-2022 / 20:07:23.80 / 120.19 / 40.56 / 865.06
 50.081646 /  19.896381 / 230.70 /  19.06 / 9 / 36.972 / 15-2-2022 / 20:07:24.00 / 120.19 / 40.56 / 865.06
 50.081650 /  19.896368 / 230.70 /  18.17 / 9 / 36.7424 / 15-2-2022 / 20:07:24.20 / 120.19 / 40.56 / 865.06
 50.081661 /  19.896309 / 230.50 /  12.41 / 9 / 37.896 / 15-2-2022 / 20:07:25.20 / 120.19 / 40.63 / 850.72
 50.081665 /  19.896299 / 230.50 /  10.89 / 9 / 37.2044 / 15-2-2022 / 20:07:25.40 / 120.19 / 40.63 / 850.72
 50.081665 /  19.896294 / 230.50 / 9.78 / 9 / 36.972 / 15-2-2022 / 20:07:25.60 / 120.19 / 40.63 / 850.72
 50.081669 /  19.896284 / 230.40 / 9.30 / 9 / 36.972 / 15-2-2022 / 20:07:25.80 / 120.19 / 40.63 / 850.72
 50.081673 /  19.896278 / 230.40 / 8.43 / 9 / 37.2044 / 15-2-2022 / 20:07:26.00 / 120.06 / 40.63 / 839.36
 50.081680 /  19.896261 / 230.30 / 5.57 / 9 / 38.1256 / 15-2-2022 / 20:07:26.80 / 120.06 / 40.63 / 839.36
 50.081680 /  19.896257 / 230.30 / 5.07 / 9 / 37.434 / 15-2-2022 / 20:07:27.00 / 120.06 / 40.63 / 824.87
 50.081680 /  19.896254 / 230.30 / 5.00 / 9 / 37.896 / 15-2-2022 / 20:07:27.20 / 120.06 / 40.63 / 824.87
 50.081684 /  19.896250 / 230.30 / 5.09 / 9 / 37.2044 / 15-2-2022 / 20:07:27.40 / 120.06 / 40.63 / 824.87
 50.081684 /  19.896244 / 230.30 / 5.20 / 9 / 37.2044 / 15-2-2022 / 20:07:27.60 / 120.06 / 40.63 / 824.87
 50.081688 /  19.896227 / 230.30 / 6.80 / 9 / 36.972 / 15-2-2022 / 20:07:28.40 / 120.00 / 40.69 / 812.25
 50.081688 /  19.896219 / 230.30 / 7.22 / 9 / 36.972 / 15-2-2022 / 20:07:28.60 / 120.00 / 40.69 / 812.25
 50.081688 /  19.896214 / 230.30 / 7.28 / 9 / 37.896 / 15-2-2022 / 20:07:28.80 / 120.00 / 40.69 / 812.25
 50.081692 /  19.896208 / 230.30 / 8.09 / 9 / 36.972 / 15-2-2022 / 20:07:29.00 / 120.00 / 40.69 / 812.25
 50.081692 /  19.896200 / 230.30 / 8.96 / 9 / 37.434 / 15-2-2022 / 20:07:29.20 / 119.94 / 40.69 / 799.42
 50.081699 /  19.896168 / 230.30 /  11.22 / 9 / 37.434 / 15-2-2022 / 20:07:30.00 / 119.94 / 40.69 / 799.42
 50.081699 /  19.896158 / 230.30 /  12.43 / 9 / 37.434 / 15-2-2022 / 20:07:30.20 / 119.94 / 40.69 / 785.28
 50.081699 /  19.896147 / 230.30 /  13.67 / 9 / 37.2044 / 15-2-2022 / 20:07:30.40 / 119.94 / 40.69 / 785.28
 50.081703 /  19.896133 / 230.40 /  14.50 / 9 / 36.972 / 15-2-2022 / 20:07:30.60 / 119.94 / 40.69 / 785.28
 50.081703 /  19.896124 / 230.40 /  14.63 / 9 / 37.2044 / 15-2-2022 / 20:07:30.80 / 119.94 / 40.69 / 785.28
 50.081715 /  19.896057 / 230.50 /  17.48 / 9 / 37.6636 / 15-2-2022 / 20:07:31.80 / 119.88 / 40.69 / 772.75
 50.081722 /  19.896042 / 230.60 /  18.24 / 9 / 37.2044 / 15-2-2022 / 20:07:32.00 / 119.88 / 40.69 / 772.75
 50.081726 /  19.896027 / 230.60 /  18.32 / 9 / 36.7424 / 15-2-2022 / 20:07:32.20 / 119.88 / 40.69 / 772.75
 50.081726 /  19.896011 / 230.70 /  18.24 / 9 / 36.7424 / 15-2-2022 / 20:07:32.40 / 119.88 / 40.69 / 772.75
 50.081730 /  19.895998 / 230.60 /  18.15 / 9 / 36.7424 / 15-2-2022 / 20:07:32.60 / 119.81 / 40.69 / 760.01
 50.081734 /  19.895941 / 230.50 /  19.65 / 9 / 36.972 / 15-2-2022 / 20:07:33.40 / 119.81 / 40.69 / 760.01
 50.081734 /  19.895926 / 230.60 /  19.65 / 9 / 36.972 / 15-2-2022 / 20:07:33.60 / 119.75 / 40.75 / 747.33
 50.081734 /  19.895908 / 230.60 /  20.11 / 9 / 36.5128 / 15-2-2022 / 20:07:33.80 / 119.75 / 40.75 / 747.33
 50.081738 /  19.895893 / 230.70 /  20.19 / 9 / 36.7424 / 15-2-2022 / 20:07:34.00 / 119.75 / 40.75 / 747.33
 50.081734 /  19.895878 / 230.80 /  20.15 / 9 / 37.434 / 15-2-2022 / 20:07:34.20 / 119.75 / 40.75 / 747.33
 50.081734 /  19.895823 / 230.80 /  17.15 / 8 / 37.896 / 15-2-2022 / 20:07:35.00 / 119.75 / 40.75 / 733.34
 50.081734 /  19.895809 / 230.80 /  16.65 / 9 / 37.896 / 15-2-2022 / 20:07:35.20 / 119.75 / 40.75 / 733.34
 50.081738 /  19.895796 / 230.90 /  15.80 / 9 / 37.434 / 15-2-2022 / 20:07:35.40 / 119.75 / 40.75 / 733.34
 50.081741 /  19.895782 / 231.00 /  15.89 / 9 / 38.1256 / 15-2-2022 / 20:07:35.60 / 119.75 / 40.75 / 733.34
 50.081741 /  19.895771 / 231.00 /  15.83 / 9 / 38.1256 / 15-2-2022 / 20:07:35.80 / 119.69 / 40.75 / 720.95
 50.081745 /  19.895727 / 231.00 /  13.89 / 9 / 38.1256 / 15-2-2022 / 20:07:36.60 / 119.69 / 40.75 / 720.95
 50.081745 /  19.895718 / 231.00 /  13.85 / 9 / 38.1256 / 15-2-2022 / 20:07:36.80 / 119.63 / 40.81 / 708.36
 50.081745 /  19.895704 / 231.00 /  13.98 / 9 / 38.3552 / 15-2-2022 / 20:07:37.00 / 119.63 / 40.81 / 708.36
 50.081745 /  19.895693 / 231.00 /  13.48 / 9 / 38.1256 / 15-2-2022 / 20:07:37.20 / 119.63 / 40.81 / 708.36
 50.081745 /  19.895683 / 231.00 /  12.35 / 9 / 38.3552 / 15-2-2022 / 20:07:37.40 / 119.63 / 40.81 / 708.36
 50.081745 /  19.895649 / 230.90 / 5.78 / 9 / 40.43 / 15-2-2022 / 20:07:38.40 / 119.56 / 40.81 / 695.83
 50.081745 /  19.895643 / 230.80 / 3.98 / 9 / 40.2004 / 15-2-2022 / 20:07:38.60 / 119.56 / 40.81 / 695.83
 50.081745 /  19.895638 / 230.70 / 3.44 / 9 / 39.968 / 15-2-2022 / 20:07:38.80 / 119.56 / 40.81 / 695.83
 50.081741 /  19.895636 / 230.70 / 2.52 / 9 / 39.7384 / 15-2-2022 / 20:07:39.00 / 119.56 / 40.81 / 695.83
 50.081741 /  19.895632 / 230.60 / 2.52 / 9 / 39.0468 / 15-2-2022 / 20:07:39.20 / 119.50 / 40.81 / 683.34
 50.081734 /  19.895628 / 230.60 / 0.13 / 9 / 38.8172 / 15-2-2022 / 20:07:40.00 / 119.50 / 40.81 / 683.34
 50.081734 /  19.895628 / 230.50 / 0.13 / 9 / 38.8172 / 15-2-2022 / 20:07:40.20 / 119.50 / 40.81 / 669.54
 50.081730 /  19.895626 / 230.50 / 0.06 / 9 / 38.8172 / 15-2-2022 / 20:07:40.40 / 119.50 / 40.81 / 669.54
 50.081730 /  19.895624 / 230.60 / 0.06 / 9 / 38.5876 / 15-2-2022 / 20:07:40.60 / 119.50 / 40.81 / 669.54
 50.081730 /  19.895624 / 230.50 / 0.06 / 9 / 38.8172 / 15-2-2022 / 20:07:40.80 / 119.50 / 40.81 / 669.54
 50.081722 /  19.895620 / 230.60 / 0.07 / 9 / 38.3552 / 15-2-2022 / 20:07:41.60 / 119.44 / 40.81 / 657.34
 50.081722 /  19.895620 / 230.70 / 0.09 / 9 / 38.5876 / 15-2-2022 / 20:07:41.80 / 119.44 / 40.81 / 657.34
 50.081718 /  19.895618 / 230.70 / 0.11 / 9 / 38.5876 / 15-2-2022 / 20:07:42.00 / 119.44 / 40.81 / 657.34
 50.081718 /  19.895618 / 230.70 / 0.11 / 9 / 38.3552 / 15-2-2022 / 20:07:42.20 / 119.44 / 40.81 / 657.34
 50.081718 /  19.895618 / 230.70 / 0.17 / 9 / 38.1256 / 15-2-2022 / 20:07:42.40 / 119.38 / 40.88 / 644.95
 50.081718 /  19.895618 / 230.70 / 0.13 / 9 / 37.2044 / 15-2-2022 / 20:07:43.20 / 119.38 / 40.88 / 644.95
 50.081718 /  19.895618 / 230.70 / 0.13 / 9 / 37.434 / 15-2-2022 / 20:07:43.40 / 119.38 / 40.88 / 631.25
 50.081718 /  19.895618 / 230.70 / 0.13 / 9 / 37.2044 / 15-2-2022 / 20:07:43.60 / 119.38 / 40.88 / 631.25
 50.081718 /  19.895618 / 230.70 / 0.00 / 9 / 37.2044 / 15-2-2022 / 20:07:43.80 / 119.38 / 40.88 / 631.25
 50.081718 /  19.895618 / 230.70 / 0.00 / 9 / 34.2084 / 15-2-2022 / 20:07:44.00 / 119.38 / 40.88 / 631.25
 50.081718 /  19.895620 / 230.70 / 2.91 / 9 / 35.8212 / 15-2-2022 / 20:07:45.00 / 119.31 / 40.88 / 619.15
 50.081718 /  19.895620 / 230.70 / 3.32 / 9 / 35.5916 / 15-2-2022 / 20:07:45.20 / 119.31 / 40.88 / 619.15
 50.081718 /  19.895624 / 230.70 / 4.11 / 9 / 33.9788 / 15-2-2022 / 20:07:45.40 / 119.31 / 40.88 / 619.15
 50.081718 /  19.895626 / 230.70 / 4.80 / 9 / 35.3592 / 15-2-2022 / 20:07:45.60 / 119.31 / 40.88 / 619.15
 50.081718 /  19.895628 / 230.70 / 4.74 / 9 / 35.3592 / 15-2-2022 / 20:07:45.80 / 119.25 / 40.88 / 606.86
 50.081703 /  19.895645 / 230.70 / 5.24 / 9 / 34.438 / 15-2-2022 / 20:07:46.60 / 119.25 / 40.88 / 606.86
 50.081703 /  19.895649 / 230.70 / 5.74 / 9 / 33.7464 / 15-2-2022 / 20:07:46.80 / 119.19 / 40.94 / 594.61
 50.081699 /  19.895651 / 230.70 / 6.30 / 9 / 35.1296 / 15-2-2022 / 20:07:47.00 / 119.19 / 40.94 / 594.61
 50.081696 /  19.895657 / 230.60 / 6.17 / 9 / 36.5128 / 15-2-2022 / 20:07:47.20 / 119.19 / 40.94 / 594.61
 50.081692 /  19.895662 / 230.60 / 6.09 / 9 / 36.5128 / 15-2-2022 / 20:07:47.40 / 119.19 / 40.94 / 594.61
 50.081680 /  19.895676 / 230.60 / 5.50 / 9 / 36.972 / 15-2-2022 / 20:07:48.20 / 119.19 / 40.94 / 581.05
 50.081676 /  19.895678 / 230.60 / 6.00 / 9 / 36.2804 / 15-2-2022 / 20:07:48.40 / 119.19 / 40.94 / 581.05
 50.081676 /  19.895679 / 230.60 / 6.00 / 9 / 37.6636 / 15-2-2022 / 20:07:48.60 / 119.19 / 40.94 / 581.05
 50.081673 /  19.895679 / 230.60 / 5.91 / 9 / 37.6636 / 15-2-2022 / 20:07:48.80 / 119.19 / 40.94 / 581.05
 50.081669 /  19.895681 / 230.60 / 5.19 / 9 / 37.2044 / 15-2-2022 / 20:07:49.00 / 119.06 / 40.94 / 570.46
 50.081657 /  19.895681 / 230.40 / 4.63 / 9 / 36.972 / 15-2-2022 / 20:07:49.80 / 119.06 / 40.94 / 570.46
 50.081654 /  19.895679 / 230.40 / 4.50 / 9 / 36.972 / 15-2-2022 / 20:07:50.00 / 119.06 / 40.94 / 556.75
 50.081654 /  19.895678 / 230.30 / 4.54 / 9 / 36.972 / 15-2-2022 / 20:07:50.20 / 119.06 / 40.94 / 556.75
 50.081650 /  19.895678 / 230.30 / 3.82 / 9 / 36.972 / 15-2-2022 / 20:07:50.40 / 119.06 / 40.94 / 556.75
 50.081650 /  19.895678 / 230.20 / 3.72 / 9 / 36.7424 / 15-2-2022 / 20:07:50.60 / 119.06 / 40.94 / 556.75
 50.081638 /  19.895670 / 230.10 / 1.04 / 9 / 36.7424 / 15-2-2022 / 20:07:51.60 / 119.00 / 41.00 / 544.89
 50.081638 /  19.895668 / 230.10 / 0.37 / 9 / 36.7424 / 15-2-2022 / 20:07:51.80 / 119.00 / 41.00 / 544.89
 50.081638 /  19.895666 / 230.10 / 0.26 / 9 / 36.972 / 15-2-2022 / 20:07:52.00 / 119.00 / 41.00 / 544.89
 50.081635 /  19.895666 / 230.10 / 0.19 / 9 / 36.5128 / 15-2-2022 / 20:07:52.20 / 119.00 / 41.00 / 544.89
 50.081635 /  19.895664 / 230.20 / 0.19 / 9 / 37.434 / 15-2-2022 / 20:07:52.40 / 118.94 / 41.00 / 532.84
 50.081627 /  19.895662 / 230.20 / 0.02 / 9 / 37.6636 / 15-2-2022 / 20:07:53.20 / 118.94 / 41.00 / 532.84
 50.081627 /  19.895660 / 230.30 / 0.02 / 9 / 37.6636 / 15-2-2022 / 20:07:53.40 / 118.94 / 41.00 / 519.47
 50.081627 /  19.895660 / 230.30 / 0.00 / 9 / 36.0508 / 15-2-2022 / 20:07:53.60 / 118.94 / 41.00 / 519.47
 50.081627 /  19.895658 / 230.30 / 0.02 / 9 / 37.6636 / 15-2-2022 / 20:07:53.80 / 118.94 / 41.00 / 519.47
 50.081623 /  19.895658 / 230.40 / 0.02 / 9 / 37.6636 / 15-2-2022 / 20:07:54.00 / 118.94 / 41.00 / 519.47
 50.081619 /  19.895657 / 230.50 / 0.89 / 9 / 38.3552 / 15-2-2022 / 20:07:54.80 / 118.88 / 41.06 / 507.72
 50.081619 /  19.895657 / 230.50 / 1.41 / 9 / 38.3552 / 15-2-2022 / 20:07:55.00 / 118.88 / 41.06 / 507.72
 50.081619 /  19.895657 / 230.50 / 1.43 / 9 / 38.3552 / 15-2-2022 / 20:07:55.20 / 118.88 / 41.06 / 507.72
 50.081619 /  19.895657 / 230.50 / 1.09 / 9 / 38.3552 / 15-2-2022 / 20:07:55.40 / 118.88 / 41.06 / 507.72
 50.081619 /  19.895657 / 230.50 / 1.15 / 9 / 38.8172 / 15-2-2022 / 20:07:55.60 / 118.81 / 41.00 / 495.76
 50.081623 /  19.895655 / 230.40 / 2.87 / 9 / 39.0468 / 15-2-2022 / 20:07:56.40 / 118.81 / 41.00 / 495.76
 50.081623 /  19.895655 / 230.40 / 2.50 / 9 / 39.2764 / 15-2-2022 / 20:07:56.60 / 118.75 / 41.06 / 483.85
 50.081627 /  19.895653 / 230.40 / 2.87 / 9 / 38.8172 / 15-2-2022 / 20:07:56.80 / 118.75 / 41.06 / 483.85
 50.081627 /  19.895653 / 230.40 / 2.83 / 9 / 38.8172 / 15-2-2022 / 20:07:57.00 / 118.75 / 41.06 / 483.85
 50.081627 /  19.895653 / 230.40 / 1.65 / 9 / 38.8172 / 15-2-2022 / 20:07:57.20 / 118.75 / 41.06 / 483.85
 50.081627 /  19.895651 / 230.20 / 0.37 / 9 / 38.1256 / 15-2-2022 / 20:07:58.20 / 118.69 / 41.06 / 471.99
 50.081627 /  19.895651 / 230.20 / 0.70 / 9 / 38.1256 / 15-2-2022 / 20:07:58.40 / 118.69 / 41.06 / 471.99
 50.081627 /  19.895651 / 230.20 / 1.07 / 9 / 38.1256 / 15-2-2022 / 20:07:58.60 / 118.69 / 41.06 / 471.99
 50.081627 /  19.895651 / 230.10 / 1.48 / 9 / 38.1256 / 15-2-2022 / 20:07:58.80 / 118.69 / 41.06 / 471.99
 50.081623 /  19.895651 / 230.10 / 1.59 / 9 / 38.1256 / 15-2-2022 / 20:07:59.00 / 118.63 / 41.06 / 460.18
 50.081623 /  19.895647 / 230.00 / 2.17 / 9 / 38.8172 / 15-2-2022 / 20:07:59.80 / 118.63 / 41.06 / 460.18
 50.081619 /  19.895647 / 229.90 / 2.17 / 9 / 39.0468 / 15-2-2022 / 20:08:00.00 / 118.63 / 41.13 / 447.06
 50.081619 /  19.895647 / 229.90 / 1.89 / 9 / 38.1256 / 15-2-2022 / 20:08:00.20 / 118.63 / 41.13 / 447.06
 50.081619 /  19.895647 / 229.80 / 1.87 / 9 / 37.896 / 15-2-2022 / 20:08:00.40 / 118.63 / 41.13 / 447.06
 50.081619 /  19.895645 / 229.80 / 1.81 / 9 / 37.896 / 15-2-2022 / 20:08:00.60 / 118.63 / 41.13 / 447.06
 50.081615 /  19.895645 / 229.70 / 1.35 / 9 / 37.896 / 15-2-2022 / 20:08:01.40 / 118.56 / 41.13 / 435.54
 50.081615 /  19.895645 / 229.60 / 1.28 / 9 / 37.6636 / 15-2-2022 / 20:08:01.60 / 118.56 / 41.13 / 435.54
 50.081615 /  19.895645 / 229.60 / 1.72 / 9 / 36.972 / 15-2-2022 / 20:08:01.80 / 118.56 / 41.13 / 435.54
 50.081615 /  19.895645 / 229.60 / 1.76 / 9 / 37.6636 / 15-2-2022 / 20:08:02.00 / 118.56 / 41.13 / 435.54
 50.081612 /  19.895645 / 229.50 / 1.81 / 9 / 37.6636 / 15-2-2022 / 20:08:02.20 / 118.50 / 41.13 / 423.83
 50.081612 /  19.895645 / 229.40 / 2.00 / 9 / 37.6636 / 15-2-2022 / 20:08:03.00 / 118.50 / 41.13 / 423.83
 50.081612 /  19.895645 / 229.40 / 1.65 / 9 / 36.7424 / 15-2-2022 / 20:08:03.20 / 118.44 / 41.13 / 412.16
 50.081612 /  19.895645 / 229.40 / 1.72 / 9 / 36.7424 / 15-2-2022 / 20:08:03.40 / 118.44 / 41.13 / 412.16
 50.081612 /  19.895645 / 229.40 / 1.80 / 9 / 36.972 / 15-2-2022 / 20:08:03.60 / 118.44 / 41.13 / 412.16
 50.081608 /  19.895645 / 229.30 / 1.74 / 9 / 37.2044 / 15-2-2022 / 20:08:03.80 / 118.44 / 41.13 / 412.16
 50.081604 /  19.895647 / 229.20 / 1.98 / 9 / 35.5916 / 15-2-2022 / 20:08:04.80 / 118.38 / 41.19 / 400.54
 50.081604 /  19.895647 / 229.10 / 2.43 / 9 / 35.3592 / 15-2-2022 / 20:08:05.00 / 118.38 / 41.19 / 400.54
 50.081604 /  19.895647 / 229.10 / 2.13 / 9 / 35.5916 / 15-2-2022 / 20:08:05.20 / 118.38 / 41.19 / 400.54
 50.081604 /  19.895649 / 229.00 / 2.19 / 9 / 35.3592 / 15-2-2022 / 20:08:05.40 / 118.38 / 41.19 / 400.54
 50.081600 /  19.895649 / 229.00 / 2.19 / 9 / 34.9 / 15-2-2022 / 20:08:05.60 / 118.38 / 41.19 / 387.61
 50.081600 /  19.895651 / 229.00 / 1.94 / 9 / 37.2044 / 15-2-2022 / 20:08:06.40 / 118.38 / 41.19 / 387.61
 50.081600 /  19.895651 / 228.80 / 1.98 / 9 / 36.972 / 15-2-2022 / 00:28:06.60 / 118.31 / 41.19 / 376.29
 50.081600 /  19.895651 / 228.80 / 1.93 / 9 / 37.2044 / 15-2-2022 / 20:08:06.80 / 118.31 / 41.19 / 376.29
 50.081596 /  19.895651 / 228.80 / 2.04 / 9 / 36.972 / 15-2-2022 / 20:08:07.00 / 118.31 / 41.19 / 376.29
 50.081596 /  19.895651 / 228.70 / 2.43 / 9 / 36.0508 / 15-2-2022 / 20:08:07.20 / 118.31 / 41.19 / 376.29
 50.081593 /  19.895651 / 228.60 / 2.46 / 9 / 36.0508 / 15-2-2022 / 20:08:08.00 / 118.25 / 41.19 / 364.77
 50.081593 /  19.895651 / 228.50 / 2.83 / 9 / 34.6676 / 15-2-2022 / 20:08:08.20 / 118.25 / 41.19 / 364.77
 50.081593 /  19.895653 / 228.50 / 2.80 / 9 / 34.6676 / 15-2-2022 / 20:08:08.40 / 118.25 / 41.19 / 364.77
 50.081593 /  19.895653 / 228.40 / 3.11 / 9 / 34.6676 / 15-2-2022 / 20:08:08.60 / 118.25 / 41.19 / 364.77
 50.081589 /  19.895653 / 228.40 / 3.19 / 9 / 34.9 / 15-2-2022 / 20:08:08.80 / 118.19 / 41.25 / 353.30
 50.081585 /  19.895653 / 228.30 / 2.46 / 9 / 33.9788 / 15-2-2022 / 20:08:09.60 / 118.19 / 41.25 / 353.30
 50.081585 /  19.895653 / 228.30 / 2.91 / 9 / 33.7464 / 15-2-2022 / 20:08:09.80 / 118.19 / 41.25 / 340.51
 50.081585 /  19.895653 / 228.20 / 2.54 / 9 / 34.9 / 15-2-2022 / 20:08:10.00 / 118.19 / 41.25 / 340.51
 50.081581 /  19.895653 / 228.20 / 2.50 / 9 / 34.6676 / 15-2-2022 / 20:08:10.20 / 118.19 / 41.25 / 340.51
 50.081581 /  19.895653 / 228.20 / 2.54 / 9 / 34.438 / 15-2-2022 / 20:08:10.40 / 118.19 / 41.25 / 340.51
 50.081577 /  19.895653 / 228.10 / 2.54 / 9 / 36.0508 / 15-2-2022 / 20:08:11.40 / 118.13 / 41.25 / 329.34
 50.081573 /  19.895653 / 228.10 / 3.09 / 9 / 35.3592 / 15-2-2022 / 20:08:11.60 / 118.13 / 41.25 / 329.34
 50.081573 /  19.895651 / 228.00 / 2.98 / 8 / 35.8212 / 15-2-2022 / 20:08:11.80 / 118.13 / 41.25 / 329.34
 50.081573 /  19.895651 / 228.00 / 2.91 / 9 / 36.972 / 15-2-2022 / 20:08:12.00 / 118.13 / 41.25 / 329.34
 50.081573 /  19.895651 / 228.00 / 3.00 / 9 / 36.7424 / 15-2-2022 / 20:08:12.20 / 118.06 / 41.25 / 317.96
 50.081566 /  19.895651 / 227.90 / 3.28 / 9 / 36.2804 / 15-2-2022 / 20:08:13.00 / 118.06 / 41.25 / 317.96
 50.081566 /  19.895651 / 227.90 / 3.28 / 9 / 37.2044 / 15-2-2022 / 20:08:13.20 / 118.00 / 41.25 / 306.63
 50.081562 /  19.895651 / 227.90 / 3.15 / 9 / 37.2044 / 15-2-2022 / 20:08:13.40 / 118.00 / 41.25 / 306.63
 50.081562 /  19.895651 / 227.90 / 3.09 / 9 / 37.2044 / 15-2-2022 / 20:08:13.60 / 118.00 / 41.25 / 306.63
 50.081558 /  19.895651 / 227.90 / 2.74 / 9 / 37.2044 / 15-2-2022 / 20:08:13.80 / 118.00 / 41.25 / 306.63
 50.081554 /  19.895649 / 227.80 / 2.72 / 9 / 36.7424 / 15-2-2022 / 20:08:14.60 / 118.00 / 41.31 / 293.99
 50.081554 /  19.895649 / 227.80 / 2.37 / 8 / 36.7424 / 15-2-2022 / 20:08:14.80 / 118.00 / 41.31 / 293.99
 50.081551 /  19.895649 / 227.80 / 2.76 / 8 / 36.5128 / 15-2-2022 / 20:08:15.00 / 118.00 / 41.31 / 293.99
 50.081551 /  19.895649 / 227.80 / 2.72 / 8 / 36.5128 / 15-2-2022 / 20:08:15.20 / 118.00 / 41.31 / 293.99
 50.081551 /  19.895649 / 227.80 / 2.63 / 9 / 36.5128 / 15-2-2022 / 20:08:15.40 / 117.88 / 41.31 / 284.32
 50.081547 /  19.895649 / 227.70 / 2.56 / 9 / 36.2804 / 15-2-2022 / 20:08:16.20 / 117.88 / 41.31 / 284.32
 50.081543 /  19.895649 / 227.70 / 2.57 / 8 / 36.2804 / 15-2-2022 / 20:08:16.40 / 117.81 / 41.31 / 272.89
 50.081543 /  19.895649 / 227.70 / 2.70 / 8 / 36.5128 / 15-2-2022 / 20:08:16.60 / 117.81 / 41.31 / 272.89
 50.081539 /  19.895649 / 227.70 / 2.85 / 9 / 36.2804 / 15-2-2022 / 20:08:16.80 / 117.81 / 41.31 / 272.89
 50.081539 /  19.895649 / 227.70 / 2.94 / 9 / 35.3592 / 15-2-2022 / 20:08:17.00 / 117.81 / 41.31 / 272.89
 50.081532 /  19.895651 / 227.60 / 3.63 / 9 / 35.3592 / 15-2-2022 / 20:08:18.00 / 117.81 / 41.31 / 260.40
 50.081528 /  19.895651 / 227.60 / 3.74 / 9 / 35.8212 / 15-2-2022 / 20:08:18.20 / 117.81 / 41.31 / 260.40
 50.081524 /  19.895653 / 227.60 / 4.28 / 9 / 35.8212 / 15-2-2022 / 20:08:18.40 / 117.81 / 41.31 / 260.40
 50.081520 /  19.895657 / 227.60 / 3.83 / 9 / 36.0508 / 15-2-2022 / 20:08:18.60 / 117.81 / 41.31 / 260.40
 50.081520 /  19.895658 / 227.50 / 3.83 / 9 / 35.1296 / 15-2-2022 / 20:08:18.80 / 117.75 / 41.38 / 249.51
 50.081505 /  19.895664 / 227.50 / 4.02 / 9 / 35.1296 / 15-2-2022 / 20:08:19.60 / 117.75 / 41.38 / 249.51
 50.081505 /  19.895662 / 227.40 / 4.02 / 9 / 35.3592 / 15-2-2022 / 20:08:19.80 / 117.69 / 41.38 / 238.43
 50.081501 /  19.895662 / 227.40 / 3.96 / 9 / 35.1296 / 15-2-2022 / 20:08:20.00 / 117.69 / 41.38 / 238.43
 50.081501 /  19.895662 / 227.30 / 3.91 / 9 / 34.2084 / 15-2-2022 / 20:08:20.20 / 117.69 / 41.38 / 238.43
 50.081497 /  19.895662 / 227.40 / 3.89 / 9 / 34.9 / 15-2-2022 / 20:08:20.40 / 117.69 / 41.38 / 238.43
 50.081490 /  19.895660 / 227.30 / 3.74 / 9 / 35.8212 / 15-2-2022 / 20:08:21.20 / 117.69 / 41.38 / 226.03
 50.081486 /  19.895662 / 227.20 / 3.67 / 8 / 36.0508 / 15-2-2022 / 20:08:21.40 / 117.69 / 41.38 / 226.03
 50.081486 /  19.895664 / 227.20 / 3.65 / 9 / 36.2804 / 15-2-2022 / 20:08:21.60 / 117.69 / 41.38 / 226.03
 50.081482 /  19.895664 / 227.30 / 3.96 / 8 / 36.2804 / 15-2-2022 / 20:08:21.80 / 117.69 / 41.38 / 226.03
 50.081478 /  19.895664 / 227.20 / 3.59 / 8 / 36.5128 / 15-2-2022 / 20:08:22.00 / 117.56 / 41.38 / 216.60
 50.081470 /  19.895664 / 227.10 / 4.28 / 9 / 37.2044 / 15-2-2022 / 20:08:22.80 / 117.56 / 41.38 / 216.60
 50.081467 /  19.895662 / 227.10 / 3.93 / 9 / 36.972 / 15-2-2022 / 20:08:23.00 / 117.50 / 41.44 / 205.41
 50.081467 /  19.895664 / 227.10 / 4.44 / 9 / 37.434 / 15-2-2022 / 20:08:23.20 / 117.50 / 41.44 / 205.41
 50.081463 /  19.895664 / 227.10 / 4.41 / 9 / 36.972 / 15-2-2022 / 20:08:23.40 / 117.50 / 41.44 / 205.41
 50.081463 /  19.895662 / 227.00 / 4.09 / 9 / 36.972 / 15-2-2022 / 20:08:23.60 / 117.50 / 41.44 / 205.41
 50.081448 /  19.895647 / 227.10 / 4.09 / 9 / 36.5128 / 15-2-2022 / 20:08:24.60 / 117.50 / 41.44 / 193.16
 50.081440 /  19.895639 / 227.10 / 4.02 / 9 / 36.972 / 15-2-2022 / 20:08:24.80 / 117.50 / 41.44 / 193.16
 50.081440 /  19.895639 / 227.10 / 3.87 / 8 / 36.7424 / 15-2-2022 / 20:08:25.00 / 117.50 / 41.44 / 193.16
 50.081440 /  19.895636 / 227.10 / 3.80 / 8 / 36.7424 / 15-2-2022 / 20:08:25.20 / 117.50 / 41.44 / 193.16
 50.081436 /  19.895632 / 227.10 / 3.93 / 8 / 36.972 / 15-2-2022 / 20:08:25.40 / 117.44 / 41.44 / 182.52
 50.081429 /  19.895628 / 227.10 / 3.54 / 9 / 37.896 / 15-2-2022 / 20:08:26.20 / 117.44 / 41.44 / 182.52
 50.081429 /  19.895628 / 227.20 / 3.54 / 9 / 37.6636 / 15-2-2022 / 20:08:26.40 / 117.44 / 41.44 / 170.31
 50.081425 /  19.895628 / 227.20 / 3.98 / 9 / 37.434 / 15-2-2022 / 20:08:26.60 / 117.44 / 41.44 / 170.31
 50.081421 /  19.895624 / 227.20 / 3.87 / 9 / 37.6636 / 15-2-2022 / 20:08:26.80 / 117.44 / 41.44 / 170.31
 50.081417 /  19.895624 / 227.20 / 3.83 / 9 / 37.6636 / 15-2-2022 / 20:08:27.00 / 117.44 / 41.44 / 170.31
 50.081409 /  19.895615 / 227.30 / 4.17 / 9 / 39.5088 / 15-2-2022 / 20:08:27.80 / 117.31 / 41.50 / 161.08
 50.081409 /  19.895613 / 227.30 / 4.22 / 9 / 39.5088 / 15-2-2022 / 20:08:28.00 / 117.31 / 41.50 / 161.08
 50.081406 /  19.895611 / 227.30 / 4.11 / 9 / 39.2764 / 15-2-2022 / 20:08:28.20 / 117.31 / 41.50 / 161.08
 50.081402 /  19.895611 / 227.30 / 4.76 / 9 / 39.2764 / 15-2-2022 / 20:08:28.40 / 117.31 / 41.50 / 161.08
 50.081402 /  19.895611 / 227.40 / 4.41 / 9 / 39.2764 / 15-2-2022 / 20:08:28.60 / 117.25 / 41.50 / 150.08
 50.081394 /  19.895599 / 227.40 / 4.37 / 9 / 37.896 / 15-2-2022 / 20:08:29.40 / 117.25 / 41.50 / 150.08
 50.081394 /  19.895597 / 227.50 / 4.24 / 9 / 37.896 / 15-2-2022 / 20:08:29.60 / 117.25 / 41.50 / 138.02
 50.081390 /  19.895596 / 227.50 / 4.35 / 9 / 38.1256 / 15-2-2022 / 20:08:29.80 / 117.25 / 41.50 / 138.02
 50.081390 /  19.895596 / 227.40 / 4.43 / 9 / 37.6636 / 15-2-2022 / 20:08:30.00 / 117.25 / 41.50 / 138.02
 50.081387 /  19.895594 / 227.40 / 4.48 / 9 / 37.6636 / 15-2-2022 / 20:08:30.20 / 117.25 / 41.50 / 138.02
 50.081375 /  19.895576 / 227.50 / 5.04 / 9 / 38.3552 / 15-2-2022 / 20:08:31.20 / 117.19 / 41.50 / 127.57
 50.081375 /  19.895576 / 227.50 / 5.06 / 9 / 38.3552 / 15-2-2022 / 20:08:31.40 / 117.19 / 41.50 / 127.57
 50.081371 /  19.895576 / 227.50 / 5.06 / 9 / 38.3552 / 15-2-2022 / 20:08:31.60 / 117.19 / 41.50 / 127.57
 50.081367 /  19.895578 / 227.50 / 5.09 / 9 / 38.5876 / 15-2-2022 / 20:08:31.80 / 117.19 / 41.50 / 127.57
 50.081367 /  19.895578 / 227.40 / 5.67 / 9 / 38.3552 / 15-2-2022 / 20:08:32.00 / 117.13 / 41.50 / 116.92
 50.081356 /  19.895576 / 227.40 / 5.56 / 9 / 37.896 / 15-2-2022 / 20:08:32.80 / 117.13 / 41.50 / 116.92
 50.081352 /  19.895575 / 227.30 / 5.48 / 9 / 38.1256 / 15-2-2022 / 20:08:33.00 / 117.06 / 41.56 / 106.32
 50.081352 /  19.895575 / 227.30 / 5.54 / 9 / 36.972 / 15-2-2022 / 20:08:33.20 / 117.06 / 41.56 / 106.32
 50.081348 /  19.895575 / 227.30 / 5.48 / 9 / 37.2044 / 15-2-2022 / 20:08:33.40 / 117.06 / 41.56 / 106.32
 50.081348 /  19.895575 / 227.30 / 5.19 / 9 / 36.972 / 15-2-2022 / 20:08:33.60 / 117.06 / 41.56 / 106.32
 50.081337 /  19.895573 / 227.10 / 5.57 / 9 / 38.3552 / 15-2-2022 / 20:08:34.40 / 117.06 / 41.56 / 94.41
 50.081333 /  19.895573 / 227.10 / 5.57 / 9 / 38.3552 / 15-2-2022 / 20:08:34.60 / 117.06 / 41.56 / 94.41
 50.081333 /  19.895573 / 227.00 / 5.67 / 8 / 38.8172 / 15-2-2022 / 20:08:34.80 / 117.06 / 41.56 / 94.41
 50.081329 /  19.895571 / 227.00 / 6.26 / 9 / 38.1256 / 15-2-2022 / 20:08:35.00 / 117.06 / 41.56 / 94.41
 50.081326 /  19.895571 / 227.00 / 5.50 / 9 / 37.434 / 15-2-2022 / 20:08:35.20 / 117.00 / 41.56 / 84.10
 50.081314 /  19.895569 / 226.80 / 5.65 / 9 / 37.896 / 15-2-2022 / 20:08:36.00 / 117.00 / 41.56 / 84.10
 50.081314 /  19.895569 / 226.80 / 5.59 / 9 / 36.7424 / 15-2-2022 / 20:08:36.20 / 116.94 / 41.56 / 73.60
 50.081310 /  19.895569 / 226.70 / 5.91 / 9 / 36.7424 / 15-2-2022 / 20:08:36.40 / 116.94 / 41.56 / 73.60
 50.081306 /  19.895567 / 226.70 / 5.32 / 9 / 36.5128 / 15-2-2022 / 20:08:36.60 / 116.94 / 41.56 / 73.60
 50.081306 /  19.895567 / 226.60 / 5.41 / 9 / 36.5128 / 15-2-2022 / 20:08:36.80 / 116.94 / 41.56 / 73.60
 50.081295 /  19.895563 / 226.50 / 4.61 / 9 / 37.896 / 15-2-2022 / 20:08:37.80 / 116.88 / 41.63 / 63.14
 50.081295 /  19.895563 / 226.50 / 5.04 / 9 / 37.896 / 15-2-2022 / 20:08:38.00 / 116.88 / 41.63 / 63.14
 50.081291 /  19.895563 / 226.50 / 5.09 / 9 / 37.896 / 15-2-2022 / 20:08:38.20 / 116.88 / 41.63 / 63.14
 50.081287 /  19.895563 / 226.40 / 5.48 / 9 / 38.1256 / 15-2-2022 / 20:08:38.40 / 116.88 / 41.63 / 63.14
 50.081287 /  19.895561 / 226.40 / 5.48 / 9 / 38.5876 / 15-2-2022 / 20:08:38.60 / 116.81 / 41.63 / 52.73
 50.081280 /  19.895559 / 226.40 / 5.94 / 9 / 36.5128 / 15-2-2022 / 20:08:39.40 / 116.81 / 41.63 / 52.73
 50.081276 /  19.895559 / 226.20 / 5.94 / 9 / 37.896 / 15-2-2022 / 20:08:39.60 / 116.75 / 41.63 / 42.37
 50.081272 /  19.895559 / 226.20 / 5.50 / 9 / 37.434 / 15-2-2022 / 20:08:39.80 / 116.75 / 41.63 / 42.37
 50.081272 /  19.895557 / 226.20 / 5.48 / 9 / 37.896 / 15-2-2022 / 20:08:40.00 / 116.75 / 41.63 / 42.37
 50.081268 /  19.895559 / 226.10 / 5.54 / 9 / 37.2044 / 15-2-2022 / 20:08:40.20 / 116.75 / 41.63 / 42.37
 50.081261 /  19.895557 / 226.00 / 5.13 / 9 / 37.896 / 15-2-2022 / 20:08:41.00 / 116.75 / 41.63 / 30.70
 50.081257 /  19.895557 / 226.00 / 5.09 / 9 / 36.972 / 15-2-2022 / 20:08:41.20 / 116.75 / 41.63 / 30.70
 50.081257 /  19.895557 / 225.90 / 5.15 / 9 / 36.972 / 15-2-2022 / 20:08:41.40 / 116.75 / 41.63 / 30.70
 50.081253 /  19.895557 / 225.90 / 5.20 / 9 / 36.5128 / 15-2-2022 / 20:08:41.60 / 116.75 / 41.63 / 30.70
 50.081249 /  19.895557 / 225.90 / 5.30 / 9 / 36.7424 / 15-2-2022 / 20:08:41.80 / 116.69 / 41.63 / 20.64
 50.081242 /  19.895555 / 225.70 / 5.83 / 9 / 36.5128 / 15-2-2022 / 20:08:42.60 / 116.69 / 41.63 / 20.64
 50.081238 /  19.895554 / 225.60 / 5.32 / 9 / 36.2804 / 15-2-2022 / 20:08:42.80 / 116.63 / 41.69 / 10.37
 50.081230 /  19.895555 / 225.60 / 5.65 / 9 / 35.5916 / 15-2-2022 / 20:08:43.00 / 116.63 / 41.69 / 10.37
 50.081230 /  19.895555 / 225.50 / 5.20 / 9 / 36.0508 / 15-2-2022 / 20:08:43.20 / 116.63 / 41.69 / 10.37
 50.081226 /  19.895555 / 225.50 / 6.00 / 9 / 35.5916 / 15-2-2022 / 20:08:43.40 / 116.63 / 41.69 / 10.37
 50.081215 /  19.895550 / 225.30 / 6.39 / 9 / 36.5128 / 15-2-2022 / 20:08:44.40 / 116.56 / 41.69 / 0.16
 50.081211 /  19.895550 / 225.30 / 5.91 / 9 / 37.434 / 15-2-2022 / 20:08:44.60 / 116.56 / 41.69 / 0.16
 50.081207 /  19.895548 / 225.20 / 6.85 / 9 / 37.434 / 15-2-2022 / 20:08:44.80 / 116.56 / 41.69 / 0.16
 50.081203 /  19.895550 / 225.10 / 5.91 / 9 / 37.434 / 15-2-2022 / 20:08:45.00 / 116.56 / 41.69 / 0.16
 50.081203 /  19.895550 / 225.00 / 5.91 / 9 / 37.6636 / 15-2-2022 / 20:08:45.20 / 116.50 / 41.69 / 0.00
 50.081188 /  19.895548 / 225.00 / 5.72 / 9 / 37.896 / 15-2-2022 / 20:08:46.00 / 116.50 / 41.69 / 0.00
 50.081188 /  19.895546 / 224.70 / 5.72 / 9 / 39.0468 / 15-2-2022 / 20:08:46.20 / 116.44 / 41.69 / 0.00
 50.081184 /  19.895546 / 224.60 / 5.26 / 9 / 38.8172 / 15-2-2022 / 20:08:46.40 / 116.44 / 41.69 / 0.00
 50.081181 /  19.895546 / 224.60 / 5.24 / 9 / 39.0468 / 15-2-2022 / 20:08:46.60 / 116.44 / 41.69 / 0.00
 50.081181 /  19.895544 / 224.60 / 4.91 / 9 / 39.0468 / 15-2-2022 / 20:08:46.80 / 116.44 / 41.69 / 0.00
 50.081173 /  19.895546 / 224.20 / 4.26 / 9 / 38.8172 / 15-2-2022 / 20:08:47.60 / 116.44 / 41.69 / 0.00
 50.081169 /  19.895546 / 224.10 / 4.65 / 9 / 39.0468 / 15-2-2022 / 20:08:47.80 / 116.44 / 41.69 / 0.00
 50.081169 /  19.895546 / 224.10 / 5.22 / 9 / 39.2764 / 15-2-2022 / 20:08:48.00 / 116.44 / 41.69 / 0.00
 50.081165 /  19.895546 / 224.00 / 4.39 / 9 / 37.2044 / 15-2-2022 / 20:08:48.20 / 116.44 / 41.69 / 0.00
 50.081161 /  19.895544 / 224.00 / 5.17 / 9 / 36.2804 / 15-2-2022 / 20:08:48.40 / 116.38 / 41.69 / 0.00
 50.081154 /  19.895546 / 223.80 / 4.93 / 9 / 37.2044 / 15-2-2022 / 20:08:49.20 / 116.38 / 41.69 / 0.00
 50.081150 /  19.895546 / 223.70 / 4.59 / 9 / 37.2044 / 15-2-2022 / 20:08:49.40 / 116.31 / 41.75 / 0.00
 50.081150 /  19.895546 / 223.70 / 4.63 / 9 / 36.972 / 15-2-2022 / 20:08:49.60 / 116.31 / 41.75 / 0.00
 50.081150 /  19.895546 / 223.70 / 4.52 / 9 / 37.434 / 15-2-2022 / 20:08:49.80 / 116.31 / 41.75 / 0.00
 50.081146 /  19.895546 / 223.60 / 4.54 / 9 / 37.6636 / 15-2-2022 / 20:08:50.00 / 116.31 / 41.75 / 0.00
 50.081135 /  19.895544 / 223.30 / 4.87 / 9 / 37.2044 / 15-2-2022 / 20:08:51.00 / 116.25 / 41.75 / 0.00
 50.081131 /  19.895542 / 223.30 / 5.17 / 9 / 38.3552 / 15-2-2022 / 20:08:51.20 / 116.25 / 41.75 / 0.00
 50.081127 /  19.895542 / 223.20 / 4.72 / 9 / 38.1256 / 15-2-2022 / 20:08:51.40 / 116.25 / 41.75 / 0.00
 50.081123 /  19.895542 / 223.20 / 4.85 / 9 / 37.896 / 15-2-2022 / 20:08:51.60 / 116.25 / 41.75 / 0.00
 50.081123 /  19.895542 / 223.10 / 4.82 / 9 / 38.1256 / 15-2-2022 / 20:08:51.80 / 116.19 / 41.75 / 0.00
 50.081112 /  19.895544 / 223.00 / 4.96 / 9 / 37.6636 / 15-2-2022 / 20:08:52.60 / 116.19 / 41.75 / 0.00
 50.081108 /  19.895544 / 223.00 / 4.48 / 9 / 37.6636 / 15-2-2022 / 20:08:52.80 / 116.19 / 41.81 / 0.00
 50.081108 /  19.895544 / 222.90 / 4.56 / 9 / 36.972 / 15-2-2022 / 20:08:53.00 / 116.19 / 41.81 / 0.00
 50.081104 /  19.895544 / 222.90 / 4.17 / 9 / 37.434 / 15-2-2022 / 20:08:53.20 / 116.19 / 41.81 / 0.00
 50.081104 /  19.895544 / 222.90 / 4.17 / 9 / 37.6636 / 15-2-2022 / 20:08:53.40 / 116.19 / 41.81 / 0.00
 50.081097 /  19.895542 / 222.80 / 3.76 / 9 / 36.972 / 15-2-2022 / 20:08:54.20 / 116.13 / 41.81 / 0.00
 50.081093 /  19.895540 / 222.70 / 3.63 / 9 / 37.2044 / 15-2-2022 / 20:08:54.40 / 116.13 / 41.81 / 0.00
 50.081093 /  19.895540 / 222.70 / 3.67 / 9 / 38.1256 / 15-2-2022 / 20:08:54.60 / 116.13 / 41.81 / 0.00
 50.081089 /  19.895538 / 222.70 / 3.65 / 9 / 37.896 / 15-2-2022 / 20:08:54.80 / 116.13 / 41.81 / 0.00
 50.081089 /  19.895536 / 222.70 / 3.15 / 9 / 36.5128 / 15-2-2022 / 20:08:55.20 / 116.06 / 41.81 / 0.00
 50.081085 /  19.895533 / 222.70 / 1.54 / 9 / 36.5128 / 15-2-2022 / 20:08:56.00 / 116.00 / 41.81 / 0.00
 50.081085 /  19.895533 / 222.60 / 0.72 / 9 / 36.2804 / 15-2-2022 / 20:08:56.20 / 116.00 / 41.81 / 0.00
 50.081085 /  19.895531 / 222.60 / 0.22 / 9 / 36.2804 / 15-2-2022 / 20:08:56.40 / 116.00 / 41.81 / 0.00
 50.081085 /  19.895531 / 222.60 / 0.17 / 9 / 36.2804 / 15-2-2022 / 20:08:56.60 / 116.00 / 41.81 / 0.00
 50.081085 /  19.895531 / 222.60 / 0.15 / 9 / 36.972 / 15-2-2022 / 20:08:56.80 / 116.00 / 41.81 / 0.00
 50.081085 /  19.895527 / 222.60 / 0.07 / 9 / 35.5916 / 15-2-2022 / 20:08:57.60 / 115.94 / 41.81 / 0.00
 50.081085 /  19.895525 / 222.60 / 0.04 / 9 / 35.8212 / 15-2-2022 / 20:08:57.80 / 115.94 / 41.81 / 0.00
 50.081085 /  19.895523 / 222.60 / 0.04 / 9 / 35.8212 / 15-2-2022 / 20:08:58.00 / 115.94 / 41.81 / 0.00
 50.081085 /  19.895521 / 222.60 / 0.04 / 9 / 35.5916 / 15-2-2022 / 20:08:58.20 / 115.94 / 41.81 / 0.00
 50.081085 /  19.895519 / 222.50 / 0.06 / 9 / 35.8212 / 15-2-2022 / 20:08:58.40 / 115.88 / 41.81 / 0.00
 50.081085 /  19.895517 / 222.50 / 0.06 / 9 / 37.896 / 15-2-2022 / 20:08:59.20 / 115.88 / 41.81 / 0.00
 50.081085 /  19.895515 / 222.50 / 0.06 / 9 / 37.6636 / 15-2-2022 / 20:08:59.40 / 115.81 / 41.88 / 0.00
 50.081085 /  19.895515 / 222.50 / 0.09 / 9 / 37.896 / 15-2-2022 / 20:08:59.60 / 115.81 / 41.88 / 0.00
 50.081085 /  19.895515 / 222.50 / 0.09 / 9 / 37.6636 / 15-2-2022 / 20:08:59.80 / 115.81 / 41.88 / 0.00
 50.081085 /  19.895515 / 222.50 / 0.07 / 9 / 37.434 / 15-2-2022 / 20:09:00.00 / 115.81 / 41.88 / 0.00
 50.081093 /  19.895517 / 222.50 / 5.70 / 9 / 37.896 / 15-2-2022 / 20:09:01.00 / 115.81 / 41.88 / 0.00
 50.081097 /  19.895517 / 222.50 / 6.91 / 9 / 36.972 / 15-2-2022 / 20:09:01.20 / 115.81 / 41.88 / 0.00
 50.081100 /  19.895517 / 222.50 / 7.93 / 9 / 36.5128 / 15-2-2022 / 20:09:01.40 / 115.81 / 41.88 / 0.00
 50.081104 /  19.895519 / 222.50 / 8.98 / 9 / 36.7424 / 15-2-2022 / 20:09:01.60 / 115.81 / 41.88 / 0.00
 50.081112 /  19.895519 / 222.50 /  10.82 / 9 / 36.972 / 15-2-2022 / 20:09:01.80 / 115.75 / 41.88 / 0.00
 50.081139 /  19.895519 / 222.50 /  15.09 / 9 / 36.7424 / 15-2-2022 / 20:09:02.60 / 115.75 / 41.88 / 0.00
 50.081150 /  19.895521 / 222.50 /  16.22 / 9 / 37.2044 / 15-2-2022 / 20:09:02.80 / 115.69 / 41.94 / 0.00
 50.081158 /  19.895525 / 222.50 /  17.09 / 9 / 36.7424 / 15-2-2022 / 20:09:03.00 / 115.69 / 41.94 / 0.00
 50.081169 /  19.895527 / 222.50 /  18.35 / 9 / 36.5128 / 15-2-2022 / 20:09:03.20 / 115.69 / 41.94 / 0.00
 50.081181 /  19.895531 / 222.50 /  19.39 / 9 / 36.5128 / 15-2-2022 / 20:09:03.40 / 115.69 / 41.94 / 0.00
 50.081226 /  19.895542 / 222.70 /  24.69 / 9 / 36.972 / 15-2-2022 / 20:09:04.20 / 115.63 / 41.94 / 0.00
 50.081238 /  19.895544 / 222.80 /  25.52 / 9 / 37.2044 / 15-2-2022 / 20:09:04.40 / 115.63 / 41.94 / 0.00
 50.081253 /  19.895546 / 222.90 /  25.52 / 9 / 37.434 / 15-2-2022 / 20:09:04.60 / 115.63 / 41.94 / 0.00
 50.081264 /  19.895548 / 222.90 /  25.43 / 9 / 36.972 / 15-2-2022 / 20:09:04.80 / 115.63 / 41.94 / 0.00
 50.081276 /  19.895550 / 222.90 /  24.50 / 9 / 39.2764 / 15-2-2022 / 20:09:05.00 / 115.56 / 41.94 / 0.00
 50.081322 /  19.895563 / 223.20 /  24.09 / 9 / 39.5088 / 15-2-2022 / 20:09:05.80 / 115.56 / 41.94 / 0.00
 50.081348 /  19.895569 / 223.20 /  24.48 / 9 / 39.7384 / 15-2-2022 / 20:09:06.20 / 115.56 / 41.94 / 0.00
 50.081360 /  19.895571 / 223.40 /  24.58 / 9 / 39.5088 / 15-2-2022 / 20:09:06.40 / 115.56 / 41.94 / 0.00
 50.081371 /  19.895573 / 223.50 /  25.30 / 9 / 39.7384 / 15-2-2022 / 20:09:06.60 / 115.56 / 41.94 / 0.00
 50.081383 /  19.895575 / 223.50 /  26.04 / 9 / 39.5088 / 15-2-2022 / 20:09:06.80 / 115.56 / 41.94 / 0.00
 50.081440 /  19.895584 / 224.00 /  28.56 / 9 / 39.2764 / 15-2-2022 / 20:09:07.60 / 115.50 / 41.94 / 0.00
 50.081455 /  19.895586 / 224.10 /  29.67 / 9 / 39.2764 / 15-2-2022 / 20:09:07.80 / 115.50 / 41.94 / 0.00
 50.081467 /  19.895590 / 224.20 /  29.56 / 9 / 39.5088 / 15-2-2022 / 20:09:08.00 / 115.50 / 41.94 / 0.00
 50.081482 /  19.895592 / 224.30 /  29.19 / 9 / 38.3552 / 15-2-2022 / 20:09:08.20 / 115.50 / 41.94 / 0.00
 50.081497 /  19.895596 / 224.30 /  28.47 / 9 / 38.5876 / 15-2-2022 / 20:09:08.40 / 115.44 / 41.94 / 0.00
 50.081547 /  19.895609 / 224.70 /  25.41 / 8 / 37.6636 / 15-2-2022 / 20:09:09.20 / 115.44 / 41.94 / 0.00
 50.081558 /  19.895613 / 224.70 /  24.43 / 8 / 37.6636 / 15-2-2022 / 20:09:09.40 / 115.38 / 42.00 / 0.00
 50.081573 /  19.895615 / 224.90 /  21.96 / 9 / 37.434 / 15-2-2022 / 20:09:09.60 / 115.38 / 42.00 / 0.00
 50.081581 /  19.895618 / 225.00 /  20.32 / 8 / 37.434 / 15-2-2022 / 20:09:09.80 / 115.38 / 42.00 / 0.00
 50.081589 /  19.895622 / 225.10 /  18.50 / 9 / 38.1256 / 15-2-2022 / 20:09:10.00 / 115.38 / 42.00 / 0.00
 50.081619 /  19.895630 / 225.30 /  10.02 / 9 / 38.1256 / 15-2-2022 / 20:09:11.00 / 115.38 / 42.00 / 0.00
 50.081623 /  19.895634 / 225.40 / 9.17 / 9 / 38.3552 / 15-2-2022 / 20:09:11.20 / 115.38 / 42.00 / 0.00
 50.081627 /  19.895636 / 225.50 / 8.50 / 9 / 37.896 / 15-2-2022 / 20:09:11.40 / 115.38 / 42.00 / 0.00
 50.081631 /  19.895638 / 225.50 / 7.96 / 9 / 38.1256 / 15-2-2022 / 20:09:11.60 / 115.38 / 42.00 / 0.00
 50.081635 /  19.895641 / 225.60 / 8.30 / 9 / 38.3552 / 15-2-2022 / 20:09:11.80 / 115.25 / 42.00 / 0.00
 50.081642 /  19.895657 / 225.80 / 6.56 / 9 / 37.896 / 15-2-2022 / 20:09:12.60 / 115.25 / 42.00 / 0.00
 50.081646 /  19.895662 / 225.90 / 6.54 / 9 / 37.6636 / 15-2-2022 / 20:09:12.80 / 115.19 / 42.00 / 0.00
 50.081650 /  19.895666 / 225.90 / 6.48 / 9 / 37.896 / 15-2-2022 / 20:09:13.00 / 115.19 / 42.00 / 0.00
 50.081650 /  19.895672 / 225.90 / 6.57 / 9 / 38.3552 / 15-2-2022 / 20:09:13.20 / 115.19 / 42.00 / 0.00
 50.081650 /  19.895678 / 226.00 / 6.89 / 9 / 37.896 / 15-2-2022 / 20:09:13.40 / 115.19 / 42.00 / 0.00
 50.081642 /  19.895723 / 225.80 / 7.82 / 9 / 39.0468 / 15-2-2022 / 20:09:14.20 / 115.19 / 42.06 / 0.00
 50.081642 /  19.895731 / 225.80 / 7.95 / 9 / 39.2764 / 15-2-2022 / 20:09:14.40 / 115.19 / 42.06 / 0.00
 50.081642 /  19.895741 / 225.80 / 9.20 / 9 / 39.0468 / 15-2-2022 / 20:09:14.60 / 115.19 / 42.06 / 0.00
 50.081642 /  19.895748 / 225.80 / 9.63 / 9 / 38.5876 / 15-2-2022 / 20:09:14.80 / 115.19 / 42.06 / 0.00
 50.081642 /  19.895765 / 225.80 /  11.07 / 9 / 37.2044 / 15-2-2022 / 20:09:15.20 / 115.13 / 42.06 / 0.00
 50.081642 /  19.895796 / 225.80 /  11.07 / 9 / 37.6636 / 15-2-2022 / 20:09:15.80 / 115.06 / 42.06 / 0.00
 50.081642 /  19.895815 / 225.80 /  15.22 / 9 / 37.6636 / 15-2-2022 / 20:09:16.20 / 115.06 / 42.06 / 0.00
 50.081642 /  19.895826 / 225.80 /  16.02 / 9 / 37.6636 / 15-2-2022 / 20:09:16.40 / 115.06 / 42.06 / 0.00
 50.081638 /  19.895840 / 225.80 /  17.17 / 9 / 37.6636 / 15-2-2022 / 20:09:16.60 / 115.06 / 42.06 / 0.00
 50.081638 /  19.895853 / 225.80 /  17.83 / 9 / 37.6636 / 15-2-2022 / 20:09:16.80 / 115.06 / 42.06 / 0.00
 50.081638 /  19.895941 / 225.90 /  26.71 / 9 / 39.0468 / 15-2-2022 / 20:09:17.80 / 115.00 / 42.06 / 0.00
 50.081635 /  19.895960 / 225.90 /  27.30 / 9 / 38.5876 / 15-2-2022 / 20:09:18.00 / 115.00 / 42.06 / 0.00
 50.081635 /  19.895981 / 225.90 /  27.61 / 9 / 39.2764 / 15-2-2022 / 20:09:18.20 / 115.00 / 42.06 / 0.00
 50.081635 /  19.896002 / 225.90 /  27.52 / 9 / 39.5088 / 15-2-2022 / 20:09:18.40 / 115.00 / 42.06 / 0.00
 50.081635 /  19.896021 / 226.00 /  27.52 / 9 / 39.5088 / 15-2-2022 / 20:09:18.60 / 114.94 / 42.06 / 0.00
 50.081627 /  19.896099 / 226.00 /  25.85 / 9 / 38.5876 / 15-2-2022 / 20:09:19.40 / 114.94 / 42.06 / 0.00
 50.081627 /  19.896118 / 226.10 /  24.65 / 9 / 39.0468 / 15-2-2022 / 20:09:19.60 / 114.88 / 42.06 / 0.00
 50.081627 /  19.896132 / 226.10 /  23.84 / 9 / 38.1256 / 15-2-2022 / 20:09:19.80 / 114.88 / 42.06 / 0.00
 50.081627 /  19.896145 / 226.10 /  21.17 / 9 / 37.896 / 15-2-2022 / 20:09:20.00 / 114.88 / 42.06 / 0.00
 50.081627 /  19.896158 / 226.10 /  19.39 / 9 / 38.8172 / 15-2-2022 / 20:09:20.20 / 114.88 / 42.06 / 0.00
 50.081627 /  19.896198 / 226.10 /  11.30 / 9 / 38.8172 / 15-2-2022 / 20:09:21.00 / 114.88 / 42.13 / 0.00
 50.081627 /  19.896206 / 226.10 / 9.39 / 9 / 38.3552 / 15-2-2022 / 20:09:21.20 / 114.88 / 42.13 / 0.00
 50.081627 /  19.896212 / 226.10 / 8.48 / 9 / 38.1256 / 15-2-2022 / 20:09:21.40 / 114.88 / 42.13 / 0.00
 50.081627 /  19.896217 / 226.00 / 8.98 / 9 / 38.3552 / 15-2-2022 / 20:09:21.60 / 114.88 / 42.13 / 0.00
 50.081627 /  19.896225 / 226.00 / 8.69 / 9 / 38.3552 / 15-2-2022 / 20:09:21.80 / 114.81 / 42.13 / 0.00
 50.081623 /  19.896246 / 225.90 / 7.85 / 9 / 37.896 / 15-2-2022 / 20:09:22.60 / 114.81 / 42.13 / 0.00
 50.081623 /  19.896254 / 225.90 / 7.82 / 9 / 37.434 / 15-2-2022 / 20:09:22.80 / 114.75 / 42.13 / 0.00
 50.081623 /  19.896257 / 225.90 / 7.85 / 9 / 38.1256 / 15-2-2022 / 20:09:23.00 / 114.75 / 42.13 / 0.00
 50.081623 /  19.896263 / 225.90 / 8.24 / 9 / 39.0468 / 15-2-2022 / 20:09:23.20 / 114.75 / 42.13 / 0.00
 50.081623 /  19.896271 / 226.00 / 8.83 / 9 / 39.0468 / 15-2-2022 / 20:09:23.40 / 114.75 / 42.13 / 0.00
 50.081615 /  19.896311 / 226.00 /  14.52 / 9 / 38.8172 / 15-2-2022 / 20:09:24.40 / 114.69 / 42.13 / 0.00
 50.081612 /  19.896324 / 226.00 /  15.70 / 9 / 38.8172 / 15-2-2022 / 20:09:24.60 / 114.69 / 42.13 / 0.00
 50.081612 /  19.896336 / 226.00 /  16.32 / 9 / 38.3552 / 15-2-2022 / 20:09:24.80 / 114.69 / 42.13 / 0.00
 50.081608 /  19.896351 / 226.00 /  17.74 / 9 / 38.3552 / 15-2-2022 / 20:09:25.00 / 114.69 / 42.13 / 0.00
 50.081604 /  19.896364 / 226.00 /  19.41 / 9 / 37.6636 / 15-2-2022 / 20:09:25.20 / 114.69 / 42.13 / 0.00
 50.081589 /  19.896435 / 226.20 /  24.04 / 9 / 37.434 / 15-2-2022 / 20:09:26.00 / 114.69 / 42.13 / 0.00
 50.081585 /  19.896456 / 226.20 /  24.63 / 9 / 36.972 / 15-2-2022 / 20:09:26.20 / 114.63 / 42.19 / 0.00
 50.081585 /  19.896479 / 226.30 /  25.09 / 9 / 36.972 / 15-2-2022 / 20:09:26.40 / 114.63 / 42.19 / 0.00
 50.081581 /  19.896500 / 226.30 /  25.48 / 9 / 36.972 / 15-2-2022 / 20:09:26.60 / 114.63 / 42.19 / 0.00
 50.081577 /  19.896523 / 226.30 /  25.17 / 9 / 36.972 / 15-2-2022 / 20:09:26.80 / 114.63 / 42.19 / 0.00
 50.081566 /  19.896624 / 226.30 /  26.30 / 9 / 36.0508 / 15-2-2022 / 20:09:27.80 / 114.56 / 42.19 / 0.00
 50.081566 /  19.896646 / 226.20 /  28.09 / 9 / 36.5128 / 15-2-2022 / 20:09:28.00 / 114.56 / 42.19 / 0.00
 50.081562 /  19.896669 / 226.20 /  29.15 / 9 / 36.0508 / 15-2-2022 / 20:09:28.20 / 114.56 / 42.19 / 0.00
 50.081562 /  19.896694 / 226.20 /  29.59 / 9 / 36.7424 / 15-2-2022 / 20:09:28.40 / 114.56 / 42.19 / 0.00
 50.081558 /  19.896721 / 226.20 /  29.59 / 9 / 36.0508 / 15-2-2022 / 20:09:28.60 / 114.50 / 42.19 / 0.00
 50.081547 /  19.896818 / 226.20 /  31.30 / 9 / 36.5128 / 15-2-2022 / 20:09:29.40 / 114.44 / 42.19 / 0.00
 50.081547 /  19.896843 / 226.20 /  31.30 / 9 / 36.5128 / 15-2-2022 / 20:09:29.60 / 114.44 / 42.19 / 0.00
 50.081547 /  19.896868 / 226.30 /  30.93 / 9 / 36.0508 / 15-2-2022 / 20:09:29.80 / 114.44 / 42.19 / 0.00
 50.081543 /  19.896893 / 226.20 /  30.93 / 9 / 36.2804 / 15-2-2022 / 20:09:30.00 / 114.44 / 42.19 / 0.00
 50.081543 /  19.896917 / 226.20 /  30.98 / 9 / 36.5128 / 15-2-2022 / 20:09:30.20 / 114.44 / 42.19 / 0.00
 50.081535 /  19.897041 / 226.20 /  30.87 / 9 / 35.1296 / 15-2-2022 / 20:09:31.20 / 114.38 / 42.19 / 0.00
 50.081535 /  19.897064 / 226.30 /  30.15 / 9 / 35.8212 / 15-2-2022 / 20:09:31.40 / 114.38 / 42.19 / 0.00
 50.081532 /  19.897085 / 226.20 /  28.04 / 9 / 36.0508 / 15-2-2022 / 20:09:31.60 / 114.38 / 42.19 / 0.00
 50.081532 /  19.897106 / 226.30 /  26.56 / 9 / 35.8212 / 15-2-2022 / 20:09:31.80 / 114.38 / 42.19 / 0.00
 50.081532 /  19.897127 / 226.30 /  24.67 / 9 / 35.8212 / 15-2-2022 / 20:09:32.00 / 114.31 / 42.19 / 0.00
 50.081524 /  19.897194 / 226.20 /  19.00 / 9 / 36.7424 / 15-2-2022 / 20:09:32.80 / 114.31 / 42.19 / 0.00
 50.081524 /  19.897207 / 226.20 /  17.46 / 9 / 36.5128 / 15-2-2022 / 20:09:33.00 / 114.25 / 42.25 / 0.00
 50.081524 /  19.897219 / 226.20 /  15.56 / 9 / 36.972 / 15-2-2022 / 20:09:33.20 / 114.25 / 42.25 / 0.00
 50.081520 /  19.897230 / 226.20 /  13.82 / 9 / 37.2044 / 15-2-2022 / 20:09:33.40 / 114.25 / 42.25 / 0.00
 50.081520 /  19.897240 / 226.20 /  11.70 / 9 / 36.972 / 15-2-2022 / 20:09:33.60 / 114.25 / 42.25 / 0.00
 50.081520 /  19.897276 / 226.20 /  12.09 / 9 / 37.2044 / 15-2-2022 / 20:09:34.40 / 114.25 / 42.25 / 0.00
 50.081520 /  19.897287 / 226.10 /  12.08 / 9 / 36.7424 / 15-2-2022 / 20:09:34.60 / 114.25 / 42.25 / 0.00
 50.081520 /  19.897297 / 226.00 /  11.45 / 9 / 37.434 / 15-2-2022 / 20:09:34.80 / 114.25 / 42.25 / 0.00
 50.081516 /  19.897305 / 226.10 /  11.46 / 9 / 37.2044 / 15-2-2022 / 20:09:35.00 / 114.25 / 42.25 / 0.00
 50.081516 /  19.897314 / 226.10 /  12.04 / 9 / 36.2804 / 15-2-2022 / 20:09:35.20 / 114.19 / 42.25 / 0.00
 50.081520 /  19.897358 / 226.50 /  16.08 / 9 / 36.972 / 15-2-2022 / 20:09:36.00 / 114.19 / 42.25 / 0.00
 50.081520 /  19.897371 / 226.50 /  16.93 / 9 / 35.8212 / 15-2-2022 / 20:09:36.20 / 114.13 / 42.31 / 0.00
 50.081520 /  19.897387 / 226.60 /  17.37 / 9 / 35.8212 / 15-2-2022 / 20:09:36.40 / 114.13 / 42.31 / 0.00
 50.081520 /  19.897400 / 226.70 /  18.30 / 9 / 35.8212 / 15-2-2022 / 20:09:36.60 / 114.13 / 42.31 / 0.00
 50.081520 /  19.897415 / 226.70 /  18.28 / 9 / 36.0508 / 15-2-2022 / 20:09:36.80 / 114.13 / 42.31 / 0.00
 50.081520 /  19.897476 / 226.90 /  18.67 / 9 / 35.5916 / 15-2-2022 / 20:09:37.60 / 114.06 / 42.31 / 0.00
 50.081520 /  19.897491 / 226.90 /  18.65 / 9 / 35.8212 / 15-2-2022 / 20:09:37.80 / 114.06 / 42.31 / 0.00
 50.081520 /  19.897507 / 226.90 /  18.63 / 9 / 33.7464 / 15-2-2022 / 20:09:38.00 / 114.06 / 42.31 / 0.00
 50.081520 /  19.897522 / 226.90 /  18.61 / 9 / 35.3592 / 15-2-2022 / 20:09:38.20 / 114.06 / 42.31 / 0.00
 50.081516 /  19.897552 / 226.90 /  18.71 / 9 / 35.3592 / 15-2-2022 / 20:09:38.60 / 114.00 / 42.31 / 0.00
 50.081505 /  19.897606 / 226.90 /  18.33 / 9 / 36.2804 / 15-2-2022 / 20:09:39.40 / 114.00 / 42.31 / 0.00
 50.081505 /  19.897621 / 227.00 /  18.32 / 9 / 36.2804 / 15-2-2022 / 20:09:39.60 / 114.00 / 42.31 / 0.00
 50.081509 /  19.897638 / 226.90 /  18.41 / 9 / 36.2804 / 15-2-2022 / 20:09:39.80 / 114.00 / 42.31 / 0.00
 50.081512 /  19.897654 / 227.00 /  18.50 / 9 / 35.5916 / 15-2-2022 / 20:09:40.00 / 114.00 / 42.31 / 0.00
 50.081512 /  19.897667 / 227.20 /  17.87 / 9 / 35.5916 / 15-2-2022 / 20:09:40.20 / 114.00 / 42.31 / 0.00
 50.081520 /  19.897724 / 227.50 /  17.21 / 9 / 35.5916 / 15-2-2022 / 20:09:41.00 / 113.94 / 42.31 / 0.00
 50.081520 /  19.897738 / 227.50 /  17.21 / 9 / 33.5168 / 15-2-2022 / 20:09:41.20 / 113.94 / 42.31 / 0.00
 50.081520 /  19.897751 / 227.50 /  16.74 / 9 / 33.7464 / 15-2-2022 / 20:09:41.40 / 113.94 / 42.31 / 0.00
 50.081520 /  19.897764 / 227.50 /  16.69 / 9 / 33.9788 / 15-2-2022 / 20:09:41.60 / 113.94 / 42.31 / 0.00
 50.081516 /  19.897776 / 227.50 /  16.69 / 9 / 33.7464 / 15-2-2022 / 20:09:41.80 / 113.88 / 42.31 / 0.00
 50.081512 /  19.897825 / 227.60 /  15.91 / 9 / 34.438 / 15-2-2022 / 20:09:42.60 / 113.88 / 42.31 / 0.00
 50.081512 /  19.897839 / 227.60 /  16.06 / 9 / 33.9788 / 15-2-2022 / 20:09:42.80 / 113.81 / 42.31 / 0.00
 50.081516 /  19.897850 / 227.70 /  15.63 / 9 / 33.9788 / 15-2-2022 / 20:09:43.00 / 113.81 / 42.31 / 0.00
 50.081516 /  19.897863 / 227.70 /  15.58 / 9 / 34.6676 / 15-2-2022 / 20:09:43.20 / 113.81 / 42.31 / 0.00
 50.081516 /  19.897875 / 227.80 /  15.48 / 9 / 34.438 / 15-2-2022 / 20:09:43.40 / 113.81 / 42.31 / 0.00
 50.081524 /  19.897923 / 228.20 /  13.22 / 9 / 35.5916 / 15-2-2022 / 20:09:44.20 / 113.75 / 42.38 / 0.00
 50.081528 /  19.897934 / 228.30 /  12.24 / 9 / 35.8212 / 15-2-2022 / 20:09:44.40 / 113.75 / 42.38 / 0.00
 50.081532 /  19.897943 / 228.40 /  10.82 / 9 / 35.5916 / 15-2-2022 / 20:09:44.60 / 113.75 / 42.38 / 0.00
 50.081543 /  19.897955 / 228.60 / 9.85 / 9 / 35.5916 / 15-2-2022 / 20:09:44.80 / 113.75 / 42.38 / 0.00
 50.081547 /  19.897970 / 228.70 / 7.13 / 9 / 36.2804 / 15-2-2022 / 20:09:45.20 / 113.69 / 42.38 / 0.00
 50.081551 /  19.897980 / 229.00 / 1.56 / 9 / 36.2804 / 15-2-2022 / 20:09:46.00 / 113.69 / 42.38 / 0.00
 50.081547 /  19.897978 / 229.00 / 0.15 / 9 / 34.438 / 15-2-2022 / 20:09:46.20 / 113.69 / 42.38 / 0.00
 50.081547 /  19.897976 / 229.00 / 0.17 / 9 / 34.9 / 15-2-2022 / 20:09:46.40 / 113.69 / 42.38 / 0.00
 50.081547 /  19.897976 / 229.00 / 0.11 / 9 / 34.6676 / 15-2-2022 / 20:09:46.60 / 113.69 / 42.38 / 0.00
 50.081547 /  19.897976 / 229.00 / 0.11 / 9 / 34.438 / 15-2-2022 / 20:09:46.80 / 113.69 / 42.38 / 0.00
 50.081543 /  19.897976 / 229.10 / 0.04 / 9 / 34.2084 / 15-2-2022 / 20:09:47.60 / 113.63 / 42.38 / 0.00
 50.081539 /  19.897976 / 229.10 / 0.04 / 9 / 34.2084 / 15-2-2022 / 20:09:47.80 / 113.63 / 42.38 / 0.00
 50.081539 /  19.897976 / 229.10 / 0.04 / 9 / 33.9788 / 15-2-2022 / 20:09:48.00 / 113.63 / 42.38 / 0.00
 50.081539 /  19.897976 / 229.20 / 0.02 / 9 / 36.7424 / 15-2-2022 / 20:09:48.20 / 113.63 / 42.38 / 0.00
 50.081539 /  19.897976 / 229.20 / 0.02 / 9 / 36.2804 / 15-2-2022 / 20:09:48.40 / 113.56 / 42.44 / 0.00
 50.081539 /  19.897976 / 229.30 / 0.04 / 9 / 36.7424 / 15-2-2022 / 20:09:49.20 / 113.56 / 42.44 / 0.00
 50.081539 /  19.897976 / 229.30 / 0.06 / 9 / 36.5128 / 15-2-2022 / 20:09:49.60 / 113.50 / 42.44 / 0.00
 50.081539 /  19.897976 / 229.30 / 0.04 / 9 / 36.5128 / 15-2-2022 / 20:09:49.80 / 113.50 / 42.44 / 0.00
 50.081539 /  19.897976 / 229.30 / 0.02 / 9 / 36.7424 / 15-2-2022 / 20:09:50.00 / 113.50 / 42.44 / 0.00
 50.081539 /  19.897976 / 229.30 / 0.00 / 9 / 33.9788 / 15-2-2022 / 20:09:50.20 / 113.50 / 42.44 / 0.00
 50.081539 /  19.897976 / 229.30 / 1.63 / 9 / 34.2084 / 15-2-2022 / 20:09:51.00 / 113.44 / 42.44 / 0.00
 50.081539 /  19.897976 / 229.30 / 2.06 / 9 / 33.7464 / 15-2-2022 / 20:09:51.20 / 113.44 / 42.44 / 0.00
 50.081539 /  19.897976 / 229.30 / 2.98 / 9 / 34.2084 / 15-2-2022 / 20:09:51.40 / 113.44 / 42.44 / 0.00
 50.081539 /  19.897976 / 229.30 / 3.46 / 9 / 34.2084 / 15-2-2022 / 20:09:51.60 / 113.44 / 42.44 / 0.00
 50.081539 /  19.897972 / 229.30 / 4.56 / 9 / 33.9788 / 15-2-2022 / 20:09:51.80 / 113.38 / 42.44 / 0.00
 50.081524 /  19.897953 / 229.20 / 5.89 / 9 / 33.9788 / 15-2-2022 / 20:09:52.60 / 113.38 / 42.44 / 0.00
 50.081524 /  19.897949 / 229.20 / 5.57 / 9 / 34.6676 / 15-2-2022 / 20:09:52.80 / 113.38 / 42.44 / 0.00
 50.081520 /  19.897943 / 229.10 / 5.61 / 9 / 34.6676 / 15-2-2022 / 20:09:53.00 / 113.38 / 42.44 / 0.00
 50.081520 /  19.897938 / 229.10 / 5.67 / 9 / 34.6676 / 15-2-2022 / 20:09:53.20 / 113.38 / 42.44 / 0.00
 50.081520 /  19.897936 / 229.10 / 5.61 / 9 / 34.6676 / 15-2-2022 / 20:09:53.40 / 113.38 / 42.44 / 0.00
 50.081528 /  19.897921 / 229.20 / 3.70 / 9 / 33.9788 / 15-2-2022 / 20:09:54.20 / 113.31 / 42.44 / 0.00
 50.081532 /  19.897919 / 229.20 / 2.91 / 9 / 33.7464 / 15-2-2022 / 20:09:54.40 / 113.31 / 42.44 / 0.00
 50.081532 /  19.897917 / 229.30 / 1.94 / 9 / 34.6676 / 15-2-2022 / 20:09:54.60 / 113.31 / 42.44 / 0.00
 50.081532 /  19.897915 / 229.30 / 1.56 / 9 / 34.2084 / 15-2-2022 / 20:09:54.80 / 113.31 / 42.44 / 0.00
 50.081532 /  19.897913 / 229.30 / 1.48 / 9 / 33.5168 / 15-2-2022 / 20:09:55.20 / 113.25 / 42.44 / 0.00
 50.081543 /  19.897913 / 229.40 / 0.19 / 9 / 33.5168 / 15-2-2022 / 20:09:56.00 / 113.25 / 42.44 / 0.00
 50.081543 /  19.897913 / 229.60 / 0.65 / 9 / 33.2872 / 15-2-2022 / 20:09:56.20 / 113.19 / 42.50 / 0.00
 50.081547 /  19.897915 / 229.70 / 1.20 / 9 / 33.9788 / 15-2-2022 / 20:09:56.40 / 113.19 / 42.50 / 0.00
 50.081547 /  19.897917 / 229.70 / 2.39 / 9 / 33.9788 / 15-2-2022 / 20:09:56.60 / 113.19 / 42.50 / 0.00
 50.081547 /  19.897919 / 229.70 / 3.26 / 9 / 33.9788 / 15-2-2022 / 20:09:56.80 / 113.19 / 42.50 / 0.00
 50.081554 /  19.897926 / 229.70 / 5.67 / 9 / 33.7464 / 15-2-2022 / 20:09:57.60 / 113.19 / 42.50 / 0.00
 50.081554 /  19.897930 / 230.50 / 6.28 / 9 / 33.7464 / 15-2-2022 / 20:09:57.80 / 113.19 / 42.50 / 0.00
 50.081551 /  19.897934 / 230.60 / 6.35 / 9 / 34.438 / 15-2-2022 / 20:09:58.00 / 113.19 / 42.50 / 0.00
 50.081547 /  19.897936 / 230.60 / 5.94 / 9 / 34.6676 / 15-2-2022 / 20:09:58.20 / 113.19 / 42.50 / 0.00
 50.081551 /  19.897936 / 230.60 / 5.50 / 9 / 34.6676 / 15-2-2022 / 20:09:58.40 / 113.19 / 42.50 / 0.00
 50.081532 /  19.897936 / 230.90 / 6.44 / 9 / 34.6676 / 15-2-2022 / 20:09:59.20 / 113.06 / 42.50 / 0.00
 50.081528 /  19.897936 / 230.90 / 7.91 / 9 / 34.9 / 15-2-2022 / 20:09:59.40 / 113.06 / 42.50 / 0.00
 50.081520 /  19.897936 / 230.90 / 8.41 / 9 / 34.438 / 15-2-2022 / 20:09:59.60 / 113.06 / 42.50 / 0.00
 50.081512 /  19.897936 / 231.00 / 8.43 / 9 / 35.1296 / 15-2-2022 / 20:09:59.80 / 113.06 / 42.50 / 0.00
 50.081505 /  19.897936 / 230.90 / 8.43 / 9 / 34.9 / 15-2-2022 / 20:10:00.00 / 113.00 / 42.50 / 0.00
 50.081474 /  19.897930 / 230.90 /  12.24 / 9 / 34.2084 / 15-2-2022 / 20:10:00.80 / 113.00 / 42.50 / 0.00
 50.081467 /  19.897928 / 230.80 /  12.24 / 9 / 34.2084 / 15-2-2022 / 20:10:01.00 / 113.00 / 42.50 / 0.00
 50.081455 /  19.897926 / 230.70 /  14.80 / 9 / 33.7464 / 15-2-2022 / 20:10:01.20 / 113.00 / 42.50 / 0.00
 50.081448 /  19.897926 / 230.60 /  16.06 / 9 / 34.9 / 15-2-2022 / 20:10:01.40 / 113.00 / 42.50 / 0.00
 50.081436 /  19.897926 / 230.50 /  17.04 / 9 / 34.6676 / 15-2-2022 / 20:10:01.60 / 113.00 / 42.50 / 0.00
 50.081398 /  19.897923 / 230.40 /  18.65 / 9 / 34.2084 / 15-2-2022 / 20:10:02.40 / 112.94 / 42.56 / 0.00
 50.081390 /  19.897919 / 230.40 /  19.58 / 9 / 33.2872 / 15-2-2022 / 20:10:02.60 / 112.94 / 42.56 / 0.00
 50.081379 /  19.897917 / 230.30 /  19.69 / 9 / 33.9788 / 15-2-2022 / 20:10:02.80 / 112.94 / 42.56 / 0.00
 50.081371 /  19.897915 / 230.20 /  19.74 / 9 / 34.438 / 15-2-2022 / 20:10:03.00 / 112.94 / 42.56 / 0.00
 50.081360 /  19.897913 / 230.20 /  20.22 / 9 / 34.438 / 15-2-2022 / 20:10:03.20 / 112.88 / 42.56 / 0.00
 50.081318 /  19.897909 / 229.80 /  20.85 / 9 / 34.2084 / 15-2-2022 / 20:10:04.00 / 112.88 / 42.56 / 0.00
 50.081306 /  19.897907 / 229.80 /  20.83 / 9 / 34.2084 / 15-2-2022 / 20:10:04.20 / 112.81 / 42.56 / 0.00
 50.081295 /  19.897907 / 229.60 /  19.80 / 9 / 34.2084 / 15-2-2022 / 20:10:04.40 / 112.81 / 42.56 / 0.00
 50.081284 /  19.897907 / 229.50 /  20.33 / 9 / 34.438 / 15-2-2022 / 20:10:04.60 / 112.81 / 42.56 / 0.00
 50.081276 /  19.897909 / 229.40 /  19.98 / 9 / 34.438 / 15-2-2022 / 20:10:04.80 / 112.81 / 42.56 / 0.00
 50.081234 /  19.897905 / 229.10 /  18.87 / 9 / 33.9788 / 15-2-2022 / 20:10:05.60 / 112.81 / 42.56 / 0.00
 50.081223 /  19.897903 / 229.00 /  18.33 / 9 / 34.438 / 15-2-2022 / 20:10:05.80 / 112.81 / 42.56 / 0.00
 50.081211 /  19.897903 / 229.00 /  18.89 / 9 / 33.7464 / 15-2-2022 / 20:10:06.00 / 112.81 / 42.56 / 0.00
 50.081200 /  19.897902 / 228.90 /  18.46 / 9 / 34.2084 / 15-2-2022 / 20:10:06.20 / 112.81 / 42.56 / 0.00
 50.081177 /  19.897898 / 228.80 /  17.95 / 9 / 34.2084 / 15-2-2022 / 20:10:06.60 / 112.75 / 42.56 / 0.00
 50.081142 /  19.897894 / 228.60 /  16.43 / 9 / 34.9 / 15-2-2022 / 20:10:07.40 / 112.75 / 42.56 / 0.00
 50.081135 /  19.897894 / 228.50 /  15.85 / 9 / 34.6676 / 15-2-2022 / 20:10:07.60 / 112.69 / 42.56 / 0.00
 50.081123 /  19.897892 / 228.40 /  15.72 / 9 / 34.6676 / 15-2-2022 / 20:10:07.80 / 112.69 / 42.56 / 0.00
 50.081116 /  19.897890 / 228.40 /  14.89 / 9 / 34.6676 / 15-2-2022 / 20:10:08.00 / 112.69 / 42.56 / 0.00
 50.081108 /  19.897890 / 228.30 /  13.80 / 9 / 34.438 / 15-2-2022 / 20:10:08.20 / 112.69 / 42.56 / 0.00
 50.081085 /  19.897884 / 228.20 /  10.95 / 9 / 34.438 / 15-2-2022 / 20:10:09.00 / 112.63 / 42.63 / 0.00
 50.081081 /  19.897882 / 228.10 /  10.35 / 9 / 34.6676 / 15-2-2022 / 20:10:09.20 / 112.63 / 42.63 / 0.00
 50.081074 /  19.897882 / 228.10 / 9.95 / 9 / 35.3592 / 15-2-2022 / 20:10:09.40 / 112.63 / 42.63 / 0.00
 50.081070 /  19.897881 / 228.10 / 9.61 / 9 / 34.6676 / 15-2-2022 / 20:10:09.60 / 112.63 / 42.63 / 0.00
 50.081059 /  19.897879 / 228.10 / 9.96 / 9 / 34.9 / 15-2-2022 / 20:10:10.00 / 112.56 / 42.63 / 0.00
 50.081036 /  19.897879 / 227.90 /  10.67 / 9 / 35.1296 / 15-2-2022 / 20:10:10.80 / 112.56 / 42.63 / 0.00
 50.081032 /  19.897881 / 227.70 /  11.69 / 9 / 35.1296 / 15-2-2022 / 20:10:11.00 / 112.56 / 42.63 / 0.00
 50.081020 /  19.897879 / 227.70 /  13.56 / 9 / 34.9 / 15-2-2022 / 20:10:11.20 / 112.56 / 42.63 / 0.00
 50.081017 /  19.897877 / 227.70 /  14.96 / 9 / 34.9 / 15-2-2022 / 20:10:11.40 / 112.56 / 42.63 / 0.00
 50.081005 /  19.897875 / 227.60 /  17.00 / 9 / 34.9 / 15-2-2022 / 20:10:11.60 / 112.56 / 42.63 / 0.00
 50.080948 /  19.897871 / 227.50 /  24.17 / 9 / 34.6676 / 15-2-2022 / 20:10:12.60 / 112.50 / 42.63 / 0.00
 50.080936 /  19.897869 / 227.50 /  24.69 / 8 / 34.438 / 15-2-2022 / 20:10:12.80 / 112.50 / 42.63 / 0.00
 50.080925 /  19.897869 / 227.40 /  25.82 / 9 / 34.438 / 15-2-2022 / 20:10:13.00 / 112.50 / 42.63 / 0.00
 50.080914 /  19.897867 / 227.30 /  26.63 / 9 / 34.9 / 15-2-2022 / 20:10:13.20 / 112.50 / 42.63 / 0.00
 50.080898 /  19.897867 / 227.20 /  26.63 / 9 / 34.9 / 15-2-2022 / 20:10:13.40 / 112.44 / 42.63 / 0.00
 50.080864 /  19.897858 / 227.20 /  24.28 / 9 / 35.3592 / 15-2-2022 / 20:10:14.20 / 112.44 / 42.63 / 0.00
 50.080853 /  19.897856 / 226.60 /  24.28 / 9 / 35.3592 / 15-2-2022 / 20:10:14.40 / 112.38 / 42.63 / 0.00
 50.080841 /  19.897854 / 226.50 /  23.43 / 9 / 35.5916 / 15-2-2022 / 20:10:14.60 / 112.38 / 42.63 / 0.00
 50.080830 /  19.897852 / 226.40 /  23.11 / 9 / 35.3592 / 15-2-2022 / 20:10:14.80 / 112.38 / 42.63 / 0.00
 50.080818 /  19.897850 / 226.20 /  22.54 / 9 / 35.1296 / 15-2-2022 / 20:10:15.00 / 112.38 / 42.63 / 0.00
 50.080769 /  19.897839 / 225.90 /  22.84 / 9 / 36.0508 / 15-2-2022 / 20:10:15.80 / 112.31 / 42.69 / 0.00
 50.080753 /  19.897842 / 225.90 /  22.80 / 9 / 35.8212 / 15-2-2022 / 20:10:16.00 / 112.31 / 42.69 / 0.00
 50.080742 /  19.897842 / 226.00 /  23.28 / 9 / 35.8212 / 15-2-2022 / 20:10:16.20 / 112.31 / 42.69 / 0.00
 50.080727 /  19.897842 / 226.10 /  23.22 / 9 / 34.9 / 15-2-2022 / 20:10:16.40 / 112.31 / 42.69 / 0.00
 50.080715 /  19.897842 / 226.10 /  22.87 / 9 / 35.5916 / 15-2-2022 / 20:10:16.60 / 112.25 / 42.69 / 0.00
 50.080662 /  19.897846 / 226.10 /  23.34 / 9 / 36.0508 / 15-2-2022 / 20:10:17.40 / 112.25 / 42.69 / 0.00
 50.080650 /  19.897846 / 226.00 /  23.69 / 9 / 36.972 / 15-2-2022 / 20:10:17.60 / 112.19 / 42.69 / 0.00
 50.080639 /  19.897848 / 226.00 /  23.74 / 9 / 35.8212 / 15-2-2022 / 20:10:17.80 / 112.19 / 42.69 / 0.00
 50.080627 /  19.897848 / 226.00 /  24.04 / 9 / 36.7424 / 15-2-2022 / 20:10:18.00 / 112.19 / 42.69 / 0.00
 50.080616 /  19.897850 / 226.00 /  24.15 / 9 / 36.972 / 15-2-2022 / 20:10:18.20 / 112.19 / 42.69 / 0.00
 50.080555 /  19.897848 / 226.00 /  24.95 / 9 / 35.3592 / 15-2-2022 / 20:10:19.20 / 112.19 / 42.69 / 0.00
 50.080544 /  19.897846 / 226.00 /  25.04 / 9 / 35.3592 / 15-2-2022 / 20:10:19.40 / 112.19 / 42.69 / 0.00
 50.080528 /  19.897844 / 226.00 /  25.43 / 9 / 35.1296 / 15-2-2022 / 20:10:19.60 / 112.19 / 42.69 / 0.00
 50.080517 /  19.897842 / 226.00 /  25.47 / 9 / 35.3592 / 15-2-2022 / 20:10:19.80 / 112.19 / 42.69 / 0.00
 50.080502 /  19.897840 / 226.00 /  25.48 / 9 / 34.6676 / 15-2-2022 / 20:10:20.00 / 112.13 / 42.69 / 0.00
 50.080448 /  19.897827 / 225.80 /  25.87 / 9 / 34.9 / 15-2-2022 / 20:10:20.80 / 112.13 / 42.69 / 0.00
 50.080433 /  19.897823 / 225.70 /  25.95 / 9 / 34.9 / 15-2-2022 / 20:10:21.00 / 112.06 / 42.69 / 0.00
 50.080421 /  19.897820 / 225.60 /  26.06 / 9 / 35.1296 / 15-2-2022 / 20:10:21.20 / 112.06 / 42.69 / 0.00
 50.080406 /  19.897816 / 225.60 /  26.09 / 9 / 35.3592 / 15-2-2022 / 20:10:21.40 / 112.06 / 42.69 / 0.00
 50.080391 /  19.897810 / 225.50 /  26.09 / 8 / 34.6676 / 15-2-2022 / 20:10:21.60 / 112.06 / 42.69 / 0.00
 50.080341 /  19.897799 / 224.90 /  25.34 / 9 / 35.3592 / 15-2-2022 / 20:10:22.40 / 112.00 / 42.75 / 0.00
 50.080326 /  19.897797 / 224.80 /  25.28 / 9 / 35.1296 / 15-2-2022 / 20:10:22.60 / 112.00 / 42.75 / 0.00
 50.080315 /  19.897793 / 224.70 /  25.15 / 9 / 35.3592 / 15-2-2022 / 20:10:22.80 / 112.00 / 42.75 / 0.00
 50.080303 /  19.897791 / 224.70 /  24.69 / 9 / 35.3592 / 15-2-2022 / 20:10:23.00 / 112.00 / 42.75 / 0.00
 50.080288 /  19.897783 / 224.70 /  24.56 / 9 / 34.9 / 15-2-2022 / 20:10:23.20 / 111.94 / 42.75 / 0.00
 50.080242 /  19.897768 / 224.30 /  23.71 / 9 / 34.9 / 15-2-2022 / 20:10:24.00 / 111.94 / 42.75 / 0.00
 50.080223 /  19.897760 / 224.30 /  22.39 / 9 / 34.9 / 15-2-2022 / 20:10:24.40 / 111.88 / 42.75 / 0.00
 50.080212 /  19.897757 / 224.30 /  22.41 / 9 / 34.9 / 15-2-2022 / 20:10:24.60 / 111.88 / 42.75 / 0.00
 50.080200 /  19.897755 / 224.20 /  22.09 / 9 / 34.6676 / 15-2-2022 / 20:10:24.80 / 111.88 / 42.75 / 0.00
 50.080185 /  19.897755 / 224.10 /  21.76 / 9 / 34.438 / 15-2-2022 / 20:10:25.00 / 111.88 / 42.75 / 0.00
 50.080143 /  19.897747 / 223.90 /  21.06 / 9 / 35.8212 / 15-2-2022 / 20:10:25.80 / 111.88 / 42.75 / 0.00
 50.080132 /  19.897743 / 223.80 /  20.67 / 9 / 35.8212 / 15-2-2022 / 20:10:26.00 / 111.88 / 42.75 / 0.00
 50.080124 /  19.897741 / 223.80 /  20.33 / 9 / 35.1296 / 15-2-2022 / 20:10:26.20 / 111.88 / 42.75 / 0.00
 50.080116 /  19.897739 / 223.70 /  19.82 / 9 / 35.3592 / 15-2-2022 / 20:10:26.40 / 111.88 / 42.75 / 0.00
 50.080097 /  19.897738 / 223.70 /  19.09 / 9 / 34.6676 / 15-2-2022 / 20:10:26.80 / 111.81 / 42.75 / 0.00
 50.080063 /  19.897724 / 223.50 /  17.95 / 9 / 35.3592 / 15-2-2022 / 20:10:27.60 / 111.75 / 42.75 / 0.00
 50.080055 /  19.897722 / 223.40 /  17.91 / 9 / 35.1296 / 15-2-2022 / 20:10:27.80 / 111.75 / 42.75 / 0.00
 50.080048 /  19.897720 / 223.40 /  17.61 / 9 / 35.8212 / 15-2-2022 / 20:10:28.00 / 111.75 / 42.75 / 0.00
 50.080040 /  19.897718 / 223.30 /  17.08 / 9 / 35.3592 / 15-2-2022 / 20:10:28.20 / 111.75 / 42.75 / 0.00
 50.080029 /  19.897715 / 223.30 /  16.50 / 9 / 34.6676 / 15-2-2022 / 20:10:28.40 / 111.75 / 42.75 / 0.00
 50.080002 /  19.897705 / 223.10 /  13.67 / 9 / 35.5916 / 15-2-2022 / 20:10:29.20 / 111.69 / 42.81 / 0.00
 50.079994 /  19.897697 / 223.00 /  13.00 / 9 / 35.3592 / 15-2-2022 / 20:10:29.40 / 111.69 / 42.81 / 0.00
 50.079987 /  19.897699 / 222.90 /  12.61 / 9 / 35.1296 / 15-2-2022 / 20:10:29.60 / 111.69 / 42.81 / 0.00
 50.079983 /  19.897694 / 222.90 /  12.48 / 9 / 34.9 / 15-2-2022 / 20:10:29.80 / 111.69 / 42.81 / 0.00
 50.079979 /  19.897688 / 222.90 /  12.13 / 9 / 35.1296 / 15-2-2022 / 20:10:30.00 / 111.63 / 42.81 / 0.00
 50.079952 /  19.897673 / 222.70 /  12.08 / 9 / 35.1296 / 15-2-2022 / 20:10:30.80 / 111.63 / 42.81 / 0.00
 50.079937 /  19.897669 / 222.70 /  14.30 / 9 / 34.2084 / 15-2-2022 / 20:10:31.20 / 111.63 / 42.81 / 0.00
 50.079929 /  19.897665 / 222.70 /  16.04 / 9 / 34.438 / 15-2-2022 / 20:10:31.40 / 111.63 / 42.81 / 0.00
 50.079918 /  19.897663 / 222.70 /  18.00 / 9 / 34.6676 / 15-2-2022 / 20:10:31.60 / 111.63 / 42.81 / 0.00
 50.079906 /  19.897663 / 222.70 /  19.26 / 9 / 35.1296 / 15-2-2022 / 20:10:31.80 / 111.63 / 42.81 / 0.00
 50.079853 /  19.897654 / 222.50 /  27.19 / 9 / 35.3592 / 15-2-2022 / 20:10:32.60 / 111.56 / 42.81 / 0.00
 50.079842 /  19.897650 / 222.60 /  27.65 / 9 / 35.3592 / 15-2-2022 / 20:10:32.80 / 111.56 / 42.81 / 0.00
 50.079826 /  19.897646 / 222.50 /  28.21 / 9 / 35.1296 / 15-2-2022 / 20:10:33.00 / 111.56 / 42.81 / 0.00
 50.079811 /  19.897644 / 222.50 /  28.95 / 9 / 35.8212 / 15-2-2022 / 20:10:33.20 / 111.56 / 42.81 / 0.00
 50.079777 /  19.897642 / 222.50 /  29.52 / 9 / 35.5916 / 15-2-2022 / 20:10:33.60 / 111.50 / 42.81 / 0.00
 50.079735 /  19.897636 / 221.80 /  29.52 / 9 / 36.2804 / 15-2-2022 / 20:10:34.20 / 111.44 / 42.81 / 0.00
 50.079704 /  19.897635 / 221.50 /  31.34 / 9 / 35.5916 / 15-2-2022 / 20:10:34.60 / 111.44 / 42.81 / 0.00
 50.079685 /  19.897633 / 221.40 /  31.43 / 9 / 35.5916 / 15-2-2022 / 20:10:34.80 / 111.44 / 42.81 / 0.00
 50.079670 /  19.897629 / 221.30 /  31.84 / 9 / 36.0508 / 15-2-2022 / 20:10:35.00 / 111.44 / 42.81 / 0.00
 50.079655 /  19.897625 / 221.20 /  31.91 / 9 / 36.972 / 15-2-2022 / 20:10:35.20 / 111.44 / 42.81 / 0.00
 50.079578 /  19.897612 / 221.00 /  34.10 / 9 / 36.0508 / 15-2-2022 / 20:10:36.00 / 111.44 / 42.81 / 0.00
 50.079563 /  19.897606 / 221.00 /  34.41 / 9 / 36.7424 / 15-2-2022 / 20:10:36.20 / 111.44 / 42.81 / 0.00
 50.079540 /  19.897600 / 220.90 /  34.35 / 9 / 36.7424 / 15-2-2022 / 20:10:36.40 / 111.44 / 42.81 / 0.00
 50.079525 /  19.897593 / 220.80 /  34.45 / 9 / 36.7424 / 15-2-2022 / 20:10:36.60 / 111.44 / 42.81 / 0.00
 50.079506 /  19.897587 / 220.70 /  34.48 / 9 / 37.434 / 15-2-2022 / 20:10:36.80 / 111.31 / 42.88 / 0.00
 50.079433 /  19.897556 / 220.60 /  33.74 / 9 / 36.2804 / 15-2-2022 / 20:10:37.60 / 111.31 / 42.88 / 0.00
 50.079418 /  19.897552 / 220.50 /  33.69 / 9 / 35.8212 / 15-2-2022 / 20:10:37.80 / 111.31 / 42.88 / 0.00
 50.079403 /  19.897547 / 220.50 /  32.56 / 9 / 35.8212 / 15-2-2022 / 20:10:38.00 / 111.31 / 42.88 / 0.00
 50.079384 /  19.897543 / 220.40 /  30.93 / 9 / 36.0508 / 15-2-2022 / 20:10:38.20 / 111.31 / 42.88 / 0.00
 50.079369 /  19.897539 / 220.20 /  29.43 / 9 / 36.5128 / 15-2-2022 / 20:10:38.40 / 111.31 / 42.88 / 0.00
 50.079315 /  19.897522 / 219.80 /  24.24 / 9 / 35.3592 / 15-2-2022 / 20:10:39.20 / 111.25 / 42.88 / 0.00
 50.079304 /  19.897518 / 219.80 /  23.22 / 9 / 35.3592 / 15-2-2022 / 20:10:39.40 / 111.25 / 42.88 / 0.00
 50.079292 /  19.897512 / 219.70 /  22.15 / 9 / 35.5916 / 15-2-2022 / 20:10:39.60 / 111.25 / 42.88 / 0.00
 50.079285 /  19.897507 / 219.70 /  22.21 / 9 / 35.1296 / 15-2-2022 / 20:10:39.80 / 111.25 / 42.88 / 0.00
 50.079258 /  19.897503 / 219.70 /  21.67 / 9 / 36.0508 / 15-2-2022 / 20:10:40.20 / 111.19 / 42.88 / 0.00
 50.079220 /  19.897484 / 220.50 /  19.56 / 9 / 35.8212 / 15-2-2022 / 20:10:41.00 / 111.19 / 42.88 / 0.00
 50.079212 /  19.897474 / 220.20 /  19.43 / 9 / 36.0508 / 15-2-2022 / 20:10:41.20 / 111.13 / 42.88 / 0.00
 50.079205 /  19.897469 / 220.30 /  18.69 / 9 / 36.2804 / 15-2-2022 / 20:10:41.40 / 111.13 / 42.88 / 0.00
 50.079197 /  19.897461 / 220.30 /  18.69 / 9 / 36.972 / 15-2-2022 / 20:10:41.60 / 111.13 / 42.88 / 0.00
 50.079193 /  19.897449 / 220.30 /  18.58 / 9 / 36.2804 / 15-2-2022 / 20:10:41.80 / 111.13 / 42.88 / 0.00
 50.079193 /  19.897408 / 220.20 /  17.76 / 9 / 37.2044 / 15-2-2022 / 20:10:42.60 / 111.13 / 42.88 / 0.00
 50.079197 /  19.897394 / 220.20 /  18.59 / 9 / 37.2044 / 15-2-2022 / 20:10:42.80 / 111.13 / 42.88 / 0.00
 50.079197 /  19.897379 / 220.10 /  17.93 / 9 / 37.6636 / 15-2-2022 / 20:10:43.00 / 111.13 / 42.88 / 0.00
 50.079205 /  19.897366 / 220.00 /  17.83 / 9 / 36.972 / 15-2-2022 / 20:10:43.20 / 111.13 / 42.88 / 0.00
 50.079208 /  19.897350 / 220.00 /  17.74 / 9 / 36.5128 / 15-2-2022 / 20:10:43.40 / 111.00 / 42.94 / 0.00
 50.079227 /  19.897295 / 219.90 /  20.02 / 9 / 36.972 / 15-2-2022 / 20:10:44.20 / 111.00 / 42.94 / 0.00
 50.079235 /  19.897280 / 219.80 /  21.34 / 9 / 36.2804 / 15-2-2022 / 20:10:44.40 / 111.00 / 42.88 / 0.00
 50.079239 /  19.897263 / 219.70 /  22.46 / 9 / 36.972 / 15-2-2022 / 20:10:44.60 / 111.00 / 42.88 / 0.00
 50.079247 /  19.897247 / 219.70 /  23.09 / 9 / 36.972 / 15-2-2022 / 20:10:44.80 / 111.00 / 42.88 / 0.00
 50.079250 /  19.897226 / 219.70 /  24.78 / 9 / 36.972 / 15-2-2022 / 20:10:45.00 / 111.00 / 42.88 / 0.00
 50.079296 /  19.897121 / 219.50 /  32.72 / 9 / 36.7424 / 15-2-2022 / 20:10:46.00 / 110.94 / 42.94 / 0.00
 50.079308 /  19.897097 / 219.50 /  34.74 / 9 / 36.2804 / 15-2-2022 / 20:10:46.20 / 110.94 / 42.94 / 0.00
 50.079319 /  19.897072 / 219.60 /  36.34 / 9 / 36.5128 / 15-2-2022 / 20:10:46.40 / 110.94 / 42.94 / 0.00
 50.079330 /  19.897045 / 219.70 /  37.56 / 9 / 36.0508 / 15-2-2022 / 20:10:46.60 / 110.94 / 42.94 / 0.00
 50.079342 /  19.897020 / 219.70 /  37.56 / 9 / 36.5128 / 15-2-2022 / 20:10:46.80 / 110.88 / 42.94 / 0.00
 50.079388 /  19.896908 / 219.70 /  40.93 / 9 / 37.2044 / 15-2-2022 / 20:10:47.60 / 110.88 / 42.94 / 0.00
 50.079399 /  19.896881 / 219.60 /  40.93 / 9 / 37.2044 / 15-2-2022 / 20:10:47.80 / 110.81 / 42.94 / 0.00
 50.079411 /  19.896852 / 219.50 /  40.76 / 9 / 37.434 / 15-2-2022 / 20:10:48.00 / 110.81 / 42.94 / 0.00
 50.079422 /  19.896826 / 219.50 /  40.65 / 9 / 38.3552 / 15-2-2022 / 20:10:48.20 / 110.81 / 42.94 / 0.00
 50.079433 /  19.896799 / 219.50 /  40.26 / 9 / 38.3552 / 15-2-2022 / 20:10:48.40 / 110.81 / 42.94 / 0.00
 50.079475 /  19.896685 / 219.70 /  42.24 / 9 / 37.896 / 15-2-2022 / 20:10:49.20 / 110.81 / 43.00 / 0.00
 50.079487 /  19.896654 / 219.80 /  42.97 / 9 / 37.6636 / 15-2-2022 / 20:10:49.40 / 110.81 / 43.00 / 0.00
 50.079498 /  19.896626 / 219.90 /  43.73 / 9 / 37.6636 / 15-2-2022 / 20:10:49.60 / 110.81 / 43.00 / 0.00
 50.079514 /  19.896595 / 219.90 /  44.67 / 9 / 37.6636 / 15-2-2022 / 20:10:49.80 / 110.81 / 43.00 / 0.00
 50.079536 /  19.896532 / 219.90 /  46.37 / 9 / 39.0468 / 15-2-2022 / 20:10:50.20 / 110.75 / 42.94 / 0.00
 50.079582 /  19.896402 / 220.00 /  48.56 / 9 / 38.8172 / 15-2-2022 / 20:10:51.00 / 110.75 / 42.94 / 0.00
 50.079594 /  19.896366 / 219.90 /  48.93 / 9 / 38.5876 / 15-2-2022 / 20:10:51.20 / 110.69 / 42.94 / 0.00
 50.079605 /  19.896334 / 219.90 /  49.13 / 9 / 39.7384 / 15-2-2022 / 20:10:51.40 / 110.69 / 42.94 / 0.00
 50.079617 /  19.896297 / 219.90 /  49.26 / 9 / 39.5088 / 15-2-2022 / 20:10:51.60 / 110.69 / 42.94 / 0.00
 50.079632 /  19.896263 / 219.90 /  49.43 / 8 / 39.7384 / 15-2-2022 / 20:10:51.80 / 110.69 / 42.94 / 0.00
 50.079693 /  19.896090 / 219.80 /  50.12 / 9 / 37.896 / 15-2-2022 / 20:10:52.80 / 110.63 / 43.00 / 0.00
 50.079708 /  19.896053 / 219.80 /  50.87 / 9 / 37.6636 / 15-2-2022 / 20:10:53.00 / 110.63 / 43.00 / 0.00
 50.079720 /  19.896019 / 219.70 /  50.93 / 9 / 38.1256 / 15-2-2022 / 20:10:53.20 / 110.63 / 43.00 / 0.00
 50.079731 /  19.895983 / 219.70 /  50.93 / 9 / 37.896 / 15-2-2022 / 20:10:53.40 / 110.63 / 43.00 / 0.00
 50.079746 /  19.895948 / 219.70 /  50.93 / 8 / 38.1256 / 15-2-2022 / 20:10:53.60 / 110.56 / 43.00 / 0.00
 50.079796 /  19.895805 / 219.70 /  51.62 / 8 / 37.6636 / 15-2-2022 / 20:10:54.40 / 110.56 / 43.00 / 0.00
 50.079811 /  19.895769 / 219.70 /  51.93 / 9 / 37.434 / 15-2-2022 / 20:10:54.60 / 110.56 / 43.00 / 0.00
 50.079823 /  19.895735 / 219.60 /  51.80 / 9 / 37.6636 / 15-2-2022 / 20:10:54.80 / 110.56 / 43.00 / 0.00
 50.079834 /  19.895702 / 219.60 /  48.84 / 9 / 38.5876 / 15-2-2022 / 20:10:55.00 / 110.56 / 43.00 / 0.00
 50.079849 /  19.895668 / 219.60 /  47.50 / 9 / 36.0508 / 15-2-2022 / 20:10:55.20 / 110.56 / 43.00 / 0.00
 50.079891 /  19.895552 / 219.60 /  40.24 / 8 / 36.0508 / 15-2-2022 / 20:10:56.00 / 110.50 / 43.00 / 0.00
 50.079903 /  19.895525 / 219.60 /  39.30 / 9 / 36.0508 / 15-2-2022 / 20:10:56.20 / 110.50 / 43.00 / 0.00
 50.079910 /  19.895500 / 219.60 /  37.95 / 9 / 36.0508 / 15-2-2022 / 20:10:56.40 / 110.50 / 43.00 / 0.00
 50.079922 /  19.895473 / 219.60 /  37.11 / 9 / 36.2804 / 15-2-2022 / 20:10:56.60 / 110.50 / 43.00 / 0.00
 50.079937 /  19.895426 / 219.60 /  34.97 / 9 / 36.0508 / 15-2-2022 / 20:10:57.00 / 110.44 / 43.00 / 0.00
 50.079967 /  19.895348 / 219.60 /  27.65 / 9 / 36.0508 / 15-2-2022 / 20:10:57.80 / 110.44 / 43.00 / 0.00
 50.079975 /  19.895332 / 219.60 /  25.50 / 9 / 36.0508 / 15-2-2022 / 20:10:58.00 / 110.38 / 43.00 / 0.00
 50.079983 /  19.895317 / 219.60 /  24.09 / 9 / 35.1296 / 15-2-2022 / 20:10:58.20 / 110.38 / 43.00 / 0.00
 50.079987 /  19.895298 / 219.70 /  22.39 / 9 / 35.5916 / 15-2-2022 / 20:10:58.40 / 110.38 / 43.00 / 0.00
 50.079994 /  19.895287 / 219.70 /  20.59 / 9 / 35.3592 / 15-2-2022 / 20:10:58.60 / 110.38 / 43.00 / 0.00
 50.080009 /  19.895241 / 219.80 /  14.09 / 9 / 35.8212 / 15-2-2022 / 20:10:59.40 / 110.31 / 43.06 / 0.00
 50.080013 /  19.895229 / 219.60 /  12.58 / 9 / 36.0508 / 15-2-2022 / 20:10:59.60 / 110.31 / 43.06 / 0.00
 50.080017 /  19.895222 / 219.60 /  12.13 / 9 / 35.8212 / 15-2-2022 / 20:10:59.80 / 110.31 / 43.06 / 0.00
 50.080021 /  19.895214 / 219.50 /  10.13 / 9 / 36.0508 / 15-2-2022 / 20:11:00.00 / 110.31 / 43.06 / 0.00
 50.080021 /  19.895206 / 219.50 / 8.76 / 9 / 38.8172 / 15-2-2022 / 20:11:00.20 / 110.25 / 43.06 / 0.00
 50.080029 /  19.895191 / 219.70 / 3.72 / 9 / 38.1256 / 15-2-2022 / 20:11:01.00 / 110.25 / 43.06 / 0.00
 50.080029 /  19.895191 / 219.80 / 2.74 / 9 / 39.5088 / 15-2-2022 / 20:11:01.20 / 110.25 / 43.06 / 0.00
 50.080029 /  19.895189 / 219.80 / 2.13 / 9 / 39.2764 / 15-2-2022 / 20:11:01.40 / 110.25 / 43.06 / 0.00
 50.080029 /  19.895187 / 219.70 / 2.19 / 9 / 39.5088 / 15-2-2022 / 20:11:01.60 / 110.25 / 43.06 / 0.00
 50.080029 /  19.895187 / 219.70 / 2.11 / 9 / 39.2764 / 15-2-2022 / 20:11:01.80 / 110.25 / 43.06 / 0.00
 50.080029 /  19.895178 / 219.90 / 1.65 / 9 / 39.0468 / 15-2-2022 / 20:11:02.80 / 110.19 / 43.06 / 0.00
 50.080029 /  19.895178 / 219.90 / 1.31 / 9 / 39.2764 / 15-2-2022 / 20:11:03.00 / 110.19 / 43.06 / 0.00
 50.080029 /  19.895176 / 219.90 / 1.31 / 9 / 38.3552 / 15-2-2022 / 20:11:03.20 / 110.19 / 43.06 / 0.00
 50.080029 /  19.895176 / 219.90 / 1.19 / 9 / 38.3552 / 15-2-2022 / 20:11:03.40 / 110.19 / 43.06 / 0.00
 50.080029 /  19.895176 / 220.00 / 1.09 / 9 / 38.3552 / 15-2-2022 / 20:11:03.60 / 110.13 / 43.06 / 0.00
 50.080032 /  19.895176 / 220.10 / 0.52 / 9 / 38.1256 / 15-2-2022 / 20:11:04.40 / 110.13 / 43.06 / 0.00
 50.080032 /  19.895176 / 220.10 / 0.52 / 9 / 38.3552 / 15-2-2022 / 20:11:04.60 / 110.06 / 43.06 / 0.00
 50.080032 /  19.895176 / 220.10 / 0.00 / 9 / 39.0468 / 15-2-2022 / 20:11:04.80 / 110.06 / 43.06 / 0.00
 50.080032 /  19.895176 / 220.10 / 0.00 / 9 / 38.3552 / 15-2-2022 / 20:11:05.00 / 110.06 / 43.06 / 0.00
 50.080032 /  19.895176 / 220.10 / 0.00 / 9 / 38.8172 / 15-2-2022 / 20:11:05.20 / 110.06 / 43.06 / 0.00
 50.080032 /  19.895176 / 220.10 / 0.04 / 9 / 38.8172 / 15-2-2022 / 20:11:06.00 / 110.06 / 43.06 / 0.00
 50.080032 /  19.895176 / 220.10 / 0.00 / 9 / 37.6636 / 15-2-2022 / 20:11:06.20 / 110.06 / 43.06 / 0.00
 50.080032 /  19.895176 / 220.10 / 0.00 / 9 / 37.896 / 15-2-2022 / 20:11:06.40 / 110.06 / 43.06 / 0.00
 50.080032 /  19.895176 / 220.10 / 0.02 / 9 / 37.896 / 15-2-2022 / 20:11:06.60 / 110.06 / 43.06 / 0.00
 50.080032 /  19.895176 / 220.10 / 0.07 / 9 / 37.896 / 15-2-2022 / 20:11:06.80 / 110.00 / 43.06 / 0.00
 50.080032 /  19.895176 / 220.10 / 0.07 / 9 / 37.6636 / 15-2-2022 / 20:11:07.60 / 110.00 / 43.06 / 0.00
 50.080032 /  19.895176 / 220.10 / 0.04 / 9 / 37.6636 / 15-2-2022 / 20:11:07.80 / 109.94 / 43.13 / 0.00
 50.080032 /  19.895176 / 220.10 / 0.04 / 9 / 37.6636 / 15-2-2022 / 20:11:08.00 / 109.94 / 43.13 / 0.00
 50.080032 /  19.895176 / 220.10 / 0.00 / 9 / 38.5876 / 15-2-2022 / 20:11:08.20 / 109.94 / 43.13 / 0.00
 50.080032 /  19.895176 / 220.10 / 0.00 / 9 / 38.3552 / 15-2-2022 / 20:11:08.40 / 109.94 / 43.13 / 0.00
 50.080032 /  19.895176 / 220.10 / 0.00 / 9 / 37.896 / 15-2-2022 / 20:11:09.40 / 109.88 / 43.13 / 0.00
 50.080032 /  19.895176 / 220.10 / 0.00 / 9 / 37.6636 / 15-2-2022 / 20:11:09.60 / 109.88 / 43.13 / 0.00
 50.080032 /  19.895176 / 220.10 / 0.00 / 9 / 36.7424 / 15-2-2022 / 20:11:09.80 / 109.88 / 43.13 / 0.00
 50.080032 /  19.895176 / 220.10 / 0.00 / 9 / 37.896 / 15-2-2022 / 20:11:10.00 / 109.88 / 43.13 / 0.00
 50.080032 /  19.895176 / 220.10 / 0.00 / 9 / 36.7424 / 15-2-2022 / 20:11:10.20 / 109.81 / 43.13 / 0.00
 50.080032 /  19.895176 / 220.10 / 0.00 / 9 / 36.972 / 15-2-2022 / 20:11:11.00 / 109.81 / 43.13 / 0.00
 50.080032 /  19.895176 / 220.10 / 0.00 / 9 / 37.2044 / 15-2-2022 / 20:11:11.20 / 109.81 / 43.13 / 0.00
 50.080032 /  19.895176 / 220.10 / 0.00 / 9 / 37.6636 / 15-2-2022 / 20:11:11.40 / 109.81 / 43.13 / 0.00
 50.080032 /  19.895176 / 220.10 / 0.00 / 9 / 37.6636 / 15-2-2022 / 20:11:11.60 / 109.81 / 43.13 / 0.00
 50.080032 /  19.895176 / 220.10 / 0.00 / 9 / 37.434 / 15-2-2022 / 20:11:11.80 / 109.81 / 43.13 / 0.00
 50.080032 /  19.895174 / 220.10 / 5.80 / 9 / 36.5128 / 15-2-2022 / 20:11:12.60 / 109.75 / 43.13 / 0.00
 50.080036 /  19.895170 / 220.10 / 7.45 / 9 / 35.5916 / 15-2-2022 / 20:11:12.80 / 109.75 / 43.13 / 0.00
 50.080036 /  19.895163 / 220.10 / 9.87 / 9 / 36.972 / 15-2-2022 / 20:11:13.00 / 109.75 / 43.13 / 0.00
 50.080040 /  19.895157 / 220.10 /  11.48 / 9 / 36.2804 / 15-2-2022 / 20:11:13.20 / 109.75 / 43.13 / 0.00
 50.080048 /  19.895136 / 220.10 /  15.69 / 9 / 36.0508 / 15-2-2022 / 20:11:13.60 / 109.69 / 43.13 / 0.00
 50.080067 /  19.895086 / 220.20 /  19.56 / 9 / 35.8212 / 15-2-2022 / 20:11:14.40 / 109.69 / 43.13 / 0.00
 50.080070 /  19.895073 / 220.30 /  21.26 / 9 / 36.5128 / 15-2-2022 / 20:11:14.60 / 109.63 / 43.13 / 0.00
 50.080074 /  19.895058 / 220.20 /  22.34 / 9 / 35.8212 / 15-2-2022 / 20:11:14.80 / 109.63 / 43.13 / 0.00
 50.080082 /  19.895042 / 220.20 /  24.26 / 9 / 35.8212 / 15-2-2022 / 20:11:15.00 / 109.63 / 43.13 / 0.00
 50.080090 /  19.895025 / 220.30 /  25.11 / 9 / 37.2044 / 15-2-2022 / 20:11:15.20 / 109.63 / 43.13 / 0.00
 50.080120 /  19.894947 / 220.50 /  29.91 / 9 / 37.2044 / 15-2-2022 / 20:11:16.00 / 109.63 / 43.19 / 0.00
 50.080128 /  19.894926 / 220.60 /  30.48 / 9 / 38.1256 / 15-2-2022 / 20:11:16.20 / 109.63 / 43.19 / 0.00
 50.080139 /  19.894905 / 220.80 /  29.52 / 9 / 38.1256 / 15-2-2022 / 20:11:16.40 / 109.63 / 43.19 / 0.00
 50.080147 /  19.894884 / 220.90 /  29.87 / 9 / 38.1256 / 15-2-2022 / 20:11:16.60 / 109.63 / 43.19 / 0.00
 50.080154 /  19.894865 / 221.00 /  29.89 / 9 / 37.896 / 15-2-2022 / 20:11:16.80 / 109.50 / 43.19 / 0.00
 50.080185 /  19.894779 / 221.10 /  32.65 / 9 / 38.3552 / 15-2-2022 / 20:11:17.60 / 109.50 / 43.19 / 0.00
 50.080196 /  19.894758 / 221.10 /  33.35 / 9 / 39.0468 / 15-2-2022 / 20:11:17.80 / 109.50 / 43.19 / 0.00
 50.080204 /  19.894735 / 221.20 /  34.24 / 9 / 38.5876 / 15-2-2022 / 20:11:18.00 / 109.50 / 43.19 / 0.00
 50.080212 /  19.894712 / 221.20 /  35.39 / 9 / 37.6636 / 15-2-2022 / 20:11:18.20 / 109.50 / 43.19 / 0.00
 50.080223 /  19.894686 / 221.20 /  36.52 / 9 / 36.972 / 15-2-2022 / 20:11:18.40 / 109.50 / 43.19 / 0.00
 50.080276 /  19.894556 / 221.20 /  42.02 / 9 / 37.434 / 15-2-2022 / 20:11:19.40 / 109.44 / 43.19 / 0.00
 50.080288 /  19.894527 / 221.30 /  43.15 / 9 / 37.896 / 15-2-2022 / 20:11:19.60 / 109.44 / 43.19 / 0.00
 50.080296 /  19.894499 / 221.30 /  44.24 / 9 / 37.6636 / 15-2-2022 / 20:11:19.80 / 109.44 / 43.19 / 0.00
 50.080307 /  19.894468 / 221.30 /  45.00 / 9 / 37.434 / 15-2-2022 / 20:11:20.00 / 109.44 / 43.19 / 0.00
 50.080318 /  19.894436 / 221.40 /  45.00 / 9 / 38.1256 / 15-2-2022 / 20:11:20.20 / 109.38 / 43.19 / 0.00
 50.080364 /  19.894318 / 221.60 /  43.74 / 9 / 37.2044 / 15-2-2022 / 20:11:21.00 / 109.38 / 43.19 / 0.00
 50.080372 /  19.894287 / 221.60 /  43.74 / 9 / 37.2044 / 15-2-2022 / 20:11:21.20 / 109.38 / 43.19 / 0.00
 50.080383 /  19.894257 / 221.50 /  44.06 / 9 / 37.2044 / 15-2-2022 / 20:11:21.40 / 109.38 / 43.19 / 0.00
 50.080395 /  19.894226 / 221.50 /  44.87 / 9 / 37.434 / 15-2-2022 / 20:11:21.60 / 109.38 / 43.19 / 0.00
 50.080406 /  19.894197 / 221.40 /  44.99 / 9 / 37.2044 / 15-2-2022 / 20:11:21.80 / 109.38 / 43.19 / 0.00
 50.080463 /  19.894039 / 221.40 /  48.97 / 9 / 37.896 / 15-2-2022 / 20:11:22.80 / 109.31 / 43.19 / 0.00
 50.080475 /  19.894007 / 221.40 /  49.37 / 9 / 37.896 / 15-2-2022 / 20:11:23.00 / 109.31 / 43.19 / 0.00
 50.080490 /  19.893972 / 221.40 /  50.41 / 9 / 38.8172 / 15-2-2022 / 20:11:23.20 / 109.31 / 43.19 / 0.00
 50.080502 /  19.893940 / 221.40 /  50.47 / 9 / 37.896 / 15-2-2022 / 20:11:23.40 / 109.31 / 43.19 / 0.00
 50.080517 /  19.893906 / 221.40 /  50.47 / 9 / 38.5876 / 15-2-2022 / 20:11:23.60 / 109.25 / 43.19 / 0.00
 50.080566 /  19.893768 / 221.40 /  50.52 / 9 / 38.3552 / 15-2-2022 / 20:11:24.40 / 109.25 / 43.19 / 0.00
 50.080578 /  19.893734 / 221.50 /  50.52 / 9 / 38.3552 / 15-2-2022 / 20:11:24.60 / 109.19 / 43.25 / 0.00
 50.080593 /  19.893698 / 221.50 /  51.26 / 9 / 38.3552 / 15-2-2022 / 20:11:24.80 / 109.19 / 43.25 / 0.00
 50.080605 /  19.893663 / 221.50 /  51.91 / 9 / 38.5876 / 15-2-2022 / 20:11:25.00 / 109.19 / 43.25 / 0.00
 50.080620 /  19.893629 / 221.50 /  52.02 / 9 / 38.1256 / 15-2-2022 / 20:11:25.20 / 109.19 / 43.25 / 0.00
 50.080669 /  19.893484 / 221.80 /  51.74 / 9 / 38.1256 / 15-2-2022 / 20:11:26.00 / 109.19 / 43.25 / 0.00
 50.080681 /  19.893446 / 221.90 /  52.39 / 9 / 39.2764 / 15-2-2022 / 20:11:26.20 / 109.19 / 43.25 / 0.00
 50.080692 /  19.893412 / 221.90 /  52.28 / 9 / 39.2764 / 15-2-2022 / 20:11:26.40 / 109.19 / 43.25 / 0.00
 50.080704 /  19.893375 / 222.10 /  50.34 / 9 / 39.0468 / 15-2-2022 / 20:11:26.60 / 109.19 / 43.25 / 0.00
 50.080715 /  19.893339 / 222.10 /  50.80 / 9 / 39.2764 / 15-2-2022 / 20:11:26.80 / 109.06 / 43.25 / 0.00
 50.080765 /  19.893194 / 222.40 /  51.89 / 9 / 39.7384 / 15-2-2022 / 20:11:27.60 / 109.06 / 43.25 / 0.00
 50.080776 /  19.893158 / 222.40 /  51.10 / 8 / 39.7384 / 15-2-2022 / 20:11:27.80 / 109.06 / 43.25 / 0.00
 50.080788 /  19.893124 / 222.50 /  51.10 / 9 / 39.968 / 15-2-2022 / 20:11:28.00 / 109.06 / 43.25 / 0.00
 50.080799 /  19.893087 / 222.60 /  50.71 / 9 / 39.0468 / 15-2-2022 / 20:11:28.20 / 109.06 / 43.25 / 0.00
 50.080811 /  19.893051 / 222.60 /  50.89 / 9 / 39.2764 / 15-2-2022 / 20:11:28.40 / 109.06 / 43.25 / 0.00
 50.080849 /  19.892908 / 223.00 /  50.19 / 9 / 38.1256 / 15-2-2022 / 20:11:29.20 / 109.00 / 43.25 / 0.00
 50.080860 /  19.892872 / 223.20 /  48.19 / 9 / 39.0468 / 15-2-2022 / 20:11:29.40 / 109.00 / 43.25 / 0.00
 50.080868 /  19.892836 / 223.40 /  47.34 / 9 / 37.896 / 15-2-2022 / 20:11:29.60 / 109.00 / 43.25 / 0.00
 50.080875 /  19.892799 / 223.60 /  46.74 / 9 / 38.3552 / 15-2-2022 / 20:11:29.80 / 109.00 / 43.25 / 0.00
 50.080887 /  19.892729 / 223.60 /  45.99 / 9 / 37.896 / 15-2-2022 / 20:11:30.20 / 108.94 / 43.25 / 0.00
 50.080917 /  19.892601 / 224.00 /  42.48 / 8 / 38.3552 / 15-2-2022 / 20:11:31.00 / 108.94 / 43.25 / 0.00
 50.080925 /  19.892569 / 224.30 /  42.52 / 9 / 37.434 / 15-2-2022 / 20:11:31.20 / 108.88 / 43.31 / 0.00
 50.080929 /  19.892534 / 224.60 /  42.60 / 9 / 36.5128 / 15-2-2022 / 20:11:31.40 / 108.88 / 43.31 / 0.00
 50.080936 /  19.892504 / 224.70 /  42.06 / 9 / 37.6636 / 15-2-2022 / 20:11:31.60 / 108.88 / 43.31 / 0.00
 50.080940 /  19.892475 / 224.80 /  41.58 / 9 / 37.6636 / 15-2-2022 / 20:11:31.80 / 108.88 / 43.31 / 0.00
 50.080978 /  19.892372 / 225.10 /  36.67 / 9 / 37.6636 / 15-2-2022 / 20:11:32.60 / 108.88 / 43.31 / 0.00
 50.080990 /  19.892349 / 225.10 /  36.54 / 9 / 37.434 / 15-2-2022 / 20:11:32.80 / 108.88 / 43.31 / 0.00
 50.080997 /  19.892328 / 225.20 /  35.65 / 9 / 36.972 / 15-2-2022 / 20:11:33.00 / 108.88 / 43.31 / 0.00
 50.081009 /  19.892309 / 225.20 /  34.84 / 9 / 37.896 / 15-2-2022 / 20:11:33.20 / 108.88 / 43.31 / 0.00
 50.081020 /  19.892288 / 225.30 /  34.76 / 9 / 37.6636 / 15-2-2022 / 20:11:33.40 / 108.81 / 43.31 / 0.00
 50.081070 /  19.892221 / 225.60 /  32.50 / 9 / 37.896 / 15-2-2022 / 20:11:34.20 / 108.81 / 43.31 / 0.00
 50.081085 /  19.892208 / 225.60 /  33.63 / 9 / 37.896 / 15-2-2022 / 20:11:34.40 / 108.75 / 43.31 / 0.00
 50.081100 /  19.892197 / 225.70 /  33.04 / 9 / 37.6636 / 15-2-2022 / 20:11:34.60 / 108.75 / 43.31 / 0.00
 50.081116 /  19.892187 / 225.70 /  33.97 / 9 / 37.896 / 15-2-2022 / 20:11:34.80 / 108.75 / 43.31 / 0.00
 50.081131 /  19.892178 / 225.70 /  33.39 / 9 / 37.6636 / 15-2-2022 / 20:11:35.00 / 108.75 / 43.31 / 0.00
 50.081211 /  19.892162 / 225.60 /  32.35 / 9 / 36.5128 / 15-2-2022 / 20:11:36.00 / 108.75 / 43.31 / 0.00
 50.081226 /  19.892162 / 225.60 /  32.34 / 9 / 34.6676 / 15-2-2022 / 20:11:36.20 / 108.75 / 43.31 / 0.00
 50.081242 /  19.892160 / 225.50 /  32.28 / 9 / 35.5916 / 15-2-2022 / 20:11:36.40 / 108.75 / 43.31 / 0.00
 50.081257 /  19.892160 / 225.50 /  31.87 / 9 / 35.5916 / 15-2-2022 / 20:11:36.60 / 108.75 / 43.31 / 0.00
 50.081272 /  19.892162 / 225.40 /  31.74 / 9 / 35.8212 / 15-2-2022 / 20:11:36.80 / 108.63 / 43.31 / 0.00
 50.081329 /  19.892179 / 225.10 /  30.80 / 9 / 35.5916 / 15-2-2022 / 20:11:37.60 / 108.63 / 43.31 / 0.00
 50.081345 /  19.892185 / 225.00 /  30.80 / 9 / 35.5916 / 15-2-2022 / 20:11:37.80 / 108.63 / 43.31 / 0.00
 50.081360 /  19.892191 / 224.90 /  30.78 / 9 / 35.8212 / 15-2-2022 / 20:11:38.00 / 108.63 / 43.31 / 0.00
 50.081375 /  19.892193 / 224.90 /  30.89 / 9 / 35.8212 / 15-2-2022 / 20:11:38.20 / 108.63 / 43.31 / 0.00
 50.081390 /  19.892197 / 224.80 /  30.89 / 9 / 35.8212 / 15-2-2022 / 20:11:38.40 / 108.63 / 43.31 / 0.00
 50.081455 /  19.892193 / 224.80 /  32.84 / 9 / 36.2804 / 15-2-2022 / 20:11:39.20 / 108.56 / 43.31 / 0.00
 50.081467 /  19.892189 / 224.60 /  33.26 / 9 / 36.2804 / 15-2-2022 / 20:11:39.40 / 108.56 / 43.31 / 0.00
 50.081482 /  19.892181 / 224.50 /  33.85 / 9 / 36.2804 / 15-2-2022 / 20:11:39.60 / 108.56 / 43.31 / 0.00
 50.081497 /  19.892174 / 224.40 /  33.19 / 9 / 36.7424 / 15-2-2022 / 20:11:39.80 / 108.56 / 43.31 / 0.00
 50.081516 /  19.892164 / 224.30 /  33.47 / 9 / 36.0508 / 15-2-2022 / 20:11:40.00 / 108.56 / 43.31 / 0.00
 50.081573 /  19.892120 / 223.90 /  33.41 / 9 / 36.2804 / 15-2-2022 / 20:11:40.80 / 108.50 / 43.31 / 0.00
 50.081585 /  19.892107 / 223.80 /  32.72 / 9 / 36.2804 / 15-2-2022 / 20:11:41.00 / 108.50 / 43.31 / 0.00
 50.081600 /  19.892092 / 223.80 /  32.72 / 9 / 36.972 / 15-2-2022 / 20:11:41.20 / 108.50 / 43.31 / 0.00
 50.081612 /  19.892076 / 223.60 /  32.39 / 9 / 36.972 / 15-2-2022 / 20:11:41.40 / 108.50 / 43.31 / 0.00
 50.081623 /  19.892059 / 223.60 /  32.35 / 9 / 37.6636 / 15-2-2022 / 20:11:41.60 / 108.44 / 43.38 / 0.00
 50.081665 /  19.891985 / 223.20 /  32.78 / 9 / 37.2044 / 15-2-2022 / 20:11:42.40 / 108.44 / 43.38 / 0.00
 50.081676 /  19.891964 / 223.20 /  32.84 / 9 / 37.2044 / 15-2-2022 / 20:11:42.60 / 108.44 / 43.38 / 0.00
 50.081684 /  19.891941 / 223.10 /  33.67 / 9 / 35.8212 / 15-2-2022 / 20:11:42.80 / 108.44 / 43.38 / 0.00
 50.081692 /  19.891920 / 223.10 /  33.74 / 9 / 37.6636 / 15-2-2022 / 20:11:43.00 / 108.44 / 43.38 / 0.00
 50.081699 /  19.891897 / 223.00 /  34.08 / 9 / 36.2804 / 15-2-2022 / 20:11:43.20 / 108.44 / 43.38 / 0.00
 50.081730 /  19.891777 / 222.60 /  34.28 / 8 / 36.0508 / 15-2-2022 / 20:11:44.20 / 108.38 / 43.38 / 0.00
 50.081738 /  19.891754 / 222.50 /  34.41 / 8 / 36.0508 / 15-2-2022 / 20:11:44.40 / 108.38 / 43.38 / 0.00
 50.081741 /  19.891727 / 222.40 /  34.45 / 9 / 35.8212 / 15-2-2022 / 20:11:44.60 / 108.38 / 43.38 / 0.00
 50.081749 /  19.891703 / 222.30 /  34.37 / 8 / 36.0508 / 15-2-2022 / 20:11:44.80 / 108.38 / 43.38 / 0.00
 50.081753 /  19.891678 / 222.10 /  34.37 / 8 / 35.3592 / 15-2-2022 / 20:11:45.00 / 108.31 / 43.38 / 0.00
 50.081772 /  19.891581 / 222.10 /  34.32 / 8 / 35.5916 / 15-2-2022 / 20:11:45.80 / 108.31 / 43.38 / 0.00
 50.081779 /  19.891556 / 221.70 /  34.30 / 9 / 35.5916 / 15-2-2022 / 20:11:46.00 / 108.25 / 43.38 / 0.00
 50.081783 /  19.891529 / 221.60 /  33.98 / 9 / 36.0508 / 15-2-2022 / 20:11:46.20 / 108.25 / 43.38 / 0.00
 50.081787 /  19.891504 / 221.60 /  33.67 / 9 / 35.3592 / 15-2-2022 / 20:11:46.40 / 108.25 / 43.38 / 0.00
 50.081795 /  19.891479 / 221.50 /  33.63 / 8 / 35.8212 / 15-2-2022 / 20:11:46.60 / 108.25 / 43.38 / 0.00
 50.081814 /  19.891384 / 221.30 /  33.28 / 9 / 36.5128 / 15-2-2022 / 20:11:47.40 / 108.25 / 43.38 / 0.00
 50.081818 /  19.891357 / 221.20 /  33.24 / 9 / 36.7424 / 15-2-2022 / 20:11:47.60 / 108.25 / 43.38 / 0.00
 50.081821 /  19.891335 / 221.20 /  33.19 / 8 / 36.7424 / 15-2-2022 / 20:11:47.80 / 108.25 / 43.38 / 0.00
 50.081829 /  19.891310 / 221.10 /  33.19 / 8 / 36.5128 / 15-2-2022 / 20:11:48.00 / 108.25 / 43.38 / 0.00
 50.081837 /  19.891287 / 221.10 /  32.84 / 8 / 36.7424 / 15-2-2022 / 20:11:48.20 / 108.13 / 43.38 / 0.00
 50.081863 /  19.891199 / 220.80 /  31.47 / 9 / 36.7424 / 15-2-2022 / 20:11:49.00 / 108.13 / 43.38 / 0.00
 50.081863 /  19.891199 / 220.80 /  31.47 / 9 / 37.434 / 15-2-2022 / 20:11:49.00 / 108.13 / 43.38 / 0.00
 50.081879 /  19.891159 / 220.70 /  30.95 / 9 / 36.972 / 15-2-2022 / 20:11:49.40 / 108.13 / 43.38 / 0.00
 50.081886 /  19.891142 / 220.70 /  30.56 / 9 / 37.2044 / 15-2-2022 / 20:11:49.60 / 108.13 / 43.38 / 0.00
 50.081898 /  19.891123 / 220.70 /  30.45 / 9 / 37.6636 / 15-2-2022 / 20:11:49.80 / 108.13 / 43.38 / 0.00
 50.081955 /  19.891050 / 220.50 /  28.54 / 9 / 37.2044 / 15-2-2022 / 20:11:50.80 / 108.06 / 43.44 / 0.00
 50.081966 /  19.891041 / 220.50 /  27.95 / 9 / 37.2044 / 15-2-2022 / 20:11:51.00 / 108.06 / 43.44 / 0.00
 50.081978 /  19.891029 / 220.50 /  28.97 / 9 / 37.6636 / 15-2-2022 / 20:11:51.20 / 108.06 / 43.44 / 0.00
 50.081993 /  19.891020 / 220.50 /  28.85 / 9 / 37.6636 / 15-2-2022 / 20:11:51.40 / 108.06 / 43.44 / 0.00
 50.082005 /  19.891012 / 220.40 /  28.85 / 9 / 37.896 / 15-2-2022 / 20:11:51.60 / 108.00 / 43.44 / 0.00
 50.082062 /  19.890991 / 220.40 /  31.28 / 9 / 38.8172 / 15-2-2022 / 20:11:52.40 / 108.00 / 43.44 / 0.00
 50.082081 /  19.890989 / 220.50 /  31.28 / 9 / 38.3552 / 15-2-2022 / 20:11:52.60 / 108.00 / 43.44 / 0.00
 50.082096 /  19.890987 / 220.50 /  32.89 / 9 / 39.2764 / 15-2-2022 / 20:11:52.80 / 108.00 / 43.44 / 0.00
 50.082111 /  19.890987 / 220.60 /  33.98 / 9 / 38.5876 / 15-2-2022 / 20:11:53.00 / 108.00 / 43.44 / 0.00
 50.082130 /  19.890987 / 220.60 /  35.04 / 9 / 38.3552 / 15-2-2022 / 20:11:53.20 / 108.00 / 43.44 / 0.00
 50.082203 /  19.890987 / 220.70 /  38.32 / 9 / 37.896 / 15-2-2022 / 20:11:54.00 / 107.94 / 43.44 / 0.00
 50.082222 /  19.890987 / 220.70 /  39.00 / 9 / 37.2044 / 15-2-2022 / 20:11:54.20 / 107.94 / 43.44 / 0.00
 50.082241 /  19.890987 / 220.80 /  39.86 / 9 / 37.2044 / 15-2-2022 / 20:11:54.40 / 107.94 / 43.44 / 0.00
 50.082260 /  19.890987 / 220.80 /  40.86 / 9 / 37.6636 / 15-2-2022 / 20:11:54.60 / 107.94 / 43.44 / 0.00
 50.082283 /  19.890989 / 220.90 /  41.61 / 9 / 36.972 / 15-2-2022 / 20:11:54.80 / 107.88 / 43.44 / 0.00
 50.082363 /  19.890989 / 221.00 /  40.69 / 9 / 36.7424 / 15-2-2022 / 20:11:55.60 / 107.88 / 43.44 / 0.00
 50.082382 /  19.890989 / 221.10 /  40.24 / 9 / 36.972 / 15-2-2022 / 20:11:55.80 / 107.81 / 43.44 / 0.00
 50.082405 /  19.890989 / 221.10 /  40.32 / 9 / 37.2044 / 15-2-2022 / 20:11:56.00 / 107.81 / 43.44 / 0.00
 50.082420 /  19.890991 / 221.10 /  40.41 / 8 / 38.3552 / 15-2-2022 / 20:11:56.20 / 107.81 / 43.44 / 0.00
 50.082443 /  19.890991 / 221.20 /  40.71 / 8 / 37.896 / 15-2-2022 / 20:11:56.40 / 107.81 / 43.44 / 0.00
 50.082546 /  19.890995 / 221.30 /  43.93 / 8 / 38.1256 / 15-2-2022 / 20:11:57.40 / 107.81 / 43.44 / 0.00
 50.082569 /  19.890995 / 221.30 /  44.87 / 8 / 37.896 / 15-2-2022 / 20:11:57.60 / 107.81 / 43.44 / 0.00
 50.082592 /  19.890997 / 221.30 /  45.80 / 8 / 37.6636 / 15-2-2022 / 20:11:57.80 / 107.81 / 43.44 / 0.00
 50.082615 /  19.890999 / 221.30 /  45.86 / 8 / 38.1256 / 15-2-2022 / 20:11:58.00 / 107.81 / 43.44 / 0.00
 50.082638 /  19.890999 / 221.40 /  45.91 / 8 / 39.7384 / 15-2-2022 / 20:11:58.20 / 107.75 / 43.44 / 0.00
 50.082729 /  19.891001 / 221.60 /  48.45 / 9 / 39.5088 / 15-2-2022 / 20:11:59.00 / 107.75 / 43.44 / 0.00
 50.082756 /  19.891003 / 221.60 /  49.43 / 9 / 39.968 / 15-2-2022 / 20:11:59.20 / 107.69 / 43.44 / 0.00
 50.082779 /  19.891006 / 221.60 /  50.36 / 9 / 39.968 / 15-2-2022 / 20:11:59.40 / 107.69 / 43.44 / 0.00
 50.082806 /  19.891005 / 221.50 /  51.10 / 9 / 40.8892 / 15-2-2022 / 20:11:59.60 / 107.69 / 43.44 / 0.00
 50.082832 /  19.891006 / 221.50 /  51.76 / 9 / 40.2004 / 15-2-2022 / 20:11:59.80 / 107.69 / 43.44 / 0.00
 50.082939 /  19.891014 / 221.60 /  54.36 / 9 / 38.8172 / 15-2-2022 / 20:12:00.60 / 107.63 / 43.44 / 0.00
 50.082966 /  19.891018 / 221.60 /  54.45 / 8 / 39.0468 / 15-2-2022 / 20:12:00.80 / 107.63 / 43.44 / 0.00
 50.082993 /  19.891020 / 221.70 /  54.84 / 8 / 39.0468 / 15-2-2022 / 20:12:01.00 / 107.63 / 43.44 / 0.00
 50.083019 /  19.891024 / 221.70 /  55.04 / 9 / 40.2004 / 15-2-2022 / 20:12:01.20 / 107.63 / 43.44 / 0.00
 50.083050 /  19.891026 / 221.80 /  55.73 / 9 / 40.2004 / 15-2-2022 / 20:12:01.40 / 107.56 / 43.50 / 0.00
 50.083168 /  19.891031 / 221.70 /  59.19 / 9 / 41.8132 / 15-2-2022 / 20:12:02.20 / 107.56 / 43.50 / 0.00
 50.083199 /  19.891037 / 221.70 /  59.21 / 9 / 41.5808 / 15-2-2022 / 20:12:02.40 / 107.56 / 43.50 / 0.00
 50.083225 /  19.891043 / 221.80 /  59.65 / 9 / 41.8132 / 15-2-2022 / 20:12:02.60 / 107.56 / 43.50 / 0.00
 50.083252 /  19.891048 / 221.90 /  59.36 / 8 / 41.5808 / 15-2-2022 / 20:12:02.80 / 107.56 / 43.50 / 0.00
 50.083282 /  19.891052 / 221.90 /  59.25 / 8 / 41.5808 / 15-2-2022 / 20:12:03.00 / 107.56 / 43.50 / 0.00
 50.083435 /  19.891071 / 222.00 /  59.39 / 8 / 41.8132 / 15-2-2022 / 20:12:04.00 / 107.50 / 43.50 / 0.00
 50.083462 /  19.891075 / 222.00 /  59.60 / 8 / 41.3512 / 15-2-2022 / 20:12:04.20 / 107.50 / 43.50 / 0.00
 50.083492 /  19.891079 / 222.00 /  58.73 / 8 / 41.3512 / 15-2-2022 / 20:12:04.40 / 107.50 / 43.50 / 0.00
 50.083523 /  19.891081 / 222.00 /  57.95 / 8 / 41.5808 / 15-2-2022 / 20:12:04.60 / 107.50 / 43.50 / 0.00
 50.083553 /  19.891085 / 222.10 /  57.91 / 8 / 41.8132 / 15-2-2022 / 20:12:04.80 / 107.44 / 43.50 / 0.00
 50.083664 /  19.891102 / 222.50 /  56.86 / 8 / 40.8892 / 15-2-2022 / 20:12:05.60 / 107.44 / 43.50 / 0.00
 50.083694 /  19.891108 / 222.60 /  56.99 / 8 / 41.1216 / 15-2-2022 / 20:12:05.80 / 107.44 / 43.50 / 0.00
 50.083721 /  19.891109 / 222.60 /  57.39 / 8 / 41.1216 / 15-2-2022 / 20:12:06.00 / 107.44 / 43.50 / 0.00
 50.083752 /  19.891115 / 222.80 /  57.52 / 8 / 41.3512 / 15-2-2022 / 20:12:06.20 / 107.44 / 43.50 / 0.00
 50.083778 /  19.891119 / 222.80 /  57.88 / 8 / 41.5808 / 15-2-2022 / 20:12:06.40 / 107.44 / 43.50 / 0.00
 50.083897 /  19.891134 / 223.30 /  58.04 / 8 / 42.7344 / 15-2-2022 / 20:12:07.20 / 107.38 / 43.50 / 0.00
 50.083923 /  19.891136 / 223.40 /  57.93 / 8 / 42.5048 / 15-2-2022 / 20:12:07.40 / 107.38 / 43.50 / 0.00
 50.083954 /  19.891140 / 223.50 /  57.45 / 8 / 42.964 / 15-2-2022 / 20:12:07.60 / 107.38 / 43.50 / 0.00
 50.083984 /  19.891144 / 223.60 /  57.41 / 8 / 42.964 / 15-2-2022 / 20:12:07.80 / 107.38 / 43.50 / 0.00
 50.084042 /  19.891148 / 223.60 /  57.80 / 8 / 43.1964 / 15-2-2022 / 20:12:08.20 / 107.31 / 43.50 / 0.00
 50.084156 /  19.891159 / 224.20 /  57.36 / 8 / 42.7344 / 15-2-2022 / 20:12:09.00 / 107.25 / 43.56 / 0.00
 50.084187 /  19.891163 / 224.30 /  57.36 / 8 / 43.1964 / 15-2-2022 / 20:12:09.20 / 107.25 / 43.56 / 0.00
 50.084213 /  19.891167 / 224.40 /  57.17 / 8 / 43.1964 / 15-2-2022 / 20:12:09.40 / 107.25 / 43.56 / 0.00
 50.084240 /  19.891171 / 224.50 /  57.04 / 8 / 43.1964 / 15-2-2022 / 20:12:09.60 / 107.25 / 43.56 / 0.00
 50.084270 /  19.891174 / 224.60 /  56.06 / 8 / 43.1964 / 15-2-2022 / 20:12:09.80 / 107.25 / 43.56 / 0.00
 50.084385 /  19.891197 / 224.90 /  56.30 / 8 / 44.3472 / 15-2-2022 / 20:12:10.60 / 107.19 / 43.50 / 0.00
 50.084412 /  19.891201 / 224.90 /  55.82 / 8 / 44.3472 / 15-2-2022 / 20:12:10.80 / 107.19 / 43.50 / 0.00
 50.084438 /  19.891207 / 225.00 /  55.75 / 8 / 44.3472 / 15-2-2022 / 20:12:11.00 / 107.19 / 43.50 / 0.00
 50.084465 /  19.891212 / 225.10 /  54.97 / 8 / 44.3472 / 15-2-2022 / 20:12:11.20 / 107.19 / 43.50 / 0.00
 50.084492 /  19.891218 / 225.20 /  54.89 / 8 / 43.6556 / 15-2-2022 / 20:12:11.40 / 107.19 / 43.50 / 0.00
 50.084602 /  19.891243 / 225.50 /  54.34 / 8 / 45.0388 / 15-2-2022 / 20:12:12.20 / 107.19 / 43.50 / 0.00
 50.084629 /  19.891249 / 225.60 /  55.13 / 8 / 45.2684 / 15-2-2022 / 20:12:12.40 / 107.13 / 43.56 / 0.00
 50.084656 /  19.891254 / 225.70 /  55.12 / 8 / 45.2684 / 15-2-2022 / 20:12:12.60 / 107.13 / 43.56 / 0.00
 50.084686 /  19.891262 / 225.90 /  55.13 / 8 / 45.2684 / 15-2-2022 / 20:12:12.80 / 107.13 / 43.56 / 0.00
 50.084713 /  19.891268 / 225.90 /  55.21 / 8 / 45.0388 / 15-2-2022 / 20:12:13.00 / 107.13 / 43.56 / 0.00
 50.084824 /  19.891293 / 226.20 /  55.50 / 8 / 47.1136 / 15-2-2022 / 20:12:13.80 / 107.06 / 43.56 / 0.00
 50.084850 /  19.891298 / 226.40 /  55.56 / 8 / 46.8812 / 15-2-2022 / 20:12:14.00 / 107.06 / 43.56 / 0.00
 50.084877 /  19.891306 / 226.50 /  55.56 / 8 / 47.8052 / 15-2-2022 / 20:12:14.20 / 107.06 / 43.56 / 0.00
 50.084904 /  19.891312 / 226.70 /  55.56 / 8 / 47.8052 / 15-2-2022 / 20:12:14.40 / 107.06 / 43.56 / 0.00
 50.084930 /  19.891317 / 226.90 /  55.54 / 8 / 48.0348 / 15-2-2022 / 20:12:14.60 / 107.06 / 43.56 / 0.00
 50.085041 /  19.891338 / 227.30 /  54.73 / 9 / 44.5768 / 15-2-2022 / 20:12:15.40 / 107.06 / 43.56 / 0.00
 50.085072 /  19.891344 / 227.40 /  54.62 / 8 / 44.5768 / 15-2-2022 / 20:12:15.60 / 106.94 / 43.56 / 0.00
 50.085098 /  19.891348 / 227.50 /  54.73 / 8 / 44.5768 / 15-2-2022 / 20:12:15.80 / 106.94 / 43.56 / 0.00
 50.085125 /  19.891354 / 227.60 /  54.34 / 8 / 44.5768 / 15-2-2022 / 20:12:16.00 / 106.94 / 43.56 / 0.00
 50.085152 /  19.891357 / 227.80 /  54.23 / 8 / 45.7304 / 15-2-2022 / 20:12:16.20 / 106.94 / 43.56 / 0.00
 50.085258 /  19.891375 / 228.30 /  53.56 / 9 / 45.96 / 15-2-2022 / 20:12:17.00 / 106.94 / 43.56 / 0.00
 50.085285 /  19.891380 / 228.40 /  53.45 / 9 / 45.498 / 15-2-2022 / 20:12:17.20 / 106.94 / 43.56 / 0.00
 50.085312 /  19.891384 / 228.50 /  53.39 / 9 / 45.96 / 15-2-2022 / 20:12:17.40 / 106.94 / 43.56 / 0.00
 50.085335 /  19.891390 / 228.60 /  53.39 / 9 / 45.96 / 15-2-2022 / 20:12:17.60 / 106.94 / 43.56 / 0.00
 50.085361 /  19.891394 / 228.60 /  52.93 / 9 / 45.7304 / 15-2-2022 / 20:12:17.80 / 106.94 / 43.56 / 0.00
 50.085468 /  19.891417 / 229.00 /  53.32 / 9 / 46.422 / 15-2-2022 / 20:12:18.60 / 106.94 / 43.56 / 0.00
 50.085495 /  19.891424 / 229.00 /  52.36 / 9 / 45.2684 / 15-2-2022 / 20:12:18.80 / 106.81 / 43.56 / 0.00
 50.085522 /  19.891430 / 229.10 /  52.30 / 9 / 45.96 / 15-2-2022 / 20:12:19.00 / 106.81 / 43.56 / 0.00
 50.085545 /  19.891438 / 229.10 /  51.91 / 8 / 46.422 / 15-2-2022 / 20:12:19.20 / 106.81 / 43.56 / 0.00
 50.085571 /  19.891447 / 229.30 /  51.95 / 9 / 46.422 / 15-2-2022 / 20:12:19.40 / 106.81 / 43.56 / 0.00
 50.085693 /  19.891489 / 229.40 /  50.52 / 9 / 45.498 / 15-2-2022 / 20:12:20.40 / 106.81 / 43.56 / 0.00
 50.085720 /  19.891497 / 229.40 /  50.10 / 8 / 44.5768 / 15-2-2022 / 20:12:20.60 / 106.81 / 43.56 / 0.00
 50.085743 /  19.891504 / 229.50 /  49.99 / 9 / 45.7304 / 15-2-2022 / 20:12:20.80 / 106.81 / 43.56 / 0.00
 50.085770 /  19.891514 / 229.50 /  50.00 / 8 / 45.96 / 15-2-2022 / 20:12:21.00 / 106.81 / 43.56 / 0.00
 50.085793 /  19.891521 / 229.60 /  49.89 / 9 / 46.422 / 15-2-2022 / 20:12:21.20 / 106.75 / 43.56 / 0.00
 50.085892 /  19.891554 / 229.60 /  51.17 / 9 / 45.96 / 15-2-2022 / 20:12:22.00 / 106.75 / 43.56 / 0.00
 50.085918 /  19.891560 / 230.00 /  51.17 / 9 / 45.0388 / 15-2-2022 / 20:12:22.20 / 106.69 / 43.56 / 0.00
 50.085945 /  19.891567 / 230.00 /  51.87 / 9 / 44.3472 / 15-2-2022 / 20:12:22.40 / 106.69 / 43.56 / 0.00
 50.085968 /  19.891573 / 230.10 /  51.45 / 9 / 44.8092 / 15-2-2022 / 20:12:22.60 / 106.69 / 43.56 / 0.00
 50.085995 /  19.891581 / 230.20 /  51.47 / 9 / 44.8092 / 15-2-2022 / 20:12:22.80 / 106.69 / 43.56 / 0.00
 50.086094 /  19.891600 / 230.40 /  50.02 / 9 / 42.5048 / 15-2-2022 / 20:12:23.60 / 106.69 / 43.56 / 0.00
 50.086121 /  19.891605 / 230.50 /  49.34 / 9 / 43.1964 / 15-2-2022 / 20:12:23.80 / 106.69 / 43.56 / 0.00
 50.086143 /  19.891609 / 230.50 /  49.02 / 9 / 42.5048 / 15-2-2022 / 20:12:24.00 / 106.69 / 43.56 / 0.00
 50.086170 /  19.891613 / 230.60 /  48.87 / 9 / 44.1176 / 15-2-2022 / 20:12:24.20 / 106.69 / 43.56 / 0.00
 50.086193 /  19.891617 / 230.70 /  48.41 / 9 / 43.6556 / 15-2-2022 / 20:12:24.40 / 106.56 / 43.63 / 0.00
 50.086288 /  19.891632 / 230.90 /  47.58 / 9 / 45.0388 / 15-2-2022 / 20:12:25.20 / 106.56 / 43.63 / 0.00
 50.086311 /  19.891636 / 230.90 /  47.10 / 9 / 44.1176 / 15-2-2022 / 20:12:25.40 / 106.56 / 43.63 / 0.00
 50.086334 /  19.891638 / 230.90 /  47.04 / 9 / 44.1176 / 15-2-2022 / 20:12:25.60 / 106.56 / 43.63 / 0.00
 50.086357 /  19.891642 / 231.00 /  46.95 / 9 / 43.8852 / 15-2-2022 / 20:12:25.80 / 106.56 / 43.63 / 0.00
 50.086380 /  19.891645 / 231.00 /  46.60 / 9 / 44.3472 / 15-2-2022 / 20:12:26.00 / 106.56 / 43.63 / 0.00
 50.086498 /  19.891663 / 231.10 /  46.13 / 9 / 42.964 / 15-2-2022 / 20:12:27.00 / 106.50 / 43.63 / 0.00
 50.086521 /  19.891668 / 231.10 /  45.56 / 9 / 43.6556 / 15-2-2022 / 20:12:27.20 / 106.50 / 43.63 / 0.00
 50.086544 /  19.891672 / 231.10 /  45.69 / 9 / 43.6556 / 15-2-2022 / 20:12:27.40 / 106.50 / 43.63 / 0.00
 50.086567 /  19.891674 / 231.10 /  45.61 / 9 / 42.5048 / 15-2-2022 / 20:12:27.60 / 106.50 / 43.63 / 0.00
 50.086590 /  19.891678 / 231.20 /  45.50 / 9 / 43.426 / 15-2-2022 / 20:12:27.80 / 106.50 / 43.63 / 0.00
 50.086681 /  19.891693 / 231.30 /  44.10 / 9 / 44.1176 / 15-2-2022 / 20:12:28.60 / 106.50 / 43.63 / 0.00
 50.086700 /  19.891699 / 231.30 /  43.32 / 9 / 44.1176 / 15-2-2022 / 20:12:28.80 / 106.44 / 43.63 / 0.00
 50.086723 /  19.891703 / 231.30 /  42.04 / 9 / 44.1176 / 15-2-2022 / 20:12:29.00 / 106.44 / 43.63 / 0.00
 50.086742 /  19.891706 / 231.30 /  40.73 / 9 / 45.96 / 15-2-2022 / 20:12:29.20 / 106.44 / 43.63 / 0.00
 50.086761 /  19.891712 / 231.30 /  39.65 / 9 / 45.2684 / 15-2-2022 / 20:12:29.40 / 106.44 / 43.63 / 0.00
 50.086838 /  19.891731 / 231.40 /  34.82 / 9 / 45.498 / 15-2-2022 / 20:12:30.20 / 106.38 / 43.63 / 0.00
 50.086857 /  19.891737 / 231.40 /  33.30 / 9 / 45.7304 / 15-2-2022 / 20:12:30.40 / 106.38 / 43.63 / 0.00
 50.086872 /  19.891741 / 231.30 /  32.67 / 9 / 45.96 / 15-2-2022 / 20:12:30.60 / 106.38 / 43.63 / 0.00
 50.086887 /  19.891745 / 231.30 /  31.72 / 9 / 45.96 / 15-2-2022 / 20:12:30.80 / 106.38 / 43.63 / 0.00
 50.086922 /  19.891754 / 231.30 /  30.04 / 9 / 45.96 / 15-2-2022 / 20:12:31.20 / 106.31 / 43.63 / 0.00
 50.086967 /  19.891771 / 231.30 /  30.04 / 9 / 45.96 / 15-2-2022 / 20:12:31.80 / 106.31 / 43.63 / 0.00
 50.086990 /  19.891783 / 231.20 /  25.47 / 9 / 45.7304 / 15-2-2022 / 20:12:32.20 / 106.31 / 43.63 / 0.00
 50.087002 /  19.891790 / 231.20 /  24.24 / 9 / 45.7304 / 15-2-2022 / 20:12:32.40 / 106.31 / 43.63 / 0.00
 50.087013 /  19.891794 / 231.20 /  23.22 / 9 / 45.7304 / 15-2-2022 / 20:12:32.60 / 106.31 / 43.63 / 0.00
 50.087025 /  19.891802 / 231.20 /  22.15 / 9 / 46.422 / 15-2-2022 / 20:12:32.80 / 106.31 / 43.63 / 0.00
 50.087070 /  19.891830 / 231.20 /  17.74 / 9 / 44.5768 / 15-2-2022 / 20:12:33.80 / 106.25 / 43.63 / 0.00
 50.087082 /  19.891836 / 231.10 /  17.63 / 9 / 44.5768 / 15-2-2022 / 20:12:34.00 / 106.25 / 43.63 / 0.00
 50.087090 /  19.891844 / 231.10 /  16.78 / 9 / 44.3472 / 15-2-2022 / 20:12:34.20 / 106.25 / 43.63 / 0.00
 50.087097 /  19.891848 / 231.00 /  15.95 / 9 / 44.5768 / 15-2-2022 / 20:12:34.40 / 106.25 / 43.63 / 0.00
 50.087105 /  19.891855 / 231.00 /  15.04 / 9 / 44.3472 / 15-2-2022 / 20:12:34.60 / 106.19 / 43.63 / 0.00
 50.087124 /  19.891874 / 231.00 /  10.32 / 9 / 44.8092 / 15-2-2022 / 20:12:35.40 / 106.19 / 43.63 / 0.00
 50.087128 /  19.891880 / 231.00 / 9.83 / 9 / 45.2684 / 15-2-2022 / 20:12:35.60 / 106.13 / 43.69 / 0.00
 50.087132 /  19.891884 / 231.00 / 9.87 / 9 / 43.426 / 15-2-2022 / 20:12:35.80 / 106.13 / 43.69 / 0.00
 50.087135 /  19.891888 / 231.00 / 9.78 / 9 / 45.0388 / 15-2-2022 / 20:12:36.00 / 106.13 / 43.69 / 0.00
 50.087139 /  19.891893 / 230.90 / 9.82 / 9 / 44.5768 / 15-2-2022 / 20:12:36.20 / 106.13 / 43.69 / 0.00
 50.087151 /  19.891914 / 230.90 /  10.89 / 9 / 44.8092 / 15-2-2022 / 20:12:37.00 / 106.06 / 43.69 / 0.00
 50.087151 /  19.891922 / 230.90 /  10.93 / 9 / 43.8852 / 15-2-2022 / 20:12:37.20 / 106.06 / 43.69 / 0.00
 50.087154 /  19.891928 / 230.90 /  12.41 / 9 / 43.8852 / 15-2-2022 / 20:12:37.40 / 106.06 / 43.69 / 0.00
 50.087158 /  19.891937 / 230.80 /  13.41 / 9 / 44.1176 / 15-2-2022 / 20:12:37.60 / 106.06 / 43.69 / 0.00
 50.087158 /  19.891947 / 230.80 /  14.06 / 9 / 43.8852 / 15-2-2022 / 20:12:37.80 / 106.06 / 43.69 / 0.00
 50.087170 /  19.891993 / 230.70 /  18.04 / 9 / 42.964 / 15-2-2022 / 20:12:38.60 / 106.06 / 43.69 / 0.00
 50.087173 /  19.892006 / 230.70 /  19.24 / 9 / 42.964 / 15-2-2022 / 20:12:38.80 / 106.00 / 43.69 / 0.00
 50.087177 /  19.892019 / 230.70 /  20.35 / 9 / 42.7344 / 15-2-2022 / 20:12:39.00 / 106.00 / 43.69 / 0.00
 50.087181 /  19.892035 / 230.60 /  21.54 / 9 / 42.0428 / 15-2-2022 / 20:12:39.20 / 106.00 / 43.69 / 0.00
 50.087185 /  19.892052 / 230.60 /  22.67 / 9 / 42.0428 / 15-2-2022 / 20:12:39.40 / 106.00 / 43.69 / 0.00
 50.087208 /  19.892149 / 230.60 /  30.13 / 9 / 42.0428 / 15-2-2022 / 20:12:40.40 / 105.94 / 43.69 / 0.00
 50.087212 /  19.892170 / 230.50 /  31.63 / 9 / 42.0428 / 15-2-2022 / 20:12:40.60 / 105.94 / 43.69 / 0.00
 50.087215 /  19.892193 / 230.50 /  32.78 / 9 / 42.0428 / 15-2-2022 / 20:12:40.80 / 105.94 / 43.69 / 0.00
 50.087223 /  19.892218 / 230.40 /  34.41 / 9 / 42.0428 / 15-2-2022 / 20:12:41.00 / 105.94 / 43.69 / 0.00
 50.087227 /  19.892244 / 230.40 /  34.41 / 9 / 42.5048 / 15-2-2022 / 20:12:41.20 / 105.88 / 43.69 / 0.00
 50.087250 /  19.892349 / 230.40 /  34.80 / 9 / 42.0428 / 15-2-2022 / 20:12:42.00 / 105.88 / 43.69 / 0.00
 50.087254 /  19.892374 / 230.30 /  34.84 / 9 / 42.7344 / 15-2-2022 / 20:12:42.20 / 105.88 / 43.69 / 0.00
 50.087261 /  19.892399 / 230.20 /  34.74 / 9 / 42.5048 / 15-2-2022 / 20:12:42.40 / 105.88 / 43.69 / 0.00
 50.087265 /  19.892426 / 230.20 /  34.74 / 9 / 42.7344 / 15-2-2022 / 20:12:42.60 / 105.88 / 43.69 / 0.00
 50.087269 /  19.892450 / 230.10 /  35.19 / 9 / 42.7344 / 15-2-2022 / 20:12:42.80 / 105.88 / 43.69 / 0.00
 50.087292 /  19.892555 / 230.00 /  37.10 / 9 / 43.1964 / 15-2-2022 / 20:12:43.60 / 105.81 / 43.75 / 0.00
 50.087299 /  19.892582 / 230.00 /  37.63 / 9 / 42.964 / 15-2-2022 / 20:12:43.80 / 105.81 / 43.75 / 0.00
 50.087307 /  19.892611 / 230.00 /  37.98 / 9 / 43.1964 / 15-2-2022 / 20:12:44.00 / 105.81 / 43.75 / 0.00
 50.087315 /  19.892637 / 230.00 /  38.13 / 9 / 43.426 / 15-2-2022 / 20:12:44.20 / 105.81 / 43.75 / 0.00
 50.087318 /  19.892666 / 230.00 /  38.80 / 9 / 43.426 / 15-2-2022 / 20:12:44.40 / 105.75 / 43.75 / 0.00
 50.087353 /  19.892778 / 230.00 /  40.74 / 9 / 44.8092 / 15-2-2022 / 20:12:45.20 / 105.75 / 43.75 / 0.00
 50.087360 /  19.892807 / 230.00 /  40.84 / 9 / 45.0388 / 15-2-2022 / 20:12:45.40 / 105.75 / 43.75 / 0.00
 50.087368 /  19.892838 / 230.10 /  41.58 / 9 / 45.0388 / 15-2-2022 / 20:12:45.60 / 105.75 / 43.75 / 0.00
 50.087376 /  19.892864 / 230.00 /  41.97 / 9 / 45.2684 / 15-2-2022 / 20:12:45.80 / 105.75 / 43.75 / 0.00
 50.087383 /  19.892895 / 230.00 /  42.34 / 9 / 45.0388 / 15-2-2022 / 20:12:46.00 / 105.75 / 43.75 / 0.00
 50.087425 /  19.893051 / 229.90 /  44.73 / 9 / 46.8812 / 15-2-2022 / 20:12:47.00 / 105.69 / 43.75 / 0.00
 50.087437 /  19.893085 / 229.90 /  45.34 / 9 / 45.96 / 15-2-2022 / 20:12:47.20 / 105.69 / 43.75 / 0.00
 50.087444 /  19.893118 / 229.80 /  45.49 / 9 / 46.1896 / 15-2-2022 / 20:12:47.40 / 105.69 / 43.75 / 0.00
 50.087448 /  19.893152 / 229.80 /  46.30 / 9 / 46.6516 / 15-2-2022 / 20:12:47.60 / 105.69 / 43.75 / 0.00
[truncated: 3,860,523 more chars]
