# Supplementary material for: A mobile car monitoring system as a supplementary tool for air quality monitoring in urban and rural environments: the case study from Poland
Source: Sci Rep. 2023 Sep 22;13:15856. doi: 10.1038/s41598-023-43095-w (PMC10516858; doi:10.1038/s41598-023-43095-w)
Supplement: Supplementary file 6 — Supplementary Information 6. [file 41598_2023_43095_MOESM6_ESM.txt]

LAT / LOG / AMSL / VEL(KMH) / SAT.NO / PM / DATE / HOUR / T1 / T2 / HEATER
50.066315 / 19.912373 / 207 / 15.43 / 8 / 51.006 / 03-03-2022 / 19:58:30.00 / 116.44 / 26.25 / 3123.73
50.066315 / 19.912373 / 207.1 / 15.43 / 8 / 51.006 / 03-03-2022 / 19:58:30.00 / 116.44 / 26.25 / 3123.73
50.066315 / 19.912373 / 207.1 / 15.43 / 8 / 50.678 / 03-03-2022 / 19:58:30.00 / 116.5 / 26.31 / 3111.44
50.066303 / 19.91243 / 207.1 / 15.15 / 8 / 51.99 / 03-03-2022 / 19:58:31.00 / 116.5 / 26.31 / 3111.44
50.066303 / 19.91243 / 207.2 / 15.15 / 8 / 51.99 / 03-03-2022 / 19:58:31.00 / 116.5 / 26.31 / 3111.44
50.066303 / 19.91243 / 207.2 / 15.15 / 8 / 51.99 / 03-03-2022 / 19:58:31.00 / 116.56 / 26.31 / 3099.1
50.066296 / 19.912487 / 207.2 / 15.11 / 8 / 51.662 / 03-03-2022 / 19:58:32.00 / 116.56 / 26.31 / 3099.1
50.066296 / 19.912487 / 207.2 / 15.11 / 7 / 51.662 / 03-03-2022 / 19:58:32.00 / 116.56 / 26.31 / 3099.1
50.066296 / 19.912487 / 207.2 / 15.11 / 7 / 51.662 / 03-03-2022 / 19:58:32.00 / 116.63 / 26.31 / 3086.71
50.066284 / 19.91254 / 207.2 / 14.35 / 7 / 51.662 / 03-03-2022 / 19:58:33.00 / 116.63 / 26.31 / 3086.71
50.066284 / 19.91254 / 207.3 / 14.35 / 7 / 51.662 / 03-03-2022 / 19:58:33.00 / 116.69 / 26.31 / 3074.28
50.066284 / 19.91254 / 207.3 / 14.35 / 7 / 51.662 / 03-03-2022 / 19:58:33.00 / 116.69 / 26.31 / 3074.28
50.066277 / 19.912592 / 207.3 / 13.32 / 7 / 51.99 / 03-03-2022 / 19:58:34.00 / 116.69 / 26.31 / 3074.28
50.066277 / 19.912592 / 207.4 / 13.32 / 7 / 52.318 / 03-03-2022 / 19:58:34.00 / 116.69 / 26.31 / 3074.28
50.066277 / 19.912592 / 207.4 / 13.32 / 7 / 51.99 / 03-03-2022 / 19:58:34.00 / 116.75 / 26.31 / 3061.79
50.066265 / 19.91264 / 207.4 / 12.76 / 7 / 51.662 / 03-03-2022 / 19:58:35.00 / 116.75 / 26.31 / 3061.79
50.066265 / 19.91264 / 207.5 / 12.76 / 7 / 51.334 / 03-03-2022 / 19:58:35.00 / 116.81 / 26.31 / 3049.26
50.066265 / 19.91264 / 207.5 / 12.76 / 7 / 51.334 / 03-03-2022 / 19:58:35.00 / 116.81 / 26.31 / 3049.26
50.066254 / 19.912683 / 207.5 / 12.2 / 7 / 52.318 / 03-03-2022 / 19:58:36.00 / 116.81 / 26.31 / 3049.26
50.066254 / 19.912683 / 207.5 / 12.2 / 7 / 51.99 / 03-03-2022 / 19:58:36.00 / 116.81 / 26.31 / 3038.04
50.066254 / 19.912683 / 207.5 / 12.2 / 7 / 51.99 / 03-03-2022 / 19:58:36.00 / 116.81 / 26.31 / 3038.04
50.066246 / 19.912725 / 207.5 / 11.74 / 7 / 52.318 / 03-03-2022 / 19:58:37.00 / 116.81 / 26.31 / 3038.04
50.066246 / 19.912725 / 207.5 / 11.74 / 7 / 52.318 / 03-03-2022 / 19:58:37.00 / 116.94 / 26.38 / 3023.84
50.066246 / 19.912725 / 207.5 / 11.74 / 7 / 51.99 / 03-03-2022 / 19:58:37.00 / 116.94 / 26.38 / 3023.84
50.066238 / 19.912766 / 207.5 / 11.11 / 7 / 51.662 / 03-03-2022 / 19:58:38.00 / 116.94 / 26.38 / 3023.84
50.066238 / 19.912766 / 207.5 / 11.11 / 7 / 51.662 / 03-03-2022 / 19:58:38.00 / 116.94 / 26.38 / 3012.78
50.066238 / 19.912766 / 207.5 / 11.11 / 7 / 51.662 / 03-03-2022 / 19:58:38.00 / 116.94 / 26.38 / 3012.78
50.066235 / 19.912802 / 207.5 / 10.8 / 7 / 51.662 / 03-03-2022 / 19:58:39.00 / 116.94 / 26.38 / 3012.78
50.066235 / 19.912802 / 207.7 / 10.8 / 7 / 51.662 / 03-03-2022 / 19:58:39.00 / 117 / 26.38 / 2999.85
50.066235 / 19.912802 / 207.7 / 10.8 / 7 / 51.662 / 03-03-2022 / 19:58:39.00 / 117 / 26.38 / 2999.85
50.066231 / 19.912838 / 207.7 / 11.19 / 7 / 49.038 / 03-03-2022 / 19:58:40.00 / 117 / 26.38 / 2999.85
50.066231 / 19.912838 / 207.8 / 11.19 / 7 / 51.662 / 03-03-2022 / 19:58:40.00 / 117.13 / 26.38 / 2985.76
50.066231 / 19.912838 / 207.8 / 11.19 / 7 / 52.318 / 03-03-2022 / 19:58:40.00 / 117.13 / 26.38 / 2985.76
50.066246 / 19.912874 / 207.9 / 12.13 / 7 / 51.99 / 03-03-2022 / 19:58:41.00 / 117.13 / 26.38 / 2985.76
50.066246 / 19.912874 / 207.9 / 12.13 / 7 / 51.662 / 03-03-2022 / 19:58:41.00 / 117.13 / 26.44 / 2974.55
50.066246 / 19.912874 / 207.9 / 12.13 / 7 / 51.662 / 03-03-2022 / 19:58:41.00 / 117.13 / 26.44 / 2974.55
50.066269 / 19.91291 / 208 / 12.7 / 7 / 52.318 / 03-03-2022 / 19:58:42.00 / 117.13 / 26.44 / 2974.55
50.066269 / 19.91291 / 208 / 12.7 / 7 / 52.318 / 03-03-2022 / 19:58:42.00 / 117.19 / 26.44 / 2961.47
50.066269 / 19.91291 / 208 / 12.7 / 7 / 52.318 / 03-03-2022 / 19:58:42.00 / 117.19 / 26.44 / 2961.47
50.066296 / 19.912941 / 208.1 / 12.59 / 7 / 51.99 / 03-03-2022 / 19:58:43.00 / 117.19 / 26.44 / 2961.47
50.066296 / 19.912941 / 208.1 / 12.59 / 7 / 52.974 / 03-03-2022 / 19:58:43.00 / 117.25 / 26.44 / 2948.6
50.066296 / 19.912941 / 208.1 / 12.59 / 7 / 52.974 / 03-03-2022 / 19:58:43.00 / 117.25 / 26.44 / 2948.6
50.066322 / 19.912962 / 208.2 / 12.54 / 7 / 53.302 / 03-03-2022 / 19:58:44.00 / 117.25 / 26.44 / 2948.6
50.066322 / 19.912962 / 208.2 / 12.54 / 7 / 53.302 / 03-03-2022 / 19:58:44.00 / 117.31 / 26.44 / 2935.68
50.066322 / 19.912962 / 208.2 / 12.54 / 7 / 53.302 / 03-03-2022 / 19:58:44.00 / 117.31 / 26.44 / 2935.68
50.066349 / 19.912973 / 208.4 / 12.04 / 7 / 52.974 / 03-03-2022 / 19:58:45.00 / 117.31 / 26.44 / 2935.68
50.066349 / 19.912973 / 208.4 / 12.04 / 7 / 52.646 / 03-03-2022 / 19:58:45.00 / 117.38 / 26.44 / 2922.71
50.06638 / 19.912962 / 208.4 / 12.17 / 7 / 51.99 / 03-03-2022 / 19:58:46.00 / 117.38 / 26.44 / 2922.71
50.06638 / 19.912962 / 208.4 / 12.17 / 7 / 51.99 / 03-03-2022 / 19:58:46.00 / 117.44 / 26.5 / 2909.7
50.06638 / 19.912962 / 208.4 / 12.17 / 7 / 51.99 / 03-03-2022 / 19:58:46.00 / 117.44 / 26.5 / 2909.7
50.066402 / 19.91293 / 208.4 / 12.98 / 7 / 52.646 / 03-03-2022 / 19:58:47.00 / 117.44 / 26.5 / 2909.7
50.066402 / 19.91293 / 208.4 / 12.98 / 7 / 52.646 / 03-03-2022 / 19:58:47.00 / 117.5 / 26.5 / 2896.63
50.066402 / 19.91293 / 208.4 / 12.98 / 7 / 52.646 / 03-03-2022 / 19:58:47.00 / 117.5 / 26.5 / 2896.63
50.066418 / 19.912888 / 208.4 / 13.13 / 7 / 53.302 / 03-03-2022 / 19:58:48.00 / 117.5 / 26.5 / 2896.63
50.066418 / 19.912888 / 208.5 / 13.13 / 7 / 53.302 / 03-03-2022 / 19:58:48.00 / 117.56 / 26.56 / 2883.52
50.066418 / 19.912888 / 208.5 / 13.13 / 7 / 51.99 / 03-03-2022 / 19:58:48.00 / 117.56 / 26.56 / 2883.52
50.066429 / 19.912838 / 208.5 / 13.67 / 7 / 53.302 / 03-03-2022 / 19:58:49.00 / 117.56 / 26.56 / 2883.52
50.066429 / 19.912838 / 208.6 / 13.67 / 7 / 52.974 / 03-03-2022 / 19:58:49.00 / 117.63 / 26.56 / 2870.35
50.066429 / 19.912838 / 208.6 / 13.67 / 7 / 52.974 / 03-03-2022 / 19:58:49.00 / 117.63 / 26.56 / 2870.35
50.066441 / 19.912786 / 208.6 / 14.37 / 7 / 52.646 / 03-03-2022 / 19:58:50.00 / 117.63 / 26.56 / 2870.35
50.066441 / 19.912786 / 208.2 / 14.37 / 7 / 52.646 / 03-03-2022 / 19:58:50.00 / 117.69 / 26.63 / 2857.14
50.066441 / 19.912786 / 208.2 / 14.37 / 7 / 51.662 / 03-03-2022 / 19:58:50.00 / 117.69 / 26.63 / 2857.14
50.066452 / 19.912731 / 208.2 / 14.95 / 7 / 51.662 / 03-03-2022 / 19:58:51.00 / 117.69 / 26.63 / 2857.14
50.066452 / 19.912731 / 208.2 / 14.95 / 7 / 51.99 / 03-03-2022 / 19:58:51.00 / 117.75 / 26.63 / 2843.88
50.066452 / 19.912731 / 208.2 / 14.95 / 7 / 51.662 / 03-03-2022 / 19:58:51.00 / 117.75 / 26.63 / 2843.88
50.066463 / 19.912676 / 208.2 / 15.46 / 7 / 51.662 / 03-03-2022 / 19:58:52.00 / 117.75 / 26.63 / 2843.88
50.066463 / 19.912676 / 208.3 / 15.46 / 7 / 51.662 / 03-03-2022 / 19:58:52.00 / 117.81 / 26.63 / 2830.58
50.066463 / 19.912676 / 208.3 / 15.46 / 7 / 51.662 / 03-03-2022 / 19:58:52.00 / 117.81 / 26.63 / 2830.58
50.066479 / 19.912621 / 208.3 / 16 / 7 / 52.646 / 03-03-2022 / 19:58:53.00 / 117.81 / 26.63 / 2830.58
50.066479 / 19.912621 / 208.3 / 16 / 7 / 52.646 / 03-03-2022 / 19:58:53.00 / 117.88 / 26.63 / 2817.22
50.066479 / 19.912621 / 208.3 / 16 / 7 / 52.318 / 03-03-2022 / 19:58:53.00 / 117.88 / 26.63 / 2817.22
50.06649 / 19.912561 / 208.3 / 16.33 / 7 / 52.318 / 03-03-2022 / 19:58:54.00 / 117.88 / 26.63 / 2817.22
50.06649 / 19.912561 / 208.3 / 16.33 / 7 / 52.974 / 03-03-2022 / 19:58:54.00 / 117.94 / 26.69 / 2803.81
50.06649 / 19.912561 / 208.3 / 16.33 / 7 / 52.318 / 03-03-2022 / 19:58:54.00 / 117.94 / 26.69 / 2803.81
50.066502 / 19.912504 / 208.4 / 16.02 / 7 / 52.318 / 03-03-2022 / 19:58:55.00 / 117.94 / 26.69 / 2803.81
50.066502 / 19.912504 / 208.4 / 16.02 / 7 / 52.318 / 03-03-2022 / 19:58:55.00 / 118 / 26.69 / 2790.36
50.066502 / 19.912504 / 208.4 / 16.02 / 7 / 52.318 / 03-03-2022 / 19:58:55.00 / 118 / 26.69 / 2790.36
50.066517 / 19.912449 / 208.4 / 15.54 / 7 / 51.662 / 03-03-2022 / 19:58:56.00 / 118 / 26.69 / 2790.36
50.066517 / 19.912449 / 208.4 / 15.54 / 7 / 51.662 / 03-03-2022 / 19:58:56.00 / 118 / 26.69 / 2778.22
50.066517 / 19.912449 / 208.4 / 15.54 / 7 / 51.99 / 03-03-2022 / 19:58:56.00 / 118 / 26.69 / 2778.22
50.066528 / 19.912392 / 208.5 / 14.72 / 7 / 50.022 / 03-03-2022 / 19:58:57.00 / 118 / 26.69 / 2778.22
50.066528 / 19.912392 / 208.5 / 14.72 / 7 / 51.99 / 03-03-2022 / 19:58:57.00 / 118.06 / 26.75 / 2764.47
50.066528 / 19.912392 / 208.5 / 14.72 / 7 / 51.662 / 03-03-2022 / 19:58:57.00 / 118.06 / 26.75 / 2764.47
50.06654 / 19.912338 / 208.5 / 14.61 / 7 / 51.99 / 03-03-2022 / 19:58:58.00 / 118.06 / 26.75 / 2764.47
50.06654 / 19.912338 / 208.5 / 14.61 / 7 / 51.99 / 03-03-2022 / 19:58:58.00 / 118.13 / 26.75 / 2750.92
50.06654 / 19.912338 / 208.5 / 14.61 / 7 / 51.99 / 03-03-2022 / 19:58:58.00 / 118.13 / 26.75 / 2750.92
50.066551 / 19.912287 / 208.5 / 14.67 / 7 / 50.35 / 03-03-2022 / 19:58:59.00 / 118.13 / 26.75 / 2750.92
50.066551 / 19.912287 / 208.5 / 14.67 / 7 / 51.662 / 03-03-2022 / 19:58:59.00 / 118.19 / 26.81 / 2737.32
50.066551 / 19.912287 / 208.5 / 14.67 / 7 / 51.99 / 03-03-2022 / 19:58:59.00 / 118.19 / 26.81 / 2737.32
50.066566 / 19.912231 / 208.6 / 14.7 / 7 / 51.662 / 03-03-2022 / 19:59:00.00 / 118.19 / 26.81 / 2737.32
50.066566 / 19.912231 / 208.6 / 14.7 / 7 / 51.662 / 03-03-2022 / 19:59:00.00 / 118.25 / 26.81 / 2723.68
50.066566 / 19.912231 / 208.6 / 14.7 / 7 / 51.334 / 03-03-2022 / 19:59:00.00 / 118.25 / 26.81 / 2723.68
50.066578 / 19.912178 / 208.7 / 14.61 / 7 / 52.646 / 03-03-2022 / 19:59:01.00 / 118.25 / 26.81 / 2723.68
50.066578 / 19.912178 / 208.7 / 14.61 / 7 / 52.646 / 03-03-2022 / 19:59:01.00 / 118.31 / 26.81 / 2709.98
50.066578 / 19.912178 / 208.7 / 14.61 / 7 / 52.646 / 03-03-2022 / 19:59:01.00 / 118.31 / 26.81 / 2709.98
50.066586 / 19.912127 / 208.7 / 13.69 / 7 / 52.318 / 03-03-2022 / 19:59:02.00 / 118.31 / 26.81 / 2709.98
50.066586 / 19.912127 / 208.7 / 13.69 / 7 / 52.646 / 03-03-2022 / 19:59:02.00 / 118.38 / 26.88 / 2696.24
50.066586 / 19.912127 / 208.7 / 13.69 / 7 / 51.99 / 03-03-2022 / 19:59:02.00 / 118.38 / 26.88 / 2696.24
50.066597 / 19.912075 / 208.7 / 13.08 / 7 / 51.662 / 03-03-2022 / 19:59:03.00 / 118.38 / 26.88 / 2696.24
50.066597 / 19.912075 / 208.7 / 13.08 / 7 / 51.662 / 03-03-2022 / 19:59:03.00 / 118.38 / 26.88 / 2683.81
50.066597 / 19.912075 / 208.7 / 13.08 / 7 / 51.662 / 03-03-2022 / 19:59:03.00 / 118.38 / 26.88 / 2683.81
50.066608 / 19.912031 / 208.7 / 11.87 / 7 / 51.99 / 03-03-2022 / 19:59:04.00 / 118.38 / 26.88 / 2683.81
50.066608 / 19.912031 / 208.7 / 11.87 / 7 / 51.99 / 03-03-2022 / 19:59:04.00 / 118.44 / 26.94 / 2669.77
50.066608 / 19.912031 / 208.7 / 11.87 / 7 / 52.318 / 03-03-2022 / 19:59:04.00 / 118.44 / 26.94 / 2669.77
50.066624 / 19.912001 / 208.7 / 11.15 / 7 / 52.318 / 03-03-2022 / 19:59:05.00 / 118.44 / 26.94 / 2669.77
50.066624 / 19.912001 / 208.7 / 11.15 / 7 / 51.99 / 03-03-2022 / 19:59:05.00 / 118.5 / 26.94 / 2655.92
50.066624 / 19.912001 / 208.7 / 11.15 / 7 / 51.99 / 03-03-2022 / 19:59:05.00 / 118.5 / 26.94 / 2655.92
50.06665 / 19.911987 / 208.7 / 11.98 / 7 / 51.99 / 03-03-2022 / 19:59:06.00 / 118.5 / 26.94 / 2655.92
50.06665 / 19.911987 / 208.7 / 11.98 / 7 / 51.99 / 03-03-2022 / 19:59:06.00 / 118.56 / 26.94 / 2642.04
50.06665 / 19.911987 / 208.7 / 11.98 / 7 / 51.99 / 03-03-2022 / 19:59:06.00 / 118.56 / 26.94 / 2642.04
50.066677 / 19.911993 / 208.8 / 12.3 / 7 / 52.974 / 03-03-2022 / 19:59:07.00 / 118.56 / 26.94 / 2642.04
50.066677 / 19.911993 / 208.8 / 12.3 / 7 / 51.99 / 03-03-2022 / 19:59:07.00 / 118.56 / 27 / 2629.46
50.066677 / 19.911993 / 208.8 / 12.3 / 7 / 51.99 / 03-03-2022 / 19:59:07.00 / 118.56 / 27 / 2629.46
50.0667 / 19.91202 / 208.8 / 11.67 / 6 / 51.99 / 03-03-2022 / 19:59:08.00 / 118.56 / 27 / 2629.46
50.0667 / 19.91202 / 208.8 / 11.67 / 6 / 51.99 / 03-03-2022 / 19:59:08.00 / 118.63 / 27 / 2615.27
50.0667 / 19.91202 / 208.8 / 11.67 / 6 / 51.99 / 03-03-2022 / 19:59:08.00 / 118.63 / 27 / 2615.27
50.066711 / 19.91206 / 208.6 / 13.67 / 6 / 52.318 / 03-03-2022 / 19:59:09.00 / 118.63 / 27 / 2615.27
50.066711 / 19.91206 / 208.6 / 13.67 / 6 / 52.318 / 03-03-2022 / 19:59:09.00 / 118.69 / 27.06 / 2601.29
50.066711 / 19.91206 / 208.6 / 13.67 / 6 / 51.99 / 03-03-2022 / 19:59:09.00 / 118.69 / 27.06 / 2601.29
50.066715 / 19.912113 / 208.5 / 16.24 / 7 / 51.006 / 03-03-2022 / 19:59:10.00 / 118.69 / 27.06 / 2601.29
50.066715 / 19.912113 / 208.5 / 16.24 / 7 / 49.366 / 03-03-2022 / 19:59:10.00 / 118.75 / 27.06 / 2587.25
50.066715 / 19.912113 / 208.5 / 16.24 / 7 / 52.318 / 03-03-2022 / 19:59:10.00 / 118.75 / 27.06 / 2587.25
50.066711 / 19.912172 / 208.6 / 17.22 / 7 / 51.99 / 03-03-2022 / 19:59:11.00 / 118.75 / 27.06 / 2587.25
50.066711 / 19.912172 / 208.6 / 17.22 / 7 / 51.99 / 03-03-2022 / 19:59:11.00 / 118.75 / 27.13 / 2574.53
50.066711 / 19.912172 / 208.6 / 17.22 / 7 / 51.006 / 03-03-2022 / 19:59:11.00 / 118.75 / 27.13 / 2574.53
50.066704 / 19.912231 / 208.7 / 16.82 / 7 / 51.334 / 03-03-2022 / 19:59:12.00 / 118.75 / 27.13 / 2574.53
50.066704 / 19.912231 / 208.7 / 16.82 / 7 / 51.662 / 03-03-2022 / 19:59:12.00 / 118.81 / 27.13 / 2560.2
50.066704 / 19.912231 / 208.7 / 16.82 / 7 / 51.662 / 03-03-2022 / 19:59:12.00 / 118.81 / 27.13 / 2560.2
50.066704 / 19.912292 / 208.8 / 16.82 / 7 / 51.006 / 03-03-2022 / 19:59:13.00 / 118.81 / 27.13 / 2560.2
50.066704 / 19.912292 / 208.8 / 16.82 / 7 / 51.334 / 03-03-2022 / 19:59:13.00 / 118.88 / 27.13 / 2546.07
50.066704 / 19.912292 / 208.8 / 16.82 / 7 / 51.334 / 03-03-2022 / 19:59:13.00 / 118.88 / 27.13 / 2546.07
50.066708 / 19.912352 / 208.2 / 16.78 / 7 / 51.99 / 03-03-2022 / 19:59:14.00 / 118.88 / 27.13 / 2546.07
50.066708 / 19.912352 / 208.2 / 16.78 / 7 / 51.662 / 03-03-2022 / 19:59:14.00 / 118.94 / 27.19 / 2531.89
50.066719 / 19.912409 / 208.2 / 16.24 / 7 / 50.678 / 03-03-2022 / 19:59:15.00 / 118.94 / 27.19 / 2531.89
50.066719 / 19.912409 / 208.3 / 16.24 / 7 / 49.366 / 03-03-2022 / 19:59:15.00 / 118.94 / 27.19 / 2531.89
50.066719 / 19.912409 / 208.3 / 16.24 / 7 / 51.006 / 03-03-2022 / 19:59:15.00 / 119 / 27.19 / 2517.66
50.066727 / 19.912462 / 208.3 / 15.69 / 7 / 51.662 / 03-03-2022 / 19:59:16.00 / 119 / 27.19 / 2517.66
50.066727 / 19.912462 / 208.6 / 15.69 / 7 / 51.334 / 03-03-2022 / 19:59:16.00 / 119 / 27.25 / 2504.75
50.066727 / 19.912462 / 208.6 / 15.69 / 7 / 51.334 / 03-03-2022 / 19:59:16.00 / 119 / 27.25 / 2504.75
50.066727 / 19.912512 / 208.6 / 14.5 / 7 / 51.662 / 03-03-2022 / 19:59:17.00 / 119 / 27.25 / 2504.75
50.066727 / 19.912512 / 208.9 / 14.5 / 7 / 51.662 / 03-03-2022 / 19:59:17.00 / 119.06 / 27.25 / 2490.22
50.066727 / 19.912512 / 208.9 / 14.5 / 7 / 51.662 / 03-03-2022 / 19:59:17.00 / 119.06 / 27.25 / 2490.22
50.066723 / 19.912563 / 208.9 / 13.61 / 7 / 51.662 / 03-03-2022 / 19:59:18.00 / 119.06 / 27.25 / 2490.22
50.066723 / 19.912563 / 209 / 13.61 / 6 / 51.662 / 03-03-2022 / 19:59:18.00 / 119.13 / 27.31 / 2475.9
50.066723 / 19.912563 / 209 / 13.61 / 6 / 51.334 / 03-03-2022 / 19:59:18.00 / 119.13 / 27.31 / 2475.9
50.066708 / 19.9126 / 209 / 11.46 / 6 / 50.678 / 03-03-2022 / 19:59:19.00 / 119.13 / 27.31 / 2475.9
50.066708 / 19.9126 / 209.6 / 11.46 / 7 / 50.678 / 03-03-2022 / 19:59:19.00 / 119.13 / 27.31 / 2462.89
50.066708 / 19.9126 / 209.6 / 11.46 / 7 / 51.006 / 03-03-2022 / 19:59:19.00 / 119.13 / 27.31 / 2462.89
50.066685 / 19.912615 / 209.6 / 7.91 / 7 / 51.662 / 03-03-2022 / 19:59:20.00 / 119.13 / 27.31 / 2462.89
50.066685 / 19.912615 / 210.3 / 7.91 / 7 / 51.662 / 03-03-2022 / 19:59:20.00 / 119.19 / 27.31 / 2448.27
50.066685 / 19.912615 / 210.3 / 7.91 / 7 / 51.662 / 03-03-2022 / 19:59:20.00 / 119.19 / 27.31 / 2448.27
50.066666 / 19.912611 / 210.3 / 5.06 / 7 / 52.318 / 03-03-2022 / 19:59:21.00 / 119.19 / 27.31 / 2448.27
50.066666 / 19.912611 / 210.6 / 5.06 / 7 / 52.318 / 03-03-2022 / 19:59:21.00 / 119.19 / 27.31 / 2448.27
50.066666 / 19.912611 / 210.6 / 5.06 / 7 / 52.318 / 03-03-2022 / 19:59:21.00 / 119.19 / 27.38 / 2435.21
50.066658 / 19.912609 / 210.6 / 0.09 / 7 / 52.974 / 03-03-2022 / 19:59:22.00 / 119.19 / 27.38 / 2435.21
50.066658 / 19.912609 / 210.8 / 0.09 / 7 / 53.302 / 03-03-2022 / 19:59:22.00 / 119.19 / 27.38 / 2435.21
50.066658 / 19.912609 / 210.8 / 0.09 / 7 / 53.302 / 03-03-2022 / 19:59:22.00 / 119.25 / 27.38 / 2420.54
50.066658 / 19.912611 / 210.8 / 0 / 7 / 54.942 / 03-03-2022 / 19:59:23.00 / 119.25 / 27.38 / 2420.54
50.066658 / 19.912611 / 210.8 / 0 / 7 / 54.942 / 03-03-2022 / 19:59:23.00 / 119.25 / 27.38 / 2420.54
50.066658 / 19.912611 / 210.8 / 0 / 7 / 54.942 / 03-03-2022 / 19:59:23.00 / 119.31 / 27.44 / 2406.07
50.066658 / 19.912615 / 210.8 / 0.02 / 7 / 52.318 / 03-03-2022 / 19:59:24.00 / 119.31 / 27.44 / 2406.07
50.066658 / 19.912615 / 209.8 / 0.02 / 7 / 52.318 / 03-03-2022 / 19:59:24.00 / 119.31 / 27.44 / 2392.91
50.066658 / 19.912615 / 209.8 / 0.02 / 7 / 52.646 / 03-03-2022 / 19:59:24.00 / 119.31 / 27.44 / 2392.91
50.066658 / 19.912619 / 209.8 / 0 / 7 / 51.662 / 03-03-2022 / 19:59:25.00 / 119.31 / 27.44 / 2392.91
50.066658 / 19.912619 / 209.7 / 0 / 7 / 51.662 / 03-03-2022 / 19:59:25.00 / 119.38 / 27.5 / 2378.14
50.066658 / 19.912619 / 209.7 / 0 / 7 / 51.662 / 03-03-2022 / 19:59:25.00 / 119.38 / 27.5 / 2378.14
50.066658 / 19.912619 / 209.7 / 0 / 7 / 51.662 / 03-03-2022 / 19:59:26.00 / 119.38 / 27.5 / 2378.14
50.066658 / 19.912619 / 209.8 / 0 / 7 / 51.662 / 03-03-2022 / 19:59:26.00 / 119.38 / 27.5 / 2378.14
50.066658 / 19.912619 / 209.8 / 0 / 7 / 51.662 / 03-03-2022 / 19:59:26.00 / 119.44 / 27.5 / 2363.57
50.066658 / 19.912619 / 209.8 / 0 / 7 / 51.99 / 03-03-2022 / 19:59:27.00 / 119.44 / 27.5 / 2363.57
50.066658 / 19.912619 / 209.8 / 0 / 7 / 50.678 / 03-03-2022 / 19:59:27.00 / 119.44 / 27.56 / 2350.32
50.066658 / 19.912619 / 209.8 / 0 / 7 / 51.99 / 03-03-2022 / 19:59:27.00 / 119.44 / 27.56 / 2350.32
50.066658 / 19.912619 / 209.8 / 0 / 7 / 52.318 / 03-03-2022 / 19:59:28.00 / 119.44 / 27.56 / 2350.32
50.066658 / 19.912619 / 209.8 / 0 / 7 / 52.318 / 03-03-2022 / 19:59:28.00 / 119.44 / 27.56 / 2350.32
50.066658 / 19.912619 / 209.8 / 0 / 7 / 52.318 / 03-03-2022 / 19:59:28.00 / 119.5 / 27.56 / 2335.46
50.066658 / 19.912619 / 209.8 / 0 / 7 / 51.662 / 03-03-2022 / 19:59:29.00 / 119.5 / 27.56 / 2335.46
50.066658 / 19.912619 / 209.8 / 0 / 7 / 51.662 / 03-03-2022 / 19:59:29.00 / 119.56 / 27.56 / 2320.79
50.066658 / 19.912619 / 209.8 / 0 / 7 / 52.318 / 03-03-2022 / 19:59:29.00 / 119.56 / 27.56 / 2320.79
50.066658 / 19.912619 / 209.8 / 0 / 7 / 52.318 / 03-03-2022 / 19:59:30.00 / 119.56 / 27.56 / 2320.79
50.066658 / 19.912619 / 209.8 / 0 / 7 / 51.99 / 03-03-2022 / 19:59:30.00 / 119.56 / 27.56 / 2320.79
50.066658 / 19.912619 / 209.8 / 0 / 7 / 51.99 / 03-03-2022 / 19:59:30.00 / 119.63 / 27.63 / 2306.08
50.066658 / 19.912619 / 209.8 / 0 / 7 / 52.974 / 03-03-2022 / 19:59:31.00 / 119.63 / 27.63 / 2306.08
50.066658 / 19.912619 / 209.8 / 0 / 7 / 52.646 / 03-03-2022 / 19:59:31.00 / 119.63 / 27.69 / 2292.68
50.066658 / 19.912619 / 209.8 / 0 / 7 / 52.646 / 03-03-2022 / 19:59:31.00 / 119.63 / 27.69 / 2292.68
50.066658 / 19.912619 / 209.8 / 0 / 7 / 52.974 / 03-03-2022 / 19:59:32.00 / 119.63 / 27.69 / 2292.68
50.066658 / 19.912619 / 209.8 / 0 / 7 / 52.646 / 03-03-2022 / 19:59:32.00 / 119.69 / 27.69 / 2277.67
50.066639 / 19.912634 / 199.6 / 0.04 / 8 / 51.662 / 03-03-2022 / 20:03:31.00 / 113.06 / 30.81 / 0
50.066639 / 19.912634 / 199.6 / 0.04 / 8 / 51.662 / 03-03-2022 / 20:03:31.00 / 113.06 / 30.81 / 0
50.066639 / 19.912634 / 199.6 / 0.04 / 8 / 51.99 / 03-03-2022 / 20:03:31.00 / 113.06 / 30.81 / 0
50.066639 / 19.912634 / 199.6 / 0.02 / 8 / 52.974 / 03-03-2022 / 20:03:32.00 / 113 / 30.81 / 0
50.066639 / 19.912634 / 199.6 / 0.02 / 8 / 52.646 / 03-03-2022 / 20:03:32.00 / 113 / 30.81 / 0
50.066639 / 19.912634 / 199.6 / 0.02 / 8 / 52.974 / 03-03-2022 / 20:03:32.00 / 113 / 30.81 / 0
50.066639 / 19.912634 / 199.6 / 0.02 / 8 / 52.646 / 03-03-2022 / 20:03:33.00 / 113 / 30.81 / 0
50.066639 / 19.912634 / 199.6 / 0.02 / 8 / 52.974 / 03-03-2022 / 20:03:33.00 / 113 / 30.81 / 0
50.066639 / 19.912634 / 199.6 / 0.02 / 8 / 53.302 / 03-03-2022 / 20:03:33.00 / 113 / 30.81 / 0
50.066639 / 19.912634 / 199.6 / 0 / 8 / 52.974 / 03-03-2022 / 20:03:34.00 / 112.94 / 30.81 / 0
50.066639 / 19.912634 / 199.6 / 0 / 8 / 52.974 / 03-03-2022 / 20:03:34.00 / 112.94 / 30.81 / 0
50.066639 / 19.912634 / 199.6 / 0 / 8 / 52.646 / 03-03-2022 / 20:03:34.00 / 112.94 / 30.81 / 0
50.066639 / 19.912634 / 199.6 / 0 / 8 / 53.63 / 03-03-2022 / 20:03:35.00 / 112.94 / 30.81 / 0
50.066639 / 19.912634 / 199.6 / 0 / 8 / 53.63 / 03-03-2022 / 20:03:35.00 / 112.94 / 30.81 / 0
50.066639 / 19.912634 / 199.6 / 0 / 8 / 53.63 / 03-03-2022 / 20:03:35.00 / 112.94 / 30.81 / 0
50.066639 / 19.912634 / 199.6 / 0 / 8 / 53.63 / 03-03-2022 / 20:03:36.00 / 112.88 / 30.81 / 0
50.066639 / 19.912634 / 199.6 / 0 / 8 / 53.63 / 03-03-2022 / 20:03:36.00 / 112.88 / 30.81 / 0
50.066639 / 19.912634 / 199.6 / 0 / 8 / 53.63 / 03-03-2022 / 20:03:36.00 / 112.88 / 30.81 / 0
50.066639 / 19.912634 / 199.6 / 0.02 / 8 / 52.974 / 03-03-2022 / 20:03:37.00 / 112.88 / 30.88 / 0
50.066639 / 19.912634 / 199.6 / 0.02 / 8 / 52.646 / 03-03-2022 / 20:03:37.00 / 112.88 / 30.88 / 0
50.066639 / 19.912634 / 199.6 / 0.02 / 8 / 52.646 / 03-03-2022 / 20:03:37.00 / 112.88 / 30.88 / 0
50.066639 / 19.912634 / 199.6 / 0 / 8 / 53.302 / 03-03-2022 / 20:03:38.00 / 112.81 / 30.88 / 0
50.066639 / 19.912634 / 199.6 / 0 / 8 / 53.302 / 03-03-2022 / 20:03:38.00 / 112.81 / 30.88 / 0
50.066639 / 19.912634 / 199.6 / 0 / 8 / 53.302 / 03-03-2022 / 20:03:38.00 / 112.81 / 30.88 / 0
50.066639 / 19.912634 / 199.6 / 0.02 / 8 / 53.302 / 03-03-2022 / 20:03:39.00 / 112.81 / 30.88 / 0
50.066639 / 19.912634 / 199.6 / 0.02 / 8 / 52.974 / 03-03-2022 / 20:03:39.00 / 112.81 / 30.88 / 0
50.066639 / 19.912634 / 199.6 / 0.02 / 8 / 52.646 / 03-03-2022 / 20:03:39.00 / 112.81 / 30.88 / 0
50.066639 / 19.912634 / 199.6 / 0.02 / 8 / 52.646 / 03-03-2022 / 20:03:40.00 / 112.75 / 30.88 / 0
50.066639 / 19.912634 / 199.6 / 0.02 / 8 / 54.286 / 03-03-2022 / 20:03:40.00 / 112.75 / 30.88 / 0
50.066639 / 19.912634 / 199.6 / 0.02 / 8 / 54.286 / 03-03-2022 / 20:03:40.00 / 112.75 / 30.88 / 0
50.066639 / 19.912634 / 199.6 / 0.02 / 8 / 53.958 / 03-03-2022 / 20:03:41.00 / 112.69 / 30.88 / 0
50.066639 / 19.912634 / 199.6 / 0.02 / 8 / 53.63 / 03-03-2022 / 20:03:41.00 / 112.69 / 30.88 / 0
50.066639 / 19.912634 / 199.6 / 0.02 / 8 / 53.63 / 03-03-2022 / 20:03:41.00 / 112.69 / 30.88 / 0
50.066639 / 19.912634 / 199.6 / 0.02 / 8 / 53.63 / 03-03-2022 / 20:03:42.00 / 112.63 / 30.94 / 0
50.066639 / 19.912634 / 199.6 / 0.02 / 8 / 52.318 / 03-03-2022 / 20:03:42.00 / 112.63 / 30.94 / 0
50.066639 / 19.912634 / 199.6 / 0.02 / 8 / 52.318 / 03-03-2022 / 20:03:42.00 / 112.63 / 30.94 / 0
50.066639 / 19.912634 / 199.6 / 0.02 / 8 / 53.958 / 03-03-2022 / 20:03:43.00 / 112.63 / 30.94 / 0
50.066639 / 19.912634 / 199.6 / 0.02 / 8 / 53.958 / 03-03-2022 / 20:03:43.00 / 112.63 / 30.94 / 0
50.066639 / 19.912634 / 199.6 / 0.02 / 8 / 53.958 / 03-03-2022 / 20:03:43.00 / 112.63 / 30.94 / 0
50.066639 / 19.912634 / 199.6 / 0.02 / 8 / 53.302 / 03-03-2022 / 20:03:44.00 / 112.56 / 30.94 / 0
50.066639 / 19.912634 / 199.6 / 0.02 / 8 / 53.302 / 03-03-2022 / 20:03:44.00 / 112.56 / 30.94 / 0
50.066639 / 19.912634 / 199.6 / 0.02 / 8 / 53.302 / 03-03-2022 / 20:03:44.00 / 112.56 / 30.94 / 0
50.066639 / 19.912634 / 199.6 / 0.02 / 8 / 53.302 / 03-03-2022 / 20:03:45.00 / 112.56 / 31 / 0
50.066639 / 19.912634 / 199.6 / 0.02 / 8 / 52.318 / 03-03-2022 / 20:03:45.00 / 112.56 / 31 / 0
50.066639 / 19.912634 / 199.6 / 0.02 / 8 / 52.318 / 03-03-2022 / 20:03:45.00 / 112.56 / 31 / 0
50.066639 / 19.912634 / 199.6 / 0.02 / 8 / 52.318 / 03-03-2022 / 20:03:46.00 / 112.5 / 31 / 0
50.066639 / 19.912634 / 199.6 / 0.02 / 8 / 52.646 / 03-03-2022 / 20:03:46.00 / 112.5 / 31 / 0
50.066639 / 19.912634 / 199.6 / 0.02 / 8 / 52.646 / 03-03-2022 / 20:03:46.00 / 112.5 / 31 / 0
50.066639 / 19.912634 / 199.6 / 0.02 / 8 / 52.646 / 03-03-2022 / 20:03:47.00 / 112.44 / 31 / 0
50.066639 / 19.912634 / 199.6 / 0.02 / 8 / 53.302 / 03-03-2022 / 20:03:47.00 / 112.44 / 31 / 0
50.066639 / 19.912634 / 199.6 / 0.02 / 8 / 52.646 / 03-03-2022 / 20:03:47.00 / 112.44 / 31 / 0
50.066639 / 19.912634 / 199.6 / 0.02 / 8 / 50.35 / 03-03-2022 / 20:03:48.00 / 112.44 / 31 / 0
50.066639 / 19.912634 / 199.6 / 0.02 / 8 / 53.958 / 03-03-2022 / 20:03:48.00 / 112.44 / 31 / 0
50.066639 / 19.912634 / 199.6 / 0.02 / 8 / 53.958 / 03-03-2022 / 20:03:48.00 / 112.44 / 31 / 0
50.066639 / 19.912634 / 199.6 / 0.02 / 8 / 53.958 / 03-03-2022 / 20:03:49.00 / 112.38 / 31.06 / 0
50.066639 / 19.912634 / 199.6 / 0.02 / 8 / 52.974 / 03-03-2022 / 20:03:49.00 / 112.38 / 31.06 / 0
50.066639 / 19.912634 / 199.6 / 0.02 / 8 / 53.63 / 03-03-2022 / 20:03:49.00 / 112.38 / 31.06 / 0
50.066639 / 19.912634 / 199.6 / 0.02 / 8 / 53.302 / 03-03-2022 / 20:03:50.00 / 112.31 / 31.06 / 0
50.066639 / 19.912634 / 199.6 / 0.02 / 8 / 52.974 / 03-03-2022 / 20:03:50.00 / 112.31 / 31.06 / 0
50.066639 / 19.912634 / 199.6 / 0.02 / 8 / 52.974 / 03-03-2022 / 20:03:50.00 / 112.31 / 31.06 / 0
50.066639 / 19.912634 / 199.6 / 0.02 / 8 / 52.974 / 03-03-2022 / 20:03:50.00 / 112.31 / 31.06 / 0
50.066639 / 19.912634 / 199.6 / 0 / 8 / 52.646 / 03-03-2022 / 20:03:51.00 / 112.31 / 31.06 / 0
50.066639 / 19.912634 / 199.6 / 0 / 8 / 52.646 / 03-03-2022 / 20:03:51.00 / 112.31 / 31.06 / 0
50.066639 / 19.912634 / 199.6 / 0 / 8 / 52.974 / 03-03-2022 / 20:03:51.00 / 112.31 / 31.06 / 0
50.066639 / 19.912634 / 199.6 / 0 / 8 / 52.974 / 03-03-2022 / 20:03:52.00 / 112.25 / 31.06 / 0
50.066639 / 19.912634 / 199.6 / 0 / 8 / 53.302 / 03-03-2022 / 20:03:52.00 / 112.25 / 31.06 / 0
50.066639 / 19.912634 / 199.6 / 0 / 8 / 53.302 / 03-03-2022 / 20:03:52.00 / 112.25 / 31.06 / 0
50.066639 / 19.912634 / 199.6 / 0.02 / 8 / 53.302 / 03-03-2022 / 20:03:53.00 / 112.19 / 31.13 / 0
50.066639 / 19.912634 / 199.6 / 0.02 / 8 / 53.302 / 03-03-2022 / 20:03:53.00 / 112.19 / 31.13 / 0
50.066639 / 19.912634 / 199.6 / 0.02 / 8 / 50.35 / 03-03-2022 / 20:03:53.00 / 112.19 / 31.13 / 0
50.066639 / 19.912634 / 199.6 / 0 / 8 / 52.974 / 03-03-2022 / 20:03:54.00 / 112.19 / 31.13 / 0
50.066639 / 19.912634 / 199.6 / 0 / 8 / 52.974 / 03-03-2022 / 20:03:54.00 / 112.19 / 31.13 / 0
50.066639 / 19.912634 / 199.6 / 0 / 8 / 52.974 / 03-03-2022 / 20:03:54.00 / 112.19 / 31.13 / 0
50.066639 / 19.912634 / 199.6 / 0 / 8 / 52.646 / 03-03-2022 / 20:03:55.00 / 112.13 / 31.13 / 0
50.066639 / 19.912634 / 199.6 / 0 / 8 / 52.974 / 03-03-2022 / 20:03:55.00 / 112.13 / 31.13 / 0
50.066639 / 19.912634 / 199.6 / 0 / 8 / 52.974 / 03-03-2022 / 20:03:55.00 / 112.13 / 31.13 / 0
50.066639 / 19.912634 / 199.6 / 0.02 / 8 / 52.974 / 03-03-2022 / 20:03:56.00 / 112.13 / 31.19 / 0
50.066639 / 19.912634 / 199.6 / 0.02 / 8 / 53.63 / 03-03-2022 / 20:03:56.00 / 112.13 / 31.19 / 0
50.066639 / 19.912634 / 199.6 / 0.02 / 8 / 53.63 / 03-03-2022 / 20:03:56.00 / 112.13 / 31.19 / 0
50.066639 / 19.912634 / 199.6 / 0 / 8 / 53.63 / 03-03-2022 / 20:03:57.00 / 112.06 / 31.19 / 0
50.066639 / 19.912634 / 199.6 / 0 / 8 / 53.302 / 03-03-2022 / 20:03:57.00 / 112.06 / 31.19 / 0
50.066639 / 19.912634 / 199.6 / 0 / 8 / 53.302 / 03-03-2022 / 20:03:57.00 / 112.06 / 31.19 / 0
50.066639 / 19.912634 / 199.6 / 0.02 / 8 / 53.302 / 03-03-2022 / 20:03:58.00 / 112 / 31.19 / 0
50.066639 / 19.912634 / 199.6 / 0.02 / 8 / 53.63 / 03-03-2022 / 20:03:58.00 / 112 / 31.19 / 0
50.066639 / 19.912634 / 199.6 / 0.02 / 8 / 53.63 / 03-03-2022 / 20:03:58.00 / 112 / 31.19 / 0
50.066639 / 19.912634 / 199.6 / 0.02 / 8 / 53.302 / 03-03-2022 / 20:03:58.00 / 112 / 31.19 / 0
50.066639 / 19.912634 / 199.6 / 0.02 / 8 / 53.63 / 03-03-2022 / 20:03:59.00 / 112 / 31.19 / 0
50.066639 / 19.912634 / 199.6 / 0.02 / 8 / 53.302 / 03-03-2022 / 20:03:59.00 / 112 / 31.19 / 0
50.066639 / 19.912634 / 199.6 / 0.02 / 8 / 53.63 / 03-03-2022 / 20:03:59.00 / 112 / 31.19 / 0
50.066639 / 19.912634 / 199.6 / 0.02 / 8 / 54.286 / 03-03-2022 / 20:04:00.00 / 111.94 / 31.25 / 0
50.066639 / 19.912634 / 199.6 / 0.02 / 8 / 51.99 / 03-03-2022 / 20:04:00.00 / 111.94 / 31.25 / 0
50.066639 / 19.912634 / 199.6 / 0.02 / 8 / 54.286 / 03-03-2022 / 20:04:00.00 / 111.94 / 31.25 / 0
50.066639 / 19.912634 / 199.6 / 0.02 / 8 / 53.958 / 03-03-2022 / 20:04:01.00 / 111.88 / 31.25 / 0
50.066639 / 19.912634 / 199.6 / 0.02 / 8 / 53.958 / 03-03-2022 / 20:04:01.00 / 111.88 / 31.25 / 0
50.066639 / 19.912634 / 199.6 / 0.04 / 8 / 54.942 / 03-03-2022 / 20:04:02.00 / 111.81 / 31.25 / 0
50.066639 / 19.912634 / 199.6 / 0.04 / 8 / 53.63 / 03-03-2022 / 20:04:02.00 / 111.81 / 31.25 / 0
50.066639 / 19.912634 / 199.6 / 0.04 / 8 / 53.302 / 03-03-2022 / 20:04:02.00 / 111.81 / 31.25 / 0
50.066639 / 19.912634 / 199.6 / 0 / 8 / 53.63 / 03-03-2022 / 20:04:03.00 / 111.81 / 31.31 / 0
50.066639 / 19.912634 / 199.6 / 0 / 8 / 53.958 / 03-03-2022 / 20:04:03.00 / 111.81 / 31.31 / 0
50.066639 / 19.912634 / 199.6 / 0 / 8 / 53.302 / 03-03-2022 / 20:04:03.00 / 111.81 / 31.31 / 0
50.066639 / 19.912634 / 199.6 / 0.02 / 8 / 53.63 / 03-03-2022 / 20:04:04.00 / 111.75 / 31.31 / 0
50.066639 / 19.912634 / 199.6 / 0.02 / 8 / 53.958 / 03-03-2022 / 20:04:04.00 / 111.75 / 31.31 / 0
50.066639 / 19.912634 / 199.6 / 0.02 / 8 / 53.958 / 03-03-2022 / 20:04:04.00 / 111.75 / 31.31 / 0
50.066639 / 19.912634 / 199.6 / 0.04 / 8 / 53.958 / 03-03-2022 / 20:04:05.00 / 111.75 / 31.31 / 0
50.066639 / 19.912634 / 199.6 / 0.04 / 8 / 53.302 / 03-03-2022 / 20:04:05.00 / 111.75 / 31.31 / 0
50.066639 / 19.912634 / 199.6 / 0.04 / 8 / 53.63 / 03-03-2022 / 20:04:05.00 / 111.75 / 31.31 / 0
50.066639 / 19.912634 / 199.6 / 0.04 / 8 / 53.302 / 03-03-2022 / 20:04:05.00 / 111.75 / 31.31 / 0
50.066639 / 19.912634 / 199.6 / 0.04 / 8 / 53.302 / 03-03-2022 / 20:04:06.00 / 111.69 / 31.38 / 0
50.066639 / 19.912634 / 199.6 / 0.04 / 8 / 53.302 / 03-03-2022 / 20:04:06.00 / 111.69 / 31.38 / 0
50.066639 / 19.912634 / 199.6 / 0.04 / 8 / 53.302 / 03-03-2022 / 20:04:06.00 / 111.69 / 31.38 / 0
50.066639 / 19.912634 / 199.6 / 0.04 / 8 / 53.302 / 03-03-2022 / 20:04:07.00 / 111.63 / 31.38 / 0
50.066639 / 19.912634 / 199.6 / 0.04 / 8 / 53.302 / 03-03-2022 / 20:04:07.00 / 111.63 / 31.38 / 0
50.066639 / 19.912634 / 199.6 / 0.04 / 8 / 53.302 / 03-03-2022 / 20:04:07.00 / 111.63 / 31.38 / 0
50.066639 / 19.912634 / 199.6 / 0.02 / 8 / 53.63 / 03-03-2022 / 20:04:08.00 / 111.63 / 31.38 / 0
50.066639 / 19.912634 / 199.6 / 0.02 / 8 / 54.286 / 03-03-2022 / 20:04:08.00 / 111.63 / 31.38 / 0
50.066639 / 19.912634 / 199.6 / 0.02 / 8 / 53.958 / 03-03-2022 / 20:04:08.00 / 111.63 / 31.38 / 0
50.066639 / 19.912634 / 199.6 / 0 / 8 / 54.286 / 03-03-2022 / 20:04:09.00 / 111.56 / 31.38 / 0
50.066639 / 19.912634 / 199.6 / 0 / 8 / 53.958 / 03-03-2022 / 20:04:09.00 / 111.56 / 31.38 / 0
50.066639 / 19.912634 / 199.6 / 0 / 8 / 53.958 / 03-03-2022 / 20:04:09.00 / 111.56 / 31.38 / 0
50.066639 / 19.912634 / 199.6 / 0.02 / 8 / 53.958 / 03-03-2022 / 20:04:10.00 / 111.56 / 31.44 / 0
50.066639 / 19.912634 / 199.6 / 0.02 / 8 / 55.598 / 03-03-2022 / 20:04:10.00 / 111.56 / 31.44 / 0
50.066639 / 19.912634 / 199.6 / 0.02 / 8 / 53.958 / 03-03-2022 / 20:04:10.00 / 111.56 / 31.44 / 0
50.066639 / 19.912634 / 199.6 / 0.02 / 8 / 53.302 / 03-03-2022 / 20:04:10.00 / 111.56 / 31.44 / 0
50.066639 / 19.912634 / 199.6 / 0.02 / 8 / 54.942 / 03-03-2022 / 20:04:11.00 / 111.44 / 31.44 / 0
50.066639 / 19.912634 / 199.6 / 0.02 / 8 / 52.974 / 03-03-2022 / 20:04:11.00 / 111.44 / 31.44 / 0
50.066639 / 19.912634 / 199.6 / 0.02 / 8 / 52.974 / 03-03-2022 / 20:04:11.00 / 111.44 / 31.44 / 0
50.066639 / 19.912634 / 199.6 / 0.02 / 8 / 52.646 / 03-03-2022 / 20:04:12.00 / 111.44 / 31.44 / 0
50.066639 / 19.912634 / 199.6 / 0.02 / 8 / 52.974 / 03-03-2022 / 20:04:12.00 / 111.44 / 31.44 / 0
50.066639 / 19.912634 / 199.6 / 0.02 / 8 / 53.63 / 03-03-2022 / 20:04:12.00 / 111.44 / 31.44 / 0
50.066639 / 19.912634 / 199.6 / 0.06 / 8 / 53.958 / 03-03-2022 / 20:04:13.00 / 111.38 / 31.5 / 0
50.066639 / 19.912634 / 199.6 / 0.06 / 8 / 54.286 / 03-03-2022 / 20:04:13.00 / 111.38 / 31.5 / 0
50.066639 / 19.912634 / 199.6 / 0.06 / 8 / 54.286 / 03-03-2022 / 20:04:13.00 / 111.38 / 31.5 / 0
50.066639 / 19.912634 / 199.6 / 0.06 / 8 / 54.286 / 03-03-2022 / 20:04:14.00 / 111.31 / 31.5 / 0
50.066639 / 19.912634 / 199.6 / 0.06 / 8 / 53.63 / 03-03-2022 / 20:04:14.00 / 111.31 / 31.5 / 0
50.066639 / 19.912634 / 199.6 / 0.06 / 8 / 53.63 / 03-03-2022 / 20:04:14.00 / 111.31 / 31.5 / 0
50.066639 / 19.912634 / 199.6 / 0.02 / 8 / 53.302 / 03-03-2022 / 20:04:15.00 / 111.31 / 31.56 / 0
50.066639 / 19.912634 / 199.6 / 0.02 / 8 / 53.302 / 03-03-2022 / 20:04:15.00 / 111.31 / 31.56 / 0
50.066639 / 19.912634 / 199.6 / 0.02 / 8 / 53.63 / 03-03-2022 / 20:04:15.00 / 111.31 / 31.56 / 0
50.066639 / 19.912634 / 199.6 / 0.02 / 8 / 54.286 / 03-03-2022 / 20:04:16.00 / 111.25 / 31.56 / 0
50.066639 / 19.912634 / 199.6 / 0.02 / 8 / 54.286 / 03-03-2022 / 20:04:16.00 / 111.25 / 31.56 / 0
50.066639 / 19.912634 / 199.6 / 0.02 / 8 / 54.286 / 03-03-2022 / 20:04:16.00 / 111.25 / 31.56 / 0
50.066639 / 19.912634 / 199.6 / 0.02 / 8 / 54.286 / 03-03-2022 / 20:04:17.00 / 111.19 / 31.56 / 0
50.066639 / 19.912634 / 199.6 / 0.02 / 8 / 54.286 / 03-03-2022 / 20:04:17.00 / 111.19 / 31.56 / 0
50.066639 / 19.912634 / 199.6 / 0.02 / 8 / 54.286 / 03-03-2022 / 20:04:17.00 / 111.19 / 31.63 / 0
50.066639 / 19.912634 / 199.6 / 0.02 / 8 / 53.958 / 03-03-2022 / 20:04:18.00 / 111.19 / 31.63 / 0
50.066639 / 19.912634 / 199.6 / 0.02 / 8 / 53.958 / 03-03-2022 / 20:04:18.00 / 111.19 / 31.63 / 0
50.066639 / 19.912634 / 199.6 / 0.04 / 8 / 53.958 / 03-03-2022 / 20:04:19.00 / 111.13 / 31.63 / 0
50.066639 / 19.912634 / 199.6 / 0.04 / 8 / 54.286 / 03-03-2022 / 20:04:19.00 / 111.13 / 31.63 / 0
50.066639 / 19.912634 / 199.6 / 0.04 / 8 / 54.286 / 03-03-2022 / 20:04:19.00 / 111.13 / 31.63 / 0
50.066639 / 19.912634 / 199.6 / 0.04 / 8 / 53.958 / 03-03-2022 / 20:04:19.00 / 111.13 / 31.63 / 0
50.066639 / 19.912634 / 199.6 / 0.02 / 8 / 53.958 / 03-03-2022 / 20:04:20.00 / 111.06 / 31.63 / 0
50.066639 / 19.912634 / 199.6 / 0.02 / 8 / 53.958 / 03-03-2022 / 20:04:20.00 / 111.06 / 31.63 / 0
50.066639 / 19.912634 / 199.6 / 0.02 / 8 / 53.63 / 03-03-2022 / 20:04:20.00 / 111.06 / 31.63 / 0
50.066639 / 19.912634 / 199.6 / 0.02 / 8 / 54.286 / 03-03-2022 / 20:04:21.00 / 111.06 / 31.69 / 0
50.066639 / 19.912634 / 199.6 / 0.02 / 8 / 54.614 / 03-03-2022 / 20:04:21.00 / 111.06 / 31.69 / 0
50.066639 / 19.912634 / 199.6 / 0.02 / 8 / 54.614 / 03-03-2022 / 20:04:21.00 / 111.06 / 31.69 / 0
50.066639 / 19.912634 / 199.6 / 0 / 8 / 54.614 / 03-03-2022 / 20:04:22.00 / 111 / 31.69 / 0
50.066639 / 19.912634 / 199.6 / 0 / 8 / 53.302 / 03-03-2022 / 20:04:22.00 / 111 / 31.69 / 0
50.066639 / 19.912634 / 199.6 / 0 / 8 / 53.302 / 03-03-2022 / 20:04:22.00 / 111 / 31.69 / 0
50.066639 / 19.912634 / 199.6 / 0 / 8 / 53.302 / 03-03-2022 / 20:04:22.00 / 111 / 31.69 / 0
50.066639 / 19.912634 / 199.6 / 0.02 / 8 / 53.63 / 03-03-2022 / 20:04:23.00 / 110.94 / 31.69 / 0
50.066639 / 19.912634 / 199.6 / 0.02 / 8 / 53.63 / 03-03-2022 / 20:04:23.00 / 110.94 / 31.69 / 0
50.066639 / 19.912634 / 199.6 / 0.02 / 8 / 53.63 / 03-03-2022 / 20:04:23.00 / 110.94 / 31.69 / 0
50.066639 / 19.912634 / 199.6 / 0.02 / 8 / 53.958 / 03-03-2022 / 20:04:24.00 / 110.94 / 31.75 / 0
50.066639 / 19.912634 / 199.6 / 0.02 / 8 / 53.958 / 03-03-2022 / 20:04:24.00 / 110.94 / 31.75 / 0
50.066639 / 19.912634 / 199.6 / 0.02 / 8 / 53.958 / 03-03-2022 / 20:04:24.00 / 110.94 / 31.75 / 0
50.066639 / 19.912634 / 199.6 / 0.02 / 7 / 53.958 / 03-03-2022 / 20:04:25.00 / 110.88 / 31.75 / 0
50.066639 / 19.912634 / 199.6 / 0.02 / 7 / 53.63 / 03-03-2022 / 20:04:25.00 / 110.88 / 31.75 / 0
50.066639 / 19.912634 / 199.6 / 0.02 / 7 / 53.302 / 03-03-2022 / 20:04:25.00 / 110.88 / 31.75 / 0
50.066639 / 19.912634 / 199.6 / 0 / 7 / 53.302 / 03-03-2022 / 20:04:26.00 / 110.81 / 31.75 / 0
50.066639 / 19.912634 / 199.6 / 0 / 7 / 52.646 / 03-03-2022 / 20:04:26.00 / 110.81 / 31.75 / 0
50.066639 / 19.912634 / 199.6 / 0 / 7 / 52.646 / 03-03-2022 / 20:04:26.00 / 110.81 / 31.75 / 0
50.066639 / 19.912634 / 199.6 / 0.02 / 7 / 52.646 / 03-03-2022 / 20:04:27.00 / 110.75 / 31.81 / 0
50.066639 / 19.912634 / 199.6 / 0.02 / 7 / 51.99 / 03-03-2022 / 20:04:27.00 / 110.75 / 31.81 / 0
50.066639 / 19.912634 / 199.6 / 0.02 / 7 / 52.646 / 03-03-2022 / 20:04:27.00 / 110.75 / 31.81 / 0
50.066639 / 19.912634 / 199.6 / 0.02 / 7 / 52.646 / 03-03-2022 / 20:04:28.00 / 110.75 / 31.81 / 0
50.066639 / 19.912634 / 199.6 / 0.02 / 7 / 52.974 / 03-03-2022 / 20:04:28.00 / 110.75 / 31.81 / 0
50.066639 / 19.912634 / 199.6 / 0.02 / 7 / 52.974 / 03-03-2022 / 20:04:28.00 / 110.75 / 31.81 / 0
50.066639 / 19.912634 / 199.6 / 0.02 / 7 / 53.302 / 03-03-2022 / 20:04:29.00 / 110.69 / 31.81 / 0
50.066639 / 19.912634 / 199.6 / 0.02 / 7 / 52.646 / 03-03-2022 / 20:04:29.00 / 110.69 / 31.81 / 0
50.066639 / 19.912634 / 199.6 / 0.02 / 7 / 52.974 / 03-03-2022 / 20:04:29.00 / 110.69 / 31.81 / 0
50.066639 / 19.912634 / 199.6 / 0.02 / 7 / 52.974 / 03-03-2022 / 20:04:29.00 / 110.69 / 31.81 / 0
50.066639 / 19.912634 / 199.6 / 0.02 / 7 / 50.678 / 03-03-2022 / 20:04:30.00 / 110.63 / 31.88 / 0
50.066639 / 19.912634 / 199.6 / 0.02 / 7 / 52.974 / 03-03-2022 / 20:04:30.00 / 110.63 / 31.88 / 0
50.066639 / 19.912634 / 199.6 / 0.02 / 7 / 52.974 / 03-03-2022 / 20:04:30.00 / 110.63 / 31.88 / 0
50.066639 / 19.912634 / 199.6 / 0.02 / 7 / 52.974 / 03-03-2022 / 20:04:31.00 / 110.56 / 31.88 / 0
50.066639 / 19.912634 / 199.6 / 0.02 / 7 / 52.646 / 03-03-2022 / 20:04:31.00 / 110.56 / 31.88 / 0
50.066639 / 19.912634 / 199.6 / 0.02 / 7 / 52.974 / 03-03-2022 / 20:04:31.00 / 110.56 / 31.88 / 0
50.066639 / 19.912634 / 199.6 / 0.02 / 7 / 52.646 / 03-03-2022 / 20:04:31.00 / 110.56 / 31.94 / 0
50.066639 / 19.912634 / 199.6 / 0.02 / 7 / 54.614 / 03-03-2022 / 20:04:32.00 / 110.56 / 31.94 / 0
50.066639 / 19.912634 / 199.6 / 0.02 / 7 / 54.614 / 03-03-2022 / 20:04:32.00 / 110.56 / 31.94 / 0
50.066639 / 19.912634 / 199.6 / 0.02 / 7 / 53.958 / 03-03-2022 / 20:04:33.00 / 110.5 / 31.94 / 0
50.066639 / 19.912634 / 199.6 / 0.02 / 7 / 54.614 / 03-03-2022 / 20:04:33.00 / 110.5 / 31.94 / 0
50.066639 / 19.912634 / 199.6 / 0.02 / 7 / 54.614 / 03-03-2022 / 20:04:33.00 / 110.5 / 31.94 / 0
50.066639 / 19.912634 / 199.6 / 0.02 / 7 / 54.614 / 03-03-2022 / 20:04:33.00 / 110.5 / 31.94 / 0
50.066639 / 19.912634 / 199.6 / 0.02 / 7 / 54.614 / 03-03-2022 / 20:04:34.00 / 110.44 / 31.94 / 0
50.066639 / 19.912634 / 199.6 / 0.02 / 7 / 52.646 / 03-03-2022 / 20:04:34.00 / 110.44 / 31.94 / 0
50.066639 / 19.912634 / 199.6 / 0.02 / 7 / 52.974 / 03-03-2022 / 20:04:34.00 / 110.44 / 31.94 / 0
50.066639 / 19.912634 / 199.6 / 0.02 / 7 / 52.318 / 03-03-2022 / 20:04:35.00 / 110.44 / 31.94 / 0
50.066639 / 19.912634 / 199.6 / 0.02 / 7 / 52.974 / 03-03-2022 / 20:04:35.00 / 110.44 / 31.94 / 0
50.066639 / 19.912634 / 199.6 / 0.02 / 7 / 52.318 / 03-03-2022 / 20:04:35.00 / 110.44 / 31.94 / 0
50.066639 / 19.912634 / 199.6 / 0.02 / 7 / 52.974 / 03-03-2022 / 20:04:36.00 / 110.38 / 32 / 0
50.066639 / 19.912634 / 199.6 / 0.02 / 7 / 53.302 / 03-03-2022 / 20:04:36.00 / 110.38 / 32 / 0
50.066639 / 19.912634 / 199.6 / 0.02 / 7 / 53.63 / 03-03-2022 / 20:04:36.00 / 110.38 / 32 / 0
50.066639 / 19.912634 / 199.6 / 0 / 7 / 53.63 / 03-03-2022 / 20:04:37.00 / 110.31 / 32 / 0
50.066639 / 19.912634 / 199.6 / 0 / 7 / 53.958 / 03-03-2022 / 20:04:37.00 / 110.31 / 32 / 0
50.066639 / 19.912634 / 199.6 / 0 / 7 / 53.958 / 03-03-2022 / 20:04:37.00 / 110.31 / 32 / 0
50.066639 / 19.912634 / 199.6 / 0.02 / 7 / 52.974 / 03-03-2022 / 20:04:38.00 / 110.31 / 32.06 / 0
50.066639 / 19.912634 / 199.6 / 0.02 / 7 / 53.958 / 03-03-2022 / 20:04:38.00 / 110.31 / 32.06 / 0
50.066639 / 19.912634 / 199.6 / 0.02 / 7 / 52.646 / 03-03-2022 / 20:04:38.00 / 110.31 / 32.06 / 0
50.066639 / 19.912634 / 199.6 / 0.02 / 7 / 53.302 / 03-03-2022 / 20:04:38.00 / 110.31 / 32.06 / 0
50.066639 / 19.912634 / 199.6 / 0.02 / 7 / 53.302 / 03-03-2022 / 20:04:39.00 / 110.25 / 32.06 / 0
50.066639 / 19.912634 / 199.6 / 0.02 / 7 / 54.286 / 03-03-2022 / 20:04:39.00 / 110.25 / 32.06 / 0
50.066639 / 19.912634 / 199.6 / 0.02 / 7 / 54.286 / 03-03-2022 / 20:04:39.00 / 110.25 / 32.06 / 0
50.066639 / 19.912634 / 199.6 / 0.04 / 7 / 53.958 / 03-03-2022 / 20:04:40.00 / 110.19 / 32.13 / 0
50.066639 / 19.912634 / 199.6 / 0.04 / 7 / 54.286 / 03-03-2022 / 20:04:40.00 / 110.19 / 32.13 / 0
50.066639 / 19.912634 / 199.6 / 0.04 / 7 / 54.286 / 03-03-2022 / 20:04:40.00 / 110.19 / 32.13 / 0
50.066639 / 19.912634 / 199.6 / 0 / 7 / 54.614 / 03-03-2022 / 20:04:41.00 / 110.13 / 32.13 / 0
50.066639 / 19.912634 / 199.6 / 0 / 7 / 53.958 / 03-03-2022 / 20:04:41.00 / 110.13 / 32.13 / 0
50.066639 / 19.912634 / 199.6 / 0 / 7 / 51.662 / 03-03-2022 / 20:04:41.00 / 110.13 / 32.13 / 0
50.066639 / 19.912634 / 199.6 / 0 / 7 / 54.286 / 03-03-2022 / 20:04:42.00 / 110.13 / 32.13 / 0
50.066639 / 19.912634 / 199.6 / 0 / 7 / 53.958 / 03-03-2022 / 20:04:42.00 / 110.13 / 32.13 / 0
50.066639 / 19.912634 / 199.6 / 0 / 7 / 53.958 / 03-03-2022 / 20:04:42.00 / 110.13 / 32.13 / 0
50.066639 / 19.912634 / 199.6 / 0 / 7 / 53.958 / 03-03-2022 / 20:04:42.00 / 110.13 / 32.13 / 0
50.066639 / 19.912634 / 199.6 / 0.04 / 7 / 54.942 / 03-03-2022 / 20:04:43.00 / 110.06 / 32.13 / 0
50.066639 / 19.912634 / 199.6 / 0.04 / 7 / 53.958 / 03-03-2022 / 20:04:43.00 / 110.06 / 32.13 / 0
50.066639 / 19.912634 / 199.6 / 0.04 / 7 / 54.286 / 03-03-2022 / 20:04:43.00 / 110.06 / 32.13 / 0
50.066639 / 19.912634 / 199.6 / 0.02 / 7 / 54.286 / 03-03-2022 / 20:04:44.00 / 110 / 32.19 / 0
50.066639 / 19.912634 / 199.6 / 0.02 / 7 / 53.958 / 03-03-2022 / 20:04:44.00 / 110 / 32.19 / 0
50.066639 / 19.912634 / 199.6 / 0.02 / 7 / 54.286 / 03-03-2022 / 20:04:44.00 / 110 / 32.19 / 0
50.066639 / 19.912634 / 199.6 / 0.02 / 7 / 53.958 / 03-03-2022 / 20:04:45.00 / 110 / 32.19 / 0
50.066639 / 19.912634 / 199.6 / 0.02 / 7 / 53.958 / 03-03-2022 / 20:04:45.00 / 110 / 32.19 / 0
50.066639 / 19.912634 / 199.6 / 0.02 / 7 / 52.646 / 03-03-2022 / 20:04:45.00 / 110 / 32.19 / 0
50.066639 / 19.912634 / 199.6 / 0.02 / 7 / 53.958 / 03-03-2022 / 20:04:45.00 / 110 / 32.19 / 0
50.066639 / 19.912634 / 199.6 / 0.02 / 7 / 53.958 / 03-03-2022 / 20:04:46.00 / 109.94 / 32.25 / 0
50.066639 / 19.912634 / 199.6 / 0.02 / 7 / 53.63 / 03-03-2022 / 20:04:46.00 / 109.94 / 32.25 / 0
50.066639 / 19.912634 / 199.6 / 0.02 / 7 / 53.63 / 03-03-2022 / 20:04:46.00 / 109.94 / 32.25 / 0
50.066639 / 19.912634 / 199.6 / 0.02 / 7 / 54.942 / 03-03-2022 / 20:04:47.00 / 109.88 / 32.25 / 0
50.066639 / 19.912634 / 199.6 / 0.02 / 7 / 52.318 / 03-03-2022 / 20:04:47.00 / 109.88 / 32.25 / 0
50.066639 / 19.912634 / 199.6 / 0.02 / 7 / 52.974 / 03-03-2022 / 20:04:47.00 / 109.88 / 32.25 / 0
50.066639 / 19.912634 / 199.6 / 0.02 / 7 / 52.974 / 03-03-2022 / 20:04:48.00 / 109.81 / 32.25 / 0
50.066639 / 19.912634 / 199.6 / 0.02 / 8 / 53.63 / 03-03-2022 / 20:04:48.00 / 109.81 / 32.25 / 0
50.066639 / 19.912634 / 199.6 / 0.02 / 8 / 53.958 / 03-03-2022 / 20:04:48.00 / 109.81 / 32.25 / 0
50.066639 / 19.912634 / 199.6 / 0.02 / 8 / 53.63 / 03-03-2022 / 20:04:48.00 / 109.81 / 32.25 / 0
50.066639 / 19.912634 / 199.6 / 0 / 8 / 53.63 / 03-03-2022 / 20:04:49.00 / 109.81 / 32.31 / 0
50.066639 / 19.912634 / 199.6 / 0 / 8 / 53.63 / 03-03-2022 / 20:04:49.00 / 109.81 / 32.31 / 0
50.066639 / 19.912634 / 199.6 / 0 / 8 / 53.302 / 03-03-2022 / 20:04:49.00 / 109.81 / 32.31 / 0
50.066639 / 19.912634 / 199.6 / 0.02 / 8 / 53.63 / 03-03-2022 / 20:04:50.00 / 109.75 / 32.31 / 0
50.066639 / 19.912634 / 199.6 / 0.02 / 8 / 53.302 / 03-03-2022 / 20:04:50.00 / 109.75 / 32.31 / 0
50.066639 / 19.912634 / 199.6 / 0.02 / 8 / 53.63 / 03-03-2022 / 20:04:50.00 / 109.75 / 32.31 / 0
50.066639 / 19.912634 / 199.6 / 0 / 8 / 53.63 / 03-03-2022 / 20:04:51.00 / 109.69 / 32.31 / 0
50.066639 / 19.912634 / 199.6 / 0 / 8 / 52.318 / 03-03-2022 / 20:04:51.00 / 109.69 / 32.31 / 0
50.066639 / 19.912634 / 199.6 / 0 / 8 / 52.646 / 03-03-2022 / 20:04:51.00 / 109.69 / 32.31 / 0
50.066639 / 19.912634 / 199.6 / 0 / 8 / 52.646 / 03-03-2022 / 20:04:51.00 / 109.69 / 32.31 / 0
50.066639 / 19.912634 / 199.6 / 0.02 / 8 / 52.646 / 03-03-2022 / 20:04:52.00 / 109.69 / 32.38 / 0
50.066639 / 19.912634 / 199.6 / 0.02 / 8 / 53.63 / 03-03-2022 / 20:04:52.00 / 109.69 / 32.38 / 0
50.066639 / 19.912634 / 199.6 / 0.02 / 8 / 53.63 / 03-03-2022 / 20:04:52.00 / 109.69 / 32.38 / 0
50.066639 / 19.912634 / 199.6 / 0.02 / 8 / 53.63 / 03-03-2022 / 20:04:53.00 / 109.63 / 32.38 / 0
50.066639 / 19.912634 / 199.6 / 0.02 / 8 / 53.302 / 03-03-2022 / 20:04:53.00 / 109.63 / 32.38 / 0
50.066639 / 19.912634 / 199.6 / 0.02 / 8 / 54.286 / 03-03-2022 / 20:04:53.00 / 109.63 / 32.38 / 0
50.066639 / 19.912634 / 199.6 / 0.02 / 8 / 54.286 / 03-03-2022 / 20:04:54.00 / 109.56 / 32.38 / 0
50.066639 / 19.912634 / 199.6 / 0.02 / 8 / 54.286 / 03-03-2022 / 20:04:54.00 / 109.56 / 32.38 / 0
50.066639 / 19.912634 / 199.6 / 0.02 / 8 / 54.286 / 03-03-2022 / 20:04:54.00 / 109.56 / 32.38 / 0
50.066639 / 19.912634 / 199.6 / 0.02 / 8 / 54.286 / 03-03-2022 / 20:04:54.00 / 109.56 / 32.38 / 0
50.066639 / 19.912634 / 199.6 / 0.02 / 8 / 54.286 / 03-03-2022 / 20:04:55.00 / 109.5 / 32.44 / 0
50.066639 / 19.912634 / 199.6 / 0.02 / 8 / 53.958 / 03-03-2022 / 20:04:55.00 / 109.5 / 32.44 / 0
50.066639 / 19.912634 / 199.6 / 0.02 / 8 / 54.286 / 03-03-2022 / 20:04:55.00 / 109.5 / 32.44 / 0
50.066639 / 19.912634 / 199.6 / 0.02 / 8 / 54.286 / 03-03-2022 / 20:04:56.00 / 109.5 / 32.44 / 0
50.066639 / 19.912634 / 199.6 / 0.02 / 8 / 54.614 / 03-03-2022 / 20:04:56.00 / 109.5 / 32.44 / 0
50.066639 / 19.912634 / 199.6 / 0.02 / 8 / 54.614 / 03-03-2022 / 20:04:56.00 / 109.5 / 32.44 / 0
50.066639 / 19.912634 / 199.6 / 0.02 / 8 / 54.614 / 03-03-2022 / 20:04:57.00 / 109.44 / 32.44 / 0
50.066639 / 19.912634 / 199.6 / 0.02 / 8 / 54.614 / 03-03-2022 / 20:04:57.00 / 109.44 / 32.44 / 0
50.066639 / 19.912634 / 199.6 / 0.02 / 8 / 55.27 / 03-03-2022 / 20:04:57.00 / 109.44 / 32.44 / 0
50.066639 / 19.912634 / 199.6 / 0.02 / 8 / 55.27 / 03-03-2022 / 20:04:57.00 / 109.44 / 32.44 / 0
50.066639 / 19.912634 / 199.6 / 0.02 / 8 / 54.942 / 03-03-2022 / 20:04:58.00 / 109.38 / 32.5 / 0
50.066639 / 19.912634 / 199.6 / 0.02 / 8 / 54.286 / 03-03-2022 / 20:04:58.00 / 109.38 / 32.5 / 0
50.066639 / 19.912634 / 199.6 / 0.02 / 8 / 54.286 / 03-03-2022 / 20:04:58.00 / 109.38 / 32.5 / 0
50.066639 / 19.912634 / 199.6 / 0.02 / 8 / 53.958 / 03-03-2022 / 20:04:59.00 / 109.38 / 32.5 / 0
50.066639 / 19.912634 / 199.6 / 0.02 / 8 / 53.63 / 03-03-2022 / 20:04:59.00 / 109.38 / 32.5 / 0
50.066639 / 19.912634 / 199.6 / 0.02 / 8 / 53.302 / 03-03-2022 / 20:04:59.00 / 109.38 / 32.5 / 0
50.066639 / 19.912634 / 199.6 / 0.02 / 8 / 53.302 / 03-03-2022 / 20:05:00.00 / 109.31 / 32.56 / 0
50.066639 / 19.912634 / 199.6 / 0.02 / 7 / 53.302 / 03-03-2022 / 20:05:00.00 / 109.31 / 32.56 / 0
50.066639 / 19.912634 / 199.6 / 0.02 / 7 / 54.286 / 03-03-2022 / 20:05:00.00 / 109.31 / 32.56 / 0
50.066639 / 19.912634 / 199.6 / 0.02 / 7 / 54.286 / 03-03-2022 / 20:05:00.00 / 109.31 / 32.56 / 0
50.066639 / 19.912634 / 199.6 / 0.02 / 8 / 54.286 / 03-03-2022 / 20:05:01.00 / 109.25 / 32.56 / 0
50.066639 / 19.912634 / 199.6 / 0.02 / 8 / 54.286 / 03-03-2022 / 20:05:01.00 / 109.25 / 32.56 / 0
50.066639 / 19.912634 / 199.6 / 0.02 / 8 / 53.958 / 03-03-2022 / 20:05:01.00 / 109.25 / 32.56 / 0
50.066639 / 19.912634 / 199.6 / 0.02 / 8 / 53.958 / 03-03-2022 / 20:05:02.00 / 109.19 / 32.56 / 0
50.066639 / 19.912634 / 199.6 / 0.02 / 8 / 53.958 / 03-03-2022 / 20:05:02.00 / 109.19 / 32.56 / 0
50.066639 / 19.912634 / 199.6 / 0.02 / 8 / 53.958 / 03-03-2022 / 20:05:02.00 / 109.19 / 32.56 / 0
50.066639 / 19.912634 / 199.6 / 0.02 / 8 / 53.302 / 03-03-2022 / 20:05:03.00 / 109.13 / 32.63 / 0
50.066639 / 19.912634 / 199.6 / 0.02 / 8 / 52.318 / 03-03-2022 / 20:05:03.00 / 109.13 / 32.63 / 0
50.066639 / 19.912634 / 199.6 / 0.02 / 8 / 54.286 / 03-03-2022 / 20:05:03.00 / 109.13 / 32.63 / 0
50.066639 / 19.912634 / 199.6 / 0.02 / 8 / 54.286 / 03-03-2022 / 20:05:03.00 / 109.13 / 32.63 / 0
50.066639 / 19.912634 / 199.6 / 0.02 / 8 / 54.286 / 03-03-2022 / 20:05:04.00 / 109.13 / 32.63 / 0
50.066639 / 19.912634 / 199.6 / 0.02 / 8 / 53.63 / 03-03-2022 / 20:05:04.00 / 109.13 / 32.63 / 0
50.066639 / 19.912634 / 199.6 / 0.02 / 8 / 53.958 / 03-03-2022 / 20:05:04.00 / 109.13 / 32.63 / 0
50.066639 / 19.912634 / 199.6 / 0.02 / 8 / 53.958 / 03-03-2022 / 20:05:05.00 / 109.06 / 32.63 / 0
50.066639 / 19.912634 / 199.6 / 0.02 / 8 / 53.63 / 03-03-2022 / 20:05:05.00 / 109.06 / 32.63 / 0
50.066639 / 19.912634 / 199.6 / 0.02 / 8 / 53.958 / 03-03-2022 / 20:05:05.00 / 109.06 / 32.63 / 0
50.066639 / 19.912634 / 199.6 / 0.04 / 8 / 53.63 / 03-03-2022 / 20:05:06.00 / 109 / 32.63 / 0
50.066639 / 19.912634 / 199.6 / 0.04 / 8 / 53.63 / 03-03-2022 / 20:05:06.00 / 109 / 32.63 / 0
50.066639 / 19.912634 / 199.6 / 0.04 / 8 / 53.63 / 03-03-2022 / 20:05:06.00 / 109 / 32.63 / 0
50.066639 / 19.912634 / 199.6 / 0.04 / 8 / 53.958 / 03-03-2022 / 20:05:06.00 / 109 / 32.63 / 0
50.066639 / 19.912634 / 199.6 / 0 / 8 / 53.63 / 03-03-2022 / 20:05:07.00 / 109 / 32.69 / 0
50.066639 / 19.912634 / 199.6 / 0 / 8 / 54.286 / 03-03-2022 / 20:05:07.00 / 109 / 32.69 / 0
50.066639 / 19.912634 / 199.6 / 0 / 8 / 54.286 / 03-03-2022 / 20:05:07.00 / 109 / 32.69 / 0
50.066639 / 19.912634 / 199.6 / 0.02 / 8 / 54.286 / 03-03-2022 / 20:05:08.00 / 108.94 / 32.69 / 0
50.066639 / 19.912634 / 199.6 / 0.02 / 8 / 53.958 / 03-03-2022 / 20:05:08.00 / 108.94 / 32.69 / 0
50.066639 / 19.912634 / 199.6 / 0.02 / 8 / 53.958 / 03-03-2022 / 20:05:08.00 / 108.94 / 32.69 / 0
50.066639 / 19.912634 / 199.6 / 0.02 / 8 / 53.958 / 03-03-2022 / 20:05:09.00 / 108.88 / 32.75 / 0
50.066639 / 19.912634 / 199.6 / 0.02 / 8 / 54.286 / 03-03-2022 / 20:05:09.00 / 108.88 / 32.75 / 0
50.066639 / 19.912634 / 199.6 / 0.02 / 8 / 53.958 / 03-03-2022 / 20:05:09.00 / 108.88 / 32.75 / 0
50.066639 / 19.912634 / 199.6 / 0.02 / 8 / 53.958 / 03-03-2022 / 20:05:09.00 / 108.88 / 32.75 / 0
50.066639 / 19.912634 / 199.6 / 0.04 / 8 / 53.63 / 03-03-2022 / 20:05:10.00 / 108.88 / 32.75 / 0
50.066639 / 19.912634 / 199.6 / 0.04 / 8 / 54.286 / 03-03-2022 / 20:05:10.00 / 108.88 / 32.75 / 0
50.066639 / 19.912634 / 199.6 / 0.04 / 8 / 53.958 / 03-03-2022 / 20:05:10.00 / 108.88 / 32.75 / 0
50.066639 / 19.912634 / 199.6 / 0.04 / 8 / 53.958 / 03-03-2022 / 20:05:11.00 / 108.81 / 32.75 / 0
50.066639 / 19.912634 / 199.6 / 0.04 / 8 / 53.63 / 03-03-2022 / 20:05:11.00 / 108.81 / 32.75 / 0
50.066639 / 19.912634 / 199.6 / 0.04 / 8 / 53.958 / 03-03-2022 / 20:05:11.00 / 108.81 / 32.75 / 0
50.066639 / 19.912634 / 199.6 / 0.04 / 8 / 52.974 / 03-03-2022 / 20:05:12.00 / 108.75 / 32.81 / 0
50.066639 / 19.912634 / 199.6 / 0.04 / 8 / 51.662 / 03-03-2022 / 20:05:12.00 / 108.75 / 32.81 / 0
50.066639 / 19.912634 / 199.6 / 0.04 / 8 / 53.63 / 03-03-2022 / 20:05:12.00 / 108.75 / 32.81 / 0
50.066639 / 19.912634 / 199.6 / 0.04 / 8 / 53.63 / 03-03-2022 / 20:05:12.00 / 108.75 / 32.81 / 0
50.066639 / 19.912634 / 199.6 / 0.04 / 7 / 53.63 / 03-03-2022 / 20:05:13.00 / 108.69 / 32.81 / 0
50.066639 / 19.912634 / 199.6 / 0.04 / 7 / 53.63 / 03-03-2022 / 20:05:13.00 / 108.69 / 32.81 / 0
50.066639 / 19.912634 / 199.6 / 0.04 / 7 / 53.63 / 03-03-2022 / 20:05:13.00 / 108.69 / 32.81 / 0
50.066639 / 19.912634 / 199.6 / 0.02 / 7 / 53.63 / 03-03-2022 / 20:05:14.00 / 108.63 / 32.81 / 0
50.066639 / 19.912634 / 199.6 / 0.02 / 8 / 53.63 / 03-03-2022 / 20:05:14.00 / 108.63 / 32.81 / 0
50.066639 / 19.912634 / 199.6 / 0.02 / 8 / 53.63 / 03-03-2022 / 20:05:14.00 / 108.63 / 32.81 / 0
50.066639 / 19.912634 / 199.6 / 0.04 / 8 / 53.63 / 03-03-2022 / 20:05:15.00 / 108.63 / 32.81 / 0
50.066639 / 19.912634 / 199.6 / 0.04 / 7 / 54.286 / 03-03-2022 / 20:05:15.00 / 108.63 / 32.81 / 0
50.066639 / 19.912634 / 199.6 / 0.04 / 7 / 53.958 / 03-03-2022 / 20:05:15.00 / 108.63 / 32.81 / 0
50.066639 / 19.912634 / 199.6 / 0.04 / 7 / 51.334 / 03-03-2022 / 20:05:15.00 / 108.63 / 32.81 / 0
50.066639 / 19.912634 / 199.6 / 0.02 / 7 / 54.286 / 03-03-2022 / 20:05:16.00 / 108.56 / 32.88 / 0
50.066639 / 19.912634 / 199.6 / 0.02 / 7 / 54.286 / 03-03-2022 / 20:05:16.00 / 108.56 / 32.88 / 0
50.066639 / 19.912634 / 199.6 / 0.02 / 7 / 53.958 / 03-03-2022 / 20:05:16.00 / 108.56 / 32.88 / 0
50.066639 / 19.912634 / 199.6 / 0.04 / 7 / 53.958 / 03-03-2022 / 20:05:17.00 / 108.5 / 32.88 / 0
50.066639 / 19.912634 / 199.6 / 0.04 / 8 / 53.302 / 03-03-2022 / 20:05:17.00 / 108.5 / 32.88 / 0
50.066639 / 19.912634 / 199.6 / 0.04 / 8 / 53.302 / 03-03-2022 / 20:05:17.00 / 108.5 / 32.88 / 0
50.066639 / 19.912634 / 199.6 / 0 / 8 / 52.974 / 03-03-2022 / 20:05:18.00 / 108.5 / 32.88 / 0
50.066639 / 19.912634 / 199.6 / 0 / 7 / 53.302 / 03-03-2022 / 20:05:18.00 / 108.5 / 32.88 / 0
50.066639 / 19.912634 / 199.6 / 0 / 7 / 53.63 / 03-03-2022 / 20:05:18.00 / 108.5 / 32.88 / 0
50.066639 / 19.912634 / 199.6 / 0 / 7 / 53.63 / 03-03-2022 / 20:05:18.00 / 108.5 / 32.88 / 0
50.066639 / 19.912634 / 199.6 / 0.02 / 7 / 53.63 / 03-03-2022 / 20:05:19.00 / 108.44 / 32.94 / 0
50.066639 / 19.912634 / 199.6 / 0.02 / 7 / 53.958 / 03-03-2022 / 20:05:19.00 / 108.44 / 32.94 / 0
50.066639 / 19.912634 / 199.6 / 0.02 / 7 / 53.63 / 03-03-2022 / 20:05:19.00 / 108.44 / 32.94 / 0
50.066639 / 19.912634 / 199.6 / 0 / 7 / 53.958 / 03-03-2022 / 20:05:20.00 / 108.38 / 32.94 / 0
50.066639 / 19.912634 / 199.6 / 0 / 7 / 54.614 / 03-03-2022 / 20:05:20.00 / 108.38 / 32.94 / 0
50.066639 / 19.912634 / 199.6 / 0 / 7 / 53.63 / 03-03-2022 / 20:05:20.00 / 108.38 / 32.94 / 0
50.066639 / 19.912634 / 199.6 / 0 / 7 / 53.63 / 03-03-2022 / 20:05:21.00 / 108.31 / 32.94 / 0
50.066639 / 19.912634 / 199.6 / 0 / 7 / 54.614 / 03-03-2022 / 20:05:21.00 / 108.31 / 32.94 / 0
50.066639 / 19.912634 / 199.6 / 0 / 7 / 56.582 / 03-03-2022 / 20:05:21.00 / 108.31 / 32.94 / 0
50.066639 / 19.912634 / 199.6 / 0 / 7 / 55.27 / 03-03-2022 / 20:05:21.00 / 108.31 / 32.94 / 0
50.066639 / 19.912634 / 199.6 / 0.02 / 8 / 52.974 / 03-03-2022 / 20:05:22.00 / 108.31 / 33 / 0
50.066639 / 19.912634 / 199.6 / 0.02 / 8 / 55.27 / 03-03-2022 / 20:05:22.00 / 108.31 / 33 / 0
50.066639 / 19.912634 / 199.6 / 0.02 / 8 / 55.27 / 03-03-2022 / 20:05:22.00 / 108.31 / 33 / 0
50.066639 / 19.912634 / 199.6 / 0.02 / 8 / 55.598 / 03-03-2022 / 20:05:23.00 / 108.25 / 33 / 0
50.066639 / 19.912634 / 199.6 / 0.02 / 8 / 54.286 / 03-03-2022 / 20:05:23.00 / 108.25 / 33 / 0
50.066639 / 19.912634 / 199.6 / 0.02 / 8 / 55.27 / 03-03-2022 / 20:05:23.00 / 108.25 / 33 / 0
50.066639 / 19.912634 / 199.6 / 0.04 / 8 / 55.27 / 03-03-2022 / 20:05:24.00 / 108.19 / 33 / 0
50.066639 / 19.912634 / 199.6 / 0.04 / 8 / 54.614 / 03-03-2022 / 20:05:24.00 / 108.19 / 33 / 0
50.066639 / 19.912634 / 199.6 / 0.04 / 8 / 53.958 / 03-03-2022 / 20:05:24.00 / 108.19 / 33 / 0
50.066639 / 19.912634 / 199.6 / 0.04 / 8 / 54.614 / 03-03-2022 / 20:05:24.00 / 108.19 / 33 / 0
50.066639 / 19.912634 / 199.6 / 0.02 / 8 / 54.614 / 03-03-2022 / 20:05:25.00 / 108.13 / 33.06 / 0
50.066639 / 19.912634 / 199.6 / 0.02 / 8 / 53.958 / 03-03-2022 / 20:05:25.00 / 108.13 / 33.06 / 0
50.066639 / 19.912634 / 199.6 / 0.02 / 8 / 53.958 / 03-03-2022 / 20:05:25.00 / 108.13 / 33.06 / 0
50.066639 / 19.912634 / 199.6 / 0.02 / 8 / 53.63 / 03-03-2022 / 20:05:26.00 / 108.06 / 33.06 / 0
50.066639 / 19.912634 / 199.6 / 0.02 / 8 / 53.958 / 03-03-2022 / 20:05:26.00 / 108.06 / 33.06 / 0
50.066639 / 19.912634 / 199.6 / 0.02 / 8 / 53.958 / 03-03-2022 / 20:05:26.00 / 108.06 / 33.06 / 0
50.066639 / 19.912634 / 199.6 / 0 / 8 / 54.286 / 03-03-2022 / 20:05:27.00 / 108.06 / 33.06 / 0
50.066639 / 19.912634 / 199.6 / 0 / 8 / 53.958 / 03-03-2022 / 20:05:27.00 / 108.06 / 33.06 / 0
50.066639 / 19.912634 / 199.6 / 0 / 8 / 53.302 / 03-03-2022 / 20:05:27.00 / 108.06 / 33.06 / 0
50.066639 / 19.912634 / 199.6 / 0 / 8 / 53.302 / 03-03-2022 / 20:05:27.00 / 108.06 / 33.06 / 0
50.066639 / 19.912634 / 199.6 / 0 / 8 / 53.958 / 03-03-2022 / 20:05:28.00 / 108 / 33.13 / 0
50.066639 / 19.912634 / 199.6 / 0 / 8 / 53.958 / 03-03-2022 / 20:05:28.00 / 108 / 33.13 / 0
50.066639 / 19.912634 / 199.6 / 0 / 8 / 53.63 / 03-03-2022 / 20:05:28.00 / 108 / 33.13 / 0
50.066639 / 19.912634 / 199.6 / 0 / 8 / 54.286 / 03-03-2022 / 20:05:29.00 / 107.94 / 33.13 / 0
50.066639 / 19.912634 / 199.6 / 0 / 8 / 54.614 / 03-03-2022 / 20:05:29.00 / 107.94 / 33.13 / 0
50.066639 / 19.912634 / 199.6 / 0 / 8 / 54.614 / 03-03-2022 / 20:05:29.00 / 107.94 / 33.13 / 0
50.066639 / 19.912634 / 199.6 / 0.02 / 8 / 54.614 / 03-03-2022 / 20:05:30.00 / 107.94 / 33.19 / 0
50.066639 / 19.912634 / 199.6 / 0.02 / 8 / 54.614 / 03-03-2022 / 20:05:30.00 / 107.94 / 33.19 / 0
50.066639 / 19.912634 / 199.6 / 0.02 / 8 / 55.27 / 03-03-2022 / 20:05:30.00 / 107.94 / 33.19 / 0
50.066639 / 19.912634 / 199.6 / 0.02 / 8 / 55.27 / 03-03-2022 / 20:05:30.00 / 107.94 / 33.19 / 0
50.066639 / 19.912636 / 199.6 / 0.02 / 8 / 55.27 / 03-03-2022 / 20:05:31.00 / 107.88 / 33.19 / 0
50.066639 / 19.912636 / 199.6 / 0.02 / 8 / 55.27 / 03-03-2022 / 20:05:31.00 / 107.88 / 33.19 / 0
50.066639 / 19.912636 / 199.6 / 0.02 / 8 / 55.27 / 03-03-2022 / 20:05:31.00 / 107.88 / 33.19 / 0
50.066639 / 19.912636 / 199.6 / 0 / 8 / 55.27 / 03-03-2022 / 20:05:32.00 / 107.81 / 33.19 / 0
50.066639 / 19.912636 / 199.6 / 0 / 8 / 53.63 / 03-03-2022 / 20:05:32.00 / 107.81 / 33.19 / 0
50.066639 / 19.912636 / 199.6 / 0 / 8 / 52.318 / 03-03-2022 / 20:05:32.00 / 107.81 / 33.19 / 0
50.066639 / 19.912636 / 199.6 / 0 / 8 / 53.63 / 03-03-2022 / 20:05:33.00 / 107.81 / 33.25 / 0
50.066639 / 19.912636 / 199.6 / 0 / 8 / 53.958 / 03-03-2022 / 20:05:33.00 / 107.81 / 33.25 / 0
50.066639 / 19.912636 / 199.6 / 0 / 8 / 53.958 / 03-03-2022 / 20:05:33.00 / 107.81 / 33.25 / 0
50.066639 / 19.912636 / 199.6 / 0 / 8 / 53.958 / 03-03-2022 / 20:05:33.00 / 107.81 / 33.25 / 0
50.066639 / 19.912636 / 199.6 / 0.02 / 8 / 53.958 / 03-03-2022 / 20:05:34.00 / 107.75 / 33.25 / 0
50.066639 / 19.912636 / 199.6 / 0.02 / 8 / 52.646 / 03-03-2022 / 20:05:34.00 / 107.75 / 33.25 / 0
50.066639 / 19.912636 / 199.6 / 0.02 / 8 / 53.958 / 03-03-2022 / 20:05:34.00 / 107.75 / 33.25 / 0
50.066639 / 19.912636 / 199.6 / 0.02 / 8 / 52.646 / 03-03-2022 / 20:05:35.00 / 107.69 / 33.25 / 0
50.066639 / 19.912636 / 199.6 / 0.02 / 8 / 53.63 / 03-03-2022 / 20:05:35.00 / 107.69 / 33.25 / 0
50.066639 / 19.912636 / 199.6 / 0.02 / 8 / 53.958 / 03-03-2022 / 20:05:35.00 / 107.69 / 33.25 / 0
50.066639 / 19.912636 / 199.6 / 0.04 / 8 / 53.63 / 03-03-2022 / 20:05:36.00 / 107.63 / 33.25 / 0
50.066639 / 19.912636 / 199.6 / 0.04 / 8 / 55.27 / 03-03-2022 / 20:05:36.00 / 107.63 / 33.25 / 0
50.066639 / 19.912636 / 199.6 / 0.04 / 8 / 55.27 / 03-03-2022 / 20:05:36.00 / 107.63 / 33.25 / 0
50.066639 / 19.912636 / 199.6 / 0.04 / 8 / 55.27 / 03-03-2022 / 20:05:36.00 / 107.63 / 33.25 / 0
50.066639 / 19.912636 / 199.6 / 0 / 8 / 54.942 / 03-03-2022 / 20:05:37.00 / 107.63 / 33.31 / 0
50.066639 / 19.912636 / 199.6 / 0 / 8 / 55.27 / 03-03-2022 / 20:05:37.00 / 107.63 / 33.31 / 0
50.066639 / 19.912636 / 199.6 / 0 / 8 / 54.286 / 03-03-2022 / 20:05:37.00 / 107.63 / 33.31 / 0
50.066639 / 19.912636 / 199.6 / 0 / 8 / 54.286 / 03-03-2022 / 20:05:38.00 / 107.56 / 33.31 / 0
50.066639 / 19.912636 / 199.6 / 0 / 8 / 53.302 / 03-03-2022 / 20:05:38.00 / 107.56 / 33.31 / 0
50.066639 / 19.912636 / 199.6 / 0 / 8 / 53.302 / 03-03-2022 / 20:05:38.00 / 107.56 / 33.31 / 0
50.066639 / 19.912636 / 199.6 / 0 / 8 / 53.63 / 03-03-2022 / 20:05:39.00 / 107.56 / 33.31 / 0
50.066639 / 19.912636 / 199.6 / 0 / 8 / 53.302 / 03-03-2022 / 20:05:39.00 / 107.56 / 33.31 / 0
50.066639 / 19.912636 / 199.6 / 0 / 8 / 51.006 / 03-03-2022 / 20:05:39.00 / 107.56 / 33.31 / 0
50.066639 / 19.912636 / 199.6 / 0 / 8 / 53.302 / 03-03-2022 / 20:05:39.00 / 107.56 / 33.31 / 0
50.066639 / 19.912636 / 199.6 / 0.02 / 8 / 53.302 / 03-03-2022 / 20:05:40.00 / 107.5 / 33.38 / 0
50.066639 / 19.912636 / 199.6 / 0.02 / 8 / 53.63 / 03-03-2022 / 20:05:40.00 / 107.5 / 33.38 / 0
50.066639 / 19.912636 / 199.6 / 0.02 / 8 / 53.63 / 03-03-2022 / 20:05:40.00 / 107.5 / 33.38 / 0
50.066639 / 19.912636 / 199.6 / 0.02 / 8 / 53.63 / 03-03-2022 / 20:05:41.00 / 107.44 / 33.38 / 0
50.066639 / 19.912636 / 199.6 / 0.02 / 8 / 53.958 / 03-03-2022 / 20:05:41.00 / 107.44 / 33.38 / 0
50.066639 / 19.912636 / 199.6 / 0.02 / 8 / 53.63 / 03-03-2022 / 20:05:41.00 / 107.44 / 33.38 / 0
50.066639 / 19.912636 / 199.6 / 0.02 / 8 / 53.302 / 03-03-2022 / 20:05:42.00 / 107.38 / 33.38 / 0
50.066639 / 19.912636 / 199.6 / 0.02 / 8 / 54.286 / 03-03-2022 / 20:05:42.00 / 107.38 / 33.38 / 0
50.066639 / 19.912636 / 199.6 / 0.02 / 8 / 54.286 / 03-03-2022 / 20:05:42.00 / 107.38 / 33.38 / 0
50.066639 / 19.912636 / 199.6 / 0.02 / 8 / 54.286 / 03-03-2022 / 20:05:42.00 / 107.38 / 33.38 / 0
50.066639 / 19.912636 / 199.6 / 0.02 / 8 / 54.286 / 03-03-2022 / 20:05:43.00 / 107.31 / 33.44 / 0
50.066639 / 19.912636 / 199.6 / 0.02 / 8 / 54.286 / 03-03-2022 / 20:05:43.00 / 107.31 / 33.44 / 0
50.066639 / 19.912636 / 199.6 / 0.02 / 8 / 54.286 / 03-03-2022 / 20:05:43.00 / 107.31 / 33.44 / 0
50.066639 / 19.912636 / 199.6 / 0.02 / 8 / 54.286 / 03-03-2022 / 20:05:44.00 / 107.31 / 33.44 / 0
50.066639 / 19.912636 / 199.7 / 0.02 / 8 / 53.958 / 03-03-2022 / 20:05:44.00 / 107.31 / 33.44 / 0
50.066639 / 19.912636 / 199.7 / 0.02 / 8 / 53.958 / 03-03-2022 / 20:05:44.00 / 107.31 / 33.44 / 0
50.066639 / 19.912636 / 199.7 / 0.11 / 8 / 54.942 / 03-03-2022 / 20:05:45.00 / 107.25 / 33.5 / 0
50.066639 / 19.912636 / 199.7 / 0.11 / 8 / 53.302 / 03-03-2022 / 20:05:45.00 / 107.25 / 33.5 / 0
50.066639 / 19.912636 / 199.7 / 0.11 / 8 / 54.286 / 03-03-2022 / 20:05:45.00 / 107.25 / 33.5 / 0
50.066639 / 19.912636 / 199.7 / 0.11 / 8 / 54.286 / 03-03-2022 / 20:05:45.00 / 107.25 / 33.5 / 0
50.066639 / 19.912636 / 199.7 / 0.3 / 8 / 53.958 / 03-03-2022 / 20:05:46.00 / 107.19 / 33.5 / 0
50.066639 / 19.912636 / 199.7 / 0.3 / 8 / 53.958 / 03-03-2022 / 20:05:46.00 / 107.19 / 33.5 / 0
50.066639 / 19.912636 / 199.7 / 0.3 / 8 / 53.958 / 03-03-2022 / 20:05:46.00 / 107.19 / 33.5 / 0
50.066639 / 19.912636 / 199.7 / 1.41 / 8 / 53.958 / 03-03-2022 / 20:05:47.00 / 107.13 / 33.5 / 0
50.066639 / 19.912636 / 199.7 / 1.41 / 8 / 52.974 / 03-03-2022 / 20:05:47.00 / 107.13 / 33.5 / 0
50.066639 / 19.912636 / 199.7 / 1.41 / 8 / 52.974 / 03-03-2022 / 20:05:47.00 / 107.13 / 33.5 / 0
50.066647 / 19.91264 / 199.7 / 3.07 / 8 / 52.974 / 03-03-2022 / 20:05:48.00 / 107.13 / 33.56 / 0
50.066647 / 19.91264 / 199.7 / 3.07 / 8 / 52.646 / 03-03-2022 / 20:05:48.00 / 107.13 / 33.56 / 0
50.066647 / 19.91264 / 199.7 / 3.07 / 8 / 53.302 / 03-03-2022 / 20:05:48.00 / 107.13 / 33.56 / 0
50.066647 / 19.91264 / 199.7 / 3.07 / 8 / 53.63 / 03-03-2022 / 20:05:48.00 / 107.13 / 33.56 / 0
50.06665 / 19.912643 / 199.7 / 3.59 / 8 / 53.302 / 03-03-2022 / 20:05:49.00 / 107.06 / 33.56 / 0
50.06665 / 19.912643 / 199.7 / 3.59 / 8 / 54.942 / 03-03-2022 / 20:05:49.00 / 107.06 / 33.56 / 0
50.06665 / 19.912643 / 199.7 / 3.59 / 8 / 55.27 / 03-03-2022 / 20:05:49.00 / 107.06 / 33.56 / 0
50.066662 / 19.912643 / 199.7 / 4.94 / 8 / 55.27 / 03-03-2022 / 20:05:50.00 / 107 / 33.56 / 0
50.066662 / 19.912643 / 199.8 / 4.94 / 8 / 54.614 / 03-03-2022 / 20:05:50.00 / 107 / 33.56 / 0
50.066662 / 19.912643 / 199.8 / 4.94 / 8 / 54.286 / 03-03-2022 / 20:05:50.00 / 107 / 33.56 / 0
50.066673 / 19.91264 / 199.8 / 4.22 / 8 / 53.302 / 03-03-2022 / 20:05:51.00 / 106.94 / 33.56 / 0
50.066673 / 19.91264 / 199.8 / 4.22 / 8 / 54.286 / 03-03-2022 / 20:05:51.00 / 106.94 / 33.56 / 0
50.066673 / 19.91264 / 199.8 / 4.22 / 8 / 53.63 / 03-03-2022 / 20:05:51.00 / 106.94 / 33.56 / 0
50.066673 / 19.91264 / 199.8 / 4.22 / 8 / 53.63 / 03-03-2022 / 20:05:51.00 / 106.94 / 33.56 / 0
50.066681 / 19.912632 / 199.8 / 2.13 / 8 / 53.63 / 03-03-2022 / 20:05:52.00 / 106.94 / 33.63 / 0
50.066681 / 19.912632 / 199.8 / 2.13 / 8 / 53.302 / 03-03-2022 / 20:05:52.00 / 106.94 / 33.63 / 0
50.066681 / 19.912632 / 199.8 / 2.13 / 8 / 53.63 / 03-03-2022 / 20:05:52.00 / 106.94 / 33.63 / 0
50.066689 / 19.912624 / 199.8 / 0.07 / 8 / 53.302 / 03-03-2022 / 20:05:53.00 / 106.88 / 33.63 / 0
50.066689 / 19.912624 / 199.9 / 0.07 / 8 / 53.63 / 03-03-2022 / 20:05:53.00 / 106.88 / 33.63 / 0
50.066689 / 19.912624 / 199.9 / 0.07 / 8 / 53.63 / 03-03-2022 / 20:05:53.00 / 106.88 / 33.63 / 0
50.066689 / 19.912624 / 199.9 / 2.09 / 8 / 53.958 / 03-03-2022 / 20:05:54.00 / 106.81 / 33.63 / 0
50.066689 / 19.912624 / 199.9 / 2.09 / 8 / 53.958 / 03-03-2022 / 20:05:54.00 / 106.81 / 33.63 / 0
50.066689 / 19.912624 / 199.9 / 2.09 / 8 / 53.958 / 03-03-2022 / 20:05:54.00 / 106.81 / 33.63 / 0
50.066689 / 19.912624 / 199.9 / 2.09 / 8 / 53.958 / 03-03-2022 / 20:05:54.00 / 106.81 / 33.63 / 0
50.066689 / 19.912636 / 200 / 5.24 / 8 / 53.958 / 03-03-2022 / 20:05:55.00 / 106.75 / 33.69 / 0
50.066689 / 19.912636 / 200 / 5.24 / 8 / 54.614 / 03-03-2022 / 20:05:55.00 / 106.75 / 33.69 / 0
50.066689 / 19.912636 / 200 / 5.24 / 8 / 54.614 / 03-03-2022 / 20:05:55.00 / 106.75 / 33.69 / 0
50.066685 / 19.912655 / 200 / 7.45 / 8 / 54.614 / 03-03-2022 / 20:05:56.00 / 106.75 / 33.69 / 0
50.066685 / 19.912655 / 200.2 / 7.45 / 8 / 54.286 / 03-03-2022 / 20:05:56.00 / 106.75 / 33.69 / 0
50.066685 / 19.912655 / 200.2 / 7.45 / 8 / 53.958 / 03-03-2022 / 20:05:56.00 / 106.75 / 33.69 / 0
50.066685 / 19.912682 / 200.2 / 8.89 / 8 / 53.63 / 03-03-2022 / 20:05:57.00 / 106.69 / 33.69 / 0
50.066685 / 19.912682 / 200.3 / 8.89 / 8 / 54.286 / 03-03-2022 / 20:05:57.00 / 106.69 / 33.69 / 0
50.066685 / 19.912682 / 200.3 / 8.89 / 8 / 54.286 / 03-03-2022 / 20:05:57.00 / 106.69 / 33.69 / 0
50.066685 / 19.912682 / 200.3 / 8.89 / 8 / 54.286 / 03-03-2022 / 20:05:57.00 / 106.69 / 33.69 / 0
50.066677 / 19.912716 / 200.4 / 10.22 / 8 / 54.614 / 03-03-2022 / 20:05:58.00 / 106.63 / 33.75 / 0
50.066677 / 19.912716 / 200.4 / 10.22 / 8 / 54.286 / 03-03-2022 / 20:05:58.00 / 106.63 / 33.75 / 0
50.066677 / 19.912716 / 200.4 / 10.22 / 8 / 54.286 / 03-03-2022 / 20:05:58.00 / 106.63 / 33.75 / 0
50.066673 / 19.912756 / 200.4 / 11.43 / 8 / 54.286 / 03-03-2022 / 20:05:59.00 / 106.63 / 33.75 / 0
50.066673 / 19.912756 / 200.5 / 11.43 / 8 / 54.286 / 03-03-2022 / 20:05:59.00 / 106.63 / 33.75 / 0
50.066673 / 19.912756 / 200.5 / 11.43 / 8 / 53.958 / 03-03-2022 / 20:05:59.00 / 106.63 / 33.75 / 0
50.066666 / 19.912802 / 200.5 / 12.87 / 8 / 54.286 / 03-03-2022 / 20:06:00.00 / 106.56 / 33.75 / 0
50.066666 / 19.912802 / 200.6 / 12.87 / 8 / 53.63 / 03-03-2022 / 20:06:00.00 / 106.56 / 33.75 / 0
50.066666 / 19.912802 / 200.6 / 12.87 / 8 / 53.958 / 03-03-2022 / 20:06:00.00 / 106.56 / 33.75 / 0
50.066666 / 19.912802 / 200.6 / 12.87 / 8 / 53.958 / 03-03-2022 / 20:06:00.00 / 106.56 / 33.75 / 0
50.066658 / 19.912849 / 200.7 / 13.43 / 8 / 53.958 / 03-03-2022 / 20:06:01.00 / 106.5 / 33.81 / 0
50.066658 / 19.912849 / 200.7 / 13.43 / 8 / 53.302 / 03-03-2022 / 20:06:01.00 / 106.5 / 33.81 / 0
50.066658 / 19.912849 / 200.7 / 13.43 / 8 / 53.63 / 03-03-2022 / 20:06:01.00 / 106.5 / 33.81 / 0
50.066647 / 19.912899 / 200.7 / 11.85 / 8 / 53.63 / 03-03-2022 / 20:06:02.00 / 106.44 / 33.81 / 0
50.066647 / 19.912899 / 200.8 / 11.85 / 8 / 53.958 / 03-03-2022 / 20:06:02.00 / 106.44 / 33.81 / 0
50.066647 / 19.912899 / 200.8 / 11.85 / 8 / 54.286 / 03-03-2022 / 20:06:02.00 / 106.44 / 33.81 / 0
50.066639 / 19.912941 / 200.8 / 10.32 / 8 / 53.958 / 03-03-2022 / 20:06:03.00 / 106.44 / 33.81 / 0
50.066639 / 19.912941 / 200.9 / 10.32 / 8 / 53.958 / 03-03-2022 / 20:06:03.00 / 106.44 / 33.81 / 0
50.066639 / 19.912941 / 200.9 / 10.32 / 8 / 54.614 / 03-03-2022 / 20:06:03.00 / 106.44 / 33.81 / 0
50.066628 / 19.912971 / 200.9 / 9 / 8 / 54.614 / 03-03-2022 / 20:06:04.00 / 106.38 / 33.88 / 0
50.066628 / 19.912971 / 201 / 9 / 8 / 54.614 / 03-03-2022 / 20:06:04.00 / 106.38 / 33.88 / 0
50.066628 / 19.912971 / 201 / 9 / 8 / 54.286 / 03-03-2022 / 20:06:04.00 / 106.38 / 33.88 / 0
50.06662 / 19.913002 / 201 / 7.87 / 8 / 54.286 / 03-03-2022 / 20:06:05.00 / 106.31 / 33.81 / 0
50.06662 / 19.913002 / 201.2 / 7.87 / 8 / 54.286 / 03-03-2022 / 20:06:05.00 / 106.31 / 33.81 / 0
50.06662 / 19.913002 / 201.2 / 7.87 / 8 / 54.286 / 03-03-2022 / 20:06:05.00 / 106.31 / 33.81 / 0
50.066612 / 19.913027 / 201.2 / 6.07 / 8 / 53.958 / 03-03-2022 / 20:06:06.00 / 106.25 / 33.88 / 0
50.066612 / 19.913027 / 201.3 / 6.07 / 8 / 53.302 / 03-03-2022 / 20:06:06.00 / 106.25 / 33.88 / 0
50.066612 / 19.913027 / 201.3 / 6.07 / 8 / 53.302 / 03-03-2022 / 20:06:06.00 / 106.25 / 33.88 / 0
50.066605 / 19.913044 / 201.3 / 3.93 / 8 / 53.302 / 03-03-2022 / 20:06:07.00 / 106.25 / 33.88 / 0
50.066605 / 19.913044 / 201.5 / 3.93 / 8 / 52.974 / 03-03-2022 / 20:06:07.00 / 106.25 / 33.88 / 0
50.066605 / 19.913044 / 201.5 / 3.93 / 8 / 52.974 / 03-03-2022 / 20:06:07.00 / 106.25 / 33.88 / 0
50.066597 / 19.913057 / 201.5 / 4.76 / 8 / 52.974 / 03-03-2022 / 20:06:08.00 / 106.19 / 33.94 / 0
50.066597 / 19.913057 / 201.6 / 4.76 / 8 / 54.286 / 03-03-2022 / 20:06:08.00 / 106.19 / 33.94 / 0
50.066597 / 19.913057 / 201.6 / 4.76 / 8 / 53.958 / 03-03-2022 / 20:06:08.00 / 106.19 / 33.94 / 0
50.066589 / 19.91308 / 201.6 / 7.19 / 8 / 55.27 / 03-03-2022 / 20:06:09.00 / 106.13 / 33.94 / 0
50.066589 / 19.91308 / 201.9 / 7.19 / 8 / 54.286 / 03-03-2022 / 20:06:09.00 / 106.13 / 33.94 / 0
50.066589 / 19.91308 / 201.9 / 7.19 / 8 / 54.942 / 03-03-2022 / 20:06:09.00 / 106.13 / 33.94 / 0
50.06657 / 19.913097 / 201.9 / 9.48 / 8 / 53.63 / 03-03-2022 / 20:06:10.00 / 106.13 / 33.94 / 0
50.06657 / 19.913097 / 202 / 9.48 / 8 / 52.974 / 03-03-2022 / 20:06:10.00 / 106.13 / 33.94 / 0
50.06657 / 19.913097 / 202 / 9.48 / 8 / 53.958 / 03-03-2022 / 20:06:10.00 / 106.13 / 33.94 / 0
50.06654 / 19.913097 / 202 / 13.33 / 8 / 53.958 / 03-03-2022 / 20:06:11.00 / 106.06 / 33.94 / 0
50.06654 / 19.913097 / 202.2 / 13.33 / 8 / 53.958 / 03-03-2022 / 20:06:11.00 / 106.06 / 33.94 / 0
50.06654 / 19.913097 / 202.2 / 13.33 / 8 / 54.286 / 03-03-2022 / 20:06:11.00 / 106.06 / 33.94 / 0
50.066505 / 19.913086 / 202.2 / 14.33 / 8 / 54.286 / 03-03-2022 / 20:06:12.00 / 106 / 34 / 0
50.066505 / 19.913086 / 202.4 / 14.33 / 8 / 54.286 / 03-03-2022 / 20:06:12.00 / 106 / 34 / 0
50.066505 / 19.913086 / 202.4 / 14.33 / 8 / 53.958 / 03-03-2022 / 20:06:12.00 / 106 / 34 / 0
50.066471 / 19.913069 / 202.4 / 13.87 / 8 / 53.63 / 03-03-2022 / 20:06:13.00 / 105.94 / 34 / 0
50.066471 / 19.913069 / 202 / 13.87 / 8 / 53.302 / 03-03-2022 / 20:06:13.00 / 105.94 / 34 / 0
50.066471 / 19.913069 / 202 / 13.87 / 8 / 53.302 / 03-03-2022 / 20:06:13.00 / 105.94 / 34 / 0
50.066437 / 19.913046 / 202 / 12.93 / 8 / 53.63 / 03-03-2022 / 20:06:14.00 / 105.94 / 34.06 / 0
50.066437 / 19.913046 / 201.9 / 12.93 / 8 / 53.302 / 03-03-2022 / 20:06:14.00 / 105.94 / 34.06 / 0
50.066437 / 19.913046 / 201.9 / 12.93 / 8 / 53.302 / 03-03-2022 / 20:06:14.00 / 105.94 / 34.06 / 0
50.06641 / 19.913017 / 201.9 / 11.72 / 8 / 53.302 / 03-03-2022 / 20:06:15.00 / 105.88 / 34.06 / 0
50.06641 / 19.913017 / 202 / 11.72 / 8 / 54.286 / 03-03-2022 / 20:06:15.00 / 105.88 / 34.06 / 0
50.06641 / 19.913017 / 202 / 11.72 / 8 / 54.286 / 03-03-2022 / 20:06:15.00 / 105.88 / 34.06 / 0
50.066391 / 19.912981 / 202 / 10.17 / 8 / 54.286 / 03-03-2022 / 20:06:16.00 / 105.81 / 34.06 / 0
50.066391 / 19.912981 / 202 / 10.17 / 8 / 54.942 / 03-03-2022 / 20:06:16.00 / 105.81 / 34.06 / 0
50.066391 / 19.912981 / 202 / 10.17 / 8 / 55.27 / 03-03-2022 / 20:06:16.00 / 105.81 / 34.06 / 0
50.066383 / 19.912945 / 202 / 10.15 / 8 / 55.27 / 03-03-2022 / 20:06:17.00 / 105.75 / 34.06 / 0
50.066383 / 19.912945 / 202.1 / 10.15 / 8 / 53.958 / 03-03-2022 / 20:06:17.00 / 105.75 / 34.06 / 0
50.066383 / 19.912945 / 202.1 / 10.15 / 8 / 54.286 / 03-03-2022 / 20:06:17.00 / 105.75 / 34.06 / 0
50.066387 / 19.912907 / 202.1 / 10.98 / 8 / 54.286 / 03-03-2022 / 20:06:18.00 / 105.75 / 34.13 / 0
50.066387 / 19.912907 / 202.2 / 10.98 / 8 / 53.302 / 03-03-2022 / 20:06:18.00 / 105.75 / 34.13 / 0
50.066387 / 19.912907 / 202.2 / 10.98 / 8 / 53.63 / 03-03-2022 / 20:06:18.00 / 105.75 / 34.13 / 0
50.066395 / 19.912867 / 202.2 / 10.91 / 8 / 53.302 / 03-03-2022 / 20:06:19.00 / 105.69 / 34.13 / 0
50.066395 / 19.912867 / 202.3 / 10.91 / 8 / 53.63 / 03-03-2022 / 20:06:19.00 / 105.69 / 34.13 / 0
50.066395 / 19.912867 / 202.3 / 10.91 / 8 / 53.63 / 03-03-2022 / 20:06:19.00 / 105.69 / 34.13 / 0
50.066406 / 19.912828 / 202.3 / 10.54 / 8 / 54.286 / 03-03-2022 / 20:06:20.00 / 105.63 / 34.13 / 0
50.066406 / 19.912828 / 202.5 / 10.54 / 8 / 55.27 / 03-03-2022 / 20:06:20.00 / 105.63 / 34.13 / 0
50.066406 / 19.912828 / 202.5 / 10.54 / 8 / 55.27 / 03-03-2022 / 20:06:20.00 / 105.63 / 34.13 / 0
50.066414 / 19.912794 / 202.5 / 10.17 / 8 / 55.598 / 03-03-2022 / 20:06:21.00 / 105.56 / 34.19 / 0
50.066414 / 19.912794 / 202.7 / 10.17 / 8 / 54.942 / 03-03-2022 / 20:06:21.00 / 105.56 / 34.19 / 0
50.066414 / 19.912794 / 202.7 / 10.17 / 8 / 54.942 / 03-03-2022 / 20:06:21.00 / 105.56 / 34.19 / 0
50.066422 / 19.912758 / 202.7 / 9.78 / 8 / 54.942 / 03-03-2022 / 20:06:22.00 / 105.56 / 34.19 / 0
50.066422 / 19.912758 / 202.5 / 9.78 / 8 / 54.286 / 03-03-2022 / 20:06:22.00 / 105.56 / 34.19 / 0
50.066422 / 19.912758 / 202.5 / 9.78 / 8 / 54.286 / 03-03-2022 / 20:06:22.00 / 105.56 / 34.19 / 0
50.066441 / 19.912735 / 202.5 / 9.41 / 8 / 54.286 / 03-03-2022 / 20:06:23.00 / 105.5 / 34.19 / 0
50.066441 / 19.912735 / 202.5 / 9.41 / 8 / 54.286 / 03-03-2022 / 20:06:23.00 / 105.5 / 34.19 / 0
50.066441 / 19.912735 / 202.5 / 9.41 / 8 / 53.958 / 03-03-2022 / 20:06:23.00 / 105.5 / 34.19 / 0
50.066456 / 19.912708 / 202.5 / 8.67 / 8 / 53.958 / 03-03-2022 / 20:06:24.00 / 105.44 / 34.25 / 0
50.066456 / 19.912708 / 202.6 / 8.67 / 8 / 54.286 / 03-03-2022 / 20:06:24.00 / 105.44 / 34.25 / 0
50.066456 / 19.912708 / 202.6 / 8.67 / 8 / 54.614 / 03-03-2022 / 20:06:24.00 / 105.44 / 34.25 / 0
50.066467 / 19.912682 / 202.6 / 8.63 / 8 / 54.614 / 03-03-2022 / 20:06:25.00 / 105.44 / 34.25 / 0
50.066467 / 19.912682 / 202.6 / 8.63 / 8 / 54.614 / 03-03-2022 / 20:06:25.00 / 105.44 / 34.25 / 0
50.066467 / 19.912682 / 202.6 / 8.63 / 8 / 54.614 / 03-03-2022 / 20:06:25.00 / 105.44 / 34.25 / 0
50.066475 / 19.912649 / 202.6 / 10.72 / 8 / 54.286 / 03-03-2022 / 20:06:26.00 / 105.38 / 34.25 / 0
50.066475 / 19.912649 / 202.6 / 10.72 / 8 / 54.286 / 03-03-2022 / 20:06:26.00 / 105.38 / 34.25 / 0
50.066475 / 19.912649 / 202.6 / 10.72 / 8 / 54.286 / 03-03-2022 / 20:06:26.00 / 105.38 / 34.25 / 0
50.066486 / 19.912609 / 202.6 / 12.56 / 8 / 54.286 / 03-03-2022 / 20:06:27.00 / 105.31 / 34.31 / 0
50.066486 / 19.912609 / 202.6 / 12.56 / 8 / 54.614 / 03-03-2022 / 20:06:27.00 / 105.31 / 34.31 / 0
50.066486 / 19.912609 / 202.6 / 12.56 / 8 / 54.286 / 03-03-2022 / 20:06:27.00 / 105.31 / 34.31 / 0
50.066494 / 19.912561 / 202.6 / 14.11 / 8 / 54.614 / 03-03-2022 / 20:06:28.00 / 105.25 / 34.31 / 0
50.066494 / 19.912561 / 202.6 / 14.11 / 8 / 53.958 / 03-03-2022 / 20:06:28.00 / 105.25 / 34.31 / 0
50.066494 / 19.912561 / 202.6 / 14.11 / 8 / 54.286 / 03-03-2022 / 20:06:28.00 / 105.25 / 34.31 / 0
50.066505 / 19.91251 / 202.6 / 13.59 / 8 / 54.286 / 03-03-2022 / 20:06:29.00 / 105.25 / 34.31 / 0
50.066505 / 19.91251 / 202.6 / 13.59 / 8 / 54.286 / 03-03-2022 / 20:06:29.00 / 105.25 / 34.31 / 0
50.066505 / 19.91251 / 202.6 / 13.59 / 8 / 54.614 / 03-03-2022 / 20:06:29.00 / 105.25 / 34.31 / 0
50.066517 / 19.912462 / 202.6 / 13.46 / 8 / 54.614 / 03-03-2022 / 20:06:30.00 / 105.19 / 34.38 / 0
50.066517 / 19.912462 / 202.6 / 13.46 / 8 / 54.614 / 03-03-2022 / 20:06:30.00 / 105.19 / 34.38 / 0
50.066517 / 19.912462 / 202.6 / 13.46 / 8 / 55.598 / 03-03-2022 / 20:06:30.00 / 105.19 / 34.38 / 0
50.066528 / 19.912411 / 202.6 / 13.32 / 8 / 55.598 / 03-03-2022 / 20:06:31.00 / 105.13 / 34.38 / 0
50.066528 / 19.912411 / 202.6 / 13.32 / 8 / 55.27 / 03-03-2022 / 20:06:31.00 / 105.13 / 34.38 / 0
50.066528 / 19.912411 / 202.6 / 13.32 / 8 / 54.942 / 03-03-2022 / 20:06:31.00 / 105.13 / 34.38 / 0
50.06654 / 19.912361 / 202.6 / 13.26 / 8 / 54.614 / 03-03-2022 / 20:06:32.00 / 105.06 / 34.38 / 0
50.06654 / 19.912361 / 202.6 / 13.26 / 8 / 54.942 / 03-03-2022 / 20:06:32.00 / 105.06 / 34.38 / 0
50.06654 / 19.912361 / 202.6 / 13.26 / 8 / 53.958 / 03-03-2022 / 20:06:32.00 / 105.06 / 34.38 / 0
50.066551 / 19.912315 / 202.6 / 13.2 / 8 / 53.958 / 03-03-2022 / 20:06:33.00 / 105.06 / 34.38 / 0
50.066551 / 19.912315 / 202.6 / 13.2 / 8 / 53.958 / 03-03-2022 / 20:06:33.00 / 105.06 / 34.38 / 0
50.066551 / 19.912315 / 202.6 / 13.2 / 8 / 54.286 / 03-03-2022 / 20:06:33.00 / 105.06 / 34.38 / 0
50.066559 / 19.912268 / 202.6 / 13.11 / 8 / 53.958 / 03-03-2022 / 20:06:34.00 / 105 / 34.44 / 0
50.066559 / 19.912268 / 202.7 / 13.11 / 8 / 54.286 / 03-03-2022 / 20:06:34.00 / 105 / 34.44 / 0
50.066559 / 19.912268 / 202.7 / 13.11 / 8 / 53.958 / 03-03-2022 / 20:06:34.00 / 105 / 34.44 / 0
50.06657 / 19.912222 / 202.7 / 12.67 / 8 / 53.958 / 03-03-2022 / 20:06:35.00 / 104.94 / 34.44 / 0
50.06657 / 19.912222 / 202.7 / 12.67 / 8 / 53.958 / 03-03-2022 / 20:06:35.00 / 104.94 / 34.44 / 0
50.06657 / 19.912222 / 202.7 / 12.67 / 8 / 53.63 / 03-03-2022 / 20:06:35.00 / 104.94 / 34.44 / 0
50.066582 / 19.912176 / 202.7 / 12.09 / 8 / 53.63 / 03-03-2022 / 20:06:36.00 / 104.88 / 34.44 / 0
50.066582 / 19.912176 / 202.7 / 12.09 / 8 / 53.958 / 03-03-2022 / 20:06:36.00 / 104.88 / 34.44 / 0
50.066582 / 19.912176 / 202.7 / 12.09 / 8 / 53.63 / 03-03-2022 / 20:06:36.00 / 104.88 / 34.44 / 0
50.066593 / 19.912132 / 202.7 / 11.96 / 8 / 52.646 / 03-03-2022 / 20:06:37.00 / 104.88 / 34.44 / 0
50.066593 / 19.912132 / 202.7 / 11.96 / 8 / 53.63 / 03-03-2022 / 20:06:37.00 / 104.88 / 34.44 / 0
50.066593 / 19.912132 / 202.7 / 11.96 / 8 / 53.63 / 03-03-2022 / 20:06:37.00 / 104.88 / 34.44 / 0
50.066597 / 19.912086 / 202.7 / 11.91 / 8 / 53.63 / 03-03-2022 / 20:06:38.00 / 104.81 / 34.5 / 0
50.066597 / 19.912086 / 202.6 / 11.91 / 8 / 53.63 / 03-03-2022 / 20:06:38.00 / 104.81 / 34.5 / 0
50.066597 / 19.912086 / 202.6 / 11.91 / 8 / 52.974 / 03-03-2022 / 20:06:38.00 / 104.81 / 34.5 / 0
50.066605 / 19.912041 / 202.6 / 11.82 / 8 / 52.974 / 03-03-2022 / 20:06:39.00 / 104.75 / 34.5 / 0
50.066605 / 19.912041 / 202.5 / 11.82 / 8 / 54.286 / 03-03-2022 / 20:06:39.00 / 104.75 / 34.5 / 0
50.066605 / 19.912041 / 202.5 / 11.82 / 8 / 54.286 / 03-03-2022 / 20:06:39.00 / 104.75 / 34.5 / 0
50.066593 / 19.911999 / 202.5 / 11 / 8 / 54.286 / 03-03-2022 / 20:06:40.00 / 104.75 / 34.5 / 0
50.066593 / 19.911999 / 202.5 / 11 / 8 / 54.286 / 03-03-2022 / 20:06:40.00 / 104.75 / 34.5 / 0
50.066593 / 19.911999 / 202.5 / 11 / 8 / 53.958 / 03-03-2022 / 20:06:40.00 / 104.75 / 34.5 / 0
50.06657 / 19.911966 / 202.5 / 11.28 / 8 / 54.286 / 03-03-2022 / 20:06:41.00 / 104.69 / 34.56 / 0
50.06657 / 19.911966 / 202.4 / 11.28 / 8 / 52.974 / 03-03-2022 / 20:06:41.00 / 104.69 / 34.56 / 0
50.06657 / 19.911966 / 202.4 / 11.28 / 8 / 53.63 / 03-03-2022 / 20:06:41.00 / 104.69 / 34.56 / 0
50.066544 / 19.911945 / 202.4 / 11.41 / 8 / 53.958 / 03-03-2022 / 20:06:42.00 / 104.63 / 34.56 / 0
50.066544 / 19.911945 / 202.2 / 11.41 / 8 / 52.646 / 03-03-2022 / 20:06:42.00 / 104.63 / 34.56 / 0
50.066544 / 19.911945 / 202.2 / 11.41 / 8 / 53.958 / 03-03-2022 / 20:06:42.00 / 104.63 / 34.56 / 0
50.066513 / 19.91193 / 202.2 / 11.72 / 8 / 53.958 / 03-03-2022 / 20:06:43.00 / 104.63 / 34.56 / 0
50.066513 / 19.91193 / 201.9 / 11.72 / 8 / 54.286 / 03-03-2022 / 20:06:43.00 / 104.63 / 34.56 / 0
50.066513 / 19.91193 / 201.9 / 11.72 / 8 / 54.286 / 03-03-2022 / 20:06:43.00 / 104.63 / 34.56 / 0
50.066479 / 19.911919 / 202 / 12.15 / 8 / 54.286 / 03-03-2022 / 20:06:44.00 / 104.56 / 34.63 / 0
50.066479 / 19.911919 / 202 / 12.15 / 8 / 54.614 / 03-03-2022 / 20:06:44.00 / 104.56 / 34.63 / 0
50.066479 / 19.911919 / 202 / 12.15 / 8 / 54.614 / 03-03-2022 / 20:06:44.00 / 104.56 / 34.63 / 0
50.066448 / 19.911921 / 202 / 12.2 / 8 / 54.614 / 03-03-2022 / 20:06:45.00 / 104.5 / 34.63 / 0
50.066448 / 19.911921 / 202 / 12.2 / 8 / 54.286 / 03-03-2022 / 20:06:45.00 / 104.5 / 34.63 / 0
50.066448 / 19.911921 / 202 / 12.2 / 8 / 54.286 / 03-03-2022 / 20:06:45.00 / 104.5 / 34.63 / 0
50.066418 / 19.911938 / 202 / 12.24 / 8 / 54.286 / 03-03-2022 / 20:06:46.00 / 104.5 / 34.63 / 0
50.066418 / 19.911938 / 202 / 12.24 / 8 / 54.286 / 03-03-2022 / 20:06:46.00 / 104.5 / 34.63 / 0
50.066418 / 19.911938 / 202 / 12.24 / 8 / 54.286 / 03-03-2022 / 20:06:46.00 / 104.5 / 34.63 / 0
50.066399 / 19.911972 / 202 / 12.37 / 8 / 53.958 / 03-03-2022 / 20:06:47.00 / 104.44 / 34.63 / 0
50.066399 / 19.911972 / 202 / 12.37 / 8 / 54.942 / 03-03-2022 / 20:06:47.00 / 104.44 / 34.63 / 0
50.066399 / 19.911972 / 202 / 12.37 / 8 / 54.942 / 03-03-2022 / 20:06:47.00 / 104.44 / 34.63 / 0
50.066387 / 19.912014 / 202 / 12.39 / 8 / 54.614 / 03-03-2022 / 20:06:48.00 / 104.38 / 34.69 / 0
50.066387 / 19.912014 / 202 / 12.39 / 8 / 53.958 / 03-03-2022 / 20:06:48.00 / 104.38 / 34.69 / 0
50.066387 / 19.912014 / 202 / 12.39 / 8 / 54.286 / 03-03-2022 / 20:06:48.00 / 104.38 / 34.69 / 0
50.066376 / 19.91206 / 202.1 / 12.32 / 8 / 54.286 / 03-03-2022 / 20:06:49.00 / 104.38 / 34.69 / 0
50.066376 / 19.91206 / 202.1 / 12.32 / 8 / 54.286 / 03-03-2022 / 20:06:49.00 / 104.38 / 34.69 / 0
50.066376 / 19.91206 / 202.1 / 12.32 / 8 / 54.286 / 03-03-2022 / 20:06:49.00 / 104.38 / 34.69 / 0
50.066368 / 19.912106 / 202.1 / 12.32 / 8 / 54.286 / 03-03-2022 / 20:06:50.00 / 104.31 / 34.69 / 0
50.066368 / 19.912106 / 202.1 / 12.32 / 8 / 54.286 / 03-03-2022 / 20:06:50.00 / 104.31 / 34.69 / 0
50.066368 / 19.912106 / 202.1 / 12.32 / 8 / 54.286 / 03-03-2022 / 20:06:50.00 / 104.31 / 34.69 / 0
50.06636 / 19.912149 / 202.1 / 12.24 / 8 / 54.286 / 03-03-2022 / 20:06:51.00 / 104.25 / 34.69 / 0
50.06636 / 19.912149 / 202.1 / 12.24 / 8 / 52.646 / 03-03-2022 / 20:06:51.00 / 104.25 / 34.69 / 0
50.06636 / 19.912149 / 202.1 / 12.24 / 8 / 53.63 / 03-03-2022 / 20:06:51.00 / 104.25 / 34.69 / 0
50.066353 / 19.912197 / 202.2 / 12.19 / 8 / 53.958 / 03-03-2022 / 20:06:52.00 / 104.19 / 34.75 / 0
50.066353 / 19.912197 / 202.2 / 12.19 / 8 / 53.958 / 03-03-2022 / 20:06:52.00 / 104.19 / 34.75 / 0
50.066353 / 19.912197 / 202.2 / 12.19 / 8 / 53.958 / 03-03-2022 / 20:06:52.00 / 104.19 / 34.75 / 0
50.066345 / 19.912243 / 202.2 / 12.17 / 8 / 53.958 / 03-03-2022 / 20:06:53.00 / 104.19 / 34.75 / 0
50.066345 / 19.912243 / 202.2 / 12.17 / 8 / 53.958 / 03-03-2022 / 20:06:53.00 / 104.19 / 34.75 / 0
50.066345 / 19.912243 / 202.2 / 12.17 / 8 / 53.958 / 03-03-2022 / 20:06:53.00 / 104.19 / 34.75 / 0
50.066338 / 19.912287 / 202.2 / 12.52 / 8 / 53.958 / 03-03-2022 / 20:06:54.00 / 104.13 / 34.75 / 0
50.066338 / 19.912287 / 202.2 / 12.52 / 8 / 53.63 / 03-03-2022 / 20:06:54.00 / 104.13 / 34.75 / 0
50.066338 / 19.912287 / 202.2 / 12.52 / 8 / 51.99 / 03-03-2022 / 20:06:54.00 / 104.13 / 34.75 / 0
50.066326 / 19.912331 / 202.2 / 12.54 / 8 / 53.958 / 03-03-2022 / 20:06:55.00 / 104.06 / 34.81 / 0
50.066326 / 19.912331 / 202.2 / 12.54 / 8 / 55.926 / 03-03-2022 / 20:06:55.00 / 104.06 / 34.81 / 0
50.066326 / 19.912331 / 202.2 / 12.54 / 8 / 55.926 / 03-03-2022 / 20:06:55.00 / 104.06 / 34.81 / 0
50.066315 / 19.912376 / 202.2 / 12.52 / 8 / 55.926 / 03-03-2022 / 20:06:56.00 / 104.06 / 34.81 / 0
50.066315 / 19.912376 / 202.2 / 12.52 / 8 / 51.662 / 03-03-2022 / 20:06:56.00 / 104.06 / 34.81 / 0
50.066315 / 19.912376 / 202.2 / 12.52 / 8 / 54.614 / 03-03-2022 / 20:06:56.00 / 104.06 / 34.81 / 0
50.066303 / 19.912422 / 202.2 / 12.2 / 8 / 54.286 / 03-03-2022 / 20:06:57.00 / 104 / 34.81 / 0
50.066303 / 19.912422 / 202.2 / 12.2 / 8 / 53.63 / 03-03-2022 / 20:06:57.00 / 104 / 34.81 / 0
50.066303 / 19.912422 / 202.2 / 12.2 / 8 / 53.63 / 03-03-2022 / 20:06:57.00 / 104 / 34.81 / 0
50.066296 / 19.912464 / 202.3 / 12.11 / 8 / 53.958 / 03-03-2022 / 20:06:58.00 / 103.94 / 34.88 / 0
50.066296 / 19.912464 / 202.3 / 12.11 / 8 / 54.942 / 03-03-2022 / 20:06:58.00 / 103.94 / 34.88 / 0
50.066296 / 19.912464 / 202.3 / 12.11 / 8 / 56.254 / 03-03-2022 / 20:06:58.00 / 103.94 / 34.88 / 0
50.066288 / 19.912504 / 202.2 / 12.15 / 8 / 54.614 / 03-03-2022 / 20:06:59.00 / 103.94 / 34.88 / 0
50.066288 / 19.912504 / 202.2 / 12.15 / 8 / 54.614 / 03-03-2022 / 20:06:59.00 / 103.94 / 34.88 / 0
50.066288 / 19.912504 / 202.2 / 12.15 / 8 / 54.942 / 03-03-2022 / 20:06:59.00 / 103.94 / 34.88 / 0
50.066277 / 19.912546 / 202.3 / 11.76 / 8 / 54.942 / 03-03-2022 / 20:07:00.00 / 103.88 / 34.88 / 0
50.066277 / 19.912546 / 202.3 / 11.76 / 8 / 54.286 / 03-03-2022 / 20:07:00.00 / 103.88 / 34.88 / 0
50.066277 / 19.912546 / 202.3 / 11.76 / 8 / 54.614 / 03-03-2022 / 20:07:00.00 / 103.88 / 34.88 / 0
50.066265 / 19.912584 / 202.3 / 10.56 / 8 / 54.286 / 03-03-2022 / 20:07:01.00 / 103.81 / 34.88 / 0
50.066265 / 19.912584 / 202.3 / 10.56 / 8 / 54.942 / 03-03-2022 / 20:07:01.00 / 103.81 / 34.88 / 0
50.066265 / 19.912584 / 202.3 / 10.56 / 8 / 55.27 / 03-03-2022 / 20:07:01.00 / 103.81 / 34.88 / 0
50.066257 / 19.912619 / 202.3 / 8.28 / 8 / 55.27 / 03-03-2022 / 20:07:02.00 / 103.75 / 34.94 / 0
50.066257 / 19.912619 / 202.3 / 8.28 / 8 / 54.614 / 03-03-2022 / 20:07:02.00 / 103.75 / 34.94 / 0
50.066257 / 19.912619 / 202.3 / 8.28 / 8 / 54.614 / 03-03-2022 / 20:07:02.00 / 103.75 / 34.94 / 0
50.06625 / 19.91264 / 202.3 / 3.87 / 8 / 54.614 / 03-03-2022 / 20:07:03.00 / 103.75 / 34.94 / 0
50.06625 / 19.91264 / 202.3 / 3.87 / 8 / 53.63 / 03-03-2022 / 20:07:03.00 / 103.75 / 34.94 / 0
50.06625 / 19.91264 / 202.3 / 3.87 / 8 / 52.974 / 03-03-2022 / 20:07:03.00 / 103.75 / 34.94 / 0
50.066246 / 19.912647 / 202.3 / 0.06 / 8 / 53.63 / 03-03-2022 / 20:07:04.00 / 103.69 / 34.94 / 0
50.066246 / 19.912647 / 202.3 / 0.06 / 8 / 55.598 / 03-03-2022 / 20:07:04.00 / 103.69 / 34.94 / 0
50.066246 / 19.912647 / 202.3 / 0.06 / 8 / 54.942 / 03-03-2022 / 20:07:04.00 / 103.69 / 34.94 / 0
50.066246 / 19.912647 / 202.4 / 0 / 8 / 54.942 / 03-03-2022 / 20:07:05.00 / 103.63 / 35 / 0
50.066246 / 19.912647 / 202.4 / 0 / 8 / 54.942 / 03-03-2022 / 20:07:05.00 / 103.63 / 35 / 0
50.066246 / 19.912647 / 202.4 / 0 / 8 / 54.942 / 03-03-2022 / 20:07:05.00 / 103.63 / 35 / 0
50.066242 / 19.912645 / 202.4 / 0 / 8 / 54.942 / 03-03-2022 / 20:07:06.00 / 103.56 / 35 / 0
50.066242 / 19.912645 / 202.4 / 0 / 8 / 56.254 / 03-03-2022 / 20:07:06.00 / 103.56 / 35 / 0
50.066242 / 19.912645 / 202.4 / 0 / 8 / 54.942 / 03-03-2022 / 20:07:06.00 / 103.56 / 35 / 0
50.066242 / 19.912647 / 202.3 / 0 / 8 / 54.942 / 03-03-2022 / 20:07:07.00 / 103.56 / 35 / 0
50.066242 / 19.912647 / 202.3 / 0 / 8 / 55.598 / 03-03-2022 / 20:07:07.00 / 103.56 / 35 / 0
50.066242 / 19.912647 / 202.3 / 0 / 8 / 55.926 / 03-03-2022 / 20:07:07.00 / 103.56 / 35 / 0
50.066242 / 19.912647 / 202.3 / 0 / 8 / 55.926 / 03-03-2022 / 20:07:08.00 / 103.5 / 35 / 0
50.066242 / 19.912647 / 202.3 / 0 / 8 / 55.598 / 03-03-2022 / 20:07:08.00 / 103.5 / 35 / 0
50.066242 / 19.912647 / 202.3 / 0 / 8 / 55.598 / 03-03-2022 / 20:07:08.00 / 103.5 / 35 / 0
50.066242 / 19.912647 / 202.3 / 0 / 8 / 55.598 / 03-03-2022 / 20:07:09.00 / 103.44 / 35.06 / 0
50.066242 / 19.912647 / 202.3 / 0 / 8 / 56.254 / 03-03-2022 / 20:07:09.00 / 103.44 / 35.06 / 0
50.066242 / 19.912647 / 202.3 / 0 / 8 / 55.926 / 03-03-2022 / 20:07:09.00 / 103.44 / 35.06 / 0
50.066242 / 19.912647 / 202.3 / 0 / 8 / 55.926 / 03-03-2022 / 20:07:10.00 / 103.44 / 35.06 / 0
50.066242 / 19.912647 / 202.3 / 0 / 8 / 55.27 / 03-03-2022 / 20:07:10.00 / 103.44 / 35.06 / 0
50.066242 / 19.912647 / 202.3 / 0 / 8 / 55.27 / 03-03-2022 / 20:07:10.00 / 103.44 / 35.06 / 0
50.066242 / 19.912647 / 202.3 / 0 / 8 / 55.27 / 03-03-2022 / 20:07:11.00 / 103.38 / 35.06 / 0
50.066242 / 19.912647 / 202.3 / 0 / 8 / 55.27 / 03-03-2022 / 20:07:11.00 / 103.38 / 35.06 / 0
50.066242 / 19.912647 / 202.3 / 0 / 8 / 55.27 / 03-03-2022 / 20:07:11.00 / 103.38 / 35.06 / 0
50.066238 / 19.912647 / 202.4 / 0 / 8 / 55.27 / 03-03-2022 / 20:07:12.00 / 103.31 / 35.06 / 0
50.066238 / 19.912647 / 202.4 / 0 / 8 / 54.942 / 03-03-2022 / 20:07:12.00 / 103.31 / 35.06 / 0
50.066238 / 19.912647 / 202.4 / 0 / 8 / 55.27 / 03-03-2022 / 20:07:12.00 / 103.31 / 35.06 / 0
50.066238 / 19.912647 / 202.5 / 0 / 8 / 55.27 / 03-03-2022 / 20:07:13.00 / 103.25 / 35.13 / 0
50.066238 / 19.912647 / 202.5 / 0 / 8 / 54.942 / 03-03-2022 / 20:07:13.00 / 103.25 / 35.13 / 0
50.066238 / 19.912647 / 202.5 / 0 / 8 / 54.942 / 03-03-2022 / 20:07:13.00 / 103.25 / 35.13 / 0
50.066238 / 19.912649 / 202.5 / 0 / 8 / 54.942 / 03-03-2022 / 20:07:14.00 / 103.25 / 35.13 / 0
50.066238 / 19.912649 / 202.5 / 0 / 8 / 55.27 / 03-03-2022 / 20:07:14.00 / 103.25 / 35.13 / 0
50.066238 / 19.912649 / 202.5 / 0 / 8 / 53.63 / 03-03-2022 / 20:07:14.00 / 103.25 / 35.13 / 0
50.066238 / 19.912649 / 202.5 / 0 / 8 / 55.27 / 03-03-2022 / 20:07:15.00 / 103.19 / 35.13 / 0
50.066238 / 19.912649 / 202.5 / 0 / 8 / 55.27 / 03-03-2022 / 20:07:15.00 / 103.19 / 35.13 / 0
50.066238 / 19.912649 / 202.5 / 0 / 8 / 54.942 / 03-03-2022 / 20:07:15.00 / 103.19 / 35.13 / 0
50.066238 / 19.912649 / 202.6 / 0 / 8 / 55.27 / 03-03-2022 / 20:07:16.00 / 103.13 / 35.13 / 0
50.066238 / 19.912649 / 202.6 / 0 / 8 / 55.926 / 03-03-2022 / 20:07:16.00 / 103.13 / 35.13 / 0
50.066238 / 19.912649 / 202.6 / 0 / 8 / 55.926 / 03-03-2022 / 20:07:16.00 / 103.13 / 35.13 / 0
50.066235 / 19.912649 / 202.7 / 0 / 8 / 55.598 / 03-03-2022 / 20:07:17.00 / 103.13 / 35.19 / 0
50.066235 / 19.912649 / 202.7 / 0 / 8 / 54.614 / 03-03-2022 / 20:07:17.00 / 103.13 / 35.19 / 0
50.066235 / 19.912649 / 202.7 / 0 / 8 / 53.63 / 03-03-2022 / 20:07:17.00 / 103.13 / 35.19 / 0
50.066235 / 19.912649 / 202.7 / 0 / 8 / 53.958 / 03-03-2022 / 20:07:18.00 / 103.06 / 35.19 / 0
50.066235 / 19.912649 / 202.7 / 0 / 8 / 53.958 / 03-03-2022 / 20:07:18.00 / 103.06 / 35.19 / 0
50.066235 / 19.912649 / 202.7 / 0 / 8 / 53.958 / 03-03-2022 / 20:07:18.00 / 103.06 / 35.19 / 0
50.066235 / 19.912649 / 202.8 / 0 / 9 / 53.958 / 03-03-2022 / 20:07:19.00 / 103 / 35.19 / 0
50.066235 / 19.912649 / 202.8 / 0 / 9 / 53.302 / 03-03-2022 / 20:07:19.00 / 103 / 35.19 / 0
50.066235 / 19.912649 / 202.8 / 0 / 9 / 53.302 / 03-03-2022 / 20:07:19.00 / 103 / 35.19 / 0
50.066235 / 19.912649 / 202.8 / 0 / 9 / 53.63 / 03-03-2022 / 20:07:20.00 / 103 / 35.19 / 0
50.066235 / 19.912649 / 202.8 / 0 / 9 / 53.63 / 03-03-2022 / 20:07:20.00 / 103 / 35.19 / 0
50.066235 / 19.912649 / 202.8 / 0 / 9 / 54.286 / 03-03-2022 / 20:07:21.00 / 103 / 35.19 / 0
50.066235 / 19.912649 / 202.8 / 0 / 9 / 54.286 / 03-03-2022 / 20:07:21.00 / 102.94 / 35.25 / 0
50.066235 / 19.912649 / 202.8 / 0 / 9 / 54.286 / 03-03-2022 / 20:07:21.00 / 102.94 / 35.25 / 0
50.066235 / 19.912647 / 202.8 / 0 / 9 / 54.286 / 03-03-2022 / 20:07:22.00 / 102.88 / 35.25 / 0
50.066235 / 19.912647 / 202.8 / 0 / 9 / 54.286 / 03-03-2022 / 20:07:22.00 / 102.88 / 35.25 / 0
50.066235 / 19.912647 / 202.8 / 0 / 9 / 54.286 / 03-03-2022 / 20:07:22.00 / 102.88 / 35.25 / 0
50.066238 / 19.912647 / 202.8 / 0.02 / 9 / 54.614 / 03-03-2022 / 20:07:23.00 / 102.81 / 35.25 / 0
50.066238 / 19.912647 / 202.8 / 0.02 / 9 / 54.614 / 03-03-2022 / 20:07:23.00 / 102.81 / 35.25 / 0
50.066238 / 19.912647 / 202.8 / 0.02 / 9 / 54.286 / 03-03-2022 / 20:07:24.00 / 102.81 / 35.31 / 0
50.066315 / 19.912611 / 207.1 / 0.26 / 9 / 55.598 / 03-03-2022 / 20:07:35.00 / 102.31 / 0 / 0
50.066307 / 19.912613 / 206.7 / 0.28 / 9 / 54.286 / 03-03-2022 / 20:07:35.20 / 102.31 / 0 / 0
50.066303 / 19.912619 / 206.3 / 0.19 / 9 / 54.942 / 03-03-2022 / 20:07:35.40 / 102.31 / 35.44 / 0
50.066299 / 19.912621 / 206.6 / 0.26 / 9 / 55.27 / 03-03-2022 / 20:07:35.60 / 102.31 / 35.44 / 0
50.06628 / 19.912632 / 206.6 / 0.83 / 9 / 55.598 / 03-03-2022 / 20:07:36.00 / 102.31 / 35.44 / 0
50.066277 / 19.912638 / 206.5 / 1.07 / 9 / 55.27 / 03-03-2022 / 20:07:36.20 / 102.31 / 35.44 / 0
50.066269 / 19.912645 / 206.4 / 1.48 / 9 / 54.614 / 03-03-2022 / 20:07:36.40 / 102.19 / 35.5 / 0
50.066265 / 19.912651 / 206.3 / 2.06 / 9 / 54.286 / 03-03-2022 / 20:07:36.60 / 102.19 / 35.5 / 0
50.066261 / 19.912661 / 206.1 / 3 / 9 / 54.614 / 03-03-2022 / 20:07:36.80 / 102.19 / 35.5 / 0
50.066257 / 19.912676 / 205.8 / 6.69 / 9 / 54.614 / 03-03-2022 / 20:07:37.20 / 102.19 / 35.5 / 0
50.066254 / 19.91268 / 205.7 / 7.02 / 9 / 55.27 / 03-03-2022 / 20:07:37.40 / 102.19 / 35.5 / 0
50.06625 / 19.912687 / 205.6 / 7.65 / 9 / 54.942 / 03-03-2022 / 20:07:37.60 / 102.19 / 35.5 / 0
50.06625 / 19.912693 / 205.5 / 7.56 / 9 / 54.942 / 03-03-2022 / 20:07:37.80 / 102.19 / 35.5 / 0
50.06625 / 19.912701 / 205.4 / 8.07 / 9 / 54.942 / 03-03-2022 / 20:07:38.00 / 102.19 / 35.5 / 0
50.066246 / 19.912712 / 205.4 / 8.98 / 9 / 54.942 / 03-03-2022 / 20:07:38.40 / 102.19 / 35.5 / 0
50.066246 / 19.912718 / 205.2 / 9.15 / 9 / 51.662 / 03-03-2022 / 20:07:38.60 / 102.13 / 35.56 / 0
50.066246 / 19.912725 / 205.2 / 9.04 / 9 / 54.286 / 03-03-2022 / 20:07:38.80 / 102.13 / 35.56 / 0
50.066246 / 19.912731 / 205.1 / 9.22 / 9 / 53.958 / 03-03-2022 / 20:07:39.00 / 102.13 / 35.56 / 0
50.066242 / 19.912739 / 205.1 / 9.67 / 9 / 53.63 / 03-03-2022 / 20:07:39.20 / 102.13 / 35.56 / 0
50.066242 / 19.912745 / 204.9 / 9.46 / 9 / 54.286 / 03-03-2022 / 20:07:39.40 / 102.13 / 35.56 / 0
50.066238 / 19.912754 / 204.9 / 10.04 / 9 / 54.286 / 03-03-2022 / 20:07:39.60 / 102.13 / 35.56 / 0
50.066238 / 19.912762 / 204.9 / 9.96 / 9 / 54.286 / 03-03-2022 / 20:07:39.80 / 102.13 / 35.56 / 0
50.066235 / 19.912767 / 204.8 / 8.76 / 9 / 51.334 / 03-03-2022 / 20:07:40.00 / 102.13 / 35.56 / 0
50.066235 / 19.912775 / 204.8 / 8.59 / 9 / 54.286 / 03-03-2022 / 20:07:40.20 / 102.13 / 35.56 / 0
50.066235 / 19.912781 / 204.7 / 9.28 / 9 / 53.63 / 03-03-2022 / 20:07:40.40 / 102.06 / 35.56 / 0
50.066231 / 19.912788 / 204.7 / 9.3 / 9 / 54.942 / 03-03-2022 / 20:07:40.60 / 102.06 / 35.56 / 0
50.066231 / 19.912796 / 204.6 / 9.43 / 9 / 52.974 / 03-03-2022 / 20:07:40.80 / 102.06 / 35.56 / 0
50.066231 / 19.912804 / 204.6 / 9.93 / 9 / 54.286 / 03-03-2022 / 20:07:41.00 / 102.06 / 35.56 / 0
50.066231 / 19.912811 / 204.6 / 10.09 / 9 / 54.942 / 03-03-2022 / 20:07:41.20 / 102.06 / 35.56 / 0
50.066231 / 19.912819 / 204.6 / 9.89 / 9 / 54.942 / 03-03-2022 / 20:07:41.40 / 102 / 35.56 / 0.25
50.066227 / 19.912827 / 204.6 / 10.43 / 9 / 54.942 / 03-03-2022 / 20:07:41.60 / 102 / 35.56 / 0.25
50.066231 / 19.912834 / 204.6 / 10.93 / 9 / 54.942 / 03-03-2022 / 20:07:41.80 / 102 / 35.56 / 0.25
50.066231 / 19.912844 / 204.5 / 11.33 / 9 / 54.614 / 03-03-2022 / 20:07:42.00 / 102 / 35.56 / 0.25
50.066231 / 19.912851 / 204.5 / 11.8 / 9 / 54.286 / 03-03-2022 / 20:07:42.20 / 102 / 35.56 / 0.25
50.066235 / 19.912861 / 204.4 / 12.33 / 9 / 51.662 / 03-03-2022 / 20:07:42.40 / 102 / 35.63 / 0
50.066235 / 19.91287 / 204.4 / 12.7 / 9 / 54.286 / 03-03-2022 / 20:07:42.60 / 102 / 35.63 / 0
50.066238 / 19.912878 / 204.4 / 12.95 / 9 / 53.958 / 03-03-2022 / 20:07:42.80 / 102 / 35.63 / 0
50.066238 / 19.912888 / 204.4 / 12.89 / 9 / 54.286 / 03-03-2022 / 20:07:43.00 / 102 / 35.63 / 0
50.066242 / 19.912897 / 204.3 / 13.56 / 9 / 53.958 / 03-03-2022 / 20:07:43.20 / 102 / 35.63 / 0
50.066246 / 19.912905 / 204.2 / 13.85 / 9 / 55.598 / 03-03-2022 / 20:07:43.40 / 101.94 / 35.63 / 1.36
50.06625 / 19.912914 / 204.2 / 14.15 / 9 / 55.598 / 03-03-2022 / 20:07:43.60 / 101.94 / 35.63 / 1.36
50.066254 / 19.912922 / 204.2 / 14.56 / 9 / 55.598 / 03-03-2022 / 20:07:43.80 / 101.94 / 35.63 / 1.36
50.066261 / 19.91293 / 204.1 / 14.98 / 9 / 55.598 / 03-03-2022 / 20:07:44.00 / 101.94 / 35.63 / 1.36
50.066265 / 19.912939 / 204 / 14.67 / 8 / 55.598 / 03-03-2022 / 20:07:44.20 / 101.94 / 35.63 / 1.36
50.066269 / 19.912947 / 204 / 14.63 / 8 / 54.942 / 03-03-2022 / 20:07:44.40 / 101.88 / 35.63 / 2.52
50.066277 / 19.912952 / 204 / 14.63 / 9 / 55.27 / 03-03-2022 / 20:07:44.60 / 101.88 / 35.63 / 2.52
50.06628 / 19.91296 / 203.9 / 14.69 / 9 / 55.27 / 03-03-2022 / 20:07:44.80 / 101.88 / 35.63 / 2.52
50.066284 / 19.912966 / 203.9 / 14.45 / 9 / 55.27 / 03-03-2022 / 20:07:45.00 / 101.88 / 35.63 / 2.52
50.066292 / 19.912973 / 203.9 / 14.58 / 9 / 55.27 / 03-03-2022 / 20:07:45.20 / 101.88 / 35.63 / 2.52
50.066296 / 19.912979 / 203.8 / 14.7 / 9 / 53.63 / 03-03-2022 / 20:07:45.40 / 101.81 / 35.69 / 3.73
50.066303 / 19.912985 / 203.8 / 14.67 / 9 / 54.942 / 03-03-2022 / 20:07:45.60 / 101.81 / 35.69 / 3.73
50.066307 / 19.912991 / 203.8 / 14.52 / 9 / 54.614 / 03-03-2022 / 20:07:45.80 / 101.81 / 35.69 / 3.73
50.066315 / 19.912996 / 203.8 / 14.82 / 9 / 54.942 / 03-03-2022 / 20:07:46.00 / 101.81 / 35.69 / 3.73
50.066322 / 19.913002 / 203.8 / 14.7 / 9 / 54.942 / 03-03-2022 / 20:07:46.20 / 101.81 / 35.69 / 3.73
50.06633 / 19.913008 / 203.8 / 15.59 / 9 / 53.958 / 03-03-2022 / 20:07:46.40 / 101.81 / 35.69 / 3.62
50.066334 / 19.913013 / 203.8 / 15.22 / 9 / 53.958 / 03-03-2022 / 20:07:46.60 / 101.81 / 35.69 / 3.62
50.066345 / 19.913019 / 203.8 / 15.41 / 9 / 53.958 / 03-03-2022 / 20:07:46.80 / 101.81 / 35.69 / 3.62
50.066349 / 19.913025 / 203.8 / 15.78 / 9 / 52.646 / 03-03-2022 / 20:07:47.00 / 101.81 / 35.69 / 3.62
50.066357 / 19.913033 / 203.8 / 15.83 / 9 / 53.958 / 03-03-2022 / 20:07:47.20 / 101.81 / 35.69 / 3.62
50.066364 / 19.913038 / 203.9 / 16.22 / 9 / 53.63 / 03-03-2022 / 20:07:47.40 / 101.75 / 35.69 / 5.13
50.066372 / 19.913046 / 203.9 / 16.06 / 9 / 53.63 / 03-03-2022 / 20:07:47.60 / 101.75 / 35.69 / 5.13
50.06638 / 19.913052 / 204 / 16.45 / 8 / 53.63 / 03-03-2022 / 20:07:47.80 / 101.75 / 35.69 / 5.13
50.066383 / 19.913059 / 204 / 16.26 / 9 / 53.63 / 03-03-2022 / 20:07:48.00 / 101.75 / 35.69 / 5.13
50.066391 / 19.913065 / 204 / 16.43 / 9 / 53.63 / 03-03-2022 / 20:07:48.20 / 101.75 / 35.69 / 5.13
50.066395 / 19.913073 / 204 / 16.02 / 9 / 54.614 / 03-03-2022 / 20:07:48.40 / 101.69 / 35.69 / 6.43
50.066402 / 19.913078 / 204.1 / 16.15 / 9 / 54.614 / 03-03-2022 / 20:07:48.60 / 101.69 / 35.69 / 6.43
50.06641 / 19.913086 / 204 / 16.17 / 9 / 55.27 / 03-03-2022 / 20:07:48.80 / 101.69 / 35.69 / 6.43
50.066418 / 19.91309 / 204.1 / 15.46 / 9 / 54.286 / 03-03-2022 / 20:07:49.00 / 101.69 / 35.69 / 6.43
50.066422 / 19.913095 / 204.1 / 15.5 / 9 / 54.614 / 03-03-2022 / 20:07:49.20 / 101.69 / 35.69 / 6.43
50.066429 / 19.913099 / 204.1 / 15.02 / 9 / 54.614 / 03-03-2022 / 20:07:49.40 / 101.69 / 35.75 / 6.43
50.066437 / 19.913107 / 204.1 / 15.56 / 9 / 54.942 / 03-03-2022 / 20:07:49.60 / 101.69 / 35.75 / 6.43
50.066441 / 19.913113 / 204.1 / 14.76 / 9 / 54.942 / 03-03-2022 / 20:07:49.80 / 101.69 / 35.75 / 6.43
50.066448 / 19.913116 / 204.1 / 14.58 / 9 / 54.942 / 03-03-2022 / 20:07:50.00 / 101.69 / 35.75 / 6.43
50.066452 / 19.913122 / 204.1 / 14.35 / 9 / 54.942 / 03-03-2022 / 20:07:50.20 / 101.69 / 35.75 / 6.43
50.06646 / 19.913126 / 204.1 / 14.35 / 9 / 53.63 / 03-03-2022 / 20:07:50.40 / 101.63 / 35.75 / 8.03
50.066467 / 19.913132 / 204.2 / 14.08 / 9 / 55.27 / 03-03-2022 / 20:07:50.60 / 101.63 / 35.75 / 8.03
50.066471 / 19.913136 / 204.2 / 13.83 / 9 / 55.27 / 03-03-2022 / 20:07:50.80 / 101.63 / 35.75 / 8.03
50.066475 / 19.913139 / 204.2 / 14.09 / 9 / 56.254 / 03-03-2022 / 20:07:51.00 / 101.63 / 35.75 / 8.03
50.066479 / 19.913143 / 204.2 / 14.02 / 9 / 55.598 / 03-03-2022 / 20:07:51.20 / 101.63 / 35.75 / 8.03
50.066483 / 19.913149 / 204.2 / 13.54 / 9 / 55.27 / 03-03-2022 / 20:07:51.40 / 101.56 / 35.75 / 9.43
50.06649 / 19.913151 / 204.2 / 13.46 / 9 / 54.942 / 03-03-2022 / 20:07:51.60 / 101.56 / 35.75 / 9.43
50.066494 / 19.913153 / 204.2 / 13.5 / 9 / 54.942 / 03-03-2022 / 20:07:51.80 / 101.56 / 35.75 / 9.43
50.066502 / 19.913153 / 204.2 / 12.85 / 9 / 55.27 / 03-03-2022 / 20:07:52.00 / 101.56 / 35.75 / 9.43
50.066505 / 19.913155 / 204.3 / 12.3 / 9 / 53.958 / 03-03-2022 / 20:07:52.20 / 101.56 / 35.75 / 9.43
50.066509 / 19.913155 / 204.4 / 12.15 / 9 / 54.286 / 03-03-2022 / 20:07:52.40 / 101.5 / 35.75 / 10.88
50.066517 / 19.913155 / 204.4 / 11.85 / 9 / 54.286 / 03-03-2022 / 20:07:52.60 / 101.5 / 35.75 / 10.88
50.066521 / 19.913155 / 204.4 / 11.37 / 9 / 54.286 / 03-03-2022 / 20:07:52.80 / 101.5 / 35.75 / 10.88
50.066528 / 19.913153 / 204.4 / 11.43 / 9 / 54.286 / 03-03-2022 / 20:07:53.00 / 101.5 / 35.75 / 10.88
50.066532 / 19.913151 / 204.4 / 12.11 / 9 / 53.958 / 03-03-2022 / 20:07:53.20 / 101.5 / 35.75 / 10.88
50.066544 / 19.913139 / 204.5 / 13.93 / 9 / 54.614 / 03-03-2022 / 20:07:53.60 / 101.5 / 35.81 / 11.02
50.066551 / 19.913134 / 204.5 / 14.19 / 9 / 54.614 / 03-03-2022 / 20:07:53.80 / 101.5 / 35.81 / 11.02
50.066555 / 19.913126 / 204.5 / 14.41 / 9 / 54.614 / 03-03-2022 / 20:07:54.00 / 101.5 / 35.81 / 11.02
50.066559 / 19.913116 / 204.5 / 14.58 / 9 / 54.614 / 03-03-2022 / 20:07:54.20 / 101.5 / 35.81 / 11.02
50.066563 / 19.913109 / 204.5 / 13.91 / 9 / 53.958 / 03-03-2022 / 20:07:54.40 / 101.5 / 35.81 / 11.02
50.066566 / 19.913097 / 204.5 / 14.13 / 9 / 54.286 / 03-03-2022 / 20:07:54.60 / 101.44 / 35.81 / 12.76
50.06657 / 19.913088 / 204.5 / 14.39 / 9 / 55.926 / 03-03-2022 / 20:07:54.80 / 101.44 / 35.81 / 12.76
50.066574 / 19.913078 / 204.5 / 14.06 / 9 / 55.27 / 03-03-2022 / 20:07:55.00 / 101.44 / 35.81 / 12.76
50.066574 / 19.913069 / 204.5 / 13.78 / 9 / 53.63 / 03-03-2022 / 20:07:55.20 / 101.44 / 35.81 / 12.76
50.066578 / 19.913059 / 204.5 / 13.65 / 9 / 55.926 / 03-03-2022 / 20:07:55.40 / 101.44 / 35.81 / 12.95
50.066582 / 19.91305 / 204.5 / 13.43 / 9 / 55.926 / 03-03-2022 / 20:07:55.60 / 101.44 / 35.81 / 12.95
50.066582 / 19.91304 / 204.5 / 13.61 / 9 / 55.926 / 03-03-2022 / 20:07:55.80 / 101.44 / 35.81 / 12.95
50.066582 / 19.913033 / 204.4 / 13.2 / 9 / 55.926 / 03-03-2022 / 20:07:56.00 / 101.44 / 35.81 / 12.95
50.066586 / 19.913021 / 204.4 / 13.59 / 9 / 55.926 / 03-03-2022 / 20:07:56.20 / 101.44 / 35.81 / 12.95
50.066589 / 19.913 / 204.5 / 13.41 / 9 / 57.894 / 03-03-2022 / 20:07:56.60 / 101.38 / 35.81 / 14.75
50.066593 / 19.912991 / 204.4 / 13.78 / 9 / 55.926 / 03-03-2022 / 20:07:56.80 / 101.38 / 35.81 / 14.75
50.066597 / 19.912979 / 204.4 / 13.48 / 9 / 56.254 / 03-03-2022 / 20:07:57.00 / 101.38 / 35.81 / 14.75
50.066601 / 19.912966 / 204.4 / 13.52 / 9 / 56.254 / 03-03-2022 / 20:07:57.20 / 101.38 / 35.81 / 14.75
50.066608 / 19.912952 / 204.5 / 14.04 / 9 / 56.254 / 03-03-2022 / 20:07:57.40 / 101.38 / 35.81 / 14.75
50.066608 / 19.912941 / 204.4 / 14.06 / 9 / 54.942 / 03-03-2022 / 20:07:57.60 / 101.31 / 35.88 / 16.34
50.066612 / 19.91293 / 204.4 / 13.93 / 9 / 54.942 / 03-03-2022 / 20:07:57.80 / 101.31 / 35.88 / 16.34
50.066616 / 19.912918 / 204.4 / 13.91 / 9 / 54.942 / 03-03-2022 / 20:07:58.00 / 101.31 / 35.88 / 16.34
50.06662 / 19.912909 / 204.4 / 14.33 / 9 / 54.942 / 03-03-2022 / 20:07:58.20 / 101.31 / 35.88 / 16.34
50.066624 / 19.912895 / 204.4 / 14.19 / 9 / 54.614 / 03-03-2022 / 20:07:58.40 / 101.25 / 35.88 / 17.99
50.066628 / 19.912884 / 204.3 / 14.43 / 9 / 54.614 / 03-03-2022 / 20:07:58.60 / 101.25 / 35.88 / 17.99
50.066631 / 19.912874 / 204.4 / 13.78 / 9 / 54.286 / 03-03-2022 / 20:07:58.80 / 101.25 / 35.88 / 17.99
50.066635 / 19.912861 / 204.3 / 14.15 / 9 / 54.614 / 03-03-2022 / 20:07:59.00 / 101.25 / 35.88 / 17.99
50.066635 / 19.912851 / 204.3 / 14.04 / 9 / 54.614 / 03-03-2022 / 20:07:59.20 / 101.25 / 35.88 / 17.99
50.066639 / 19.91283 / 204.3 / 13.52 / 9 / 54.286 / 03-03-2022 / 20:07:59.60 / 101.25 / 35.88 / 18.32
50.066643 / 19.912821 / 204.3 / 13.5 / 9 / 54.286 / 03-03-2022 / 20:07:59.80 / 101.25 / 35.88 / 18.32
50.066647 / 19.912809 / 204.3 / 13.89 / 9 / 54.614 / 03-03-2022 / 20:08:00.00 / 101.25 / 35.88 / 18.32
50.066647 / 19.9128 / 204.2 / 13.19 / 9 / 53.63 / 03-03-2022 / 20:08:00.20 / 101.25 / 35.88 / 18.32
50.066647 / 19.91279 / 204.3 / 13.56 / 9 / 54.286 / 03-03-2022 / 20:08:00.40 / 101.25 / 35.88 / 18.32
50.06665 / 19.912781 / 204.2 / 13.17 / 9 / 52.974 / 03-03-2022 / 20:08:00.60 / 101.19 / 35.88 / 20.26
50.06665 / 19.912769 / 204.1 / 13.13 / 9 / 54.614 / 03-03-2022 / 20:08:00.80 / 101.19 / 35.88 / 20.26
50.06665 / 19.91276 / 204.1 / 13.02 / 9 / 54.942 / 03-03-2022 / 20:08:01.00 / 101.19 / 35.88 / 20.26
50.066654 / 19.912752 / 204.1 / 12.83 / 9 / 54.942 / 03-03-2022 / 20:08:01.20 / 101.19 / 35.88 / 20.26
50.066658 / 19.912743 / 204.1 / 12.59 / 9 / 55.27 / 03-03-2022 / 20:08:01.40 / 101.19 / 35.94 / 20.64
50.066658 / 19.912733 / 204.1 / 12.39 / 9 / 55.27 / 03-03-2022 / 20:08:01.60 / 101.19 / 35.94 / 20.64
50.066662 / 19.912724 / 204.1 / 12.32 / 9 / 54.942 / 03-03-2022 / 20:08:01.80 / 101.19 / 35.94 / 20.64
50.066662 / 19.912716 / 204.1 / 12.43 / 9 / 54.942 / 03-03-2022 / 20:08:02.00 / 101.19 / 35.94 / 20.64
50.066666 / 19.912706 / 204.1 / 12.45 / 9 / 54.942 / 03-03-2022 / 20:08:02.20 / 101.19 / 35.94 / 20.64
50.066669 / 19.912689 / 204.2 / 12.32 / 9 / 54.942 / 03-03-2022 / 20:08:02.60 / 101.13 / 35.94 / 22.63
50.066673 / 19.91268 / 204.2 / 12.41 / 9 / 54.942 / 03-03-2022 / 20:08:02.80 / 101.13 / 35.94 / 22.63
50.066677 / 19.912672 / 204.3 / 12.5 / 9 / 54.942 / 03-03-2022 / 20:08:03.00 / 101.13 / 35.94 / 22.63
50.066681 / 19.912663 / 204.3 / 12.52 / 9 / 54.942 / 03-03-2022 / 20:08:03.20 / 101.13 / 35.94 / 22.63
50.066685 / 19.912653 / 204.3 / 12.56 / 9 / 54.942 / 03-03-2022 / 20:08:03.40 / 101.13 / 35.94 / 22.63
50.066689 / 19.912645 / 204.3 / 12.48 / 9 / 55.598 / 03-03-2022 / 20:08:03.60 / 101.06 / 35.94 / 24.42
50.066692 / 19.912638 / 204.4 / 12.13 / 9 / 55.27 / 03-03-2022 / 20:08:03.80 / 101.06 / 35.94 / 24.42
50.066696 / 19.91263 / 204.4 / 11.82 / 9 / 55.27 / 03-03-2022 / 20:08:04.00 / 101.06 / 35.94 / 24.42
50.0667 / 19.912621 / 204.4 / 11.83 / 9 / 55.27 / 03-03-2022 / 20:08:04.20 / 101.06 / 35.94 / 24.42
50.066704 / 19.912613 / 204.4 / 11.72 / 9 / 54.614 / 03-03-2022 / 20:08:04.40 / 101 / 36 / 26.25
50.066704 / 19.912607 / 204.4 / 11.63 / 9 / 55.27 / 03-03-2022 / 20:08:04.60 / 101 / 36 / 26.25
50.066708 / 19.912598 / 204.3 / 10.85 / 9 / 55.27 / 03-03-2022 / 20:08:04.80 / 101 / 36 / 26.25
50.066711 / 19.91259 / 204.3 / 11.15 / 9 / 55.598 / 03-03-2022 / 20:08:05.00 / 101 / 36 / 26.25
50.066711 / 19.912582 / 204.4 / 11.02 / 9 / 55.27 / 03-03-2022 / 20:08:05.20 / 101 / 36 / 26.25
50.066715 / 19.912561 / 204.4 / 11.43 / 9 / 54.942 / 03-03-2022 / 20:08:05.60 / 101 / 36 / 26.78
50.066715 / 19.912554 / 204.4 / 11.46 / 9 / 54.614 / 03-03-2022 / 20:08:05.80 / 101 / 36 / 26.78
50.066715 / 19.912546 / 204.4 / 11.52 / 9 / 54.614 / 03-03-2022 / 20:08:06.00 / 101 / 36 / 26.78
50.066719 / 19.912539 / 204.5 / 11.56 / 9 / 54.614 / 03-03-2022 / 20:08:06.20 / 101 / 36 / 26.78
50.066719 / 19.912531 / 204.5 / 11.57 / 9 / 54.614 / 03-03-2022 / 20:08:06.40 / 101 / 36 / 26.78
50.066719 / 19.912519 / 204.6 / 12.15 / 9 / 55.27 / 03-03-2022 / 20:08:06.60 / 100.94 / 36 / 28.91
50.066719 / 19.91251 / 204.7 / 11.57 / 9 / 53.958 / 03-03-2022 / 20:08:06.80 / 100.94 / 36 / 28.91
50.066719 / 19.9125 / 204.7 / 11.95 / 9 / 55.27 / 03-03-2022 / 20:08:07.00 / 100.94 / 36 / 28.91
50.066719 / 19.912491 / 204.8 / 11.98 / 9 / 55.27 / 03-03-2022 / 20:08:07.20 / 100.94 / 36 / 28.91
50.066719 / 19.912479 / 204.8 / 11.91 / 9 / 54.614 / 03-03-2022 / 20:08:07.40 / 100.88 / 36 / 30.85
50.066719 / 19.91247 / 204.9 / 11.43 / 9 / 55.598 / 03-03-2022 / 20:08:07.60 / 100.88 / 36 / 30.85
50.066719 / 19.91246 / 204.9 / 11.83 / 9 / 54.942 / 03-03-2022 / 20:08:07.80 / 100.88 / 36 / 30.85
50.066719 / 19.912451 / 205 / 11.78 / 9 / 54.614 / 03-03-2022 / 20:08:08.00 / 100.88 / 36 / 30.85
50.066719 / 19.912441 / 205 / 11.11 / 9 / 54.614 / 03-03-2022 / 20:08:08.20 / 100.88 / 36 / 30.85
50.066719 / 19.912426 / 205.1 / 11.5 / 9 / 54.286 / 03-03-2022 / 20:08:08.60 / 100.81 / 36 / 32.83
50.066719 / 19.912418 / 205.2 / 11.45 / 9 / 54.286 / 03-03-2022 / 20:08:08.80 / 100.81 / 36 / 32.83
50.066719 / 19.912411 / 205.3 / 11.39 / 9 / 54.286 / 03-03-2022 / 20:08:09.00 / 100.81 / 36 / 32.83
50.066715 / 19.912403 / 205.3 / 11.07 / 9 / 52.646 / 03-03-2022 / 20:08:09.20 / 100.81 / 36 / 32.83
50.066711 / 19.912401 / 205.4 / 11.67 / 9 / 54.286 / 03-03-2022 / 20:08:09.40 / 100.81 / 36 / 32.83
50.066711 / 19.912397 / 205.5 / 11.09 / 9 / 54.614 / 03-03-2022 / 20:08:09.60 / 100.81 / 36.06 / 33.5
50.066711 / 19.912392 / 205.6 / 11.43 / 9 / 54.614 / 03-03-2022 / 20:08:09.80 / 100.81 / 36.06 / 33.5
50.066711 / 19.912384 / 205.7 / 11.41 / 9 / 54.614 / 03-03-2022 / 20:08:10.00 / 100.81 / 36.06 / 33.5
50.066711 / 19.912376 / 205.7 / 11.02 / 9 / 55.27 / 03-03-2022 / 20:08:10.20 / 100.81 / 36.06 / 33.5
50.066708 / 19.912361 / 205.8 / 11.67 / 9 / 54.942 / 03-03-2022 / 20:08:10.60 / 100.75 / 36.06 / 35.78
50.066708 / 19.912352 / 205.8 / 10.95 / 9 / 54.942 / 03-03-2022 / 20:08:10.80 / 100.75 / 36.06 / 35.78
50.066711 / 19.912344 / 205.9 / 11.04 / 9 / 54.942 / 03-03-2022 / 20:08:11.00 / 100.75 / 36.06 / 35.78
50.066711 / 19.912334 / 205.9 / 10.96 / 9 / 54.942 / 03-03-2022 / 20:08:11.20 / 100.75 / 36.06 / 35.78
50.066711 / 19.912327 / 205.9 / 10.96 / 9 / 54.942 / 03-03-2022 / 20:08:11.40 / 100.75 / 36.06 / 35.78
50.066711 / 19.912319 / 206 / 10.85 / 9 / 54.614 / 03-03-2022 / 20:08:11.60 / 100.75 / 36.06 / 36.5
50.066711 / 19.912312 / 206 / 10.54 / 9 / 54.614 / 03-03-2022 / 20:08:11.80 / 100.75 / 36.06 / 36.5
50.066715 / 19.912304 / 206.1 / 11.02 / 9 / 54.614 / 03-03-2022 / 20:08:12.00 / 100.75 / 36.06 / 36.5
50.066715 / 19.912294 / 206.1 / 10.95 / 9 / 54.614 / 03-03-2022 / 20:08:12.20 / 100.75 / 36.06 / 36.5
50.066719 / 19.912285 / 206 / 10.91 / 9 / 53.958 / 03-03-2022 / 20:08:12.40 / 100.69 / 36.13 / 38.82
50.066719 / 19.912279 / 206.3 / 10.61 / 9 / 53.958 / 03-03-2022 / 20:08:12.60 / 100.69 / 36.13 / 38.82
50.066719 / 19.912271 / 206.4 / 10.63 / 9 / 55.27 / 03-03-2022 / 20:08:12.80 / 100.69 / 36.13 / 38.82
50.066723 / 19.912264 / 206.4 / 10.69 / 9 / 52.318 / 03-03-2022 / 20:08:13.00 / 100.69 / 36.13 / 38.82
50.066723 / 19.912254 / 206.5 / 10.8 / 9 / 53.958 / 03-03-2022 / 20:08:13.20 / 100.69 / 36.13 / 38.82
50.066727 / 19.912239 / 206.6 / 11.17 / 9 / 54.286 / 03-03-2022 / 20:08:13.60 / 100.63 / 36.13 / 40.95
50.066727 / 19.912233 / 206.7 / 11.11 / 9 / 54.614 / 03-03-2022 / 20:08:13.80 / 100.63 / 36.13 / 40.95
50.066727 / 19.912226 / 206.7 / 11.04 / 9 / 54.614 / 03-03-2022 / 20:08:14.00 / 100.63 / 36.13 / 40.95
50.066727 / 19.912216 / 206.8 / 11.06 / 9 / 54.614 / 03-03-2022 / 20:08:14.20 / 100.63 / 36.13 / 40.95
50.066727 / 19.91221 / 206.9 / 11.06 / 9 / 54.614 / 03-03-2022 / 20:08:14.40 / 100.63 / 36.13 / 40.95
50.066727 / 19.912201 / 207.1 / 11.15 / 9 / 54.614 / 03-03-2022 / 20:08:14.60 / 100.56 / 36.13 / 43.13
50.06673 / 19.912193 / 207.1 / 11.69 / 9 / 54.614 / 03-03-2022 / 20:08:14.80 / 100.56 / 36.13 / 43.13
50.06673 / 19.912186 / 207.1 / 11.2 / 9 / 53.302 / 03-03-2022 / 20:08:15.00 / 100.56 / 36.13 / 43.13
50.06673 / 19.912176 / 207.1 / 11.57 / 9 / 54.286 / 03-03-2022 / 20:08:15.20 / 100.56 / 36.13 / 43.13
50.066734 / 19.912167 / 207.1 / 11.63 / 9 / 54.942 / 03-03-2022 / 20:08:15.40 / 100.56 / 36.13 / 43.99
50.066734 / 19.912157 / 207.1 / 12.26 / 9 / 53.958 / 03-03-2022 / 20:08:15.60 / 100.56 / 36.13 / 43.99
50.066738 / 19.912148 / 207.2 / 11.54 / 9 / 53.958 / 03-03-2022 / 20:08:15.80 / 100.56 / 36.13 / 43.99
50.066738 / 19.912136 / 207.3 / 11.48 / 9 / 53.958 / 03-03-2022 / 20:08:16.00 / 100.56 / 36.13 / 43.99
50.066738 / 19.912127 / 207.4 / 11.57 / 9 / 53.958 / 03-03-2022 / 20:08:16.20 / 100.56 / 36.13 / 43.99
50.066738 / 19.912107 / 207.4 / 11.52 / 9 / 54.614 / 03-03-2022 / 20:08:16.60 / 100.5 / 36.19 / 46.47
50.066738 / 19.9121 / 207.5 / 11.52 / 9 / 54.614 / 03-03-2022 / 20:08:16.80 / 100.5 / 36.19 / 46.47
50.066738 / 19.912092 / 207.6 / 11.5 / 9 / 54.614 / 03-03-2022 / 20:08:17.00 / 100.5 / 36.19 / 46.47
50.066734 / 19.912083 / 207.6 / 11.41 / 9 / 54.614 / 03-03-2022 / 20:08:17.20 / 100.5 / 36.19 / 46.47
50.066734 / 19.912075 / 207.7 / 11.35 / 9 / 54.614 / 03-03-2022 / 20:08:17.40 / 100.5 / 36.19 / 46.47
50.066727 / 19.912067 / 207.8 / 11.28 / 9 / 55.27 / 03-03-2022 / 20:08:17.60 / 100.44 / 36.19 / 48.74
50.066727 / 19.91206 / 207.8 / 10.93 / 9 / 54.286 / 03-03-2022 / 20:08:17.80 / 100.44 / 36.19 / 48.74
50.066719 / 19.912054 / 208.1 / 9.78 / 9 / 55.27 / 03-03-2022 / 20:08:18.00 / 100.44 / 36.19 / 48.74
50.066711 / 19.91205 / 208.2 / 9.87 / 9 / 55.598 / 03-03-2022 / 20:08:18.20 / 100.44 / 36.19 / 48.74
50.066704 / 19.912043 / 208.3 / 10.52 / 9 / 55.27 / 03-03-2022 / 20:08:18.40 / 100.38 / 36.19 / 51.06
50.0667 / 19.912039 / 208.4 / 10.2 / 9 / 53.302 / 03-03-2022 / 20:08:18.60 / 100.38 / 36.19 / 51.06
50.066692 / 19.912033 / 208.2 / 10.63 / 9 / 53.958 / 03-03-2022 / 20:08:18.80 / 100.38 / 36.19 / 51.06
50.066689 / 19.912029 / 208.3 / 10.56 / 9 / 54.942 / 03-03-2022 / 20:08:19.00 / 100.38 / 36.19 / 51.06
50.066681 / 19.912024 / 208.3 / 10.52 / 9 / 54.942 / 03-03-2022 / 20:08:19.20 / 100.38 / 36.19 / 51.06
50.066666 / 19.912018 / 208.2 / 10.43 / 9 / 55.27 / 03-03-2022 / 20:08:19.60 / 100.38 / 36.19 / 52.07
50.066662 / 19.912014 / 208.2 / 9.82 / 9 / 55.27 / 03-03-2022 / 20:08:19.80 / 100.38 / 36.19 / 52.07
50.066654 / 19.912012 / 208.2 / 9.24 / 9 / 55.27 / 03-03-2022 / 20:08:20.00 / 100.38 / 36.19 / 52.07
50.066647 / 19.91201 / 208.1 / 8.72 / 9 / 55.598 / 03-03-2022 / 20:08:20.20 / 100.38 / 36.19 / 52.07
50.066643 / 19.912008 / 208.1 / 6.96 / 9 / 55.27 / 03-03-2022 / 20:08:20.40 / 100.38 / 36.19 / 52.07
50.066639 / 19.912006 / 207.8 / 5.83 / 9 / 54.286 / 03-03-2022 / 20:08:20.60 / 100.31 / 36.19 / 54.69
50.066635 / 19.912004 / 207.7 / 5.17 / 9 / 54.286 / 03-03-2022 / 20:08:20.80 / 100.31 / 36.19 / 54.69
50.066631 / 19.912003 / 207.7 / 4.46 / 9 / 52.974 / 03-03-2022 / 20:08:21.00 / 100.31 / 36.19 / 54.69
50.066628 / 19.912003 / 207.7 / 3.2 / 9 / 54.286 / 03-03-2022 / 20:08:21.20 / 100.31 / 36.19 / 54.69
50.066624 / 19.912001 / 207.7 / 2.59 / 9 / 54.286 / 03-03-2022 / 20:08:21.40 / 100.25 / 36.25 / 57.1
50.06662 / 19.911997 / 207.6 / 1.87 / 9 / 53.958 / 03-03-2022 / 20:08:21.60 / 100.25 / 36.25 / 57.1
50.06662 / 19.911995 / 207.5 / 1.17 / 9 / 53.958 / 03-03-2022 / 20:08:21.80 / 100.25 / 36.25 / 57.1
50.066612 / 19.911991 / 207.5 / 0.83 / 9 / 53.958 / 03-03-2022 / 20:08:22.00 / 100.25 / 36.25 / 57.1
50.066608 / 19.911989 / 207.3 / 0.48 / 9 / 53.958 / 03-03-2022 / 20:08:22.20 / 100.25 / 36.25 / 57.1
50.066608 / 19.911983 / 207.2 / 0.28 / 9 / 52.646 / 03-03-2022 / 20:08:22.60 / 100.25 / 36.25 / 58.21
50.066605 / 19.911982 / 207.1 / 0.17 / 9 / 53.302 / 03-03-2022 / 20:08:22.80 / 100.25 / 36.25 / 58.21
50.066605 / 19.911978 / 207.1 / 0.11 / 9 / 53.302 / 03-03-2022 / 20:08:23.00 / 100.25 / 36.25 / 58.21
50.066601 / 19.911976 / 207 / 0.09 / 9 / 51.99 / 03-03-2022 / 20:08:23.20 / 100.25 / 36.25 / 58.21
50.066601 / 19.911976 / 206.9 / 0.04 / 9 / 53.302 / 03-03-2022 / 20:08:23.40 / 100.25 / 36.25 / 58.21
50.066601 / 19.911972 / 206.9 / 0.02 / 9 / 54.286 / 03-03-2022 / 20:08:23.60 / 100.19 / 36.25 / 60.93
50.066597 / 19.91197 / 206.9 / 0.02 / 9 / 54.286 / 03-03-2022 / 20:08:23.80 / 100.19 / 36.25 / 60.93
50.066597 / 19.911968 / 206.8 / 0.02 / 9 / 54.614 / 03-03-2022 / 20:08:24.00 / 100.19 / 36.25 / 60.93
50.066597 / 19.911966 / 206.8 / 0 / 9 / 51.334 / 03-03-2022 / 20:08:24.20 / 100.19 / 36.25 / 60.93
50.066597 / 19.911963 / 206.8 / 0.02 / 9 / 55.598 / 03-03-2022 / 20:08:24.60 / 100.13 / 36.25 / 63.44
50.066597 / 19.911963 / 206.8 / 0.04 / 9 / 55.598 / 03-03-2022 / 20:08:24.80 / 100.13 / 36.25 / 63.44
50.066597 / 19.911963 / 206.8 / 0.06 / 9 / 55.598 / 03-03-2022 / 20:08:25.00 / 100.13 / 36.25 / 63.44
50.066597 / 19.911963 / 206.8 / 0.02 / 9 / 57.566 / 03-03-2022 / 20:08:25.20 / 100.13 / 36.25 / 63.44
50.066597 / 19.911963 / 206.8 / 0.04 / 9 / 55.27 / 03-03-2022 / 20:08:25.40 / 100.13 / 36.25 / 63.44
50.066597 / 19.911963 / 206.8 / 0.06 / 9 / 55.27 / 03-03-2022 / 20:08:25.60 / 100.06 / 36.31 / 66
50.066597 / 19.911963 / 206.8 / 0.02 / 9 / 54.614 / 03-03-2022 / 20:08:25.80 / 100.06 / 36.31 / 66
50.066597 / 19.911963 / 206.8 / 0.09 / 9 / 54.614 / 03-03-2022 / 20:08:26.00 / 100.06 / 36.31 / 66
50.066597 / 19.911963 / 206.8 / 0.06 / 9 / 54.614 / 03-03-2022 / 20:08:26.20 / 100.06 / 36.31 / 66
50.066597 / 19.911963 / 206.8 / 0.07 / 9 / 54.286 / 03-03-2022 / 20:08:26.40 / 100.06 / 36.31 / 67.25
50.066597 / 19.911963 / 206.8 / 0.04 / 9 / 54.614 / 03-03-2022 / 20:08:26.60 / 100.06 / 36.31 / 67.25
50.066597 / 19.911963 / 206.8 / 0.06 / 9 / 54.614 / 03-03-2022 / 20:08:26.80 / 100.06 / 36.31 / 67.25
50.066597 / 19.911963 / 206.8 / 0.04 / 9 / 54.286 / 03-03-2022 / 20:08:27.00 / 100.06 / 36.31 / 67.25
50.066597 / 19.911963 / 206.8 / 0.04 / 9 / 54.614 / 03-03-2022 / 20:08:27.20 / 100.06 / 36.31 / 67.25
50.066597 / 19.911963 / 206.8 / 0.04 / 9 / 54.286 / 03-03-2022 / 20:08:27.60 / 100 / 36.31 / 70.11
50.066597 / 19.911963 / 206.8 / 0.06 / 9 / 54.286 / 03-03-2022 / 20:08:27.80 / 100 / 36.31 / 70.11
50.066597 / 19.911963 / 206.8 / 0.07 / 9 / 54.286 / 03-03-2022 / 20:08:28.00 / 100 / 36.31 / 70.11
50.066597 / 19.911963 / 206.8 / 0.02 / 9 / 54.286 / 03-03-2022 / 20:08:28.20 / 100 / 36.31 / 70.11
50.066597 / 19.911963 / 206.8 / 0.04 / 9 / 54.286 / 03-03-2022 / 20:08:28.40 / 100 / 36.31 / 70.11
50.066597 / 19.911963 / 206.8 / 0.07 / 9 / 52.974 / 03-03-2022 / 20:08:28.60 / 100 / 36.38 / 71.41
50.066597 / 19.911963 / 206.8 / 0.06 / 9 / 54.614 / 03-03-2022 / 20:08:28.80 / 100 / 36.38 / 71.41
50.066597 / 19.911963 / 206.8 / 0.07 / 9 / 54.614 / 03-03-2022 / 20:08:29.00 / 100 / 36.38 / 71.41
50.066597 / 19.911963 / 206.8 / 0.04 / 9 / 53.63 / 03-03-2022 / 20:08:29.20 / 100 / 36.38 / 71.41
50.066597 / 19.911963 / 206.8 / 0.07 / 9 / 54.614 / 03-03-2022 / 20:08:29.40 / 99.94 / 36.38 / 74.32
50.066597 / 19.911963 / 206.8 / 0.02 / 9 / 53.958 / 03-03-2022 / 20:08:29.60 / 99.94 / 36.38 / 74.32
50.066597 / 19.911963 / 206.8 / 0.02 / 9 / 54.942 / 03-03-2022 / 20:08:29.80 / 99.94 / 36.38 / 74.32
50.066597 / 19.911963 / 206.8 / 0.06 / 9 / 54.942 / 03-03-2022 / 20:08:30.00 / 99.94 / 36.38 / 74.32
50.066597 / 19.911963 / 206.8 / 0.04 / 9 / 54.614 / 03-03-2022 / 20:08:30.20 / 99.94 / 36.38 / 74.32
50.066597 / 19.911963 / 206.8 / 0.04 / 9 / 54.942 / 03-03-2022 / 20:08:30.60 / 99.88 / 36.38 / 77.03
50.066597 / 19.911963 / 206.8 / 0.09 / 9 / 55.27 / 03-03-2022 / 20:08:30.80 / 99.88 / 36.38 / 77.03
50.066597 / 19.911963 / 206.8 / 0.06 / 9 / 55.598 / 03-03-2022 / 20:08:31.00 / 99.88 / 36.38 / 77.03
50.066597 / 19.911963 / 206.8 / 0.04 / 9 / 55.27 / 03-03-2022 / 20:08:31.20 / 99.88 / 36.38 / 77.03
50.066597 / 19.911963 / 206.8 / 0.02 / 9 / 54.286 / 03-03-2022 / 20:08:31.40 / 99.88 / 36.38 / 77.03
50.066597 / 19.911963 / 206.8 / 0.07 / 9 / 54.614 / 03-03-2022 / 20:08:31.60 / 99.88 / 36.38 / 78.43
50.066597 / 19.911963 / 206.8 / 0.04 / 9 / 54.942 / 03-03-2022 / 20:08:31.80 / 99.88 / 36.38 / 78.43
50.066597 / 19.911963 / 206.8 / 0.06 / 9 / 54.942 / 03-03-2022 / 20:08:32.00 / 99.88 / 36.38 / 78.43
50.066597 / 19.911963 / 206.8 / 0.06 / 9 / 54.942 / 03-03-2022 / 20:08:32.20 / 99.88 / 36.38 / 78.43
50.066597 / 19.911963 / 206.8 / 0.06 / 9 / 53.63 / 03-03-2022 / 20:08:32.40 / 99.81 / 36.38 / 81.43
50.066597 / 19.911963 / 206.8 / 0.04 / 9 / 54.942 / 03-03-2022 / 20:08:32.60 / 99.81 / 36.38 / 81.43
50.066597 / 19.911963 / 206.8 / 0.09 / 9 / 54.942 / 03-03-2022 / 20:08:32.80 / 99.81 / 36.38 / 81.43
50.066597 / 19.911963 / 206.8 / 0.06 / 9 / 54.942 / 03-03-2022 / 20:08:33.00 / 99.81 / 36.38 / 81.43
50.066597 / 19.911963 / 206.8 / 0.09 / 9 / 54.614 / 03-03-2022 / 20:08:33.20 / 99.81 / 36.38 / 81.43
50.066597 / 19.911963 / 206.8 / 0.04 / 9 / 54.614 / 03-03-2022 / 20:08:33.60 / 99.75 / 36.44 / 84.24
50.066597 / 19.911963 / 206.8 / 0.06 / 9 / 54.614 / 03-03-2022 / 20:08:33.80 / 99.75 / 36.44 / 84.24
50.066597 / 19.911963 / 206.8 / 0.04 / 9 / 53.958 / 03-03-2022 / 20:08:34.00 / 99.75 / 36.44 / 84.24
50.066597 / 19.911963 / 206.8 / 0.04 / 9 / 54.286 / 03-03-2022 / 20:08:34.20 / 99.75 / 36.44 / 84.24
50.066597 / 19.911963 / 206.8 / 0.04 / 9 / 54.286 / 03-03-2022 / 20:08:34.40 / 99.75 / 36.44 / 84.24
50.066597 / 19.911963 / 206.8 / 0 / 9 / 53.63 / 03-03-2022 / 20:08:34.60 / 99.75 / 36.44 / 85.73
50.066597 / 19.911963 / 206.8 / 0.02 / 9 / 53.63 / 03-03-2022 / 20:08:34.80 / 99.75 / 36.44 / 85.73
50.066597 / 19.911963 / 206.8 / 0 / 9 / 53.63 / 03-03-2022 / 20:08:35.00 / 99.75 / 36.44 / 85.73
50.066597 / 19.911963 / 206.8 / 0.02 / 9 / 53.63 / 03-03-2022 / 20:08:35.20 / 99.75 / 36.44 / 85.73
50.066597 / 19.911963 / 206.8 / 0 / 9 / 54.286 / 03-03-2022 / 20:08:35.60 / 99.69 / 36.44 / 88.83
50.066597 / 19.911963 / 206.8 / 0 / 9 / 53.958 / 03-03-2022 / 20:08:35.80 / 99.69 / 36.44 / 88.83
50.066597 / 19.911963 / 206.8 / 0.02 / 9 / 54.286 / 03-03-2022 / 20:08:36.00 / 99.69 / 36.44 / 88.83
50.066597 / 19.911963 / 206.8 / 0.02 / 9 / 53.958 / 03-03-2022 / 20:08:36.20 / 99.69 / 36.44 / 88.83
50.066597 / 19.911963 / 206.8 / 0 / 9 / 54.286 / 03-03-2022 / 20:08:36.40 / 99.69 / 36.44 / 88.83
50.066597 / 19.911963 / 206.8 / 0.02 / 9 / 55.27 / 03-03-2022 / 20:08:36.60 / 99.63 / 36.44 / 91.74
50.066597 / 19.911963 / 206.8 / 0 / 8 / 55.27 / 03-03-2022 / 20:08:36.80 / 99.63 / 36.44 / 91.74
50.066597 / 19.911963 / 206.8 / 0.02 / 8 / 55.27 / 03-03-2022 / 20:08:37.00 / 99.63 / 36.44 / 91.74
50.066597 / 19.911963 / 206.8 / 0.02 / 8 / 55.27 / 03-03-2022 / 20:08:37.20 / 99.63 / 36.44 / 91.74
50.066597 / 19.911963 / 206.8 / 0.02 / 8 / 55.27 / 03-03-2022 / 20:08:37.60 / 99.56 / 36.44 / 94.69
50.06654 / 19.911867 / 204.4 / 1.46 / 7 / 52.646 / 03-03-2022 / 20:09:01.60 / 98.5 / 0 / 0
50.066536 / 19.911869 / 204.5 / 1.87 / 7 / 53.63 / 03-03-2022 / 20:09:01.80 / 98.5 / 0 / 0
50.066532 / 19.911871 / 204.7 / 2.2 / 7 / 53.958 / 03-03-2022 / 20:09:02.00 / 98.5 / 0 / 0
50.066528 / 19.911873 / 204.8 / 2.96 / 7 / 53.63 / 03-03-2022 / 20:09:02.20 / 98.5 / 36.75 / 62.21
50.066517 / 19.911875 / 205 / 6.41 / 7 / 53.958 / 03-03-2022 / 20:09:02.80 / 98.5 / 36.75 / 62.21
50.066513 / 19.911875 / 205.1 / 7.33 / 7 / 53.302 / 03-03-2022 / 20:09:03.00 / 98.5 / 36.75 / 62.21
50.066505 / 19.911875 / 205.2 / 8.76 / 7 / 54.286 / 03-03-2022 / 20:09:03.20 / 98.5 / 36.75 / 62.21
50.066502 / 19.911873 / 205.2 / 10.26 / 7 / 53.958 / 03-03-2022 / 20:09:03.40 / 98.44 / 36.81 / 66.28
50.066494 / 19.911871 / 205.3 / 11.04 / 7 / 53.958 / 03-03-2022 / 20:09:03.60 / 98.44 / 36.81 / 66.28
50.066479 / 19.911869 / 205.5 / 12.06 / 8 / 53.958 / 03-03-2022 / 20:09:04.00 / 98.44 / 36.81 / 66.28
50.066475 / 19.911869 / 205.5 / 12.41 / 8 / 54.286 / 03-03-2022 / 20:09:04.20 / 98.44 / 36.81 / 68.79
50.066467 / 19.911867 / 205.5 / 13.04 / 8 / 54.286 / 03-03-2022 / 20:09:04.40 / 98.44 / 36.81 / 68.79
50.06646 / 19.911865 / 205.6 / 12.95 / 8 / 54.286 / 03-03-2022 / 20:09:04.60 / 98.44 / 36.81 / 68.79
50.066456 / 19.911863 / 205.6 / 12.89 / 8 / 54.614 / 03-03-2022 / 20:09:04.80 / 98.44 / 36.81 / 68.79
50.066441 / 19.911858 / 205.6 / 12.87 / 8 / 54.614 / 03-03-2022 / 20:09:05.20 / 98.44 / 36.81 / 68.79
50.066437 / 19.911858 / 205.7 / 12.85 / 8 / 54.614 / 03-03-2022 / 20:09:05.40 / 98.38 / 36.81 / 72.91
50.066429 / 19.911856 / 205.7 / 12.76 / 8 / 54.942 / 03-03-2022 / 20:09:05.60 / 98.38 / 36.81 / 72.91
50.066422 / 19.911854 / 205.7 / 12.7 / 8 / 55.598 / 03-03-2022 / 20:09:05.80 / 98.38 / 36.81 / 72.91
50.066418 / 19.911854 / 205.7 / 11.76 / 8 / 55.598 / 03-03-2022 / 20:09:06.00 / 98.38 / 36.81 / 72.91
50.06641 / 19.91185 / 205.8 / 12.43 / 8 / 55.598 / 03-03-2022 / 20:09:06.40 / 98.38 / 36.81 / 75.47
50.066402 / 19.91185 / 205.8 / 12.13 / 8 / 56.254 / 03-03-2022 / 20:09:06.60 / 98.38 / 36.81 / 75.47
50.066395 / 19.911848 / 205.8 / 11.95 / 8 / 56.582 / 03-03-2022 / 20:09:06.80 / 98.38 / 36.81 / 75.47
50.066391 / 19.911848 / 205.9 / 11.83 / 8 / 56.582 / 03-03-2022 / 20:09:07.00 / 98.38 / 36.81 / 75.47
50.066383 / 19.911848 / 205.9 / 11.85 / 8 / 56.254 / 03-03-2022 / 20:09:07.20 / 98.38 / 36.81 / 75.47
50.066372 / 19.911848 / 205.9 / 12.24 / 8 / 55.27 / 03-03-2022 / 20:09:07.60 / 98.31 / 36.88 / 79.64
50.066368 / 19.911848 / 205.9 / 11.19 / 8 / 55.27 / 03-03-2022 / 20:09:07.80 / 98.31 / 36.88 / 79.64
50.06636 / 19.911848 / 205.9 / 11.67 / 9 / 55.27 / 03-03-2022 / 20:09:08.00 / 98.31 / 36.88 / 79.64
50.066357 / 19.91185 / 205.9 / 11.72 / 9 / 55.598 / 03-03-2022 / 20:09:08.20 / 98.31 / 36.88 / 79.64
50.066349 / 19.911852 / 206 / 11.56 / 9 / 55.598 / 03-03-2022 / 20:09:08.40 / 98.31 / 36.88 / 82.24
50.066345 / 19.911856 / 206 / 11.17 / 9 / 54.614 / 03-03-2022 / 20:09:08.60 / 98.31 / 36.88 / 82.24
50.066338 / 19.911858 / 206 / 11.09 / 9 / 54.286 / 03-03-2022 / 20:09:08.80 / 98.31 / 36.88 / 82.24
50.066334 / 19.911861 / 206 / 11.15 / 9 / 54.614 / 03-03-2022 / 20:09:09.00 / 98.31 / 36.88 / 82.24
50.06633 / 19.911867 / 206 / 10.85 / 9 / 54.614 / 03-03-2022 / 20:09:09.20 / 98.31 / 36.88 / 82.24
50.066326 / 19.911873 / 206 / 11.07 / 9 / 53.958 / 03-03-2022 / 20:09:09.40 / 98.25 / 36.88 / 86.46
50.066322 / 19.91188 / 206 / 10.85 / 9 / 55.27 / 03-03-2022 / 20:09:09.60 / 98.25 / 36.88 / 86.46
50.066319 / 19.911888 / 206 / 11.07 / 9 / 55.27 / 03-03-2022 / 20:09:09.80 / 98.25 / 36.88 / 86.46
50.066319 / 19.911896 / 206.1 / 11.54 / 9 / 55.27 / 03-03-2022 / 20:09:10.00 / 98.25 / 36.88 / 86.46
50.066315 / 19.911905 / 206.1 / 11.87 / 9 / 55.27 / 03-03-2022 / 20:09:10.20 / 98.25 / 36.88 / 86.46
50.066311 / 19.911915 / 206.1 / 12.11 / 9 / 55.27 / 03-03-2022 / 20:09:10.40 / 98.19 / 36.88 / 90.47
50.066311 / 19.911924 / 206.1 / 12.56 / 9 / 54.614 / 03-03-2022 / 20:09:10.60 / 98.19 / 36.88 / 90.47
50.066307 / 19.911936 / 206.2 / 12.72 / 9 / 53.302 / 03-03-2022 / 20:09:10.80 / 98.19 / 36.88 / 90.47
50.066307 / 19.911949 / 206.2 / 13.09 / 9 / 54.614 / 03-03-2022 / 20:09:11.00 / 98.19 / 36.88 / 90.47
50.066307 / 19.911961 / 206.2 / 13.61 / 9 / 54.614 / 03-03-2022 / 20:09:11.20 / 98.19 / 36.88 / 90.47
50.066303 / 19.911974 / 206.2 / 13.5 / 9 / 54.614 / 03-03-2022 / 20:09:11.40 / 98.19 / 36.94 / 93.17
50.066303 / 19.911985 / 206.2 / 14.08 / 9 / 55.27 / 03-03-2022 / 20:09:11.60 / 98.19 / 36.94 / 93.17
50.066303 / 19.911997 / 206.3 / 14 / 9 / 55.27 / 03-03-2022 / 20:09:11.80 / 98.19 / 36.94 / 93.17
50.066303 / 19.91201 / 206.3 / 14.37 / 9 / 55.27 / 03-03-2022 / 20:09:12.00 / 98.19 / 36.94 / 93.17
50.066303 / 19.912022 / 206.3 / 14.48 / 9 / 55.27 / 03-03-2022 / 20:09:12.20 / 98.19 / 36.94 / 93.17
50.066299 / 19.912035 / 206.3 / 14.93 / 9 / 55.27 / 03-03-2022 / 20:09:12.40 / 98.13 / 36.94 / 97.49
50.066299 / 19.912048 / 206.3 / 15.22 / 9 / 54.942 / 03-03-2022 / 20:09:12.60 / 98.13 / 36.94 / 97.49
50.066296 / 19.91206 / 206.2 / 15.58 / 9 / 54.614 / 03-03-2022 / 20:09:12.80 / 98.13 / 36.94 / 97.49
50.066296 / 19.912073 / 206.2 / 15.65 / 9 / 54.942 / 03-03-2022 / 20:09:13.00 / 98.13 / 36.94 / 97.49
50.066296 / 19.912086 / 206.2 / 15.39 / 9 / 55.27 / 03-03-2022 / 20:09:13.20 / 98.13 / 36.94 / 97.49
50.066292 / 19.9121 / 206.3 / 16 / 9 / 54.942 / 03-03-2022 / 20:09:13.40 / 98.06 / 36.94 / 101.6
50.066292 / 19.912113 / 206.3 / 16.15 / 9 / 54.942 / 03-03-2022 / 20:09:13.60 / 98.06 / 36.94 / 101.6
50.066292 / 19.912127 / 206.3 / 16.28 / 9 / 54.942 / 03-03-2022 / 20:09:13.80 / 98.06 / 36.94 / 101.6
50.066288 / 19.91214 / 206.3 / 16.46 / 9 / 54.942 / 03-03-2022 / 20:09:14.00 / 98.06 / 36.94 / 101.6
50.066288 / 19.912153 / 206.3 / 16.22 / 9 / 54.942 / 03-03-2022 / 20:09:14.20 / 98.06 / 36.94 / 101.6
50.066284 / 19.912169 / 206.3 / 16.39 / 9 / 54.942 / 03-03-2022 / 20:09:14.40 / 98.06 / 36.94 / 104.4
50.066284 / 19.912182 / 206.3 / 16.5 / 9 / 55.926 / 03-03-2022 / 20:09:14.60 / 98.06 / 36.94 / 104.4
50.06628 / 19.912195 / 206.3 / 16.65 / 9 / 57.238 / 03-03-2022 / 20:09:14.80 / 98.06 / 36.94 / 104.4
50.066277 / 19.912209 / 206.2 / 16.54 / 9 / 55.926 / 03-03-2022 / 20:09:15.00 / 98.06 / 36.94 / 104.4
50.066277 / 19.912222 / 206.2 / 16.95 / 9 / 55.926 / 03-03-2022 / 20:09:15.20 / 98.06 / 36.94 / 104.4
50.066277 / 19.912235 / 206.2 / 16.87 / 9 / 55.926 / 03-03-2022 / 20:09:15.40 / 98 / 36.94 / 108.81
50.066273 / 19.912249 / 206.2 / 17.04 / 9 / 56.582 / 03-03-2022 / 20:09:15.60 / 98 / 36.94 / 108.81
50.066269 / 19.912264 / 206.2 / 17.04 / 9 / 56.582 / 03-03-2022 / 20:09:15.80 / 98 / 36.94 / 108.81
50.066269 / 19.912277 / 206.2 / 17.24 / 9 / 56.582 / 03-03-2022 / 20:09:16.00 / 98 / 36.94 / 108.81
50.066265 / 19.912291 / 206.2 / 17.04 / 9 / 56.91 / 03-03-2022 / 20:09:16.20 / 98 / 36.94 / 108.81
50.066265 / 19.912304 / 206.2 / 16.8 / 9 / 55.598 / 03-03-2022 / 20:09:16.40 / 97.94 / 37 / 113.02
50.066261 / 19.912319 / 206.1 / 16.58 / 9 / 55.926 / 03-03-2022 / 20:09:16.60 / 97.94 / 37 / 113.02
50.066261 / 19.912333 / 206.2 / 16.19 / 9 / 56.254 / 03-03-2022 / 20:09:16.80 / 97.94 / 37 / 113.02
50.066257 / 19.912348 / 206.1 / 16 / 9 / 56.254 / 03-03-2022 / 20:09:17.00 / 97.94 / 37 / 113.02
50.066257 / 19.912363 / 206.1 / 15.98 / 9 / 56.254 / 03-03-2022 / 20:09:17.20 / 97.94 / 37 / 113.02
50.066254 / 19.912378 / 206.1 / 15.65 / 9 / 56.254 / 03-03-2022 / 20:09:17.40 / 97.94 / 37 / 115.91
50.066254 / 19.91239 / 206.1 / 15.65 / 9 / 55.27 / 03-03-2022 / 20:09:17.60 / 97.94 / 37 / 115.91
50.066254 / 19.912403 / 206.2 / 15.74 / 9 / 55.598 / 03-03-2022 / 20:09:17.80 / 97.94 / 37 / 115.91
50.06625 / 19.912416 / 206.1 / 15.28 / 9 / 55.27 / 03-03-2022 / 20:09:18.00 / 97.94 / 37 / 115.91
50.06625 / 19.912428 / 206.1 / 15.39 / 9 / 55.598 / 03-03-2022 / 20:09:18.20 / 97.94 / 37 / 115.91
50.06625 / 19.912439 / 206.2 / 15.41 / 9 / 55.598 / 03-03-2022 / 20:09:18.40 / 97.88 / 37 / 120.42
50.066246 / 19.912453 / 206.1 / 15.61 / 9 / 55.598 / 03-03-2022 / 20:09:18.60 / 97.88 / 37 / 120.42
50.066246 / 19.912464 / 206.2 / 15.95 / 9 / 56.254 / 03-03-2022 / 20:09:18.80 / 97.88 / 37 / 120.42
50.066242 / 19.912476 / 206.2 / 15.85 / 9 / 55.926 / 03-03-2022 / 20:09:19.00 / 97.88 / 37 / 120.42
50.066242 / 19.912489 / 206.2 / 15.67 / 9 / 52.974 / 03-03-2022 / 20:09:19.20 / 97.88 / 37 / 120.42
50.066238 / 19.9125 / 206.2 / 15.32 / 9 / 55.926 / 03-03-2022 / 20:09:19.40 / 97.88 / 37 / 123.37
50.066238 / 19.912512 / 206.2 / 15.17 / 9 / 54.942 / 03-03-2022 / 20:09:19.60 / 97.88 / 37 / 123.37
50.066238 / 19.912521 / 206.2 / 14.93 / 9 / 54.942 / 03-03-2022 / 20:09:19.80 / 97.88 / 37 / 123.37
50.066238 / 19.912533 / 206.2 / 14.69 / 9 / 52.318 / 03-03-2022 / 20:09:20.00 / 97.88 / 37 / 123.37
50.066235 / 19.912544 / 206.2 / 14.76 / 9 / 54.614 / 03-03-2022 / 20:09:20.20 / 97.88 / 37 / 123.37
50.066235 / 19.912556 / 206.2 / 14.32 / 9 / 54.942 / 03-03-2022 / 20:09:20.40 / 97.81 / 37 / 127.92
50.066231 / 19.912567 / 206.2 / 14.54 / 9 / 54.614 / 03-03-2022 / 20:09:20.60 / 97.81 / 37 / 127.92
50.066231 / 19.912579 / 206.2 / 13.96 / 9 / 54.614 / 03-03-2022 / 20:09:20.80 / 97.81 / 37 / 127.92
50.066227 / 19.912588 / 206.2 / 14.41 / 8 / 54.286 / 03-03-2022 / 20:09:21.00 / 97.81 / 37 / 127.92
50.066227 / 19.912598 / 206.2 / 14.17 / 8 / 53.958 / 03-03-2022 / 20:09:21.20 / 97.81 / 37 / 127.92
50.066223 / 19.912609 / 206.2 / 13.85 / 8 / 54.286 / 03-03-2022 / 20:09:21.40 / 97.75 / 37.06 / 132.27
50.066223 / 19.912621 / 206.2 / 13.59 / 8 / 55.27 / 03-03-2022 / 20:09:21.60 / 97.75 / 37.06 / 132.27
50.066223 / 19.912628 / 206.2 / 13.54 / 8 / 55.27 / 03-03-2022 / 20:09:21.80 / 97.75 / 37.06 / 132.27
50.066223 / 19.912638 / 206.1 / 13.82 / 8 / 55.27 / 03-03-2022 / 20:09:22.00 / 97.75 / 37.06 / 132.27
50.066219 / 19.912649 / 206.2 / 13.85 / 8 / 55.27 / 03-03-2022 / 20:09:22.20 / 97.75 / 37.06 / 132.27
50.066219 / 19.912661 / 206.2 / 13.76 / 8 / 55.598 / 03-03-2022 / 20:09:22.40 / 97.75 / 37.06 / 135.32
50.066219 / 19.912668 / 206.1 / 13.72 / 8 / 55.926 / 03-03-2022 / 20:09:22.60 / 97.75 / 37.06 / 135.32
50.066223 / 19.912676 / 206.2 / 13.8 / 8 / 55.598 / 03-03-2022 / 20:09:22.80 / 97.75 / 37.06 / 135.32
50.066219 / 19.912687 / 206.2 / 13.85 / 8 / 55.926 / 03-03-2022 / 20:09:23.00 / 97.75 / 37.06 / 135.32
50.066216 / 19.912699 / 206.2 / 13.8 / 8 / 56.254 / 03-03-2022 / 20:09:23.20 / 97.75 / 37.06 / 135.32
50.066216 / 19.91271 / 206.3 / 14.11 / 8 / 55.926 / 03-03-2022 / 20:09:23.40 / 97.69 / 37.06 / 139.97
50.066212 / 19.91272 / 206.2 / 13.59 / 8 / 55.27 / 03-03-2022 / 20:09:23.60 / 97.69 / 37.06 / 139.97
50.066216 / 19.912727 / 206.3 / 13.72 / 8 / 54.942 / 03-03-2022 / 20:09:23.80 / 97.69 / 37.06 / 139.97
50.066216 / 19.912739 / 206.3 / 13.69 / 8 / 55.27 / 03-03-2022 / 20:09:24.00 / 97.69 / 37.06 / 139.97
50.066216 / 19.912746 / 206.2 / 13.52 / 8 / 55.27 / 03-03-2022 / 20:09:24.20 / 97.69 / 37.06 / 139.97
50.066212 / 19.912756 / 206.3 / 13.2 / 8 / 55.27 / 03-03-2022 / 20:09:24.40 / 97.63 / 37.06 / 144.42
50.066212 / 19.912766 / 206.3 / 13.56 / 8 / 54.286 / 03-03-2022 / 20:09:24.60 / 97.63 / 37.06 / 144.42
50.066212 / 19.912775 / 206.3 / 13.28 / 8 / 53.63 / 03-03-2022 / 20:09:24.80 / 97.63 / 37.06 / 144.42
50.066212 / 19.912785 / 206.3 / 11.65 / 8 / 55.27 / 03-03-2022 / 20:09:25.00 / 97.63 / 37.06 / 144.42
50.066212 / 19.912792 / 206.3 / 12.43 / 8 / 55.27 / 03-03-2022 / 20:09:25.20 / 97.63 / 37.06 / 144.42
50.066212 / 19.9128 / 206.3 / 12.15 / 8 / 55.27 / 03-03-2022 / 20:09:25.40 / 97.63 / 37.06 / 147.56
50.066212 / 19.912809 / 206.3 / 11.78 / 8 / 55.598 / 03-03-2022 / 20:09:25.60 / 97.63 / 37.06 / 147.56
50.066212 / 19.912821 / 206.3 / 12.58 / 8 / 55.598 / 03-03-2022 / 20:09:25.80 / 97.63 / 37.06 / 147.56
50.066208 / 19.912828 / 206.4 / 12.06 / 8 / 55.598 / 03-03-2022 / 20:09:26.00 / 97.63 / 37.06 / 147.56
50.066212 / 19.912838 / 206.4 / 11.7 / 8 / 55.598 / 03-03-2022 / 20:09:26.20 / 97.63 / 37.06 / 147.56
50.066212 / 19.912848 / 206.4 / 11.98 / 8 / 55.598 / 03-03-2022 / 20:09:26.40 / 97.56 / 37.13 / 152.3
50.066212 / 19.912857 / 206.4 / 12.26 / 8 / 55.926 / 03-03-2022 / 20:09:26.60 / 97.56 / 37.13 / 152.3
50.066216 / 19.912865 / 206.4 / 12.52 / 8 / 55.926 / 03-03-2022 / 20:09:26.80 / 97.56 / 37.13 / 152.3
50.066219 / 19.912874 / 206.4 / 12.56 / 8 / 55.598 / 03-03-2022 / 20:09:27.00 / 97.56 / 37.13 / 152.3
50.066223 / 19.912884 / 206.4 / 13.11 / 8 / 55.926 / 03-03-2022 / 20:09:27.20 / 97.56 / 37.13 / 152.3
50.066223 / 19.912891 / 206.3 / 13.5 / 8 / 55.926 / 03-03-2022 / 20:09:27.40 / 97.5 / 37.13 / 156.85
50.066227 / 19.912899 / 206.3 / 13.72 / 8 / 55.27 / 03-03-2022 / 20:09:27.60 / 97.5 / 37.13 / 156.85
50.066231 / 19.91291 / 206.3 / 13.76 / 8 / 54.614 / 03-03-2022 / 20:09:27.80 / 97.5 / 37.13 / 156.85
50.066235 / 19.912918 / 206.3 / 14.11 / 8 / 55.27 / 03-03-2022 / 20:09:28.00 / 97.5 / 37.13 / 156.85
50.066238 / 19.912928 / 206.3 / 14.2 / 8 / 55.27 / 03-03-2022 / 20:09:28.20 / 97.5 / 37.13 / 156.85
50.066242 / 19.912937 / 206.3 / 14.59 / 9 / 54.942 / 03-03-2022 / 20:09:28.40 / 97.44 / 37.13 / 161.45
50.06625 / 19.912945 / 206.4 / 14.19 / 9 / 54.942 / 03-03-2022 / 20:09:28.60 / 97.44 / 37.13 / 161.45
50.066254 / 19.912952 / 206.4 / 14.58 / 9 / 55.926 / 03-03-2022 / 20:09:28.80 / 97.44 / 37.13 / 161.45
50.066257 / 19.912966 / 206.4 / 14.26 / 9 / 55.27 / 03-03-2022 / 20:09:29.00 / 97.44 / 37.13 / 161.45
50.066261 / 19.912977 / 206.4 / 14.76 / 9 / 55.27 / 03-03-2022 / 20:09:29.20 / 97.44 / 37.13 / 161.45
50.066265 / 19.912983 / 206.4 / 14.24 / 9 / 54.942 / 03-03-2022 / 20:09:29.40 / 97.44 / 37.13 / 164.73
50.066269 / 19.912989 / 206.4 / 14.61 / 9 / 55.27 / 03-03-2022 / 20:09:29.60 / 97.44 / 37.13 / 164.73
50.066273 / 19.912992 / 206.4 / 14.52 / 9 / 55.598 / 03-03-2022 / 20:09:29.80 / 97.44 / 37.13 / 164.73
50.066277 / 19.912994 / 206.4 / 14.37 / 9 / 54.286 / 03-03-2022 / 20:09:30.00 / 97.44 / 37.13 / 164.73
50.066284 / 19.912998 / 206.4 / 14.5 / 9 / 55.926 / 03-03-2022 / 20:09:30.20 / 97.44 / 37.13 / 164.73
50.066288 / 19.913 / 206.4 / 14.2 / 9 / 55.27 / 03-03-2022 / 20:09:30.40 / 97.38 / 37.19 / 169.63
50.066292 / 19.913002 / 206.4 / 14.19 / 9 / 55.27 / 03-03-2022 / 20:09:30.60 / 97.38 / 37.19 / 169.63
50.066299 / 19.913002 / 206.4 / 14.08 / 9 / 55.27 / 03-03-2022 / 20:09:30.80 / 97.38 / 37.19 / 169.63
50.066303 / 19.913002 / 206.6 / 13.72 / 9 / 55.598 / 03-03-2022 / 20:09:31.00 / 97.38 / 37.19 / 169.63
50.066311 / 19.913 / 206.6 / 13.28 / 9 / 55.598 / 03-03-2022 / 20:09:31.20 / 97.38 / 37.19 / 169.63
50.066319 / 19.912998 / 206.6 / 14.04 / 9 / 55.598 / 03-03-2022 / 20:09:31.40 / 97.38 / 37.19 / 172.96
50.066326 / 19.912994 / 206.7 / 14.13 / 9 / 56.582 / 03-03-2022 / 20:09:31.60 / 97.38 / 37.19 / 172.96
50.066334 / 19.912991 / 206.7 / 14.7 / 9 / 54.942 / 03-03-2022 / 20:09:31.80 / 97.38 / 37.19 / 172.96
50.066341 / 19.912985 / 206.7 / 14.78 / 9 / 56.254 / 03-03-2022 / 20:09:32.00 / 97.38 / 37.19 / 172.96
50.066345 / 19.912979 / 206.7 / 15.56 / 9 / 56.254 / 03-03-2022 / 20:09:32.20 / 97.38 / 37.19 / 172.96
50.066353 / 19.91297 / 206.7 / 16.11 / 9 / 56.254 / 03-03-2022 / 20:09:32.40 / 97.31 / 37.19 / 177.9
50.066357 / 19.912962 / 206.7 / 16.56 / 9 / 56.582 / 03-03-2022 / 20:09:32.60 / 97.31 / 37.19 / 177.9
50.066364 / 19.912952 / 206.7 / 16.65 / 9 / 56.582 / 03-03-2022 / 20:09:32.80 / 97.31 / 37.19 / 177.9
50.066368 / 19.912941 / 206.7 / 16.61 / 9 / 56.582 / 03-03-2022 / 20:09:33.00 / 97.31 / 37.19 / 177.9
50.066372 / 19.91293 / 206.7 / 16.63 / 9 / 56.582 / 03-03-2022 / 20:09:33.20 / 97.31 / 37.19 / 177.9
50.066376 / 19.912918 / 206.7 / 16.96 / 9 / 56.582 / 03-03-2022 / 20:09:33.40 / 97.31 / 37.19 / 181.28
50.06638 / 19.912907 / 206.7 / 16.91 / 9 / 55.926 / 03-03-2022 / 20:09:33.60 / 97.31 / 37.19 / 181.28
50.066383 / 19.912895 / 206.7 / 17.02 / 9 / 54.942 / 03-03-2022 / 20:09:33.80 / 97.31 / 37.19 / 181.28
50.066383 / 19.912884 / 206.7 / 16.96 / 9 / 55.598 / 03-03-2022 / 20:09:34.00 / 97.31 / 37.19 / 181.28
50.066387 / 19.91287 / 206.7 / 16.95 / 9 / 54.286 / 03-03-2022 / 20:09:34.20 / 97.31 / 37.19 / 181.28
50.066391 / 19.912859 / 206.6 / 17.41 / 9 / 55.926 / 03-03-2022 / 20:09:34.40 / 97.25 / 37.19 / 186.27
50.066395 / 19.912846 / 206.6 / 17.5 / 9 / 55.27 / 03-03-2022 / 20:09:34.60 / 97.25 / 37.19 / 186.27
50.066399 / 19.912832 / 206.6 / 17.91 / 9 / 55.27 / 03-03-2022 / 20:09:34.80 / 97.25 / 37.19 / 186.27
50.066402 / 19.912819 / 206.6 / 17.95 / 9 / 55.27 / 03-03-2022 / 20:09:35.00 / 97.25 / 37.19 / 186.27
50.066406 / 19.912807 / 206.6 / 18.39 / 9 / 55.27 / 03-03-2022 / 20:09:35.20 / 97.25 / 37.19 / 186.27
50.066414 / 19.912794 / 206.6 / 18.83 / 9 / 53.63 / 03-03-2022 / 20:09:35.40 / 97.19 / 37.19 / 191.06
50.066422 / 19.912781 / 206.6 / 18.96 / 9 / 55.27 / 03-03-2022 / 20:09:35.60 / 97.19 / 37.19 / 191.06
50.066425 / 19.912767 / 206.5 / 19.09 / 9 / 55.27 / 03-03-2022 / 20:09:35.80 / 97.19 / 37.19 / 191.06
50.066429 / 19.912752 / 206.5 / 19.54 / 9 / 53.958 / 03-03-2022 / 20:09:36.00 / 97.19 / 37.19 / 191.06
50.066437 / 19.912737 / 206.5 / 19.93 / 9 / 55.27 / 03-03-2022 / 20:09:36.20 / 97.19 / 37.19 / 191.06
50.066441 / 19.912724 / 206.5 / 19.91 / 9 / 53.958 / 03-03-2022 / 20:09:36.40 / 97.19 / 37.25 / 194.54
50.066448 / 19.912708 / 206.5 / 19.95 / 9 / 54.942 / 03-03-2022 / 20:09:36.60 / 97.19 / 37.25 / 194.54
50.066452 / 19.912693 / 206.5 / 20 / 9 / 53.958 / 03-03-2022 / 20:09:36.80 / 97.19 / 37.25 / 194.54
50.066456 / 19.912676 / 206.4 / 20.43 / 9 / 55.27 / 03-03-2022 / 20:09:37.00 / 97.19 / 37.25 / 194.54
50.06646 / 19.912661 / 206.4 / 20.41 / 9 / 54.942 / 03-03-2022 / 20:09:37.20 / 97.19 / 37.25 / 194.54
50.066463 / 19.912645 / 206.4 / 20.32 / 9 / 55.27 / 03-03-2022 / 20:09:37.40 / 97.13 / 37.25 / 199.62
50.066467 / 19.91263 / 206.4 / 20.19 / 9 / 55.598 / 03-03-2022 / 20:09:37.60 / 97.13 / 37.25 / 199.62
50.066471 / 19.912615 / 206.3 / 20.22 / 9 / 55.598 / 03-03-2022 / 20:09:37.80 / 97.13 / 37.25 / 199.62
50.066475 / 19.9126 / 206.3 / 20.24 / 9 / 55.598 / 03-03-2022 / 20:09:38.00 / 97.13 / 37.25 / 199.62
50.066479 / 19.912584 / 206.3 / 20.21 / 9 / 55.598 / 03-03-2022 / 20:09:38.20 / 97.13 / 37.25 / 199.62
50.066483 / 19.912571 / 206.3 / 20.19 / 9 / 55.598 / 03-03-2022 / 20:09:38.40 / 97.06 / 37.25 / 204.51
50.066486 / 19.912556 / 206.3 / 20.21 / 9 / 55.926 / 03-03-2022 / 20:09:38.60 / 97.06 / 37.25 / 204.51
50.06649 / 19.912542 / 206.3 / 19.72 / 9 / 53.302 / 03-03-2022 / 20:09:38.80 / 97.06 / 37.25 / 204.51
50.066494 / 19.912527 / 206.3 / 19.74 / 9 / 55.926 / 03-03-2022 / 20:09:39.00 / 97.06 / 37.25 / 204.51
50.066498 / 19.912512 / 206.3 / 19.82 / 9 / 55.926 / 03-03-2022 / 20:09:39.20 / 97.06 / 37.25 / 204.51
50.066502 / 19.912498 / 206.3 / 19.39 / 9 / 52.974 / 03-03-2022 / 20:09:39.40 / 97.06 / 37.25 / 208.08
50.066505 / 19.912485 / 206.3 / 19.26 / 9 / 55.598 / 03-03-2022 / 20:09:39.60 / 97.06 / 37.25 / 208.08
50.066509 / 19.912472 / 206.3 / 18.8 / 9 / 55.926 / 03-03-2022 / 20:09:39.80 / 97.06 / 37.25 / 208.08
50.066517 / 19.912458 / 206.3 / 18.37 / 9 / 54.614 / 03-03-2022 / 20:09:40.00 / 97.06 / 37.25 / 208.08
50.066517 / 19.912445 / 206.3 / 18.45 / 9 / 55.926 / 03-03-2022 / 20:09:40.20 / 97.06 / 37.25 / 208.08
50.066521 / 19.912434 / 206.3 / 18.35 / 9 / 55.926 / 03-03-2022 / 20:09:40.40 / 97 / 37.25 / 213.27
50.066528 / 19.91242 / 206.3 / 18.3 / 9 / 56.254 / 03-03-2022 / 20:09:40.60 / 97 / 37.25 / 213.27
50.066528 / 19.912409 / 206.3 / 18.22 / 9 / 56.254 / 03-03-2022 / 20:09:40.80 / 97 / 37.25 / 213.27
50.066532 / 19.912395 / 206.2 / 17.48 / 9 / 56.254 / 03-03-2022 / 20:09:41.00 / 97 / 37.25 / 213.27
50.06654 / 19.912384 / 206.2 / 17.58 / 9 / 56.254 / 03-03-2022 / 20:09:41.20 / 97 / 37.25 / 213.27
50.066544 / 19.912373 / 206.2 / 17.5 / 9 / 56.254 / 03-03-2022 / 20:09:41.40 / 97 / 37.31 / 216.89
50.066551 / 19.912361 / 206.2 / 17.39 / 9 / 55.598 / 03-03-2022 / 20:09:41.60 / 97 / 37.31 / 216.89
50.066559 / 19.912352 / 206.2 / 16.98 / 9 / 55.27 / 03-03-2022 / 20:09:41.80 / 97 / 37.31 / 216.89
50.066563 / 19.91234 / 206.2 / 17.09 / 9 / 55.598 / 03-03-2022 / 20:09:42.00 / 97 / 37.31 / 216.89
50.066566 / 19.912331 / 206.2 / 16.26 / 9 / 55.598 / 03-03-2022 / 20:09:42.20 / 97 / 37.31 / 216.89
50.06657 / 19.912319 / 206.2 / 16.28 / 9 / 55.598 / 03-03-2022 / 20:09:42.40 / 96.94 / 37.31 / 222.12
50.066578 / 19.912306 / 206.2 / 16.43 / 9 / 55.27 / 03-03-2022 / 20:09:42.60 / 96.94 / 37.31 / 222.12
50.066582 / 19.912294 / 206.1 / 16.39 / 9 / 54.942 / 03-03-2022 / 20:09:42.80 / 96.94 / 37.31 / 222.12
50.066582 / 19.912283 / 206.1 / 16.02 / 9 / 54.942 / 03-03-2022 / 20:09:43.00 / 96.94 / 37.31 / 222.12
50.066586 / 19.912271 / 206.1 / 15.56 / 9 / 53.63 / 03-03-2022 / 20:09:43.20 / 96.94 / 37.31 / 222.12
50.066589 / 19.91226 / 206.1 / 15.58 / 9 / 55.27 / 03-03-2022 / 20:09:43.40 / 96.88 / 37.31 / 227.15
50.066593 / 19.912249 / 206.1 / 15.48 / 9 / 54.614 / 03-03-2022 / 20:09:43.60 / 96.88 / 37.31 / 227.15
50.066597 / 19.912239 / 206.2 / 15.39 / 9 / 54.614 / 03-03-2022 / 20:09:43.80 / 96.88 / 37.31 / 227.15
50.066597 / 19.912228 / 206.1 / 15.32 / 9 / 54.286 / 03-03-2022 / 20:09:44.00 / 96.88 / 37.31 / 227.15
50.066601 / 19.912214 / 206.1 / 15.24 / 9 / 54.614 / 03-03-2022 / 20:09:44.20 / 96.88 / 37.31 / 227.15
50.066605 / 19.912203 / 206.1 / 15.15 / 9 / 54.614 / 03-03-2022 / 20:09:44.40 / 96.88 / 37.31 / 230.87
50.066608 / 19.912191 / 206.1 / 15.09 / 9 / 58.222 / 03-03-2022 / 20:09:44.60 / 96.88 / 37.31 / 230.87
50.066608 / 19.91218 / 206.2 / 15.02 / 9 / 57.238 / 03-03-2022 / 20:09:44.80 / 96.88 / 37.31 / 230.87
50.066612 / 19.91217 / 206.1 / 14.96 / 9 / 56.91 / 03-03-2022 / 20:09:45.00 / 96.88 / 37.31 / 230.87
50.066612 / 19.912159 / 206.1 / 14.87 / 9 / 57.238 / 03-03-2022 / 20:09:45.20 / 96.88 / 37.31 / 230.87
50.066616 / 19.912148 / 206.2 / 14.58 / 9 / 57.238 / 03-03-2022 / 20:09:45.40 / 96.81 / 37.31 / 236.2
50.066616 / 19.912136 / 206.2 / 14.61 / 9 / 58.222 / 03-03-2022 / 20:09:45.60 / 96.81 / 37.31 / 236.2
50.06662 / 19.912125 / 206.1 / 14.95 / 9 / 58.222 / 03-03-2022 / 20:09:45.80 / 96.81 / 37.31 / 236.2
50.06662 / 19.912115 / 206.1 / 14.33 / 9 / 58.55 / 03-03-2022 / 20:09:46.00 / 96.81 / 37.31 / 236.2
50.066624 / 19.912106 / 206.1 / 13.93 / 9 / 58.55 / 03-03-2022 / 20:09:46.20 / 96.81 / 37.31 / 236.2
50.066628 / 19.912094 / 206.1 / 13.82 / 9 / 58.222 / 03-03-2022 / 20:09:46.40 / 96.75 / 37.31 / 241.33
50.066631 / 19.912086 / 206 / 13.32 / 9 / 56.582 / 03-03-2022 / 20:09:46.60 / 96.75 / 37.31 / 241.33
50.066635 / 19.912079 / 206 / 13.39 / 9 / 56.582 / 03-03-2022 / 20:09:46.80 / 96.75 / 37.31 / 241.33
50.066639 / 19.912069 / 206 / 13.35 / 9 / 56.582 / 03-03-2022 / 20:09:47.00 / 96.75 / 37.31 / 241.33
50.066643 / 19.912064 / 206 / 12.93 / 9 / 56.582 / 03-03-2022 / 20:09:47.20 / 96.75 / 37.31 / 241.33
50.066647 / 19.912056 / 206 / 12.98 / 9 / 56.254 / 03-03-2022 / 20:09:47.40 / 96.69 / 37.38 / 246.51
50.06665 / 19.912054 / 206 / 12.58 / 9 / 54.942 / 03-03-2022 / 20:09:47.60 / 96.69 / 37.38 / 246.51
50.066654 / 19.91205 / 206 / 12.7 / 9 / 52.974 / 03-03-2022 / 20:09:47.80 / 96.69 / 37.38 / 246.51
50.066658 / 19.912046 / 206 / 12.32 / 9 / 55.27 / 03-03-2022 / 20:09:48.00 / 96.69 / 37.38 / 246.51
50.066662 / 19.912045 / 206 / 12.39 / 9 / 55.27 / 03-03-2022 / 20:09:48.20 / 96.69 / 37.38 / 246.51
50.066662 / 19.912041 / 206 / 12.87 / 9 / 55.27 / 03-03-2022 / 20:09:48.40 / 96.69 / 37.38 / 250.37
50.066666 / 19.912041 / 206 / 12.87 / 9 / 55.27 / 03-03-2022 / 20:09:48.60 / 96.69 / 37.38 / 250.37
50.066666 / 19.912037 / 205.9 / 12.8 / 9 / 55.27 / 03-03-2022 / 20:09:48.80 / 96.69 / 37.38 / 250.37
50.066669 / 19.912037 / 205.9 / 13.15 / 9 / 54.942 / 03-03-2022 / 20:09:49.00 / 96.69 / 37.38 / 250.37
50.066673 / 19.912037 / 205.9 / 13.17 / 9 / 55.27 / 03-03-2022 / 20:09:49.20 / 96.63 / 37.38 / 255.85
50.066673 / 19.912037 / 205.9 / 13.09 / 9 / 54.614 / 03-03-2022 / 20:09:49.40 / 96.63 / 37.38 / 255.85
50.066677 / 19.912037 / 205.9 / 13.41 / 9 / 56.254 / 03-03-2022 / 20:09:49.60 / 96.63 / 37.38 / 255.85
50.066681 / 19.912041 / 205.9 / 13.76 / 9 / 55.926 / 03-03-2022 / 20:09:49.80 / 96.63 / 37.38 / 255.85
50.066689 / 19.912043 / 205.8 / 13.46 / 9 / 55.598 / 03-03-2022 / 20:09:50.00 / 96.63 / 37.38 / 255.85
50.066689 / 19.912046 / 205.9 / 13.5 / 9 / 56.254 / 03-03-2022 / 20:09:50.20 / 96.56 / 37.38 / 261.12
50.066692 / 19.912052 / 206 / 13.45 / 9 / 56.254 / 03-03-2022 / 20:09:50.40 / 96.56 / 37.38 / 261.12
50.066696 / 19.912058 / 205.9 / 13.43 / 9 / 55.27 / 03-03-2022 / 20:09:50.60 / 96.56 / 37.38 / 261.12
50.066696 / 19.912066 / 205.9 / 14.09 / 9 / 55.27 / 03-03-2022 / 20:09:50.80 / 96.56 / 37.38 / 261.12
50.0667 / 19.912073 / 205.9 / 14.06 / 9 / 54.942 / 03-03-2022 / 20:09:51.00 / 96.56 / 37.38 / 261.12
50.0667 / 19.912083 / 205.9 / 14.61 / 9 / 55.27 / 03-03-2022 / 20:09:51.20 / 96.56 / 37.44 / 265.08
50.066704 / 19.912092 / 205.8 / 14.74 / 9 / 54.942 / 03-03-2022 / 20:09:51.40 / 96.56 / 37.44 / 265.08
50.066704 / 19.912104 / 205.8 / 14.82 / 9 / 54.942 / 03-03-2022 / 20:09:51.60 / 96.56 / 37.44 / 265.08
50.066704 / 19.912113 / 205.9 / 15.26 / 9 / 55.27 / 03-03-2022 / 20:09:51.80 / 96.56 / 37.44 / 265.08
50.066704 / 19.912125 / 205.9 / 15.69 / 9 / 54.942 / 03-03-2022 / 20:09:52.00 / 96.56 / 37.44 / 265.08
50.066704 / 19.912134 / 205.8 / 15.76 / 9 / 55.27 / 03-03-2022 / 20:09:52.20 / 96.5 / 37.44 / 270.65
50.0667 / 19.912148 / 205.8 / 16.09 / 9 / 55.27 / 03-03-2022 / 20:09:52.40 / 96.5 / 37.44 / 270.65
50.0667 / 19.912157 / 205.8 / 16.48 / 9 / 54.942 / 03-03-2022 / 20:09:52.60 / 96.5 / 37.44 / 270.65
50.066696 / 19.912169 / 205.8 / 16.59 / 9 / 56.582 / 03-03-2022 / 20:09:52.80 / 96.5 / 37.44 / 270.65
50.066696 / 19.91218 / 205.8 / 17.04 / 9 / 56.254 / 03-03-2022 / 20:09:53.00 / 96.5 / 37.44 / 270.65
50.066692 / 19.912189 / 205.8 / 17.59 / 9 / 55.926 / 03-03-2022 / 20:09:53.20 / 96.44 / 37.44 / 276.02
50.066689 / 19.912201 / 205.8 / 17.65 / 9 / 54.942 / 03-03-2022 / 20:09:53.40 / 96.44 / 37.44 / 276.02
50.066685 / 19.912212 / 205.8 / 17.67 / 9 / 55.926 / 03-03-2022 / 20:09:53.60 / 96.44 / 37.44 / 276.02
50.066681 / 19.912212 / 205.8 / 18.26 / 9 / 55.926 / 03-03-2022 / 20:09:53.80 / 96.44 / 37.44 / 276.02
50.066673 / 19.91222 / 205.7 / 18.33 / 9 / 55.926 / 03-03-2022 / 20:09:54.00 / 96.44 / 37.44 / 276.02
50.066673 / 19.912228 / 205.7 / 18.85 / 9 / 55.926 / 03-03-2022 / 20:09:54.20 / 96.44 / 37.44 / 280.08
50.066673 / 19.912239 / 205.7 / 18.98 / 9 / 55.27 / 03-03-2022 / 20:09:54.40 / 96.44 / 37.44 / 280.08
50.066669 / 19.912251 / 205.8 / 19.46 / 9 / 55.27 / 03-03-2022 / 20:09:54.60 / 96.44 / 37.44 / 280.08
50.066666 / 19.91226 / 205.9 / 19.58 / 9 / 55.27 / 03-03-2022 / 20:09:54.80 / 96.44 / 37.44 / 280.08
50.066666 / 19.912273 / 205.7 / 19.11 / 9 / 55.27 / 03-03-2022 / 20:09:55.00 / 96.44 / 37.44 / 280.08
50.066666 / 19.912285 / 205.8 / 19.15 / 9 / 55.27 / 03-03-2022 / 20:09:55.20 / 96.38 / 37.44 / 285.75
50.066666 / 19.912296 / 205.8 / 19.13 / 9 / 54.942 / 03-03-2022 / 20:09:55.40 / 96.38 / 37.44 / 285.75
50.066666 / 19.912308 / 205.8 / 19.06 / 9 / 55.27 / 03-03-2022 / 20:09:55.60 / 96.38 / 37.44 / 285.75
50.066669 / 19.912321 / 205.8 / 18.96 / 9 / 55.27 / 03-03-2022 / 20:09:55.80 / 96.38 / 37.44 / 285.75
50.066673 / 19.912334 / 205.7 / 19.56 / 9 / 55.27 / 03-03-2022 / 20:09:56.00 / 96.38 / 37.44 / 285.75
50.066677 / 19.912359 / 205.7 / 19.43 / 9 / 54.942 / 03-03-2022 / 20:09:56.40 / 96.31 / 37.44 / 291.22
50.066681 / 19.912373 / 205.6 / 19.43 / 9 / 54.942 / 03-03-2022 / 20:09:56.60 / 96.31 / 37.44 / 291.22
50.066681 / 19.912386 / 205.6 / 19.72 / 9 / 54.942 / 03-03-2022 / 20:09:56.80 / 96.31 / 37.44 / 291.22
50.066685 / 19.912399 / 205.5 / 19.85 / 9 / 54.942 / 03-03-2022 / 20:09:57.00 / 96.31 / 37.44 / 291.22
50.066685 / 19.912415 / 205.5 / 19.85 / 9 / 54.942 / 03-03-2022 / 20:09:57.20 / 96.31 / 37.44 / 291.22
50.066689 / 19.912428 / 205.5 / 19.76 / 9 / 54.942 / 03-03-2022 / 20:09:57.40 / 96.25 / 37.44 / 296.73
50.066689 / 19.912441 / 205.4 / 19.8 / 9 / 54.942 / 03-03-2022 / 20:09:57.60 / 96.25 / 37.44 / 296.73
50.066689 / 19.912455 / 205.4 / 20.32 / 9 / 54.942 / 03-03-2022 / 20:09:57.80 / 96.25 / 37.44 / 296.73
50.066689 / 19.91247 / 205.4 / 20.39 / 9 / 55.598 / 03-03-2022 / 20:09:58.00 / 96.25 / 37.44 / 296.73
50.066689 / 19.912483 / 205.4 / 20.72 / 9 / 54.942 / 03-03-2022 / 20:09:58.20 / 96.25 / 37.5 / 300.93
50.066689 / 19.912498 / 205.4 / 20.39 / 9 / 55.27 / 03-03-2022 / 20:09:58.40 / 96.25 / 37.5 / 300.93
50.066689 / 19.912512 / 205.4 / 20.35 / 9 / 55.27 / 03-03-2022 / 20:09:58.60 / 96.25 / 37.5 / 300.93
50.066689 / 19.912525 / 205.4 / 20.43 / 9 / 55.27 / 03-03-2022 / 20:09:58.80 / 96.25 / 37.5 / 300.93
50.066685 / 19.91254 / 205.4 / 20.45 / 9 / 55.27 / 03-03-2022 / 20:09:59.00 / 96.25 / 37.5 / 300.93
50.066681 / 19.912569 / 205.4 / 20.09 / 9 / 55.598 / 03-03-2022 / 20:09:59.40 / 96.19 / 37.5 / 306.75
50.066677 / 19.91258 / 205.5 / 19.71 / 9 / 54.942 / 03-03-2022 / 20:09:59.60 / 96.19 / 37.5 / 306.75
50.066673 / 19.912594 / 205.6 / 19.59 / 9 / 54.942 / 03-03-2022 / 20:09:59.80 / 96.19 / 37.5 / 306.75
50.066677 / 19.912601 / 205.6 / 19.48 / 9 / 54.942 / 03-03-2022 / 20:10:00.00 / 96.19 / 37.5 / 306.75
50.066677 / 19.912609 / 205.6 / 19.33 / 9 / 54.942 / 03-03-2022 / 20:10:00.20 / 96.19 / 37.5 / 306.75
50.066673 / 19.912622 / 205.8 / 19.24 / 9 / 54.942 / 03-03-2022 / 20:10:00.40 / 96.19 / 37.5 / 311
50.066673 / 19.912636 / 205.8 / 18.91 / 9 / 54.286 / 03-03-2022 / 20:10:00.60 / 96.19 / 37.5 / 311
50.066666 / 19.912649 / 205.9 / 18.83 / 9 / 54.286 / 03-03-2022 / 20:10:00.80 / 96.19 / 37.5 / 311
50.066662 / 19.912663 / 205.9 / 18.76 / 9 / 54.614 / 03-03-2022 / 20:10:01.00 / 96.19 / 37.5 / 311
50.066658 / 19.912676 / 206 / 18.35 / 9 / 54.286 / 03-03-2022 / 20:10:01.20 / 96.13 / 37.5 / 316.86
50.066654 / 19.912689 / 206 / 18.33 / 9 / 54.942 / 03-03-2022 / 20:10:01.40 / 96.13 / 37.5 / 316.86
50.066647 / 19.912703 / 206.1 / 18.21 / 9 / 54.614 / 03-03-2022 / 20:10:01.60 / 96.13 / 37.5 / 316.86
50.066647 / 19.912716 / 206.1 / 17.83 / 9 / 55.27 / 03-03-2022 / 20:10:01.80 / 96.13 / 37.5 / 316.86
50.066643 / 19.912729 / 206.1 / 17.8 / 9 / 54.942 / 03-03-2022 / 20:10:02.00 / 96.13 / 37.5 / 316.86
50.066639 / 19.912756 / 206.2 / 17.09 / 9 / 54.942 / 03-03-2022 / 20:10:02.40 / 96.06 / 37.56 / 322.52
50.066639 / 19.912769 / 206.2 / 17.09 / 9 / 55.27 / 03-03-2022 / 20:10:02.60 / 96.06 / 37.56 / 322.52
50.066635 / 19.912783 / 206.3 / 17.09 / 9 / 53.958 / 03-03-2022 / 20:10:02.80 / 96.06 / 37.56 / 322.52
50.066635 / 19.912796 / 206.3 / 17.04 / 9 / 55.27 / 03-03-2022 / 20:10:03.00 / 96.06 / 37.56 / 322.52
50.066631 / 19.912807 / 206.3 / 16.89 / 9 / 55.27 / 03-03-2022 / 20:10:03.20 / 96.06 / 37.56 / 322.52
50.066631 / 19.912821 / 206.3 / 16.48 / 9 / 55.27 / 03-03-2022 / 20:10:03.40 / 96 / 37.56 / 328.23
50.066628 / 19.912834 / 206.4 / 16.17 / 9 / 55.598 / 03-03-2022 / 20:10:03.60 / 96 / 37.56 / 328.23
50.066628 / 19.912848 / 206.6 / 16.13 / 9 / 55.27 / 03-03-2022 / 20:10:03.80 / 96 / 37.56 / 328.23
50.066628 / 19.912859 / 206.6 / 15.76 / 9 / 55.598 / 03-03-2022 / 20:10:04.00 / 96 / 37.56 / 328.23
50.066624 / 19.91287 / 206.7 / 15.63 / 9 / 56.254 / 03-03-2022 / 20:10:04.20 / 96 / 37.56 / 332.63
50.066624 / 19.912882 / 206.7 / 15.24 / 9 / 54.942 / 03-03-2022 / 20:10:04.40 / 96 / 37.56 / 332.63
50.066624 / 19.912893 / 206.7 / 15.2 / 9 / 54.942 / 03-03-2022 / 20:10:04.60 / 96 / 37.56 / 332.63
50.06662 / 19.912905 / 206.7 / 15.15 / 9 / 54.942 / 03-03-2022 / 20:10:04.80 / 96 / 37.56 / 332.63
50.06662 / 19.912914 / 206.7 / 15.04 / 9 / 54.942 / 03-03-2022 / 20:10:05.00 / 96 / 37.56 / 332.63
50.066616 / 19.912939 / 206.8 / 14.65 / 9 / 54.942 / 03-03-2022 / 20:10:05.40 / 95.94 / 37.56 / 338.63
50.066612 / 19.912951 / 206.8 / 14.52 / 9 / 54.942 / 03-03-2022 / 20:10:05.60 / 95.94 / 37.56 / 338.63
50.066612 / 19.912962 / 206.8 / 14.41 / 9 / 54.942 / 03-03-2022 / 20:10:05.80 / 95.94 / 37.56 / 338.63
50.066608 / 19.912973 / 206.9 / 14.3 / 9 / 55.27 / 03-03-2022 / 20:10:06.00 / 95.94 / 37.56 / 338.63
50.066608 / 19.912989 / 206.9 / 13.95 / 9 / 55.27 / 03-03-2022 / 20:10:06.20 / 95.94 / 37.56 / 338.63
50.066612 / 19.913004 / 207.1 / 13.87 / 9 / 55.27 / 03-03-2022 / 20:10:06.40 / 95.88 / 37.56 / 344.44
50.066616 / 19.913013 / 207.2 / 13.83 / 9 / 55.27 / 03-03-2022 / 20:10:06.60 / 95.88 / 37.56 / 344.44
50.06662 / 19.913025 / 207.2 / 13.43 / 9 / 55.27 / 03-03-2022 / 20:10:06.80 / 95.88 / 37.56 / 344.44
50.066616 / 19.913036 / 207.3 / 13.09 / 9 / 55.27 / 03-03-2022 / 20:10:07.00 / 95.88 / 37.56 / 344.44
50.066612 / 19.913057 / 207.3 / 12.52 / 9 / 55.27 / 03-03-2022 / 20:10:07.40 / 95.88 / 37.56 / 348.93
50.066608 / 19.913067 / 207.3 / 11.83 / 9 / 55.926 / 03-03-2022 / 20:10:07.60 / 95.88 / 37.56 / 348.93
50.066608 / 19.913076 / 207.4 / 11.93 / 9 / 56.254 / 03-03-2022 / 20:10:07.80 / 95.88 / 37.56 / 348.93
50.066608 / 19.913086 / 207.5 / 11.82 / 9 / 55.598 / 03-03-2022 / 20:10:08.00 / 95.88 / 37.56 / 348.93
50.066601 / 19.913094 / 207.6 / 11.32 / 9 / 55.926 / 03-03-2022 / 20:10:08.20 / 95.88 / 37.56 / 348.93
50.066597 / 19.913099 / 207.7 / 11.35 / 9 / 54.286 / 03-03-2022 / 20:10:08.40 / 95.81 / 37.63 / 355.04
50.066589 / 19.913105 / 207.8 / 11.24 / 9 / 55.926 / 03-03-2022 / 20:10:08.60 / 95.81 / 37.63 / 355.04
50.066582 / 19.913111 / 207.8 / 10.46 / 9 / 56.254 / 03-03-2022 / 20:10:08.80 / 95.81 / 37.63 / 355.04
50.066574 / 19.913113 / 207.9 / 10.82 / 9 / 55.926 / 03-03-2022 / 20:10:09.00 / 95.81 / 37.63 / 355.04
50.066566 / 19.913113 / 207.8 / 11.5 / 9 / 55.926 / 03-03-2022 / 20:10:09.20 / 95.81 / 37.63 / 359.58
50.066559 / 19.913109 / 207.8 / 12.67 / 9 / 55.598 / 03-03-2022 / 20:10:09.40 / 95.81 / 37.63 / 359.58
50.066551 / 19.913107 / 207.7 / 13.3 / 9 / 55.598 / 03-03-2022 / 20:10:09.60 / 95.81 / 37.63 / 359.58
50.06654 / 19.913103 / 207.7 / 13.76 / 9 / 55.598 / 03-03-2022 / 20:10:09.80 / 95.81 / 37.63 / 359.58
50.066532 / 19.913099 / 207.7 / 13.83 / 9 / 55.598 / 03-03-2022 / 20:10:10.00 / 95.81 / 37.63 / 359.58
50.066513 / 19.913094 / 207.7 / 14.37 / 9 / 55.926 / 03-03-2022 / 20:10:10.40 / 95.75 / 37.63 / 365.73
50.066505 / 19.913088 / 207.7 / 14.39 / 9 / 54.942 / 03-03-2022 / 20:10:10.60 / 95.75 / 37.63 / 365.73
50.066494 / 19.913086 / 207.6 / 14.08 / 9 / 54.942 / 03-03-2022 / 20:10:10.80 / 95.75 / 37.63 / 365.73
50.066486 / 19.913082 / 207.7 / 13.93 / 9 / 55.27 / 03-03-2022 / 20:10:11.00 / 95.75 / 37.63 / 365.73
50.066479 / 19.913076 / 207.6 / 13.48 / 9 / 55.27 / 03-03-2022 / 20:10:11.20 / 95.75 / 37.63 / 365.73
50.066471 / 19.913073 / 207.3 / 13.87 / 9 / 52.646 / 03-03-2022 / 20:10:11.40 / 95.69 / 37.63 / 371.68
50.066463 / 19.913067 / 207.3 / 13.95 / 9 / 55.27 / 03-03-2022 / 20:10:11.60 / 95.69 / 37.63 / 371.68
50.066456 / 19.913061 / 207.3 / 13.98 / 9 / 54.942 / 03-03-2022 / 20:10:11.80 / 95.69 / 37.63 / 371.68
50.066448 / 19.913057 / 207.1 / 14.08 / 9 / 54.942 / 03-03-2022 / 20:10:12.00 / 95.69 / 37.63 / 371.68
50.066437 / 19.913052 / 207.1 / 14.15 / 9 / 54.942 / 03-03-2022 / 20:10:12.20 / 95.69 / 37.63 / 376.32
50.066422 / 19.913046 / 207 / 14.2 / 9 / 52.974 / 03-03-2022 / 20:10:12.40 / 95.69 / 37.63 / 376.32
50.06641 / 19.913038 / 207 / 14.19 / 9 / 55.27 / 03-03-2022 / 20:10:12.60 / 95.69 / 37.63 / 376.32
50.066402 / 19.913033 / 207 / 14.24 / 9 / 55.27 / 03-03-2022 / 20:10:12.80 / 95.69 / 37.63 / 376.32
50.066391 / 19.913029 / 207.1 / 13.82 / 9 / 55.27 / 03-03-2022 / 20:10:13.00 / 95.69 / 37.63 / 376.32
50.066376 / 19.913017 / 207 / 13.28 / 9 / 55.27 / 03-03-2022 / 20:10:13.40 / 95.63 / 37.69 / 382.57
50.066368 / 19.913012 / 207 / 13.41 / 9 / 55.926 / 03-03-2022 / 20:10:13.60 / 95.63 / 37.69 / 382.57
50.066364 / 19.913006 / 206.9 / 13.46 / 9 / 55.27 / 03-03-2022 / 20:10:13.80 / 95.63 / 37.69 / 382.57
50.066357 / 19.913002 / 206.8 / 13.15 / 9 / 55.926 / 03-03-2022 / 20:10:14.00 / 95.63 / 37.69 / 382.57
50.066349 / 19.912996 / 206.8 / 13.11 / 9 / 55.926 / 03-03-2022 / 20:10:14.20 / 95.63 / 37.69 / 382.57
50.066345 / 19.912992 / 206.7 / 13 / 9 / 55.926 / 03-03-2022 / 20:10:14.40 / 95.56 / 37.69 / 388.62
50.066338 / 19.912987 / 206.6 / 12.7 / 9 / 55.27 / 03-03-2022 / 20:10:14.60 / 95.56 / 37.69 / 388.62
50.066334 / 19.912981 / 206.5 / 12.63 / 9 / 55.27 / 03-03-2022 / 20:10:14.80 / 95.56 / 37.69 / 388.62
50.066326 / 19.912979 / 206.5 / 12.69 / 9 / 55.27 / 03-03-2022 / 20:10:15.00 / 95.56 / 37.69 / 388.62
50.066322 / 19.912973 / 206.4 / 12.3 / 9 / 56.91 / 03-03-2022 / 20:10:15.20 / 95.5 / 37.69 / 394.71
50.066315 / 19.91297 / 206.4 / 12.41 / 9 / 51.99 / 03-03-2022 / 20:10:15.40 / 95.5 / 37.69 / 394.71
50.066311 / 19.912966 / 206.3 / 12.33 / 9 / 54.942 / 03-03-2022 / 20:10:15.60 / 95.5 / 37.69 / 394.71
50.066303 / 19.912962 / 206.2 / 12.24 / 9 / 54.942 / 03-03-2022 / 20:10:15.80 / 95.5 / 37.69 / 394.71
50.066299 / 19.912958 / 206.2 / 12.13 / 9 / 54.942 / 03-03-2022 / 20:10:16.00 / 95.5 / 37.69 / 394.71
50.066288 / 19.912951 / 206.2 / 12.11 / 9 / 54.942 / 03-03-2022 / 20:10:16.40 / 95.5 / 37.69 / 399.5
50.06628 / 19.912947 / 206.1 / 12.06 / 9 / 54.942 / 03-03-2022 / 20:10:16.60 / 95.5 / 37.69 / 399.5
50.066277 / 19.912941 / 206 / 12.02 / 9 / 52.318 / 03-03-2022 / 20:10:16.80 / 95.5 / 37.69 / 399.5
50.066273 / 19.912939 / 206 / 11.95 / 9 / 55.27 / 03-03-2022 / 20:10:17.00 / 95.5 / 37.69 / 399.5
50.066265 / 19.912933 / 205.9 / 11.82 / 9 / 55.27 / 03-03-2022 / 20:10:17.20 / 95.5 / 37.69 / 399.5
50.066261 / 19.91293 / 205.8 / 11.11 / 9 / 55.27 / 03-03-2022 / 20:10:17.40 / 95.44 / 37.69 / 405.89
50.066257 / 19.912926 / 205.7 / 10.56 / 9 / 55.926 / 03-03-2022 / 20:10:17.60 / 95.44 / 37.69 / 405.89
50.06625 / 19.912922 / 205.7 / 9.7 / 9 / 55.926 / 03-03-2022 / 20:10:17.80 / 95.44 / 37.69 / 405.89
50.06625 / 19.912918 / 205.6 / 9.32 / 9 / 54.614 / 03-03-2022 / 20:10:18.00 / 95.44 / 37.69 / 405.89
50.066246 / 19.912914 / 205.5 / 8.48 / 9 / 55.926 / 03-03-2022 / 20:10:18.20 / 95.44 / 37.75 / 410.72
50.066238 / 19.912912 / 205.4 / 7.8 / 9 / 55.598 / 03-03-2022 / 20:10:18.40 / 95.44 / 37.75 / 410.72
50.066238 / 19.912912 / 205.4 / 7.45 / 9 / 54.614 / 03-03-2022 / 20:10:18.60 / 95.44 / 37.75 / 410.72
50.066235 / 19.91291 / 205.3 / 6.83 / 9 / 55.926 / 03-03-2022 / 20:10:18.80 / 95.44 / 37.75 / 410.72
50.066231 / 19.912909 / 205.3 / 6.76 / 9 / 55.27 / 03-03-2022 / 20:10:19.00 / 95.44 / 37.75 / 410.72
50.066223 / 19.912903 / 205.2 / 5.37 / 9 / 55.598 / 03-03-2022 / 20:10:19.40 / 95.38 / 37.75 / 417.17
50.066223 / 19.912899 / 205.2 / 4.82 / 9 / 55.598 / 03-03-2022 / 20:10:19.60 / 95.38 / 37.75 / 417.17
50.066219 / 19.912899 / 205.1 / 4.87 / 9 / 55.598 / 03-03-2022 / 20:10:19.80 / 95.38 / 37.75 / 417.17
50.066219 / 19.912895 / 205.1 / 4.39 / 9 / 55.926 / 03-03-2022 / 20:10:20.00 / 95.38 / 37.75 / 417.17
50.066216 / 19.912893 / 205.1 / 4.44 / 9 / 55.598 / 03-03-2022 / 20:10:20.20 / 95.38 / 37.75 / 417.17
50.066212 / 19.912891 / 205 / 4.02 / 9 / 56.254 / 03-03-2022 / 20:10:20.40 / 95.38 / 37.75 / 422.05
50.066212 / 19.912891 / 204.9 / 4.04 / 9 / 56.254 / 03-03-2022 / 20:10:20.60 / 95.38 / 37.75 / 422.05
50.066208 / 19.912889 / 204.8 / 4.06 / 9 / 56.582 / 03-03-2022 / 20:10:20.80 / 95.38 / 37.75 / 422.05
50.066208 / 19.912889 / 204.8 / 3.56 / 9 / 56.254 / 03-03-2022 / 20:10:21.00 / 95.38 / 37.75 / 422.05
50.066204 / 19.912888 / 204.8 / 3.48 / 9 / 55.598 / 03-03-2022 / 20:10:21.40 / 95.31 / 37.75 / 428.54
50.0662 / 19.912888 / 204.7 / 3.44 / 9 / 56.91 / 03-03-2022 / 20:10:21.60 / 95.31 / 37.75 / 428.54
50.0662 / 19.912888 / 204.7 / 3.43 / 9 / 56.91 / 03-03-2022 / 20:10:21.80 / 95.31 / 37.75 / 428.54
50.066196 / 19.912886 / 204.6 / 2.85 / 9 / 56.91 / 03-03-2022 / 20:10:22.00 / 95.31 / 37.75 / 428.54
50.066196 / 19.912886 / 204.6 / 2.94 / 9 / 56.582 / 03-03-2022 / 20:10:22.20 / 95.31 / 37.75 / 428.54
50.066196 / 19.912886 / 204.5 / 2.96 / 9 / 56.91 / 03-03-2022 / 20:10:22.40 / 95.25 / 37.75 / 434.83
50.066196 / 19.912886 / 204.4 / 2.54 / 9 / 55.598 / 03-03-2022 / 20:10:22.60 / 95.25 / 37.75 / 434.83
50.066193 / 19.912884 / 204.4 / 2.19 / 9 / 55.598 / 03-03-2022 / 20:10:22.80 / 95.25 / 37.75 / 434.83
50.066193 / 19.912884 / 204.3 / 2.13 / 9 / 54.614 / 03-03-2022 / 20:10:23.00 / 95.25 / 37.75 / 434.83
50.066193 / 19.912884 / 204.3 / 2.07 / 9 / 55.926 / 03-03-2022 / 20:10:23.20 / 95.19 / 37.75 / 441.17
50.066193 / 19.912884 / 204.3 / 1.94 / 9 / 55.27 / 03-03-2022 / 20:10:23.40 / 95.19 / 37.75 / 441.17
50.066189 / 19.912882 / 204.3 / 1.83 / 9 / 55.27 / 03-03-2022 / 20:10:23.60 / 95.19 / 37.75 / 441.17
50.066189 / 19.912882 / 204.2 / 1.39 / 9 / 55.27 / 03-03-2022 / 20:10:23.80 / 95.19 / 37.75 / 441.17
50.066189 / 19.912882 / 204.2 / 1.28 / 9 / 55.926 / 03-03-2022 / 20:10:24.00 / 95.19 / 37.75 / 441.17
50.066189 / 19.912882 / 204.2 / 1.26 / 9 / 54.942 / 03-03-2022 / 20:10:24.40 / 95.19 / 37.75 / 446.19
50.066189 / 19.912882 / 204.1 / 0.7 / 9 / 55.598 / 03-03-2022 / 20:10:24.60 / 95.19 / 37.75 / 446.19
50.066189 / 19.912882 / 204.1 / 0.78 / 9 / 55.598 / 03-03-2022 / 20:10:24.80 / 95.19 / 37.75 / 446.19
50.066189 / 19.912882 / 204.1 / 0.78 / 9 / 55.598 / 03-03-2022 / 20:10:25.00 / 95.19 / 37.75 / 446.19
50.066185 / 19.912882 / 204.1 / 0.76 / 9 / 55.926 / 03-03-2022 / 20:10:25.20 / 95.19 / 37.75 / 446.19
50.066185 / 19.912882 / 204.1 / 1.2 / 9 / 55.598 / 03-03-2022 / 20:10:25.40 / 95.13 / 37.81 / 452.83
50.066185 / 19.91288 / 204.1 / 1.24 / 9 / 56.254 / 03-03-2022 / 20:10:25.60 / 95.13 / 37.81 / 452.83
50.066185 / 19.91288 / 204.1 / 1.93 / 9 / 55.926 / 03-03-2022 / 20:10:25.80 / 95.13 / 37.81 / 452.83
50.066185 / 19.91288 / 204.1 / 2.44 / 9 / 56.254 / 03-03-2022 / 20:10:26.00 / 95.13 / 37.81 / 452.83
50.066185 / 19.912878 / 204.1 / 2.7 / 9 / 55.926 / 03-03-2022 / 20:10:26.20 / 95.06 / 37.81 / 459.26
50.066185 / 19.912876 / 204.1 / 3.54 / 9 / 55.27 / 03-03-2022 / 20:10:26.40 / 95.06 / 37.81 / 459.26
50.066181 / 19.912876 / 204.1 / 4.13 / 9 / 55.27 / 03-03-2022 / 20:10:26.60 / 95.06 / 37.81 / 459.26
50.066177 / 19.912874 / 204 / 5.06 / 9 / 54.942 / 03-03-2022 / 20:10:27.00 / 95.06 / 37.81 / 459.26
50.066174 / 19.91287 / 204 / 5.65 / 9 / 55.27 / 03-03-2022 / 20:10:27.20 / 95.06 / 37.81 / 464.38
50.066174 / 19.912868 / 204 / 4.89 / 9 / 56.91 / 03-03-2022 / 20:10:27.40 / 95.06 / 37.81 / 464.38
50.066174 / 19.912865 / 203.9 / 4.85 / 9 / 56.582 / 03-03-2022 / 20:10:27.60 / 95.06 / 37.81 / 464.38
50.066174 / 19.912863 / 203.9 / 5.28 / 9 / 56.582 / 03-03-2022 / 20:10:27.80 / 95.06 / 37.81 / 464.38
50.066174 / 19.912861 / 203.9 / 4.63 / 9 / 56.582 / 03-03-2022 / 20:10:28.00 / 95.06 / 37.81 / 464.38
50.066174 / 19.912855 / 203.8 / 4.11 / 9 / 56.582 / 03-03-2022 / 20:10:28.40 / 95 / 37.81 / 471.12
50.066174 / 19.912853 / 203.8 / 4.74 / 9 / 57.238 / 03-03-2022 / 20:10:28.60 / 95 / 37.81 / 471.12
50.066174 / 19.912849 / 203.8 / 4.2 / 9 / 57.566 / 03-03-2022 / 20:10:28.80 / 95 / 37.81 / 471.12
50.066174 / 19.912848 / 203.8 / 3.87 / 9 / 56.91 / 03-03-2022 / 20:10:29.00 / 95 / 37.81 / 471.12
50.066174 / 19.912848 / 203.7 / 3.93 / 9 / 57.566 / 03-03-2022 / 20:10:29.20 / 95 / 37.81 / 471.12
50.066177 / 19.912844 / 203.7 / 4.67 / 9 / 57.566 / 03-03-2022 / 20:10:29.40 / 94.94 / 37.81 / 477.65
50.066177 / 19.91284 / 203.7 / 4.59 / 9 / 55.598 / 03-03-2022 / 20:10:29.60 / 94.94 / 37.81 / 477.65
50.066181 / 19.912838 / 203.7 / 5.28 / 9 / 55.926 / 03-03-2022 / 20:10:29.80 / 94.94 / 37.81 / 477.65
50.066181 / 19.912834 / 203.8 / 5.22 / 9 / 55.926 / 03-03-2022 / 20:10:30.00 / 94.94 / 37.81 / 477.65
50.066185 / 19.912834 / 203.8 / 4.87 / 9 / 55.598 / 03-03-2022 / 20:10:30.20 / 94.94 / 37.88 / 482.87
50.066185 / 19.91283 / 203.8 / 4.78 / 9 / 56.91 / 03-03-2022 / 20:10:30.40 / 94.94 / 37.88 / 482.87
50.066189 / 19.912827 / 203.8 / 4.85 / 9 / 56.582 / 03-03-2022 / 20:10:30.60 / 94.94 / 37.88 / 482.87
50.066189 / 19.912825 / 203.8 / 4.48 / 9 / 56.582 / 03-03-2022 / 20:10:30.80 / 94.94 / 37.88 / 482.87
50.066193 / 19.912821 / 203.8 / 4.46 / 9 / 56.582 / 03-03-2022 / 20:10:31.00 / 94.94 / 37.88 / 482.87
50.066196 / 19.912817 / 203.7 / 4.89 / 9 / 56.582 / 03-03-2022 / 20:10:31.40 / 94.88 / 37.88 / 489.7
50.066196 / 19.912813 / 203.7 / 4.89 / 9 / 55.27 / 03-03-2022 / 20:10:31.60 / 94.88 / 37.88 / 489.7
50.0662 / 19.912809 / 203.7 / 4.8 / 9 / 55.598 / 03-03-2022 / 20:10:31.80 / 94.88 / 37.88 / 489.7
50.0662 / 19.912807 / 203.7 / 4.67 / 9 / 55.926 / 03-03-2022 / 20:10:32.00 / 94.88 / 37.88 / 489.7
50.066204 / 19.912806 / 203.6 / 4.69 / 9 / 55.926 / 03-03-2022 / 20:10:32.20 / 94.88 / 37.88 / 489.7
50.066204 / 19.912804 / 203.6 / 4.57 / 9 / 55.926 / 03-03-2022 / 20:10:32.40 / 94.88 / 37.88 / 494.97
50.066208 / 19.9128 / 203.5 / 4.93 / 9 / 56.254 / 03-03-2022 / 20:10:32.60 / 94.88 / 37.88 / 494.97
50.066212 / 19.912796 / 203.5 / 5.93 / 9 / 55.926 / 03-03-2022 / 20:10:32.80 / 94.88 / 37.88 / 494.97
50.066212 / 19.912792 / 203.5 / 5.98 / 9 / 55.926 / 03-03-2022 / 20:10:33.00 / 94.88 / 37.88 / 494.97
50.066227 / 19.912781 / 203.4 / 8.46 / 9 / 55.926 / 03-03-2022 / 20:10:33.40 / 94.81 / 37.88 / 501.85
50.066235 / 19.912775 / 203.4 / 8.37 / 9 / 57.894 / 03-03-2022 / 20:10:33.60 / 94.81 / 37.88 / 501.85
50.066242 / 19.912767 / 203.4 / 9.17 / 9 / 58.222 / 03-03-2022 / 20:10:33.80 / 94.81 / 37.88 / 501.85
50.066246 / 19.912764 / 203.4 / 8.52 / 9 / 57.894 / 03-03-2022 / 20:10:34.00 / 94.81 / 37.88 / 501.85
50.066254 / 19.912756 / 203.4 / 8.52 / 9 / 58.222 / 03-03-2022 / 20:10:34.20 / 94.81 / 37.88 / 501.85
50.066257 / 19.912752 / 203.4 / 8.45 / 9 / 57.894 / 03-03-2022 / 20:10:34.40 / 94.75 / 37.88 / 508.52
50.066261 / 19.912746 / 203.4 / 8.39 / 9 / 58.878 / 03-03-2022 / 20:10:34.60 / 94.75 / 37.88 / 508.52
50.066265 / 19.912743 / 203.4 / 8.35 / 9 / 58.878 / 03-03-2022 / 20:10:34.80 / 94.75 / 37.88 / 508.52
50.066265 / 19.912737 / 203.3 / 8 / 9 / 57.566 / 03-03-2022 / 20:10:35.00 / 94.75 / 37.88 / 508.52
50.066273 / 19.912731 / 203.3 / 8.32 / 9 / 58.878 / 03-03-2022 / 20:10:35.20 / 94.75 / 37.88 / 513.89
50.066277 / 19.912725 / 203.3 / 7.72 / 9 / 56.254 / 03-03-2022 / 20:10:35.40 / 94.75 / 37.88 / 513.89
50.066277 / 19.91272 / 203.3 / 8.09 / 9 / 56.254 / 03-03-2022 / 20:10:35.60 / 94.75 / 37.88 / 513.89
50.06628 / 19.912716 / 203.3 / 7.96 / 9 / 56.91 / 03-03-2022 / 20:10:35.80 / 94.75 / 37.88 / 513.89
50.066284 / 19.91271 / 203.3 / 7.83 / 9 / 56.254 / 03-03-2022 / 20:10:36.00 / 94.75 / 37.88 / 513.89
50.066288 / 19.912701 / 203.2 / 7.28 / 9 / 56.254 / 03-03-2022 / 20:10:36.40 / 94.69 / 37.88 / 520.86
50.066292 / 19.912697 / 203.2 / 7.59 / 9 / 56.582 / 03-03-2022 / 20:10:36.60 / 94.69 / 37.88 / 520.86
50.066292 / 19.912691 / 203.2 / 7.57 / 9 / 56.582 / 03-03-2022 / 20:10:36.80 / 94.69 / 37.88 / 520.86
50.066292 / 19.912687 / 203.2 / 7.28 / 9 / 56.91 / 03-03-2022 / 20:10:37.00 / 94.69 / 37.88 / 520.86
50.066296 / 19.912682 / 203.2 / 7.24 / 9 / 56.582 / 03-03-2022 / 20:10:37.20 / 94.69 / 37.88 / 520.86
50.066296 / 19.912678 / 203.2 / 7.15 / 9 / 56.91 / 03-03-2022 / 20:10:37.40 / 94.63 / 37.94 / 527.64
50.066299 / 19.912674 / 203.2 / 7 / 9 / 56.254 / 03-03-2022 / 20:10:37.60 / 94.63 / 37.94 / 527.64
50.066299 / 19.91267 / 203.2 / 6.96 / 9 / 55.926 / 03-03-2022 / 20:10:37.80 / 94.63 / 37.94 / 527.64
50.066303 / 19.912664 / 203.2 / 6.41 / 9 / 56.254 / 03-03-2022 / 20:10:38.00 / 94.63 / 37.94 / 527.64
50.066303 / 19.912661 / 203.2 / 6.44 / 9 / 55.926 / 03-03-2022 / 20:10:38.20 / 94.63 / 37.94 / 533.1
50.066303 / 19.912657 / 203.2 / 6.56 / 9 / 55.926 / 03-03-2022 / 20:10:38.40 / 94.63 / 37.94 / 533.1
50.066307 / 19.912651 / 203.2 / 6.2 / 9 / 55.926 / 03-03-2022 / 20:10:38.60 / 94.63 / 37.94 / 533.1
50.066307 / 19.912649 / 203.2 / 6.32 / 9 / 55.926 / 03-03-2022 / 20:10:38.80 / 94.63 / 37.94 / 533.1
50.066311 / 19.912645 / 203.2 / 6.17 / 9 / 55.926 / 03-03-2022 / 20:10:39.00 / 94.63 / 37.94 / 533.1
50.066315 / 19.91264 / 203.2 / 6.06 / 9 / 55.926 / 03-03-2022 / 20:10:39.40 / 94.56 / 37.94 / 540.17
50.066319 / 19.912638 / 203.2 / 5.65 / 9 / 55.598 / 03-03-2022 / 20:10:39.60 / 94.56 / 37.94 / 540.17
50.066322 / 19.912636 / 203.3 / 6.11 / 9 / 55.598 / 03-03-2022 / 20:10:39.80 / 94.56 / 37.94 / 540.17
50.066322 / 19.912634 / 203.3 / 5.74 / 9 / 55.598 / 03-03-2022 / 20:10:40.00 / 94.56 / 37.94 / 540.17
50.066326 / 19.91263 / 203.3 / 5.65 / 9 / 55.598 / 03-03-2022 / 20:10:40.20 / 94.56 / 37.94 / 540.17
50.06633 / 19.912626 / 203.2 / 5.72 / 9 / 55.598 / 03-03-2022 / 20:10:40.40 / 94.56 / 37.94 / 545.68
50.06633 / 19.912622 / 203.2 / 5.72 / 9 / 55.598 / 03-03-2022 / 20:10:40.60 / 94.56 / 37.94 / 545.68
50.066334 / 19.912621 / 203.2 / 5.59 / 9 / 54.286 / 03-03-2022 / 20:10:40.80 / 94.56 / 37.94 / 545.68
50.066338 / 19.912617 / 203.2 / 5.7 / 9 / 55.27 / 03-03-2022 / 20:10:41.00 / 94.56 / 37.94 / 545.68
50.066341 / 19.912613 / 203.2 / 5.74 / 9 / 55.598 / 03-03-2022 / 20:10:41.20 / 94.5 / 37.94 / 552.8
50.066341 / 19.912609 / 203.2 / 5.3 / 9 / 55.27 / 03-03-2022 / 20:10:41.40 / 94.5 / 37.94 / 552.8
50.066345 / 19.912605 / 203.2 / 5.41 / 9 / 55.598 / 03-03-2022 / 20:10:41.60 / 94.5 / 37.94 / 552.8
50.066345 / 19.9126 / 203.2 / 5.41 / 9 / 55.598 / 03-03-2022 / 20:10:41.80 / 94.5 / 37.94 / 552.8
50.066349 / 19.912596 / 203.2 / 5.74 / 9 / 55.598 / 03-03-2022 / 20:10:42.00 / 94.5 / 37.94 / 552.8
50.066353 / 19.912586 / 203.2 / 5.67 / 9 / 55.598 / 03-03-2022 / 20:10:42.40 / 94.44 / 37.94 / 559.72
50.066353 / 19.912582 / 203.2 / 6.2 / 9 / 55.27 / 03-03-2022 / 20:10:42.60 / 94.44 / 37.94 / 559.72
50.066353 / 19.912577 / 203.3 / 6.2 / 9 / 55.598 / 03-03-2022 / 20:10:42.80 / 94.44 / 37.94 / 559.72
50.066357 / 19.912571 / 203.3 / 6.09 / 9 / 55.598 / 03-03-2022 / 20:10:43.00 / 94.44 / 37.94 / 559.72
50.066357 / 19.912567 / 203.4 / 6.22 / 9 / 55.598 / 03-03-2022 / 20:10:43.20 / 94.44 / 37.94 / 559.72
50.066357 / 19.912561 / 203.5 / 6.22 / 9 / 55.598 / 03-03-2022 / 20:10:43.40 / 94.44 / 37.94 / 565.32
50.066357 / 19.912556 / 203.4 / 5.82 / 9 / 56.91 / 03-03-2022 / 20:10:43.60 / 94.44 / 37.94 / 565.32
50.06636 / 19.912552 / 203.5 / 6.11 / 9 / 55.27 / 03-03-2022 / 20:10:43.80 / 94.44 / 37.94 / 565.32
50.066364 / 19.912544 / 203.5 / 6.09 / 9 / 53.958 / 03-03-2022 / 20:10:44.00 / 94.44 / 37.94 / 565.32
50.066364 / 19.91254 / 203.5 / 6.04 / 9 / 55.27 / 03-03-2022 / 20:10:44.20 / 94.38 / 38 / 572.54
50.066364 / 19.912535 / 203.6 / 6.09 / 9 / 55.926 / 03-03-2022 / 20:10:44.40 / 94.38 / 38 / 572.54
50.066368 / 19.912531 / 203.5 / 6.17 / 9 / 55.598 / 03-03-2022 / 20:10:44.60 / 94.38 / 38 / 572.54
50.066368 / 19.912527 / 203.6 / 6.17 / 9 / 55.598 / 03-03-2022 / 20:10:44.80 / 94.38 / 38 / 572.54
50.066368 / 19.912521 / 203.6 / 6.2 / 9 / 55.598 / 03-03-2022 / 20:10:45.00 / 94.38 / 38 / 572.54
50.066372 / 19.912512 / 203.6 / 6.24 / 9 / 55.598 / 03-03-2022 / 20:10:45.40 / 94.38 / 38 / 578.2
50.066376 / 19.912506 / 203.6 / 6.54 / 9 / 55.598 / 03-03-2022 / 20:10:45.60 / 94.38 / 38 / 578.2
50.06638 / 19.912504 / 203.7 / 6.04 / 9 / 55.598 / 03-03-2022 / 20:10:45.80 / 94.38 / 38 / 578.2
50.066383 / 19.9125 / 203.7 / 6.41 / 9 / 55.598 / 03-03-2022 / 20:10:46.00 / 94.38 / 38 / 578.2
50.066383 / 19.912495 / 203.7 / 6.3 / 9 / 55.598 / 03-03-2022 / 20:10:46.20 / 94.38 / 38 / 578.2
50.066387 / 19.912491 / 203.7 / 6.22 / 9 / 55.27 / 03-03-2022 / 20:10:46.40 / 94.31 / 38 / 585.46
50.066387 / 19.912485 / 203.7 / 6.33 / 9 / 55.27 / 03-03-2022 / 20:10:46.60 / 94.31 / 38 / 585.46
50.066387 / 19.912481 / 203.7 / 6.46 / 9 / 55.27 / 03-03-2022 / 20:10:46.80 / 94.31 / 38 / 585.46
50.066387 / 19.912476 / 203.7 / 6.54 / 9 / 55.27 / 03-03-2022 / 20:10:47.00 / 94.31 / 38 / 585.46
50.066387 / 19.912464 / 203.7 / 6.98 / 9 / 55.27 / 03-03-2022 / 20:10:47.40 / 94.25 / 38 / 592.53
50.066387 / 19.912457 / 203.7 / 7.37 / 9 / 55.27 / 03-03-2022 / 20:10:47.60 / 94.25 / 38 / 592.53
50.066391 / 19.912451 / 203.7 / 7.35 / 9 / 55.27 / 03-03-2022 / 20:10:47.80 / 94.25 / 38 / 592.53
50.066391 / 19.912445 / 203.7 / 7.3 / 9 / 55.27 / 03-03-2022 / 20:10:48.00 / 94.25 / 38 / 592.53
50.066391 / 19.912437 / 203.7 / 7.24 / 9 / 54.942 / 03-03-2022 / 20:10:48.20 / 94.25 / 38 / 592.53
50.066391 / 19.912434 / 203.7 / 7.19 / 9 / 55.27 / 03-03-2022 / 20:10:48.40 / 94.19 / 38.06 / 599.64
50.066391 / 19.912426 / 203.7 / 6.89 / 9 / 54.942 / 03-03-2022 / 20:10:48.60 / 94.19 / 38.06 / 599.64
50.066391 / 19.912422 / 203.7 / 6.74 / 9 / 54.942 / 03-03-2022 / 20:10:48.80 / 94.19 / 38.06 / 599.64
50.066391 / 19.912416 / 203.7 / 7.06 / 9 / 54.942 / 03-03-2022 / 20:10:49.00 / 94.19 / 38.06 / 599.64
50.066391 / 19.912411 / 203.7 / 7.04 / 9 / 54.942 / 03-03-2022 / 20:10:49.20 / 94.19 / 38.06 / 605.44
50.066391 / 19.912407 / 203.7 / 6.93 / 9 / 54.942 / 03-03-2022 / 20:10:49.40 / 94.19 / 38.06 / 605.44
50.066391 / 19.912401 / 203.7 / 6.95 / 9 / 55.598 / 03-03-2022 / 20:10:49.60 / 94.19 / 38.06 / 605.44
50.066391 / 19.912395 / 203.7 / 6.52 / 9 / 55.598 / 03-03-2022 / 20:10:49.80 / 94.19 / 38.06 / 605.44
50.066395 / 19.91239 / 203.7 / 7.02 / 9 / 55.27 / 03-03-2022 / 20:10:50.00 / 94.19 / 38.06 / 605.44
50.066395 / 19.91238 / 203.7 / 6.91 / 9 / 55.926 / 03-03-2022 / 20:10:50.40 / 94.13 / 38.06 / 612.85
50.066395 / 19.912374 / 203.8 / 6.87 / 9 / 54.614 / 03-03-2022 / 20:10:50.60 / 94.13 / 38.06 / 612.85
50.066395 / 19.912371 / 203.7 / 6.57 / 9 / 54.286 / 03-03-2022 / 20:10:50.80 / 94.13 / 38.06 / 612.85
50.066395 / 19.912365 / 203.7 / 6.48 / 9 / 54.614 / 03-03-2022 / 20:10:51.00 / 94.13 / 38.06 / 612.85
50.066395 / 19.912359 / 203.8 / 6.61 / 9 / 54.614 / 03-03-2022 / 20:10:51.20 / 94.13 / 38.06 / 612.85
50.066395 / 19.912354 / 203.8 / 6.48 / 9 / 54.614 / 03-03-2022 / 20:10:51.40 / 94.13 / 38.06 / 618.7
50.066399 / 19.91235 / 203.8 / 6.37 / 9 / 55.27 / 03-03-2022 / 20:10:51.60 / 94.13 / 38.06 / 618.7
50.066399 / 19.912346 / 203.8 / 6.3 / 9 / 55.27 / 03-03-2022 / 20:10:51.80 / 94.13 / 38.06 / 618.7
50.066402 / 19.91234 / 203.8 / 6.26 / 9 / 55.27 / 03-03-2022 / 20:10:52.00 / 94.13 / 38.06 / 618.7
50.066402 / 19.912333 / 203.8 / 6.17 / 9 / 55.27 / 03-03-2022 / 20:10:52.20 / 94.06 / 38.06 / 626.16
50.066402 / 19.912331 / 203.8 / 6.11 / 9 / 55.926 / 03-03-2022 / 20:10:52.40 / 94.06 / 38.06 / 626.16
50.066402 / 19.912325 / 203.8 / 6.06 / 9 / 55.926 / 03-03-2022 / 20:10:52.60 / 94.06 / 38.06 / 626.16
50.066406 / 19.912321 / 203.8 / 6.06 / 9 / 55.598 / 03-03-2022 / 20:10:52.80 / 94.06 / 38.06 / 626.16
50.066406 / 19.912319 / 203.9 / 6.04 / 9 / 56.254 / 03-03-2022 / 20:10:53.00 / 94.06 / 38.06 / 626.16
50.06641 / 19.91231 / 203.9 / 6.52 / 9 / 56.254 / 03-03-2022 / 20:10:53.40 / 94 / 38.06 / 633.41
50.06641 / 19.912306 / 203.9 / 6.19 / 9 / 56.254 / 03-03-2022 / 20:10:53.60 / 94 / 38.06 / 633.41
50.06641 / 19.9123 / 203.9 / 6.24 / 9 / 56.254 / 03-03-2022 / 20:10:53.80 / 94 / 38.06 / 633.41
50.06641 / 19.912294 / 203.9 / 6.35 / 9 / 56.254 / 03-03-2022 / 20:10:54.00 / 94 / 38.06 / 633.41
50.06641 / 19.912291 / 203.9 / 6.46 / 9 / 56.254 / 03-03-2022 / 20:10:54.20 / 94 / 38.06 / 633.41
50.06641 / 19.912287 / 203.9 / 6.37 / 9 / 56.254 / 03-03-2022 / 20:10:54.40 / 93.94 / 38.06 / 640.72
50.06641 / 19.912281 / 203.9 / 6.43 / 9 / 55.926 / 03-03-2022 / 20:10:54.60 / 93.94 / 38.06 / 640.72
50.066414 / 19.912277 / 204 / 6.52 / 9 / 55.926 / 03-03-2022 / 20:10:54.80 / 93.94 / 38.06 / 640.72
50.066414 / 19.912271 / 204 / 6.52 / 9 / 56.254 / 03-03-2022 / 20:10:55.00 / 93.94 / 38.06 / 640.72
50.066414 / 19.912266 / 204 / 6.56 / 9 / 55.926 / 03-03-2022 / 20:10:55.20 / 93.94 / 38.13 / 646.71
50.066414 / 19.912264 / 204 / 6.63 / 9 / 55.598 / 03-03-2022 / 20:10:55.40 / 93.94 / 38.13 / 646.71
50.066414 / 19.912258 / 204 / 6.63 / 9 / 55.598 / 03-03-2022 / 20:10:55.60 / 93.94 / 38.13 / 646.71
50.066418 / 19.912252 / 204 / 6.67 / 9 / 55.598 / 03-03-2022 / 20:10:55.80 / 93.94 / 38.13 / 646.71
50.066418 / 19.912249 / 204 / 6.7 / 9 / 54.942 / 03-03-2022 / 20:10:56.00 / 93.94 / 38.13 / 646.71
50.066422 / 19.912239 / 204 / 6.67 / 9 / 55.598 / 03-03-2022 / 20:10:56.40 / 93.94 / 38.13 / 652.96
50.066422 / 19.912233 / 204 / 6.74 / 9 / 55.598 / 03-03-2022 / 20:10:56.60 / 93.94 / 38.13 / 652.96
50.066425 / 19.912228 / 204.1 / 6.67 / 9 / 55.598 / 03-03-2022 / 20:10:56.80 / 93.94 / 38.13 / 652.96
50.066425 / 19.912224 / 204.1 / 6.72 / 9 / 55.598 / 03-03-2022 / 20:10:57.00 / 93.94 / 38.13 / 652.96
50.066429 / 19.912216 / 204.1 / 6.78 / 9 / 55.598 / 03-03-2022 / 20:10:57.20 / 93.94 / 38.13 / 652.96
50.066429 / 19.912212 / 204.1 / 6.8 / 9 / 55.598 / 03-03-2022 / 20:10:57.40 / 93.88 / 38.13 / 660.56
50.066433 / 19.912207 / 204.1 / 6.83 / 9 / 56.582 / 03-03-2022 / 20:10:57.60 / 93.88 / 38.13 / 660.56
50.066433 / 19.912201 / 204.1 / 6.87 / 9 / 56.582 / 03-03-2022 / 20:10:57.80 / 93.88 / 38.13 / 660.56
50.066433 / 19.912199 / 204.1 / 6.85 / 9 / 56.254 / 03-03-2022 / 20:10:58.00 / 93.88 / 38.13 / 660.56
50.066433 / 19.912191 / 204.2 / 6.8 / 9 / 56.254 / 03-03-2022 / 20:10:58.20 / 93.81 / 38.13 / 667.97
50.066437 / 19.912186 / 204.2 / 6.76 / 9 / 55.598 / 03-03-2022 / 20:10:58.40 / 93.81 / 38.13 / 667.97
50.066441 / 19.912176 / 204.2 / 6.7 / 9 / 55.598 / 03-03-2022 / 20:10:58.60 / 93.81 / 38.13 / 667.97
50.066444 / 19.91217 / 204.2 / 6.67 / 9 / 55.598 / 03-03-2022 / 20:10:58.80 / 93.81 / 38.13 / 667.97
50.066444 / 19.912163 / 204.3 / 6.61 / 9 / 55.598 / 03-03-2022 / 20:10:59.00 / 93.81 / 38.13 / 667.97
50.066448 / 19.912149 / 204.3 / 6.56 / 9 / 55.598 / 03-03-2022 / 20:10:59.40 / 93.81 / 38.13 / 674.06
50.066448 / 19.912146 / 204.3 / 6.52 / 9 / 55.598 / 03-03-2022 / 20:10:59.60 / 93.81 / 38.13 / 674.06
50.066448 / 19.91214 / 204.3 / 6.48 / 9 / 55.27 / 03-03-2022 / 20:10:59.80 / 93.81 / 38.13 / 674.06
50.066452 / 19.912134 / 204.3 / 6.15 / 9 / 55.598 / 03-03-2022 / 20:11:00.00 / 93.81 / 38.13 / 674.06
50.066452 / 19.91213 / 204.3 / 6.22 / 9 / 55.598 / 03-03-2022 / 20:11:00.20 / 93.81 / 38.13 / 674.06
50.066452 / 19.912125 / 204.3 / 6.26 / 9 / 54.942 / 03-03-2022 / 20:11:00.40 / 93.75 / 38.19 / 681.76
50.066456 / 19.912121 / 204.3 / 6.37 / 9 / 54.942 / 03-03-2022 / 20:11:00.60 / 93.75 / 38.19 / 681.76
50.066456 / 19.912115 / 204.3 / 6.3 / 9 / 52.974 / 03-03-2022 / 20:11:00.80 / 93.75 / 38.19 / 681.76
50.066456 / 19.912109 / 204.4 / 6.41 / 9 / 55.27 / 03-03-2022 / 20:11:01.00 / 93.75 / 38.19 / 681.76
50.06646 / 19.912098 / 204.4 / 6.46 / 9 / 54.942 / 03-03-2022 / 20:11:01.40 / 93.69 / 38.19 / 689.26
50.06646 / 19.912092 / 204.4 / 6.5 / 9 / 54.942 / 03-03-2022 / 20:11:01.60 / 93.69 / 38.19 / 689.26
50.06646 / 19.912085 / 204.4 / 6.52 / 9 / 55.598 / 03-03-2022 / 20:11:01.80 / 93.69 / 38.19 / 689.26
50.06646 / 19.912081 / 204.4 / 6.46 / 9 / 55.27 / 03-03-2022 / 20:11:02.00 / 93.69 / 38.19 / 689.26
50.066463 / 19.912075 / 204.4 / 5.83 / 9 / 55.27 / 03-03-2022 / 20:11:02.20 / 93.69 / 38.19 / 689.26
50.066463 / 19.912071 / 204.5 / 5.72 / 9 / 54.942 / 03-03-2022 / 20:11:02.40 / 93.63 / 38.19 / 696.8
50.066463 / 19.912067 / 204.5 / 5.22 / 9 / 56.254 / 03-03-2022 / 20:11:02.60 / 93.63 / 38.19 / 696.8
50.066467 / 19.912062 / 204.5 / 4.33 / 9 / 55.598 / 03-03-2022 / 20:11:02.80 / 93.63 / 38.19 / 696.8
50.066467 / 19.912058 / 204.5 / 3.76 / 9 / 56.254 / 03-03-2022 / 20:11:03.00 / 93.63 / 38.19 / 696.8
50.066467 / 19.912054 / 204.6 / 2.87 / 9 / 56.254 / 03-03-2022 / 20:11:03.20 / 93.63 / 38.19 / 703.04
50.066467 / 19.912054 / 204.6 / 2.43 / 9 / 55.598 / 03-03-2022 / 20:11:03.40 / 93.63 / 38.19 / 703.04
50.066463 / 19.912052 / 204.6 / 2.44 / 9 / 56.91 / 03-03-2022 / 20:11:03.60 / 93.63 / 38.19 / 703.04
50.066463 / 19.91205 / 204.6 / 1.81 / 9 / 55.27 / 03-03-2022 / 20:11:03.80 / 93.63 / 38.19 / 703.04
50.066463 / 19.912048 / 204.6 / 1.83 / 9 / 55.27 / 03-03-2022 / 20:11:04.00 / 93.63 / 38.19 / 703.04
50.066463 / 19.912046 / 204.6 / 1.04 / 9 / 55.27 / 03-03-2022 / 20:11:04.40 / 93.56 / 38.19 / 710.89
50.066463 / 19.912046 / 204.6 / 0.65 / 9 / 53.958 / 03-03-2022 / 20:11:04.60 / 93.56 / 38.19 / 710.89
50.066463 / 19.912046 / 204.6 / 0.11 / 9 / 55.598 / 03-03-2022 / 20:11:04.80 / 93.56 / 38.19 / 710.89
50.066463 / 19.912046 / 204.7 / 0.09 / 9 / 55.27 / 03-03-2022 / 20:11:05.00 / 93.56 / 38.19 / 710.89
50.066463 / 19.912045 / 204.7 / 0.07 / 9 / 55.598 / 03-03-2022 / 20:11:05.20 / 93.56 / 38.19 / 710.89
50.066463 / 19.912045 / 204.7 / 0.09 / 9 / 55.598 / 03-03-2022 / 20:11:05.40 / 93.5 / 38.19 / 718.53
50.066463 / 19.912045 / 204.7 / 0.06 / 9 / 55.926 / 03-03-2022 / 20:11:05.60 / 93.5 / 38.19 / 718.53
50.066463 / 19.912045 / 204.8 / 0.06 / 9 / 55.926 / 03-03-2022 / 20:11:05.80 / 93.5 / 38.19 / 718.53
50.066463 / 19.912045 / 204.8 / 0.06 / 9 / 55.926 / 03-03-2022 / 20:11:06.00 / 93.5 / 38.19 / 718.53
50.06646 / 19.912043 / 204.8 / 0.04 / 9 / 56.254 / 03-03-2022 / 20:11:06.20 / 93.5 / 38.25 / 724.86
50.06646 / 19.912043 / 204.8 / 0.06 / 9 / 55.926 / 03-03-2022 / 20:11:06.40 / 93.5 / 38.25 / 724.86
50.06646 / 19.912043 / 204.8 / 0.06 / 9 / 55.598 / 03-03-2022 / 20:11:06.60 / 93.5 / 38.25 / 724.86
50.066456 / 19.912043 / 204.8 / 0.04 / 9 / 55.27 / 03-03-2022 / 20:11:06.80 / 93.5 / 38.25 / 724.86
50.066456 / 19.912045 / 204.8 / 0.04 / 9 / 55.598 / 03-03-2022 / 20:11:07.00 / 93.5 / 38.25 / 724.86
50.066448 / 19.912045 / 204.8 / 0.04 / 9 / 55.598 / 03-03-2022 / 20:11:07.40 / 93.5 / 38.19 / 731.45
50.066448 / 19.912045 / 204.7 / 0.06 / 9 / 55.27 / 03-03-2022 / 20:11:07.60 / 93.5 / 38.19 / 731.45
50.066448 / 19.912043 / 204.7 / 0.17 / 9 / 55.598 / 03-03-2022 / 20:11:07.80 / 93.5 / 38.19 / 731.45
50.066448 / 19.912043 / 204.8 / 0.15 / 9 / 55.27 / 03-03-2022 / 20:11:08.00 / 93.5 / 38.19 / 731.45
50.066448 / 19.912043 / 204.8 / 0.09 / 9 / 55.598 / 03-03-2022 / 20:11:08.20 / 93.5 / 38.19 / 731.45
50.066448 / 19.912043 / 204.8 / 0.06 / 9 / 55.598 / 03-03-2022 / 20:11:08.40 / 93.44 / 38.25 / 739.39
50.066448 / 19.912043 / 204.8 / 0.07 / 9 / 54.942 / 03-03-2022 / 20:11:08.60 / 93.44 / 38.25 / 739.39
50.066448 / 19.912043 / 204.8 / 0.07 / 9 / 55.27 / 03-03-2022 / 20:11:08.80 / 93.44 / 38.25 / 739.39
50.066448 / 19.912043 / 204.8 / 0.07 / 9 / 55.27 / 03-03-2022 / 20:11:09.00 / 93.44 / 38.25 / 739.39
50.066448 / 19.912043 / 204.8 / 0.04 / 9 / 55.27 / 03-03-2022 / 20:11:09.20 / 93.38 / 38.25 / 747.13
50.066448 / 19.912043 / 204.8 / 0.02 / 9 / 54.942 / 03-03-2022 / 20:11:09.40 / 93.38 / 38.25 / 747.13
50.066448 / 19.912043 / 204.8 / 0.06 / 9 / 54.286 / 03-03-2022 / 20:11:09.60 / 93.38 / 38.25 / 747.13
50.066448 / 19.912043 / 204.8 / 0.02 / 9 / 54.286 / 03-03-2022 / 20:11:09.80 / 93.38 / 38.25 / 747.13
50.066448 / 19.912043 / 204.8 / 0.06 / 9 / 54.614 / 03-03-2022 / 20:11:10.00 / 93.38 / 38.25 / 747.13
50.066448 / 19.912043 / 204.8 / 0.11 / 9 / 54.614 / 03-03-2022 / 20:11:10.40 / 93.31 / 38.25 / 754.92
50.066448 / 19.912043 / 204.8 / 0.04 / 9 / 54.614 / 03-03-2022 / 20:11:10.60 / 93.31 / 38.25 / 754.92
50.066448 / 19.912043 / 204.8 / 0.07 / 9 / 54.942 / 03-03-2022 / 20:11:10.80 / 93.31 / 38.25 / 754.92
50.066448 / 19.912043 / 204.8 / 0.02 / 9 / 54.614 / 03-03-2022 / 20:11:11.00 / 93.31 / 38.25 / 754.92
50.066448 / 19.912043 / 204.8 / 0.07 / 9 / 54.614 / 03-03-2022 / 20:11:11.20 / 93.31 / 38.25 / 754.92
50.066448 / 19.912043 / 204.8 / 0.06 / 9 / 53.63 / 03-03-2022 / 20:11:11.40 / 93.31 / 38.25 / 761.4
50.066448 / 19.912043 / 204.8 / 0.07 / 9 / 54.942 / 03-03-2022 / 20:11:11.60 / 93.31 / 38.25 / 761.4
50.066448 / 19.912043 / 204.8 / 0.06 / 9 / 54.942 / 03-03-2022 / 20:11:11.80 / 93.31 / 38.25 / 761.4
50.066448 / 19.912043 / 204.8 / 0.06 / 9 / 54.942 / 03-03-2022 / 20:11:12.00 / 93.31 / 38.25 / 761.4
50.066448 / 19.912043 / 204.8 / 0.02 / 9 / 54.942 / 03-03-2022 / 20:11:12.20 / 93.25 / 38.25 / 769.49
50.066448 / 19.912043 / 204.8 / 0.04 / 9 / 54.942 / 03-03-2022 / 20:11:12.40 / 93.25 / 38.25 / 769.49
50.066448 / 19.912043 / 204.8 / 0.04 / 9 / 54.942 / 03-03-2022 / 20:11:12.60 / 93.25 / 38.25 / 769.49
50.066448 / 19.912043 / 204.8 / 0.09 / 9 / 54.614 / 03-03-2022 / 20:11:12.80 / 93.25 / 38.25 / 769.49
50.066448 / 19.912043 / 204.8 / 0.06 / 9 / 55.27 / 03-03-2022 / 20:11:13.00 / 93.25 / 38.25 / 769.49
50.066448 / 19.912043 / 204.8 / 0.09 / 9 / 55.27 / 03-03-2022 / 20:11:13.40 / 93.25 / 38.31 / 776.01
50.066448 / 19.912043 / 204.8 / 0 / 9 / 56.91 / 03-03-2022 / 20:11:13.60 / 93.25 / 38.31 / 776.01
50.066448 / 19.912043 / 204.8 / 0.06 / 9 / 57.238 / 03-03-2022 / 20:11:13.80 / 93.25 / 38.31 / 776.01
50.066448 / 19.912043 / 204.8 / 0.07 / 9 / 56.91 / 03-03-2022 / 20:11:14.00 / 93.25 / 38.31 / 776.01
50.066448 / 19.912043 / 204.8 / 0.13 / 9 / 56.254 / 03-03-2022 / 20:11:14.20 / 93.25 / 38.31 / 776.01
50.066448 / 19.912043 / 204.8 / 0.06 / 9 / 57.238 / 03-03-2022 / 20:11:14.40 / 93.19 / 38.31 / 784.15
50.066448 / 19.912043 / 204.8 / 0.06 / 9 / 57.238 / 03-03-2022 / 20:11:14.60 / 93.19 / 38.31 / 784.15
50.066448 / 19.912043 / 204.9 / 0.02 / 9 / 57.238 / 03-03-2022 / 20:11:14.80 / 93.19 / 38.31 / 784.15
50.066448 / 19.912043 / 204.9 / 0.02 / 9 / 57.238 / 03-03-2022 / 20:11:15.00 / 93.19 / 38.31 / 784.15
50.066448 / 19.912043 / 204.9 / 0.02 / 9 / 57.238 / 03-03-2022 / 20:11:15.40 / 93.19 / 38.31 / 790.73
50.066448 / 19.912043 / 204.9 / 0.06 / 9 / 56.254 / 03-03-2022 / 20:11:15.60 / 93.19 / 38.31 / 790.73
50.066448 / 19.912043 / 204.9 / 0.06 / 9 / 56.582 / 03-03-2022 / 20:11:15.80 / 93.19 / 38.31 / 790.73
50.066448 / 19.912043 / 204.9 / 0.09 / 9 / 56.254 / 03-03-2022 / 20:11:16.00 / 93.19 / 38.31 / 790.73
50.066448 / 19.912043 / 204.9 / 0.07 / 9 / 56.582 / 03-03-2022 / 20:11:16.20 / 93.19 / 38.31 / 790.73
50.066448 / 19.912043 / 204.9 / 0.06 / 9 / 56.254 / 03-03-2022 / 20:11:16.40 / 93.13 / 38.31 / 798.91
50.066448 / 19.912043 / 204.9 / 0.02 / 9 / 55.27 / 03-03-2022 / 20:11:16.60 / 93.13 / 38.31 / 798.91
50.066448 / 19.912043 / 204.9 / 0.02 / 9 / 55.27 / 03-03-2022 / 20:11:16.80 / 93.13 / 38.31 / 798.91
50.066448 / 19.912043 / 204.9 / 0.02 / 9 / 55.27 / 03-03-2022 / 20:11:17.00 / 93.13 / 38.31 / 798.91
50.066448 / 19.912043 / 204.9 / 0.02 / 9 / 55.27 / 03-03-2022 / 20:11:17.20 / 93.06 / 38.31 / 806.89
50.066448 / 19.912043 / 204.9 / 0.02 / 9 / 55.27 / 03-03-2022 / 20:11:17.40 / 93.06 / 38.31 / 806.89
50.066448 / 19.912043 / 204.9 / 0.04 / 9 / 55.598 / 03-03-2022 / 20:11:17.60 / 93.06 / 38.31 / 806.89
50.066448 / 19.912043 / 204.9 / 0.02 / 9 / 55.27 / 03-03-2022 / 20:11:17.80 / 93.06 / 38.31 / 806.89
50.066448 / 19.912043 / 204.9 / 0.02 / 9 / 54.942 / 03-03-2022 / 20:11:18.00 / 93.06 / 38.31 / 806.89
50.066448 / 19.912043 / 204.9 / 0 / 9 / 55.27 / 03-03-2022 / 20:11:18.40 / 93 / 38.31 / 814.93
50.066448 / 19.912043 / 204.9 / 0.02 / 9 / 55.27 / 03-03-2022 / 20:11:18.60 / 93 / 38.31 / 814.93
50.066448 / 19.912043 / 204.9 / 0 / 9 / 55.598 / 03-03-2022 / 20:11:18.80 / 93 / 38.31 / 814.93
50.066448 / 19.912043 / 204.9 / 0.02 / 9 / 55.27 / 03-03-2022 / 20:11:19.00 / 93 / 38.31 / 814.93
50.066448 / 19.912043 / 204.9 / 0 / 9 / 55.27 / 03-03-2022 / 20:11:19.20 / 93 / 38.31 / 814.93
50.066448 / 19.912043 / 204.9 / 0.02 / 9 / 55.27 / 03-03-2022 / 20:11:19.40 / 93 / 38.31 / 821.65
50.066448 / 19.912043 / 204.9 / 0.02 / 9 / 55.926 / 03-03-2022 / 20:11:19.60 / 93 / 38.31 / 821.65
50.066448 / 19.912043 / 204.9 / 0.02 / 9 / 56.254 / 03-03-2022 / 20:11:19.80 / 93 / 38.31 / 821.65
50.066448 / 19.912043 / 204.9 / 0.02 / 9 / 56.254 / 03-03-2022 / 20:11:20.00 / 93 / 38.31 / 821.65
50.066448 / 19.912043 / 204.9 / 0 / 9 / 55.27 / 03-03-2022 / 20:11:20.20 / 92.94 / 38.38 / 829.98
50.066448 / 19.912043 / 204.9 / 0 / 9 / 56.254 / 03-03-2022 / 20:11:20.40 / 92.94 / 38.38 / 829.98
50.066448 / 19.912043 / 204.9 / 0.02 / 9 / 54.614 / 03-03-2022 / 20:11:20.60 / 92.94 / 38.38 / 829.98
50.066448 / 19.912043 / 204.9 / 0.02 / 9 / 56.91 / 03-03-2022 / 20:11:20.80 / 92.94 / 38.38 / 829.98
50.066448 / 19.912043 / 204.9 / 0.02 / 9 / 56.91 / 03-03-2022 / 20:11:21.00 / 92.94 / 38.38 / 829.98
50.066448 / 19.912043 / 204.9 / 0 / 9 / 55.926 / 03-03-2022 / 20:11:21.40 / 92.94 / 38.31 / 836.74
50.066448 / 19.912043 / 204.9 / 0 / 9 / 55.926 / 03-03-2022 / 20:11:21.60 / 92.94 / 38.31 / 836.74
50.066448 / 19.912043 / 204.9 / 0 / 9 / 55.926 / 03-03-2022 / 20:11:21.80 / 92.94 / 38.31 / 836.74
50.066448 / 19.912043 / 204.9 / 0.02 / 9 / 55.926 / 03-03-2022 / 20:11:22.00 / 92.94 / 38.31 / 836.74
50.066448 / 19.912043 / 204.9 / 0.02 / 9 / 55.926 / 03-03-2022 / 20:11:22.20 / 92.94 / 38.31 / 836.74
50.066448 / 19.912043 / 204.9 / 0.02 / 9 / 55.27 / 03-03-2022 / 20:11:22.40 / 92.94 / 38.38 / 843.76
50.066448 / 19.912043 / 204.9 / 0.02 / 9 / 55.27 / 03-03-2022 / 20:11:22.60 / 92.94 / 38.38 / 843.76
50.066448 / 19.912043 / 204.9 / 0.02 / 9 / 56.582 / 03-03-2022 / 20:11:22.80 / 92.94 / 38.38 / 843.76
50.066448 / 19.912043 / 204.9 / 0.02 / 9 / 55.27 / 03-03-2022 / 20:11:23.00 / 92.94 / 38.38 / 843.76
50.066448 / 19.912043 / 204.9 / 0 / 9 / 56.582 / 03-03-2022 / 20:11:23.20 / 92.81 / 38.38 / 853.5
50.066448 / 19.912043 / 204.9 / 0.02 / 9 / 56.582 / 03-03-2022 / 20:11:23.40 / 92.81 / 38.38 / 853.5
50.066448 / 19.912043 / 204.9 / 0 / 9 / 57.238 / 03-03-2022 / 20:11:23.60 / 92.81 / 38.38 / 853.5
50.066448 / 19.912043 / 204.9 / 0.02 / 9 / 57.238 / 03-03-2022 / 20:11:23.80 / 92.81 / 38.38 / 853.5
50.066448 / 19.912043 / 204.9 / 0 / 9 / 57.238 / 03-03-2022 / 20:11:24.00 / 92.81 / 38.38 / 853.5
50.066448 / 19.912043 / 204.9 / 0 / 9 / 57.238 / 03-03-2022 / 20:11:24.40 / 92.81 / 38.38 / 860.12
50.066448 / 19.912043 / 204.9 / 0 / 9 / 55.598 / 03-03-2022 / 20:11:24.60 / 92.81 / 38.38 / 860.12
50.066448 / 19.912043 / 204.9 / 0.02 / 9 / 54.942 / 03-03-2022 / 20:11:24.80 / 92.81 / 38.38 / 860.12
50.066448 / 19.912043 / 204.9 / 0.02 / 9 / 55.598 / 03-03-2022 / 20:11:25.00 / 92.81 / 38.38 / 860.12
50.066448 / 19.912043 / 204.9 / 0.02 / 9 / 55.598 / 03-03-2022 / 20:11:25.20 / 92.81 / 38.38 / 860.12
50.066448 / 19.912043 / 204.9 / 0.02 / 9 / 55.598 / 03-03-2022 / 20:11:25.40 / 92.75 / 38.38 / 868.59
50.066448 / 19.912043 / 204.9 / 0.02 / 9 / 54.942 / 03-03-2022 / 20:11:25.60 / 92.75 / 38.38 / 868.59
50.066448 / 19.912043 / 204.9 / 0.02 / 9 / 54.942 / 03-03-2022 / 20:11:25.80 / 92.75 / 38.38 / 868.59
50.066448 / 19.912043 / 204.9 / 0.02 / 9 / 54.942 / 03-03-2022 / 20:11:26.00 / 92.75 / 38.38 / 868.59
50.066448 / 19.912043 / 204.9 / 0.02 / 9 / 54.942 / 03-03-2022 / 20:11:26.20 / 92.75 / 38.44 / 875.51
50.066448 / 19.912043 / 204.9 / 0 / 9 / 54.942 / 03-03-2022 / 20:11:26.40 / 92.75 / 38.44 / 875.51
50.066448 / 19.912043 / 204.9 / 0 / 9 / 55.27 / 03-03-2022 / 20:11:26.60 / 92.75 / 38.44 / 875.51
50.066448 / 19.912043 / 204.9 / 0 / 9 / 55.27 / 03-03-2022 / 20:11:26.80 / 92.75 / 38.44 / 875.51
50.066448 / 19.912043 / 204.9 / 0.02 / 9 / 55.27 / 03-03-2022 / 20:11:27.00 / 92.75 / 38.44 / 875.51
50.066448 / 19.912043 / 204.9 / 0.02 / 9 / 55.27 / 03-03-2022 / 20:11:27.40 / 92.69 / 38.44 / 884.03
50.066448 / 19.912043 / 204.9 / 0.02 / 9 / 55.926 / 03-03-2022 / 20:11:27.60 / 92.69 / 38.44 / 884.03
50.066448 / 19.912043 / 204.9 / 0.02 / 9 / 55.926 / 03-03-2022 / 20:11:27.80 / 92.69 / 38.44 / 884.03
50.066448 / 19.912043 / 204.9 / 0.02 / 9 / 55.926 / 03-03-2022 / 20:11:28.00 / 92.69 / 38.44 / 884.03
50.066448 / 19.912043 / 204.9 / 0 / 9 / 55.926 / 03-03-2022 / 20:11:28.20 / 92.69 / 38.44 / 884.03
50.066448 / 19.912043 / 204.9 / 0 / 9 / 55.926 / 03-03-2022 / 20:11:28.40 / 92.63 / 38.44 / 892.35
50.066448 / 19.912043 / 204.9 / 0.02 / 9 / 55.598 / 03-03-2022 / 20:11:28.60 / 92.63 / 38.44 / 892.35
50.066448 / 19.912043 / 204.9 / 0.02 / 9 / 55.926 / 03-03-2022 / 20:11:28.80 / 92.63 / 38.44 / 892.35
50.066448 / 19.912043 / 204.9 / 0 / 9 / 55.926 / 03-03-2022 / 20:11:29.00 / 92.63 / 38.44 / 892.35
50.066448 / 19.912043 / 204.9 / 0 / 9 / 54.942 / 03-03-2022 / 20:11:29.40 / 92.63 / 38.44 / 899.36
50.066448 / 19.912043 / 204.9 / 0.02 / 9 / 55.598 / 03-03-2022 / 20:11:29.60 / 92.63 / 38.44 / 899.36
50.066448 / 19.912043 / 204.9 / 0.02 / 9 / 55.926 / 03-03-2022 / 20:11:29.80 / 92.63 / 38.44 / 899.36
50.066448 / 19.912043 / 204.9 / 0 / 9 / 55.598 / 03-03-2022 / 20:11:30.00 / 92.63 / 38.44 / 899.36
50.066448 / 19.912043 / 204.9 / 0.02 / 9 / 55.27 / 03-03-2022 / 20:11:30.20 / 92.63 / 38.44 / 899.36
50.066448 / 19.912043 / 204.9 / 0.02 / 9 / 55.598 / 03-03-2022 / 20:11:30.40 / 92.56 / 38.44 / 907.98
50.066448 / 19.912043 / 204.9 / 0.02 / 9 / 55.27 / 03-03-2022 / 20:11:30.60 / 92.56 / 38.44 / 907.98
50.066448 / 19.912043 / 204.9 / 0 / 9 / 55.27 / 03-03-2022 / 20:11:30.80 / 92.56 / 38.44 / 907.98
50.066448 / 19.912043 / 204.9 / 0.02 / 9 / 55.27 / 03-03-2022 / 20:11:31.00 / 92.56 / 38.44 / 907.98
50.066448 / 19.912043 / 204.9 / 0.02 / 9 / 54.614 / 03-03-2022 / 20:11:31.20 / 92.5 / 38.44 / 916.4
50.066448 / 19.912043 / 204.9 / 0 / 9 / 55.27 / 03-03-2022 / 20:11:31.40 / 92.5 / 38.44 / 916.4
50.066448 / 19.912043 / 204.9 / 0.02 / 9 / 55.27 / 03-03-2022 / 20:11:31.60 / 92.5 / 38.44 / 916.4
50.066448 / 19.912043 / 204.9 / 0 / 9 / 54.942 / 03-03-2022 / 20:11:31.80 / 92.5 / 38.44 / 916.4
50.066448 / 19.912043 / 204.9 / 0 / 9 / 55.27 / 03-03-2022 / 20:11:32.00 / 92.5 / 38.44 / 916.4
50.066448 / 19.912043 / 204.9 / 0.02 / 9 / 55.27 / 03-03-2022 / 20:11:32.40 / 92.5 / 38.44 / 923.51
50.066448 / 19.912043 / 204.9 / 0 / 9 / 55.926 / 03-03-2022 / 20:11:32.60 / 92.5 / 38.44 / 923.51
50.066448 / 19.912043 / 204.9 / 0.02 / 9 / 55.926 / 03-03-2022 / 20:11:32.80 / 92.5 / 38.44 / 923.51
50.066448 / 19.912043 / 204.9 / 0.02 / 9 / 56.254 / 03-03-2022 / 20:11:33.00 / 92.5 / 38.44 / 923.51
50.066448 / 19.912043 / 204.9 / 0.02 / 9 / 56.254 / 03-03-2022 / 20:11:33.20 / 92.5 / 38.44 / 923.51
50.066448 / 19.912043 / 204.9 / 0.02 / 9 / 55.926 / 03-03-2022 / 20:11:33.40 / 92.44 / 38.5 / 932.23
50.066448 / 19.912043 / 204.9 / 0.02 / 9 / 55.926 / 03-03-2022 / 20:11:33.60 / 92.44 / 38.5 / 932.23
50.066448 / 19.912043 / 204.9 / 0.02 / 9 / 56.254 / 03-03-2022 / 20:11:33.80 / 92.44 / 38.5 / 932.23
50.066448 / 19.912043 / 204.9 / 0.02 / 9 / 55.926 / 03-03-2022 / 20:11:34.00 / 92.44 / 38.5 / 932.23
50.066448 / 19.912043 / 204.9 / 0.02 / 9 / 56.254 / 03-03-2022 / 20:11:34.20 / 92.44 / 38.5 / 939.38
50.066448 / 19.912043 / 204.9 / 0 / 9 / 56.254 / 03-03-2022 / 20:11:34.40 / 92.44 / 38.5 / 939.38
50.066448 / 19.912043 / 204.9 / 0 / 9 / 55.926 / 03-03-2022 / 20:11:34.60 / 92.44 / 38.5 / 939.38
50.066448 / 19.912043 / 204.9 / 0 / 9 / 55.926 / 03-03-2022 / 20:11:34.80 / 92.44 / 38.5 / 939.38
50.066448 / 19.912043 / 204.9 / 0.02 / 9 / 55.926 / 03-03-2022 / 20:11:35.00 / 92.44 / 38.5 / 939.38
50.066448 / 19.912043 / 204.9 / 0.02 / 9 / 55.926 / 03-03-2022 / 20:11:35.40 / 92.38 / 38.5 / 948.15
50.066448 / 19.912043 / 204.9 / 0 / 9 / 56.254 / 03-03-2022 / 20:11:35.60 / 92.38 / 38.5 / 948.15
50.066448 / 19.912043 / 204.9 / 0 / 9 / 56.254 / 03-03-2022 / 20:11:35.80 / 92.38 / 38.5 / 948.15
50.066448 / 19.912043 / 204.9 / 0 / 9 / 55.926 / 03-03-2022 / 20:11:36.00 / 92.38 / 38.5 / 948.15
50.066448 / 19.912043 / 204.9 / 0 / 9 / 56.254 / 03-03-2022 / 20:11:36.20 / 92.38 / 38.5 / 948.15
50.066448 / 19.912043 / 204.9 / 0.02 / 9 / 56.254 / 03-03-2022 / 20:11:36.40 / 92.31 / 38.5 / 956.71
50.066448 / 19.912043 / 204.9 / 0.02 / 9 / 55.598 / 03-03-2022 / 20:11:36.60 / 92.31 / 38.5 / 956.71
50.066448 / 19.912043 / 204.9 / 0 / 9 / 55.926 / 03-03-2022 / 20:11:36.80 / 92.31 / 38.5 / 956.71
50.066448 / 19.912043 / 204.9 / 0 / 9 / 55.598 / 03-03-2022 / 20:11:37.00 / 92.31 / 38.5 / 956.71
50.066448 / 19.912043 / 204.9 / 0.02 / 9 / 53.958 / 03-03-2022 / 20:11:37.20 / 92.31 / 38.5 / 963.96
50.066448 / 19.912043 / 204.9 / 0.02 / 9 / 55.598 / 03-03-2022 / 20:11:37.40 / 92.31 / 38.5 / 963.96
50.066448 / 19.912043 / 204.9 / 0 / 9 / 56.254 / 03-03-2022 / 20:11:37.60 / 92.31 / 38.5 / 963.96
50.066448 / 19.912043 / 204.9 / 0.02 / 9 / 55.926 / 03-03-2022 / 20:11:37.80 / 92.31 / 38.5 / 963.96
50.066448 / 19.912043 / 204.9 / 0.02 / 9 / 56.254 / 03-03-2022 / 20:11:38.00 / 92.31 / 38.5 / 963.96
50.066448 / 19.912043 / 204.9 / 0.02 / 9 / 56.254 / 03-03-2022 / 20:11:38.40 / 92.25 / 38.5 / 972.83
50.066448 / 19.912043 / 204.9 / 0.02 / 9 / 55.926 / 03-03-2022 / 20:11:38.60 / 92.25 / 38.5 / 972.83
50.066448 / 19.912043 / 204.9 / 0 / 9 / 55.926 / 03-03-2022 / 20:11:38.80 / 92.25 / 38.5 / 972.83
50.066448 / 19.912043 / 204.9 / 0.02 / 9 / 55.926 / 03-03-2022 / 20:11:39.00 / 92.25 / 38.5 / 972.83
50.066448 / 19.912043 / 204.9 / 0 / 9 / 55.926 / 03-03-2022 / 20:11:39.20 / 92.25 / 38.5 / 972.83
50.066448 / 19.912043 / 204.9 / 0 / 9 / 54.286 / 03-03-2022 / 20:11:39.40 / 92.25 / 38.5 / 980.13
50.066448 / 19.912043 / 204.9 / 0 / 9 / 56.582 / 03-03-2022 / 20:11:39.60 / 92.25 / 38.5 / 980.13
50.066448 / 19.912043 / 204.9 / 0 / 9 / 56.254 / 03-03-2022 / 20:11:39.80 / 92.25 / 38.5 / 980.13
50.066448 / 19.912043 / 204.9 / 0 / 9 / 56.582 / 03-03-2022 / 20:11:40.00 / 92.25 / 38.5 / 980.13
50.066448 / 19.912043 / 204.9 / 0 / 9 / 56.254 / 03-03-2022 / 20:11:40.20 / 92.19 / 38.56 / 989.04
50.066448 / 19.912043 / 204.9 / 0.02 / 9 / 56.254 / 03-03-2022 / 20:11:40.40 / 92.19 / 38.56 / 989.04
50.066448 / 19.912043 / 204.9 / 0.02 / 9 / 55.27 / 03-03-2022 / 20:11:40.60 / 92.19 / 38.56 / 989.04
50.066448 / 19.912043 / 204.9 / 0.02 / 9 / 55.598 / 03-03-2022 / 20:11:40.80 / 92.19 / 38.56 / 989.04
50.066448 / 19.912043 / 204.9 / 0 / 9 / 55.926 / 03-03-2022 / 20:11:41.00 / 92.19 / 38.56 / 989.04
50.066448 / 19.912043 / 204.9 / 0 / 9 / 55.598 / 03-03-2022 / 20:11:41.40 / 92.19 / 38.5 / 996.39
50.066448 / 19.912043 / 204.9 / 0 / 9 / 54.942 / 03-03-2022 / 20:11:41.60 / 92.19 / 38.5 / 996.39
50.066448 / 19.912043 / 204.9 / 0 / 9 / 54.942 / 03-03-2022 / 20:11:41.80 / 92.19 / 38.5 / 996.39
50.066448 / 19.912043 / 204.9 / 0.02 / 9 / 53.63 / 03-03-2022 / 20:11:42.00 / 92.19 / 38.5 / 996.39
50.066448 / 19.912043 / 204.9 / 0.02 / 9 / 54.942 / 03-03-2022 / 20:11:42.20 / 92.19 / 38.5 / 996.39
50.066448 / 19.912043 / 204.9 / 0 / 9 / 54.942 / 03-03-2022 / 20:11:42.40 / 92.13 / 38.56 / 1005.35
50.066448 / 19.912043 / 204.9 / 0 / 9 / 56.582 / 03-03-2022 / 20:11:42.60 / 92.13 / 38.56 / 1005.35
50.066448 / 19.912043 / 204.9 / 0.02 / 9 / 56.254 / 03-03-2022 / 20:11:42.80 / 92.13 / 38.56 / 1005.35
50.066448 / 19.912043 / 204.9 / 0.02 / 9 / 56.582 / 03-03-2022 / 20:11:43.00 / 92.13 / 38.56 / 1005.35
50.066448 / 19.912043 / 204.9 / 0.02 / 9 / 54.942 / 03-03-2022 / 20:11:43.40 / 92.06 / 38.56 / 1014.11
50.066448 / 19.912043 / 204.9 / 0 / 9 / 56.582 / 03-03-2022 / 20:11:43.60 / 92.06 / 38.56 / 1014.11
50.066448 / 19.912043 / 204.9 / 0.02 / 9 / 56.582 / 03-03-2022 / 20:11:43.80 / 92.06 / 38.56 / 1014.11
50.066448 / 19.912043 / 204.9 / 0.02 / 9 / 56.582 / 03-03-2022 / 20:11:44.00 / 92.06 / 38.56 / 1014.11
50.066448 / 19.912043 / 204.9 / 0 / 9 / 56.582 / 03-03-2022 / 20:11:44.20 / 92.06 / 38.56 / 1014.11
50.066448 / 19.912043 / 204.9 / 0 / 9 / 56.582 / 03-03-2022 / 20:11:44.40 / 92.06 / 38.56 / 1021.55
50.066448 / 19.912043 / 204.9 / 0 / 9 / 55.598 / 03-03-2022 / 20:11:44.60 / 92.06 / 38.56 / 1021.55
50.066448 / 19.912043 / 204.9 / 0 / 9 / 55.926 / 03-03-2022 / 20:11:44.80 / 92.06 / 38.56 / 1021.55
50.066448 / 19.912043 / 204.9 / 0.02 / 9 / 55.27 / 03-03-2022 / 20:11:45.00 / 92.06 / 38.56 / 1021.55
50.066448 / 19.912043 / 204.9 / 0 / 9 / 55.926 / 03-03-2022 / 20:11:45.20 / 92 / 38.56 / 1030.61
50.066448 / 19.912043 / 204.9 / 0 / 9 / 55.598 / 03-03-2022 / 20:11:45.40 / 92 / 38.56 / 1030.61
50.066448 / 19.912043 / 204.9 / 0.02 / 9 / 55.926 / 03-03-2022 / 20:11:45.60 / 92 / 38.56 / 1030.61
50.066448 / 19.912043 / 204.9 / 0.04 / 9 / 55.926 / 03-03-2022 / 20:11:45.80 / 92 / 38.56 / 1030.61
50.066448 / 19.912043 / 204.9 / 0.02 / 9 / 55.926 / 03-03-2022 / 20:11:46.00 / 92 / 38.56 / 1030.61
50.066448 / 19.912043 / 204.9 / 0.02 / 9 / 55.926 / 03-03-2022 / 20:11:46.40 / 91.94 / 38.63 / 1039.46
50.066448 / 19.912043 / 204.9 / 0.02 / 9 / 55.598 / 03-03-2022 / 20:11:46.60 / 91.94 / 38.63 / 1039.46
50.066448 / 19.912043 / 204.9 / 0 / 9 / 55.598 / 03-03-2022 / 20:11:46.80 / 91.94 / 38.63 / 1039.46
50.066448 / 19.912043 / 204.9 / 0.02 / 9 / 55.27 / 03-03-2022 / 20:11:47.00 / 91.94 / 38.63 / 1039.46
50.066448 / 19.912043 / 204.9 / 0.02 / 9 / 52.974 / 03-03-2022 / 20:11:47.20 / 91.94 / 38.63 / 1039.46
50.066448 / 19.912043 / 204.9 / 0.02 / 9 / 55.598 / 03-03-2022 / 20:11:47.40 / 91.94 / 38.63 / 1047.01
50.066448 / 19.912043 / 204.9 / 0.02 / 9 / 52.974 / 03-03-2022 / 20:11:47.60 / 91.94 / 38.63 / 1047.01
50.066448 / 19.912043 / 204.9 / 0.02 / 9 / 55.926 / 03-03-2022 / 20:11:47.80 / 91.94 / 38.63 / 1047.01
50.066448 / 19.912043 / 204.9 / 0.02 / 9 / 55.598 / 03-03-2022 / 20:11:48.00 / 91.94 / 38.63 / 1047.01
50.066448 / 19.912043 / 204.9 / 0 / 9 / 55.926 / 03-03-2022 / 20:11:48.20 / 91.88 / 38.63 / 1056.16
50.066448 / 19.912045 / 204.9 / 0.02 / 9 / 55.926 / 03-03-2022 / 20:11:48.40 / 91.88 / 38.63 / 1056.16
50.066448 / 19.912045 / 204.9 / 0 / 9 / 55.926 / 03-03-2022 / 20:11:48.60 / 91.88 / 38.63 / 1056.16
50.066448 / 19.912045 / 204.9 / 0 / 9 / 55.598 / 03-03-2022 / 20:11:48.80 / 91.88 / 38.63 / 1056.16
50.066448 / 19.912045 / 204.9 / 0.02 / 9 / 55.598 / 03-03-2022 / 20:11:49.00 / 91.88 / 38.63 / 1056.16
50.066448 / 19.912045 / 204.9 / 0.02 / 9 / 55.27 / 03-03-2022 / 20:11:49.40 / 91.81 / 38.63 / 1065.11
50.066448 / 19.912045 / 204.9 / 0.02 / 9 / 56.254 / 03-03-2022 / 20:11:49.60 / 91.81 / 38.63 / 1065.11
50.066448 / 19.912045 / 204.9 / 0.02 / 9 / 54.614 / 03-03-2022 / 20:11:49.80 / 91.81 / 38.63 / 1065.11
50.066448 / 19.912045 / 204.9 / 0.02 / 9 / 56.254 / 03-03-2022 / 20:11:50.00 / 91.81 / 38.63 / 1065.11
50.066448 / 19.912045 / 204.9 / 0.02 / 9 / 55.926 / 03-03-2022 / 20:11:50.20 / 91.81 / 38.63 / 1065.11
50.066448 / 19.912045 / 204.9 / 0.02 / 9 / 54.286 / 03-03-2022 / 20:11:50.40 / 91.81 / 38.63 / 1072.75
50.066448 / 19.912045 / 204.9 / 0.02 / 9 / 56.582 / 03-03-2022 / 20:11:50.60 / 91.81 / 38.63 / 1072.75
50.066448 / 19.912045 / 204.9 / 0.02 / 9 / 56.582 / 03-03-2022 / 20:11:50.80 / 91.81 / 38.63 / 1072.75
50.066448 / 19.912045 / 204.9 / 0.02 / 9 / 56.582 / 03-03-2022 / 20:11:51.00 / 91.81 / 38.63 / 1072.75
50.066448 / 19.912045 / 204.9 / 0 / 9 / 56.582 / 03-03-2022 / 20:11:51.20 / 91.75 / 38.63 / 1082
50.066448 / 19.912045 / 204.9 / 0.02 / 9 / 56.582 / 03-03-2022 / 20:11:51.40 / 91.75 / 38.63 / 1082
50.066448 / 19.912045 / 204.9 / 0.02 / 9 / 56.254 / 03-03-2022 / 20:11:51.60 / 91.75 / 38.63 / 1082
50.066448 / 19.912045 / 204.9 / 0.02 / 9 / 56.254 / 03-03-2022 / 20:11:51.80 / 91.75 / 38.63 / 1082
50.066448 / 19.912045 / 204.9 / 0 / 9 / 56.254 / 03-03-2022 / 20:11:52.00 / 91.75 / 38.63 / 1082
50.066448 / 19.912045 / 204.9 / 0 / 9 / 56.254 / 03-03-2022 / 20:11:52.40 / 91.75 / 38.63 / 1089.69
50.066448 / 19.912045 / 204.9 / 0.02 / 9 / 55.27 / 03-03-2022 / 20:11:52.60 / 91.75 / 38.63 / 1089.69
50.066448 / 19.912045 / 204.9 / 0.02 / 9 / 55.926 / 03-03-2022 / 20:11:52.80 / 91.75 / 38.63 / 1089.69
50.066448 / 19.912045 / 204.9 / 0 / 9 / 55.598 / 03-03-2022 / 20:11:53.00 / 91.75 / 38.63 / 1089.69
50.066448 / 19.912045 / 204.9 / 0 / 9 / 55.926 / 03-03-2022 / 20:11:53.20 / 91.75 / 38.63 / 1089.69
50.066448 / 19.912045 / 204.9 / 0 / 9 / 55.926 / 03-03-2022 / 20:11:53.40 / 91.69 / 38.69 / 1098.99
50.066448 / 19.912045 / 204.9 / 0.02 / 9 / 55.27 / 03-03-2022 / 20:11:53.60 / 91.69 / 38.69 / 1098.99
50.066448 / 19.912045 / 204.9 / 0.02 / 9 / 55.926 / 03-03-2022 / 20:11:53.80 / 91.69 / 38.69 / 1098.99
50.066448 / 19.912045 / 204.9 / 0.02 / 9 / 55.926 / 03-03-2022 / 20:11:54.00 / 91.69 / 38.69 / 1098.99
50.066448 / 19.912045 / 204.9 / 0.02 / 9 / 55.926 / 03-03-2022 / 20:11:54.20 / 91.63 / 38.69 / 1108.08
50.066448 / 19.912045 / 204.9 / 0.02 / 9 / 55.926 / 03-03-2022 / 20:11:54.40 / 91.63 / 38.69 / 1108.08
50.066448 / 19.912045 / 204.9 / 0.02 / 9 / 56.254 / 03-03-2022 / 20:11:54.60 / 91.63 / 38.69 / 1108.08
50.066448 / 19.912045 / 204.9 / 0.02 / 9 / 56.254 / 03-03-2022 / 20:11:54.80 / 91.63 / 38.69 / 1108.08
50.066448 / 19.912045 / 204.9 / 0 / 9 / 55.926 / 03-03-2022 / 20:11:55.00 / 91.63 / 38.69 / 1108.08
50.066448 / 19.912045 / 204.9 / 0 / 9 / 56.254 / 03-03-2022 / 20:11:55.40 / 91.63 / 38.69 / 1115.87
50.066448 / 19.912045 / 204.9 / 0 / 9 / 56.582 / 03-03-2022 / 20:11:55.60 / 91.63 / 38.69 / 1115.87
50.066448 / 19.912045 / 204.9 / 0 / 9 / 56.582 / 03-03-2022 / 20:11:55.80 / 91.63 / 38.69 / 1115.87
50.066448 / 19.912045 / 204.9 / 0.02 / 9 / 56.582 / 03-03-2022 / 20:11:56.00 / 91.63 / 38.69 / 1115.87
50.066448 / 19.912045 / 204.9 / 0 / 9 / 56.582 / 03-03-2022 / 20:11:56.20 / 91.63 / 38.69 / 1115.87
50.066448 / 19.912045 / 204.9 / 0.02 / 9 / 56.582 / 03-03-2022 / 20:11:56.40 / 91.56 / 38.69 / 1125.26
50.066448 / 19.912045 / 204.9 / 0 / 9 / 56.582 / 03-03-2022 / 20:11:56.60 / 91.56 / 38.69 / 1125.26
50.066448 / 19.912045 / 204.9 / 0.02 / 9 / 56.582 / 03-03-2022 / 20:11:56.80 / 91.56 / 38.69 / 1125.26
50.066448 / 19.912045 / 204.9 / 0.02 / 9 / 56.582 / 03-03-2022 / 20:11:57.00 / 91.56 / 38.69 / 1125.26
50.066448 / 19.912045 / 204.9 / 0.02 / 9 / 56.582 / 03-03-2022 / 20:11:57.40 / 91.56 / 38.69 / 1133.1
50.066448 / 19.912045 / 204.9 / 0.02 / 9 / 55.926 / 03-03-2022 / 20:11:57.60 / 91.56 / 38.69 / 1133.1
50.066448 / 19.912045 / 204.9 / 0.02 / 9 / 55.926 / 03-03-2022 / 20:11:57.80 / 91.56 / 38.69 / 1133.1
50.066448 / 19.912045 / 204.9 / 0.04 / 9 / 55.926 / 03-03-2022 / 20:11:58.00 / 91.56 / 38.69 / 1133.1
50.066448 / 19.912045 / 204.9 / 0.02 / 9 / 56.254 / 03-03-2022 / 20:11:58.20 / 91.56 / 38.69 / 1133.1
50.066448 / 19.912045 / 204.9 / 0 / 9 / 55.926 / 03-03-2022 / 20:11:58.40 / 91.5 / 38.69 / 1142.54
50.066448 / 19.912045 / 204.9 / 0.02 / 9 / 56.582 / 03-03-2022 / 20:11:58.60 / 91.5 / 38.69 / 1142.54
50.066448 / 19.912045 / 204.9 / 0 / 9 / 56.582 / 03-03-2022 / 20:11:58.80 / 91.5 / 38.69 / 1142.54
50.066448 / 19.912045 / 204.9 / 0.02 / 9 / 56.582 / 03-03-2022 / 20:11:59.00 / 91.5 / 38.69 / 1142.54
50.066448 / 19.912045 / 204.9 / 0.02 / 9 / 56.582 / 03-03-2022 / 20:11:59.20 / 91.44 / 38.69 / 1151.78
50.066448 / 19.912045 / 204.9 / 0.02 / 9 / 56.582 / 03-03-2022 / 20:11:59.40 / 91.44 / 38.69 / 1151.78
50.066448 / 19.912045 / 204.9 / 0.02 / 9 / 56.91 / 03-03-2022 / 20:11:59.60 / 91.44 / 38.69 / 1151.78
50.066448 / 19.912045 / 204.9 / 0 / 9 / 56.91 / 03-03-2022 / 20:11:59.80 / 91.44 / 38.69 / 1151.78
50.066448 / 19.912045 / 204.9 / 0.02 / 9 / 56.91 / 03-03-2022 / 20:12:00.00 / 91.44 / 38.69 / 1151.78
50.066448 / 19.912045 / 205 / 0.02 / 9 / 56.91 / 03-03-2022 / 20:12:00.40 / 91.44 / 38.75 / 1159.71
50.066448 / 19.912045 / 205 / 0.02 / 9 / 56.582 / 03-03-2022 / 20:12:00.60 / 91.44 / 38.75 / 1159.71
50.066448 / 19.912045 / 205 / 0.02 / 9 / 56.91 / 03-03-2022 / 20:12:00.80 / 91.44 / 38.75 / 1159.71
50.066448 / 19.912045 / 205 / 0.02 / 9 / 56.582 / 03-03-2022 / 20:12:01.00 / 91.44 / 38.75 / 1159.71
50.066448 / 19.912045 / 205 / 0.02 / 9 / 56.91 / 03-03-2022 / 20:12:01.20 / 91.44 / 38.75 / 1159.71
50.066448 / 19.912045 / 205 / 0 / 9 / 56.582 / 03-03-2022 / 20:12:01.40 / 91.38 / 38.75 / 1169.25
50.066448 / 19.912045 / 205 / 0.02 / 9 / 56.91 / 03-03-2022 / 20:12:01.60 / 91.38 / 38.75 / 1169.25
50.066448 / 19.912045 / 205 / 0 / 9 / 56.91 / 03-03-2022 / 20:12:01.80 / 91.38 / 38.75 / 1169.25
50.066448 / 19.912045 / 205 / 0 / 9 / 56.254 / 03-03-2022 / 20:12:02.00 / 91.38 / 38.75 / 1169.25
50.066448 / 19.912045 / 205 / 0.02 / 9 / 57.238 / 03-03-2022 / 20:12:02.20 / 91.31 / 38.75 / 1178.59
50.066448 / 19.912045 / 205 / 0.02 / 9 / 56.91 / 03-03-2022 / 20:12:02.40 / 91.31 / 38.75 / 1178.59
50.066448 / 19.912045 / 205 / 0.04 / 9 / 56.582 / 03-03-2022 / 20:12:02.60 / 91.31 / 38.75 / 1178.59
50.066448 / 19.912045 / 205 / 0.02 / 9 / 57.238 / 03-03-2022 / 20:12:02.80 / 91.31 / 38.75 / 1178.59
50.066448 / 19.912045 / 205 / 0.02 / 9 / 57.238 / 03-03-2022 / 20:12:03.00 / 91.31 / 38.75 / 1178.59
50.066448 / 19.912045 / 205 / 0 / 9 / 57.238 / 03-03-2022 / 20:12:03.40 / 91.31 / 38.75 / 1186.62
50.066448 / 19.912045 / 205 / 0.02 / 9 / 56.582 / 03-03-2022 / 20:12:03.60 / 91.31 / 38.75 / 1186.62
50.066448 / 19.912045 / 205 / 0.02 / 9 / 55.27 / 03-03-2022 / 20:12:03.80 / 91.31 / 38.75 / 1186.62
50.066448 / 19.912045 / 205 / 0 / 9 / 56.582 / 03-03-2022 / 20:12:04.00 / 91.31 / 38.75 / 1186.62
50.066448 / 19.912045 / 205 / 0.02 / 9 / 56.582 / 03-03-2022 / 20:12:04.20 / 91.31 / 38.75 / 1186.62
50.066448 / 19.912045 / 205 / 0.02 / 9 / 56.254 / 03-03-2022 / 20:12:04.40 / 91.25 / 38.75 / 1196.25
50.066448 / 19.912045 / 205 / 0 / 9 / 55.926 / 03-03-2022 / 20:12:04.60 / 91.25 / 38.75 / 1196.25
50.066448 / 19.912045 / 205 / 0.02 / 9 / 56.254 / 03-03-2022 / 20:12:04.80 / 91.25 / 38.75 / 1196.25
50.066448 / 19.912045 / 205 / 0.02 / 9 / 55.926 / 03-03-2022 / 20:12:05.00 / 91.25 / 38.75 / 1196.25
50.066448 / 19.912045 / 205 / 0 / 9 / 56.254 / 03-03-2022 / 20:12:05.20 / 91.25 / 38.75 / 1204.33
50.066448 / 19.912045 / 205 / 0.02 / 9 / 55.926 / 03-03-2022 / 20:12:05.40 / 91.25 / 38.75 / 1204.33
50.066448 / 19.912045 / 205 / 0 / 9 / 56.254 / 03-03-2022 / 20:12:05.60 / 91.25 / 38.75 / 1204.33
50.066448 / 19.912045 / 205 / 0 / 9 / 54.942 / 03-03-2022 / 20:12:05.80 / 91.25 / 38.75 / 1204.33
50.066448 / 19.912045 / 205 / 0.02 / 9 / 56.254 / 03-03-2022 / 20:12:06.00 / 91.25 / 38.75 / 1204.33
50.066448 / 19.912045 / 205 / 0 / 9 / 56.254 / 03-03-2022 / 20:12:06.40 / 91.19 / 38.75 / 1214.01
50.066448 / 19.912045 / 205 / 0.02 / 9 / 55.598 / 03-03-2022 / 20:12:06.60 / 91.19 / 38.75 / 1214.01
50.066448 / 19.912045 / 205 / 0.02 / 9 / 55.926 / 03-03-2022 / 20:12:06.80 / 91.19 / 38.75 / 1214.01
50.066448 / 19.912045 / 205 / 0.02 / 9 / 55.926 / 03-03-2022 / 20:12:07.00 / 91.19 / 38.75 / 1214.01
50.066448 / 19.912045 / 205 / 0 / 9 / 55.926 / 03-03-2022 / 20:12:07.20 / 91.19 / 38.75 / 1214.01
50.066448 / 19.912045 / 205 / 0 / 9 / 55.926 / 03-03-2022 / 20:12:07.40 / 91.19 / 38.75 / 1222.14
50.066448 / 19.912045 / 205 / 0.02 / 9 / 55.926 / 03-03-2022 / 20:12:07.60 / 91.19 / 38.75 / 1222.14
50.066448 / 19.912045 / 205 / 0.02 / 9 / 55.926 / 03-03-2022 / 20:12:07.80 / 91.19 / 38.75 / 1222.14
50.066448 / 19.912045 / 205 / 0 / 9 / 56.254 / 03-03-2022 / 20:12:08.00 / 91.19 / 38.75 / 1222.14
50.066448 / 19.912045 / 205 / 0.02 / 9 / 55.926 / 03-03-2022 / 20:12:08.20 / 91.13 / 38.75 / 1231.87
50.066448 / 19.912045 / 205 / 0.02 / 9 / 55.926 / 03-03-2022 / 20:12:08.40 / 91.13 / 38.75 / 1231.87
50.066448 / 19.912045 / 205 / 0.02 / 9 / 56.254 / 03-03-2022 / 20:12:08.60 / 91.13 / 38.75 / 1231.87
50.066448 / 19.912045 / 205 / 0.02 / 9 / 56.254 / 03-03-2022 / 20:12:08.80 / 91.13 / 38.75 / 1231.87
50.066448 / 19.912045 / 205 / 0 / 9 / 56.254 / 03-03-2022 / 20:12:09.00 / 91.13 / 38.75 / 1231.87
50.066448 / 19.912045 / 205 / 0 / 9 / 56.254 / 03-03-2022 / 20:12:09.40 / 91.06 / 38.75 / 1241.4
50.066448 / 19.912045 / 205 / 0 / 9 / 56.254 / 03-03-2022 / 20:12:09.60 / 91.06 / 38.75 / 1241.4
50.066448 / 19.912045 / 205 / 0 / 9 / 56.254 / 03-03-2022 / 20:12:09.80 / 91.06 / 38.75 / 1241.4
50.066448 / 19.912045 / 205 / 0 / 9 / 56.254 / 03-03-2022 / 20:12:10.00 / 91.06 / 38.75 / 1241.4
50.066448 / 19.912045 / 205 / 0.02 / 9 / 56.254 / 03-03-2022 / 20:12:10.20 / 91.06 / 38.75 / 1241.4
50.066448 / 19.912045 / 205 / 0 / 9 / 56.254 / 03-03-2022 / 20:12:10.40 / 91.06 / 38.81 / 1249.62
50.066448 / 19.912045 / 205 / 0 / 9 / 55.926 / 03-03-2022 / 20:12:10.60 / 91.06 / 38.81 / 1249.62
50.066448 / 19.912045 / 205 / 0.02 / 9 / 55.926 / 03-03-2022 / 20:12:10.80 / 91.06 / 38.81 / 1249.62
50.066448 / 19.912045 / 205 / 0.02 / 9 / 55.926 / 03-03-2022 / 20:12:11.00 / 91.06 / 38.81 / 1249.62
50.066448 / 19.912045 / 205 / 0 / 9 / 54.942 / 03-03-2022 / 20:12:11.40 / 91 / 38.81 / 1259.46
50.066448 / 19.912045 / 205 / 0.02 / 9 / 54.286 / 03-03-2022 / 20:12:11.60 / 91 / 38.81 / 1259.46
50.066448 / 19.912045 / 205 / 0 / 9 / 55.598 / 03-03-2022 / 20:12:11.80 / 91 / 38.81 / 1259.46
50.066448 / 19.912045 / 205 / 0 / 9 / 55.598 / 03-03-2022 / 20:12:12.00 / 91 / 38.81 / 1259.46
50.066448 / 19.912045 / 205 / 0 / 9 / 55.598 / 03-03-2022 / 20:12:12.20 / 91 / 38.81 / 1259.46
50.066448 / 19.912045 / 205 / 0.04 / 9 / 53.958 / 03-03-2022 / 20:12:12.40 / 90.94 / 38.81 / 1269.08
50.066448 / 19.912045 / 205 / 0.04 / 9 / 55.926 / 03-03-2022 / 20:12:12.60 / 90.94 / 38.81 / 1269.08
50.066448 / 19.912045 / 205 / 0.02 / 9 / 55.926 / 03-03-2022 / 20:12:12.80 / 90.94 / 38.81 / 1269.08
50.066448 / 19.912045 / 205 / 0.02 / 9 / 55.926 / 03-03-2022 / 20:12:13.00 / 90.94 / 38.81 / 1269.08
50.066448 / 19.912045 / 205 / 0.02 / 9 / 55.926 / 03-03-2022 / 20:12:13.40 / 90.94 / 38.81 / 1277.4
50.066448 / 19.912045 / 205 / 0.02 / 9 / 55.926 / 03-03-2022 / 20:12:13.60 / 90.94 / 38.81 / 1277.4
50.066448 / 19.912045 / 205 / 0 / 9 / 55.926 / 03-03-2022 / 20:12:13.80 / 90.94 / 38.81 / 1277.4
50.066448 / 19.912045 / 205 / 0 / 9 / 55.926 / 03-03-2022 / 20:12:14.00 / 90.94 / 38.81 / 1277.4
50.066448 / 19.912045 / 205 / 0.02 / 9 / 55.926 / 03-03-2022 / 20:12:14.20 / 90.94 / 38.81 / 1277.4
50.066448 / 19.912045 / 205 / 0.02 / 9 / 55.926 / 03-03-2022 / 20:12:14.40 / 90.88 / 38.81 / 1287.33
50.066448 / 19.912045 / 205 / 0 / 9 / 54.942 / 03-03-2022 / 20:12:14.60 / 90.88 / 38.81 / 1287.33
50.066448 / 19.912045 / 205 / 0.02 / 9 / 54.614 / 03-03-2022 / 20:12:14.80 / 90.88 / 38.81 / 1287.33
50.066448 / 19.912045 / 205 / 0.02 / 9 / 54.614 / 03-03-2022 / 20:12:15.00 / 90.88 / 38.81 / 1287.33
50.066448 / 19.912045 / 205 / 0.02 / 9 / 54.614 / 03-03-2022 / 20:12:15.20 / 90.88 / 38.81 / 1295.69
50.066448 / 19.912045 / 205 / 0.02 / 9 / 54.614 / 03-03-2022 / 20:12:15.40 / 90.88 / 38.81 / 1295.69
50.066448 / 19.912045 / 205 / 0.02 / 9 / 54.942 / 03-03-2022 / 20:12:15.60 / 90.88 / 38.81 / 1295.69
50.066448 / 19.912045 / 205 / 0 / 9 / 54.942 / 03-03-2022 / 20:12:15.80 / 90.88 / 38.81 / 1295.69
50.066448 / 19.912045 / 205 / 0 / 9 / 54.614 / 03-03-2022 / 20:12:16.00 / 90.88 / 38.81 / 1295.69
50.066448 / 19.912045 / 205 / 0.02 / 9 / 54.942 / 03-03-2022 / 20:12:16.40 / 90.81 / 38.88 / 1305.67
50.066448 / 19.912045 / 205 / 0 / 9 / 52.318 / 03-03-2022 / 20:12:16.60 / 90.81 / 38.88 / 1305.67
50.066448 / 19.912045 / 205 / 0.02 / 9 / 54.614 / 03-03-2022 / 20:12:16.80 / 90.81 / 38.88 / 1305.67
50.066448 / 19.912045 / 205 / 0 / 9 / 55.27 / 03-03-2022 / 20:12:17.00 / 90.81 / 38.88 / 1305.67
50.066448 / 19.912045 / 205 / 0 / 9 / 55.27 / 03-03-2022 / 20:12:17.20 / 90.81 / 38.88 / 1305.67
50.066448 / 19.912045 / 205 / 0 / 9 / 54.942 / 03-03-2022 / 20:12:17.40 / 90.75 / 38.81 / 1315.44
50.066448 / 19.912045 / 205 / 0.02 / 9 / 56.582 / 03-03-2022 / 20:12:17.60 / 90.75 / 38.81 / 1315.44
50.066448 / 19.912045 / 205 / 0.02 / 9 / 56.91 / 03-03-2022 / 20:12:17.80 / 90.75 / 38.81 / 1315.44
50.066448 / 19.912045 / 205 / 0.02 / 9 / 57.238 / 03-03-2022 / 20:12:18.00 / 90.75 / 38.81 / 1315.44
50.066448 / 19.912045 / 205 / 0.02 / 9 / 56.91 / 03-03-2022 / 20:12:18.20 / 90.75 / 38.88 / 1323.91
50.066448 / 19.912045 / 205 / 0.02 / 9 / 56.91 / 03-03-2022 / 20:12:18.40 / 90.75 / 38.88 / 1323.91
50.066448 / 19.912045 / 205 / 0.02 / 9 / 56.582 / 03-03-2022 / 20:12:18.60 / 90.75 / 38.88 / 1323.91
50.066448 / 19.912045 / 205 / 0.02 / 9 / 56.254 / 03-03-2022 / 20:12:18.80 / 90.75 / 38.88 / 1323.91
50.066448 / 19.912045 / 205 / 0 / 9 / 56.582 / 03-03-2022 / 20:12:19.00 / 90.75 / 38.88 / 1323.91
50.066448 / 19.912045 / 205 / 0 / 9 / 56.582 / 03-03-2022 / 20:12:19.40 / 90.69 / 38.88 / 1333.98
50.066448 / 19.912045 / 205 / 0.02 / 9 / 56.254 / 03-03-2022 / 20:12:19.60 / 90.69 / 38.88 / 1333.98
50.066448 / 19.912045 / 205 / 0 / 9 / 56.582 / 03-03-2022 / 20:12:19.80 / 90.69 / 38.88 / 1333.98
50.066448 / 19.912045 / 205 / 0 / 9 / 56.254 / 03-03-2022 / 20:12:20.00 / 90.69 / 38.88 / 1333.98
50.066448 / 19.912045 / 205 / 0.02 / 9 / 56.254 / 03-03-2022 / 20:12:20.20 / 90.69 / 38.88 / 1333.98
50.066448 / 19.912045 / 205 / 0.02 / 9 / 56.254 / 03-03-2022 / 20:12:20.40 / 90.69 / 38.88 / 1342.49
50.066448 / 19.912045 / 205 / 0 / 9 / 56.91 / 03-03-2022 / 20:12:20.60 / 90.69 / 38.88 / 1342.49
50.066448 / 19.912045 / 205 / 0 / 9 / 57.238 / 03-03-2022 / 20:12:20.80 / 90.69 / 38.88 / 1342.49
50.066448 / 19.912045 / 205 / 0.02 / 9 / 57.238 / 03-03-2022 / 20:12:21.00 / 90.69 / 38.88 / 1342.49
50.066448 / 19.912045 / 205 / 0 / 9 / 56.91 / 03-03-2022 / 20:12:21.20 / 90.63 / 38.88 / 1352.61
50.066448 / 19.912045 / 205 / 0.02 / 9 / 57.238 / 03-03-2022 / 20:12:21.40 / 90.63 / 38.88 / 1352.61
50.066448 / 19.912045 / 205 / 0.02 / 9 / 56.254 / 03-03-2022 / 20:12:21.60 / 90.63 / 38.88 / 1352.61
50.066448 / 19.912045 / 205 / 0.02 / 9 / 55.926 / 03-03-2022 / 20:12:21.80 / 90.63 / 38.88 / 1352.61
50.066448 / 19.912045 / 205 / 0 / 9 / 56.254 / 03-03-2022 / 20:12:22.00 / 90.63 / 38.88 / 1352.61
50.066448 / 19.912045 / 205 / 0.02 / 9 / 55.926 / 03-03-2022 / 20:12:22.40 / 90.63 / 38.88 / 1361.17
50.066448 / 19.912045 / 205 / 0 / 9 / 54.942 / 03-03-2022 / 20:12:22.60 / 90.63 / 38.88 / 1361.17
50.066448 / 19.912045 / 205 / 0.02 / 9 / 54.942 / 03-03-2022 / 20:12:22.80 / 90.63 / 38.88 / 1361.17
50.066448 / 19.912045 / 205 / 0.02 / 9 / 55.27 / 03-03-2022 / 20:12:23.00 / 90.63 / 38.88 / 1361.17
50.066448 / 19.912045 / 205 / 0 / 9 / 54.942 / 03-03-2022 / 20:12:23.20 / 90.63 / 38.88 / 1361.17
50.066448 / 19.912045 / 205 / 0 / 9 / 54.942 / 03-03-2022 / 20:12:23.40 / 90.56 / 38.94 / 1371.34
50.066448 / 19.912045 / 205 / 0.02 / 9 / 54.614 / 03-03-2022 / 20:12:23.60 / 90.56 / 38.94 / 1371.34
50.066448 / 19.912045 / 205 / 0 / 9 / 54.614 / 03-03-2022 / 20:12:23.80 / 90.56 / 38.94 / 1371.34
50.066448 / 19.912045 / 205 / 0 / 9 / 54.614 / 03-03-2022 / 20:12:24.00 / 90.56 / 38.94 / 1371.34
50.066448 / 19.912045 / 205 / 0.02 / 9 / 54.614 / 03-03-2022 / 20:12:24.40 / 90.5 / 38.94 / 1381.31
50.066448 / 19.912045 / 205 / 0.02 / 9 / 54.286 / 03-03-2022 / 20:12:24.60 / 90.5 / 38.94 / 1381.31
50.066448 / 19.912045 / 205 / 0 / 9 / 54.614 / 03-03-2022 / 20:12:24.80 / 90.5 / 38.94 / 1381.31
50.066448 / 19.912045 / 205 / 0 / 9 / 54.614 / 03-03-2022 / 20:12:25.00 / 90.5 / 38.94 / 1381.31
50.066448 / 19.912045 / 205 / 0 / 9 / 54.614 / 03-03-2022 / 20:12:25.20 / 90.5 / 38.94 / 1381.31
50.066448 / 19.912045 / 205 / 0 / 9 / 54.614 / 03-03-2022 / 20:12:25.40 / 90.5 / 38.88 / 1389.96
50.066448 / 19.912045 / 205 / 0 / 9 / 54.942 / 03-03-2022 / 20:12:25.60 / 90.5 / 38.88 / 1389.96
50.066448 / 19.912045 / 205 / 0.02 / 9 / 54.942 / 03-03-2022 / 20:12:25.80 / 90.5 / 38.88 / 1389.96
50.066448 / 19.912045 / 205 / 0 / 9 / 52.318 / 03-03-2022 / 20:12:26.00 / 90.5 / 38.88 / 1389.96
50.066448 / 19.912045 / 205 / 0 / 9 / 54.942 / 03-03-2022 / 20:12:26.20 / 90.44 / 38.94 / 1400.23
50.066448 / 19.912045 / 205 / 0.02 / 9 / 54.942 / 03-03-2022 / 20:12:26.40 / 90.44 / 38.94 / 1400.23
50.066448 / 19.912045 / 205 / 0.02 / 9 / 55.598 / 03-03-2022 / 20:12:26.60 / 90.44 / 38.94 / 1400.23
50.066448 / 19.912045 / 205 / 0.07 / 9 / 55.598 / 03-03-2022 / 20:12:26.80 / 90.44 / 38.94 / 1400.23
50.066448 / 19.912045 / 205 / 0.19 / 9 / 55.926 / 03-03-2022 / 20:12:27.00 / 90.44 / 38.94 / 1400.23
50.066448 / 19.912045 / 205 / 2.17 / 9 / 55.598 / 03-03-2022 / 20:12:27.40 / 90.44 / 38.94 / 1408.93
50.066448 / 19.912045 / 205 / 3.82 / 9 / 54.942 / 03-03-2022 / 20:12:27.60 / 90.44 / 38.94 / 1408.93
50.066448 / 19.912041 / 205 / 4.63 / 9 / 54.614 / 03-03-2022 / 20:12:27.80 / 90.44 / 38.94 / 1408.93
50.066448 / 19.912037 / 205 / 5.76 / 9 / 55.27 / 03-03-2022 / 20:12:28.00 / 90.44 / 38.94 / 1408.93
50.066448 / 19.912033 / 205 / 6.83 / 9 / 56.582 / 03-03-2022 / 20:12:28.20 / 90.44 / 38.94 / 1408.93
50.066448 / 19.912029 / 205 / 6.74 / 9 / 55.27 / 03-03-2022 / 20:12:28.40 / 90.38 / 38.94 / 1419.25
50.066448 / 19.912024 / 205 / 6.78 / 9 / 54.942 / 03-03-2022 / 20:12:28.60 / 90.38 / 38.94 / 1419.25
50.066448 / 19.912018 / 205 / 7.32 / 9 / 54.942 / 03-03-2022 / 20:12:28.80 / 90.38 / 38.94 / 1419.25
50.066452 / 19.912012 / 204.9 / 7.35 / 9 / 55.598 / 03-03-2022 / 20:12:29.00 / 90.38 / 38.94 / 1419.25
50.066452 / 19.912006 / 204.9 / 7.37 / 9 / 54.942 / 03-03-2022 / 20:12:29.20 / 90.38 / 38.94 / 1428
50.066452 / 19.912003 / 204.9 / 7.37 / 9 / 54.286 / 03-03-2022 / 20:12:29.40 / 90.38 / 38.94 / 1428
50.066456 / 19.911999 / 204.9 / 7.74 / 9 / 55.598 / 03-03-2022 / 20:12:29.60 / 90.38 / 38.94 / 1428
50.066456 / 19.911993 / 204.9 / 7.67 / 9 / 54.286 / 03-03-2022 / 20:12:29.80 / 90.38 / 38.94 / 1428
50.06646 / 19.911989 / 204.9 / 7.98 / 9 / 54.614 / 03-03-2022 / 20:12:30.00 / 90.38 / 38.94 / 1428
50.066463 / 19.911978 / 204.9 / 8.46 / 9 / 55.598 / 03-03-2022 / 20:12:30.40 / 90.31 / 38.94 / 1438.36
50.066463 / 19.911976 / 204.9 / 8.8 / 9 / 55.926 / 03-03-2022 / 20:12:30.60 / 90.31 / 38.94 / 1438.36
50.066467 / 19.911972 / 204.8 / 8.93 / 9 / 56.254 / 03-03-2022 / 20:12:30.80 / 90.31 / 38.94 / 1438.36
50.066471 / 19.911968 / 204.8 / 9.69 / 9 / 56.254 / 03-03-2022 / 20:12:31.00 / 90.31 / 38.94 / 1438.36
50.066475 / 19.911964 / 204.8 / 10.63 / 9 / 55.926 / 03-03-2022 / 20:12:31.20 / 90.31 / 38.94 / 1438.36
50.066479 / 19.911963 / 204.8 / 10.57 / 9 / 56.91 / 03-03-2022 / 20:12:31.40 / 90.25 / 39 / 1448.53
50.066483 / 19.911963 / 204.8 / 10.48 / 9 / 55.926 / 03-03-2022 / 20:12:31.60 / 90.25 / 39 / 1448.53
50.066486 / 19.911961 / 204.8 / 10.37 / 9 / 55.926 / 03-03-2022 / 20:12:31.80 / 90.25 / 39 / 1448.53
50.06649 / 19.911961 / 204.8 / 10.39 / 9 / 55.926 / 03-03-2022 / 20:12:32.00 / 90.25 / 39 / 1448.53
50.066498 / 19.911961 / 204.8 / 10.09 / 9 / 55.926 / 03-03-2022 / 20:12:32.20 / 90.25 / 39 / 1457.38
50.066502 / 19.911961 / 204.8 / 10.17 / 9 / 55.926 / 03-03-2022 / 20:12:32.40 / 90.25 / 39 / 1457.38
50.066505 / 19.911963 / 204.9 / 9.41 / 9 / 55.926 / 03-03-2022 / 20:12:32.60 / 90.25 / 39 / 1457.38
50.066509 / 19.911963 / 204.9 / 9.48 / 9 / 55.926 / 03-03-2022 / 20:12:32.80 / 90.25 / 39 / 1457.38
50.066513 / 19.911963 / 204.9 / 9.43 / 9 / 55.598 / 03-03-2022 / 20:12:33.00 / 90.25 / 39 / 1457.38
50.066521 / 19.911966 / 204.9 / 9.54 / 9 / 55.926 / 03-03-2022 / 20:12:33.40 / 90.19 / 39 / 1467.84
50.066521 / 19.911968 / 204.9 / 8.95 / 9 / 55.926 / 03-03-2022 / 20:12:33.60 / 90.19 / 39 / 1467.84
50.066521 / 19.911968 / 204.9 / 8.33 / 9 / 55.926 / 03-03-2022 / 20:12:33.80 / 90.19 / 39 / 1467.84
50.066521 / 19.911972 / 204.9 / 7.96 / 9 / 55.926 / 03-03-2022 / 20:12:34.00 / 90.19 / 39 / 1467.84
50.066521 / 19.911972 / 204.9 / 7.67 / 9 / 55.926 / 03-03-2022 / 20:12:34.20 / 90.19 / 39 / 1467.84
50.066525 / 19.911974 / 204.9 / 7.7 / 9 / 55.926 / 03-03-2022 / 20:12:34.40 / 90.13 / 39 / 1478.09
50.066525 / 19.911976 / 205 / 8.06 / 9 / 55.27 / 03-03-2022 / 20:12:34.60 / 90.13 / 39 / 1478.09
50.066525 / 19.911976 / 205 / 8.15 / 9 / 55.27 / 03-03-2022 / 20:12:34.80 / 90.13 / 39 / 1478.09
50.066528 / 19.911978 / 205 / 8.76 / 9 / 55.27 / 03-03-2022 / 20:12:35.00 / 90.13 / 39 / 1478.09
50.066528 / 19.91198 / 205 / 8.72 / 9 / 55.27 / 03-03-2022 / 20:12:35.20 / 90.13 / 39 / 1487.04
50.066532 / 19.911982 / 205 / 9.41 / 9 / 55.598 / 03-03-2022 / 20:12:35.40 / 90.13 / 39 / 1487.04
50.066532 / 19.911983 / 205.1 / 9.3 / 9 / 55.926 / 03-03-2022 / 20:12:35.60 / 90.13 / 39 / 1487.04
50.066536 / 19.911987 / 205.1 / 9.17 / 9 / 55.926 / 03-03-2022 / 20:12:35.80 / 90.13 / 39 / 1487.04
50.06654 / 19.911989 / 205.1 / 9.83 / 9 / 55.926 / 03-03-2022 / 20:12:36.00 / 90.13 / 39 / 1487.04
50.066547 / 19.911991 / 205.1 / 9.98 / 9 / 55.926 / 03-03-2022 / 20:12:36.40 / 90.06 / 39 / 1497.6
50.066551 / 19.911995 / 205.2 / 9.93 / 9 / 56.254 / 03-03-2022 / 20:12:36.60 / 90.06 / 39 / 1497.6
50.066555 / 19.912001 / 205.2 / 9.98 / 9 / 56.254 / 03-03-2022 / 20:12:36.80 / 90.06 / 39 / 1497.6
50.066555 / 19.912004 / 205.2 / 10.3 / 9 / 56.254 / 03-03-2022 / 20:12:37.00 / 90.06 / 39 / 1497.6
50.066559 / 19.912012 / 205.3 / 10.28 / 9 / 56.254 / 03-03-2022 / 20:12:37.20 / 90.06 / 39 / 1497.6
50.066559 / 19.912018 / 205.3 / 10.24 / 9 / 56.254 / 03-03-2022 / 20:12:37.40 / 90 / 39 / 1507.95
50.066563 / 19.912024 / 205.4 / 10.33 / 9 / 55.598 / 03-03-2022 / 20:12:37.60 / 90 / 39 / 1507.95
50.066563 / 19.912031 / 205.4 / 9.98 / 9 / 53.958 / 03-03-2022 / 20:12:37.80 / 90 / 39 / 1507.95
50.066566 / 19.912039 / 205.5 / 11 / 9 / 55.27 / 03-03-2022 / 20:12:38.00 / 90 / 39 / 1507.95
50.066566 / 19.912054 / 205.5 / 10.56 / 9 / 55.598 / 03-03-2022 / 20:12:38.40 / 90 / 39 / 1517
50.066563 / 19.912064 / 205.4 / 10.69 / 9 / 55.27 / 03-03-2022 / 20:12:38.60 / 90 / 39 / 1517
50.066563 / 19.912071 / 205.5 / 11.22 / 9 / 55.27 / 03-03-2022 / 20:12:38.80 / 90 / 39 / 1517
50.066563 / 19.912079 / 205.5 / 11.74 / 9 / 55.27 / 03-03-2022 / 20:12:39.00 / 90 / 39 / 1517
50.066563 / 19.912086 / 205.5 / 12.39 / 9 / 55.27 / 03-03-2022 / 20:12:39.20 / 90 / 39 / 1517
50.066559 / 19.912096 / 205.6 / 12.43 / 9 / 55.27 / 03-03-2022 / 20:12:39.40 / 89.94 / 39 / 1527.65
50.066559 / 19.912106 / 205.7 / 13.2 / 9 / 55.926 / 03-03-2022 / 20:12:39.60 / 89.94 / 39 / 1527.65
50.066559 / 19.912111 / 205.8 / 13.52 / 9 / 56.254 / 03-03-2022 / 20:12:39.80 / 89.94 / 39 / 1527.65
50.066559 / 19.912117 / 205.8 / 13.11 / 9 / 56.254 / 03-03-2022 / 20:12:40.00 / 89.94 / 39 / 1527.65
50.066555 / 19.912123 / 205.8 / 13.08 / 9 / 56.254 / 03-03-2022 / 20:12:40.20 / 89.94 / 39.06 / 1536.74
50.066555 / 19.912132 / 205.8 / 13.11 / 9 / 56.582 / 03-03-2022 / 20:12:40.40 / 89.94 / 39.06 / 1536.74
50.066555 / 19.912138 / 205.9 / 13.61 / 9 / 56.254 / 03-03-2022 / 20:12:40.60 / 89.94 / 39.06 / 1536.74
50.066551 / 19.912148 / 205.9 / 13.52 / 9 / 55.926 / 03-03-2022 / 20:12:40.80 / 89.94 / 39.06 / 1536.74
50.066551 / 19.912155 / 205.9 / 13.39 / 9 / 55.926 / 03-03-2022 / 20:12:41.00 / 89.94 / 39.06 / 1536.74
50.066547 / 19.912172 / 206 / 13.35 / 9 / 55.926 / 03-03-2022 / 20:12:41.40 / 89.88 / 39.06 / 1547.44
50.066547 / 19.912182 / 206 / 12.85 / 9 / 56.582 / 03-03-2022 / 20:12:41.60 / 89.88 / 39.06 / 1547.44
50.066544 / 19.912189 / 206.1 / 12.41 / 9 / 56.254 / 03-03-2022 / 20:12:41.80 / 89.88 / 39.06 / 1547.44
50.066544 / 19.912201 / 206.1 / 11.89 / 9 / 56.582 / 03-03-2022 / 20:12:42.00 / 89.88 / 39.06 / 1547.44
50.066544 / 19.912209 / 206.2 / 11.35 / 9 / 56.254 / 03-03-2022 / 20:12:42.20 / 89.88 / 39.06 / 1547.44
50.06654 / 19.912216 / 206.1 / 11.22 / 9 / 56.582 / 03-03-2022 / 20:12:42.40 / 89.88 / 39.06 / 1556.58
50.06654 / 19.912226 / 206.1 / 11.19 / 9 / 52.974 / 03-03-2022 / 20:12:42.60 / 89.88 / 39.06 / 1556.58
50.06654 / 19.912231 / 206.1 / 10.63 / 9 / 55.926 / 03-03-2022 / 20:12:42.80 / 89.88 / 39.06 / 1556.58
50.06654 / 19.912239 / 206.2 / 10.56 / 9 / 55.926 / 03-03-2022 / 20:12:43.00 / 89.88 / 39.06 / 1556.58
50.06654 / 19.912247 / 206.3 / 10.45 / 9 / 55.926 / 03-03-2022 / 20:12:43.20 / 89.81 / 39.06 / 1567.33
50.06654 / 19.912252 / 206.3 / 9.48 / 9 / 56.254 / 03-03-2022 / 20:12:43.40 / 89.81 / 39.06 / 1567.33
50.06654 / 19.91226 / 206.4 / 9.59 / 9 / 55.598 / 03-03-2022 / 20:12:43.60 / 89.81 / 39.06 / 1567.33
50.06654 / 19.912266 / 206.4 / 9.2 / 9 / 55.598 / 03-03-2022 / 20:12:43.80 / 89.81 / 39.06 / 1567.33
50.06654 / 19.912271 / 206.4 / 8.78 / 9 / 55.27 / 03-03-2022 / 20:12:44.00 / 89.81 / 39.06 / 1567.33
50.06654 / 19.912283 / 206.3 / 8.41 / 9 / 55.598 / 03-03-2022 / 20:12:44.40 / 89.75 / 39.06 / 1577.88
50.06654 / 19.912291 / 206.4 / 8.39 / 9 / 56.254 / 03-03-2022 / 20:12:44.60 / 89.75 / 39.06 / 1577.88
50.06654 / 19.912294 / 206.3 / 8.24 / 9 / 56.254 / 03-03-2022 / 20:12:44.80 / 89.75 / 39.06 / 1577.88
50.06654 / 19.9123 / 206.4 / 8.11 / 9 / 56.254 / 03-03-2022 / 20:12:45.00 / 89.75 / 39.06 / 1577.88
50.06654 / 19.912306 / 206.4 / 7.48 / 9 / 56.582 / 03-03-2022 / 20:12:45.20 / 89.75 / 39.06 / 1577.88
50.06654 / 19.912312 / 206.4 / 7.43 / 9 / 56.582 / 03-03-2022 / 20:12:45.40 / 89.75 / 39.06 / 1587.12
50.06654 / 19.912315 / 206.5 / 7.13 / 9 / 56.582 / 03-03-2022 / 20:12:45.60 / 89.75 / 39.06 / 1587.12
50.066536 / 19.912319 / 206.5 / 7.15 / 9 / 56.582 / 03-03-2022 / 20:12:45.80 / 89.75 / 39.06 / 1587.12
50.06654 / 19.912325 / 206.5 / 7.13 / 9 / 56.582 / 03-03-2022 / 20:12:46.00 / 89.75 / 39.06 / 1587.12
50.06654 / 19.912331 / 206.4 / 7.67 / 9 / 56.582 / 03-03-2022 / 20:12:46.20 / 89.69 / 39.06 / 1597.96
50.06654 / 19.912334 / 206.4 / 7.72 / 9 / 56.582 / 03-03-2022 / 20:12:46.40 / 89.69 / 39.06 / 1597.96
50.066536 / 19.91234 / 206.5 / 8.22 / 9 / 55.926 / 03-03-2022 / 20:12:46.60 / 89.69 / 39.06 / 1597.96
50.066536 / 19.912346 / 206.4 / 8.32 / 9 / 55.926 / 03-03-2022 / 20:12:46.80 / 89.69 / 39.06 / 1597.96
50.066536 / 19.912354 / 206.5 / 9.37 / 9 / 55.926 / 03-03-2022 / 20:12:47.00 / 89.69 / 39.06 / 1597.96
50.066532 / 19.912371 / 206.4 / 10.74 / 9 / 55.598 / 03-03-2022 / 20:12:47.40 / 89.69 / 39.06 / 1607.25
50.066532 / 19.912376 / 206.4 / 11.24 / 9 / 56.91 / 03-03-2022 / 20:12:47.60 / 89.69 / 39.06 / 1607.25
50.066528 / 19.912386 / 206.4 / 12 / 9 / 57.238 / 03-03-2022 / 20:12:47.80 / 89.69 / 39.06 / 1607.25
50.066528 / 19.912395 / 206.5 / 12.72 / 9 / 56.91 / 03-03-2022 / 20:12:48.00 / 89.69 / 39.06 / 1607.25
50.066525 / 19.912405 / 206.5 / 13.26 / 9 / 56.91 / 03-03-2022 / 20:12:48.20 / 89.69 / 39.06 / 1607.25
50.066525 / 19.912415 / 206.5 / 13.82 / 9 / 56.91 / 03-03-2022 / 20:12:48.40 / 89.63 / 39.13 / 1618.15
50.066521 / 19.912426 / 206.5 / 14.37 / 9 / 56.582 / 03-03-2022 / 20:12:48.60 / 89.63 / 39.13 / 1618.15
50.066517 / 19.912437 / 206.5 / 15.02 / 9 / 56.582 / 03-03-2022 / 20:12:48.80 / 89.63 / 39.13 / 1618.15
50.066517 / 19.912447 / 206.5 / 15.13 / 9 / 56.582 / 03-03-2022 / 20:12:49.00 / 89.63 / 39.13 / 1618.15
50.066513 / 19.912458 / 206.5 / 14.98 / 9 / 56.582 / 03-03-2022 / 20:12:49.20 / 89.63 / 39.13 / 1627.48
50.066509 / 19.91247 / 206.4 / 14.89 / 9 / 56.91 / 03-03-2022 / 20:12:49.40 / 89.63 / 39.13 / 1627.48
50.066505 / 19.912479 / 206.5 / 14.85 / 9 / 55.926 / 03-03-2022 / 20:12:49.60 / 89.63 / 39.13 / 1627.48
50.066502 / 19.912491 / 206.5 / 14.46 / 9 / 55.926 / 03-03-2022 / 20:12:49.80 / 89.63 / 39.13 / 1627.48
50.066502 / 19.912504 / 206.5 / 14.41 / 9 / 55.926 / 03-03-2022 / 20:12:50.00 / 89.63 / 39.13 / 1627.48
50.066494 / 19.912525 / 206.5 / 14.96 / 9 / 55.926 / 03-03-2022 / 20:12:50.40 / 89.56 / 39.13 / 1638.42
50.06649 / 19.912539 / 206.5 / 14.59 / 9 / 56.91 / 03-03-2022 / 20:12:50.60 / 89.56 / 39.13 / 1638.42
50.066486 / 19.91255 / 206.5 / 15.11 / 9 / 57.238 / 03-03-2022 / 20:12:50.80 / 89.56 / 39.13 / 1638.42
50.066486 / 19.91256 / 206.6 / 14.48 / 9 / 57.238 / 03-03-2022 / 20:12:51.00 / 89.56 / 39.13 / 1638.42
50.066483 / 19.912573 / 206.5 / 14.58 / 9 / 57.238 / 03-03-2022 / 20:12:51.20 / 89.56 / 39.13 / 1638.42
50.066479 / 19.912584 / 206.6 / 14.59 / 9 / 57.238 / 03-03-2022 / 20:12:51.40 / 89.5 / 39.13 / 1649.17
50.066475 / 19.912596 / 206.6 / 14.2 / 9 / 57.566 / 03-03-2022 / 20:12:51.60 / 89.5 / 39.13 / 1649.17
50.066471 / 19.912609 / 206.7 / 14.09 / 9 / 57.566 / 03-03-2022 / 20:12:51.80 / 89.5 / 39.13 / 1649.17
50.066467 / 19.912622 / 206.7 / 14.13 / 9 / 57.566 / 03-03-2022 / 20:12:52.00 / 89.5 / 39.13 / 1649.17
50.066456 / 19.912653 / 206.7 / 14.02 / 9 / 57.238 / 03-03-2022 / 20:12:52.40 / 89.5 / 39.13 / 1658.6
50.066452 / 19.912666 / 206.8 / 13.52 / 9 / 57.566 / 03-03-2022 / 20:12:52.60 / 89.5 / 39.13 / 1658.6
50.066448 / 19.91268 / 206.8 / 13.48 / 9 / 57.566 / 03-03-2022 / 20:12:52.80 / 89.5 / 39.13 / 1658.6
50.066444 / 19.912689 / 206.8 / 12.63 / 9 / 57.566 / 03-03-2022 / 20:12:53.00 / 89.5 / 39.13 / 1658.6
50.066441 / 19.912701 / 206.9 / 12.26 / 9 / 57.566 / 03-03-2022 / 20:12:53.20 / 89.5 / 39.13 / 1658.6
50.066437 / 19.91271 / 206.9 / 12.17 / 9 / 57.566 / 03-03-2022 / 20:12:53.40 / 89.44 / 39.13 / 1669.64
50.066433 / 19.912718 / 206.9 / 12.13 / 9 / 57.566 / 03-03-2022 / 20:12:53.60 / 89.44 / 39.13 / 1669.64
50.066433 / 19.912727 / 207 / 12.06 / 9 / 57.566 / 03-03-2022 / 20:12:53.80 / 89.44 / 39.13 / 1669.64
50.066429 / 19.912737 / 207 / 12.17 / 9 / 57.238 / 03-03-2022 / 20:12:54.00 / 89.44 / 39.13 / 1669.64
50.066425 / 19.912746 / 207 / 11.7 / 9 / 54.614 / 03-03-2022 / 20:12:54.20 / 89.38 / 39.13 / 1680.48
50.066422 / 19.912754 / 207.1 / 11.63 / 9 / 57.238 / 03-03-2022 / 20:12:54.40 / 89.38 / 39.13 / 1680.48
50.066422 / 19.912764 / 207.1 / 11.57 / 9 / 56.582 / 03-03-2022 / 20:12:54.60 / 89.38 / 39.13 / 1680.48
50.066418 / 19.912773 / 207.2 / 11.2 / 9 / 56.582 / 03-03-2022 / 20:12:54.80 / 89.38 / 39.13 / 1680.48
50.066418 / 19.912781 / 207.2 / 11.19 / 9 / 57.566 / 03-03-2022 / 20:12:55.00 / 89.38 / 39.13 / 1680.48
50.066414 / 19.912798 / 207.2 / 11.02 / 9 / 56.582 / 03-03-2022 / 20:12:55.40 / 89.38 / 39.19 / 1690
50.06641 / 19.912807 / 207.3 / 10.95 / 9 / 55.926 / 03-03-2022 / 20:12:55.60 / 89.38 / 39.19 / 1690
50.06641 / 19.912815 / 207.3 / 10.8 / 9 / 56.254 / 03-03-2022 / 20:12:55.80 / 89.38 / 39.19 / 1690
50.066406 / 19.912823 / 207.3 / 10.5 / 9 / 56.254 / 03-03-2022 / 20:12:56.00 / 89.38 / 39.19 / 1690
50.066406 / 19.912832 / 207.3 / 10.39 / 9 / 56.254 / 03-03-2022 / 20:12:56.20 / 89.38 / 39.19 / 1690
50.066402 / 19.912838 / 207.4 / 10.3 / 9 / 56.254 / 03-03-2022 / 20:12:56.40 / 89.31 / 39.19 / 1701.14
50.066402 / 19.912846 / 207.4 / 9.67 / 9 / 56.582 / 03-03-2022 / 20:12:56.60 / 89.31 / 39.19 / 1701.14
50.066402 / 19.912851 / 207.5 / 9.69 / 9 / 56.582 / 03-03-2022 / 20:12:56.80 / 89.31 / 39.19 / 1701.14
50.066402 / 19.912861 / 207.5 / 9.65 / 9 / 56.582 / 03-03-2022 / 20:12:57.00 / 89.31 / 39.19 / 1701.14
50.066399 / 19.912867 / 207.5 / 9.22 / 9 / 56.582 / 03-03-2022 / 20:12:57.20 / 89.31 / 39.19 / 1710.72
50.066399 / 19.912874 / 207.5 / 8.89 / 9 / 56.254 / 03-03-2022 / 20:12:57.40 / 89.31 / 39.19 / 1710.72
50.066399 / 19.912878 / 207.6 / 8.83 / 9 / 57.566 / 03-03-2022 / 20:12:57.60 / 89.31 / 39.19 / 1710.72
50.066395 / 19.912886 / 207.6 / 8.93 / 9 / 57.566 / 03-03-2022 / 20:12:57.80 / 89.31 / 39.19 / 1710.72
50.066395 / 19.912893 / 207.6 / 9.24 / 9 / 57.238 / 03-03-2022 / 20:12:58.00 / 89.31 / 39.19 / 1710.72
50.066391 / 19.912907 / 207.6 / 9.61 / 9 / 57.566 / 03-03-2022 / 20:12:58.40 / 89.25 / 39.19 / 1721.9
50.066391 / 19.912914 / 207.6 / 9.5 / 9 / 56.254 / 03-03-2022 / 20:12:58.60 / 89.25 / 39.19 / 1721.9
50.066387 / 19.912922 / 207.6 / 9.61 / 9 / 56.254 / 03-03-2022 / 20:12:58.80 / 89.25 / 39.19 / 1721.9
50.066387 / 19.912928 / 207.6 / 9.52 / 9 / 56.254 / 03-03-2022 / 20:12:59.00 / 89.25 / 39.19 / 1721.9
50.066383 / 19.912937 / 207.6 / 9.2 / 9 / 56.254 / 03-03-2022 / 20:12:59.20 / 89.25 / 39.19 / 1721.9
50.066383 / 19.912943 / 207.7 / 9.13 / 9 / 56.254 / 03-03-2022 / 20:12:59.40 / 89.25 / 39.19 / 1731.52
50.066387 / 19.912945 / 207.7 / 9.06 / 9 / 54.942 / 03-03-2022 / 20:12:59.60 / 89.25 / 39.19 / 1731.52
50.066395 / 19.912947 / 207.8 / 8.72 / 9 / 54.942 / 03-03-2022 / 20:12:59.80 / 89.25 / 39.19 / 1731.52
50.066399 / 19.912947 / 207.9 / 8.39 / 9 / 55.27 / 03-03-2022 / 20:13:00.00 / 89.25 / 39.19 / 1731.52
50.066402 / 19.912949 / 207.9 / 8.3 / 9 / 54.942 / 03-03-2022 / 20:13:00.20 / 89.19 / 39.19 / 1742.76
50.066402 / 19.912951 / 207.9 / 8.43 / 9 / 54.942 / 03-03-2022 / 20:13:00.40 / 89.19 / 39.19 / 1742.76
50.066402 / 19.912952 / 208 / 9.13 / 9 / 54.614 / 03-03-2022 / 20:13:00.60 / 89.19 / 39.19 / 1742.76
50.066402 / 19.912954 / 208 / 9.2 / 9 / 56.254 / 03-03-2022 / 20:13:00.80 / 89.19 / 39.19 / 1742.76
50.066402 / 19.912956 / 208.1 / 10.5 / 9 / 55.926 / 03-03-2022 / 20:13:01.00 / 89.19 / 39.19 / 1742.76
50.066399 / 19.912962 / 208.1 / 11 / 9 / 55.926 / 03-03-2022 / 20:13:01.40 / 89.19 / 39.19 / 1752.43
50.066399 / 19.912964 / 208.2 / 10.93 / 9 / 56.582 / 03-03-2022 / 20:13:01.60 / 89.19 / 39.19 / 1752.43
50.066395 / 19.912966 / 208.2 / 11.3 / 9 / 56.91 / 03-03-2022 / 20:13:01.80 / 89.19 / 39.19 / 1752.43
50.066387 / 19.912966 / 208.2 / 11.37 / 9 / 56.582 / 03-03-2022 / 20:13:02.00 / 89.19 / 39.19 / 1752.43
50.06638 / 19.912966 / 208.2 / 11.74 / 9 / 56.582 / 03-03-2022 / 20:13:02.20 / 89.19 / 39.19 / 1752.43
50.066372 / 19.912966 / 208.3 / 12.13 / 9 / 56.582 / 03-03-2022 / 20:13:02.40 / 89.13 / 39.19 / 1763.71
50.066368 / 19.912962 / 208.2 / 12.67 / 9 / 54.942 / 03-03-2022 / 20:13:02.60 / 89.13 / 39.19 / 1763.71
50.066357 / 19.912958 / 208.2 / 14.5 / 9 / 57.238 / 03-03-2022 / 20:13:02.80 / 89.13 / 39.19 / 1763.71
50.066349 / 19.912952 / 208.2 / 15.17 / 9 / 57.238 / 03-03-2022 / 20:13:03.00 / 89.13 / 39.19 / 1763.71
50.066341 / 19.912947 / 208.2 / 15.89 / 9 / 57.238 / 03-03-2022 / 20:13:03.20 / 89.06 / 39.19 / 1774.8
50.06633 / 19.912941 / 208.2 / 15.82 / 9 / 56.582 / 03-03-2022 / 20:13:03.40 / 89.06 / 39.19 / 1774.8
50.066322 / 19.912937 / 208.2 / 15.8 / 9 / 56.582 / 03-03-2022 / 20:13:03.60 / 89.06 / 39.19 / 1774.8
50.066311 / 19.91293 / 208.2 / 15.7 / 9 / 57.894 / 03-03-2022 / 20:13:03.80 / 89.06 / 39.19 / 1774.8
50.066303 / 19.912926 / 208.2 / 15.69 / 9 / 57.894 / 03-03-2022 / 20:13:04.00 / 89.06 / 39.19 / 1774.8
50.066284 / 19.912914 / 208.1 / 15 / 9 / 57.894 / 03-03-2022 / 20:13:04.40 / 89 / 39.19 / 1785.93
50.066269 / 19.912905 / 208.1 / 14.95 / 9 / 56.582 / 03-03-2022 / 20:13:04.60 / 89 / 39.19 / 1785.93
50.066254 / 19.912899 / 208.2 / 14.82 / 9 / 56.91 / 03-03-2022 / 20:13:04.80 / 89 / 39.19 / 1785.93
50.066242 / 19.912889 / 208.1 / 13.85 / 9 / 56.91 / 03-03-2022 / 20:13:05.00 / 89 / 39.19 / 1785.93
50.066231 / 19.912886 / 208.1 / 13.35 / 9 / 56.582 / 03-03-2022 / 20:13:05.20 / 89 / 39.19 / 1785.93
50.066219 / 19.91288 / 208.1 / 12.7 / 9 / 56.582 / 03-03-2022 / 20:13:05.40 / 89 / 39.25 / 1795.74
50.066212 / 19.912876 / 208 / 11.76 / 9 / 55.598 / 03-03-2022 / 20:13:05.60 / 89 / 39.25 / 1795.74
50.0662 / 19.912874 / 208 / 10.98 / 9 / 55.598 / 03-03-2022 / 20:13:05.80 / 89 / 39.25 / 1795.74
50.066196 / 19.91287 / 207.9 / 10.33 / 9 / 55.598 / 03-03-2022 / 20:13:06.00 / 89 / 39.25 / 1795.74
50.066181 / 19.912863 / 207.8 / 8.74 / 9 / 55.598 / 03-03-2022 / 20:13:06.40 / 88.94 / 39.25 / 1807.17
50.066177 / 19.912861 / 207.8 / 7.65 / 9 / 56.254 / 03-03-2022 / 20:13:06.60 / 88.94 / 39.25 / 1807.17
50.066174 / 19.912859 / 207.7 / 6.89 / 9 / 56.582 / 03-03-2022 / 20:13:06.80 / 88.94 / 39.25 / 1807.17
50.066166 / 19.912857 / 207.7 / 6.37 / 9 / 54.614 / 03-03-2022 / 20:13:07.00 / 88.94 / 39.25 / 1807.17
50.066162 / 19.912855 / 207.6 / 5.85 / 9 / 56.582 / 03-03-2022 / 20:13:07.20 / 88.94 / 39.25 / 1807.17
50.066158 / 19.912853 / 207.6 / 5.52 / 9 / 56.254 / 03-03-2022 / 20:13:07.40 / 88.94 / 39.25 / 1817.04
50.066154 / 19.912851 / 207.5 / 4.91 / 9 / 56.91 / 03-03-2022 / 20:13:07.60 / 88.94 / 39.25 / 1817.04
50.066151 / 19.912851 / 207.5 / 4.8 / 9 / 56.582 / 03-03-2022 / 20:13:07.80 / 88.94 / 39.25 / 1817.04
50.066147 / 19.912849 / 207.5 / 4.44 / 9 / 56.91 / 03-03-2022 / 20:13:08.00 / 88.94 / 39.25 / 1817.04
50.066147 / 19.912848 / 207.5 / 4.37 / 9 / 56.91 / 03-03-2022 / 20:13:08.20 / 88.88 / 39.25 / 1828.51
50.066143 / 19.912848 / 207.4 / 4.3 / 9 / 56.91 / 03-03-2022 / 20:13:08.40 / 88.88 / 39.25 / 1828.51
50.066143 / 19.912848 / 207.4 / 4.17 / 9 / 56.254 / 03-03-2022 / 20:13:08.60 / 88.88 / 39.25 / 1828.51
50.066139 / 19.912848 / 207.4 / 4.02 / 9 / 56.254 / 03-03-2022 / 20:13:08.80 / 88.88 / 39.25 / 1828.51
50.066135 / 19.912846 / 207.4 / 4.06 / 9 / 56.91 / 03-03-2022 / 20:13:09.00 / 88.88 / 39.25 / 1828.51
50.066132 / 19.912846 / 207.3 / 3.61 / 9 / 56.254 / 03-03-2022 / 20:13:09.40 / 88.81 / 39.25 / 1839.79
50.066132 / 19.912844 / 207.3 / 3.57 / 9 / 55.926 / 03-03-2022 / 20:13:09.60 / 88.81 / 39.25 / 1839.79
50.066128 / 19.912844 / 207.3 / 3.59 / 9 / 55.926 / 03-03-2022 / 20:13:09.80 / 88.81 / 39.25 / 1839.79
50.066128 / 19.912842 / 207.3 / 3.32 / 9 / 55.926 / 03-03-2022 / 20:13:10.00 / 88.81 / 39.25 / 1839.79
50.066124 / 19.912842 / 207.3 / 2.91 / 9 / 55.926 / 03-03-2022 / 20:13:10.20 / 88.81 / 39.25 / 1839.79
50.066124 / 19.91284 / 207.2 / 2.54 / 9 / 55.926 / 03-03-2022 / 20:13:10.40 / 88.81 / 39.25 / 1849.75
50.06612 / 19.912842 / 207.2 / 1.83 / 9 / 56.582 / 03-03-2022 / 20:13:10.60 / 88.81 / 39.25 / 1849.75
50.06612 / 19.912842 / 207.2 / 1.52 / 9 / 56.582 / 03-03-2022 / 20:13:10.80 / 88.81 / 39.25 / 1849.75
50.06612 / 19.912842 / 207.1 / 0.93 / 9 / 56.582 / 03-03-2022 / 20:13:11.00 / 88.81 / 39.25 / 1849.75
50.06612 / 19.912842 / 207.1 / 0.2 / 9 / 55.926 / 03-03-2022 / 20:13:11.20 / 88.75 / 39.25 / 1861.32
50.06612 / 19.912842 / 207 / 0.11 / 9 / 56.582 / 03-03-2022 / 20:13:11.40 / 88.75 / 39.25 / 1861.32
50.06612 / 19.912844 / 207 / 0.07 / 9 / 55.598 / 03-03-2022 / 20:13:11.60 / 88.75 / 39.25 / 1861.32
50.06612 / 19.912844 / 207 / 0.06 / 9 / 56.582 / 03-03-2022 / 20:13:11.80 / 88.75 / 39.25 / 1861.32
50.06612 / 19.912846 / 206.9 / 0.06 / 9 / 55.926 / 03-03-2022 / 20:13:12.00 / 88.75 / 39.25 / 1861.32
50.06612 / 19.912848 / 206.9 / 0.06 / 9 / 53.63 / 03-03-2022 / 20:13:12.40 / 88.75 / 39.25 / 1871.33
50.06612 / 19.912848 / 206.9 / 0.09 / 9 / 56.254 / 03-03-2022 / 20:13:12.60 / 88.75 / 39.25 / 1871.33
50.06612 / 19.912848 / 206.8 / 0.13 / 9 / 55.926 / 03-03-2022 / 20:13:12.80 / 88.75 / 39.25 / 1871.33
50.066116 / 19.912848 / 206.8 / 0.56 / 9 / 56.254 / 03-03-2022 / 20:13:13.00 / 88.75 / 39.25 / 1871.33
50.066116 / 19.912848 / 206.7 / 1 / 9 / 56.254 / 03-03-2022 / 20:13:13.20 / 88.75 / 39.25 / 1871.33
50.066116 / 19.912848 / 206.7 / 1.91 / 9 / 56.254 / 03-03-2022 / 20:13:13.40 / 88.69 / 39.31 / 1882.96
50.066116 / 19.912848 / 206.7 / 2.89 / 9 / 56.254 / 03-03-2022 / 20:13:13.60 / 88.69 / 39.31 / 1882.96
50.066113 / 19.912848 / 206.7 / 3.39 / 9 / 56.254 / 03-03-2022 / 20:13:13.80 / 88.69 / 39.31 / 1882.96
50.066113 / 19.912846 / 206.7 / 4.46 / 9 / 56.254 / 03-03-2022 / 20:13:14.00 / 88.69 / 39.31 / 1882.96
50.066109 / 19.912844 / 206.6 / 5.44 / 9 / 56.254 / 03-03-2022 / 20:13:14.20 / 88.69 / 39.31 / 1893.01
50.066105 / 19.912844 / 206.6 / 6.26 / 9 / 56.254 / 03-03-2022 / 20:13:14.40 / 88.69 / 39.31 / 1893.01
50.066105 / 19.912842 / 206.5 / 7.26 / 9 / 55.926 / 03-03-2022 / 20:13:14.60 / 88.69 / 39.31 / 1893.01
50.066097 / 19.91284 / 206.5 / 6.44 / 9 / 55.926 / 03-03-2022 / 20:13:14.80 / 88.69 / 39.31 / 1893.01
50.066093 / 19.912836 / 206.5 / 6.32 / 9 / 55.598 / 03-03-2022 / 20:13:15.00 / 88.69 / 39.31 / 1893.01
50.066086 / 19.912834 / 206.4 / 6.44 / 9 / 55.926 / 03-03-2022 / 20:13:15.40 / 88.63 / 39.31 / 1904.68
50.066082 / 19.912832 / 206.4 / 6.44 / 9 / 56.91 / 03-03-2022 / 20:13:15.60 / 88.63 / 39.31 / 1904.68
50.066078 / 19.91283 / 206.4 / 6.41 / 9 / 56.91 / 03-03-2022 / 20:13:15.80 / 88.63 / 39.31 / 1904.68
50.066078 / 19.912828 / 206.4 / 6.39 / 9 / 56.91 / 03-03-2022 / 20:13:16.00 / 88.63 / 39.31 / 1904.68
50.066074 / 19.912827 / 206.3 / 5.8 / 9 / 56.91 / 03-03-2022 / 20:13:16.20 / 88.63 / 39.31 / 1904.68
50.066071 / 19.912825 / 206.3 / 6.13 / 9 / 57.238 / 03-03-2022 / 20:13:16.40 / 88.63 / 39.31 / 1914.79
50.066067 / 19.912823 / 206.3 / 5.41 / 9 / 57.566 / 03-03-2022 / 20:13:16.60 / 88.63 / 39.31 / 1914.79
50.066067 / 19.912821 / 206.3 / 5.76 / 9 / 57.566 / 03-03-2022 / 20:13:16.80 / 88.63 / 39.31 / 1914.79
50.066063 / 19.912819 / 206.2 / 5.72 / 9 / 57.566 / 03-03-2022 / 20:13:17.00 / 88.63 / 39.31 / 1914.79
50.066059 / 19.912817 / 206.2 / 5.76 / 9 / 57.566 / 03-03-2022 / 20:13:17.20 / 88.56 / 39.31 / 1926.51
50.066059 / 19.912813 / 206.2 / 5.7 / 9 / 57.238 / 03-03-2022 / 20:13:17.40 / 88.56 / 39.31 / 1926.51
50.066055 / 19.912811 / 206.2 / 5.24 / 9 / 57.238 / 03-03-2022 / 20:13:17.60 / 88.56 / 39.31 / 1926.51
50.066051 / 19.912809 / 206.1 / 5.74 / 9 / 57.238 / 03-03-2022 / 20:13:17.80 / 88.56 / 39.31 / 1926.51
50.066051 / 19.912807 / 206.1 / 5.35 / 9 / 57.238 / 03-03-2022 / 20:13:18.00 / 88.56 / 39.31 / 1926.51
50.066044 / 19.912804 / 206.1 / 5.67 / 9 / 56.91 / 03-03-2022 / 20:13:18.40 / 88.5 / 39.31 / 1938.03
50.06604 / 19.912802 / 206 / 5.61 / 9 / 56.91 / 03-03-2022 / 20:13:18.60 / 88.5 / 39.31 / 1938.03
50.06604 / 19.912798 / 206 / 5.59 / 9 / 55.926 / 03-03-2022 / 20:13:18.80 / 88.5 / 39.31 / 1938.03
50.066036 / 19.912796 / 206 / 5.52 / 9 / 56.91 / 03-03-2022 / 20:13:19.00 / 88.5 / 39.31 / 1938.03
50.066032 / 19.912794 / 206 / 5.5 / 9 / 56.91 / 03-03-2022 / 20:13:19.20 / 88.5 / 39.31 / 1938.03
50.066032 / 19.912794 / 205.9 / 5.44 / 9 / 56.91 / 03-03-2022 / 20:13:19.40 / 88.5 / 39.31 / 1948.23
50.066029 / 19.91279 / 205.8 / 5 / 9 / 56.582 / 03-03-2022 / 20:13:19.60 / 88.5 / 39.31 / 1948.23
50.066025 / 19.912788 / 205.8 / 4.69 / 9 / 56.91 / 03-03-2022 / 20:13:19.80 / 88.5 / 39.31 / 1948.23
50.066025 / 19.912786 / 205.8 / 3.93 / 9 / 56.582 / 03-03-2022 / 20:13:20.00 / 88.5 / 39.31 / 1948.23
50.066021 / 19.912783 / 205.8 / 3.17 / 9 / 56.582 / 03-03-2022 / 20:13:20.40 / 88.44 / 39.31 / 1960.05
50.066017 / 19.912781 / 205.7 / 2.15 / 9 / 57.238 / 03-03-2022 / 20:13:20.60 / 88.44 / 39.31 / 1960.05
50.066017 / 19.912777 / 205.7 / 2.04 / 9 / 57.238 / 03-03-2022 / 20:13:20.80 / 88.44 / 39.31 / 1960.05
50.066013 / 19.912777 / 205.6 / 1.5 / 9 / 57.238 / 03-03-2022 / 20:13:21.00 / 88.44 / 39.31 / 1960.05
50.066013 / 19.912775 / 205.6 / 1.96 / 9 / 57.238 / 03-03-2022 / 20:13:21.20 / 88.44 / 39.31 / 1960.05
50.066013 / 19.912773 / 205.5 / 1.59 / 9 / 57.238 / 03-03-2022 / 20:13:21.40 / 88.44 / 39.31 / 1970.3
50.06601 / 19.912773 / 205.5 / 1.63 / 9 / 56.91 / 03-03-2022 / 20:13:21.60 / 88.44 / 39.31 / 1970.3
50.06601 / 19.912771 / 205.4 / 1.22 / 9 / 57.238 / 03-03-2022 / 20:13:21.80 / 88.44 / 39.31 / 1970.3
50.06601 / 19.912769 / 205.4 / 1.54 / 9 / 56.91 / 03-03-2022 / 20:13:22.00 / 88.44 / 39.31 / 1970.3
50.066006 / 19.912767 / 205.4 / 1.44 / 9 / 56.91 / 03-03-2022 / 20:13:22.20 / 88.38 / 39.31 / 1982.16
50.066006 / 19.912767 / 205.3 / 1.35 / 9 / 56.91 / 03-03-2022 / 20:13:22.40 / 88.38 / 39.31 / 1982.16
50.066006 / 19.912766 / 205.3 / 1.22 / 9 / 56.254 / 03-03-2022 / 20:13:22.60 / 88.38 / 39.31 / 1982.16
50.066006 / 19.912764 / 205.3 / 1.24 / 9 / 55.598 / 03-03-2022 / 20:13:22.80 / 88.38 / 39.31 / 1982.16
50.066002 / 19.912762 / 205.3 / 1.35 / 9 / 55.598 / 03-03-2022 / 20:13:23.00 / 88.38 / 39.31 / 1982.16
50.066002 / 19.912758 / 205.3 / 1.35 / 9 / 56.582 / 03-03-2022 / 20:13:23.40 / 88.38 / 39.31 / 1992.47
50.065998 / 19.912756 / 205.3 / 1.35 / 9 / 56.254 / 03-03-2022 / 20:13:23.60 / 88.38 / 39.31 / 1992.47
50.065998 / 19.912754 / 205.3 / 1.31 / 9 / 56.254 / 03-03-2022 / 20:13:23.80 / 88.38 / 39.31 / 1992.47
50.065998 / 19.912754 / 205.3 / 0.72 / 9 / 56.582 / 03-03-2022 / 20:13:24.00 / 88.38 / 39.31 / 1992.47
50.065998 / 19.912752 / 205.3 / 0.61 / 9 / 56.254 / 03-03-2022 / 20:13:24.20 / 88.38 / 39.31 / 1992.47
50.065998 / 19.912752 / 205.3 / 0.17 / 9 / 54.614 / 03-03-2022 / 20:13:24.40 / 88.31 / 39.31 / 2004.38
50.065994 / 19.91275 / 205.3 / 0.15 / 9 / 56.582 / 03-03-2022 / 20:13:24.60 / 88.31 / 39.31 / 2004.38
50.065994 / 19.912748 / 205.2 / 0.11 / 9 / 56.254 / 03-03-2022 / 20:13:24.80 / 88.31 / 39.31 / 2004.38
50.065994 / 19.912748 / 205.2 / 0.09 / 9 / 56.254 / 03-03-2022 / 20:13:25.00 / 88.31 / 39.31 / 2004.38
50.065994 / 19.912746 / 205.2 / 0.09 / 9 / 56.254 / 03-03-2022 / 20:13:25.20 / 88.25 / 39.38 / 2016.09
50.065994 / 19.912746 / 205.2 / 0.06 / 9 / 55.598 / 03-03-2022 / 20:13:25.40 / 88.25 / 39.38 / 2016.09
50.065994 / 19.912745 / 205.2 / 0.06 / 9 / 55.598 / 03-03-2022 / 20:13:25.60 / 88.25 / 39.38 / 2016.09
50.06599 / 19.912745 / 205.2 / 0.04 / 9 / 55.27 / 03-03-2022 / 20:13:25.80 / 88.25 / 39.38 / 2016.09
50.06599 / 19.912743 / 205.2 / 0.06 / 9 / 55.27 / 03-03-2022 / 20:13:26.00 / 88.25 / 39.38 / 2016.09
50.06599 / 19.912743 / 205.1 / 0.07 / 9 / 55.27 / 03-03-2022 / 20:13:26.40 / 88.25 / 39.38 / 2026.49
50.065987 / 19.912743 / 205.1 / 0.07 / 9 / 55.598 / 03-03-2022 / 20:13:26.60 / 88.25 / 39.38 / 2026.49
50.065987 / 19.912741 / 205.1 / 0.07 / 9 / 55.598 / 03-03-2022 / 20:13:26.80 / 88.25 / 39.38 / 2026.49
50.065987 / 19.912739 / 205.1 / 0.07 / 9 / 55.598 / 03-03-2022 / 20:13:27.00 / 88.25 / 39.38 / 2026.49
50.065987 / 19.912739 / 205.1 / 0.09 / 9 / 55.27 / 03-03-2022 / 20:13:27.20 / 88.25 / 39.38 / 2026.49
50.065987 / 19.912737 / 205.1 / 0.06 / 9 / 55.598 / 03-03-2022 / 20:13:27.40 / 88.19 / 39.38 / 2038.49
50.065987 / 19.912739 / 205.1 / 0.09 / 9 / 55.926 / 03-03-2022 / 20:13:27.60 / 88.19 / 39.38 / 2038.49
50.065987 / 19.912739 / 205.1 / 0.04 / 9 / 55.27 / 03-03-2022 / 20:13:27.80 / 88.19 / 39.38 / 2038.49
50.065987 / 19.912739 / 205.1 / 0.07 / 9 / 55.926 / 03-03-2022 / 20:13:28.00 / 88.19 / 39.38 / 2038.49
50.065987 / 19.912737 / 205.1 / 0.02 / 9 / 55.926 / 03-03-2022 / 20:13:28.20 / 88.19 / 39.38 / 2048.94
50.065987 / 19.912737 / 205.1 / 0.02 / 9 / 55.926 / 03-03-2022 / 20:13:28.40 / 88.19 / 39.38 / 2048.94
50.065987 / 19.912737 / 205.1 / 0.02 / 9 / 55.27 / 03-03-2022 / 20:13:28.60 / 88.19 / 39.38 / 2048.94
50.065987 / 19.912737 / 205.1 / 0.04 / 9 / 55.27 / 03-03-2022 / 20:13:28.80 / 88.19 / 39.38 / 2048.94
50.065987 / 19.912737 / 205.1 / 0.02 / 9 / 54.942 / 03-03-2022 / 20:13:29.00 / 88.19 / 39.38 / 2048.94
50.065987 / 19.912739 / 205.1 / 0.13 / 9 / 55.27 / 03-03-2022 / 20:13:29.40 / 88.13 / 39.38 / 2061
50.065987 / 19.912739 / 205.1 / 0.06 / 9 / 54.614 / 03-03-2022 / 20:13:29.60 / 88.13 / 39.38 / 2061
50.065987 / 19.912737 / 205.1 / 0.06 / 9 / 56.254 / 03-03-2022 / 20:13:29.80 / 88.13 / 39.38 / 2061
50.065987 / 19.912739 / 205.1 / 0.06 / 9 / 56.254 / 03-03-2022 / 20:13:30.00 / 88.13 / 39.38 / 2061
50.065987 / 19.912737 / 205.1 / 0.07 / 9 / 56.254 / 03-03-2022 / 20:13:30.20 / 88.13 / 39.38 / 2061
50.065987 / 19.912737 / 205.1 / 0.09 / 9 / 56.254 / 03-03-2022 / 20:13:30.40 / 88.06 / 39.38 / 2072.85
50.065987 / 19.912739 / 205.1 / 0 / 9 / 57.566 / 03-03-2022 / 20:13:30.60 / 88.06 / 39.38 / 2072.85
50.065987 / 19.912739 / 205.1 / 0.06 / 9 / 57.566 / 03-03-2022 / 20:13:30.80 / 88.06 / 39.38 / 2072.85
50.065987 / 19.912737 / 205.1 / 0.06 / 9 / 56.582 / 03-03-2022 / 20:13:31.00 / 88.06 / 39.38 / 2072.85
50.065987 / 19.912739 / 205.1 / 0.09 / 9 / 57.566 / 03-03-2022 / 20:13:31.20 / 88.06 / 39.38 / 2083.4
50.065987 / 19.912739 / 205.1 / 0.11 / 9 / 57.566 / 03-03-2022 / 20:13:31.40 / 88.06 / 39.38 / 2083.4
50.065987 / 19.912739 / 205.1 / 0.04 / 9 / 56.91 / 03-03-2022 / 20:13:31.60 / 88.06 / 39.38 / 2083.4
50.065987 / 19.912739 / 205.1 / 0.06 / 9 / 56.91 / 03-03-2022 / 20:13:31.80 / 88.06 / 39.38 / 2083.4
50.065987 / 19.912739 / 205.1 / 0.02 / 9 / 56.91 / 03-03-2022 / 20:13:32.00 / 88.06 / 39.38 / 2083.4
50.065987 / 19.912739 / 205.1 / 0.11 / 9 / 56.91 / 03-03-2022 / 20:13:32.40 / 88 / 39.38 / 2095.55
50.065987 / 19.912739 / 205.1 / 0.07 / 9 / 56.254 / 03-03-2022 / 20:13:32.60 / 88 / 39.38 / 2095.55
50.065987 / 19.912739 / 205.1 / 0.07 / 9 / 55.598 / 03-03-2022 / 20:13:32.80 / 88 / 39.38 / 2095.55
50.065987 / 19.912739 / 205.1 / 0.04 / 9 / 55.926 / 03-03-2022 / 20:13:33.00 / 88 / 39.38 / 2095.55
50.065987 / 19.912739 / 205.1 / 0.06 / 9 / 55.27 / 03-03-2022 / 20:13:33.20 / 88 / 39.38 / 2095.55
50.065987 / 19.912739 / 205.1 / 0.06 / 9 / 55.926 / 03-03-2022 / 20:13:33.40 / 88 / 39.44 / 2106.14
50.065987 / 19.912739 / 205.1 / 0.06 / 9 / 55.27 / 03-03-2022 / 20:13:33.60 / 88 / 39.44 / 2106.14
50.065987 / 19.912739 / 205.1 / 0.09 / 9 / 55.27 / 03-03-2022 / 20:13:33.80 / 88 / 39.44 / 2106.14
50.065987 / 19.912739 / 205.1 / 0.07 / 9 / 54.286 / 03-03-2022 / 20:13:34.00 / 88 / 39.44 / 2106.14
50.065987 / 19.912739 / 205.1 / 0.04 / 9 / 55.598 / 03-03-2022 / 20:13:34.40 / 87.94 / 39.44 / 2118.35
50.065987 / 19.912739 / 205.1 / 0.04 / 9 / 55.27 / 03-03-2022 / 20:13:34.60 / 87.94 / 39.44 / 2118.35
50.065987 / 19.912739 / 205.1 / 0.02 / 9 / 54.942 / 03-03-2022 / 20:13:34.80 / 87.94 / 39.44 / 2118.35
50.065987 / 19.912739 / 205.1 / 0.02 / 9 / 55.27 / 03-03-2022 / 20:13:35.00 / 87.94 / 39.44 / 2118.35
50.065987 / 19.912739 / 205.1 / 0.02 / 9 / 55.27 / 03-03-2022 / 20:13:35.20 / 87.94 / 39.44 / 2118.35
50.065987 / 19.912739 / 205.1 / 0.06 / 9 / 54.942 / 03-03-2022 / 20:13:35.40 / 87.94 / 39.44 / 2128.99
50.065987 / 19.912739 / 205.1 / 0.06 / 9 / 55.27 / 03-03-2022 / 20:13:35.60 / 87.94 / 39.44 / 2128.99
50.065987 / 19.912739 / 205.1 / 0.07 / 9 / 55.27 / 03-03-2022 / 20:13:35.80 / 87.94 / 39.44 / 2128.99
50.065987 / 19.912739 / 205.1 / 0.04 / 9 / 55.926 / 03-03-2022 / 20:13:36.00 / 87.94 / 39.44 / 2128.99
50.065987 / 19.912739 / 205.1 / 0.13 / 9 / 55.598 / 03-03-2022 / 20:13:36.20 / 87.88 / 39.44 / 2141.24
50.065987 / 19.912739 / 205.1 / 0.17 / 9 / 55.27 / 03-03-2022 / 20:13:36.40 / 87.88 / 39.44 / 2141.24
50.065987 / 19.912739 / 205.1 / 0.35 / 9 / 55.926 / 03-03-2022 / 20:13:36.60 / 87.88 / 39.44 / 2141.24
50.065987 / 19.912739 / 205.1 / 0.31 / 9 / 55.926 / 03-03-2022 / 20:13:36.80 / 87.88 / 39.44 / 2141.24
50.065987 / 19.912739 / 205.1 / 0.52 / 9 / 55.926 / 03-03-2022 / 20:13:37.00 / 87.88 / 39.44 / 2141.24
50.065987 / 19.912739 / 205.1 / 0.22 / 9 / 55.926 / 03-03-2022 / 20:13:37.40 / 87.81 / 39.44 / 2153.29
50.065987 / 19.912739 / 205.1 / 0.33 / 9 / 55.598 / 03-03-2022 / 20:13:37.60 / 87.81 / 39.44 / 2153.29
50.065987 / 19.912739 / 205.1 / 1.02 / 9 / 55.27 / 03-03-2022 / 20:13:37.80 / 87.81 / 39.44 / 2153.29
50.065987 / 19.912737 / 205.1 / 2.57 / 9 / 55.598 / 03-03-2022 / 20:13:38.00 / 87.81 / 39.44 / 2153.29
50.065983 / 19.912737 / 205.1 / 2.72 / 9 / 55.27 / 03-03-2022 / 20:13:38.20 / 87.81 / 39.44 / 2153.29
50.065983 / 19.912737 / 205.1 / 3.22 / 9 / 54.286 / 03-03-2022 / 20:13:38.40 / 87.81 / 39.44 / 2164.02
50.065979 / 19.912735 / 205.1 / 3.82 / 9 / 56.582 / 03-03-2022 / 20:13:38.60 / 87.81 / 39.44 / 2164.02
50.065979 / 19.912735 / 205 / 4.7 / 9 / 56.254 / 03-03-2022 / 20:13:38.80 / 87.81 / 39.44 / 2164.02
50.065975 / 19.912733 / 205 / 5.35 / 9 / 56.582 / 03-03-2022 / 20:13:39.00 / 87.81 / 39.44 / 2164.02
50.065975 / 19.912733 / 205 / 5.65 / 9 / 54.614 / 03-03-2022 / 20:13:39.20 / 87.75 / 39.44 / 2176.37
50.065971 / 19.912735 / 205 / 6.54 / 9 / 56.254 / 03-03-2022 / 20:13:39.40 / 87.75 / 39.44 / 2176.37
50.065968 / 19.912735 / 205 / 7.45 / 9 / 57.566 / 03-03-2022 / 20:13:39.60 / 87.75 / 39.44 / 2176.37
50.065964 / 19.912735 / 205 / 9.3 / 9 / 57.566 / 03-03-2022 / 20:13:39.80 / 87.75 / 39.44 / 2176.37
50.06596 / 19.912737 / 205 / 10.48 / 9 / 57.566 / 03-03-2022 / 20:13:40.00 / 87.75 / 39.44 / 2176.37
50.065948 / 19.912743 / 205 / 11.98 / 9 / 57.566 / 03-03-2022 / 20:13:40.40 / 87.75 / 39.44 / 2187.16
50.065945 / 19.912748 / 205 / 12.85 / 9 / 56.91 / 03-03-2022 / 20:13:40.60 / 87.75 / 39.44 / 2187.16
50.065937 / 19.912754 / 205 / 14.28 / 9 / 56.91 / 03-03-2022 / 20:13:40.80 / 87.75 / 39.44 / 2187.16
50.065933 / 19.91276 / 204.9 / 15.41 / 9 / 56.91 / 03-03-2022 / 20:13:41.00 / 87.75 / 39.44 / 2187.16
50.065926 / 19.912767 / 205 / 16.63 / 9 / 56.91 / 03-03-2022 / 20:13:41.20 / 87.75 / 39.44 / 2187.16
50.065922 / 19.912777 / 204.8 / 17.43 / 9 / 57.238 / 03-03-2022 / 20:13:41.40 / 87.69 / 39.44 / 2199.55
50.065918 / 19.912788 / 204.8 / 18.41 / 9 / 56.91 / 03-03-2022 / 20:13:41.60 / 87.69 / 39.44 / 2199.55
50.065914 / 19.9128 / 204.7 / 17.63 / 9 / 57.238 / 03-03-2022 / 20:13:41.80 / 87.69 / 39.44 / 2199.55
50.065907 / 19.912811 / 204.7 / 17.48 / 9 / 57.238 / 03-03-2022 / 20:13:42.00 / 87.69 / 39.44 / 2199.55
50.065907 / 19.912823 / 204.7 / 17.48 / 9 / 57.238 / 03-03-2022 / 20:13:42.20 / 87.69 / 39.5 / 2210.39
50.065903 / 19.912836 / 204.7 / 17.41 / 9 / 56.91 / 03-03-2022 / 20:13:42.40 / 87.69 / 39.5 / 2210.39
50.065899 / 19.912849 / 204.7 / 18.21 / 9 / 56.91 / 03-03-2022 / 20:13:42.60 / 87.69 / 39.5 / 2210.39
50.065895 / 19.912865 / 204.6 / 18.74 / 9 / 56.91 / 03-03-2022 / 20:13:42.80 / 87.69 / 39.5 / 2210.39
50.065895 / 19.91288 / 204.6 / 19.33 / 9 / 56.91 / 03-03-2022 / 20:13:43.00 / 87.69 / 39.5 / 2210.39
50.065891 / 19.912912 / 204.6 / 21.58 / 9 / 56.582 / 03-03-2022 / 20:13:43.40 / 87.63 / 39.5 / 2222.83
50.065887 / 19.91293 / 204.6 / 21.91 / 9 / 58.222 / 03-03-2022 / 20:13:43.60 / 87.63 / 39.5 / 2222.83
50.065884 / 19.912947 / 204.7 / 22.48 / 9 / 58.55 / 03-03-2022 / 20:13:43.80 / 87.63 / 39.5 / 2222.83
50.065884 / 19.912966 / 204.6 / 23.24 / 9 / 58.878 / 03-03-2022 / 20:13:44.00 / 87.63 / 39.5 / 2222.83
50.06588 / 19.912987 / 204.7 / 24.06 / 9 / 58.55 / 03-03-2022 / 20:13:44.20 / 87.63 / 39.5 / 2222.83
50.065876 / 19.913006 / 204.7 / 24.45 / 9 / 58.55 / 03-03-2022 / 20:13:44.40 / 87.63 / 39.5 / 2233.71
50.065876 / 19.913027 / 204.7 / 25.28 / 9 / 57.894 / 03-03-2022 / 20:13:44.60 / 87.63 / 39.5 / 2233.71
50.065872 / 19.913046 / 204.7 / 26.09 / 9 / 57.894 / 03-03-2022 / 20:13:44.80 / 87.63 / 39.5 / 2233.71
50.065868 / 19.913067 / 204.7 / 26.82 / 9 / 57.894 / 03-03-2022 / 20:13:45.00 / 87.63 / 39.5 / 2233.71
50.065865 / 19.913088 / 204.7 / 27.5 / 9 / 57.894 / 03-03-2022 / 20:13:45.20 / 87.56 / 39.5 / 2246.2
50.065861 / 19.913111 / 204.7 / 28.37 / 9 / 57.894 / 03-03-2022 / 20:13:45.40 / 87.56 / 39.5 / 2246.2
50.065857 / 19.913132 / 204.8 / 28.85 / 9 / 58.878 / 03-03-2022 / 20:13:45.60 / 87.56 / 39.5 / 2246.2
50.065853 / 19.913155 / 204.8 / 29.65 / 9 / 58.55 / 03-03-2022 / 20:13:45.80 / 87.56 / 39.5 / 2246.2
50.065849 / 19.913177 / 204.8 / 30.32 / 9 / 58.878 / 03-03-2022 / 20:13:46.00 / 87.56 / 39.5 / 2246.2
50.065842 / 19.913227 / 204.8 / 31.26 / 9 / 58.878 / 03-03-2022 / 20:13:46.40 / 87.56 / 39.5 / 2257.14
50.065838 / 19.913252 / 204.8 / 31.3 / 9 / 59.862 / 03-03-2022 / 20:13:46.60 / 87.56 / 39.5 / 2257.14
50.065834 / 19.913277 / 204.8 / 31.26 / 9 / 59.862 / 03-03-2022 / 20:13:46.80 / 87.56 / 39.5 / 2257.14
50.06583 / 19.913301 / 204.8 / 30.8 / 9 / 59.862 / 03-03-2022 / 20:13:47.00 / 87.56 / 39.5 / 2257.14
50.065826 / 19.913326 / 204.8 / 30.84 / 9 / 59.862 / 03-03-2022 / 20:13:47.20 / 87.56 / 39.5 / 2257.14
50.065823 / 19.913349 / 204.9 / 30.74 / 9 / 59.862 / 03-03-2022 / 20:13:47.40 / 87.5 / 39.5 / 2269.68
50.065819 / 19.913374 / 204.9 / 30.78 / 9 / 58.878 / 03-03-2022 / 20:13:47.60 / 87.5 / 39.5 / 2269.68
50.065815 / 19.913397 / 205 / 30.65 / 9 / 58.878 / 03-03-2022 / 20:13:47.80 / 87.5 / 39.5 / 2269.68
50.065811 / 19.913418 / 205 / 30.54 / 9 / 58.878 / 03-03-2022 / 20:13:48.00 / 87.5 / 39.5 / 2269.68
50.065804 / 19.913464 / 205.1 / 30.39 / 9 / 58.55 / 03-03-2022 / 20:13:48.40 / 87.44 / 39.5 / 2282.02
50.0658 / 19.913486 / 205.1 / 30.41 / 9 / 58.878 / 03-03-2022 / 20:13:48.60 / 87.44 / 39.5 / 2282.02
50.065792 / 19.913509 / 205.1 / 30.45 / 9 / 58.878 / 03-03-2022 / 20:13:48.80 / 87.44 / 39.5 / 2282.02
50.065788 / 19.913532 / 205.1 / 29.74 / 9 / 58.878 / 03-03-2022 / 20:13:49.00 / 87.44 / 39.5 / 2282.02
50.065784 / 19.913553 / 205.1 / 30.04 / 9 / 57.894 / 03-03-2022 / 20:13:49.20 / 87.44 / 39.5 / 2282.02
50.065777 / 19.913576 / 205.2 / 29.95 / 9 / 58.878 / 03-03-2022 / 20:13:49.40 / 87.44 / 39.5 / 2293.04
50.065773 / 19.913599 / 205.2 / 30 / 9 / 58.55 / 03-03-2022 / 20:13:49.60 / 87.44 / 39.5 / 2293.04
50.065769 / 19.913622 / 205.2 / 29.95 / 9 / 58.55 / 03-03-2022 / 20:13:49.80 / 87.44 / 39.5 / 2293.04
50.065762 / 19.913643 / 205.2 / 29.84 / 9 / 58.55 / 03-03-2022 / 20:13:50.00 / 87.44 / 39.5 / 2293.04
50.065758 / 19.91367 / 205.2 / 29.72 / 9 / 58.55 / 03-03-2022 / 20:13:50.20 / 87.44 / 39.5 / 2304.32
50.065754 / 19.913692 / 205.3 / 29.71 / 9 / 58.55 / 03-03-2022 / 20:13:50.40 / 87.44 / 39.5 / 2304.32
50.06575 / 19.913717 / 205.3 / 29.63 / 9 / 58.878 / 03-03-2022 / 20:13:50.60 / 87.44 / 39.5 / 2304.32
50.065746 / 19.91374 / 205.3 / 29.61 / 9 / 58.878 / 03-03-2022 / 20:13:50.80 / 87.44 / 39.5 / 2304.32
50.065742 / 19.913761 / 205.4 / 29.63 / 9 / 57.566 / 03-03-2022 / 20:13:51.00 / 87.44 / 39.5 / 2304.32
50.065735 / 19.913807 / 205.4 / 29.65 / 9 / 58.878 / 03-03-2022 / 20:13:51.40 / 87.38 / 39.5 / 2316.96
50.065731 / 19.91383 / 205.4 / 29.67 / 9 / 58.55 / 03-03-2022 / 20:13:51.60 / 87.38 / 39.5 / 2316.96
50.065727 / 19.913853 / 205.4 / 29.65 / 9 / 59.534 / 03-03-2022 / 20:13:51.80 / 87.38 / 39.5 / 2316.96
50.065723 / 19.913876 / 205.4 / 29.69 / 9 / 59.534 / 03-03-2022 / 20:13:52.00 / 87.38 / 39.5 / 2316.96
50.06572 / 19.913898 / 205.5 / 30.21 / 9 / 59.534 / 03-03-2022 / 20:13:52.20 / 87.38 / 39.5 / 2316.96
50.065716 / 19.913921 / 205.4 / 30.3 / 9 / 59.534 / 03-03-2022 / 20:13:52.40 / 87.31 / 39.56 / 2329.4
50.065708 / 19.913944 / 205.4 / 31.06 / 9 / 58.222 / 03-03-2022 / 20:13:52.60 / 87.31 / 39.56 / 2329.4
50.065708 / 19.913969 / 205.5 / 31 / 9 / 58.222 / 03-03-2022 / 20:13:52.80 / 87.31 / 39.56 / 2329.4
50.065704 / 19.913992 / 205.4 / 31.52 / 9 / 58.222 / 03-03-2022 / 20:13:53.00 / 87.31 / 39.56 / 2329.4
50.065701 / 19.914013 / 205.5 / 31.48 / 9 / 58.222 / 03-03-2022 / 20:13:53.20 / 87.31 / 39.5 / 2340.52
50.065697 / 19.914038 / 205.5 / 32.17 / 9 / 57.238 / 03-03-2022 / 20:13:53.40 / 87.31 / 39.5 / 2340.52
50.065689 / 19.914063 / 205.5 / 31.48 / 9 / 56.254 / 03-03-2022 / 20:13:53.60 / 87.31 / 39.5 / 2340.52
50.065685 / 19.914085 / 205.5 / 31.5 / 9 / 57.566 / 03-03-2022 / 20:13:53.80 / 87.31 / 39.5 / 2340.52
50.065681 / 19.914108 / 205.5 / 31.5 / 9 / 56.91 / 03-03-2022 / 20:13:54.00 / 87.31 / 39.5 / 2340.52
50.06567 / 19.914154 / 205.5 / 31.56 / 9 / 57.238 / 03-03-2022 / 20:13:54.40 / 87.25 / 39.56 / 2353.25
50.065666 / 19.914181 / 205.6 / 31.48 / 9 / 55.926 / 03-03-2022 / 20:13:54.60 / 87.25 / 39.56 / 2353.25
50.065659 / 19.914204 / 205.6 / 31.56 / 9 / 57.238 / 03-03-2022 / 20:13:54.80 / 87.25 / 39.56 / 2353.25
50.065655 / 19.914227 / 205.6 / 31.87 / 9 / 56.91 / 03-03-2022 / 20:13:55.00 / 87.25 / 39.56 / 2353.25
50.065651 / 19.914249 / 205.6 / 31.76 / 9 / 57.238 / 03-03-2022 / 20:13:55.20 / 87.25 / 39.56 / 2353.25
50.065643 / 19.914274 / 205.7 / 31.72 / 9 / 57.238 / 03-03-2022 / 20:13:55.40 / 87.19 / 39.56 / 2365.79
50.065639 / 19.914295 / 205.7 / 32.04 / 9 / 57.566 / 03-03-2022 / 20:13:55.60 / 87.19 / 39.56 / 2365.79
50.065632 / 19.914318 / 205.7 / 31.58 / 9 / 57.566 / 03-03-2022 / 20:13:55.80 / 87.19 / 39.56 / 2365.79
50.065628 / 19.914339 / 205.7 / 31.65 / 9 / 56.254 / 03-03-2022 / 20:13:56.00 / 87.19 / 39.56 / 2365.79
50.065624 / 19.914364 / 205.8 / 31.69 / 9 / 55.926 / 03-03-2022 / 20:13:56.20 / 87.19 / 39.56 / 2377.01
50.065617 / 19.914383 / 205.8 / 31.74 / 9 / 57.566 / 03-03-2022 / 20:13:56.40 / 87.19 / 39.56 / 2377.01
50.065617 / 19.914406 / 205.8 / 31.69 / 9 / 54.942 / 03-03-2022 / 20:13:56.60 / 87.19 / 39.56 / 2377.01
50.065613 / 19.914429 / 205.9 / 31.76 / 9 / 56.254 / 03-03-2022 / 20:13:56.80 / 87.19 / 39.56 / 2377.01
50.065605 / 19.91445 / 205.8 / 31.8 / 9 / 56.582 / 03-03-2022 / 20:13:57.00 / 87.19 / 39.56 / 2377.01
50.065598 / 19.914495 / 205.9 / 31.85 / 9 / 56.582 / 03-03-2022 / 20:13:57.40 / 87.19 / 39.56 / 2388.48
50.06559 / 19.914518 / 205.8 / 32.15 / 9 / 56.582 / 03-03-2022 / 20:13:57.60 / 87.19 / 39.56 / 2388.48
50.065586 / 19.914539 / 205.9 / 32.13 / 9 / 56.254 / 03-03-2022 / 20:13:57.80 / 87.19 / 39.56 / 2388.48
50.065582 / 19.914564 / 205.9 / 32.22 / 9 / 56.254 / 03-03-2022 / 20:13:58.00 / 87.19 / 39.56 / 2388.48
50.065578 / 19.914585 / 205.9 / 32.32 / 9 / 56.582 / 03-03-2022 / 20:13:58.20 / 87.19 / 39.56 / 2388.48
50.065571 / 19.914608 / 205.9 / 32.37 / 9 / 56.582 / 03-03-2022 / 20:13:58.40 / 87.13 / 39.56 / 2401.31
50.065567 / 19.914631 / 205.9 / 32.34 / 9 / 57.566 / 03-03-2022 / 20:13:58.60 / 87.13 / 39.56 / 2401.31
50.065563 / 19.914656 / 205.9 / 32.69 / 9 / 54.942 / 03-03-2022 / 20:13:58.80 / 87.13 / 39.56 / 2401.31
50.065556 / 19.914679 / 205.9 / 32.6 / 9 / 57.566 / 03-03-2022 / 20:13:59.00 / 87.13 / 39.56 / 2401.31
50.065544 / 19.914724 / 205.9 / 32.58 / 9 / 57.566 / 03-03-2022 / 20:13:59.40 / 87.06 / 39.56 / 2413.94
50.06554 / 19.914749 / 205.9 / 32.6 / 9 / 56.582 / 03-03-2022 / 20:13:59.60 / 87.06 / 39.56 / 2413.94
50.065536 / 19.914772 / 205.9 / 32.63 / 9 / 56.91 / 03-03-2022 / 20:13:59.80 / 87.06 / 39.56 / 2413.94
50.065529 / 19.914795 / 205.9 / 32.3 / 9 / 56.254 / 03-03-2022 / 20:14:00.00 / 87.06 / 39.56 / 2413.94
50.065525 / 19.914818 / 206 / 32.41 / 9 / 56.91 / 03-03-2022 / 20:14:00.20 / 87.06 / 39.56 / 2413.94
50.065521 / 19.914843 / 206 / 32.5 / 9 / 56.91 / 03-03-2022 / 20:14:00.40 / 87.06 / 39.56 / 2425.26
50.065514 / 19.914867 / 206 / 33.02 / 9 / 55.926 / 03-03-2022 / 20:14:00.60 / 87.06 / 39.56 / 2425.26
50.06551 / 19.91489 / 206 / 32.89 / 9 / 55.926 / 03-03-2022 / 20:14:00.80 / 87.06 / 39.56 / 2425.26
50.065506 / 19.914913 / 206.1 / 32.89 / 9 / 54.942 / 03-03-2022 / 20:14:01.00 / 87.06 / 39.56 / 2425.26
50.065498 / 19.914961 / 206.1 / 33.1 / 9 / 55.926 / 03-03-2022 / 20:14:01.40 / 87 / 39.56 / 2438.19
50.065491 / 19.914986 / 206.2 / 33.13 / 9 / 56.254 / 03-03-2022 / 20:14:01.60 / 87 / 39.56 / 2438.19
50.065487 / 19.91501 / 206.1 / 33.22 / 9 / 56.582 / 03-03-2022 / 20:14:01.80 / 87 / 39.56 / 2438.19
50.065479 / 19.915033 / 206.1 / 33.67 / 9 / 56.91 / 03-03-2022 / 20:14:02.00 / 87 / 39.56 / 2438.19
50.065475 / 19.915058 / 206.1 / 33.65 / 9 / 56.254 / 03-03-2022 / 20:14:02.20 / 87 / 39.56 / 2438.19
50.065472 / 19.915083 / 206.1 / 33.97 / 9 / 56.254 / 03-03-2022 / 20:14:02.40 / 86.94 / 39.63 / 2450.91
50.065464 / 19.915108 / 206.1 / 33.26 / 9 / 56.582 / 03-03-2022 / 20:14:02.60 / 86.94 / 39.63 / 2450.91
50.06546 / 19.915133 / 206.1 / 33.6 / 9 / 56.254 / 03-03-2022 / 20:14:02.80 / 86.94 / 39.63 / 2450.91
50.065453 / 19.915159 / 206.1 / 33.56 / 9 / 56.582 / 03-03-2022 / 20:14:03.00 / 86.94 / 39.63 / 2450.91
50.065449 / 19.915182 / 206.2 / 32.97 / 9 / 56.254 / 03-03-2022 / 20:14:03.20 / 86.94 / 39.56 / 2462.33
50.065445 / 19.915207 / 206.2 / 32.98 / 9 / 56.254 / 03-03-2022 / 20:14:03.40 / 86.94 / 39.56 / 2462.33
50.065437 / 19.91523 / 206.3 / 32.93 / 9 / 56.91 / 03-03-2022 / 20:14:03.60 / 86.94 / 39.56 / 2462.33
50.065434 / 19.915253 / 206.3 / 31.91 / 9 / 57.238 / 03-03-2022 / 20:14:03.80 / 86.94 / 39.56 / 2462.33
50.065426 / 19.915277 / 206.3 / 32.21 / 9 / 56.91 / 03-03-2022 / 20:14:04.00 / 86.94 / 39.56 / 2462.33
50.065418 / 19.915319 / 206.4 / 31.89 / 9 / 56.91 / 03-03-2022 / 20:14:04.40 / 86.88 / 39.56 / 2475.35
50.065414 / 19.915344 / 206.4 / 32.19 / 9 / 56.91 / 03-03-2022 / 20:14:04.60 / 86.88 / 39.56 / 2475.35
50.065411 / 19.915365 / 206.4 / 32.21 / 9 / 58.55 / 03-03-2022 / 20:14:04.80 / 86.88 / 39.56 / 2475.35
50.065403 / 19.915386 / 206.5 / 31.84 / 9 / 56.91 / 03-03-2022 / 20:14:05.00 / 86.88 / 39.56 / 2475.35
50.065399 / 19.915409 / 206.5 / 32.26 / 9 / 56.91 / 03-03-2022 / 20:14:05.20 / 86.88 / 39.56 / 2475.35
50.065395 / 19.915434 / 206.5 / 31.95 / 9 / 57.238 / 03-03-2022 / 20:14:05.40 / 86.88 / 39.63 / 2486.82
50.065392 / 19.915457 / 206.5 / 32.02 / 9 / 57.238 / 03-03-2022 / 20:14:05.60 / 86.88 / 39.63 / 2486.82
50.065388 / 19.91548 / 206.5 / 31.98 / 9 / 56.91 / 03-03-2022 / 20:14:05.80 / 86.88 / 39.63 / 2486.82
50.065384 / 19.915503 / 206.6 / 31.91 / 9 / 56.254 / 03-03-2022 / 20:14:06.00 / 86.88 / 39.63 / 2486.82
50.06538 / 19.915527 / 206.6 / 31.95 / 9 / 56.91 / 03-03-2022 / 20:14:06.20 / 86.81 / 39.63 / 2499.89
50.065372 / 19.915548 / 206.6 / 32.28 / 9 / 57.238 / 03-03-2022 / 20:14:06.40 / 86.81 / 39.63 / 2499.89
50.065365 / 19.915573 / 206.6 / 32.37 / 9 / 57.238 / 03-03-2022 / 20:14:06.60 / 86.81 / 39.63 / 2499.89
50.065361 / 19.915594 / 206.6 / 32.43 / 9 / 57.238 / 03-03-2022 / 20:14:06.80 / 86.81 / 39.63 / 2499.89
50.065357 / 19.915619 / 206.6 / 32.47 / 9 / 57.238 / 03-03-2022 / 20:14:07.00 / 86.81 / 39.63 / 2499.89
50.06535 / 19.915665 / 206.6 / 31.95 / 9 / 57.238 / 03-03-2022 / 20:14:07.40 / 86.81 / 39.63 / 2511.4
50.065342 / 19.915688 / 206.6 / 31.87 / 9 / 58.222 / 03-03-2022 / 20:14:07.60 / 86.81 / 39.63 / 2511.4
50.065338 / 19.91571 / 206.7 / 31.93 / 9 / 58.55 / 03-03-2022 / 20:14:07.80 / 86.81 / 39.63 / 2511.4
50.065334 / 19.915733 / 206.7 / 32.04 / 9 / 58.222 / 03-03-2022 / 20:14:08.00 / 86.81 / 39.63 / 2511.4
50.065327 / 19.915756 / 206.7 / 32.35 / 9 / 58.55 / 03-03-2022 / 20:14:08.20 / 86.81 / 39.63 / 2511.4
50.065327 / 19.915781 / 206.7 / 32.76 / 9 / 58.222 / 03-03-2022 / 20:14:08.40 / 86.75 / 39.63 / 2524.52
50.065319 / 19.915806 / 206.7 / 32.87 / 9 / 57.894 / 03-03-2022 / 20:14:08.60 / 86.75 / 39.63 / 2524.52
50.065315 / 19.915831 / 206.7 / 32.98 / 9 / 57.894 / 03-03-2022 / 20:14:08.80 / 86.75 / 39.63 / 2524.52
50.065311 / 19.915854 / 206.7 / 33.06 / 9 / 57.894 / 03-03-2022 / 20:14:09.00 / 86.75 / 39.63 / 2524.52
50.065304 / 19.915878 / 206.7 / 33.06 / 9 / 57.894 / 03-03-2022 / 20:14:09.20 / 86.75 / 39.63 / 2536.08
50.0653 / 19.915901 / 206.7 / 33 / 9 / 57.894 / 03-03-2022 / 20:14:09.40 / 86.75 / 39.63 / 2536.08
50.065296 / 19.915924 / 206.7 / 33 / 9 / 56.254 / 03-03-2022 / 20:14:09.60 / 86.75 / 39.63 / 2536.08
50.065292 / 19.915949 / 206.7 / 32.6 / 9 / 56.254 / 03-03-2022 / 20:14:09.80 / 86.75 / 39.63 / 2536.08
50.065289 / 19.915972 / 206.7 / 32.58 / 9 / 56.254 / 03-03-2022 / 20:14:10.00 / 86.75 / 39.63 / 2536.08
50.065281 / 19.916018 / 206.8 / 32.48 / 9 / 56.254 / 03-03-2022 / 20:14:10.40 / 86.69 / 39.63 / 2549.25
50.065273 / 19.916042 / 206.8 / 32.48 / 9 / 58.222 / 03-03-2022 / 20:14:10.60 / 86.69 / 39.63 / 2549.25
50.065269 / 19.916065 / 206.9 / 32.48 / 9 / 58.222 / 03-03-2022 / 20:14:10.80 / 86.69 / 39.63 / 2549.25
50.065266 / 19.91609 / 206.9 / 32.48 / 9 / 58.222 / 03-03-2022 / 20:14:11.00 / 86.69 / 39.63 / 2549.25
50.065262 / 19.916113 / 207 / 32.48 / 9 / 58.222 / 03-03-2022 / 20:14:11.20 / 86.69 / 39.63 / 2549.25
50.065254 / 19.916136 / 207 / 32.5 / 9 / 56.91 / 03-03-2022 / 20:14:11.40 / 86.69 / 39.63 / 2560.86
50.06525 / 19.916161 / 207 / 32.5 / 9 / 58.222 / 03-03-2022 / 20:14:11.60 / 86.69 / 39.63 / 2560.86
50.065243 / 19.916185 / 207.1 / 32.52 / 9 / 58.222 / 03-03-2022 / 20:14:11.80 / 86.69 / 39.63 / 2560.86
50.065239 / 19.916208 / 207.1 / 32.56 / 9 / 58.222 / 03-03-2022 / 20:14:12.00 / 86.69 / 39.63 / 2560.86
50.065231 / 19.916231 / 207.1 / 32.58 / 9 / 58.222 / 03-03-2022 / 20:14:12.20 / 86.63 / 39.63 / 2574.08
50.065228 / 19.916256 / 207.1 / 32.58 / 9 / 58.222 / 03-03-2022 / 20:14:12.40 / 86.63 / 39.63 / 2574.08
50.065224 / 19.916279 / 207.1 / 32.56 / 9 / 57.238 / 03-03-2022 / 20:14:12.60 / 86.63 / 39.63 / 2574.08
50.06522 / 19.916302 / 207.1 / 32.54 / 9 / 57.238 / 03-03-2022 / 20:14:12.80 / 86.63 / 39.63 / 2574.08
50.065216 / 19.916325 / 207.2 / 32.54 / 9 / 57.238 / 03-03-2022 / 20:14:13.00 / 86.63 / 39.63 / 2574.08
50.065208 / 19.916372 / 207.3 / 32.54 / 9 / 55.27 / 03-03-2022 / 20:14:13.40 / 86.56 / 39.63 / 2587.1
50.065205 / 19.916395 / 207.3 / 32.58 / 9 / 56.91 / 03-03-2022 / 20:14:13.60 / 86.56 / 39.63 / 2587.1
50.065201 / 19.916418 / 207.3 / 32.52 / 9 / 56.91 / 03-03-2022 / 20:14:13.80 / 86.56 / 39.63 / 2587.1
50.065193 / 19.916441 / 207.4 / 32.48 / 9 / 56.91 / 03-03-2022 / 20:14:14.00 / 86.56 / 39.63 / 2587.1
50.065189 / 19.916466 / 207.5 / 32.41 / 9 / 56.91 / 03-03-2022 / 20:14:14.20 / 86.56 / 39.63 / 2587.1
50.065193 / 19.916487 / 207.5 / 32.3 / 9 / 56.91 / 03-03-2022 / 20:14:14.40 / 86.56 / 39.63 / 2598.8
50.065193 / 19.916506 / 207.7 / 31.67 / 9 / 57.566 / 03-03-2022 / 20:14:14.60 / 86.56 / 39.63 / 2598.8
50.065193 / 19.916529 / 207.8 / 31.6 / 9 / 57.238 / 03-03-2022 / 20:14:14.80 / 86.56 / 39.63 / 2598.8
50.065189 / 19.91655 / 207.9 / 31.47 / 9 / 57.238 / 03-03-2022 / 20:14:15.00 / 86.56 / 39.63 / 2598.8
50.065186 / 19.916592 / 208 / 31.26 / 9 / 57.238 / 03-03-2022 / 20:14:15.40 / 86.5 / 39.63 / 2612.12
50.065182 / 19.916615 / 208.1 / 31.24 / 9 / 58.222 / 03-03-2022 / 20:14:15.60 / 86.5 / 39.63 / 2612.12
50.065182 / 19.916637 / 208.2 / 31.13 / 9 / 57.894 / 03-03-2022 / 20:14:15.80 / 86.5 / 39.63 / 2612.12
50.065174 / 19.91666 / 208.2 / 31.08 / 9 / 58.222 / 03-03-2022 / 20:14:16.00 / 86.5 / 39.63 / 2612.12
50.065166 / 19.916683 / 208.3 / 31.04 / 9 / 57.894 / 03-03-2022 / 20:14:16.20 / 86.5 / 39.63 / 2612.12
50.065163 / 19.916704 / 208.4 / 31 / 9 / 58.222 / 03-03-2022 / 20:14:16.40 / 86.5 / 39.69 / 2623.87
50.065159 / 19.916729 / 208.4 / 30.98 / 9 / 57.894 / 03-03-2022 / 20:14:16.60 / 86.5 / 39.69 / 2623.87
50.065155 / 19.91675 / 208.4 / 31 / 9 / 57.894 / 03-03-2022 / 20:14:16.80 / 86.5 / 39.69 / 2623.87
50.065151 / 19.916773 / 208.4 / 31.02 / 9 / 57.894 / 03-03-2022 / 20:14:17.00 / 86.5 / 39.69 / 2623.87
50.065144 / 19.916798 / 208.4 / 31.02 / 9 / 57.894 / 03-03-2022 / 20:14:17.20 / 86.44 / 39.69 / 2637.23
50.06514 / 19.916821 / 208.4 / 31 / 9 / 57.566 / 03-03-2022 / 20:14:17.40 / 86.44 / 39.69 / 2637.23
50.065132 / 19.916843 / 208.5 / 30.97 / 9 / 57.894 / 03-03-2022 / 20:14:17.60 / 86.44 / 39.69 / 2637.23
50.065128 / 19.916866 / 208.5 / 30.97 / 9 / 57.238 / 03-03-2022 / 20:14:17.80 / 86.44 / 39.69 / 2637.23
50.065121 / 19.916889 / 208.6 / 30.98 / 9 / 58.222 / 03-03-2022 / 20:14:18.00 / 86.44 / 39.69 / 2637.23
50.065109 / 19.916937 / 208.6 / 31.78 / 9 / 58.222 / 03-03-2022 / 20:14:18.40 / 86.44 / 39.69 / 2649.04
50.065102 / 19.916962 / 208.7 / 32.13 / 9 / 58.222 / 03-03-2022 / 20:14:18.60 / 86.44 / 39.69 / 2649.04
50.065094 / 19.916986 / 208.7 / 32.65 / 9 / 58.222 / 03-03-2022 / 20:14:18.80 / 86.44 / 39.69 / 2649.04
50.06509 / 19.917009 / 208.7 / 32.97 / 9 / 58.222 / 03-03-2022 / 20:14:19.00 / 86.44 / 39.69 / 2649.04
50.065079 / 19.917034 / 208.7 / 33.48 / 9 / 58.222 / 03-03-2022 / 20:14:19.20 / 86.44 / 39.69 / 2649.04
50.065075 / 19.917061 / 208.8 / 33.87 / 9 / 58.222 / 03-03-2022 / 20:14:19.40 / 86.38 / 39.69 / 2662.45
50.065063 / 19.917088 / 208.8 / 33.95 / 9 / 57.894 / 03-03-2022 / 20:14:19.60 / 86.38 / 39.69 / 2662.45
50.06506 / 19.917114 / 208.8 / 34.08 / 9 / 58.55 / 03-03-2022 / 20:14:19.80 / 86.38 / 39.69 / 2662.45
50.065052 / 19.917139 / 208.9 / 33.97 / 9 / 58.222 / 03-03-2022 / 20:14:20.00 / 86.38 / 39.69 / 2662.45
50.065044 / 19.917166 / 208.9 / 33.6 / 9 / 57.894 / 03-03-2022 / 20:14:20.20 / 86.38 / 39.69 / 2674.3
50.065037 / 19.917191 / 209 / 33.5 / 9 / 58.55 / 03-03-2022 / 20:14:20.40 / 86.38 / 39.69 / 2674.3
50.065033 / 19.917213 / 209 / 32.93 / 9 / 59.206 / 03-03-2022 / 20:14:20.60 / 86.38 / 39.69 / 2674.3
50.065029 / 19.917238 / 209 / 32.87 / 9 / 59.206 / 03-03-2022 / 20:14:20.80 / 86.38 / 39.69 / 2674.3
50.065022 / 19.917263 / 209 / 32.85 / 9 / 59.206 / 03-03-2022 / 20:14:21.00 / 86.38 / 39.69 / 2674.3
50.06501 / 19.917313 / 209 / 32.76 / 9 / 59.206 / 03-03-2022 / 20:14:21.40 / 86.31 / 39.69 / 2687.76
50.065006 / 19.917336 / 209 / 32.8 / 9 / 59.206 / 03-03-2022 / 20:14:21.60 / 86.31 / 39.69 / 2687.76
50.065002 / 19.917358 / 209 / 32.84 / 9 / 58.878 / 03-03-2022 / 20:14:21.80 / 86.31 / 39.69 / 2687.76
50.064995 / 19.917383 / 209.2 / 32.89 / 9 / 59.206 / 03-03-2022 / 20:14:22.00 / 86.31 / 39.69 / 2687.76
50.064991 / 19.917406 / 209.1 / 32.97 / 9 / 59.206 / 03-03-2022 / 20:14:22.20 / 86.31 / 39.69 / 2687.76
50.064987 / 19.917429 / 209.3 / 32.98 / 9 / 59.206 / 03-03-2022 / 20:14:22.40 / 86.31 / 39.69 / 2699.66
50.064983 / 19.917452 / 209.5 / 33.04 / 9 / 58.222 / 03-03-2022 / 20:14:22.60 / 86.31 / 39.69 / 2699.66
50.064983 / 19.917475 / 209.7 / 33.08 / 9 / 58.222 / 03-03-2022 / 20:14:22.80 / 86.31 / 39.69 / 2699.66
50.064976 / 19.917498 / 209.7 / 33.08 / 9 / 58.222 / 03-03-2022 / 20:14:23.00 / 86.31 / 39.69 / 2699.66
50.064972 / 19.917522 / 209.9 / 33.13 / 9 / 58.222 / 03-03-2022 / 20:14:23.20 / 86.31 / 39.69 / 2711.81
50.064968 / 19.917545 / 210.1 / 33.17 / 9 / 57.894 / 03-03-2022 / 20:14:23.40 / 86.31 / 39.69 / 2711.81
50.064964 / 19.917568 / 210.2 / 33.19 / 9 / 57.894 / 03-03-2022 / 20:14:23.60 / 86.31 / 39.69 / 2711.81
50.06496 / 19.917591 / 210.4 / 33.24 / 9 / 58.222 / 03-03-2022 / 20:14:23.80 / 86.31 / 39.69 / 2711.81
50.064957 / 19.917616 / 210.5 / 33.22 / 9 / 57.894 / 03-03-2022 / 20:14:24.00 / 86.31 / 39.69 / 2711.81
50.064949 / 19.91766 / 210.6 / 32.48 / 9 / 57.894 / 03-03-2022 / 20:14:24.40 / 86.31 / 39.69 / 2723.95
50.064945 / 19.917683 / 210.7 / 32.48 / 9 / 57.566 / 03-03-2022 / 20:14:24.60 / 86.31 / 39.69 / 2723.95
50.064938 / 19.917706 / 210.8 / 32.56 / 9 / 57.566 / 03-03-2022 / 20:14:24.80 / 86.31 / 39.69 / 2723.95
50.06493 / 19.91773 / 210.9 / 32.63 / 9 / 56.582 / 03-03-2022 / 20:14:25.00 / 86.31 / 39.69 / 2723.95
50.064926 / 19.917753 / 210.9 / 33.1 / 9 / 57.566 / 03-03-2022 / 20:14:25.20 / 86.31 / 39.69 / 2723.95
50.064919 / 19.917778 / 211.1 / 33.24 / 9 / 57.566 / 03-03-2022 / 20:14:25.40 / 86.31 / 39.75 / 2736.1
50.064915 / 19.917801 / 211.1 / 34.08 / 9 / 56.582 / 03-03-2022 / 20:14:25.60 / 86.31 / 39.75 / 2736.1
50.064907 / 19.917828 / 211.2 / 34.17 / 9 / 56.582 / 03-03-2022 / 20:14:25.80 / 86.31 / 39.75 / 2736.1
50.064903 / 19.917852 / 211.3 / 34.21 / 9 / 56.582 / 03-03-2022 / 20:14:26.00 / 86.31 / 39.75 / 2736.1
50.064896 / 19.917875 / 211.5 / 34.1 / 9 / 56.582 / 03-03-2022 / 20:14:26.20 / 86.25 / 39.69 / 2749.61
50.064892 / 19.9179 / 211.7 / 33.97 / 9 / 56.582 / 03-03-2022 / 20:14:26.40 / 86.25 / 39.69 / 2749.61
50.064884 / 19.917925 / 211.8 / 33.85 / 9 / 56.91 / 03-03-2022 / 20:14:26.60 / 86.25 / 39.69 / 2749.61
50.06488 / 19.91795 / 212 / 33.84 / 9 / 56.91 / 03-03-2022 / 20:14:26.80 / 86.25 / 39.69 / 2749.61
50.064873 / 19.917976 / 212 / 33.82 / 9 / 56.91 / 03-03-2022 / 20:14:27.00 / 86.25 / 39.69 / 2749.61
50.064865 / 19.918026 / 212.2 / 33.85 / 9 / 55.27 / 03-03-2022 / 20:14:27.40 / 86.25 / 39.75 / 2761.56
50.064857 / 19.918051 / 212.3 / 33.54 / 9 / 56.254 / 03-03-2022 / 20:14:27.60 / 86.25 / 39.75 / 2761.56
50.064854 / 19.918077 / 212.4 / 33.19 / 9 / 57.238 / 03-03-2022 / 20:14:27.80 / 86.25 / 39.75 / 2761.56
50.06485 / 19.918102 / 212.5 / 33.13 / 9 / 57.238 / 03-03-2022 / 20:14:28.00 / 86.25 / 39.75 / 2761.56
50.064842 / 19.918125 / 212.6 / 33.02 / 9 / 57.238 / 03-03-2022 / 20:14:28.20 / 86.25 / 39.75 / 2761.56
50.064835 / 19.91815 / 212.8 / 33.02 / 9 / 57.566 / 03-03-2022 / 20:14:28.40 / 86.25 / 39.75 / 2773.76
50.064827 / 19.918175 / 212.8 / 33.1 / 9 / 57.238 / 03-03-2022 / 20:14:28.60 / 86.25 / 39.75 / 2773.76
50.064819 / 19.918198 / 212.9 / 33.45 / 9 / 57.238 / 03-03-2022 / 20:14:28.80 / 86.25 / 39.75 / 2773.76
50.064812 / 19.918224 / 213 / 33.43 / 9 / 57.238 / 03-03-2022 / 20:14:29.00 / 86.25 / 39.75 / 2773.76
50.0648 / 19.918274 / 213 / 33.28 / 9 / 57.238 / 03-03-2022 / 20:14:29.40 / 86.25 / 39.75 / 2785.95
50.064793 / 19.918297 / 213.1 / 33.17 / 9 / 57.238 / 03-03-2022 / 20:14:29.60 / 86.25 / 39.75 / 2785.95
50.064785 / 19.918322 / 213.1 / 32.84 / 9 / 57.238 / 03-03-2022 / 20:14:29.80 / 86.25 / 39.75 / 2785.95
50.064781 / 19.918344 / 213.2 / 32.76 / 9 / 57.238 / 03-03-2022 / 20:14:30.00 / 86.25 / 39.75 / 2785.95
50.064774 / 19.918369 / 213.3 / 32.69 / 9 / 57.238 / 03-03-2022 / 20:14:30.20 / 86.25 / 39.75 / 2785.95
50.064766 / 19.918392 / 213.5 / 32.63 / 9 / 57.238 / 03-03-2022 / 20:14:30.40 / 86.19 / 39.75 / 2799.51
50.064758 / 19.918417 / 213.5 / 32.67 / 9 / 57.894 / 03-03-2022 / 20:14:30.60 / 86.19 / 39.75 / 2799.51
50.064754 / 19.918442 / 213.5 / 32.71 / 9 / 57.894 / 03-03-2022 / 20:14:30.80 / 86.19 / 39.75 / 2799.51
50.064747 / 19.918467 / 213.4 / 32.71 / 9 / 57.894 / 03-03-2022 / 20:14:31.00 / 86.19 / 39.75 / 2799.51
50.064743 / 19.918491 / 213.4 / 32.78 / 9 / 57.894 / 03-03-2022 / 20:14:31.20 / 86.19 / 39.75 / 2811.51
50.064735 / 19.918518 / 213.5 / 33.15 / 9 / 57.894 / 03-03-2022 / 20:14:31.40 / 86.19 / 39.75 / 2811.51
50.064732 / 19.918543 / 213.4 / 33.21 / 9 / 57.894 / 03-03-2022 / 20:14:31.60 / 86.19 / 39.75 / 2811.51
50.064728 / 19.918568 / 213.4 / 33.3 / 9 / 57.894 / 03-03-2022 / 20:14:31.80 / 86.19 / 39.75 / 2811.51
50.06472 / 19.918594 / 213.3 / 33.43 / 9 / 57.894 / 03-03-2022 / 20:14:32.00 / 86.19 / 39.75 / 2811.51
50.064709 / 19.918646 / 213.3 / 33.98 / 9 / 57.894 / 03-03-2022 / 20:14:32.40 / 86.19 / 39.75 / 2823.75
50.064705 / 19.918673 / 213.3 / 34.43 / 9 / 57.566 / 03-03-2022 / 20:14:32.60 / 86.19 / 39.75 / 2823.75
50.064697 / 19.918697 / 213.3 / 34.84 / 9 / 57.566 / 03-03-2022 / 20:14:32.80 / 86.19 / 39.75 / 2823.75
50.064693 / 19.918724 / 213.4 / 34.87 / 9 / 57.566 / 03-03-2022 / 20:14:33.00 / 86.19 / 39.75 / 2823.75
50.064686 / 19.918751 / 213.4 / 34.97 / 9 / 57.566 / 03-03-2022 / 20:14:33.20 / 86.19 / 39.75 / 2823.75
50.064678 / 19.918777 / 213.5 / 35.39 / 9 / 57.238 / 03-03-2022 / 20:14:33.40 / 86.19 / 39.75 / 2836
50.064671 / 19.918804 / 213.5 / 35.43 / 9 / 57.238 / 03-03-2022 / 20:14:33.60 / 86.19 / 39.75 / 2836
50.064667 / 19.918831 / 213.6 / 35.35 / 9 / 56.91 / 03-03-2022 / 20:14:33.80 / 86.19 / 39.75 / 2836
50.064659 / 19.918858 / 213.7 / 35.35 / 9 / 56.91 / 03-03-2022 / 20:14:34.00 / 86.19 / 39.75 / 2836
50.064655 / 19.918884 / 213.8 / 35.32 / 9 / 56.254 / 03-03-2022 / 20:14:34.20 / 86.19 / 39.75 / 2848.24
50.064651 / 19.918911 / 213.9 / 35.35 / 9 / 57.238 / 03-03-2022 / 20:14:34.40 / 86.19 / 39.75 / 2848.24
50.064644 / 19.918936 / 214.1 / 35.28 / 9 / 56.91 / 03-03-2022 / 20:14:34.60 / 86.19 / 39.75 / 2848.24
50.06464 / 19.918962 / 214.3 / 35.28 / 9 / 57.566 / 03-03-2022 / 20:14:34.80 / 86.19 / 39.75 / 2848.24
50.064636 / 19.918989 / 214.5 / 35.26 / 9 / 57.566 / 03-03-2022 / 20:14:35.00 / 86.19 / 39.75 / 2848.24
50.064625 / 19.919043 / 214.7 / 35.35 / 9 / 57.566 / 03-03-2022 / 20:14:35.40 / 86.19 / 39.75 / 2860.49
50.064621 / 19.919067 / 215 / 35.45 / 9 / 58.222 / 03-03-2022 / 20:14:35.60 / 86.19 / 39.75 / 2860.49
50.064617 / 19.919094 / 215.2 / 35.76 / 9 / 58.222 / 03-03-2022 / 20:14:35.80 / 86.19 / 39.75 / 2860.49
50.064613 / 19.919121 / 215.4 / 35.74 / 9 / 56.91 / 03-03-2022 / 20:14:36.00 / 86.19 / 39.75 / 2860.49
50.064606 / 19.919147 / 215.5 / 35.65 / 9 / 57.894 / 03-03-2022 / 20:14:36.20 / 86.19 / 39.75 / 2860.49
50.064602 / 19.919174 / 215.7 / 35.6 / 9 / 58.222 / 03-03-2022 / 20:14:36.40 / 86.19 / 39.75 / 2872.73
50.064598 / 19.919201 / 215.9 / 35.56 / 9 / 57.566 / 03-03-2022 / 20:14:36.60 / 86.19 / 39.75 / 2872.73
50.06459 / 19.919228 / 216 / 35.6 / 9 / 57.894 / 03-03-2022 / 20:14:36.80 / 86.19 / 39.75 / 2872.73
50.064587 / 19.919252 / 216 / 35.3 / 9 / 57.894 / 03-03-2022 / 20:14:37.00 / 86.19 / 39.75 / 2872.73
50.064583 / 19.919279 / 215.9 / 35.21 / 9 / 57.566 / 03-03-2022 / 20:14:37.20 / 86.19 / 39.75 / 2884.98
50.064579 / 19.919306 / 215.6 / 35.1 / 9 / 57.894 / 03-03-2022 / 20:14:37.40 / 86.19 / 39.75 / 2884.98
50.064575 / 19.919333 / 215.5 / 34.95 / 9 / 58.55 / 03-03-2022 / 20:14:37.60 / 86.19 / 39.75 / 2884.98
50.064571 / 19.919359 / 215.5 / 34.61 / 9 / 58.222 / 03-03-2022 / 20:14:37.80 / 86.19 / 39.75 / 2884.98
50.064568 / 19.919386 / 215.6 / 34.65 / 9 / 58.55 / 03-03-2022 / 20:14:38.00 / 86.19 / 39.75 / 2884.98
50.06456 / 19.919437 / 215.5 / 34.45 / 9 / 58.55 / 03-03-2022 / 20:14:38.40 / 86.25 / 39.81 / 2895.86
50.064556 / 19.919464 / 215.4 / 34.41 / 9 / 57.894 / 03-03-2022 / 20:14:38.60 / 86.25 / 39.81 / 2895.86
50.064552 / 19.919491 / 215.3 / 34.35 / 9 / 55.598 / 03-03-2022 / 20:14:38.80 / 86.25 / 39.81 / 2895.86
50.064548 / 19.919518 / 215.2 / 34.35 / 9 / 57.894 / 03-03-2022 / 20:14:39.00 / 86.25 / 39.81 / 2895.86
50.064545 / 19.919544 / 215.2 / 34.82 / 9 / 58.222 / 03-03-2022 / 20:14:39.20 / 86.25 / 39.81 / 2895.86
50.064541 / 19.919573 / 215.2 / 35.11 / 9 / 57.894 / 03-03-2022 / 20:14:39.40 / 86.25 / 39.81 / 2908.31
50.064537 / 19.9196 / 215.2 / 35.43 / 9 / 57.238 / 03-03-2022 / 20:14:39.60 / 86.25 / 39.81 / 2908.31
50.064533 / 19.919628 / 215.2 / 35.5 / 9 / 57.238 / 03-03-2022 / 20:14:39.80 / 86.25 / 39.81 / 2908.31
50.064529 / 19.919655 / 215.2 / 35.6 / 9 / 57.238 / 03-03-2022 / 20:14:40.00 / 86.25 / 39.81 / 2908.31
50.064522 / 19.919683 / 215.3 / 35.67 / 9 / 57.238 / 03-03-2022 / 20:14:40.20 / 86.25 / 39.81 / 2920.51
50.064518 / 19.919712 / 215.4 / 35.76 / 9 / 57.238 / 03-03-2022 / 20:14:40.40 / 86.25 / 39.81 / 2920.51
50.064514 / 19.919741 / 215.4 / 35.84 / 9 / 57.238 / 03-03-2022 / 20:14:40.60 / 86.25 / 39.81 / 2920.51
50.06451 / 19.919767 / 215.5 / 35.89 / 9 / 57.238 / 03-03-2022 / 20:14:40.80 / 86.25 / 39.81 / 2920.51
50.064507 / 19.919796 / 215.6 / 35.91 / 9 / 57.566 / 03-03-2022 / 20:14:41.00 / 86.25 / 39.81 / 2920.51
50.064495 / 19.919853 / 215.7 / 36.69 / 9 / 57.238 / 03-03-2022 / 20:14:41.40 / 86.25 / 39.81 / 2932.7
50.064491 / 19.919882 / 215.8 / 36.69 / 9 / 57.566 / 03-03-2022 / 20:14:41.60 / 86.25 / 39.81 / 2932.7
50.064487 / 19.919912 / 215.9 / 36.76 / 9 / 56.91 / 03-03-2022 / 20:14:41.80 / 86.25 / 39.81 / 2932.7
50.064484 / 19.919941 / 216 / 36.84 / 9 / 55.598 / 03-03-2022 / 20:14:42.00 / 86.25 / 39.81 / 2932.7
50.06448 / 19.919968 / 216.2 / 36.69 / 9 / 57.566 / 03-03-2022 / 20:14:42.20 / 86.25 / 39.81 / 2932.7
50.064476 / 19.919996 / 216.5 / 36.67 / 9 / 57.566 / 03-03-2022 / 20:14:42.40 / 86.25 / 39.81 / 2944.9
50.064472 / 19.920027 / 216.6 / 36.74 / 9 / 57.238 / 03-03-2022 / 20:14:42.60 / 86.25 / 39.81 / 2944.9
50.064468 / 19.920055 / 216.7 / 36.71 / 9 / 57.238 / 03-03-2022 / 20:14:42.80 / 86.25 / 39.81 / 2944.9
50.064461 / 19.920084 / 216.7 / 36.67 / 9 / 56.91 / 03-03-2022 / 20:14:43.00 / 86.25 / 39.81 / 2944.9
50.064453 / 19.920139 / 216.8 / 36.61 / 9 / 56.582 / 03-03-2022 / 20:14:43.40 / 86.31 / 39.81 / 2955.74
50.064449 / 19.920168 / 216.9 / 36.52 / 9 / 56.91 / 03-03-2022 / 20:14:43.60 / 86.31 / 39.81 / 2955.74
50.064445 / 19.920197 / 217 / 36.45 / 9 / 56.582 / 03-03-2022 / 20:14:43.80 / 86.31 / 39.81 / 2955.74
50.064442 / 19.920225 / 217 / 36.35 / 9 / 56.91 / 03-03-2022 / 20:14:44.00 / 86.31 / 39.81 / 2955.74
50.064438 / 19.920252 / 217.1 / 36.04 / 9 / 56.582 / 03-03-2022 / 20:14:44.20 / 86.31 / 39.81 / 2955.74
50.064434 / 19.92028 / 217.2 / 36.08 / 9 / 56.254 / 03-03-2022 / 20:14:44.40 / 86.31 / 39.81 / 2968.13
50.06443 / 19.920309 / 217.3 / 36.15 / 9 / 57.894 / 03-03-2022 / 20:14:44.60 / 86.31 / 39.81 / 2968.13
50.064426 / 19.920336 / 217.3 / 36.24 / 9 / 57.894 / 03-03-2022 / 20:14:44.80 / 86.31 / 39.81 / 2968.13
50.064423 / 19.920362 / 217.4 / 36.34 / 9 / 57.894 / 03-03-2022 / 20:14:45.00 / 86.31 / 39.81 / 2968.13
50.064419 / 19.920391 / 217.4 / 36.39 / 9 / 58.222 / 03-03-2022 / 20:14:45.20 / 86.31 / 39.81 / 2980.28
50.064415 / 19.92042 / 217.4 / 36.73 / 9 / 57.894 / 03-03-2022 / 20:14:45.40 / 86.31 / 39.81 / 2980.28
50.064411 / 19.920448 / 217.4 / 37 / 9 / 57.238 / 03-03-2022 / 20:14:45.60 / 86.31 / 39.81 / 2980.28
50.064407 / 19.920477 / 217.5 / 37.32 / 9 / 57.238 / 03-03-2022 / 20:14:45.80 / 86.31 / 39.81 / 2980.28
50.064404 / 19.920507 / 217.5 / 37.39 / 9 / 57.238 / 03-03-2022 / 20:14:46.00 / 86.31 / 39.81 / 2980.28
50.064396 / 19.920565 / 217.6 / 38.19 / 9 / 57.566 / 03-03-2022 / 20:14:46.40 / 86.31 / 39.81 / 2992.43
50.064388 / 19.920595 / 217.6 / 38.21 / 9 / 56.91 / 03-03-2022 / 20:14:46.60 / 86.31 / 39.81 / 2992.43
50.064388 / 19.920626 / 217.6 / 38.24 / 9 / 56.91 / 03-03-2022 / 20:14:46.80 / 86.31 / 39.81 / 2992.43
50.064381 / 19.920654 / 217.6 / 38.17 / 9 / 56.91 / 03-03-2022 / 20:14:47.00 / 86.31 / 39.81 / 2992.43
50.064377 / 19.920683 / 217.6 / 37.84 / 9 / 56.91 / 03-03-2022 / 20:14:47.20 / 86.31 / 39.81 / 2992.43
50.064373 / 19.920713 / 217.6 / 37.74 / 9 / 56.91 / 03-03-2022 / 20:14:47.40 / 86.38 / 39.81 / 3003.22
50.064369 / 19.920744 / 217.6 / 37.73 / 9 / 57.894 / 03-03-2022 / 20:14:47.60 / 86.38 / 39.81 / 3003.22
50.064362 / 19.920773 / 217.6 / 37.65 / 9 / 57.566 / 03-03-2022 / 20:14:47.80 / 86.38 / 39.81 / 3003.22
50.064362 / 19.920801 / 217.7 / 37.54 / 9 / 57.894 / 03-03-2022 / 20:14:48.00 / 86.38 / 39.81 / 3003.22
50.064354 / 19.92083 / 217.7 / 37.5 / 9 / 57.894 / 03-03-2022 / 20:14:48.20 / 86.38 / 39.81 / 3015.57
50.06435 / 19.92086 / 217.7 / 37.5 / 9 / 56.91 / 03-03-2022 / 20:14:48.40 / 86.38 / 39.81 / 3015.57
50.064346 / 19.920889 / 217.7 / 37.47 / 9 / 56.582 / 03-03-2022 / 20:14:48.60 / 86.38 / 39.81 / 3015.57
50.064342 / 19.920918 / 217.7 / 37.43 / 9 / 56.582 / 03-03-2022 / 20:14:48.80 / 86.38 / 39.81 / 3015.57
50.064339 / 19.920944 / 217.7 / 37.43 / 9 / 56.582 / 03-03-2022 / 20:14:49.00 / 86.38 / 39.81 / 3015.57
50.064327 / 19.921005 / 217.8 / 38.15 / 9 / 56.582 / 03-03-2022 / 20:14:49.40 / 86.38 / 39.81 / 3027.67
50.064323 / 19.921036 / 217.6 / 38.04 / 9 / 57.238 / 03-03-2022 / 20:14:49.60 / 86.38 / 39.81 / 3027.67
50.06432 / 19.921062 / 217.1 / 37.98 / 9 / 57.238 / 03-03-2022 / 20:14:49.80 / 86.38 / 39.81 / 3027.67
50.064316 / 19.921093 / 217.1 / 37.93 / 9 / 56.91 / 03-03-2022 / 20:14:50.00 / 86.38 / 39.81 / 3027.67
50.064308 / 19.921124 / 217.1 / 37.87 / 9 / 57.238 / 03-03-2022 / 20:14:50.20 / 86.38 / 39.81 / 3027.67
50.064304 / 19.921152 / 216.8 / 37.84 / 9 / 57.238 / 03-03-2022 / 20:14:50.40 / 86.44 / 39.81 / 3038.41
50.064301 / 19.921181 / 216.8 / 37.8 / 9 / 56.91 / 03-03-2022 / 20:14:50.60 / 86.44 / 39.81 / 3038.41
50.064297 / 19.921209 / 216.8 / 37.78 / 9 / 56.91 / 03-03-2022 / 20:14:50.80 / 86.44 / 39.81 / 3038.41
50.064293 / 19.92124 / 216.8 / 37.48 / 9 / 56.582 / 03-03-2022 / 20:14:51.00 / 86.44 / 39.81 / 3038.41
50.064289 / 19.921268 / 216.6 / 37.48 / 9 / 56.582 / 03-03-2022 / 20:14:51.20 / 86.44 / 39.81 / 3050.71
50.064285 / 19.921297 / 216.7 / 37.04 / 9 / 56.91 / 03-03-2022 / 20:14:51.40 / 86.44 / 39.81 / 3050.71
50.064281 / 19.921326 / 216.7 / 37.13 / 9 / 56.91 / 03-03-2022 / 20:14:51.60 / 86.44 / 39.81 / 3050.71
50.064274 / 19.921354 / 216.6 / 36.74 / 9 / 56.91 / 03-03-2022 / 20:14:51.80 / 86.44 / 39.81 / 3050.71
50.06427 / 19.921381 / 216.6 / 36.61 / 9 / 56.582 / 03-03-2022 / 20:14:52.00 / 86.44 / 39.81 / 3050.71
50.064262 / 19.921438 / 216.7 / 36.23 / 9 / 55.27 / 03-03-2022 / 20:14:52.40 / 86.44 / 39.88 / 3062.76
50.064259 / 19.921467 / 216.7 / 36.32 / 9 / 56.582 / 03-03-2022 / 20:14:52.60 / 86.44 / 39.88 / 3062.76
50.064255 / 19.921495 / 216.7 / 36.34 / 9 / 57.238 / 03-03-2022 / 20:14:52.80 / 86.44 / 39.88 / 3062.76
50.064247 / 19.921524 / 216.7 / 36.87 / 9 / 57.238 / 03-03-2022 / 20:14:53.00 / 86.44 / 39.88 / 3062.76
50.064243 / 19.921551 / 216.6 / 36.6 / 9 / 57.238 / 03-03-2022 / 20:14:53.20 / 86.44 / 39.88 / 3062.76
50.064236 / 19.921579 / 216.3 / 36.54 / 9 / 56.91 / 03-03-2022 / 20:14:53.40 / 86.5 / 39.88 / 3073.45
50.064232 / 19.921608 / 216.2 / 36.91 / 9 / 57.566 / 03-03-2022 / 20:14:53.60 / 86.5 / 39.88 / 3073.45
50.064228 / 19.921637 / 216.1 / 36.82 / 9 / 57.566 / 03-03-2022 / 20:14:53.80 / 86.5 / 39.88 / 3073.45
50.064224 / 19.921665 / 216.1 / 36.78 / 9 / 57.566 / 03-03-2022 / 20:14:54.00 / 86.5 / 39.88 / 3073.45
50.06422 / 19.921694 / 216.1 / 36.67 / 9 / 57.566 / 03-03-2022 / 20:14:54.20 / 86.5 / 39.88 / 3085.7
50.064217 / 19.921721 / 216.1 / 36.54 / 9 / 57.566 / 03-03-2022 / 20:14:54.40 / 86.5 / 39.88 / 3085.7
50.064213 / 19.921749 / 216.1 / 36.65 / 9 / 57.894 / 03-03-2022 / 20:14:54.60 / 86.5 / 39.88 / 3085.7
50.064209 / 19.921776 / 216.1 / 36.98 / 9 / 58.222 / 03-03-2022 / 20:14:54.80 / 86.5 / 39.88 / 3085.7
50.064205 / 19.921804 / 216.1 / 36.98 / 9 / 58.222 / 03-03-2022 / 20:14:55.00 / 86.5 / 39.88 / 3085.7
50.064194 / 19.921862 / 216.1 / 37.5 / 9 / 58.222 / 03-03-2022 / 20:14:55.40 / 86.56 / 39.88 / 3096.35
50.06419 / 19.92189 / 216.1 / 37.04 / 9 / 57.566 / 03-03-2022 / 20:14:55.60 / 86.56 / 39.88 / 3096.35
50.064186 / 19.921921 / 216.1 / 37.13 / 9 / 57.238 / 03-03-2022 / 20:14:55.80 / 86.56 / 39.88 / 3096.35
50.064182 / 19.921947 / 216.1 / 37.67 / 9 / 57.238 / 03-03-2022 / 20:14:56.00 / 86.56 / 39.88 / 3096.35
50.064178 / 19.921976 / 216.1 / 37.58 / 9 / 57.566 / 03-03-2022 / 20:14:56.20 / 86.56 / 39.88 / 3096.35
50.064171 / 19.922005 / 216 / 37.6 / 9 / 57.566 / 03-03-2022 / 20:14:56.40 / 86.56 / 39.88 / 3108.55
50.064167 / 19.922033 / 216 / 37.69 / 9 / 57.238 / 03-03-2022 / 20:14:56.60 / 86.56 / 39.88 / 3108.55
50.064163 / 19.922064 / 215.9 / 37.67 / 9 / 57.238 / 03-03-2022 / 20:14:56.80 / 86.56 / 39.88 / 3108.55
50.064159 / 19.922092 / 215.8 / 37.65 / 9 / 57.238 / 03-03-2022 / 20:14:57.00 / 86.56 / 39.88 / 3108.55
50.064148 / 19.92215 / 215.8 / 37.56 / 9 / 57.238 / 03-03-2022 / 20:14:57.40 / 86.56 / 39.88 / 3120.51
50.064144 / 19.92218 / 215.7 / 37.48 / 9 / 56.254 / 03-03-2022 / 20:14:57.60 / 86.56 / 39.88 / 3120.51
50.06414 / 19.922209 / 215.6 / 37.41 / 9 / 56.91 / 03-03-2022 / 20:14:57.80 / 86.56 / 39.88 / 3120.51
50.064137 / 19.922237 / 215.6 / 37.34 / 9 / 57.566 / 03-03-2022 / 20:14:58.00 / 86.56 / 39.88 / 3120.51
50.064129 / 19.922264 / 215.5 / 37 / 9 / 56.582 / 03-03-2022 / 20:14:58.20 / 86.56 / 39.88 / 3120.51
50.064125 / 19.922293 / 215.5 / 36.73 / 9 / 56.91 / 03-03-2022 / 20:14:58.40 / 86.63 / 39.88 / 3131.1
50.064121 / 19.922319 / 215.4 / 36.3 / 9 / 57.566 / 03-03-2022 / 20:14:58.60 / 86.63 / 39.88 / 3131.1
50.064114 / 19.922346 / 215.4 / 35.93 / 9 / 57.566 / 03-03-2022 / 20:14:58.80 / 86.63 / 39.88 / 3131.1
50.06411 / 19.922373 / 215.4 / 35.84 / 9 / 57.566 / 03-03-2022 / 20:14:59.00 / 86.63 / 39.88 / 3131.1
50.064106 / 19.9224 / 215.4 / 35.39 / 9 / 57.894 / 03-03-2022 / 20:14:59.20 / 86.63 / 39.88 / 3143.26
50.064102 / 19.922424 / 215.4 / 34.93 / 9 / 57.566 / 03-03-2022 / 20:14:59.40 / 86.63 / 39.88 / 3143.26
50.064098 / 19.922449 / 215.4 / 34.54 / 9 / 57.894 / 03-03-2022 / 20:14:59.60 / 86.63 / 39.88 / 3143.26
50.064091 / 19.922476 / 215.4 / 34.11 / 9 / 57.894 / 03-03-2022 / 20:14:59.80 / 86.63 / 39.88 / 3143.26
50.064087 / 19.922503 / 215.4 / 34 / 9 / 57.894 / 03-03-2022 / 20:15:00.00 / 86.63 / 39.88 / 3143.26
50.064075 / 19.92255 / 215.4 / 33.15 / 9 / 57.566 / 03-03-2022 / 20:15:00.40 / 86.69 / 39.88 / 3153.8
50.064072 / 19.922573 / 215.4 / 33.04 / 9 / 58.55 / 03-03-2022 / 20:15:00.60 / 86.69 / 39.88 / 3153.8
50.064064 / 19.922598 / 215.4 / 32.65 / 9 / 57.566 / 03-03-2022 / 20:15:00.80 / 86.69 / 39.88 / 3153.8
50.06406 / 19.922621 / 215.4 / 32.61 / 9 / 58.222 / 03-03-2022 / 20:15:01.00 / 86.69 / 39.88 / 3153.8
50.064056 / 19.922646 / 215.5 / 32.19 / 9 / 58.222 / 03-03-2022 / 20:15:01.20 / 86.69 / 39.88 / 3153.8
50.064053 / 19.922668 / 215.5 / 32.13 / 9 / 58.878 / 03-03-2022 / 20:15:01.40 / 86.75 / 39.94 / 3164.55
50.064045 / 19.922688 / 215.5 / 32.19 / 9 / 58.878 / 03-03-2022 / 20:15:01.60 / 86.75 / 39.94 / 3164.55
50.064041 / 19.92271 / 215.5 / 32.11 / 9 / 58.878 / 03-03-2022 / 20:15:01.80 / 86.75 / 39.94 / 3164.55
50.064037 / 19.922731 / 215.5 / 32.11 / 9 / 58.878 / 03-03-2022 / 20:15:02.00 / 86.75 / 39.94 / 3164.55
50.064034 / 19.922754 / 215.5 / 32.04 / 9 / 58.878 / 03-03-2022 / 20:15:02.20 / 86.75 / 39.88 / 3176.61
50.06403 / 19.922777 / 215.5 / 31.71 / 9 / 58.878 / 03-03-2022 / 20:15:02.40 / 86.75 / 39.88 / 3176.61
50.064026 / 19.922798 / 215.5 / 31.22 / 9 / 57.566 / 03-03-2022 / 20:15:02.60 / 86.75 / 39.88 / 3176.61
50.064022 / 19.922819 / 215.5 / 31.15 / 9 / 57.566 / 03-03-2022 / 20:15:02.80 / 86.75 / 39.88 / 3176.61
50.064018 / 19.922842 / 215.6 / 31.13 / 9 / 57.566 / 03-03-2022 / 20:15:03.00 / 86.75 / 39.88 / 3176.61
50.064011 / 19.922886 / 215.7 / 31 / 9 / 57.566 / 03-03-2022 / 20:15:03.40 / 86.75 / 39.94 / 3188.42
50.064007 / 19.922907 / 215.7 / 30.89 / 9 / 57.566 / 03-03-2022 / 20:15:03.60 / 86.75 / 39.94 / 3188.42
50.064003 / 19.92293 / 215.7 / 30.47 / 9 / 57.566 / 03-03-2022 / 20:15:03.80 / 86.75 / 39.94 / 3188.42
50.063999 / 19.922951 / 215.8 / 30.35 / 9 / 57.566 / 03-03-2022 / 20:15:04.00 / 86.75 / 39.94 / 3188.42
50.063995 / 19.922972 / 215.8 / 29.52 / 9 / 57.566 / 03-03-2022 / 20:15:04.20 / 86.75 / 39.94 / 3188.42
50.063992 / 19.922991 / 215.8 / 28.74 / 9 / 57.566 / 03-03-2022 / 20:15:04.40 / 86.81 / 39.88 / 3198.87
50.063988 / 19.923014 / 215.8 / 28.02 / 9 / 58.222 / 03-03-2022 / 20:15:04.60 / 86.81 / 39.88 / 3198.87
50.06398 / 19.923031 / 215.9 / 27.13 / 9 / 58.222 / 03-03-2022 / 20:15:04.80 / 86.81 / 39.88 / 3198.87
50.063976 / 19.923052 / 215.9 / 26.58 / 9 / 58.222 / 03-03-2022 / 20:15:05.00 / 86.81 / 39.88 / 3198.87
50.063976 / 19.923071 / 215.8 / 25.54 / 9 / 58.222 / 03-03-2022 / 20:15:05.20 / 86.88 / 39.88 / 3209.52
50.063972 / 19.923094 / 215.7 / 24.32 / 9 / 56.91 / 03-03-2022 / 20:15:05.40 / 86.88 / 39.88 / 3209.52
50.063969 / 19.923111 / 215.6 / 23.28 / 9 / 57.566 / 03-03-2022 / 20:15:05.60 / 86.88 / 39.88 / 3209.52
50.063965 / 19.92313 / 215.5 / 21.96 / 9 / 56.582 / 03-03-2022 / 20:15:05.80 / 86.88 / 39.88 / 3209.52
50.063965 / 19.923149 / 215.5 / 21.34 / 9 / 56.91 / 03-03-2022 / 20:15:06.00 / 86.88 / 39.88 / 3209.52
50.063961 / 19.923176 / 215.4 / 17.96 / 9 / 56.582 / 03-03-2022 / 20:15:06.40 / 86.88 / 39.94 / 3221.48
50.063961 / 19.923189 / 215.3 / 16.3 / 9 / 56.91 / 03-03-2022 / 20:15:06.60 / 86.88 / 39.94 / 3221.48
50.063961 / 19.923201 / 215.3 / 14.74 / 9 / 57.238 / 03-03-2022 / 20:15:06.80 / 86.88 / 39.94 / 3221.48
50.063957 / 19.92321 / 215.2 / 13.76 / 9 / 56.91 / 03-03-2022 / 20:15:07.00 / 86.88 / 39.94 / 3221.48
50.063957 / 19.923218 / 215.2 / 11.98 / 9 / 56.91 / 03-03-2022 / 20:15:07.20 / 86.88 / 39.94 / 3221.48
50.063957 / 19.923225 / 215.1 / 9.85 / 9 / 56.91 / 03-03-2022 / 20:15:07.40 / 86.94 / 39.94 / 3231.83
50.063953 / 19.923229 / 215 / 7.93 / 9 / 57.566 / 03-03-2022 / 20:15:07.60 / 86.94 / 39.94 / 3231.83
50.063953 / 19.923233 / 215 / 6.35 / 9 / 57.566 / 03-03-2022 / 20:15:07.80 / 86.94 / 39.94 / 3231.83
50.063953 / 19.923237 / 215 / 5.54 / 9 / 57.566 / 03-03-2022 / 20:15:08.00 / 86.94 / 39.94 / 3231.83
50.063957 / 19.923239 / 214.9 / 3.89 / 9 / 56.91 / 03-03-2022 / 20:15:08.20 / 86.94 / 39.94 / 3243.75
50.063965 / 19.923235 / 214.9 / 2.35 / 9 / 57.566 / 03-03-2022 / 20:15:08.40 / 86.94 / 39.94 / 3243.75
50.063965 / 19.923231 / 214.8 / 1.56 / 9 / 56.91 / 03-03-2022 / 20:15:08.60 / 86.94 / 39.94 / 3243.75
50.063965 / 19.923229 / 214.8 / 1.17 / 9 / 56.91 / 03-03-2022 / 20:15:08.80 / 86.94 / 39.94 / 3243.75
50.063969 / 19.923227 / 214.8 / 1.09 / 9 / 53.958 / 03-03-2022 / 20:15:09.00 / 86.94 / 39.94 / 3243.75
50.063972 / 19.923222 / 214.6 / 1.02 / 9 / 56.91 / 03-03-2022 / 20:15:09.40 / 87 / 39.94 / 3254.05
50.063976 / 19.923218 / 214.5 / 1.06 / 9 / 56.582 / 03-03-2022 / 20:15:09.60 / 87 / 39.94 / 3254.05
50.06398 / 19.923214 / 214.5 / 1.15 / 9 / 56.582 / 03-03-2022 / 20:15:09.80 / 87 / 39.94 / 3254.05
50.06398 / 19.923212 / 214.5 / 1.15 / 9 / 56.582 / 03-03-2022 / 20:15:10.00 / 87 / 39.94 / 3254.05
50.06398 / 19.92321 / 214.5 / 1.24 / 9 / 56.582 / 03-03-2022 / 20:15:10.20 / 87 / 39.94 / 3254.05
50.063976 / 19.923208 / 214.4 / 1.31 / 9 / 53.63 / 03-03-2022 / 20:15:10.40 / 87.06 / 39.94 / 3264.55
50.06398 / 19.923206 / 214.4 / 1.39 / 9 / 56.582 / 03-03-2022 / 20:15:10.60 / 87.06 / 39.94 / 3264.55
50.06398 / 19.923204 / 214.4 / 1.43 / 9 / 56.91 / 03-03-2022 / 20:15:10.80 / 87.06 / 39.94 / 3264.55
50.063976 / 19.923204 / 214.3 / 1.43 / 9 / 56.582 / 03-03-2022 / 20:15:11.00 / 87.06 / 39.94 / 3264.55
50.063976 / 19.923208 / 214.3 / 0.59 / 9 / 56.91 / 03-03-2022 / 20:15:11.40 / 87.06 / 39.94 / 3276.37
50.063976 / 19.92321 / 214.3 / 0.61 / 9 / 56.91 / 03-03-2022 / 20:15:11.60 / 87.06 / 39.94 / 3276.37
50.063976 / 19.923216 / 214.3 / 1.52 / 9 / 56.91 / 03-03-2022 / 20:15:11.80 / 87.06 / 39.94 / 3276.37
50.063976 / 19.923218 / 214.3 / 1.89 / 9 / 57.238 / 03-03-2022 / 20:15:12.00 / 87.06 / 39.94 / 3276.37
50.063976 / 19.923223 / 214.3 / 2.61 / 9 / 57.238 / 03-03-2022 / 20:15:12.20 / 87.06 / 39.94 / 3276.37
50.063972 / 19.923229 / 214.3 / 5.04 / 9 / 57.238 / 03-03-2022 / 20:15:12.40 / 87.13 / 39.94 / 3286.58
50.063969 / 19.923237 / 214.3 / 6.52 / 9 / 57.894 / 03-03-2022 / 20:15:12.60 / 87.13 / 39.94 / 3286.58
50.063969 / 19.923243 / 214.3 / 6.93 / 9 / 57.894 / 03-03-2022 / 20:15:12.80 / 87.13 / 39.94 / 3286.58
50.063969 / 19.92325 / 214.3 / 7.02 / 9 / 57.894 / 03-03-2022 / 20:15:13.00 / 87.13 / 39.94 / 3286.58
50.063965 / 19.923256 / 214.3 / 7.13 / 9 / 57.894 / 03-03-2022 / 20:15:13.20 / 87.19 / 39.94 / 3296.99
50.063965 / 19.923264 / 214.3 / 7.57 / 9 / 57.566 / 03-03-2022 / 20:15:13.40 / 87.19 / 39.94 / 3296.99
50.063961 / 19.923269 / 214.3 / 7.89 / 9 / 57.566 / 03-03-2022 / 20:15:13.60 / 87.19 / 39.94 / 3296.99
50.063957 / 19.923279 / 214.3 / 7.87 / 9 / 57.566 / 03-03-2022 / 20:15:13.80 / 87.19 / 39.94 / 3296.99
50.063953 / 19.923286 / 214.3 / 7.76 / 9 / 57.566 / 03-03-2022 / 20:15:14.00 / 87.19 / 39.94 / 3296.99
50.063946 / 19.923296 / 214.2 / 7.48 / 9 / 57.566 / 03-03-2022 / 20:15:14.40 / 87.25 / 39.94 / 3307.35
50.063942 / 19.9233 / 214.2 / 7.04 / 9 / 57.894 / 03-03-2022 / 20:15:14.60 / 87.25 / 39.94 / 3307.35
50.063938 / 19.923309 / 214.2 / 6.61 / 9 / 57.894 / 03-03-2022 / 20:15:14.80 / 87.25 / 39.94 / 3307.35
50.063934 / 19.923313 / 214.1 / 6.69 / 9 / 57.894 / 03-03-2022 / 20:15:15.00 / 87.25 / 39.94 / 3307.35
50.063934 / 19.923317 / 214.1 / 6.33 / 9 / 57.894 / 03-03-2022 / 20:15:15.20 / 87.25 / 39.94 / 3307.35
50.063931 / 19.923321 / 214.1 / 6.41 / 9 / 58.55 / 03-03-2022 / 20:15:15.40 / 87.25 / 39.94 / 3319.02
50.063931 / 19.923325 / 214 / 6.32 / 9 / 57.894 / 03-03-2022 / 20:15:15.60 / 87.25 / 39.94 / 3319.02
50.063931 / 19.923332 / 214 / 6.19 / 9 / 57.894 / 03-03-2022 / 20:15:15.80 / 87.25 / 39.94 / 3319.02
50.063927 / 19.923338 / 214 / 5.83 / 9 / 57.894 / 03-03-2022 / 20:15:16.00 / 87.25 / 39.94 / 3319.02
50.063927 / 19.923346 / 214 / 6.19 / 9 / 57.894 / 03-03-2022 / 20:15:16.20 / 87.31 / 39.94 / 3329.08
50.063923 / 19.923351 / 214 / 5.52 / 9 / 57.894 / 03-03-2022 / 20:15:16.40 / 87.31 / 39.94 / 3329.08
50.063919 / 19.923357 / 214 / 5.54 / 9 / 57.894 / 03-03-2022 / 20:15:16.60 / 87.31 / 39.94 / 3329.08
50.063919 / 19.923361 / 214 / 5.48 / 9 / 57.566 / 03-03-2022 / 20:15:16.80 / 87.31 / 39.94 / 3329.08
50.063915 / 19.923365 / 214 / 5.15 / 9 / 57.894 / 03-03-2022 / 20:15:17.00 / 87.31 / 39.94 / 3329.08
50.063915 / 19.923374 / 214 / 5 / 9 / 57.566 / 03-03-2022 / 20:15:17.40 / 87.31 / 39.94 / 3340.71
50.063915 / 19.923378 / 213.9 / 4.63 / 9 / 58.55 / 03-03-2022 / 20:15:17.60 / 87.31 / 39.94 / 3340.71
50.063915 / 19.923382 / 213.9 / 4.78 / 9 / 58.878 / 03-03-2022 / 20:15:17.80 / 87.31 / 39.94 / 3340.71
50.063911 / 19.923386 / 213.9 / 4.39 / 9 / 58.878 / 03-03-2022 / 20:15:18.00 / 87.31 / 39.94 / 3340.71
50.063911 / 19.923388 / 213.9 / 4 / 9 / 58.878 / 03-03-2022 / 20:15:18.20 / 87.31 / 39.94 / 3340.71
50.063915 / 19.923389 / 213.9 / 3.96 / 9 / 57.894 / 03-03-2022 / 20:15:18.40 / 87.38 / 40 / 3350.72
50.063915 / 19.923391 / 213.9 / 3.32 / 9 / 59.206 / 03-03-2022 / 20:15:18.60 / 87.38 / 40 / 3350.72
50.063915 / 19.923393 / 213.9 / 2.85 / 9 / 59.206 / 03-03-2022 / 20:15:18.80 / 87.38 / 40 / 3350.72
50.063911 / 19.923395 / 213.8 / 2.72 / 9 / 59.206 / 03-03-2022 / 20:15:19.00 / 87.38 / 40 / 3350.72
50.063911 / 19.923395 / 213.8 / 2.37 / 9 / 59.206 / 03-03-2022 / 20:15:19.20 / 87.44 / 40 / 3360.93
50.063915 / 19.923395 / 213.7 / 2.37 / 9 / 59.206 / 03-03-2022 / 20:15:19.40 / 87.44 / 40 / 3360.93
50.063915 / 19.923395 / 213.7 / 2.28 / 9 / 58.55 / 03-03-2022 / 20:15:19.60 / 87.44 / 40 / 3360.93
50.063915 / 19.923395 / 213.7 / 2.17 / 9 / 57.894 / 03-03-2022 / 20:15:19.80 / 87.44 / 40 / 3360.93
50.063915 / 19.923395 / 213.7 / 2.07 / 9 / 56.582 / 03-03-2022 / 20:15:20.00 / 87.44 / 40 / 3360.93
50.063915 / 19.923397 / 213.7 / 1.94 / 9 / 57.894 / 03-03-2022 / 20:15:20.40 / 87.5 / 40 / 3371.1
50.063911 / 19.923399 / 213.7 / 1.98 / 9 / 57.894 / 03-03-2022 / 20:15:20.60 / 87.5 / 40 / 3371.1
50.063911 / 19.923401 / 213.6 / 2.85 / 9 / 57.566 / 03-03-2022 / 20:15:20.80 / 87.5 / 40 / 3371.1
50.063908 / 19.923401 / 213.6 / 3.48 / 9 / 58.222 / 03-03-2022 / 20:15:21.00 / 87.5 / 40 / 3371.1
50.063908 / 19.923405 / 213.6 / 4.07 / 9 / 58.222 / 03-03-2022 / 20:15:21.20 / 87.5 / 40 / 3371.1
50.063904 / 19.923407 / 213.5 / 5.06 / 9 / 58.222 / 03-03-2022 / 20:15:21.40 / 87.5 / 40 / 3382.58
50.063892 / 19.92341 / 213.5 / 5.43 / 9 / 58.222 / 03-03-2022 / 20:15:21.60 / 87.5 / 40 / 3382.58
50.063885 / 19.923414 / 213.4 / 5.87 / 9 / 57.238 / 03-03-2022 / 20:15:21.80 / 87.5 / 40 / 3382.58
50.063877 / 19.923422 / 213.3 / 5.94 / 9 / 57.894 / 03-03-2022 / 20:15:22.00 / 87.5 / 40 / 3382.58
50.063873 / 19.923428 / 213.2 / 6.07 / 9 / 57.894 / 03-03-2022 / 20:15:22.20 / 87.56 / 40 / 3392.45
50.063866 / 19.923435 / 213.2 / 6.93 / 9 / 57.894 / 03-03-2022 / 20:15:22.40 / 87.56 / 40 / 3392.45
50.063862 / 19.923439 / 213.1 / 8.19 / 9 / 57.238 / 03-03-2022 / 20:15:22.60 / 87.56 / 40 / 3392.45
50.063854 / 19.923441 / 213.1 / 9.02 / 9 / 57.238 / 03-03-2022 / 20:15:22.80 / 87.56 / 40 / 3392.45
50.06385 / 19.923447 / 213.1 / 9.85 / 9 / 57.238 / 03-03-2022 / 20:15:23.00 / 87.56 / 40 / 3392.45
50.063835 / 19.923454 / 213 / 11.33 / 9 / 57.238 / 03-03-2022 / 20:15:23.40 / 87.63 / 40 / 3402.52
50.063831 / 19.923458 / 213 / 11.45 / 9 / 56.91 / 03-03-2022 / 20:15:23.60 / 87.63 / 40 / 3402.52
50.06382 / 19.923458 / 213 / 11.95 / 9 / 57.894 / 03-03-2022 / 20:15:23.80 / 87.63 / 40 / 3402.52
50.063812 / 19.923458 / 213 / 12.33 / 9 / 58.222 / 03-03-2022 / 20:15:24.00 / 87.63 / 40 / 3402.52
50.063805 / 19.923456 / 213 / 13.33 / 9 / 57.894 / 03-03-2022 / 20:15:24.20 / 87.63 / 40 / 3402.52
50.063793 / 19.923454 / 212.9 / 14.19 / 9 / 57.566 / 03-03-2022 / 20:15:24.40 / 87.69 / 40 / 3412.54
50.063786 / 19.923454 / 212.8 / 15.37 / 9 / 58.878 / 03-03-2022 / 20:15:24.60 / 87.69 / 40 / 3412.54
50.063774 / 19.923452 / 212.8 / 17.15 / 9 / 58.878 / 03-03-2022 / 20:15:24.80 / 87.69 / 40 / 3412.54
50.063763 / 19.923449 / 212.7 / 17.98 / 9 / 58.878 / 03-03-2022 / 20:15:25.00 / 87.69 / 40 / 3412.54
50.06374 / 19.923439 / 212.6 / 20.15 / 9 / 58.878 / 03-03-2022 / 20:15:25.40 / 87.69 / 40 / 3423.87
50.063725 / 19.923431 / 212.5 / 20.96 / 9 / 58.55 / 03-03-2022 / 20:15:25.60 / 87.69 / 40 / 3423.87
50.063713 / 19.923428 / 212.4 / 21.59 / 9 / 58.222 / 03-03-2022 / 20:15:25.80 / 87.69 / 40 / 3423.87
50.063702 / 19.923422 / 212.3 / 22 / 9 / 58.55 / 03-03-2022 / 20:15:26.00 / 87.69 / 40 / 3423.87
50.063686 / 19.923414 / 212.2 / 22.89 / 9 / 58.878 / 03-03-2022 / 20:15:26.20 / 87.69 / 40 / 3423.87
50.063675 / 19.92341 / 212 / 23.35 / 9 / 58.878 / 03-03-2022 / 20:15:26.40 / 87.75 / 40 / 3433.59
50.06366 / 19.923403 / 211.9 / 24.22 / 9 / 59.206 / 03-03-2022 / 20:15:26.60 / 87.75 / 40 / 3433.59
50.063644 / 19.923399 / 211.8 / 25.08 / 9 / 58.55 / 03-03-2022 / 20:15:26.80 / 87.75 / 40 / 3433.59
50.063633 / 19.923391 / 211.7 / 25.67 / 9 / 59.206 / 03-03-2022 / 20:15:27.00 / 87.75 / 40 / 3433.59
50.063618 / 19.923388 / 211.7 / 25.97 / 9 / 59.206 / 03-03-2022 / 20:15:27.20 / 87.81 / 40 / 3443.52
50.063602 / 19.923382 / 211.6 / 26.45 / 9 / 59.206 / 03-03-2022 / 20:15:27.40 / 87.81 / 40 / 3443.52
50.063587 / 19.923376 / 211.5 / 26.56 / 9 / 59.206 / 03-03-2022 / 20:15:27.60 / 87.81 / 40 / 3443.52
50.063568 / 19.923374 / 211.5 / 26.63 / 9 / 59.206 / 03-03-2022 / 20:15:27.80 / 87.81 / 40 / 3443.52
50.063549 / 19.923368 / 211.4 / 26.67 / 9 / 59.206 / 03-03-2022 / 20:15:28.00 / 87.81 / 40 / 3443.52
50.063515 / 19.923359 / 211.3 / 27.21 / 9 / 59.206 / 03-03-2022 / 20:15:28.40 / 87.88 / 40 / 3453.39
50.063503 / 19.923351 / 211.2 / 27.15 / 9 / 60.19 / 03-03-2022 / 20:15:28.60 / 87.88 / 40 / 3453.39
50.063488 / 19.923347 / 211.2 / 27.06 / 9 / 60.19 / 03-03-2022 / 20:15:28.80 / 87.88 / 40 / 3453.39
50.063473 / 19.92334 / 211.1 / 27.54 / 9 / 60.19 / 03-03-2022 / 20:15:29.00 / 87.88 / 40 / 3453.39
50.063457 / 19.923332 / 211 / 28.35 / 9 / 60.19 / 03-03-2022 / 20:15:29.20 / 87.88 / 40 / 3453.39
50.063438 / 19.923323 / 210.9 / 28.85 / 9 / 60.19 / 03-03-2022 / 20:15:29.40 / 87.94 / 40.06 / 3463.22
50.063427 / 19.923319 / 210.8 / 28.93 / 9 / 60.19 / 03-03-2022 / 20:15:29.60 / 87.94 / 40.06 / 3463.22
50.063412 / 19.923311 / 210.8 / 29.78 / 9 / 61.83 / 03-03-2022 / 20:15:29.80 / 87.94 / 40.06 / 3463.22
50.063396 / 19.923307 / 210.7 / 30.3 / 9 / 60.518 / 03-03-2022 / 20:15:30.00 / 87.94 / 40.06 / 3463.22
50.063381 / 19.923302 / 210.7 / 30.71 / 9 / 60.518 / 03-03-2022 / 20:15:30.20 / 88 / 40.06 / 3473
50.063366 / 19.923296 / 210.7 / 31.6 / 9 / 60.518 / 03-03-2022 / 20:15:30.40 / 88 / 40.06 / 3473
50.063351 / 19.923292 / 210.7 / 31.67 / 9 / 59.862 / 03-03-2022 / 20:15:30.60 / 88 / 40.06 / 3473
50.063332 / 19.923288 / 210.6 / 32.22 / 9 / 59.534 / 03-03-2022 / 20:15:30.80 / 88 / 40.06 / 3473
50.063316 / 19.923283 / 210.6 / 33.02 / 9 / 59.534 / 03-03-2022 / 20:15:31.00 / 88 / 40.06 / 3473
50.063286 / 19.923271 / 210.5 / 32.37 / 9 / 59.862 / 03-03-2022 / 20:15:31.40 / 88.06 / 40.06 / 3482.73
50.063271 / 19.923267 / 210.5 / 32.43 / 9 / 60.846 / 03-03-2022 / 20:15:31.60 / 88.06 / 40.06 / 3482.73
50.063255 / 19.923262 / 210.4 / 32.54 / 9 / 60.846 / 03-03-2022 / 20:15:31.80 / 88.06 / 40.06 / 3482.73
50.06324 / 19.923256 / 210.3 / 32.58 / 9 / 60.846 / 03-03-2022 / 20:15:32.00 / 88.06 / 40.06 / 3482.73
50.063225 / 19.923252 / 210.2 / 32.89 / 9 / 60.846 / 03-03-2022 / 20:15:32.20 / 88.06 / 40.06 / 3482.73
50.063206 / 19.923246 / 210.1 / 33.19 / 9 / 60.846 / 03-03-2022 / 20:15:32.40 / 88.06 / 40.06 / 3493.77
50.06319 / 19.923243 / 210 / 33.3 / 9 / 60.19 / 03-03-2022 / 20:15:32.60 / 88.06 / 40.06 / 3493.77
50.063171 / 19.923239 / 209.9 / 34.13 / 9 / 60.846 / 03-03-2022 / 20:15:32.80 / 88.06 / 40.06 / 3493.77
50.063156 / 19.923233 / 209.8 / 34.54 / 9 / 60.846 / 03-03-2022 / 20:15:33.00 / 88.06 / 40.06 / 3493.77
50.063137 / 19.923229 / 209.8 / 34.98 / 9 / 60.518 / 03-03-2022 / 20:15:33.20 / 88.13 / 40.06 / 3503.21
50.063122 / 19.923227 / 209.7 / 35.45 / 9 / 60.518 / 03-03-2022 / 20:15:33.40 / 88.13 / 40.06 / 3503.21
50.063103 / 19.923222 / 209.5 / 35.91 / 9 / 60.846 / 03-03-2022 / 20:15:33.60 / 88.13 / 40.06 / 3503.21
50.063084 / 19.923218 / 209.5 / 36.34 / 9 / 60.846 / 03-03-2022 / 20:15:33.80 / 88.13 / 40.06 / 3503.21
50.063065 / 19.923214 / 209.4 / 36.37 / 9 / 60.846 / 03-03-2022 / 20:15:34.00 / 88.13 / 40.06 / 3503.21
50.063026 / 19.923204 / 209.3 / 36.63 / 9 / 60.846 / 03-03-2022 / 20:15:34.40 / 88.19 / 40.06 / 3512.84
50.063011 / 19.923201 / 209.2 / 36.24 / 9 / 62.814 / 03-03-2022 / 20:15:34.60 / 88.19 / 40.06 / 3512.84
50.062992 / 19.923195 / 209.2 / 36.34 / 9 / 63.142 / 03-03-2022 / 20:15:34.80 / 88.19 / 40.06 / 3512.84
50.062973 / 19.923191 / 209.1 / 36.41 / 9 / 62.814 / 03-03-2022 / 20:15:35.00 / 88.19 / 40.06 / 3512.84
50.062954 / 19.923185 / 209.1 / 36.11 / 9 / 62.814 / 03-03-2022 / 20:15:35.20 / 88.19 / 40.06 / 3512.84
50.062935 / 19.92318 / 209 / 36.52 / 9 / 62.814 / 03-03-2022 / 20:15:35.40 / 88.25 / 40.06 / 3522.43
50.06292 / 19.923176 / 208.9 / 36.48 / 9 / 61.502 / 03-03-2022 / 20:15:35.60 / 88.25 / 40.06 / 3522.43
50.062901 / 19.92317 / 208.8 / 36.82 / 9 / 61.174 / 03-03-2022 / 20:15:35.80 / 88.25 / 40.06 / 3522.43
50.062881 / 19.923164 / 208.7 / 36.74 / 9 / 61.174 / 03-03-2022 / 20:15:36.00 / 88.25 / 40.06 / 3522.43
50.062843 / 19.923157 / 208.7 / 36.69 / 9 / 61.502 / 03-03-2022 / 20:15:36.40 / 88.31 / 40.06 / 3531.96
50.062824 / 19.923151 / 208.5 / 36.3 / 9 / 60.19 / 03-03-2022 / 20:15:36.60 / 88.31 / 40.06 / 3531.96
50.062805 / 19.923149 / 208.4 / 36.37 / 9 / 60.19 / 03-03-2022 / 20:15:36.80 / 88.31 / 40.06 / 3531.96
50.06279 / 19.923147 / 208.3 / 36.24 / 9 / 60.19 / 03-03-2022 / 20:15:37.00 / 88.31 / 40.06 / 3531.96
50.062771 / 19.923145 / 208.2 / 36.28 / 9 / 59.862 / 03-03-2022 / 20:15:37.20 / 88.31 / 40.06 / 3531.96
50.062752 / 19.923143 / 207.9 / 36.32 / 9 / 60.846 / 03-03-2022 / 20:15:37.40 / 88.38 / 40.06 / 3541.45
50.062733 / 19.923141 / 207.8 / 36.28 / 9 / 59.206 / 03-03-2022 / 20:15:37.60 / 88.38 / 40.06 / 3541.45
50.062714 / 19.923141 / 207.7 / 36.23 / 9 / 58.878 / 03-03-2022 / 20:15:37.80 / 88.38 / 40.06 / 3541.45
50.062695 / 19.92314 / 207.7 / 36.19 / 9 / 58.55 / 03-03-2022 / 20:15:38.00 / 88.38 / 40.06 / 3541.45
50.06266 / 19.923136 / 207.6 / 36.58 / 9 / 58.878 / 03-03-2022 / 20:15:38.40 / 88.44 / 40.06 / 3550.89
50.062637 / 19.923136 / 207.6 / 36.61 / 9 / 59.206 / 03-03-2022 / 20:15:38.60 / 88.44 / 40.06 / 3550.89
50.062618 / 19.923136 / 207.5 / 36.61 / 9 / 59.534 / 03-03-2022 / 20:15:38.80 / 88.44 / 40.06 / 3550.89
50.062603 / 19.923136 / 207.5 / 36.28 / 9 / 59.206 / 03-03-2022 / 20:15:39.00 / 88.44 / 40.06 / 3550.89
50.062584 / 19.923134 / 207.5 / 36.24 / 9 / 59.206 / 03-03-2022 / 20:15:39.20 / 88.44 / 40.06 / 3550.89
50.062565 / 19.923134 / 207.4 / 35.93 / 9 / 59.206 / 03-03-2022 / 20:15:39.40 / 88.5 / 40.06 / 3560.28
50.062546 / 19.923134 / 207.3 / 35.97 / 9 / 59.862 / 03-03-2022 / 20:15:39.60 / 88.5 / 40.06 / 3560.28
50.062527 / 19.923134 / 207.3 / 35.87 / 9 / 59.862 / 03-03-2022 / 20:15:39.80 / 88.5 / 40.06 / 3560.28
50.062508 / 19.923136 / 207.2 / 35.93 / 9 / 59.862 / 03-03-2022 / 20:15:40.00 / 88.5 / 40.06 / 3560.28
50.062489 / 19.923136 / 207.2 / 35.63 / 9 / 59.862 / 03-03-2022 / 20:15:40.20 / 88.56 / 40.06 / 3569.63
50.062469 / 19.923138 / 207.2 / 35.97 / 9 / 59.862 / 03-03-2022 / 20:15:40.40 / 88.56 / 40.06 / 3569.63
50.06245 / 19.92314 / 207.1 / 35.91 / 9 / 59.206 / 03-03-2022 / 20:15:40.60 / 88.56 / 40.06 / 3569.63
50.062435 / 19.923143 / 207 / 35.8 / 9 / 59.206 / 03-03-2022 / 20:15:40.80 / 88.56 / 40.06 / 3569.63
50.062416 / 19.923145 / 207 / 35.85 / 9 / 58.878 / 03-03-2022 / 20:15:41.00 / 88.56 / 40.06 / 3569.63
50.062382 / 19.923149 / 206.9 / 36 / 9 / 59.206 / 03-03-2022 / 20:15:41.40 / 88.56 / 40.06 / 3580.28
50.062363 / 19.923153 / 206.9 / 36.06 / 9 / 59.862 / 03-03-2022 / 20:15:41.60 / 88.56 / 40.06 / 3580.28
50.062344 / 19.923157 / 206.9 / 36.41 / 9 / 59.862 / 03-03-2022 / 20:15:41.80 / 88.56 / 40.06 / 3580.28
50.062325 / 19.923161 / 206.9 / 36.41 / 9 / 57.238 / 03-03-2022 / 20:15:42.00 / 88.56 / 40.06 / 3580.28
50.062305 / 19.923162 / 206.9 / 36.45 / 9 / 59.534 / 03-03-2022 / 20:15:42.20 / 88.56 / 40.06 / 3580.28
50.06229 / 19.923168 / 206.9 / 36.52 / 9 / 59.862 / 03-03-2022 / 20:15:42.40 / 88.63 / 40.13 / 3589.33
50.062271 / 19.923174 / 206.9 / 36.6 / 9 / 60.19 / 03-03-2022 / 20:15:42.60 / 88.63 / 40.13 / 3589.33
50.062252 / 19.923178 / 206.8 / 36.58 / 9 / 60.19 / 03-03-2022 / 20:15:42.80 / 88.63 / 40.13 / 3589.33
50.062233 / 19.923183 / 206.8 / 36.61 / 9 / 60.19 / 03-03-2022 / 20:15:43.00 / 88.63 / 40.13 / 3589.33
50.062214 / 19.923189 / 206.7 / 36.6 / 9 / 59.862 / 03-03-2022 / 20:15:43.20 / 88.69 / 40.13 / 3598.57
50.062199 / 19.923195 / 206.7 / 36.5 / 9 / 60.19 / 03-03-2022 / 20:15:43.40 / 88.69 / 40.13 / 3598.57
50.06218 / 19.923203 / 206.6 / 36.41 / 9 / 59.534 / 03-03-2022 / 20:15:43.60 / 88.69 / 40.13 / 3598.57
50.062164 / 19.923208 / 206.6 / 36.32 / 9 / 59.534 / 03-03-2022 / 20:15:43.80 / 88.69 / 40.13 / 3598.57
50.062145 / 19.923216 / 206.5 / 36.24 / 9 / 59.534 / 03-03-2022 / 20:15:44.00 / 88.69 / 40.13 / 3598.57
50.062111 / 19.923231 / 206.5 / 36.21 / 9 / 59.534 / 03-03-2022 / 20:15:44.40 / 88.75 / 40.13 / 3607.77
50.062096 / 19.923241 / 206.5 / 36.21 / 9 / 59.534 / 03-03-2022 / 20:15:44.60 / 88.75 / 40.13 / 3607.77
50.062077 / 19.923248 / 206.4 / 36.21 / 9 / 59.534 / 03-03-2022 / 20:15:44.80 / 88.75 / 40.13 / 3607.77
50.062061 / 19.923258 / 206.4 / 36.15 / 9 / 58.55 / 03-03-2022 / 20:15:45.00 / 88.75 / 40.13 / 3607.77
50.062042 / 19.923267 / 206.3 / 35.67 / 9 / 59.534 / 03-03-2022 / 20:15:45.20 / 88.75 / 40.13 / 3607.77
50.062027 / 19.923275 / 206.1 / 35.73 / 9 / 59.534 / 03-03-2022 / 20:15:45.40 / 88.81 / 40.13 / 3616.92
50.062012 / 19.923283 / 206.1 / 36.17 / 9 / 58.222 / 03-03-2022 / 20:15:45.60 / 88.81 / 40.13 / 3616.92
50.061996 / 19.923292 / 206 / 35.71 / 9 / 59.206 / 03-03-2022 / 20:15:45.80 / 88.81 / 40.13 / 3616.92
50.061977 / 19.923302 / 205.9 / 35.71 / 9 / 59.206 / 03-03-2022 / 20:15:46.00 / 88.81 / 40.13 / 3616.92
50.061947 / 19.923321 / 205.8 / 35.85 / 8 / 59.206 / 03-03-2022 / 20:15:46.40 / 88.88 / 40.13 / 3626.02
50.061928 / 19.92333 / 205.7 / 35.98 / 8 / 60.19 / 03-03-2022 / 20:15:46.60 / 88.88 / 40.13 / 3626.02
50.061909 / 19.92334 / 205.6 / 35.87 / 8 / 60.19 / 03-03-2022 / 20:15:46.80 / 88.88 / 40.13 / 3626.02
50.061893 / 19.923351 / 205.6 / 35.91 / 8 / 60.19 / 03-03-2022 / 20:15:47.00 / 88.88 / 40.13 / 3626.02
50.061878 / 19.923361 / 205.5 / 35.85 / 8 / 60.19 / 03-03-2022 / 20:15:47.20 / 88.88 / 40.13 / 3626.02
50.061863 / 19.92337 / 205.2 / 34.97 / 8 / 60.518 / 03-03-2022 / 20:15:47.40 / 88.94 / 40.13 / 3635.08
50.061848 / 19.923382 / 205.2 / 35.1 / 8 / 61.174 / 03-03-2022 / 20:15:47.60 / 88.94 / 40.13 / 3635.08
50.061829 / 19.923391 / 205.1 / 35.11 / 8 / 61.174 / 03-03-2022 / 20:15:47.80 / 88.94 / 40.13 / 3635.08
50.061813 / 19.923401 / 205 / 35.45 / 8 / 60.846 / 03-03-2022 / 20:15:48.00 / 88.94 / 40.13 / 3635.08
50.061783 / 19.923424 / 205 / 35.43 / 8 / 61.174 / 03-03-2022 / 20:15:48.40 / 89 / 40.13 / 3644.08
50.061764 / 19.923433 / 204.7 / 35.45 / 9 / 58.55 / 03-03-2022 / 20:15:48.60 / 89 / 40.13 / 3644.08
50.061749 / 19.923443 / 204.6 / 35.41 / 8 / 58.55 / 03-03-2022 / 20:15:48.80 / 89 / 40.13 / 3644.08
50.061733 / 19.923452 / 204.5 / 35.84 / 8 / 58.878 / 03-03-2022 / 20:15:49.00 / 89 / 40.13 / 3644.08
50.061718 / 19.923462 / 204.2 / 35.43 / 8 / 58.222 / 03-03-2022 / 20:15:49.20 / 89 / 40.13 / 3644.08
50.061699 / 19.923471 / 204.1 / 35.54 / 8 / 58.55 / 03-03-2022 / 20:15:49.40 / 89.06 / 40.13 / 3653.04
50.061684 / 19.923479 / 204.1 / 35.58 / 8 / 58.222 / 03-03-2022 / 20:15:49.60 / 89.06 / 40.13 / 3653.04
50.061668 / 19.923491 / 203.9 / 35.73 / 8 / 57.894 / 03-03-2022 / 20:15:49.80 / 89.06 / 40.13 / 3653.04
50.061649 / 19.923498 / 203.8 / 35.13 / 8 / 58.222 / 03-03-2022 / 20:15:50.00 / 89.06 / 40.13 / 3653.04
50.061615 / 19.923517 / 203.8 / 35.15 / 8 / 58.222 / 03-03-2022 / 20:15:50.40 / 89.13 / 40.19 / 3661.95
50.0616 / 19.923525 / 203.8 / 35.06 / 8 / 59.534 / 03-03-2022 / 20:15:50.60 / 89.13 / 40.19 / 3661.95
50.061581 / 19.923532 / 203.7 / 35.04 / 8 / 60.19 / 03-03-2022 / 20:15:50.80 / 89.13 / 40.19 / 3661.95
50.061565 / 19.923542 / 203.7 / 34.69 / 8 / 60.19 / 03-03-2022 / 20:15:51.00 / 89.13 / 40.19 / 3661.95
50.06155 / 19.92355 / 203.6 / 34.74 / 8 / 60.19 / 03-03-2022 / 20:15:51.20 / 89.13 / 40.19 / 3661.95
50.061535 / 19.923559 / 203.4 / 34.74 / 7 / 59.862 / 03-03-2022 / 20:15:51.40 / 89.19 / 40.13 / 3670.81
50.061516 / 19.923569 / 203.3 / 34.71 / 7 / 61.502 / 03-03-2022 / 20:15:51.60 / 89.19 / 40.13 / 3670.81
50.061501 / 19.923576 / 203.3 / 34.6 / 8 / 60.518 / 03-03-2022 / 20:15:51.80 / 89.19 / 40.13 / 3670.81
50.061481 / 19.923586 / 203.3 / 34.13 / 9 / 61.174 / 03-03-2022 / 20:15:52.00 / 89.19 / 40.13 / 3670.81
50.061466 / 19.923594 / 203.2 / 34.24 / 9 / 59.862 / 03-03-2022 / 20:15:52.20 / 89.25 / 40.19 / 3679.62
50.061451 / 19.923603 / 203.2 / 34.3 / 9 / 61.174 / 03-03-2022 / 20:15:52.40 / 89.25 / 40.19 / 3679.62
50.061436 / 19.923611 / 203.1 / 34.35 / 9 / 59.862 / 03-03-2022 / 20:15:52.60 / 89.25 / 40.19 / 3679.62
50.061417 / 19.92362 / 203 / 34.28 / 9 / 59.862 / 03-03-2022 / 20:15:52.80 / 89.25 / 40.19 / 3679.62
50.061401 / 19.92363 / 203 / 34.21 / 9 / 59.862 / 03-03-2022 / 20:15:53.00 / 89.25 / 40.19 / 3679.62
50.061371 / 19.923647 / 202.9 / 33.71 / 9 / 59.862 / 03-03-2022 / 20:15:53.40 / 89.31 / 40.19 / 3688.38
50.061352 / 19.923655 / 202.9 / 33.76 / 9 / 60.846 / 03-03-2022 / 20:15:53.60 / 89.31 / 40.19 / 3688.38
50.061337 / 19.923664 / 202.9 / 33.76 / 9 / 60.846 / 03-03-2022 / 20:15:53.80 / 89.31 / 40.19 / 3688.38
50.061321 / 19.923672 / 202.9 / 33.72 / 9 / 60.19 / 03-03-2022 / 20:15:54.00 / 89.31 / 40.19 / 3688.38
50.061302 / 19.923677 / 203 / 33.67 / 9 / 60.846 / 03-03-2022 / 20:15:54.20 / 89.31 / 40.19 / 3688.38
50.061287 / 19.923687 / 202.9 / 33.56 / 9 / 60.518 / 03-03-2022 / 20:15:54.40 / 89.38 / 40.19 / 3697.09
50.061272 / 19.923695 / 202.9 / 33.52 / 9 / 59.206 / 03-03-2022 / 20:15:54.60 / 89.38 / 40.19 / 3697.09
50.061256 / 19.923704 / 202.9 / 33.41 / 9 / 58.55 / 03-03-2022 / 20:15:54.80 / 89.38 / 40.19 / 3697.09
50.061237 / 19.923712 / 202.9 / 33.02 / 9 / 59.206 / 03-03-2022 / 20:15:55.00 / 89.38 / 40.19 / 3697.09
50.061222 / 19.923717 / 202.9 / 33.08 / 9 / 59.206 / 03-03-2022 / 20:15:55.20 / 89.44 / 40.19 / 3705.76
50.061207 / 19.923727 / 202.9 / 32.71 / 9 / 58.878 / 03-03-2022 / 20:15:55.40 / 89.44 / 40.19 / 3705.76
50.061192 / 19.923735 / 202.9 / 33.24 / 9 / 58.878 / 03-03-2022 / 20:15:55.60 / 89.44 / 40.19 / 3705.76
50.061172 / 19.923742 / 202.9 / 32.91 / 8 / 58.55 / 03-03-2022 / 20:15:55.80 / 89.44 / 40.19 / 3705.76
50.061157 / 19.92375 / 202.9 / 32.87 / 8 / 58.55 / 03-03-2022 / 20:15:56.00 / 89.44 / 40.19 / 3705.76
50.061127 / 19.923765 / 202.9 / 32.93 / 8 / 58.55 / 03-03-2022 / 20:15:56.40 / 89.5 / 40.19 / 3714.38
50.061111 / 19.923773 / 202.9 / 32.97 / 8 / 57.894 / 03-03-2022 / 20:15:56.60 / 89.5 / 40.19 / 3714.38
50.061092 / 19.923782 / 202.8 / 32.98 / 8 / 57.566 / 03-03-2022 / 20:15:56.80 / 89.5 / 40.19 / 3714.38
50.061077 / 19.92379 / 202.9 / 33.06 / 8 / 57.566 / 03-03-2022 / 20:15:57.00 / 89.5 / 40.19 / 3714.38
50.061062 / 19.923798 / 202.8 / 33.48 / 9 / 57.566 / 03-03-2022 / 20:15:57.20 / 89.5 / 40.19 / 3714.38
50.061047 / 19.923805 / 202.7 / 33.48 / 8 / 57.894 / 03-03-2022 / 20:15:57.40 / 89.56 / 40.19 / 3722.95
50.061031 / 19.923813 / 202.7 / 33.5 / 8 / 57.894 / 03-03-2022 / 20:15:57.60 / 89.56 / 40.19 / 3722.95
50.061012 / 19.923822 / 202.6 / 33.56 / 9 / 57.894 / 03-03-2022 / 20:15:57.80 / 89.56 / 40.19 / 3722.95
50.060997 / 19.92383 / 202.6 / 33.56 / 9 / 57.894 / 03-03-2022 / 20:15:58.00 / 89.56 / 40.19 / 3722.95
50.060966 / 19.923847 / 202.5 / 34.02 / 8 / 57.894 / 03-03-2022 / 20:15:58.40 / 89.63 / 40.19 / 3731.47
50.060951 / 19.923855 / 202.4 / 34.04 / 9 / 58.222 / 03-03-2022 / 20:15:58.60 / 89.63 / 40.19 / 3731.47
50.060932 / 19.923862 / 202.3 / 33.74 / 9 / 58.222 / 03-03-2022 / 20:15:58.80 / 89.63 / 40.19 / 3731.47
50.060917 / 19.92387 / 202.3 / 33.65 / 9 / 57.894 / 03-03-2022 / 20:15:59.00 / 89.63 / 40.19 / 3731.47
50.060886 / 19.923885 / 202.3 / 33.63 / 9 / 58.222 / 03-03-2022 / 20:15:59.40 / 89.69 / 40.19 / 3739.94
50.060871 / 19.923895 / 202.2 / 33.56 / 9 / 58.222 / 03-03-2022 / 20:15:59.60 / 89.69 / 40.19 / 3739.94
50.060856 / 19.923903 / 202.2 / 33.47 / 8 / 58.55 / 03-03-2022 / 20:15:59.80 / 89.69 / 40.19 / 3739.94
50.060837 / 19.923912 / 202.1 / 33.52 / 9 / 58.222 / 03-03-2022 / 20:16:00.00 / 89.69 / 40.19 / 3739.94
50.060822 / 19.92392 / 202.1 / 33.48 / 9 / 58.222 / 03-03-2022 / 20:16:00.20 / 89.69 / 40.19 / 3739.94
50.060806 / 19.923929 / 202.2 / 33.52 / 9 / 58.222 / 03-03-2022 / 20:16:00.40 / 89.75 / 40.19 / 3748.36
50.060791 / 19.923939 / 202.1 / 33.58 / 8 / 58.222 / 03-03-2022 / 20:16:00.60 / 89.75 / 40.19 / 3748.36
50.060772 / 19.923946 / 202.1 / 33.61 / 8 / 57.894 / 03-03-2022 / 20:16:00.80 / 89.75 / 40.19 / 3748.36
50.060757 / 19.923956 / 202.1 / 33.61 / 8 / 58.222 / 03-03-2022 / 20:16:01.00 / 89.75 / 40.19 / 3748.36
50.060726 / 19.923971 / 202.1 / 33.17 / 8 / 58.222 / 03-03-2022 / 20:16:01.40 / 89.81 / 40.19 / 3756.74
50.060711 / 19.923981 / 202.1 / 32.69 / 8 / 58.222 / 03-03-2022 / 20:16:01.60 / 89.81 / 40.19 / 3756.74
50.060696 / 19.923988 / 202 / 32.6 / 9 / 57.894 / 03-03-2022 / 20:16:01.80 / 89.81 / 40.19 / 3756.74
50.06068 / 19.923996 / 202 / 32.58 / 8 / 57.894 / 03-03-2022 / 20:16:02.00 / 89.81 / 40.19 / 3756.74
50.060665 / 19.924006 / 201.9 / 32.13 / 9 / 57.894 / 03-03-2022 / 20:16:02.20 / 89.81 / 40.19 / 3756.74
50.06065 / 19.924011 / 201.9 / 32.04 / 8 / 57.894 / 03-03-2022 / 20:16:02.40 / 89.88 / 40.19 / 3765.07
50.060635 / 19.924023 / 201.9 / 31.41 / 8 / 57.238 / 03-03-2022 / 20:16:02.60 / 89.88 / 40.19 / 3765.07
50.060619 / 19.924034 / 201.9 / 31.32 / 9 / 57.238 / 03-03-2022 / 20:16:02.80 / 89.88 / 40.19 / 3765.07
50.060604 / 19.924042 / 201.8 / 30.8 / 9 / 56.91 / 03-03-2022 / 20:16:03.00 / 89.88 / 40.19 / 3765.07
50.060593 / 19.924051 / 201.8 / 30.34 / 9 / 56.91 / 03-03-2022 / 20:16:03.20 / 89.94 / 40.25 / 3773.34
50.060577 / 19.924061 / 201.8 / 30.37 / 9 / 56.582 / 03-03-2022 / 20:16:03.40 / 89.94 / 40.25 / 3773.34
50.060562 / 19.92407 / 201.7 / 30.24 / 9 / 57.894 / 03-03-2022 / 20:16:03.60 / 89.94 / 40.25 / 3773.34
50.060547 / 19.92408 / 201.8 / 29.84 / 9 / 57.894 / 03-03-2022 / 20:16:03.80 / 89.94 / 40.25 / 3773.34
50.060535 / 19.924088 / 201.8 / 29.71 / 9 / 57.566 / 03-03-2022 / 20:16:04.00 / 89.94 / 40.25 / 3773.34
50.060505 / 19.924107 / 201.8 / 29.28 / 9 / 56.254 / 03-03-2022 / 20:16:04.40 / 90.06 / 40.25 / 3780.21
50.060493 / 19.924114 / 201.7 / 29.24 / 9 / 58.878 / 03-03-2022 / 20:16:04.60 / 90.06 / 40.25 / 3780.21
50.060478 / 19.924126 / 201.8 / 29.11 / 9 / 57.894 / 03-03-2022 / 20:16:04.80 / 90.06 / 40.25 / 3780.21
50.060467 / 19.924133 / 201.7 / 29.17 / 9 / 58.878 / 03-03-2022 / 20:16:05.00 / 90.06 / 40.25 / 3780.21
50.060452 / 19.924141 / 201.6 / 29.13 / 9 / 58.878 / 03-03-2022 / 20:16:05.20 / 90.06 / 40.25 / 3780.21
50.06044 / 19.92415 / 201.6 / 29 / 9 / 58.55 / 03-03-2022 / 20:16:05.40 / 90.13 / 40.25 / 3788.6
50.060425 / 19.92416 / 201.6 / 28.98 / 9 / 58.222 / 03-03-2022 / 20:16:05.60 / 90.13 / 40.25 / 3788.6
50.060413 / 19.924168 / 201.6 / 29.3 / 9 / 58.55 / 03-03-2022 / 20:16:05.80 / 90.13 / 40.25 / 3788.6
50.060398 / 19.924177 / 201.6 / 29.26 / 9 / 58.222 / 03-03-2022 / 20:16:06.00 / 90.13 / 40.25 / 3788.6
50.060383 / 19.924185 / 201.6 / 29.28 / 9 / 58.55 / 03-03-2022 / 20:16:06.20 / 90.19 / 40.25 / 3796.68
50.060371 / 19.924192 / 201.5 / 29.41 / 9 / 57.238 / 03-03-2022 / 20:16:06.40 / 90.19 / 40.25 / 3796.68
50.060356 / 19.924202 / 201.4 / 29.11 / 9 / 59.206 / 03-03-2022 / 20:16:06.60 / 90.19 / 40.25 / 3796.68
50.060345 / 19.924212 / 201.5 / 29.15 / 9 / 59.534 / 03-03-2022 / 20:16:06.80 / 90.19 / 40.25 / 3796.68
50.060329 / 19.924219 / 201.5 / 29.08 / 9 / 59.206 / 03-03-2022 / 20:16:07.00 / 90.19 / 40.25 / 3796.68
50.060303 / 19.924236 / 201.6 / 28.95 / 9 / 59.206 / 03-03-2022 / 20:16:07.40 / 90.25 / 40.25 / 3804.72
50.060287 / 19.924244 / 201.4 / 28.84 / 9 / 59.862 / 03-03-2022 / 20:16:07.60 / 90.25 / 40.25 / 3804.72
50.060276 / 19.924252 / 201.4 / 27.89 / 9 / 59.534 / 03-03-2022 / 20:16:07.80 / 90.25 / 40.25 / 3804.72
50.060265 / 19.924259 / 201.4 / 27.8 / 9 / 60.518 / 03-03-2022 / 20:16:08.00 / 90.25 / 40.25 / 3804.72
50.060249 / 19.924267 / 201.4 / 27.5 / 9 / 59.534 / 03-03-2022 / 20:16:08.20 / 90.25 / 40.25 / 3804.72
50.060238 / 19.924274 / 201.4 / 27.37 / 9 / 59.862 / 03-03-2022 / 20:16:08.40 / 90.31 / 40.25 / 3812.71
50.060226 / 19.924282 / 201.5 / 27.24 / 9 / 58.55 / 03-03-2022 / 20:16:08.60 / 90.31 / 40.25 / 3812.71
50.060215 / 19.924288 / 201.5 / 27.11 / 9 / 59.862 / 03-03-2022 / 20:16:08.80 / 90.31 / 40.25 / 3812.71
50.060204 / 19.924297 / 201.5 / 26.54 / 9 / 59.534 / 03-03-2022 / 20:16:09.00 / 90.31 / 40.25 / 3812.71
50.060192 / 19.924307 / 201.6 / 26.65 / 9 / 59.534 / 03-03-2022 / 20:16:09.20 / 90.38 / 40.25 / 3820.65
50.060181 / 19.924316 / 201.6 / 26.71 / 9 / 58.55 / 03-03-2022 / 20:16:09.40 / 90.38 / 40.25 / 3820.65
50.060169 / 19.92433 / 201.6 / 26.63 / 9 / 58.878 / 03-03-2022 / 20:16:09.60 / 90.38 / 40.25 / 3820.65
50.060158 / 19.924337 / 201.7 / 26.34 / 9 / 59.862 / 03-03-2022 / 20:16:09.80 / 90.38 / 40.25 / 3820.65
50.060146 / 19.924349 / 201.7 / 25.37 / 9 / 59.862 / 03-03-2022 / 20:16:10.00 / 90.38 / 40.25 / 3820.65
50.060123 / 19.924364 / 201.8 / 24.15 / 9 / 59.862 / 03-03-2022 / 20:16:10.40 / 90.44 / 40.25 / 3828.54
50.060112 / 19.92437 / 201.8 / 23.37 / 9 / 59.534 / 03-03-2022 / 20:16:10.60 / 90.44 / 40.25 / 3828.54
50.060104 / 19.924377 / 201.8 / 22.69 / 9 / 59.534 / 03-03-2022 / 20:16:10.80 / 90.44 / 40.25 / 3828.54
50.060093 / 19.924385 / 201.8 / 21.82 / 9 / 59.534 / 03-03-2022 / 20:16:11.00 / 90.44 / 40.25 / 3828.54
50.060081 / 19.924391 / 201.8 / 21.02 / 9 / 58.878 / 03-03-2022 / 20:16:11.20 / 90.44 / 40.25 / 3828.54
50.060074 / 19.924397 / 201.8 / 19.69 / 9 / 59.534 / 03-03-2022 / 20:16:11.40 / 90.5 / 40.25 / 3836.38
50.060062 / 19.924402 / 201.8 / 18.61 / 9 / 59.206 / 03-03-2022 / 20:16:11.60 / 90.5 / 40.25 / 3836.38
50.060055 / 19.924406 / 201.8 / 17.35 / 9 / 59.862 / 03-03-2022 / 20:16:11.80 / 90.5 / 40.25 / 3836.38
50.060047 / 19.924412 / 201.8 / 16.39 / 9 / 59.862 / 03-03-2022 / 20:16:12.00 / 90.5 / 40.25 / 3836.38
50.060043 / 19.924417 / 201.8 / 15.37 / 9 / 59.862 / 03-03-2022 / 20:16:12.20 / 90.56 / 40.25 / 3844.18
50.060036 / 19.924421 / 201.7 / 13.82 / 9 / 59.534 / 03-03-2022 / 20:16:12.40 / 90.56 / 40.25 / 3844.18
50.060028 / 19.924425 / 201.8 / 12.5 / 9 / 60.846 / 03-03-2022 / 20:16:12.60 / 90.56 / 40.25 / 3844.18
50.060024 / 19.924427 / 201.7 / 11.46 / 9 / 61.174 / 03-03-2022 / 20:16:12.80 / 90.56 / 40.25 / 3844.18
50.06002 / 19.924429 / 201.7 / 9.82 / 9 / 60.846 / 03-03-2022 / 20:16:13.00 / 90.56 / 40.25 / 3844.18
50.060013 / 19.924431 / 201.6 / 7.83 / 9 / 61.174 / 03-03-2022 / 20:16:13.40 / 90.63 / 40.25 / 3851.92
50.060009 / 19.924431 / 201.6 / 7.45 / 9 / 62.814 / 03-03-2022 / 20:16:13.60 / 90.63 / 40.25 / 3851.92
50.060005 / 19.924431 / 201.5 / 7.02 / 9 / 62.486 / 03-03-2022 / 20:16:13.80 / 90.63 / 40.25 / 3851.92
50.060005 / 19.924433 / 201.5 / 7.15 / 9 / 62.486 / 03-03-2022 / 20:16:14.00 / 90.63 / 40.25 / 3851.92
50.060001 / 19.924433 / 201.5 / 6.83 / 9 / 62.486 / 03-03-2022 / 20:16:14.20 / 90.63 / 40.25 / 3851.92
50.059998 / 19.924433 / 201.3 / 6.74 / 9 / 62.814 / 03-03-2022 / 20:16:14.40 / 90.75 / 40.31 / 3858.26
50.059994 / 19.924435 / 201.3 / 6.43 / 9 / 62.814 / 03-03-2022 / 20:16:14.60 / 90.75 / 40.31 / 3858.26
50.05999 / 19.924435 / 201.3 / 5.89 / 9 / 62.814 / 03-03-2022 / 20:16:14.80 / 90.75 / 40.31 / 3858.26
50.05999 / 19.924431 / 201.2 / 4.98 / 9 / 62.814 / 03-03-2022 / 20:16:15.00 / 90.75 / 40.31 / 3858.26
50.059986 / 19.924433 / 201.2 / 3.7 / 9 / 63.142 / 03-03-2022 / 20:16:15.40 / 90.81 / 40.31 / 3866.11
50.059982 / 19.924435 / 201.2 / 2.69 / 9 / 61.174 / 03-03-2022 / 20:16:15.60 / 90.81 / 40.31 / 3866.11
50.059982 / 19.924431 / 201.1 / 1.93 / 9 / 61.174 / 03-03-2022 / 20:16:15.80 / 90.81 / 40.31 / 3866.11
50.059982 / 19.924431 / 201.1 / 1.33 / 9 / 61.174 / 03-03-2022 / 20:16:16.00 / 90.81 / 40.31 / 3866.11
50.059982 / 19.924431 / 201.1 / 1.3 / 9 / 61.174 / 03-03-2022 / 20:16:16.20 / 90.81 / 40.31 / 3866.11
50.059982 / 19.924427 / 201 / 0.96 / 9 / 61.174 / 03-03-2022 / 20:16:16.40 / 90.88 / 40.31 / 3873.66
50.059982 / 19.924427 / 201 / 0.67 / 9 / 61.502 / 03-03-2022 / 20:16:16.60 / 90.88 / 40.31 / 3873.66
50.059986 / 19.924427 / 201 / 0.3 / 9 / 61.502 / 03-03-2022 / 20:16:16.80 / 90.88 / 40.31 / 3873.66
50.059986 / 19.924427 / 201 / 0.17 / 9 / 59.534 / 03-03-2022 / 20:16:17.00 / 90.88 / 40.31 / 3873.66
50.059986 / 19.924427 / 201 / 0.15 / 9 / 61.502 / 03-03-2022 / 20:16:17.20 / 90.94 / 40.31 / 3881.17
50.05999 / 19.924427 / 201 / 0.11 / 9 / 61.502 / 03-03-2022 / 20:16:17.40 / 90.94 / 40.31 / 3881.17
50.05999 / 19.924427 / 201 / 0.07 / 9 / 61.174 / 03-03-2022 / 20:16:17.60 / 90.94 / 40.31 / 3881.17
50.05999 / 19.924427 / 201 / 0.07 / 9 / 61.174 / 03-03-2022 / 20:16:17.80 / 90.94 / 40.31 / 3881.17
50.059994 / 19.924427 / 201.1 / 0.06 / 9 / 61.174 / 03-03-2022 / 20:16:18.00 / 90.94 / 40.31 / 3881.17
50.059998 / 19.924431 / 201.1 / 0.06 / 9 / 61.174 / 03-03-2022 / 20:16:18.40 / 91 / 40.31 / 3888.62
50.059998 / 19.924431 / 201.1 / 0.04 / 9 / 59.862 / 03-03-2022 / 20:16:18.60 / 91 / 40.31 / 3888.62
50.059998 / 19.924433 / 201.2 / 0.04 / 9 / 59.862 / 03-03-2022 / 20:16:18.80 / 91 / 40.31 / 3888.62
50.059998 / 19.924433 / 201.2 / 0.02 / 9 / 59.862 / 03-03-2022 / 20:16:19.00 / 91 / 40.31 / 3888.62
50.059998 / 19.924433 / 201.2 / 0 / 9 / 59.862 / 03-03-2022 / 20:16:19.20 / 91 / 40.31 / 3888.62
50.059998 / 19.924433 / 201.1 / 0 / 9 / 59.862 / 03-03-2022 / 20:16:19.40 / 91.06 / 40.31 / 3896.03
50.059998 / 19.924433 / 201.1 / 0 / 9 / 61.174 / 03-03-2022 / 20:16:19.60 / 91.06 / 40.31 / 3896.03
50.059998 / 19.924433 / 201.1 / 0 / 9 / 60.846 / 03-03-2022 / 20:16:19.80 / 91.06 / 40.31 / 3896.03
50.059998 / 19.924433 / 201.1 / 0 / 9 / 62.486 / 03-03-2022 / 20:16:20.00 / 91.06 / 40.31 / 3896.03
50.059998 / 19.924433 / 201.1 / 0 / 9 / 61.174 / 03-03-2022 / 20:16:20.20 / 91.13 / 40.31 / 3903.39
50.059998 / 19.924433 / 201.1 / 0 / 9 / 59.862 / 03-03-2022 / 20:16:20.40 / 91.13 / 40.31 / 3903.39
50.059998 / 19.924433 / 201.1 / 0 / 9 / 61.174 / 03-03-2022 / 20:16:20.60 / 91.13 / 40.31 / 3903.39
50.059998 / 19.924433 / 201.1 / 0 / 9 / 61.502 / 03-03-2022 / 20:16:20.80 / 91.13 / 40.31 / 3903.39
50.059998 / 19.924433 / 201.1 / 0 / 9 / 61.502 / 03-03-2022 / 20:16:21.00 / 91.13 / 40.31 / 3903.39
50.059998 / 19.924433 / 201.1 / 0.09 / 9 / 61.502 / 03-03-2022 / 20:16:21.40 / 91.25 / 40.31 / 3909.34
50.059998 / 19.924433 / 201.1 / 0.11 / 9 / 61.174 / 03-03-2022 / 20:16:21.60 / 91.25 / 40.31 / 3909.34
50.059998 / 19.924433 / 201.1 / 0.09 / 9 / 61.174 / 03-03-2022 / 20:16:21.80 / 91.25 / 40.31 / 3909.34
50.059998 / 19.924433 / 201.1 / 0.04 / 9 / 60.846 / 03-03-2022 / 20:16:22.00 / 91.25 / 40.31 / 3909.34
50.059998 / 19.924433 / 201.1 / 0.13 / 8 / 60.846 / 03-03-2022 / 20:16:22.20 / 91.25 / 40.31 / 3909.34
50.059998 / 19.924433 / 201.1 / 0.06 / 9 / 61.174 / 03-03-2022 / 20:16:22.40 / 91.31 / 40.31 / 3916.8
50.059998 / 19.924433 / 201.1 / 0.09 / 8 / 62.158 / 03-03-2022 / 20:16:22.60 / 91.31 / 40.31 / 3916.8
50.059998 / 19.924433 / 201.1 / 0.04 / 8 / 62.158 / 03-03-2022 / 20:16:22.80 / 91.31 / 40.31 / 3916.8
50.059998 / 19.924433 / 201.1 / 0.02 / 8 / 62.158 / 03-03-2022 / 20:16:23.00 / 91.31 / 40.31 / 3916.8
50.059998 / 19.924433 / 201.1 / 0.07 / 9 / 62.158 / 03-03-2022 / 20:16:23.20 / 91.38 / 40.38 / 3923.97
50.059998 / 19.924433 / 201.1 / 0.06 / 9 / 61.83 / 03-03-2022 / 20:16:23.40 / 91.38 / 40.38 / 3923.97
50.059998 / 19.924433 / 201.1 / 0.07 / 9 / 65.11 / 03-03-2022 / 20:16:23.60 / 91.38 / 40.38 / 3923.97
50.059998 / 19.924433 / 201.1 / 0.13 / 9 / 64.782 / 03-03-2022 / 20:16:23.80 / 91.38 / 40.38 / 3923.97
50.059998 / 19.924433 / 201.1 / 0.07 / 8 / 64.454 / 03-03-2022 / 20:16:24.00 / 91.38 / 40.38 / 3923.97
50.059998 / 19.924433 / 201.1 / 0.07 / 8 / 65.11 / 03-03-2022 / 20:16:24.40 / 91.44 / 40.38 / 3931.09
50.059998 / 19.924433 / 201.1 / 0.04 / 8 / 63.47 / 03-03-2022 / 20:16:24.60 / 91.44 / 40.38 / 3931.09
50.059998 / 19.924433 / 201.1 / 0.06 / 8 / 63.47 / 03-03-2022 / 20:16:24.80 / 91.44 / 40.38 / 3931.09
50.059998 / 19.924433 / 201.1 / 0.02 / 8 / 62.158 / 03-03-2022 / 20:16:25.00 / 91.44 / 40.38 / 3931.09
50.059998 / 19.924433 / 201.1 / 0.06 / 8 / 62.158 / 03-03-2022 / 20:16:25.20 / 91.44 / 40.38 / 3931.09
50.059998 / 19.924433 / 201.1 / 0.09 / 8 / 63.47 / 03-03-2022 / 20:16:25.40 / 91.5 / 40.31 / 3938.16
50.059998 / 19.924433 / 201.1 / 0.04 / 8 / 62.814 / 03-03-2022 / 20:16:25.60 / 91.5 / 40.31 / 3938.16
50.059998 / 19.924433 / 201.1 / 0.04 / 8 / 62.814 / 03-03-2022 / 20:16:25.80 / 91.5 / 40.31 / 3938.16
50.059998 / 19.924433 / 201.1 / 0.02 / 8 / 63.142 / 03-03-2022 / 20:16:26.00 / 91.5 / 40.31 / 3938.16
50.059998 / 19.924433 / 201.1 / 0.09 / 8 / 62.814 / 03-03-2022 / 20:16:26.20 / 91.63 / 40.38 / 3943.81
50.059998 / 19.924433 / 201.1 / 0.09 / 8 / 62.814 / 03-03-2022 / 20:16:26.40 / 91.63 / 40.38 / 3943.81
50.059998 / 19.924433 / 201.1 / 0.09 / 8 / 63.142 / 03-03-2022 / 20:16:26.60 / 91.63 / 40.38 / 3943.81
50.059998 / 19.924433 / 201.1 / 0.09 / 8 / 63.47 / 03-03-2022 / 20:16:26.80 / 91.63 / 40.38 / 3943.81
50.059998 / 19.924433 / 201.1 / 0.09 / 8 / 63.142 / 03-03-2022 / 20:16:27.00 / 91.63 / 40.38 / 3943.81
50.059998 / 19.924433 / 201.1 / 0.04 / 8 / 63.142 / 03-03-2022 / 20:16:27.40 / 91.69 / 40.38 / 3950.99
50.059998 / 19.924433 / 201.1 / 0.09 / 8 / 63.798 / 03-03-2022 / 20:16:27.60 / 91.69 / 40.38 / 3950.99
50.059998 / 19.924433 / 201.1 / 0.02 / 9 / 64.126 / 03-03-2022 / 20:16:27.80 / 91.69 / 40.38 / 3950.99
50.059998 / 19.924433 / 201.1 / 0.07 / 9 / 64.126 / 03-03-2022 / 20:16:28.00 / 91.69 / 40.38 / 3950.99
50.059998 / 19.924433 / 201.1 / 0.07 / 9 / 64.126 / 03-03-2022 / 20:16:28.20 / 91.69 / 40.38 / 3950.99
50.059998 / 19.924433 / 201.1 / 0.02 / 9 / 63.798 / 03-03-2022 / 20:16:28.40 / 91.75 / 40.38 / 3957.86
50.059998 / 19.924433 / 201.1 / 0.04 / 9 / 64.126 / 03-03-2022 / 20:16:28.60 / 91.75 / 40.38 / 3957.86
50.059998 / 19.924433 / 201.1 / 0.04 / 9 / 63.47 / 03-03-2022 / 20:16:28.80 / 91.75 / 40.38 / 3957.86
50.059998 / 19.924433 / 201.1 / 0.02 / 9 / 64.126 / 03-03-2022 / 20:16:29.00 / 91.75 / 40.38 / 3957.86
50.059998 / 19.924433 / 201.1 / 0.02 / 9 / 64.126 / 03-03-2022 / 20:16:29.40 / 91.81 / 40.38 / 3964.69
50.059998 / 19.924433 / 201.1 / 0.02 / 9 / 64.126 / 03-03-2022 / 20:16:29.60 / 91.81 / 40.38 / 3964.69
50.059998 / 19.924433 / 201.1 / 0.02 / 9 / 63.47 / 03-03-2022 / 20:16:29.80 / 91.81 / 40.38 / 3964.69
50.059998 / 19.924433 / 201.1 / 0.02 / 9 / 64.126 / 03-03-2022 / 20:16:30.00 / 91.81 / 40.38 / 3964.69
50.059998 / 19.924433 / 201.1 / 0 / 9 / 63.798 / 03-03-2022 / 20:16:30.20 / 91.81 / 40.38 / 3964.69
50.059998 / 19.924433 / 201.1 / 0 / 9 / 64.126 / 03-03-2022 / 20:16:30.40 / 91.88 / 40.38 / 3971.47
50.059998 / 19.924433 / 201.1 / 0.02 / 9 / 63.47 / 03-03-2022 / 20:16:30.60 / 91.88 / 40.38 / 3971.47
50.059998 / 19.924433 / 201.1 / 0.02 / 9 / 63.47 / 03-03-2022 / 20:16:30.80 / 91.88 / 40.38 / 3971.47
50.059998 / 19.924433 / 201.1 / 0 / 9 / 63.47 / 03-03-2022 / 20:16:31.00 / 91.88 / 40.38 / 3971.47
50.059998 / 19.924433 / 201.1 / 0 / 9 / 63.47 / 03-03-2022 / 20:16:31.20 / 92 / 40.38 / 3976.84
50.059998 / 19.924433 / 201.1 / 0 / 9 / 63.798 / 03-03-2022 / 20:16:31.40 / 92 / 40.38 / 3976.84
50.059998 / 19.924433 / 201.1 / 0.02 / 9 / 62.814 / 03-03-2022 / 20:16:31.60 / 92 / 40.38 / 3976.84
50.059998 / 19.924433 / 201.1 / 0.02 / 9 / 62.158 / 03-03-2022 / 20:16:31.80 / 92 / 40.38 / 3976.84
50.059998 / 19.924433 / 201.1 / 0.06 / 9 / 62.486 / 03-03-2022 / 20:16:32.00 / 92 / 40.38 / 3976.84
50.059998 / 19.924433 / 201.1 / 0.17 / 9 / 62.486 / 03-03-2022 / 20:16:32.40 / 92.06 / 40.38 / 3983.72
50.059998 / 19.924433 / 201.1 / 0.81 / 9 / 60.19 / 03-03-2022 / 20:16:32.60 / 92.06 / 40.38 / 3983.72
50.059998 / 19.924433 / 201.1 / 2.46 / 9 / 60.19 / 03-03-2022 / 20:16:32.80 / 92.06 / 40.38 / 3983.72
50.059998 / 19.924435 / 201.1 / 3.35 / 9 / 60.19 / 03-03-2022 / 20:16:33.00 / 92.06 / 40.38 / 3983.72
50.059994 / 19.924435 / 201.1 / 4.02 / 9 / 60.19 / 03-03-2022 / 20:16:33.20 / 92.06 / 40.38 / 3983.72
50.059994 / 19.924437 / 201.1 / 4.7 / 9 / 59.862 / 03-03-2022 / 20:16:33.40 / 92.13 / 40.44 / 3990.3
50.05999 / 19.924438 / 201.1 / 5.96 / 9 / 59.206 / 03-03-2022 / 20:16:33.60 / 92.13 / 40.44 / 3990.3
50.059986 / 19.92444 / 201.1 / 6.82 / 9 / 58.55 / 03-03-2022 / 20:16:33.80 / 92.13 / 40.44 / 3990.3
50.059982 / 19.924442 / 201.1 / 7.67 / 9 / 59.206 / 03-03-2022 / 20:16:34.00 / 92.13 / 40.44 / 3990.3
50.059978 / 19.924444 / 201.1 / 8.96 / 9 / 58.878 / 03-03-2022 / 20:16:34.20 / 92.19 / 40.38 / 3996.84
50.059975 / 19.924446 / 201.1 / 9.41 / 9 / 58.878 / 03-03-2022 / 20:16:34.40 / 92.19 / 40.38 / 3996.84
50.059971 / 19.92445 / 201.1 / 10.39 / 9 / 58.55 / 03-03-2022 / 20:16:34.60 / 92.19 / 40.38 / 3996.84
50.059963 / 19.924452 / 201 / 10.93 / 9 / 58.55 / 03-03-2022 / 20:16:34.80 / 92.19 / 40.38 / 3996.84
50.059959 / 19.924456 / 201 / 11.63 / 9 / 58.55 / 03-03-2022 / 20:16:35.00 / 92.19 / 40.38 / 3996.84
50.059948 / 19.924461 / 201 / 12.46 / 9 / 58.878 / 03-03-2022 / 20:16:35.40 / 92.25 / 40.44 / 4003.33
50.059944 / 19.924465 / 201 / 13.17 / 9 / 58.55 / 03-03-2022 / 20:16:35.60 / 92.25 / 40.44 / 4003.33
50.059937 / 19.924469 / 200.9 / 13.54 / 9 / 58.222 / 03-03-2022 / 20:16:35.80 / 92.25 / 40.44 / 4003.33
50.059929 / 19.924471 / 200.9 / 14.2 / 9 / 58.55 / 03-03-2022 / 20:16:36.00 / 92.25 / 40.44 / 4003.33
50.059925 / 19.924475 / 200.9 / 14.83 / 9 / 58.55 / 03-03-2022 / 20:16:36.20 / 92.25 / 40.44 / 4003.33
50.059917 / 19.924479 / 200.9 / 15.5 / 9 / 57.566 / 03-03-2022 / 20:16:36.40 / 92.38 / 40.44 / 4008.41
50.05991 / 19.924484 / 200.8 / 16.2 / 9 / 58.222 / 03-03-2022 / 20:16:36.60 / 92.38 / 40.44 / 4008.41
50.059902 / 19.924486 / 200.8 / 16.33 / 9 / 59.206 / 03-03-2022 / 20:16:36.80 / 92.38 / 40.44 / 4008.41
50.059895 / 19.924492 / 200.8 / 16.33 / 9 / 59.206 / 03-03-2022 / 20:16:37.00 / 92.38 / 40.44 / 4008.41
50.059887 / 19.924496 / 200.8 / 16.35 / 9 / 59.534 / 03-03-2022 / 20:16:37.20 / 92.44 / 40.44 / 4015
50.059879 / 19.924498 / 200.8 / 15.96 / 9 / 58.878 / 03-03-2022 / 20:16:37.40 / 92.44 / 40.44 / 4015
50.059872 / 19.924503 / 200.8 / 16.8 / 9 / 61.502 / 03-03-2022 / 20:16:37.60 / 92.44 / 40.44 / 4015
50.059864 / 19.924507 / 200.7 / 17.15 / 9 / 60.19 / 03-03-2022 / 20:16:37.80 / 92.44 / 40.44 / 4015
50.059856 / 19.924511 / 200.8 / 17.63 / 9 / 61.502 / 03-03-2022 / 20:16:38.00 / 92.44 / 40.44 / 4015
50.059837 / 19.924522 / 200.7 / 18.46 / 9 / 59.206 / 03-03-2022 / 20:16:38.40 / 92.5 / 40.44 / 4021.29
50.05983 / 19.924526 / 200.7 / 18.89 / 9 / 61.83 / 03-03-2022 / 20:16:38.60 / 92.5 / 40.44 / 4021.29
50.059822 / 19.92453 / 200.7 / 19 / 9 / 61.83 / 03-03-2022 / 20:16:38.80 / 92.5 / 40.44 / 4021.29
50.059814 / 19.924534 / 200.7 / 19.76 / 9 / 61.83 / 03-03-2022 / 20:16:39.00 / 92.5 / 40.44 / 4021.29
50.059803 / 19.924538 / 200.7 / 19.74 / 9 / 62.158 / 03-03-2022 / 20:16:39.20 / 92.5 / 40.44 / 4021.29
50.059795 / 19.924543 / 200.6 / 19.74 / 9 / 61.83 / 03-03-2022 / 20:16:39.40 / 92.56 / 40.44 / 4027.54
50.059784 / 19.924549 / 200.7 / 20.54 / 9 / 62.158 / 03-03-2022 / 20:16:39.60 / 92.56 / 40.44 / 4027.54
50.059776 / 19.924557 / 200.6 / 21.39 / 9 / 62.158 / 03-03-2022 / 20:16:39.80 / 92.56 / 40.44 / 4027.54
50.059765 / 19.924562 / 200.5 / 21.89 / 9 / 61.502 / 03-03-2022 / 20:16:40.00 / 92.56 / 40.44 / 4027.54
50.059746 / 19.924574 / 200.5 / 23.11 / 9 / 61.83 / 03-03-2022 / 20:16:40.40 / 92.63 / 40.44 / 4033.74
50.059734 / 19.92458 / 200.4 / 23.21 / 9 / 59.862 / 03-03-2022 / 20:16:40.60 / 92.63 / 40.44 / 4033.74
50.059723 / 19.924585 / 200.4 / 23.91 / 9 / 59.862 / 03-03-2022 / 20:16:40.80 / 92.63 / 40.44 / 4033.74
50.059711 / 19.924591 / 200.4 / 23.91 / 9 / 59.862 / 03-03-2022 / 20:16:41.00 / 92.63 / 40.44 / 4033.74
50.059689 / 19.924603 / 200.4 / 24.69 / 9 / 59.534 / 03-03-2022 / 20:16:41.40 / 92.75 / 40.44 / 4038.53
50.059677 / 19.92461 / 200.3 / 24.72 / 9 / 60.518 / 03-03-2022 / 20:16:41.60 / 92.75 / 40.44 / 4038.53
50.059666 / 19.924616 / 200.3 / 25.09 / 9 / 60.518 / 03-03-2022 / 20:16:41.80 / 92.75 / 40.44 / 4038.53
50.059654 / 19.924623 / 200.2 / 25.85 / 9 / 60.518 / 03-03-2022 / 20:16:42.00 / 92.75 / 40.44 / 4038.53
50.059643 / 19.924629 / 200.3 / 26.17 / 9 / 60.19 / 03-03-2022 / 20:16:42.20 / 92.75 / 40.44 / 4038.53
50.059628 / 19.924637 / 200.3 / 26.26 / 9 / 60.518 / 03-03-2022 / 20:16:42.40 / 92.81 / 40.44 / 4044.83
50.059616 / 19.924643 / 200.2 / 26.76 / 9 / 63.798 / 03-03-2022 / 20:16:42.60 / 92.81 / 40.44 / 4044.83
50.059605 / 19.924652 / 200.2 / 27.21 / 9 / 63.798 / 03-03-2022 / 20:16:42.80 / 92.81 / 40.44 / 4044.83
50.059593 / 19.92466 / 200.2 / 27.54 / 9 / 61.502 / 03-03-2022 / 20:16:43.00 / 92.81 / 40.44 / 4044.83
50.059578 / 19.924667 / 200.2 / 27.22 / 9 / 63.798 / 03-03-2022 / 20:16:43.20 / 92.88 / 40.5 / 4050.83
50.059566 / 19.924675 / 200.1 / 27.89 / 9 / 63.798 / 03-03-2022 / 20:16:43.40 / 92.88 / 40.5 / 4050.83
50.059555 / 19.924683 / 200.1 / 27.34 / 9 / 66.094 / 03-03-2022 / 20:16:43.60 / 92.88 / 40.5 / 4050.83
50.05954 / 19.92469 / 200.1 / 28.21 / 9 / 66.094 / 03-03-2022 / 20:16:43.80 / 92.88 / 40.5 / 4050.83
50.059528 / 19.924698 / 200 / 28.15 / 9 / 66.094 / 03-03-2022 / 20:16:44.00 / 92.88 / 40.5 / 4050.83
50.059502 / 19.924713 / 200 / 28.45 / 9 / 65.766 / 03-03-2022 / 20:16:44.40 / 93 / 40.5 / 4055.43
50.059486 / 19.924723 / 200 / 28.41 / 9 / 60.19 / 03-03-2022 / 20:16:44.60 / 93 / 40.5 / 4055.43
50.059475 / 19.924732 / 199.9 / 28.45 / 9 / 59.862 / 03-03-2022 / 20:16:44.80 / 93 / 40.5 / 4055.43
50.05946 / 19.92474 / 199.8 / 28.52 / 9 / 60.19 / 03-03-2022 / 20:16:45.00 / 93 / 40.5 / 4055.43
50.059448 / 19.924749 / 199.8 / 28.52 / 9 / 59.862 / 03-03-2022 / 20:16:45.20 / 93 / 40.5 / 4055.43
50.059433 / 19.924757 / 199.7 / 28.93 / 9 / 58.878 / 03-03-2022 / 20:16:45.40 / 93.06 / 40.5 / 4061.54
50.059422 / 19.924765 / 199.6 / 29.41 / 9 / 59.862 / 03-03-2022 / 20:16:45.60 / 93.06 / 40.5 / 4061.54
50.059406 / 19.924774 / 199.5 / 29.08 / 9 / 60.19 / 03-03-2022 / 20:16:45.80 / 93.06 / 40.5 / 4061.54
50.059395 / 19.924782 / 199.5 / 29.67 / 9 / 59.862 / 03-03-2022 / 20:16:46.00 / 93.06 / 40.5 / 4061.54
50.05938 / 19.924791 / 199.5 / 29.37 / 9 / 59.862 / 03-03-2022 / 20:16:46.20 / 93.13 / 40.5 / 4067.35
50.059364 / 19.924801 / 199.4 / 29.47 / 9 / 59.862 / 03-03-2022 / 20:16:46.40 / 93.13 / 40.5 / 4067.35
50.059353 / 19.92481 / 199.4 / 29.48 / 9 / 60.846 / 03-03-2022 / 20:16:46.60 / 93.13 / 40.5 / 4067.35
50.059338 / 19.92482 / 199.3 / 29.56 / 9 / 60.846 / 03-03-2022 / 20:16:46.80 / 93.13 / 40.5 / 4067.35
50.059326 / 19.924828 / 199.2 / 29.21 / 9 / 60.846 / 03-03-2022 / 20:16:47.00 / 93.13 / 40.5 / 4067.35
50.059296 / 19.924845 / 199.2 / 29 / 9 / 60.846 / 03-03-2022 / 20:16:47.40 / 93.19 / 40.5 / 4073.11
50.059284 / 19.924854 / 199.1 / 29.04 / 9 / 62.158 / 03-03-2022 / 20:16:47.60 / 93.19 / 40.5 / 4073.11
50.059269 / 19.924864 / 199.2 / 29.65 / 9 / 61.83 / 03-03-2022 / 20:16:47.80 / 93.19 / 40.5 / 4073.11
50.059254 / 19.924873 / 199.3 / 29.63 / 9 / 62.158 / 03-03-2022 / 20:16:48.00 / 93.19 / 40.5 / 4073.11
50.059238 / 19.924881 / 199.4 / 29.5 / 9 / 62.158 / 03-03-2022 / 20:16:48.20 / 93.19 / 40.5 / 4073.11
50.059227 / 19.924892 / 199.4 / 29.52 / 9 / 60.846 / 03-03-2022 / 20:16:48.40 / 93.31 / 40.5 / 4077.46
50.059212 / 19.924902 / 199.4 / 28.93 / 9 / 63.142 / 03-03-2022 / 20:16:48.60 / 93.31 / 40.5 / 4077.46
50.0592 / 19.924911 / 199.4 / 28.93 / 9 / 62.814 / 03-03-2022 / 20:16:48.80 / 93.31 / 40.5 / 4077.46
50.059185 / 19.924921 / 199.3 / 28.41 / 9 / 63.142 / 03-03-2022 / 20:16:49.00 / 93.31 / 40.5 / 4077.46
50.059174 / 19.924931 / 199.3 / 28.39 / 9 / 63.142 / 03-03-2022 / 20:16:49.20 / 93.38 / 40.5 / 4083.33
50.059158 / 19.924938 / 199.4 / 27.59 / 9 / 63.142 / 03-03-2022 / 20:16:49.40 / 93.38 / 40.5 / 4083.33
50.059147 / 19.924948 / 199.3 / 27.48 / 9 / 62.486 / 03-03-2022 / 20:16:49.60 / 93.38 / 40.5 / 4083.33
50.059135 / 19.924957 / 199.3 / 27.45 / 9 / 62.486 / 03-03-2022 / 20:16:49.80 / 93.38 / 40.5 / 4083.33
50.059124 / 19.924967 / 199.3 / 27.09 / 9 / 62.486 / 03-03-2022 / 20:16:50.00 / 93.38 / 40.5 / 4083.33
50.059097 / 19.924986 / 199.3 / 27.45 / 9 / 62.486 / 03-03-2022 / 20:16:50.40 / 93.44 / 40.5 / 4088.9
50.059086 / 19.924995 / 199.2 / 27.39 / 9 / 59.862 / 03-03-2022 / 20:16:50.60 / 93.44 / 40.5 / 4088.9
50.059074 / 19.925003 / 199.3 / 27.48 / 9 / 59.862 / 03-03-2022 / 20:16:50.80 / 93.44 / 40.5 / 4088.9
50.059063 / 19.925013 / 199.2 / 27.35 / 9 / 59.534 / 03-03-2022 / 20:16:51.00 / 93.44 / 40.5 / 4088.9
50.059052 / 19.925026 / 199.2 / 27.26 / 9 / 59.534 / 03-03-2022 / 20:16:51.20 / 93.44 / 40.5 / 4088.9
50.05904 / 19.925035 / 199.1 / 27.17 / 9 / 59.862 / 03-03-2022 / 20:16:51.40 / 93.5 / 40.56 / 4094.42
50.059025 / 19.925045 / 199.1 / 27.08 / 9 / 57.894 / 03-03-2022 / 20:16:51.60 / 93.5 / 40.56 / 4094.42
50.059013 / 19.925055 / 199.1 / 26.61 / 9 / 57.894 / 03-03-2022 / 20:16:51.80 / 93.5 / 40.56 / 4094.42
50.058998 / 19.925064 / 199 / 26.91 / 9 / 57.894 / 03-03-2022 / 20:16:52.00 / 93.5 / 40.56 / 4094.42
50.058987 / 19.925076 / 199 / 27.32 / 9 / 57.566 / 03-03-2022 / 20:16:52.20 / 93.63 / 40.56 / 4098.53
50.058979 / 19.925087 / 199 / 27.28 / 9 / 57.894 / 03-03-2022 / 20:16:52.40 / 93.63 / 40.56 / 4098.53
50.058964 / 19.925097 / 199 / 27.24 / 9 / 59.534 / 03-03-2022 / 20:16:52.60 / 93.63 / 40.56 / 4098.53
50.058952 / 19.925106 / 199 / 28.15 / 9 / 59.534 / 03-03-2022 / 20:16:52.80 / 93.63 / 40.56 / 4098.53
50.058941 / 19.925116 / 199 / 28.24 / 9 / 59.862 / 03-03-2022 / 20:16:53.00 / 93.63 / 40.56 / 4098.53
50.058918 / 19.925133 / 199 / 28.24 / 9 / 59.534 / 03-03-2022 / 20:16:53.40 / 93.69 / 40.56 / 4104.15
50.058907 / 19.925144 / 198.9 / 28.22 / 9 / 57.894 / 03-03-2022 / 20:16:53.60 / 93.69 / 40.56 / 4104.15
50.058895 / 19.925152 / 198.9 / 28.15 / 9 / 58.55 / 03-03-2022 / 20:16:53.80 / 93.69 / 40.56 / 4104.15
50.05888 / 19.925161 / 198.9 / 28.45 / 9 / 58.55 / 03-03-2022 / 20:16:54.00 / 93.69 / 40.56 / 4104.15
50.058868 / 19.925171 / 198.8 / 28.41 / 9 / 58.55 / 03-03-2022 / 20:16:54.20 / 93.75 / 40.56 / 4109.48
50.058857 / 19.92518 / 198.7 / 28.43 / 9 / 58.55 / 03-03-2022 / 20:16:54.40 / 93.75 / 40.56 / 4109.48
50.058842 / 19.925188 / 198.7 / 29.13 / 9 / 59.862 / 03-03-2022 / 20:16:54.60 / 93.75 / 40.56 / 4109.48
50.05883 / 19.925198 / 198.7 / 29.47 / 9 / 59.862 / 03-03-2022 / 20:16:54.80 / 93.75 / 40.56 / 4109.48
50.058815 / 19.925209 / 198.7 / 30.08 / 9 / 59.862 / 03-03-2022 / 20:16:55.00 / 93.75 / 40.56 / 4109.48
50.058788 / 19.92523 / 198.7 / 30.61 / 9 / 60.19 / 03-03-2022 / 20:16:55.40 / 93.88 / 40.56 / 4113.39
50.058773 / 19.92524 / 198.7 / 30.58 / 9 / 59.862 / 03-03-2022 / 20:16:55.60 / 93.88 / 40.56 / 4113.39
50.058762 / 19.925249 / 198.7 / 30.52 / 9 / 59.534 / 03-03-2022 / 20:16:55.80 / 93.88 / 40.56 / 4113.39
50.058746 / 19.925261 / 198.7 / 29.85 / 9 / 59.534 / 03-03-2022 / 20:16:56.00 / 93.88 / 40.56 / 4113.39
50.058731 / 19.925268 / 198.7 / 29.93 / 9 / 59.534 / 03-03-2022 / 20:16:56.20 / 93.94 / 40.56 / 4118.83
50.058716 / 19.925278 / 198.8 / 29.56 / 9 / 59.534 / 03-03-2022 / 20:16:56.40 / 93.94 / 40.56 / 4118.83
50.058704 / 19.925287 / 198.8 / 30.24 / 9 / 57.894 / 03-03-2022 / 20:16:56.60 / 93.94 / 40.56 / 4118.83
50.058689 / 19.925295 / 198.8 / 30.65 / 9 / 58.222 / 03-03-2022 / 20:16:56.80 / 93.94 / 40.56 / 4118.83
50.058674 / 19.925304 / 198.8 / 30.72 / 9 / 58.222 / 03-03-2022 / 20:16:57.00 / 93.94 / 40.56 / 4118.83
50.058659 / 19.925316 / 198.8 / 31.02 / 9 / 57.238 / 03-03-2022 / 20:16:57.20 / 94 / 40.56 / 4123.96
50.058643 / 19.925325 / 198.7 / 31.13 / 9 / 57.894 / 03-03-2022 / 20:16:57.40 / 94 / 40.56 / 4123.96
50.058628 / 19.925337 / 198.8 / 31.52 / 9 / 58.222 / 03-03-2022 / 20:16:57.60 / 94 / 40.56 / 4123.96
50.058613 / 19.925346 / 198.8 / 31.6 / 9 / 57.894 / 03-03-2022 / 20:16:57.80 / 94 / 40.56 / 4123.96
50.058598 / 19.925356 / 198.8 / 31.67 / 9 / 57.894 / 03-03-2022 / 20:16:58.00 / 94 / 40.56 / 4123.96
50.058567 / 19.925373 / 198.8 / 32.1 / 9 / 55.926 / 03-03-2022 / 20:16:58.40 / 94.13 / 40.56 / 4127.68
50.058552 / 19.925383 / 198.8 / 32.06 / 9 / 60.846 / 03-03-2022 / 20:16:58.60 / 94.13 / 40.56 / 4127.68
50.058537 / 19.925392 / 198.8 / 32.06 / 9 / 60.518 / 03-03-2022 / 20:16:58.80 / 94.13 / 40.56 / 4127.68
50.058525 / 19.925402 / 198.8 / 32.72 / 9 / 60.19 / 03-03-2022 / 20:16:59.00 / 94.13 / 40.56 / 4127.68
50.05851 / 19.925413 / 198.9 / 32.61 / 9 / 60.518 / 03-03-2022 / 20:16:59.20 / 94.19 / 40.56 / 4132.92
50.058495 / 19.925423 / 198.8 / 32.06 / 9 / 60.518 / 03-03-2022 / 20:16:59.40 / 94.19 / 40.56 / 4132.92
50.058483 / 19.925434 / 198.8 / 31.67 / 9 / 62.486 / 03-03-2022 / 20:16:59.60 / 94.19 / 40.56 / 4132.92
50.058468 / 19.925444 / 198.8 / 32.08 / 9 / 62.486 / 03-03-2022 / 20:16:59.80 / 94.19 / 40.56 / 4132.92
50.058456 / 19.925453 / 198.8 / 31.93 / 9 / 62.486 / 03-03-2022 / 20:17:00.00 / 94.19 / 40.56 / 4132.92
50.058441 / 19.925461 / 198.8 / 32.06 / 9 / 62.486 / 03-03-2022 / 20:17:00.20 / 94.25 / 40.63 / 4137.86
50.05843 / 19.925472 / 198.7 / 32.43 / 9 / 61.83 / 03-03-2022 / 20:17:00.40 / 94.25 / 40.63 / 4137.86
50.058414 / 19.925484 / 198.7 / 32.39 / 9 / 55.598 / 03-03-2022 / 20:17:00.60 / 94.25 / 40.63 / 4137.86
50.058399 / 19.925493 / 198.7 / 32.84 / 9 / 57.894 / 03-03-2022 / 20:17:00.80 / 94.25 / 40.63 / 4137.86
50.058384 / 19.925503 / 198.6 / 32.87 / 9 / 58.222 / 03-03-2022 / 20:17:01.00 / 94.25 / 40.63 / 4137.86
50.058357 / 19.925526 / 198.6 / 33.54 / 9 / 58.55 / 03-03-2022 / 20:17:01.40 / 94.31 / 40.56 / 4142.75
50.058342 / 19.925537 / 198.6 / 33.47 / 9 / 58.55 / 03-03-2022 / 20:17:01.60 / 94.31 / 40.56 / 4142.75
50.058327 / 19.925547 / 198.6 / 33.54 / 9 / 58.55 / 03-03-2022 / 20:17:01.80 / 94.31 / 40.56 / 4142.75
50.058311 / 19.925558 / 198.5 / 33.87 / 8 / 58.55 / 03-03-2022 / 20:17:02.00 / 94.31 / 40.56 / 4142.75
50.058296 / 19.92557 / 198.6 / 35.11 / 8 / 58.55 / 03-03-2022 / 20:17:02.20 / 94.44 / 40.63 / 4146.23
50.058281 / 19.925581 / 198.6 / 34.52 / 8 / 58.222 / 03-03-2022 / 20:17:02.40 / 94.44 / 40.63 / 4146.23
50.058266 / 19.925592 / 198.5 / 34.98 / 8 / 58.55 / 03-03-2022 / 20:17:02.60 / 94.44 / 40.63 / 4146.23
50.05825 / 19.925606 / 198.5 / 34.87 / 9 / 59.534 / 03-03-2022 / 20:17:02.80 / 94.44 / 40.63 / 4146.23
50.058235 / 19.925619 / 198.4 / 35.21 / 9 / 58.222 / 03-03-2022 / 20:17:03.00 / 94.44 / 40.63 / 4146.23
50.05822 / 19.925631 / 198.4 / 34.37 / 9 / 59.534 / 03-03-2022 / 20:17:03.20 / 94.5 / 40.63 / 4151.23
50.058205 / 19.925642 / 198.4 / 35.1 / 9 / 59.534 / 03-03-2022 / 20:17:03.40 / 94.5 / 40.63 / 4151.23
50.058189 / 19.925653 / 198.4 / 35.23 / 9 / 59.534 / 03-03-2022 / 20:17:03.60 / 94.5 / 40.63 / 4151.23
50.058174 / 19.925665 / 198.4 / 34.78 / 9 / 58.878 / 03-03-2022 / 20:17:03.80 / 94.5 / 40.63 / 4151.23
50.058159 / 19.925676 / 198.4 / 34.82 / 9 / 59.534 / 03-03-2022 / 20:17:04.00 / 94.5 / 40.63 / 4151.23
50.058128 / 19.925697 / 198.4 / 35.15 / 9 / 59.534 / 03-03-2022 / 20:17:04.40 / 94.56 / 40.63 / 4155.92
50.058113 / 19.925711 / 198.3 / 34.61 / 9 / 57.238 / 03-03-2022 / 20:17:04.60 / 94.56 / 40.63 / 4155.92
50.058094 / 19.92572 / 198.3 / 34.61 / 9 / 57.566 / 03-03-2022 / 20:17:04.80 / 94.56 / 40.63 / 4155.92
50.058079 / 19.925732 / 198.2 / 34.71 / 9 / 57.566 / 03-03-2022 / 20:17:05.00 / 94.56 / 40.63 / 4155.92
50.058064 / 19.925743 / 198.2 / 35.11 / 9 / 57.566 / 03-03-2022 / 20:17:05.20 / 94.69 / 40.63 / 4159.21
50.058044 / 19.925753 / 198.2 / 35.43 / 9 / 57.566 / 03-03-2022 / 20:17:05.40 / 94.69 / 40.63 / 4159.21
50.058029 / 19.925764 / 198.2 / 35.43 / 9 / 57.238 / 03-03-2022 / 20:17:05.60 / 94.69 / 40.63 / 4159.21
50.058014 / 19.925777 / 198.1 / 35.48 / 9 / 57.566 / 03-03-2022 / 20:17:05.80 / 94.69 / 40.63 / 4159.21
50.057995 / 19.925789 / 198.1 / 35.61 / 9 / 58.222 / 03-03-2022 / 20:17:06.00 / 94.69 / 40.63 / 4159.21
50.05798 / 19.925798 / 198.1 / 35.97 / 9 / 58.222 / 03-03-2022 / 20:17:06.20 / 94.75 / 40.63 / 4164.01
50.057961 / 19.925808 / 198.1 / 36.06 / 9 / 57.894 / 03-03-2022 / 20:17:06.40 / 94.75 / 40.63 / 4164.01
50.057945 / 19.925819 / 198.1 / 36.35 / 9 / 57.894 / 03-03-2022 / 20:17:06.60 / 94.75 / 40.63 / 4164.01
50.057926 / 19.925831 / 198 / 36.48 / 9 / 57.894 / 03-03-2022 / 20:17:06.80 / 94.75 / 40.63 / 4164.01
50.057907 / 19.92584 / 198 / 36.6 / 9 / 57.894 / 03-03-2022 / 20:17:07.00 / 94.75 / 40.63 / 4164.01
50.057873 / 19.925861 / 198 / 37.1 / 9 / 57.894 / 03-03-2022 / 20:17:07.40 / 94.81 / 40.63 / 4168.52
50.057858 / 19.925871 / 197.9 / 37.19 / 9 / 57.894 / 03-03-2022 / 20:17:07.60 / 94.81 / 40.63 / 4168.52
50.057838 / 19.925882 / 197.9 / 37.58 / 9 / 58.222 / 03-03-2022 / 20:17:07.80 / 94.81 / 40.63 / 4168.52
50.057819 / 19.925892 / 197.9 / 37.73 / 9 / 58.222 / 03-03-2022 / 20:17:08.00 / 94.81 / 40.63 / 4168.52
50.0578 / 19.925901 / 197.8 / 37.76 / 9 / 57.894 / 03-03-2022 / 20:17:08.20 / 94.94 / 40.69 / 4171.61
50.057785 / 19.925911 / 197.8 / 38.26 / 9 / 57.894 / 03-03-2022 / 20:17:08.40 / 94.94 / 40.69 / 4171.61
50.057766 / 19.925922 / 197.8 / 38.17 / 9 / 57.238 / 03-03-2022 / 20:17:08.60 / 94.94 / 40.69 / 4171.61
50.057747 / 19.925934 / 197.7 / 38.13 / 9 / 57.238 / 03-03-2022 / 20:17:08.80 / 94.94 / 40.69 / 4171.61
50.057728 / 19.925943 / 197.7 / 38.06 / 9 / 56.91 / 03-03-2022 / 20:17:09.00 / 94.94 / 40.69 / 4171.61
50.057693 / 19.925962 / 197.7 / 37.87 / 9 / 56.91 / 03-03-2022 / 20:17:09.40 / 95 / 40.69 / 4176.22
50.057674 / 19.925972 / 197.7 / 37.78 / 9 / 57.566 / 03-03-2022 / 20:17:09.60 / 95 / 40.69 / 4176.22
50.057655 / 19.925982 / 197.6 / 37.71 / 9 / 57.238 / 03-03-2022 / 20:17:09.80 / 95 / 40.69 / 4176.22
50.057636 / 19.925991 / 197.7 / 37.67 / 9 / 57.238 / 03-03-2022 / 20:17:10.00 / 95 / 40.69 / 4176.22
50.057617 / 19.926003 / 197.8 / 37.58 / 9 / 57.238 / 03-03-2022 / 20:17:10.20 / 95.06 / 40.69 / 4180.53
50.057598 / 19.92601 / 197.7 / 37.24 / 9 / 57.238 / 03-03-2022 / 20:17:10.40 / 95.06 / 40.69 / 4180.53
50.057583 / 19.92602 / 197.7 / 37.24 / 9 / 56.582 / 03-03-2022 / 20:17:10.60 / 95.06 / 40.69 / 4180.53
50.057564 / 19.926029 / 197.6 / 37.19 / 9 / 56.582 / 03-03-2022 / 20:17:10.80 / 95.06 / 40.69 / 4180.53
50.057549 / 19.926041 / 197.6 / 37.15 / 9 / 56.91 / 03-03-2022 / 20:17:11.00 / 95.06 / 40.69 / 4180.53
50.057529 / 19.92605 / 197.6 / 37.02 / 9 / 56.582 / 03-03-2022 / 20:17:11.20 / 95.19 / 40.69 / 4183.43
50.05751 / 19.926058 / 197.5 / 36.71 / 9 / 56.91 / 03-03-2022 / 20:17:11.40 / 95.19 / 40.69 / 4183.43
50.057495 / 19.926069 / 197.5 / 36.73 / 9 / 56.91 / 03-03-2022 / 20:17:11.60 / 95.19 / 40.69 / 4183.43
50.057476 / 19.926081 / 197.5 / 36.73 / 9 / 57.238 / 03-03-2022 / 20:17:11.80 / 95.19 / 40.69 / 4183.43
50.057457 / 19.92609 / 197.4 / 36.74 / 9 / 55.926 / 03-03-2022 / 20:17:12.00 / 95.19 / 40.69 / 4183.43
50.057423 / 19.926109 / 197.4 / 36.65 / 9 / 57.238 / 03-03-2022 / 20:17:12.40 / 95.25 / 40.69 / 4187.84
50.057407 / 19.926121 / 197.3 / 36.6 / 9 / 56.582 / 03-03-2022 / 20:17:12.60 / 95.25 / 40.69 / 4187.84
50.057388 / 19.92613 / 197.3 / 36.24 / 9 / 56.582 / 03-03-2022 / 20:17:12.80 / 95.25 / 40.69 / 4187.84
50.057373 / 19.92614 / 197.3 / 36.23 / 9 / 56.582 / 03-03-2022 / 20:17:13.00 / 95.25 / 40.69 / 4187.84
50.057354 / 19.926147 / 197.3 / 36.23 / 9 / 56.582 / 03-03-2022 / 20:17:13.20 / 95.31 / 40.69 / 4191.96
50.057339 / 19.926159 / 197.2 / 36.17 / 9 / 56.582 / 03-03-2022 / 20:17:13.40 / 95.31 / 40.69 / 4191.96
50.05732 / 19.926167 / 197.2 / 36.19 / 9 / 55.926 / 03-03-2022 / 20:17:13.60 / 95.31 / 40.69 / 4191.96
50.057301 / 19.926176 / 197.2 / 36.32 / 9 / 55.598 / 03-03-2022 / 20:17:13.80 / 95.31 / 40.69 / 4191.96
50.057285 / 19.926188 / 197.2 / 36.37 / 9 / 55.926 / 03-03-2022 / 20:17:14.00 / 95.31 / 40.69 / 4191.96
50.057266 / 19.926197 / 197.2 / 36.85 / 9 / 55.27 / 03-03-2022 / 20:17:14.20 / 95.44 / 40.69 / 4194.67
50.057247 / 19.926207 / 197.1 / 36.91 / 9 / 55.926 / 03-03-2022 / 20:17:14.40 / 95.44 / 40.69 / 4194.67
50.057232 / 19.926216 / 197.1 / 36.98 / 9 / 56.254 / 03-03-2022 / 20:17:14.60 / 95.44 / 40.69 / 4194.67
50.057213 / 19.926226 / 197.1 / 36.98 / 9 / 55.926 / 03-03-2022 / 20:17:14.80 / 95.44 / 40.69 / 4194.67
50.057194 / 19.926235 / 197 / 36.97 / 9 / 55.926 / 03-03-2022 / 20:17:15.00 / 95.44 / 40.69 / 4194.67
50.057159 / 19.926254 / 197 / 36.93 / 9 / 56.254 / 03-03-2022 / 20:17:15.40 / 95.5 / 40.69 / 4198.89
50.05714 / 19.926266 / 196.9 / 36.91 / 9 / 55.926 / 03-03-2022 / 20:17:15.60 / 95.5 / 40.69 / 4198.89
50.057125 / 19.926273 / 196.9 / 36.97 / 9 / 56.254 / 03-03-2022 / 20:17:15.80 / 95.5 / 40.69 / 4198.89
50.057106 / 19.926283 / 196.9 / 37.04 / 9 / 56.254 / 03-03-2022 / 20:17:16.00 / 95.5 / 40.69 / 4198.89
50.057087 / 19.926292 / 196.9 / 37.06 / 9 / 55.926 / 03-03-2022 / 20:17:16.20 / 95.56 / 40.75 / 4202.81
50.057072 / 19.926302 / 196.8 / 37.08 / 9 / 56.254 / 03-03-2022 / 20:17:16.40 / 95.56 / 40.75 / 4202.81
50.057053 / 19.926311 / 196.8 / 37.06 / 9 / 56.582 / 03-03-2022 / 20:17:16.60 / 95.56 / 40.75 / 4202.81
50.057034 / 19.926319 / 196.8 / 37 / 9 / 56.582 / 03-03-2022 / 20:17:16.80 / 95.56 / 40.75 / 4202.81
50.057014 / 19.926331 / 196.8 / 37 / 9 / 56.582 / 03-03-2022 / 20:17:17.00 / 95.56 / 40.75 / 4202.81
50.056999 / 19.92634 / 196.8 / 36.95 / 9 / 56.254 / 03-03-2022 / 20:17:17.20 / 95.69 / 40.69 / 4205.32
50.05698 / 19.926348 / 196.7 / 36.89 / 9 / 56.582 / 03-03-2022 / 20:17:17.40 / 95.69 / 40.69 / 4205.32
50.056961 / 19.926359 / 196.7 / 36.87 / 9 / 57.238 / 03-03-2022 / 20:17:17.60 / 95.69 / 40.69 / 4205.32
50.056942 / 19.926369 / 196.7 / 36.87 / 9 / 57.238 / 03-03-2022 / 20:17:17.80 / 95.69 / 40.69 / 4205.32
50.056927 / 19.926378 / 196.7 / 36.89 / 9 / 57.238 / 03-03-2022 / 20:17:18.00 / 95.69 / 40.69 / 4205.32
50.056889 / 19.926399 / 196.7 / 36.93 / 9 / 55.27 / 03-03-2022 / 20:17:18.40 / 95.75 / 40.75 / 4209.35
50.056873 / 19.926409 / 196.7 / 36.93 / 9 / 55.926 / 03-03-2022 / 20:17:18.60 / 95.75 / 40.75 / 4209.35
50.056854 / 19.926418 / 196.8 / 36.58 / 9 / 55.926 / 03-03-2022 / 20:17:18.80 / 95.75 / 40.75 / 4209.35
50.056835 / 19.926428 / 196.7 / 36.54 / 9 / 55.926 / 03-03-2022 / 20:17:19.00 / 95.75 / 40.75 / 4209.35
50.05682 / 19.926437 / 196.7 / 36.08 / 9 / 55.926 / 03-03-2022 / 20:17:19.20 / 95.81 / 40.75 / 4213.08
50.056805 / 19.926449 / 196.7 / 35.78 / 9 / 55.926 / 03-03-2022 / 20:17:19.40 / 95.81 / 40.75 / 4213.08
50.056786 / 19.926458 / 196.7 / 35.48 / 9 / 56.582 / 03-03-2022 / 20:17:19.60 / 95.81 / 40.75 / 4213.08
50.056767 / 19.926466 / 196.6 / 35.85 / 9 / 56.582 / 03-03-2022 / 20:17:19.80 / 95.81 / 40.75 / 4213.08
50.056751 / 19.926477 / 196.6 / 35.73 / 9 / 56.582 / 03-03-2022 / 20:17:20.00 / 95.81 / 40.75 / 4213.08
50.056736 / 19.926487 / 196.6 / 35.67 / 9 / 56.582 / 03-03-2022 / 20:17:20.20 / 95.94 / 40.75 / 4215.4
50.056717 / 19.926495 / 196.6 / 35.73 / 9 / 56.582 / 03-03-2022 / 20:17:20.40 / 95.94 / 40.75 / 4215.4
50.056702 / 19.926504 / 196.6 / 35.84 / 9 / 57.238 / 03-03-2022 / 20:17:20.60 / 95.94 / 40.75 / 4215.4
50.056683 / 19.926514 / 196.7 / 36.21 / 9 / 57.238 / 03-03-2022 / 20:17:20.80 / 95.94 / 40.75 / 4215.4
50.056664 / 19.926523 / 196.7 / 36.23 / 9 / 56.582 / 03-03-2022 / 20:17:21.00 / 95.94 / 40.75 / 4215.4
50.056629 / 19.926544 / 196.7 / 36.23 / 9 / 57.238 / 03-03-2022 / 20:17:21.40 / 96 / 40.75 / 4219.23
50.056614 / 19.926552 / 196.7 / 36.3 / 9 / 55.926 / 03-03-2022 / 20:17:21.60 / 96 / 40.75 / 4219.23
50.056595 / 19.926561 / 196.7 / 36.6 / 9 / 55.926 / 03-03-2022 / 20:17:21.80 / 96 / 40.75 / 4219.23
50.056576 / 19.926573 / 197 / 35.54 / 9 / 55.926 / 03-03-2022 / 20:17:22.00 / 96 / 40.75 / 4219.23
50.056561 / 19.926584 / 197.3 / 35.89 / 9 / 55.598 / 03-03-2022 / 20:17:22.20 / 96.06 / 40.75 / 4222.77
50.056541 / 19.926592 / 197.5 / 35.84 / 8 / 55.926 / 03-03-2022 / 20:17:22.40 / 96.06 / 40.75 / 4222.77
50.056526 / 19.9266 / 197.5 / 35.73 / 8 / 55.926 / 03-03-2022 / 20:17:22.60 / 96.06 / 40.75 / 4222.77
50.056507 / 19.926609 / 197.5 / 34.93 / 8 / 55.926 / 03-03-2022 / 20:17:22.80 / 96.06 / 40.75 / 4222.77
50.056492 / 19.926617 / 197.5 / 34.82 / 8 / 54.286 / 03-03-2022 / 20:17:23.00 / 96.06 / 40.75 / 4222.77
50.056477 / 19.926624 / 197.5 / 34.74 / 8 / 55.598 / 03-03-2022 / 20:17:23.20 / 96.19 / 40.75 / 4224.9
50.056458 / 19.926634 / 197.6 / 34.65 / 8 / 55.598 / 03-03-2022 / 20:17:23.40 / 96.19 / 40.75 / 4224.9
50.056442 / 19.926641 / 197.5 / 34.54 / 7 / 57.238 / 03-03-2022 / 20:17:23.60 / 96.19 / 40.75 / 4224.9
50.056427 / 19.926649 / 197.6 / 34.39 / 7 / 56.582 / 03-03-2022 / 20:17:23.80 / 96.19 / 40.75 / 4224.9
50.056412 / 19.926659 / 197.5 / 34.32 / 8 / 57.238 / 03-03-2022 / 20:17:24.00 / 96.19 / 40.75 / 4224.9
50.056377 / 19.926676 / 197.5 / 34.22 / 8 / 56.91 / 03-03-2022 / 20:17:24.40 / 96.25 / 40.81 / 4228.54
50.056358 / 19.926683 / 197.6 / 34.26 / 9 / 56.254 / 03-03-2022 / 20:17:24.60 / 96.25 / 40.81 / 4228.54
50.056343 / 19.926691 / 197.6 / 34.76 / 9 / 54.942 / 03-03-2022 / 20:17:24.80 / 96.25 / 40.81 / 4228.54
50.056324 / 19.926701 / 197.8 / 35.26 / 9 / 55.926 / 03-03-2022 / 20:17:25.00 / 96.25 / 40.81 / 4228.54
50.056309 / 19.926706 / 197.8 / 35.69 / 9 / 56.254 / 03-03-2022 / 20:17:25.20 / 96.38 / 40.81 / 4230.52
50.05629 / 19.926716 / 198.1 / 36 / 9 / 56.254 / 03-03-2022 / 20:17:25.40 / 96.38 / 40.81 / 4230.52
50.056271 / 19.926727 / 198.2 / 36.11 / 9 / 56.582 / 03-03-2022 / 20:17:25.60 / 96.38 / 40.81 / 4230.52
50.056255 / 19.926735 / 198.1 / 36.43 / 9 / 56.254 / 03-03-2022 / 20:17:25.80 / 96.38 / 40.81 / 4230.52
50.056236 / 19.926743 / 198.2 / 36.97 / 7 / 56.582 / 03-03-2022 / 20:17:26.00 / 96.38 / 40.81 / 4230.52
50.056221 / 19.926752 / 198.2 / 37.34 / 7 / 57.238 / 03-03-2022 / 20:17:26.20 / 96.44 / 40.81 / 4234.01
50.056198 / 19.926762 / 198.4 / 37.85 / 7 / 56.582 / 03-03-2022 / 20:17:26.40 / 96.44 / 40.81 / 4234.01
50.056183 / 19.926769 / 198.4 / 37.93 / 7 / 57.238 / 03-03-2022 / 20:17:26.60 / 96.44 / 40.81 / 4234.01
50.056164 / 19.926779 / 198.4 / 38.34 / 7 / 57.238 / 03-03-2022 / 20:17:26.80 / 96.44 / 40.81 / 4234.01
50.056145 / 19.926786 / 198.5 / 38.28 / 9 / 57.894 / 03-03-2022 / 20:17:27.00 / 96.44 / 40.81 / 4234.01
50.05611 / 19.926802 / 198.5 / 37.52 / 9 / 57.238 / 03-03-2022 / 20:17:27.40 / 96.5 / 40.81 / 4237.21
50.056091 / 19.926809 / 198.5 / 37.1 / 9 / 56.91 / 03-03-2022 / 20:17:27.60 / 96.5 / 40.81 / 4237.21
50.056076 / 19.926819 / 198.4 / 37.02 / 9 / 56.91 / 03-03-2022 / 20:17:27.80 / 96.5 / 40.81 / 4237.21
50.056057 / 19.926826 / 198.4 / 37.11 / 7 / 57.238 / 03-03-2022 / 20:17:28.00 / 96.5 / 40.81 / 4237.21
50.056038 / 19.926834 / 198.4 / 36.8 / 7 / 57.238 / 03-03-2022 / 20:17:28.20 / 96.63 / 40.81 / 4239
50.056023 / 19.926844 / 198.3 / 36.19 / 8 / 57.238 / 03-03-2022 / 20:17:28.40 / 96.63 / 40.81 / 4239
50.056004 / 19.926849 / 198.3 / 36.1 / 8 / 56.582 / 03-03-2022 / 20:17:28.60 / 96.63 / 40.81 / 4239
50.055988 / 19.926859 / 198.3 / 36.04 / 9 / 56.582 / 03-03-2022 / 20:17:28.80 / 96.63 / 40.81 / 4239
50.055969 / 19.926867 / 198.3 / 36.02 / 9 / 57.566 / 03-03-2022 / 20:17:29.00 / 96.63 / 40.81 / 4239
50.055954 / 19.926876 / 198.3 / 36.6 / 9 / 56.582 / 03-03-2022 / 20:17:29.20 / 96.69 / 40.81 / 4242.3
50.055935 / 19.926886 / 198.3 / 36.63 / 9 / 55.598 / 03-03-2022 / 20:17:29.40 / 96.69 / 40.81 / 4242.3
50.05592 / 19.926895 / 198.3 / 37.13 / 9 / 57.238 / 03-03-2022 / 20:17:29.60 / 96.69 / 40.81 / 4242.3
50.055901 / 19.926903 / 198.4 / 36.63 / 9 / 57.238 / 03-03-2022 / 20:17:29.80 / 96.69 / 40.81 / 4242.3
50.055882 / 19.926914 / 198.6 / 36.6 / 9 / 57.238 / 03-03-2022 / 20:17:30.00 / 96.69 / 40.81 / 4242.3
50.055847 / 19.926937 / 198.6 / 36.15 / 9 / 57.238 / 03-03-2022 / 20:17:30.40 / 96.81 / 40.81 / 4243.94
50.055832 / 19.926949 / 198.8 / 36.19 / 9 / 57.894 / 03-03-2022 / 20:17:30.60 / 96.81 / 40.81 / 4243.94
50.055817 / 19.92696 / 198.9 / 36.11 / 9 / 57.894 / 03-03-2022 / 20:17:30.80 / 96.81 / 40.81 / 4243.94
50.055798 / 19.92697 / 199 / 36.1 / 9 / 57.566 / 03-03-2022 / 20:17:31.00 / 96.81 / 40.81 / 4243.94
50.055782 / 19.926981 / 198.9 / 36.17 / 9 / 57.894 / 03-03-2022 / 20:17:31.20 / 96.88 / 40.88 / 4247.1
50.055763 / 19.926994 / 199.2 / 36.48 / 9 / 57.894 / 03-03-2022 / 20:17:31.40 / 96.88 / 40.88 / 4247.1
50.055748 / 19.927006 / 199.2 / 36.84 / 9 / 59.862 / 03-03-2022 / 20:17:31.60 / 96.88 / 40.88 / 4247.1
50.055733 / 19.927019 / 199.2 / 36.89 / 9 / 59.862 / 03-03-2022 / 20:17:31.80 / 96.88 / 40.88 / 4247.1
50.055714 / 19.927031 / 199.3 / 36.89 / 9 / 59.862 / 03-03-2022 / 20:17:32.00 / 96.88 / 40.88 / 4247.1
50.055679 / 19.927057 / 199.3 / 38.63 / 9 / 59.862 / 03-03-2022 / 20:17:32.40 / 96.94 / 40.88 / 4249.95
50.055664 / 19.927071 / 199.4 / 38.95 / 9 / 60.846 / 03-03-2022 / 20:17:32.60 / 96.94 / 40.88 / 4249.95
50.055645 / 19.927084 / 199.4 / 38.93 / 9 / 60.846 / 03-03-2022 / 20:17:32.80 / 96.94 / 40.88 / 4249.95
50.05563 / 19.927097 / 199.5 / 38.93 / 9 / 60.846 / 03-03-2022 / 20:17:33.00 / 96.94 / 40.88 / 4249.95
50.055611 / 19.927109 / 199.5 / 38.8 / 9 / 60.846 / 03-03-2022 / 20:17:33.20 / 97.06 / 40.88 / 4251.4
50.055592 / 19.927122 / 199.6 / 38.76 / 9 / 59.534 / 03-03-2022 / 20:17:33.40 / 97.06 / 40.88 / 4251.4
50.055576 / 19.927137 / 199.7 / 38.3 / 9 / 57.238 / 03-03-2022 / 20:17:33.60 / 97.06 / 40.88 / 4251.4
50.055557 / 19.927151 / 199.7 / 38.74 / 9 / 57.238 / 03-03-2022 / 20:17:33.80 / 97.06 / 40.88 / 4251.4
50.055542 / 19.927164 / 199.8 / 38.73 / 9 / 57.238 / 03-03-2022 / 20:17:34.00 / 97.06 / 40.88 / 4251.4
50.055523 / 19.927177 / 199.8 / 39.04 / 9 / 57.238 / 03-03-2022 / 20:17:34.20 / 97.13 / 40.88 / 4254.37
50.055504 / 19.927191 / 200 / 38.98 / 9 / 57.238 / 03-03-2022 / 20:17:34.40 / 97.13 / 40.88 / 4254.37
50.055489 / 19.927204 / 200 / 39.3 / 9 / 57.238 / 03-03-2022 / 20:17:34.60 / 97.13 / 40.88 / 4254.37
50.05547 / 19.927217 / 200.2 / 39.78 / 9 / 58.222 / 03-03-2022 / 20:17:34.80 / 97.13 / 40.88 / 4254.37
50.055454 / 19.927231 / 200.1 / 39.91 / 9 / 57.238 / 03-03-2022 / 20:17:35.00 / 97.13 / 40.88 / 4254.37
50.05542 / 19.927259 / 200.2 / 39.73 / 9 / 57.238 / 03-03-2022 / 20:17:35.40 / 97.25 / 40.88 / 4255.67
50.055401 / 19.927275 / 200.2 / 39.8 / 9 / 57.566 / 03-03-2022 / 20:17:35.60 / 97.25 / 40.88 / 4255.67
50.055382 / 19.92729 / 200.2 / 39.91 / 9 / 57.566 / 03-03-2022 / 20:17:35.80 / 97.25 / 40.88 / 4255.67
50.055367 / 19.927305 / 200.3 / 39.91 / 9 / 57.566 / 03-03-2022 / 20:17:36.00 / 97.25 / 40.88 / 4255.67
50.055347 / 19.92732 / 200.3 / 39.82 / 9 / 57.566 / 03-03-2022 / 20:17:36.20 / 97.31 / 40.88 / 4258.49
50.055309 / 19.927349 / 200.8 / 40.13 / 9 / 57.566 / 03-03-2022 / 20:17:36.60 / 97.31 / 40.88 / 4258.49
50.05529 / 19.927362 / 200.9 / 39.63 / 9 / 56.91 / 03-03-2022 / 20:17:36.80 / 97.31 / 40.88 / 4258.49
50.055275 / 19.927378 / 201 / 40.04 / 9 / 57.566 / 03-03-2022 / 20:17:37.00 / 97.31 / 40.88 / 4258.49
50.055237 / 19.927408 / 201 / 40 / 9 / 57.894 / 03-03-2022 / 20:17:37.40 / 97.38 / 40.88 / 4261.01
50.055222 / 19.927423 / 201.2 / 39.45 / 9 / 55.598 / 03-03-2022 / 20:17:37.60 / 97.38 / 40.88 / 4261.01
50.055187 / 19.927458 / 201.3 / 38.71 / 9 / 56.254 / 03-03-2022 / 20:17:38.00 / 97.38 / 40.88 / 4261.01
50.055172 / 19.927475 / 201.3 / 38.06 / 9 / 56.254 / 03-03-2022 / 20:17:38.20 / 97.5 / 40.94 / 4262.12
50.055157 / 19.927492 / 201.3 / 38.41 / 9 / 56.254 / 03-03-2022 / 20:17:38.40 / 97.5 / 40.94 / 4262.12
50.055141 / 19.927509 / 201.3 / 38.37 / 9 / 57.238 / 03-03-2022 / 20:17:38.60 / 97.5 / 40.94 / 4262.12
50.055126 / 19.927525 / 201.3 / 37.95 / 9 / 56.91 / 03-03-2022 / 20:17:38.80 / 97.5 / 40.94 / 4262.12
50.055092 / 19.927557 / 201.3 / 37.89 / 9 / 57.238 / 03-03-2022 / 20:17:39.20 / 97.56 / 40.88 / 4264.74
50.055077 / 19.927572 / 201.3 / 38.48 / 9 / 56.91 / 03-03-2022 / 20:17:39.40 / 97.56 / 40.88 / 4264.74
50.055061 / 19.927588 / 201.4 / 38.52 / 9 / 55.926 / 03-03-2022 / 20:17:39.60 / 97.56 / 40.88 / 4264.74
50.055046 / 19.927603 / 201.4 / 38.54 / 9 / 57.238 / 03-03-2022 / 20:17:39.80 / 97.56 / 40.88 / 4264.74
50.055031 / 19.927618 / 201.4 / 38.69 / 9 / 56.254 / 03-03-2022 / 20:17:40.00 / 97.56 / 40.88 / 4264.74
50.054996 / 19.927649 / 201.4 / 39.21 / 9 / 57.238 / 03-03-2022 / 20:17:40.40 / 97.69 / 40.94 / 4265.7
50.054981 / 19.927664 / 201.4 / 39.52 / 9 / 56.582 / 03-03-2022 / 20:17:40.60 / 97.69 / 40.94 / 4265.7
50.054966 / 19.927679 / 201.4 / 39.04 / 9 / 56.582 / 03-03-2022 / 20:17:40.80 / 97.69 / 40.94 / 4265.7
50.054947 / 19.927692 / 201.4 / 39.1 / 9 / 56.582 / 03-03-2022 / 20:17:41.00 / 97.69 / 40.94 / 4265.7
50.054932 / 19.927706 / 201.4 / 38.98 / 9 / 56.582 / 03-03-2022 / 20:17:41.20 / 97.75 / 40.94 / 4268.18
50.054916 / 19.927719 / 201.4 / 38.91 / 9 / 56.582 / 03-03-2022 / 20:17:41.40 / 97.75 / 40.94 / 4268.18
50.054897 / 19.927732 / 201.4 / 38.41 / 9 / 57.566 / 03-03-2022 / 20:17:41.60 / 97.75 / 40.94 / 4268.18
50.054882 / 19.927746 / 201.5 / 38.08 / 9 / 57.238 / 03-03-2022 / 20:17:41.80 / 97.75 / 40.94 / 4268.18
50.054867 / 19.927759 / 201.4 / 38.11 / 9 / 56.254 / 03-03-2022 / 20:17:42.00 / 97.75 / 40.94 / 4268.18
50.054832 / 19.927786 / 201.4 / 37.91 / 9 / 57.566 / 03-03-2022 / 20:17:42.40 / 97.81 / 40.94 / 4270.36
50.054817 / 19.927801 / 201.5 / 38.5 / 9 / 59.862 / 03-03-2022 / 20:17:42.60 / 97.81 / 40.94 / 4270.36
50.054802 / 19.927814 / 201.4 / 38.04 / 9 / 59.862 / 03-03-2022 / 20:17:42.80 / 97.81 / 40.94 / 4270.36
50.054787 / 19.927828 / 201.4 / 38 / 9 / 59.862 / 03-03-2022 / 20:17:43.00 / 97.81 / 40.94 / 4270.36
50.054768 / 19.927841 / 201.3 / 39.04 / 9 / 60.19 / 03-03-2022 / 20:17:43.20 / 97.94 / 40.94 / 4271.13
50.054752 / 19.927855 / 201.3 / 38.15 / 9 / 59.534 / 03-03-2022 / 20:17:43.40 / 97.94 / 40.94 / 4271.13
50.054733 / 19.927868 / 201.3 / 38.6 / 9 / 60.846 / 03-03-2022 / 20:17:43.60 / 97.94 / 40.94 / 4271.13
50.054718 / 19.927879 / 201.3 / 38.61 / 9 / 60.846 / 03-03-2022 / 20:17:43.80 / 97.94 / 40.94 / 4271.13
50.054703 / 19.927893 / 201.3 / 38.61 / 9 / 60.846 / 03-03-2022 / 20:17:44.00 / 97.94 / 40.94 / 4271.13
50.054684 / 19.927906 / 201.3 / 38.6 / 9 / 60.518 / 03-03-2022 / 20:17:44.20 / 98 / 40.94 / 4273.42
50.054668 / 19.927919 / 201.3 / 38.65 / 9 / 60.846 / 03-03-2022 / 20:17:44.40 / 98 / 40.94 / 4273.42
50.054649 / 19.927933 / 201.3 / 38.69 / 9 / 60.846 / 03-03-2022 / 20:17:44.60 / 98 / 40.94 / 4273.42
50.054634 / 19.927946 / 201.3 / 38.69 / 9 / 60.846 / 03-03-2022 / 20:17:44.80 / 98 / 40.94 / 4273.42
50.054615 / 19.927959 / 201.3 / 38.65 / 9 / 60.846 / 03-03-2022 / 20:17:45.00 / 98 / 40.94 / 4273.42
50.054585 / 19.927986 / 201.3 / 38.11 / 9 / 60.846 / 03-03-2022 / 20:17:45.40 / 98.06 / 40.94 / 4275.41
50.054565 / 19.927999 / 201.3 / 37.69 / 9 / 59.206 / 03-03-2022 / 20:17:45.60 / 98.06 / 40.94 / 4275.41
50.05455 / 19.928013 / 201.3 / 37.67 / 9 / 58.878 / 03-03-2022 / 20:17:45.80 / 98.06 / 40.94 / 4275.41
50.054535 / 19.928024 / 201.4 / 37.61 / 9 / 59.206 / 03-03-2022 / 20:17:46.00 / 98.06 / 40.94 / 4275.41
50.054516 / 19.928038 / 201.4 / 37.58 / 9 / 59.206 / 03-03-2022 / 20:17:46.20 / 98.19 / 40.94 / 4275.98
50.054501 / 19.928051 / 201.4 / 37.48 / 9 / 58.878 / 03-03-2022 / 20:17:46.40 / 98.19 / 40.94 / 4275.98
50.054485 / 19.928064 / 201.4 / 37.13 / 9 / 58.222 / 03-03-2022 / 20:17:46.60 / 98.19 / 40.94 / 4275.98
50.05447 / 19.928078 / 201.4 / 37.21 / 9 / 58.222 / 03-03-2022 / 20:17:46.80 / 98.19 / 40.94 / 4275.98
50.054451 / 19.928091 / 201.4 / 37.28 / 9 / 58.222 / 03-03-2022 / 20:17:47.00 / 98.19 / 40.94 / 4275.98
50.054436 / 19.928104 / 201.4 / 37.15 / 9 / 57.566 / 03-03-2022 / 20:17:47.20 / 98.25 / 41 / 4278.07
50.05442 / 19.928118 / 201.4 / 37.21 / 9 / 58.222 / 03-03-2022 / 20:17:47.40 / 98.25 / 41 / 4278.07
50.054405 / 19.928131 / 201.5 / 37.19 / 9 / 58.55 / 03-03-2022 / 20:17:47.60 / 98.25 / 41 / 4278.07
50.054386 / 19.928144 / 201.4 / 37.23 / 9 / 58.222 / 03-03-2022 / 20:17:47.80 / 98.25 / 41 / 4278.07
50.054371 / 19.928158 / 201.4 / 37.26 / 9 / 58.878 / 03-03-2022 / 20:17:48.00 / 98.25 / 41 / 4278.07
50.054337 / 19.928183 / 201.4 / 37.65 / 9 / 58.222 / 03-03-2022 / 20:17:48.40 / 98.38 / 41 / 4278.51
50.054321 / 19.928196 / 201.4 / 37.65 / 9 / 57.566 / 03-03-2022 / 20:17:48.60 / 98.38 / 41 / 4278.51
50.054306 / 19.928207 / 201.4 / 37.63 / 9 / 57.566 / 03-03-2022 / 20:17:48.80 / 98.38 / 41 / 4278.51
50.054287 / 19.928223 / 201.4 / 38.04 / 9 / 57.238 / 03-03-2022 / 20:17:49.00 / 98.38 / 41 / 4278.51
50.054272 / 19.928234 / 201.3 / 38.02 / 9 / 55.926 / 03-03-2022 / 20:17:49.20 / 98.44 / 41 / 4280.45
50.054256 / 19.928249 / 201.3 / 37.97 / 9 / 57.566 / 03-03-2022 / 20:17:49.40 / 98.44 / 41 / 4280.45
50.054237 / 19.928263 / 201.2 / 38.35 / 9 / 56.254 / 03-03-2022 / 20:17:49.60 / 98.44 / 41 / 4280.45
50.054218 / 19.928276 / 201.2 / 38.32 / 9 / 56.254 / 03-03-2022 / 20:17:49.80 / 98.44 / 41 / 4280.45
50.054203 / 19.928289 / 201.2 / 38.41 / 9 / 56.254 / 03-03-2022 / 20:17:50.00 / 98.44 / 41 / 4280.45
50.054188 / 19.928303 / 201.2 / 38.37 / 9 / 56.254 / 03-03-2022 / 20:17:50.20 / 98.56 / 41 / 4280.74
50.054169 / 19.928316 / 201.2 / 38.89 / 9 / 56.582 / 03-03-2022 / 20:17:50.40 / 98.56 / 41 / 4280.74
50.054153 / 19.928329 / 201.1 / 38.85 / 9 / 53.63 / 03-03-2022 / 20:17:50.60 / 98.56 / 41 / 4280.74
50.054138 / 19.928343 / 201.1 / 38.78 / 9 / 56.254 / 03-03-2022 / 20:17:50.80 / 98.56 / 41 / 4280.74
50.054119 / 19.928356 / 201.1 / 38.82 / 9 / 56.254 / 03-03-2022 / 20:17:51.00 / 98.56 / 41 / 4280.74
50.054085 / 19.928383 / 201.1 / 38.89 / 9 / 56.254 / 03-03-2022 / 20:17:51.40 / 98.63 / 41 / 4282.54
50.054066 / 19.928396 / 201 / 38.87 / 9 / 56.582 / 03-03-2022 / 20:17:51.60 / 98.63 / 41 / 4282.54
50.05405 / 19.92841 / 200.9 / 38.87 / 9 / 56.91 / 03-03-2022 / 20:17:51.80 / 98.63 / 41 / 4282.54
50.054035 / 19.928423 / 200.9 / 38.82 / 9 / 56.582 / 03-03-2022 / 20:17:52.00 / 98.63 / 41 / 4282.54
50.054016 / 19.928436 / 200.8 / 38.78 / 9 / 56.582 / 03-03-2022 / 20:17:52.20 / 98.69 / 41 / 4284.04
50.053997 / 19.928448 / 200.8 / 38.84 / 9 / 56.582 / 03-03-2022 / 20:17:52.40 / 98.69 / 41 / 4284.04
50.053982 / 19.928461 / 200.7 / 38.82 / 9 / 57.566 / 03-03-2022 / 20:17:52.60 / 98.69 / 41 / 4284.04
50.053967 / 19.928474 / 200.7 / 38.89 / 9 / 57.894 / 03-03-2022 / 20:17:52.80 / 98.69 / 41 / 4284.04
50.053947 / 19.928488 / 200.6 / 39.65 / 9 / 57.894 / 03-03-2022 / 20:17:53.00 / 98.69 / 41 / 4284.04
50.053928 / 19.928501 / 200.6 / 39.67 / 9 / 57.894 / 03-03-2022 / 20:17:53.20 / 98.81 / 41 / 4284.14
50.053913 / 19.928514 / 200.5 / 40.15 / 9 / 57.894 / 03-03-2022 / 20:17:53.40 / 98.81 / 41 / 4284.14
50.053894 / 19.928528 / 200.5 / 40.24 / 9 / 57.566 / 03-03-2022 / 20:17:53.60 / 98.81 / 41 / 4284.14
50.053875 / 19.928541 / 200.4 / 40.71 / 9 / 57.566 / 03-03-2022 / 20:17:53.80 / 98.81 / 41 / 4284.14
50.05386 / 19.928555 / 200.4 / 41.15 / 9 / 57.566 / 03-03-2022 / 20:17:54.00 / 98.81 / 41 / 4284.14
50.053822 / 19.928581 / 200.3 / 41.58 / 9 / 56.582 / 03-03-2022 / 20:17:54.40 / 98.88 / 41.06 / 4285.75
50.053802 / 19.928595 / 200.3 / 41.65 / 9 / 57.894 / 03-03-2022 / 20:17:54.60 / 98.88 / 41.06 / 4285.75
50.053783 / 19.92861 / 200.2 / 42.13 / 9 / 57.894 / 03-03-2022 / 20:17:54.80 / 98.88 / 41.06 / 4285.75
50.053764 / 19.928623 / 200.2 / 42.11 / 9 / 57.894 / 03-03-2022 / 20:17:55.00 / 98.88 / 41.06 / 4285.75
50.053745 / 19.928638 / 200.2 / 42.02 / 9 / 57.894 / 03-03-2022 / 20:17:55.20 / 99 / 41.06 / 4285.69
50.05373 / 19.928654 / 200.1 / 42.11 / 9 / 57.894 / 03-03-2022 / 20:17:55.40 / 99 / 41.06 / 4285.69
50.053711 / 19.928667 / 200 / 42.08 / 9 / 58.222 / 03-03-2022 / 20:17:55.60 / 99 / 41.06 / 4285.69
50.053692 / 19.928682 / 200 / 41.95 / 8 / 58.222 / 03-03-2022 / 20:17:55.80 / 99 / 41.06 / 4285.69
50.053673 / 19.928696 / 199.9 / 41.97 / 8 / 55.598 / 03-03-2022 / 20:17:56.00 / 99 / 41.06 / 4285.69
50.053638 / 19.928726 / 199.9 / 41.97 / 8 / 58.222 / 03-03-2022 / 20:17:56.40 / 99.06 / 41.06 / 4287.16
50.053616 / 19.928741 / 199.8 / 42.43 / 8 / 59.206 / 03-03-2022 / 20:17:56.60 / 99.06 / 41.06 / 4287.16
50.053596 / 19.928755 / 199.7 / 42.3 / 8 / 59.206 / 03-03-2022 / 20:17:56.80 / 99.06 / 41.06 / 4287.16
50.053581 / 19.92877 / 199.6 / 42.41 / 8 / 59.206 / 03-03-2022 / 20:17:57.00 / 99.06 / 41.06 / 4287.16
50.053562 / 19.928785 / 199.6 / 42.34 / 8 / 58.878 / 03-03-2022 / 20:17:57.20 / 99.19 / 41.06 / 4286.96
50.053543 / 19.928801 / 199.5 / 42.32 / 8 / 58.878 / 03-03-2022 / 20:17:57.40 / 99.19 / 41.06 / 4286.96
50.053524 / 19.928816 / 199.4 / 42.37 / 8 / 59.206 / 03-03-2022 / 20:17:57.60 / 99.19 / 41.06 / 4286.96
50.053505 / 19.928829 / 199.3 / 42.36 / 8 / 59.206 / 03-03-2022 / 20:17:57.80 / 99.19 / 41.06 / 4286.96
50.053486 / 19.928843 / 199.3 / 42.36 / 8 / 59.534 / 03-03-2022 / 20:17:58.00 / 99.19 / 41.06 / 4286.96
50.053467 / 19.928858 / 199.3 / 42.76 / 8 / 58.55 / 03-03-2022 / 20:17:58.20 / 99.25 / 41.06 / 4288.28
50.053448 / 19.928873 / 199.2 / 42.74 / 9 / 59.534 / 03-03-2022 / 20:17:58.40 / 99.25 / 41.06 / 4288.28
50.053429 / 19.928886 / 199.1 / 42.67 / 9 / 59.862 / 03-03-2022 / 20:17:58.60 / 99.25 / 41.06 / 4288.28
50.05341 / 19.928902 / 199 / 43.04 / 8 / 59.862 / 03-03-2022 / 20:17:58.80 / 99.25 / 41.06 / 4288.28
50.053391 / 19.928917 / 198.9 / 43.04 / 9 / 59.862 / 03-03-2022 / 20:17:59.00 / 99.25 / 41.06 / 4288.28
50.053352 / 19.928946 / 198.9 / 43.47 / 9 / 59.534 / 03-03-2022 / 20:17:59.40 / 99.31 / 41.06 / 4289.29
50.053333 / 19.928959 / 198.7 / 43.04 / 9 / 59.206 / 03-03-2022 / 20:17:59.60 / 99.31 / 41.06 / 4289.29
50.05331 / 19.928974 / 198.7 / 43.89 / 9 / 59.206 / 03-03-2022 / 20:17:59.80 / 99.31 / 41.06 / 4289.29
50.053291 / 19.928988 / 198.6 / 43.87 / 9 / 54.942 / 03-03-2022 / 20:18:00.00 / 99.31 / 41.06 / 4289.29
50.053272 / 19.929001 / 198.5 / 43.84 / 9 / 59.206 / 03-03-2022 / 20:18:00.20 / 99.44 / 41.13 / 4288.9
50.053249 / 19.929016 / 198.6 / 43.99 / 10 / 59.206 / 03-03-2022 / 20:18:00.40 / 99.44 / 41.13 / 4288.9
50.053226 / 19.929029 / 198.7 / 43.99 / 10 / 59.206 / 03-03-2022 / 20:18:00.60 / 99.44 / 41.13 / 4288.9
50.053207 / 19.929045 / 198.7 / 44.04 / 10 / 59.534 / 03-03-2022 / 20:18:00.80 / 99.44 / 41.13 / 4288.9
50.053188 / 19.92906 / 198.8 / 44.1 / 10 / 59.206 / 03-03-2022 / 20:18:01.00 / 99.44 / 41.13 / 4288.9
50.053165 / 19.929073 / 198.8 / 44.21 / 10 / 59.206 / 03-03-2022 / 20:18:01.20 / 99.5 / 41.13 / 4290.03
50.053146 / 19.929089 / 198.9 / 44.26 / 10 / 59.206 / 03-03-2022 / 20:18:01.40 / 99.5 / 41.13 / 4290.03
50.053123 / 19.929104 / 198.9 / 44.34 / 10 / 58.878 / 03-03-2022 / 20:18:01.60 / 99.5 / 41.13 / 4290.03
50.053104 / 19.929117 / 199 / 44.39 / 10 / 60.846 / 03-03-2022 / 20:18:01.80 / 99.5 / 41.13 / 4290.03
50.053082 / 19.929132 / 199 / 44.41 / 10 / 60.846 / 03-03-2022 / 20:18:02.00 / 99.5 / 41.13 / 4290.03
50.05304 / 19.929161 / 199 / 44.41 / 10 / 60.846 / 03-03-2022 / 20:18:02.40 / 99.56 / 41.13 / 4290.85
50.05302 / 19.929176 / 199.2 / 44.43 / 9 / 61.174 / 03-03-2022 / 20:18:02.60 / 99.56 / 41.13 / 4290.85
50.052998 / 19.929192 / 199.2 / 44.41 / 10 / 60.846 / 03-03-2022 / 20:18:02.80 / 99.56 / 41.13 / 4290.85
50.052979 / 19.929207 / 199.3 / 44.39 / 10 / 60.846 / 03-03-2022 / 20:18:03.00 / 99.56 / 41.13 / 4290.85
50.052956 / 19.929222 / 199.3 / 44.43 / 10 / 60.846 / 03-03-2022 / 20:18:03.20 / 99.69 / 41.13 / 4290.27
50.052937 / 19.929237 / 199.4 / 44.43 / 10 / 60.846 / 03-03-2022 / 20:18:03.40 / 99.69 / 41.13 / 4290.27
50.052917 / 19.929253 / 199.5 / 44.45 / 10 / 59.534 / 03-03-2022 / 20:18:03.60 / 99.69 / 41.13 / 4290.27
50.052895 / 19.929266 / 199.6 / 44.74 / 10 / 59.534 / 03-03-2022 / 20:18:03.80 / 99.69 / 41.13 / 4290.27
50.052876 / 19.929281 / 199.6 / 44.8 / 9 / 59.534 / 03-03-2022 / 20:18:04.00 / 99.69 / 41.13 / 4290.27
50.052853 / 19.929295 / 199.6 / 44.8 / 9 / 59.534 / 03-03-2022 / 20:18:04.20 / 99.75 / 41.13 / 4291.2
50.052834 / 19.92931 / 199.7 / 44.87 / 9 / 59.206 / 03-03-2022 / 20:18:04.40 / 99.75 / 41.13 / 4291.2
50.052811 / 19.929325 / 199.8 / 45.26 / 9 / 59.534 / 03-03-2022 / 20:18:04.60 / 99.75 / 41.13 / 4291.2
50.052792 / 19.92934 / 199.9 / 44.87 / 10 / 59.862 / 03-03-2022 / 20:18:04.80 / 99.75 / 41.13 / 4291.2
50.052769 / 19.929356 / 199.9 / 45.26 / 10 / 58.55 / 03-03-2022 / 20:18:05.00 / 99.75 / 41.13 / 4291.2
50.052727 / 19.929384 / 199.9 / 45.21 / 10 / 59.862 / 03-03-2022 / 20:18:05.40 / 99.88 / 41.13 / 4290.47
50.052708 / 19.929398 / 199.9 / 45.11 / 9 / 60.19 / 03-03-2022 / 20:18:05.60 / 99.88 / 41.13 / 4290.47
50.052685 / 19.929413 / 200 / 44.63 / 9 / 60.518 / 03-03-2022 / 20:18:05.80 / 99.88 / 41.13 / 4290.47
50.052666 / 19.929428 / 200.1 / 44.73 / 8 / 60.518 / 03-03-2022 / 20:18:06.00 / 99.88 / 41.13 / 4290.47
50.052647 / 19.929441 / 200.1 / 44.78 / 8 / 60.518 / 03-03-2022 / 20:18:06.20 / 99.94 / 41.13 / 4291.25
50.052624 / 19.929457 / 200.3 / 44.67 / 8 / 60.518 / 03-03-2022 / 20:18:06.40 / 99.94 / 41.13 / 4291.25
50.052605 / 19.929472 / 200.4 / 44.61 / 8 / 61.83 / 03-03-2022 / 20:18:06.60 / 99.94 / 41.13 / 4291.25
50.052582 / 19.929487 / 200.5 / 44.58 / 8 / 61.502 / 03-03-2022 / 20:18:06.80 / 99.94 / 41.13 / 4291.25
50.052563 / 19.929501 / 200.5 / 44.56 / 8 / 61.502 / 03-03-2022 / 20:18:07.00 / 99.94 / 41.13 / 4291.25
50.05254 / 19.929516 / 200.5 / 44.49 / 8 / 61.83 / 03-03-2022 / 20:18:07.20 / 100.06 / 41.19 / 4290.38
50.052521 / 19.929529 / 200.6 / 44.45 / 9 / 61.502 / 03-03-2022 / 20:18:07.40 / 100.06 / 41.19 / 4290.38
50.052502 / 19.929544 / 200.6 / 44.5 / 9 / 62.158 / 03-03-2022 / 20:18:07.60 / 100.06 / 41.19 / 4290.38
50.052479 / 19.92956 / 200.6 / 44.52 / 10 / 62.814 / 03-03-2022 / 20:18:07.80 / 100.06 / 41.19 / 4290.38
50.05246 / 19.929575 / 200.6 / 44.95 / 9 / 62.814 / 03-03-2022 / 20:18:08.00 / 100.06 / 41.19 / 4290.38
50.052418 / 19.929605 / 200.7 / 45.15 / 10 / 62.486 / 03-03-2022 / 20:18:08.40 / 100.13 / 41.19 / 4291.02
50.052395 / 19.929619 / 200.7 / 45.89 / 10 / 61.174 / 03-03-2022 / 20:18:08.60 / 100.13 / 41.19 / 4291.02
50.052376 / 19.929634 / 200.8 / 45.93 / 10 / 61.502 / 03-03-2022 / 20:18:08.80 / 100.13 / 41.19 / 4291.02
50.052357 / 19.929647 / 200.8 / 46.43 / 10 / 62.158 / 03-03-2022 / 20:18:09.00 / 100.13 / 41.19 / 4291.02
50.052334 / 19.929665 / 200.8 / 46.5 / 10 / 61.174 / 03-03-2022 / 20:18:09.20 / 100.25 / 41.19 / 4290
50.052311 / 19.92968 / 200.8 / 46.63 / 10 / 61.83 / 03-03-2022 / 20:18:09.40 / 100.25 / 41.19 / 4290
50.052292 / 19.929697 / 200.8 / 46.52 / 10 / 62.158 / 03-03-2022 / 20:18:09.60 / 100.25 / 41.19 / 4290
50.052269 / 19.929712 / 200.9 / 46.54 / 10 / 62.158 / 03-03-2022 / 20:18:09.80 / 100.25 / 41.19 / 4290
50.05225 / 19.929728 / 200.9 / 46.1 / 10 / 61.83 / 03-03-2022 / 20:18:10.00 / 100.25 / 41.19 / 4290
50.052208 / 19.929762 / 200.9 / 45.89 / 10 / 62.158 / 03-03-2022 / 20:18:10.40 / 100.31 / 41.19 / 4290.49
50.052185 / 19.929777 / 201 / 45.39 / 10 / 61.502 / 03-03-2022 / 20:18:10.60 / 100.31 / 41.19 / 4290.49
50.052166 / 19.929794 / 201 / 45.47 / 9 / 61.83 / 03-03-2022 / 20:18:10.80 / 100.31 / 41.19 / 4290.49
50.052143 / 19.929808 / 201.1 / 45.47 / 10 / 61.502 / 03-03-2022 / 20:18:11.00 / 100.31 / 41.19 / 4290.49
50.052124 / 19.929825 / 201.1 / 45.56 / 10 / 61.83 / 03-03-2022 / 20:18:11.20 / 100.38 / 41.19 / 4290.69
50.052105 / 19.929842 / 201.2 / 45.52 / 10 / 61.502 / 03-03-2022 / 20:18:11.40 / 100.38 / 41.19 / 4290.69
50.052082 / 19.929857 / 201.3 / 45.52 / 9 / 60.846 / 03-03-2022 / 20:18:11.60 / 100.38 / 41.19 / 4290.69
50.052063 / 19.929873 / 201.3 / 45.54 / 10 / 60.846 / 03-03-2022 / 20:18:11.80 / 100.38 / 41.19 / 4290.69
50.052044 / 19.92989 / 201.3 / 45.6 / 10 / 60.846 / 03-03-2022 / 20:18:12.00 / 100.38 / 41.19 / 4290.69
50.052021 / 19.929905 / 201.3 / 45.56 / 10 / 60.518 / 03-03-2022 / 20:18:12.20 / 100.5 / 41.19 / 4289.48
50.052002 / 19.929922 / 201.4 / 45.61 / 10 / 59.862 / 03-03-2022 / 20:18:12.40 / 100.5 / 41.19 / 4289.48
50.051979 / 19.929939 / 201.4 / 45.99 / 10 / 60.518 / 03-03-2022 / 20:18:12.60 / 100.5 / 41.19 / 4289.48
50.05196 / 19.929953 / 201.4 / 45.99 / 10 / 60.518 / 03-03-2022 / 20:18:12.80 / 100.5 / 41.19 / 4289.48
50.051941 / 19.92997 / 201.4 / 45.97 / 10 / 60.518 / 03-03-2022 / 20:18:13.00 / 100.5 / 41.19 / 4289.48
50.051899 / 19.930004 / 201.4 / 45.6 / 10 / 60.518 / 03-03-2022 / 20:18:13.40 / 100.56 / 41.19 / 4289.78
50.05188 / 19.930019 / 201.4 / 45.56 / 10 / 58.878 / 03-03-2022 / 20:18:13.60 / 100.56 / 41.19 / 4289.78
50.051857 / 19.930037 / 201.5 / 45.52 / 10 / 58.878 / 03-03-2022 / 20:18:13.80 / 100.56 / 41.19 / 4289.78
50.051838 / 19.930052 / 201.5 / 45.45 / 10 / 58.878 / 03-03-2022 / 20:18:14.00 / 100.56 / 41.19 / 4289.78
50.051819 / 19.930069 / 201.5 / 45.45 / 10 / 59.206 / 03-03-2022 / 20:18:14.20 / 100.69 / 41.25 / 4288.42
50.0518 / 19.930084 / 201.5 / 45.36 / 10 / 58.878 / 03-03-2022 / 20:18:14.40 / 100.69 / 41.25 / 4288.42
50.051777 / 19.930098 / 201.5 / 45.34 / 9 / 61.174 / 03-03-2022 / 20:18:14.60 / 100.69 / 41.25 / 4288.42
50.051758 / 19.930115 / 201.6 / 45.28 / 10 / 61.174 / 03-03-2022 / 20:18:14.80 / 100.69 / 41.25 / 4288.42
50.051739 / 19.930132 / 201.6 / 45.26 / 10 / 60.19 / 03-03-2022 / 20:18:15.00 / 100.69 / 41.25 / 4288.42
50.05172 / 19.930149 / 201.6 / 45.23 / 10 / 61.174 / 03-03-2022 / 20:18:15.20 / 100.75 / 41.25 / 4288.57
50.051697 / 19.930164 / 201.6 / 45.19 / 9 / 60.846 / 03-03-2022 / 20:18:15.40 / 100.75 / 41.25 / 4288.57
50.051678 / 19.930182 / 201.7 / 45.13 / 10 / 61.174 / 03-03-2022 / 20:18:15.60 / 100.75 / 41.25 / 4288.57
50.051659 / 19.930199 / 201.7 / 45.15 / 9 / 60.518 / 03-03-2022 / 20:18:15.80 / 100.75 / 41.25 / 4288.57
50.05164 / 19.930214 / 201.7 / 45.11 / 10 / 61.174 / 03-03-2022 / 20:18:16.00 / 100.75 / 41.25 / 4288.57
50.051601 / 19.930246 / 201.7 / 45.17 / 10 / 61.174 / 03-03-2022 / 20:18:16.40 / 100.88 / 41.25 / 4287.07
50.051579 / 19.930265 / 201.7 / 45.15 / 10 / 61.174 / 03-03-2022 / 20:18:16.60 / 100.88 / 41.25 / 4287.07
50.051559 / 19.930283 / 201.7 / 45.1 / 10 / 60.846 / 03-03-2022 / 20:18:16.80 / 100.88 / 41.25 / 4287.07
50.05154 / 19.930298 / 201.8 / 44.71 / 10 / 61.174 / 03-03-2022 / 20:18:17.00 / 100.88 / 41.25 / 4287.07
50.051521 / 19.930315 / 201.8 / 44.61 / 10 / 61.174 / 03-03-2022 / 20:18:17.20 / 100.94 / 41.25 / 4287.08
50.051498 / 19.930332 / 201.9 / 44.49 / 10 / 61.174 / 03-03-2022 / 20:18:17.40 / 100.94 / 41.25 / 4287.08
50.051479 / 19.930347 / 201.9 / 43.95 / 10 / 62.158 / 03-03-2022 / 20:18:17.60 / 100.94 / 41.25 / 4287.08
50.05146 / 19.930365 / 201.9 / 43.82 / 10 / 62.158 / 03-03-2022 / 20:18:17.80 / 100.94 / 41.25 / 4287.08
50.051441 / 19.93038 / 202 / 43.1 / 10 / 62.158 / 03-03-2022 / 20:18:18.00 / 100.94 / 41.25 / 4287.08
50.051422 / 19.930397 / 202 / 43.15 / 10 / 62.486 / 03-03-2022 / 20:18:18.20 / 101 / 41.25 / 4286.79
50.051403 / 19.930412 / 202 / 43.1 / 10 / 62.158 / 03-03-2022 / 20:18:18.40 / 101 / 41.25 / 4286.79
50.051384 / 19.930428 / 202.1 / 42.8 / 10 / 63.47 / 03-03-2022 / 20:18:18.60 / 101 / 41.25 / 4286.79
50.051365 / 19.930441 / 202.1 / 42.76 / 10 / 63.47 / 03-03-2022 / 20:18:18.80 / 101 / 41.25 / 4286.79
50.051346 / 19.930456 / 202.1 / 42.78 / 10 / 63.142 / 03-03-2022 / 20:18:19.00 / 101 / 41.25 / 4286.79
50.051308 / 19.930489 / 202.1 / 43.02 / 10 / 63.142 / 03-03-2022 / 20:18:19.40 / 101.13 / 41.25 / 4285.09
50.051285 / 19.930504 / 202.1 / 43 / 10 / 63.142 / 03-03-2022 / 20:18:19.60 / 101.13 / 41.25 / 4285.09
50.05127 / 19.930519 / 202.1 / 43.45 / 10 / 62.158 / 03-03-2022 / 20:18:19.80 / 101.13 / 41.25 / 4285.09
50.051247 / 19.930534 / 202.1 / 42.78 / 10 / 63.142 / 03-03-2022 / 20:18:20.00 / 101.13 / 41.25 / 4285.09
50.051231 / 19.930552 / 202.1 / 43.11 / 10 / 63.142 / 03-03-2022 / 20:18:20.20 / 101.19 / 41.31 / 4284.91
50.051212 / 19.930567 / 202.1 / 43.06 / 10 / 63.142 / 03-03-2022 / 20:18:20.40 / 101.19 / 41.31 / 4284.91
50.051193 / 19.930582 / 202.1 / 42.69 / 10 / 64.126 / 03-03-2022 / 20:18:20.60 / 101.19 / 41.31 / 4284.91
50.051174 / 19.930597 / 202.1 / 42.6 / 10 / 64.126 / 03-03-2022 / 20:18:20.80 / 101.19 / 41.31 / 4284.91
50.051155 / 19.930613 / 202.1 / 42.24 / 10 / 64.126 / 03-03-2022 / 20:18:21.00 / 101.19 / 41.31 / 4284.91
50.051136 / 19.930626 / 202.1 / 42.36 / 10 / 63.798 / 03-03-2022 / 20:18:21.20 / 101.31 / 41.31 / 4283.07
50.051117 / 19.930641 / 202.1 / 42.28 / 9 / 63.798 / 03-03-2022 / 20:18:21.40 / 101.31 / 41.31 / 4283.07
50.051098 / 19.930656 / 202.2 / 42.19 / 10 / 68.062 / 03-03-2022 / 20:18:21.60 / 101.31 / 41.31 / 4283.07
50.051079 / 19.930672 / 202.2 / 41.67 / 10 / 68.062 / 03-03-2022 / 20:18:21.80 / 101.31 / 41.31 / 4283.07
50.05106 / 19.930687 / 202.2 / 41.98 / 10 / 68.39 / 03-03-2022 / 20:18:22.00 / 101.31 / 41.31 / 4283.07
50.051022 / 19.930717 / 202.2 / 41.93 / 10 / 68.39 / 03-03-2022 / 20:18:22.40 / 101.38 / 41.31 / 4282.74
50.051003 / 19.930731 / 202.2 / 41.78 / 10 / 65.438 / 03-03-2022 / 20:18:22.60 / 101.38 / 41.31 / 4282.74
50.050983 / 19.930748 / 202.3 / 41.28 / 10 / 65.438 / 03-03-2022 / 20:18:22.80 / 101.38 / 41.31 / 4282.74
50.050968 / 19.930765 / 202.5 / 41.76 / 9 / 65.11 / 03-03-2022 / 20:18:23.00 / 101.38 / 41.31 / 4282.74
50.050949 / 19.93078 / 202.5 / 41.21 / 9 / 65.438 / 03-03-2022 / 20:18:23.20 / 101.44 / 41.31 / 4282.11
50.05093 / 19.930796 / 202.5 / 41.61 / 9 / 64.454 / 03-03-2022 / 20:18:23.40 / 101.44 / 41.31 / 4282.11
50.050911 / 19.930809 / 202.5 / 40.93 / 9 / 62.486 / 03-03-2022 / 20:18:23.60 / 101.44 / 41.31 / 4282.11
50.050892 / 19.930824 / 202.5 / 41.02 / 9 / 61.83 / 03-03-2022 / 20:18:23.80 / 101.44 / 41.31 / 4282.11
50.050877 / 19.930838 / 202.5 / 41.06 / 9 / 62.486 / 03-03-2022 / 20:18:24.00 / 101.44 / 41.31 / 4282.11
50.050838 / 19.930866 / 202.5 / 41.45 / 9 / 62.486 / 03-03-2022 / 20:18:24.40 / 101.56 / 41.31 / 4280.08
50.050819 / 19.930882 / 202.5 / 41.45 / 9 / 64.126 / 03-03-2022 / 20:18:24.60 / 101.56 / 41.31 / 4280.08
50.0508 / 19.930897 / 202.5 / 42.02 / 9 / 64.126 / 03-03-2022 / 20:18:24.80 / 101.56 / 41.31 / 4280.08
50.050781 / 19.930912 / 202.4 / 42.08 / 9 / 63.798 / 03-03-2022 / 20:18:25.00 / 101.56 / 41.31 / 4280.08
50.050762 / 19.930927 / 202.4 / 42.13 / 9 / 63.47 / 03-03-2022 / 20:18:25.20 / 101.63 / 41.31 / 4279.55
50.050743 / 19.930943 / 202.4 / 42.6 / 9 / 63.798 / 03-03-2022 / 20:18:25.40 / 101.63 / 41.31 / 4279.55
50.050724 / 19.930956 / 202.4 / 42.67 / 9 / 61.83 / 03-03-2022 / 20:18:25.60 / 101.63 / 41.31 / 4279.55
50.050705 / 19.930971 / 202.4 / 43 / 10 / 61.83 / 03-03-2022 / 20:18:25.80 / 101.63 / 41.31 / 4279.55
50.050686 / 19.930986 / 202.4 / 43.13 / 10 / 61.502 / 03-03-2022 / 20:18:26.00 / 101.63 / 41.31 / 4279.55
50.050667 / 19.931002 / 202.4 / 43.56 / 10 / 61.83 / 03-03-2022 / 20:18:26.20 / 101.75 / 41.31 / 4277.37
50.050644 / 19.931017 / 202.4 / 43.6 / 9 / 62.158 / 03-03-2022 / 20:18:26.40 / 101.75 / 41.31 / 4277.37
50.050625 / 19.931032 / 202.3 / 43.65 / 10 / 62.486 / 03-03-2022 / 20:18:26.60 / 101.75 / 41.31 / 4277.37
50.050606 / 19.931047 / 202.2 / 44.15 / 9 / 62.158 / 03-03-2022 / 20:18:26.80 / 101.75 / 41.31 / 4277.37
50.050587 / 19.931065 / 202.2 / 44.49 / 9 / 62.486 / 03-03-2022 / 20:18:27.00 / 101.75 / 41.31 / 4277.37
50.050549 / 19.931097 / 202.2 / 44.82 / 9 / 62.486 / 03-03-2022 / 20:18:27.40 / 101.81 / 41.38 / 4276.71
50.050526 / 19.931112 / 202.2 / 45.37 / 8 / 64.126 / 03-03-2022 / 20:18:27.60 / 101.81 / 41.38 / 4276.71
50.050507 / 19.931128 / 202.2 / 45.47 / 8 / 63.47 / 03-03-2022 / 20:18:27.80 / 101.81 / 41.38 / 4276.71
50.050484 / 19.931143 / 202.2 / 45.41 / 8 / 63.798 / 03-03-2022 / 20:18:28.00 / 101.81 / 41.38 / 4276.71
50.050465 / 19.93116 / 202.4 / 45.39 / 9 / 64.126 / 03-03-2022 / 20:18:28.20 / 101.94 / 41.38 / 4274.38
50.050442 / 19.931175 / 202.5 / 45.5 / 9 / 64.126 / 03-03-2022 / 20:18:28.40 / 101.94 / 41.38 / 4274.38
50.050423 / 19.931192 / 202.6 / 45.37 / 10 / 63.142 / 03-03-2022 / 20:18:28.60 / 101.94 / 41.38 / 4274.38
50.0504 / 19.931206 / 202.7 / 45.32 / 10 / 64.454 / 03-03-2022 / 20:18:28.80 / 101.94 / 41.38 / 4274.38
50.050381 / 19.931221 / 202.6 / 44.97 / 10 / 61.174 / 03-03-2022 / 20:18:29.00 / 101.94 / 41.38 / 4274.38
50.050362 / 19.931238 / 202.6 / 44.87 / 10 / 63.47 / 03-03-2022 / 20:18:29.20 / 102 / 41.38 / 4273.57
50.050343 / 19.931253 / 202.7 / 44.93 / 10 / 63.142 / 03-03-2022 / 20:18:29.40 / 102 / 41.38 / 4273.57
50.050323 / 19.931271 / 202.7 / 45.02 / 10 / 60.518 / 03-03-2022 / 20:18:29.60 / 102 / 41.38 / 4273.57
50.050301 / 19.931286 / 202.7 / 44.93 / 9 / 60.846 / 03-03-2022 / 20:18:29.80 / 102 / 41.38 / 4273.57
50.050282 / 19.931299 / 202.7 / 44.97 / 10 / 60.846 / 03-03-2022 / 20:18:30.00 / 102 / 41.38 / 4273.57
50.05024 / 19.931332 / 202.7 / 44.99 / 10 / 60.846 / 03-03-2022 / 20:18:30.40 / 102.13 / 41.38 / 4271.1
50.05022 / 19.931347 / 202.8 / 44.6 / 10 / 59.534 / 03-03-2022 / 20:18:30.60 / 102.13 / 41.38 / 4271.1
50.050201 / 19.931364 / 202.8 / 44.58 / 9 / 56.91 / 03-03-2022 / 20:18:30.80 / 102.13 / 41.38 / 4271.1
50.050179 / 19.931377 / 202.7 / 44.5 / 9 / 59.534 / 03-03-2022 / 20:18:31.00 / 102.13 / 41.38 / 4271.1
50.050159 / 19.931393 / 202.7 / 44.5 / 10 / 59.534 / 03-03-2022 / 20:18:31.20 / 102.19 / 41.38 / 4270.14
50.050137 / 19.931408 / 202.8 / 44.6 / 10 / 59.534 / 03-03-2022 / 20:18:31.40 / 102.19 / 41.38 / 4270.14
50.050117 / 19.931423 / 202.7 / 44.73 / 10 / 57.566 / 03-03-2022 / 20:18:31.60 / 102.19 / 41.38 / 4270.14
50.050098 / 19.931438 / 202.7 / 44.74 / 10 / 57.566 / 03-03-2022 / 20:18:31.80 / 102.19 / 41.38 / 4270.14
50.050076 / 19.931454 / 202.7 / 44.82 / 10 / 57.238 / 03-03-2022 / 20:18:32.00 / 102.19 / 41.38 / 4270.14
50.050056 / 19.931469 / 202.7 / 44.91 / 10 / 57.566 / 03-03-2022 / 20:18:32.20 / 102.31 / 41.38 / 4267.52
50.050037 / 19.931484 / 202.6 / 44.97 / 10 / 57.566 / 03-03-2022 / 20:18:32.40 / 102.31 / 41.38 / 4267.52
50.050018 / 19.931498 / 202.5 / 44.95 / 9 / 56.91 / 03-03-2022 / 20:18:32.60 / 102.31 / 41.38 / 4267.52
50.049995 / 19.931513 / 202.5 / 44.91 / 9 / 56.582 / 03-03-2022 / 20:18:32.80 / 102.31 / 41.38 / 4267.52
50.049976 / 19.931528 / 202.5 / 44.91 / 9 / 57.238 / 03-03-2022 / 20:18:33.00 / 102.31 / 41.38 / 4267.52
50.049934 / 19.931559 / 202.5 / 44.86 / 9 / 56.91 / 03-03-2022 / 20:18:33.40 / 102.38 / 41.44 / 4266.42
50.049915 / 19.931574 / 202.3 / 44.76 / 10 / 57.238 / 03-03-2022 / 20:18:33.60 / 102.38 / 41.44 / 4266.42
50.049892 / 19.931589 / 202.3 / 44.61 / 10 / 56.91 / 03-03-2022 / 20:18:33.80 / 102.38 / 41.44 / 4266.42
50.049873 / 19.931602 / 202.2 / 44.67 / 10 / 57.238 / 03-03-2022 / 20:18:34.00 / 102.38 / 41.44 / 4266.42
50.049854 / 19.931618 / 202.2 / 44.78 / 10 / 57.238 / 03-03-2022 / 20:18:34.20 / 102.44 / 41.44 / 4265.02
50.049835 / 19.931633 / 202 / 45.1 / 10 / 57.238 / 03-03-2022 / 20:18:34.40 / 102.44 / 41.44 / 4265.02
50.049812 / 19.93165 / 201.9 / 45.21 / 10 / 57.894 / 03-03-2022 / 20:18:34.60 / 102.44 / 41.44 / 4265.02
50.049793 / 19.931665 / 201.8 / 45.86 / 10 / 58.222 / 03-03-2022 / 20:18:34.80 / 102.44 / 41.44 / 4265.02
50.04977 / 19.931683 / 201.7 / 45.84 / 10 / 56.582 / 03-03-2022 / 20:18:35.00 / 102.44 / 41.44 / 4265.02
50.049751 / 19.931696 / 201.7 / 46.26 / 10 / 57.894 / 03-03-2022 / 20:18:35.20 / 102.5 / 41.44 / 4263.57
50.049728 / 19.931711 / 201.5 / 46.17 / 10 / 56.91 / 03-03-2022 / 20:18:35.40 / 102.5 / 41.44 / 4263.57
50.049709 / 19.931728 / 201.4 / 46.28 / 10 / 58.222 / 03-03-2022 / 20:18:35.60 / 102.5 / 41.44 / 4263.57
50.049686 / 19.931746 / 201.3 / 46.34 / 10 / 58.222 / 03-03-2022 / 20:18:35.80 / 102.5 / 41.44 / 4263.57
50.049667 / 19.931761 / 201.3 / 46.61 / 10 / 58.55 / 03-03-2022 / 20:18:36.00 / 102.5 / 41.44 / 4263.57
50.049625 / 19.931791 / 201.1 / 46.58 / 10 / 58.55 / 03-03-2022 / 20:18:36.40 / 102.63 / 41.44 / 4260.71
50.049606 / 19.931808 / 201.1 / 46.58 / 9 / 59.534 / 03-03-2022 / 20:18:36.60 / 102.63 / 41.44 / 4260.71
50.049583 / 19.931824 / 201 / 46.6 / 9 / 59.534 / 03-03-2022 / 20:18:36.80 / 102.63 / 41.44 / 4260.71
50.049561 / 19.931839 / 201 / 46.74 / 9 / 59.534 / 03-03-2022 / 20:18:37.00 / 102.63 / 41.44 / 4260.71
50.049541 / 19.931854 / 201 / 46.69 / 9 / 59.534 / 03-03-2022 / 20:18:37.20 / 102.69 / 41.44 / 4259.36
50.049519 / 19.93187 / 200.9 / 46.76 / 10 / 59.534 / 03-03-2022 / 20:18:37.40 / 102.69 / 41.44 / 4259.36
50.0495 / 19.931887 / 200.9 / 46.82 / 10 / 59.862 / 03-03-2022 / 20:18:37.60 / 102.69 / 41.44 / 4259.36
50.049477 / 19.931904 / 200.8 / 47.36 / 10 / 59.862 / 03-03-2022 / 20:18:37.80 / 102.69 / 41.44 / 4259.36
50.049458 / 19.931919 / 200.8 / 47.26 / 10 / 60.19 / 03-03-2022 / 20:18:38.00 / 102.69 / 41.44 / 4259.36
50.049412 / 19.931952 / 200.8 / 47.15 / 10 / 59.862 / 03-03-2022 / 20:18:38.40 / 102.81 / 41.5 / 4256.36
50.049393 / 19.931969 / 200.8 / 47 / 10 / 60.846 / 03-03-2022 / 20:18:38.60 / 102.81 / 41.5 / 4256.36
50.04937 / 19.931986 / 200.8 / 46.93 / 10 / 60.846 / 03-03-2022 / 20:18:38.80 / 102.81 / 41.5 / 4256.36
50.049351 / 19.932003 / 200.8 / 46.89 / 10 / 60.846 / 03-03-2022 / 20:18:39.00 / 102.81 / 41.5 / 4256.36
50.049328 / 19.93202 / 200.8 / 46.87 / 10 / 60.846 / 03-03-2022 / 20:18:39.20 / 102.88 / 41.5 / 4254.87
50.049309 / 19.932037 / 200.8 / 46.93 / 10 / 60.846 / 03-03-2022 / 20:18:39.40 / 102.88 / 41.5 / 4254.87
50.049286 / 19.932055 / 200.8 / 47.3 / 10 / 61.174 / 03-03-2022 / 20:18:39.60 / 102.88 / 41.5 / 4254.87
50.049267 / 19.932072 / 200.8 / 47.24 / 10 / 61.174 / 03-03-2022 / 20:18:39.80 / 102.88 / 41.5 / 4254.87
50.049244 / 19.932089 / 200.8 / 47.15 / 10 / 61.174 / 03-03-2022 / 20:18:40.00 / 102.88 / 41.5 / 4254.87
50.049225 / 19.932104 / 200.8 / 47.11 / 10 / 61.174 / 03-03-2022 / 20:18:40.20 / 103 / 41.5 / 4251.72
50.049202 / 19.932123 / 200.7 / 47.06 / 10 / 60.19 / 03-03-2022 / 20:18:40.40 / 103 / 41.5 / 4251.72
50.049183 / 19.93214 / 200.7 / 46.93 / 10 / 58.55 / 03-03-2022 / 20:18:40.60 / 103 / 41.5 / 4251.72
50.04916 / 19.932158 / 200.7 / 46.86 / 10 / 58.55 / 03-03-2022 / 20:18:40.80 / 103 / 41.5 / 4251.72
50.049137 / 19.932173 / 200.7 / 46.78 / 10 / 58.55 / 03-03-2022 / 20:18:41.00 / 103 / 41.5 / 4251.72
50.049095 / 19.932207 / 200.7 / 46.74 / 10 / 58.55 / 03-03-2022 / 20:18:41.40 / 103.06 / 41.5 / 4250.08
50.049076 / 19.932224 / 200.7 / 47.19 / 10 / 59.862 / 03-03-2022 / 20:18:41.60 / 103.06 / 41.5 / 4250.08
50.049053 / 19.932243 / 200.6 / 47.23 / 10 / 59.862 / 03-03-2022 / 20:18:41.80 / 103.06 / 41.5 / 4250.08
50.049034 / 19.932262 / 200.6 / 47.37 / 10 / 59.862 / 03-03-2022 / 20:18:42.00 / 103.06 / 41.5 / 4250.08
50.049015 / 19.93228 / 200.6 / 47.99 / 10 / 59.862 / 03-03-2022 / 20:18:42.20 / 103.19 / 41.5 / 4246.79
50.048992 / 19.932299 / 200.5 / 48.32 / 10 / 59.862 / 03-03-2022 / 20:18:42.40 / 103.19 / 41.5 / 4246.79
50.048969 / 19.932318 / 200.5 / 48.32 / 10 / 62.486 / 03-03-2022 / 20:18:42.60 / 103.19 / 41.5 / 4246.79
50.04895 / 19.932337 / 200.5 / 48.26 / 10 / 62.486 / 03-03-2022 / 20:18:42.80 / 103.19 / 41.5 / 4246.79
50.048927 / 19.932356 / 200.4 / 48.21 / 10 / 62.814 / 03-03-2022 / 20:18:43.00 / 103.19 / 41.5 / 4246.79
50.048908 / 19.932375 / 200.4 / 48.19 / 10 / 62.486 / 03-03-2022 / 20:18:43.20 / 103.25 / 41.5 / 4245.01
50.048889 / 19.932394 / 200.4 / 48.08 / 10 / 62.814 / 03-03-2022 / 20:18:43.40 / 103.25 / 41.5 / 4245.01
50.04887 / 19.932413 / 200.3 / 47.76 / 10 / 62.486 / 03-03-2022 / 20:18:43.60 / 103.25 / 41.5 / 4245.01
50.048847 / 19.93243 / 200.3 / 47.43 / 9 / 62.814 / 03-03-2022 / 20:18:43.80 / 103.25 / 41.5 / 4245.01
50.048828 / 19.932447 / 200.3 / 47.34 / 9 / 62.158 / 03-03-2022 / 20:18:44.00 / 103.25 / 41.5 / 4245.01
50.048786 / 19.932486 / 200.3 / 46.89 / 9 / 61.83 / 03-03-2022 / 20:18:44.40 / 103.38 / 41.5 / 4241.57
50.048763 / 19.932503 / 200.2 / 46.89 / 9 / 61.174 / 03-03-2022 / 20:18:44.60 / 103.38 / 41.5 / 4241.57
50.048744 / 19.932522 / 200.2 / 46.93 / 9 / 61.502 / 03-03-2022 / 20:18:44.80 / 103.38 / 41.5 / 4241.57
50.048721 / 19.932541 / 200.2 / 46.97 / 9 / 60.518 / 03-03-2022 / 20:18:45.00 / 103.38 / 41.5 / 4241.57
50.048702 / 19.932562 / 200.2 / 47.04 / 9 / 61.502 / 03-03-2022 / 20:18:45.20 / 103.44 / 41.56 / 4239.64
50.048683 / 19.932587 / 200.1 / 47.52 / 8 / 61.502 / 03-03-2022 / 20:18:45.40 / 103.44 / 41.56 / 4239.64
50.048664 / 19.932611 / 200.1 / 47.45 / 8 / 64.126 / 03-03-2022 / 20:18:45.60 / 103.44 / 41.56 / 4239.64
50.048641 / 19.932623 / 200 / 47.91 / 8 / 64.126 / 03-03-2022 / 20:18:45.80 / 103.44 / 41.56 / 4239.64
50.048618 / 19.932636 / 200 / 48.34 / 8 / 64.454 / 03-03-2022 / 20:18:46.00 / 103.44 / 41.56 / 4239.64
50.048599 / 19.932655 / 200 / 48.8 / 8 / 64.454 / 03-03-2022 / 20:18:46.20 / 103.5 / 41.56 / 4237.42
50.048569 / 19.932653 / 199.9 / 49.12 / 9 / 63.47 / 03-03-2022 / 20:18:46.40 / 103.5 / 41.56 / 4237.42
50.048546 / 19.932673 / 199.9 / 49.17 / 10 / 67.734 / 03-03-2022 / 20:18:46.60 / 103.5 / 41.56 / 4237.42
50.048527 / 19.93269 / 199.9 / 49.26 / 10 / 67.734 / 03-03-2022 / 20:18:46.80 / 103.5 / 41.56 / 4237.42
50.048504 / 19.932705 / 199.9 / 49.36 / 10 / 67.406 / 03-03-2022 / 20:18:47.00 / 103.5 / 41.56 / 4237.42
50.048458 / 19.932739 / 199.9 / 49.52 / 10 / 66.75 / 03-03-2022 / 20:18:47.40 / 103.63 / 41.56 / 4233.79
50.048439 / 19.932753 / 199.8 / 49.58 / 10 / 69.702 / 03-03-2022 / 20:18:47.60 / 103.63 / 41.56 / 4233.79
50.048416 / 19.932768 / 199.9 / 49.56 / 10 / 68.718 / 03-03-2022 / 20:18:47.80 / 103.63 / 41.56 / 4233.79
50.048393 / 19.932781 / 199.9 / 49.12 / 10 / 68.39 / 03-03-2022 / 20:18:48.00 / 103.63 / 41.56 / 4233.79
50.04837 / 19.932795 / 200 / 48.82 / 10 / 69.702 / 03-03-2022 / 20:18:48.20 / 103.69 / 41.56 / 4231.67
50.048351 / 19.93281 / 200 / 48.52 / 10 / 69.702 / 03-03-2022 / 20:18:48.40 / 103.69 / 41.56 / 4231.67
50.048328 / 19.932825 / 200.1 / 48.47 / 10 / 67.406 / 03-03-2022 / 20:18:48.60 / 103.69 / 41.56 / 4231.67
50.048306 / 19.93284 / 200.1 / 48.45 / 10 / 68.718 / 03-03-2022 / 20:18:48.80 / 103.69 / 41.56 / 4231.67
50.048283 / 19.932856 / 200.2 / 48.43 / 10 / 68.718 / 03-03-2022 / 20:18:49.00 / 103.69 / 41.56 / 4231.67
50.04826 / 19.932871 / 200.2 / 48.39 / 10 / 68.718 / 03-03-2022 / 20:18:49.20 / 103.75 / 41.56 / 4229.25
50.048237 / 19.932886 / 200.4 / 47.93 / 10 / 67.406 / 03-03-2022 / 20:18:49.40 / 103.75 / 41.56 / 4229.25
50.048218 / 19.932903 / 200.6 / 47.95 / 10 / 59.534 / 03-03-2022 / 20:18:49.60 / 103.75 / 41.56 / 4229.25
50.048195 / 19.932919 / 200.8 / 47.86 / 10 / 59.534 / 03-03-2022 / 20:18:49.80 / 103.75 / 41.56 / 4229.25
50.048172 / 19.932934 / 200.9 / 47.76 / 10 / 59.534 / 03-03-2022 / 20:18:50.00 / 103.75 / 41.56 / 4229.25
50.04813 / 19.932962 / 201.2 / 46.91 / 10 / 59.534 / 03-03-2022 / 20:18:50.40 / 103.88 / 41.63 / 4225.42
50.048107 / 19.932976 / 201.3 / 47.24 / 10 / 56.254 / 03-03-2022 / 20:18:50.60 / 103.88 / 41.63 / 4225.42
50.048088 / 19.932989 / 201.4 / 46.84 / 10 / 56.254 / 03-03-2022 / 20:18:50.80 / 103.88 / 41.63 / 4225.42
50.048065 / 19.933004 / 201.5 / 46.82 / 10 / 55.926 / 03-03-2022 / 20:18:51.00 / 103.88 / 41.63 / 4225.42
50.048042 / 19.933018 / 201.5 / 46.74 / 10 / 55.27 / 03-03-2022 / 20:18:51.20 / 103.94 / 41.56 / 4223.11
50.048023 / 19.933033 / 201.7 / 47.1 / 10 / 55.926 / 03-03-2022 / 20:18:51.40 / 103.94 / 41.56 / 4223.11
50.048 / 19.933048 / 201.8 / 46.32 / 10 / 55.926 / 03-03-2022 / 20:18:51.60 / 103.94 / 41.56 / 4223.11
50.047981 / 19.933064 / 202 / 46.69 / 10 / 55.926 / 03-03-2022 / 20:18:51.80 / 103.94 / 41.56 / 4223.11
50.047958 / 19.933079 / 202 / 46.63 / 9 / 55.926 / 03-03-2022 / 20:18:52.00 / 103.94 / 41.56 / 4223.11
50.047916 / 19.933109 / 202 / 47.08 / 9 / 55.926 / 03-03-2022 / 20:18:52.40 / 104.06 / 41.56 / 4219.14
50.047894 / 19.933125 / 202.3 / 47.06 / 9 / 56.582 / 03-03-2022 / 20:18:52.60 / 104.06 / 41.56 / 4219.14
[truncated: 8,548,652 more chars]
