# Supplementary material for: A mobile car monitoring system as a supplementary tool for air quality monitoring in urban and rural environments: the case study from Poland
Source: Sci Rep. 2023 Sep 22;13:15856. doi: 10.1038/s41598-023-43095-w (PMC10516858; doi:10.1038/s41598-023-43095-w)
Supplement: Supplementary file 7 — Supplementary Information 7. [file 41598_2023_43095_MOESM7_ESM.txt]

LAT / LOG / AMSL / VEL(KMH) / SAT.NO / PM / DATE / HOUR / T1 / T2 / HEATER
 50.065289 /  19.914507 / 338.90 / 0.44 / 5 / 8.1 / 5-1-2022 / 19:27:32.29 / 10.81 / 6.63 / 3036.74
 50.065292 /  19.914513 / 337.40 / 0.22 / 5 / 8.3 / 5-1-2022 / 19:27:32.60 / 10.88 / 6.63 / 3106.24
 50.065292 /  19.914513 / 337.10 / 0.11 / 5 / 8.3 / 5-1-2022 / 19:27:32.80 / 10.88 / 6.63 / 3106.24
 50.065296 /  19.914513 / 336.60 / 0.07 / 5 / 8.5 / 5-1-2022 / 19:27:33.00 / 10.88 / 6.63 / 3106.24
 50.065296 /  19.914513 / 336.50 / 0.02 / 5 / 8.3 / 5-1-2022 / 19:27:33.20 / 10.88 / 6.63 / 3106.24
 50.065300 /  19.914515 / 336.20 / 0.00 / 5 / 8.3 / 5-1-2022 / 19:27:33.40 / 10.88 / 6.63 / 3106.24
 50.065296 /  19.914515 / 336.10 / 0.07 / 5 / 8.3 / 5-1-2022 / 19:27:33.60 / 10.88 / 6.63 / 3177.06
 50.065300 /  19.914515 / 335.80 / 0.02 / 5 / 7.8 / 5-1-2022 / 19:27:33.80 / 10.88 / 6.63 / 3177.06
 50.065300 /  19.914515 / 335.20 / 0.09 / 5 / 8.5 / 5-1-2022 / 19:27:34.00 / 10.88 / 6.63 / 3177.06
 50.065300 /  19.914516 / 334.70 / 0.13 / 5 / 8.3 / 5-1-2022 / 19:27:34.20 / 10.88 / 6.63 / 3177.06
 50.065300 /  19.914516 / 334.20 / 0.04 / 5 / 8.3 / 5-1-2022 / 19:27:34.40 / 10.88 / 6.63 / 3177.06
 50.065304 /  19.914518 / 333.90 / 0.06 / 5 / 8.3 / 5-1-2022 / 19:27:34.60 / 10.94 / 6.56 / 3246.27
 50.065304 /  19.914518 / 333.50 / 0.06 / 5 / 8.3 / 5-1-2022 / 19:27:34.80 / 10.94 / 6.56 / 3246.27
 50.065304 /  19.914516 / 333.30 / 0.06 / 5 / 7.4 / 5-1-2022 / 19:27:35.00 / 10.94 / 6.56 / 3246.27
 50.065304 /  19.914515 / 333.30 / 0.06 / 5 / 8.3 / 5-1-2022 / 19:27:35.20 / 10.94 / 6.56 / 3246.27
 50.065304 /  19.914515 / 333.40 / 0.09 / 5 / 8.1 / 5-1-2022 / 19:27:35.40 / 10.94 / 6.56 / 3246.27
 50.065304 /  19.914515 / 333.10 / 0.06 / 5 / 8.3 / 5-1-2022 / 19:27:35.60 / 11.00 / 6.56 / 3315.67
 50.065304 /  19.914513 / 332.80 / 0.07 / 5 / 8.3 / 5-1-2022 / 19:27:35.80 / 11.00 / 6.56 / 3315.67
 50.065304 /  19.914513 / 333.00 / 0.04 / 5 / 8.5 / 5-1-2022 / 19:27:36.00 / 11.00 / 6.56 / 3315.67
 50.065304 /  19.914513 / 333.10 / 0.13 / 5 / 7.4 / 5-1-2022 / 19:27:36.20 / 11.00 / 6.56 / 3315.67
 50.065304 /  19.914513 / 333.10 / 0.04 / 5 / 7.8 / 5-1-2022 / 19:27:36.40 / 11.00 / 6.56 / 3315.67
 50.065304 /  19.914513 / 332.90 / 0.09 / 5 / 8.3 / 5-1-2022 / 19:27:36.60 / 11.00 / 6.63 / 3386.39
 50.065304 /  19.914513 / 332.60 / 0.11 / 5 / 8.3 / 5-1-2022 / 19:27:36.80 / 11.00 / 6.63 / 3386.39
 50.065308 /  19.914513 / 332.40 / 0.02 / 5 / 8.5 / 5-1-2022 / 19:27:37.00 / 11.00 / 6.63 / 3386.39
 50.065308 /  19.914513 / 332.10 / 0.02 / 5 / 8.3 / 5-1-2022 / 19:27:37.20 / 11.00 / 6.63 / 3386.39
 50.065308 /  19.914513 / 331.90 / 0.13 / 5 / 8.5 / 5-1-2022 / 19:27:37.40 / 11.00 / 6.63 / 3386.39
 50.065308 /  19.914513 / 331.80 / 0.09 / 5 / 8.1 / 5-1-2022 / 19:27:37.60 / 11.06 / 6.63 / 3455.50
 50.065308 /  19.914511 / 331.60 / 0.02 / 5 / 9.2 / 5-1-2022 / 19:27:37.80 / 11.06 / 6.63 / 3455.50
 50.065308 /  19.914511 / 331.50 / 0.07 / 5 / 8.3 / 5-1-2022 / 19:27:38.00 / 11.06 / 6.63 / 3455.50
 50.065308 /  19.914511 / 331.40 / 0.04 / 5 / 8.1 / 5-1-2022 / 19:27:38.20 / 11.06 / 6.63 / 3455.50
 50.065311 /  19.914511 / 331.30 / 0.06 / 5 / 8.3 / 5-1-2022 / 19:27:38.40 / 11.06 / 6.63 / 3455.50
 50.065311 /  19.914511 / 331.30 / 0.06 / 5 / 8.3 / 5-1-2022 / 19:27:38.60 / 11.19 / 6.63 / 3523.45
 50.065311 /  19.914511 / 331.20 / 0.04 / 5 / 8.1 / 5-1-2022 / 19:27:38.80 / 11.19 / 6.63 / 3523.45
 50.065311 /  19.914511 / 331.00 / 0.04 / 5 / 8.3 / 5-1-2022 / 19:27:39.00 / 11.19 / 6.63 / 3523.45
 50.065311 /  19.914511 / 330.90 / 0.09 / 5 / 7.8 / 5-1-2022 / 19:27:39.20 / 11.19 / 6.63 / 3523.45
 50.065311 /  19.914511 / 330.70 / 0.09 / 5 / 8.3 / 5-1-2022 / 19:27:39.40 / 11.19 / 6.63 / 3523.45
 50.065311 /  19.914511 / 330.60 / 0.06 / 5 / 7.4 / 5-1-2022 / 19:27:39.60 / 11.19 / 6.63 / 3594.28
 50.065311 /  19.914511 / 330.40 / 0.13 / 5 / 8.5 / 5-1-2022 / 19:27:39.80 / 11.19 / 6.63 / 3594.28
 50.065311 /  19.914511 / 330.20 / 0.06 / 5 / 8.3 / 5-1-2022 / 19:27:40.00 / 11.19 / 6.63 / 3594.28
 50.065311 /  19.914511 / 330.20 / 0.02 / 5 / 7.8 / 5-1-2022 / 19:27:40.20 / 11.19 / 6.63 / 3594.28
 50.065311 /  19.914511 / 330.10 / 0.00 / 5 / 8.3 / 5-1-2022 / 19:27:40.40 / 11.19 / 6.63 / 3594.28
 50.065311 /  19.914511 / 329.90 / 0.15 / 5 / 8.5 / 5-1-2022 / 19:27:40.60 / 11.31 / 6.56 / 3661.88
 50.065315 /  19.914511 / 329.70 / 0.04 / 5 / 8.3 / 5-1-2022 / 19:27:40.80 / 11.31 / 6.56 / 3661.88
 50.065315 /  19.914513 / 329.50 / 0.02 / 5 / 8.5 / 5-1-2022 / 19:27:41.00 / 11.31 / 6.56 / 3661.88
 50.065315 /  19.914513 / 329.30 / 0.07 / 5 / 8.3 / 5-1-2022 / 19:27:41.20 / 11.31 / 6.56 / 3661.88
 50.065315 /  19.914513 / 329.00 / 0.11 / 5 / 7.4 / 5-1-2022 / 19:27:41.40 / 11.31 / 6.56 / 3661.88
 50.065315 /  19.914513 / 328.80 / 0.07 / 5 / 7.4 / 5-1-2022 / 19:27:41.60 / 11.31 / 6.63 / 3732.61
 50.065315 /  19.914513 / 328.60 / 0.07 / 5 / 7.4 / 5-1-2022 / 19:27:41.80 / 11.31 / 6.63 / 3732.61
 50.065315 /  19.914513 / 328.30 / 0.06 / 5 / 7.4 / 5-1-2022 / 19:27:42.00 / 11.31 / 6.63 / 3732.61
 50.065315 /  19.914513 / 328.20 / 0.04 / 5 / 7.4 / 5-1-2022 / 19:27:42.20 / 11.31 / 6.63 / 3732.61
 50.065319 /  19.914513 / 327.90 / 0.04 / 5 / 7.4 / 5-1-2022 / 19:27:42.40 / 11.31 / 6.63 / 3732.61
 50.065319 /  19.914513 / 327.70 / 0.09 / 5 / 7.4 / 5-1-2022 / 19:27:42.60 / 11.38 / 6.56 / 3801.48
 50.065319 /  19.914513 / 327.60 / 0.07 / 5 / 7.4 / 5-1-2022 / 19:27:42.80 / 11.38 / 6.56 / 3801.48
 50.065319 /  19.914515 / 327.40 / 0.07 / 5 / 7.4 / 5-1-2022 / 19:27:43.00 / 11.38 / 6.56 / 3801.48
 50.065319 /  19.914515 / 327.20 / 0.04 / 5 / 7.4 / 5-1-2022 / 19:27:43.20 / 11.38 / 6.56 / 3801.48
 50.065319 /  19.914515 / 327.00 / 0.06 / 5 / 7.4 / 5-1-2022 / 19:27:43.40 / 11.38 / 6.56 / 3801.48
 50.065319 /  19.914515 / 326.80 / 0.07 / 5 / 7.4 / 5-1-2022 / 19:27:43.60 / 11.44 / 6.63 / 3870.55
 50.065319 /  19.914516 / 326.60 / 0.07 / 5 / 7.4 / 5-1-2022 / 19:27:43.80 / 11.44 / 6.63 / 3870.55
 50.065319 /  19.914516 / 326.40 / 0.02 / 5 / 7.4 / 5-1-2022 / 19:27:44.00 / 11.44 / 6.63 / 3870.55
 50.065319 /  19.914516 / 326.30 / 0.07 / 5 / 7.4 / 5-1-2022 / 19:27:44.20 / 11.44 / 6.63 / 3870.55
 50.065319 /  19.914516 / 326.20 / 0.06 / 5 / 7.4 / 5-1-2022 / 19:27:44.40 / 11.44 / 6.63 / 3870.55
 50.065323 /  19.914518 / 326.00 / 0.06 / 5 / 7.4 / 5-1-2022 / 19:27:44.60 / 11.50 / 6.63 / 3939.57
 50.065323 /  19.914518 / 325.90 / 0.04 / 5 / 7.4 / 5-1-2022 / 19:27:44.80 / 11.50 / 6.63 / 3939.57
 50.065323 /  19.914518 / 325.70 / 0.13 / 5 / 7.4 / 5-1-2022 / 19:27:45.00 / 11.50 / 6.63 / 3939.57
 50.065323 /  19.914518 / 325.50 / 0.02 / 5 / 7.4 / 5-1-2022 / 19:27:45.20 / 11.50 / 6.63 / 3939.57
 50.065323 /  19.914520 / 325.40 / 0.06 / 5 / 7.4 / 5-1-2022 / 19:27:45.40 / 11.50 / 6.63 / 3939.57
 50.065323 /  19.914520 / 325.30 / 0.07 / 5 / 7.4 / 5-1-2022 / 19:27:45.60 / 11.63 / 6.63 / 4007.18
 50.065323 /  19.914520 / 325.10 / 0.02 / 5 / 7.4 / 5-1-2022 / 19:27:45.80 / 11.63 / 6.63 / 4007.18
 50.065327 /  19.914520 / 324.90 / 0.09 / 5 / 7.4 / 5-1-2022 / 19:27:46.00 / 11.63 / 6.63 / 4007.18
 50.065327 /  19.914522 / 324.70 / 0.04 / 5 / 7.4 / 5-1-2022 / 19:27:46.20 / 11.63 / 6.63 / 4007.18
 50.065327 /  19.914522 / 324.50 / 0.11 / 5 / 7.4 / 5-1-2022 / 19:27:46.40 / 11.63 / 6.63 / 4007.18
 50.065327 /  19.914522 / 324.40 / 0.04 / 5 / 7.4 / 5-1-2022 / 19:27:46.60 / 11.69 / 6.63 / 4076.30
 50.065327 /  19.914524 / 324.20 / 0.06 / 5 / 7.4 / 5-1-2022 / 19:27:46.80 / 11.69 / 6.63 / 4076.30
 50.065327 /  19.914524 / 323.90 / 0.00 / 5 / 7.4 / 5-1-2022 / 19:27:47.20 / 11.69 / 6.63 / 4076.30
 50.065327 /  19.914524 / 323.70 / 0.04 / 5 / 7.4 / 5-1-2022 / 19:27:47.40 / 11.69 / 6.63 / 4076.30
 50.065327 /  19.914524 / 323.50 / 0.11 / 5 / 7.4 / 5-1-2022 / 19:27:47.60 / 11.75 / 6.63 / 4145.13
 50.065331 /  19.914526 / 323.30 / 0.07 / 5 / 7.4 / 5-1-2022 / 19:27:47.80 / 11.75 / 6.63 / 4145.13
 50.065331 /  19.914526 / 323.20 / 0.02 / 5 / 7.4 / 5-1-2022 / 19:27:48.00 / 11.75 / 6.63 / 4145.13
 50.065331 /  19.914528 / 323.20 / 0.00 / 5 / 7.4 / 5-1-2022 / 19:27:48.60 / 11.75 / 6.63 / 4145.13
 50.065331 /  19.914528 / 322.60 / 0.09 / 5 / 7.4 / 5-1-2022 / 19:27:48.80 / 11.81 / 6.63 / 4213.91
 50.065334 /  19.914528 / 322.40 / 0.07 / 5 / 7.4 / 5-1-2022 / 19:27:49.00 / 11.81 / 6.63 / 4213.91
 50.065334 /  19.914528 / 322.20 / 0.07 / 5 / 7.4 / 5-1-2022 / 19:27:49.20 / 11.81 / 6.63 / 4213.91
 50.065334 /  19.914530 / 322.00 / 0.04 / 5 / 7.4 / 5-1-2022 / 19:27:49.40 / 11.81 / 6.63 / 4213.91
 50.065334 /  19.914530 / 321.50 / 0.02 / 5 / 7.8 / 5-1-2022 / 19:27:49.60 / 11.88 / 6.56 / 4282.64
 50.065334 /  19.914530 / 321.30 / 0.13 / 5 / 7.4 / 5-1-2022 / 19:27:49.80 / 11.88 / 6.56 / 4282.64
 50.065334 /  19.914530 / 321.10 / 0.02 / 5 / 7.4 / 5-1-2022 / 19:27:50.00 / 11.88 / 6.56 / 4282.64
 50.065342 /  19.914534 / 318.80 / 0.07 / 6 / 7.4 / 5-1-2022 / 19:27:50.20 / 11.88 / 6.56 / 4282.64
 50.065353 /  19.914537 / 316.60 / 0.02 / 6 / 7.4 / 5-1-2022 / 19:27:50.40 / 11.88 / 6.56 / 4282.64
 50.065353 /  19.914537 / 316.10 / 0.06 / 6 / 7.4 / 5-1-2022 / 19:27:50.60 / 11.94 / 6.63 / 4351.32
 50.065353 /  19.914537 / 315.60 / 0.06 / 6 / 7.4 / 5-1-2022 / 19:27:50.80 / 11.94 / 6.63 / 4351.32
 50.065357 /  19.914539 / 315.10 / 0.06 / 6 / 7.4 / 5-1-2022 / 19:27:51.00 / 11.94 / 6.63 / 4351.32
 50.065365 /  19.914541 / 313.00 / 0.07 / 6 / 7.4 / 5-1-2022 / 19:27:51.20 / 11.94 / 6.63 / 4351.32
 50.065372 /  19.914545 / 311.20 / 0.04 / 6 / 7.4 / 5-1-2022 / 19:27:51.40 / 11.94 / 6.63 / 4351.32
 50.065376 /  19.914547 / 309.40 / 0.04 / 6 / 7.4 / 5-1-2022 / 19:27:51.60 / 12.06 / 6.63 / 4418.59
 50.065384 /  19.914551 / 307.70 / 0.07 / 6 / 7.4 / 5-1-2022 / 19:27:51.80 / 12.06 / 6.63 / 4418.59
 50.065388 /  19.914551 / 306.10 / 0.06 / 6 / 7.4 / 5-1-2022 / 19:27:52.00 / 12.06 / 6.63 / 4418.59
 50.065392 /  19.914555 / 304.80 / 0.06 / 6 / 7.4 / 5-1-2022 / 19:27:52.20 / 12.06 / 6.63 / 4418.59
 50.065399 /  19.914557 / 303.50 / 0.04 / 6 / 7.4 / 5-1-2022 / 19:27:52.40 / 12.06 / 6.63 / 4418.59
 50.065403 /  19.914558 / 302.30 / 0.06 / 6 / 7.4 / 5-1-2022 / 19:27:52.60 / 12.13 / 6.56 / 4487.38
 50.065407 /  19.914560 / 301.20 / 0.07 / 6 / 7.4 / 5-1-2022 / 19:27:52.80 / 12.13 / 6.56 / 4487.38
 50.065411 /  19.914562 / 300.30 / 0.02 / 6 / 7.4 / 5-1-2022 / 19:27:53.00 / 12.13 / 6.56 / 4487.38
 50.065418 /  19.914564 / 298.80 / 0.06 / 6 / 7.4 / 5-1-2022 / 19:27:53.20 / 12.13 / 6.56 / 4487.38
 50.065422 /  19.914564 / 297.30 / 0.04 / 6 / 7.4 / 5-1-2022 / 19:27:53.40 / 12.13 / 6.56 / 4487.38
 50.065426 /  19.914566 / 295.90 / 0.06 / 6 / 7.4 / 5-1-2022 / 19:27:53.60 / 12.25 / 6.63 / 4554.51
 50.065434 /  19.914570 / 294.60 / 0.02 / 6 / 7.4 / 5-1-2022 / 19:27:53.80 / 12.25 / 6.63 / 4554.51
 50.065434 /  19.914570 / 293.80 / 0.02 / 6 / 7.4 / 5-1-2022 / 19:27:54.00 / 12.25 / 6.63 / 4554.51
 50.065437 /  19.914572 / 293.10 / 0.04 / 6 / 7.4 / 5-1-2022 / 19:27:54.20 / 12.25 / 6.63 / 4554.51
 50.065437 /  19.914574 / 292.30 / 0.07 / 6 / 7.4 / 5-1-2022 / 19:27:54.40 / 12.25 / 6.63 / 4554.51
 50.065441 /  19.914576 / 291.60 / 0.02 / 6 / 7.4 / 5-1-2022 / 19:27:54.60 / 12.31 / 6.63 / 4623.15
 50.065445 /  19.914576 / 291.00 / 0.02 / 6 / 7.4 / 5-1-2022 / 19:27:54.80 / 12.31 / 6.63 / 4623.15
 50.065445 /  19.914577 / 290.30 / 0.07 / 6 / 7.4 / 5-1-2022 / 19:27:55.00 / 12.31 / 6.63 / 4623.15
 50.065449 /  19.914577 / 289.70 / 0.04 / 6 / 7.4 / 5-1-2022 / 19:27:55.20 / 12.31 / 6.63 / 4623.15
 50.065449 /  19.914577 / 289.20 / 0.02 / 6 / 7.4 / 5-1-2022 / 19:27:55.40 / 12.31 / 6.63 / 4623.15
 50.065453 /  19.914579 / 288.70 / 0.06 / 6 / 7.4 / 5-1-2022 / 19:27:55.60 / 12.44 / 6.63 / 4690.13
 50.065453 /  19.914579 / 288.20 / 0.07 / 6 / 7.4 / 5-1-2022 / 19:27:55.80 / 12.44 / 6.63 / 4690.13
 50.065456 /  19.914581 / 287.80 / 0.04 / 6 / 7.4 / 5-1-2022 / 19:27:56.00 / 12.44 / 6.63 / 4690.13
 50.065456 /  19.914581 / 287.40 / 0.06 / 6 / 7.4 / 5-1-2022 / 19:27:56.20 / 12.44 / 6.63 / 4690.13
 50.065460 /  19.914583 / 287.00 / 0.02 / 6 / 7.4 / 5-1-2022 / 19:27:56.40 / 12.44 / 6.63 / 4690.13
 50.065460 /  19.914583 / 286.60 / 0.02 / 6 / 7.4 / 5-1-2022 / 19:27:56.60 / 12.50 / 6.63 / 4758.63
 50.065460 /  19.914585 / 286.20 / 0.06 / 6 / 7.4 / 5-1-2022 / 19:27:56.80 / 12.50 / 6.63 / 4758.63
 50.065464 /  19.914585 / 285.90 / 0.04 / 6 / 7.4 / 5-1-2022 / 19:27:57.00 / 12.50 / 6.63 / 4758.63
 50.065464 /  19.914587 / 285.50 / 0.02 / 6 / 7.4 / 5-1-2022 / 19:27:57.20 / 12.50 / 6.63 / 4758.63
 50.065464 /  19.914587 / 285.20 / 0.04 / 6 / 7.4 / 5-1-2022 / 19:27:57.40 / 12.50 / 6.63 / 4758.63
 50.065468 /  19.914587 / 284.90 / 0.02 / 6 / 7.4 / 5-1-2022 / 19:27:57.60 / 12.56 / 6.63 / 4826.83
 50.065468 /  19.914589 / 284.50 / 0.02 / 6 / 7.4 / 5-1-2022 / 19:27:57.80 / 12.56 / 6.63 / 4826.83
 50.065468 /  19.914589 / 284.20 / 0.07 / 6 / 7.4 / 5-1-2022 / 19:27:58.00 / 12.56 / 6.63 / 4826.83
 50.065472 /  19.914591 / 283.80 / 0.04 / 6 / 7.4 / 5-1-2022 / 19:27:58.20 / 12.56 / 6.63 / 4826.83
 50.065472 /  19.914591 / 283.50 / 0.07 / 6 / 7.4 / 5-1-2022 / 19:27:58.40 / 12.56 / 6.63 / 4826.83
 50.065472 /  19.914591 / 283.10 / 0.04 / 6 / 7.4 / 5-1-2022 / 19:27:58.60 / 12.69 / 6.63 / 4893.62
 50.065472 /  19.914591 / 282.80 / 0.02 / 6 / 7.4 / 5-1-2022 / 19:27:58.80 / 12.69 / 6.63 / 4893.62
 50.065475 /  19.914593 / 282.50 / 0.09 / 6 / 7.4 / 5-1-2022 / 19:27:59.00 / 12.69 / 6.63 / 4893.62
 50.065475 /  19.914593 / 282.20 / 0.04 / 6 / 7.4 / 5-1-2022 / 19:27:59.20 / 12.69 / 6.63 / 4893.62
 50.065479 /  19.914595 / 282.00 / 0.04 / 6 / 7.4 / 5-1-2022 / 19:27:59.40 / 12.69 / 6.63 / 4893.62
 50.065479 /  19.914595 / 281.70 / 0.06 / 6 / 7.4 / 5-1-2022 / 19:27:59.60 / 12.75 / 6.63 / 4961.92
 50.065479 /  19.914597 / 281.50 / 0.09 / 6 / 7.4 / 5-1-2022 / 19:27:59.80 / 12.75 / 6.63 / 4961.92
 50.065479 /  19.914597 / 281.20 / 0.06 / 6 / 7.4 / 5-1-2022 / 19:28:00.00 / 12.75 / 6.63 / 4961.92
 50.065483 /  19.914597 / 281.00 / 0.04 / 6 / 7.4 / 5-1-2022 / 19:28:00.20 / 12.75 / 6.63 / 4961.92
 50.065483 /  19.914598 / 280.70 / 0.06 / 6 / 7.4 / 5-1-2022 / 19:28:00.40 / 12.75 / 6.63 / 4961.92
 50.065483 /  19.914598 / 280.50 / 0.04 / 6 / 7.4 / 5-1-2022 / 19:28:00.60 / 12.88 / 6.63 / 5000.00
 50.065483 /  19.914600 / 280.30 / 0.06 / 6 / 7.4 / 5-1-2022 / 19:28:00.80 / 12.88 / 6.63 / 5000.00
 50.065483 /  19.914600 / 280.10 / 0.04 / 6 / 7.4 / 5-1-2022 / 19:28:01.00 / 12.88 / 6.63 / 5000.00
 50.065483 /  19.914602 / 279.90 / 0.04 / 6 / 7.4 / 5-1-2022 / 19:28:01.20 / 12.88 / 6.63 / 5000.00
 50.065487 /  19.914602 / 279.70 / 0.06 / 6 / 7.4 / 5-1-2022 / 19:28:01.40 / 12.88 / 6.63 / 5000.00
 50.065487 /  19.914602 / 279.50 / 0.04 / 6 / 7.4 / 5-1-2022 / 19:28:01.60 / 12.94 / 6.63 / 5000.00
 50.065487 /  19.914604 / 279.30 / 0.06 / 6 / 7.4 / 5-1-2022 / 19:28:01.80 / 12.94 / 6.63 / 5000.00
 50.065487 /  19.914604 / 279.10 / 0.02 / 6 / 7.4 / 5-1-2022 / 19:28:02.00 / 12.94 / 6.63 / 5000.00
 50.065491 /  19.914604 / 278.90 / 0.04 / 6 / 7.4 / 5-1-2022 / 19:28:02.20 / 12.94 / 6.63 / 5000.00
 50.065491 /  19.914604 / 278.80 / 0.06 / 6 / 7.4 / 5-1-2022 / 19:28:02.40 / 12.94 / 6.63 / 5000.00
 50.065491 /  19.914606 / 278.70 / 0.04 / 6 / 7.4 / 5-1-2022 / 19:28:02.60 / 13.06 / 6.63 / 5000.00
 50.065491 /  19.914606 / 278.50 / 0.04 / 6 / 7.4 / 5-1-2022 / 19:28:02.80 / 13.06 / 6.63 / 5000.00
 50.065491 /  19.914608 / 278.40 / 0.06 / 6 / 7.4 / 5-1-2022 / 19:28:03.00 / 13.06 / 6.63 / 5000.00
 50.065491 /  19.914608 / 278.20 / 0.04 / 6 / 7.6 / 5-1-2022 / 19:28:03.20 / 13.06 / 6.63 / 5000.00
 50.065495 /  19.914608 / 278.10 / 0.04 / 6 / 7.4 / 5-1-2022 / 19:28:03.40 / 13.06 / 6.63 / 5000.00
 50.065495 /  19.914610 / 278.00 / 0.04 / 6 / 7.4 / 5-1-2022 / 19:28:03.60 / 13.19 / 6.63 / 5000.00
 50.065495 /  19.914610 / 277.90 / 0.04 / 6 / 7.4 / 5-1-2022 / 19:28:03.80 / 13.19 / 6.63 / 5000.00
 50.065495 /  19.914612 / 277.70 / 0.04 / 6 / 7.4 / 5-1-2022 / 19:28:04.00 / 13.19 / 6.63 / 5000.00
 50.065495 /  19.914612 / 277.70 / 0.04 / 6 / 7.4 / 5-1-2022 / 19:28:04.20 / 13.19 / 6.63 / 5000.00
 50.065495 /  19.914612 / 277.60 / 0.04 / 6 / 7.4 / 5-1-2022 / 19:28:04.40 / 13.19 / 6.63 / 5000.00
 50.065498 /  19.914614 / 277.50 / 0.06 / 6 / 7.4 / 5-1-2022 / 19:28:04.60 / 13.25 / 6.56 / 5000.00
 50.065498 /  19.914614 / 277.40 / 0.04 / 6 / 7.4 / 5-1-2022 / 19:28:04.80 / 13.25 / 6.56 / 5000.00
 50.065498 /  19.914616 / 277.30 / 0.04 / 6 / 7.4 / 5-1-2022 / 19:28:05.00 / 13.25 / 6.56 / 5000.00
 50.065498 /  19.914616 / 277.20 / 0.06 / 6 / 7.4 / 5-1-2022 / 19:28:05.20 / 13.25 / 6.56 / 5000.00
 50.065498 /  19.914616 / 277.10 / 0.04 / 6 / 7.4 / 5-1-2022 / 19:28:05.40 / 13.25 / 6.56 / 5000.00
 50.065498 /  19.914618 / 277.00 / 0.06 / 6 / 7.4 / 5-1-2022 / 19:28:05.60 / 13.38 / 6.56 / 5000.00
 50.065498 /  19.914618 / 277.00 / 0.02 / 6 / 7.4 / 5-1-2022 / 19:28:05.80 / 13.38 / 6.56 / 5000.00
 50.065498 /  19.914618 / 277.00 / 0.06 / 6 / 7.4 / 5-1-2022 / 19:28:06.00 / 13.38 / 6.56 / 5000.00
 50.065498 /  19.914618 / 277.00 / 0.04 / 6 / 7.4 / 5-1-2022 / 19:28:06.20 / 13.38 / 6.56 / 5000.00
 50.065498 /  19.914618 / 277.00 / 0.06 / 6 / 7.4 / 5-1-2022 / 19:28:06.40 / 13.38 / 6.56 / 5000.00
 50.065498 /  19.914618 / 277.00 / 0.04 / 6 / 7.4 / 5-1-2022 / 19:28:06.60 / 13.50 / 6.63 / 5000.00
 50.065498 /  19.914618 / 277.00 / 0.06 / 6 / 7.4 / 5-1-2022 / 19:28:06.80 / 13.50 / 6.63 / 5000.00
 50.065498 /  19.914618 / 277.00 / 0.06 / 6 / 7.4 / 5-1-2022 / 19:28:07.00 / 13.50 / 6.63 / 5000.00
 50.065498 /  19.914618 / 277.00 / 0.06 / 6 / 7.4 / 5-1-2022 / 19:28:07.20 / 13.50 / 6.63 / 5000.00
 50.065498 /  19.914618 / 277.00 / 0.06 / 6 / 7.4 / 5-1-2022 / 19:28:07.40 / 13.50 / 6.63 / 5000.00
 50.065498 /  19.914618 / 277.00 / 0.04 / 6 / 7.4 / 5-1-2022 / 19:28:07.60 / 13.56 / 6.56 / 5000.00
 50.065498 /  19.914618 / 277.00 / 0.02 / 6 / 7.4 / 5-1-2022 / 19:28:07.80 / 13.56 / 6.56 / 5000.00
 50.065498 /  19.914618 / 277.00 / 0.04 / 6 / 7.4 / 5-1-2022 / 19:28:08.00 / 13.56 / 6.56 / 5000.00
 50.065498 /  19.914618 / 277.00 / 0.09 / 6 / 7.4 / 5-1-2022 / 19:28:08.20 / 13.56 / 6.56 / 5000.00
 50.065498 /  19.914618 / 277.00 / 0.04 / 6 / 7.4 / 5-1-2022 / 19:28:08.40 / 13.56 / 6.56 / 5000.00
 50.065498 /  19.914618 / 277.00 / 0.04 / 6 / 7.4 / 5-1-2022 / 19:28:08.60 / 13.69 / 6.63 / 5000.00
 50.065498 /  19.914618 / 277.00 / 0.02 / 6 / 7.4 / 5-1-2022 / 19:28:08.80 / 13.69 / 6.63 / 5000.00
 50.065498 /  19.914618 / 277.00 / 0.04 / 6 / 7.4 / 5-1-2022 / 19:28:09.00 / 13.69 / 6.63 / 5000.00
 50.065498 /  19.914618 / 277.00 / 0.07 / 6 / 7.4 / 5-1-2022 / 19:28:09.20 / 13.69 / 6.63 / 5000.00
 50.065498 /  19.914618 / 277.00 / 0.02 / 6 / 7.4 / 5-1-2022 / 19:28:09.40 / 13.69 / 6.63 / 5000.00
 50.065498 /  19.914618 / 277.00 / 0.06 / 6 / 7.4 / 5-1-2022 / 19:28:09.60 / 13.81 / 6.63 / 5000.00
 50.065498 /  19.914618 / 277.00 / 0.04 / 6 / 7.4 / 5-1-2022 / 19:28:09.80 / 13.81 / 6.63 / 5000.00
 50.065498 /  19.914618 / 277.00 / 0.04 / 6 / 7.4 / 5-1-2022 / 19:28:10.00 / 13.81 / 6.63 / 5000.00
 50.065498 /  19.914618 / 277.00 / 0.02 / 6 / 7.4 / 5-1-2022 / 19:28:10.20 / 13.81 / 6.63 / 5000.00
 50.065498 /  19.914618 / 277.00 / 0.04 / 6 / 7.4 / 5-1-2022 / 19:28:10.40 / 13.81 / 6.63 / 5000.00
 50.065498 /  19.914618 / 277.00 / 0.02 / 6 / 7.4 / 5-1-2022 / 19:28:10.60 / 13.88 / 6.63 / 5000.00
 50.065498 /  19.914618 / 277.00 / 0.04 / 6 / 7.4 / 5-1-2022 / 19:28:10.80 / 13.88 / 6.63 / 5000.00
 50.065498 /  19.914618 / 276.90 / 0.04 / 6 / 7.4 / 5-1-2022 / 19:28:11.00 / 13.88 / 6.63 / 5000.00
 50.065498 /  19.914618 / 276.90 / 0.06 / 6 / 7.4 / 5-1-2022 / 19:28:11.20 / 13.88 / 6.63 / 5000.00
 50.065498 /  19.914618 / 276.90 / 0.02 / 6 / 7.4 / 5-1-2022 / 19:28:11.40 / 13.88 / 6.63 / 5000.00
 50.065498 /  19.914618 / 276.90 / 0.04 / 6 / 7.4 / 5-1-2022 / 19:28:11.60 / 14.00 / 6.63 / 5000.00
 50.065498 /  19.914618 / 276.90 / 0.04 / 6 / 7.4 / 5-1-2022 / 19:28:11.80 / 14.00 / 6.63 / 5000.00
 50.065498 /  19.914618 / 276.90 / 0.00 / 6 / 7.4 / 5-1-2022 / 19:28:12.00 / 14.00 / 6.63 / 5000.00
 50.065498 /  19.914618 / 276.90 / 0.04 / 6 / 7.4 / 5-1-2022 / 19:28:12.20 / 14.00 / 6.63 / 5000.00
 50.065498 /  19.914618 / 276.90 / 0.02 / 6 / 7.4 / 5-1-2022 / 19:28:12.40 / 14.00 / 6.63 / 5000.00
 50.065498 /  19.914618 / 276.90 / 0.06 / 6 / 7.4 / 5-1-2022 / 19:28:12.60 / 14.13 / 6.63 / 5000.00
 50.065498 /  19.914618 / 276.90 / 0.04 / 6 / 7.4 / 5-1-2022 / 19:28:12.80 / 14.13 / 6.63 / 5000.00
 50.065498 /  19.914618 / 276.90 / 0.02 / 6 / 7.4 / 5-1-2022 / 19:28:13.00 / 14.13 / 6.63 / 5000.00
 50.065498 /  19.914618 / 276.90 / 0.04 / 6 / 7.4 / 5-1-2022 / 19:28:13.20 / 14.13 / 6.63 / 5000.00
 50.065498 /  19.914618 / 276.90 / 0.00 / 6 / 7.4 / 5-1-2022 / 19:28:13.40 / 14.13 / 6.63 / 5000.00
 50.065498 /  19.914618 / 276.90 / 0.04 / 6 / 7.4 / 5-1-2022 / 19:28:13.60 / 14.25 / 6.63 / 5000.00
 50.065498 /  19.914618 / 276.90 / 0.02 / 6 / 7.4 / 5-1-2022 / 19:28:13.80 / 14.25 / 6.63 / 5000.00
 50.065498 /  19.914618 / 276.90 / 0.00 / 6 / 7.4 / 5-1-2022 / 19:28:14.00 / 14.25 / 6.63 / 5000.00
 50.065498 /  19.914618 / 276.90 / 0.06 / 6 / 7.4 / 5-1-2022 / 19:28:14.20 / 14.25 / 6.63 / 5000.00
 50.065498 /  19.914618 / 276.90 / 0.04 / 6 / 7.4 / 5-1-2022 / 19:28:14.40 / 14.25 / 6.63 / 5000.00
 50.065498 /  19.914618 / 276.90 / 0.04 / 6 / 7.4 / 5-1-2022 / 19:28:14.60 / 14.38 / 6.63 / 5000.00
 50.065498 /  19.914618 / 276.90 / 0.02 / 6 / 7.4 / 5-1-2022 / 19:28:14.80 / 14.38 / 6.63 / 5000.00
 50.065498 /  19.914618 / 276.90 / 0.02 / 6 / 7.4 / 5-1-2022 / 19:28:15.00 / 14.38 / 6.63 / 5000.00
 50.065498 /  19.914618 / 276.90 / 0.02 / 6 / 7.4 / 5-1-2022 / 19:28:15.20 / 14.38 / 6.63 / 5000.00
 50.065498 /  19.914618 / 276.90 / 0.02 / 6 / 7.4 / 5-1-2022 / 19:28:15.40 / 14.38 / 6.63 / 5000.00
 50.065498 /  19.914618 / 276.90 / 0.00 / 6 / 7.4 / 5-1-2022 / 19:28:15.60 / 14.50 / 6.63 / 5000.00
 50.065498 /  19.914618 / 276.90 / 0.00 / 6 / 7.4 / 5-1-2022 / 19:28:15.80 / 14.50 / 6.63 / 5000.00
 50.065498 /  19.914618 / 276.90 / 0.00 / 6 / 7.4 / 5-1-2022 / 19:28:16.00 / 14.50 / 6.63 / 5000.00
 50.065498 /  19.914618 / 276.90 / 0.00 / 6 / 7.4 / 5-1-2022 / 19:28:16.20 / 14.50 / 6.63 / 5000.00
 50.065498 /  19.914618 / 276.90 / 0.00 / 6 / 7.4 / 5-1-2022 / 19:28:16.40 / 14.50 / 6.63 / 5000.00
 50.065498 /  19.914618 / 276.90 / 0.00 / 6 / 7.4 / 5-1-2022 / 19:28:16.60 / 14.56 / 6.63 / 5000.00
 50.065498 /  19.914618 / 276.90 / 0.02 / 6 / 7.4 / 5-1-2022 / 19:28:16.80 / 14.56 / 6.63 / 5000.00
 50.065498 /  19.914618 / 276.90 / 0.00 / 6 / 7.4 / 5-1-2022 / 19:28:17.00 / 14.56 / 6.63 / 5000.00
 50.065498 /  19.914618 / 276.90 / 0.00 / 6 / 7.4 / 5-1-2022 / 19:28:17.20 / 14.56 / 6.63 / 5000.00
 50.065498 /  19.914618 / 276.90 / 0.00 / 6 / 7.4 / 5-1-2022 / 19:28:17.40 / 14.56 / 6.63 / 5000.00
 50.065437 /  19.914757 / 278.70 / 2.41 / 6 / 7.4 / 5-1-2022 / 19:28:24.00 / 15.31 / 0.00 / 0.00
 50.065441 /  19.914757 / 278.60 / 2.07 / 6 / 7.4 / 5-1-2022 / 19:28:24.20 / 15.31 / 0.00 / 0.00
 50.065441 /  19.914753 / 278.50 / 1.31 / 6 / 7.4 / 5-1-2022 / 19:28:24.40 / 15.31 / 0.00 / 0.00
 50.065445 /  19.914749 / 278.30 / 0.93 / 6 / 7.4 / 5-1-2022 / 19:28:24.60 / 15.31 / 0.00 / 0.00
 50.065453 /  19.914734 / 278.20 / 0.54 / 6 / 7.4 / 5-1-2022 / 19:28:25.20 / 15.31 / 6.56 / 1540.82
 50.065456 /  19.914728 / 278.10 / 0.48 / 6 / 7.4 / 5-1-2022 / 19:28:25.40 / 15.31 / 6.56 / 1540.82
 50.065460 /  19.914722 / 278.00 / 0.37 / 6 / 7.4 / 5-1-2022 / 19:28:25.60 / 15.31 / 6.56 / 1540.82
 50.065464 /  19.914719 / 278.00 / 0.35 / 6 / 7.4 / 5-1-2022 / 19:28:25.80 / 15.31 / 6.56 / 1540.82
 50.065464 /  19.914715 / 277.90 / 0.22 / 6 / 7.4 / 5-1-2022 / 19:28:26.00 / 15.63 / 6.56 / 1601.14
 50.065472 /  19.914711 / 277.80 / 0.11 / 6 / 7.4 / 5-1-2022 / 19:28:26.40 / 15.63 / 6.56 / 1601.14
 50.065472 /  19.914707 / 277.70 / 0.13 / 6 / 7.4 / 5-1-2022 / 19:28:26.60 / 15.63 / 6.56 / 1601.14
 50.065475 /  19.914705 / 277.70 / 0.11 / 6 / 7.4 / 5-1-2022 / 19:28:26.80 / 15.63 / 6.56 / 1601.14
 50.065475 /  19.914703 / 277.70 / 0.09 / 6 / 7.4 / 5-1-2022 / 19:28:27.00 / 15.75 / 6.63 / 1666.56
 50.065475 /  19.914701 / 277.60 / 0.09 / 6 / 7.4 / 5-1-2022 / 19:28:27.20 / 15.75 / 6.63 / 1666.56
 50.065479 /  19.914698 / 277.50 / 0.06 / 6 / 7.4 / 5-1-2022 / 19:28:27.60 / 15.75 / 6.63 / 1666.56
 50.065483 /  19.914696 / 277.50 / 0.06 / 6 / 7.4 / 5-1-2022 / 19:28:27.80 / 15.88 / 6.63 / 1731.13
 50.065483 /  19.914696 / 277.40 / 0.06 / 6 / 7.4 / 5-1-2022 / 19:28:28.00 / 15.88 / 6.63 / 1731.13
 50.065483 /  19.914694 / 277.40 / 0.06 / 6 / 7.4 / 5-1-2022 / 19:28:28.20 / 15.88 / 6.63 / 1731.13
 50.065487 /  19.914692 / 277.40 / 0.07 / 6 / 7.4 / 5-1-2022 / 19:28:28.40 / 15.88 / 6.63 / 1731.13
 50.065491 /  19.914690 / 277.40 / 0.06 / 6 / 7.4 / 5-1-2022 / 19:28:28.80 / 15.88 / 6.63 / 1731.13
 50.065491 /  19.914688 / 277.30 / 0.04 / 6 / 7.4 / 5-1-2022 / 19:28:29.00 / 15.94 / 6.63 / 1796.97
 50.065491 /  19.914686 / 277.30 / 0.07 / 6 / 7.4 / 5-1-2022 / 19:28:29.20 / 15.94 / 6.63 / 1796.97
 50.065495 /  19.914686 / 277.20 / 0.04 / 6 / 7.4 / 5-1-2022 / 19:28:29.40 / 15.94 / 6.63 / 1796.97
 50.065495 /  19.914684 / 277.20 / 0.04 / 6 / 7.4 / 5-1-2022 / 19:28:29.60 / 15.94 / 6.63 / 1796.97
 50.065495 /  19.914684 / 277.20 / 0.07 / 6 / 7.4 / 5-1-2022 / 19:28:29.80 / 16.00 / 6.63 / 1862.50
 50.065498 /  19.914684 / 277.20 / 0.06 / 6 / 7.4 / 5-1-2022 / 19:28:30.00 / 16.00 / 6.63 / 1862.50
 50.065498 /  19.914684 / 277.10 / 0.06 / 6 / 7.4 / 5-1-2022 / 19:28:30.20 / 16.00 / 6.63 / 1862.50
 50.065498 /  19.914682 / 277.10 / 0.06 / 6 / 7.4 / 5-1-2022 / 19:28:30.40 / 16.00 / 6.63 / 1862.50
 50.065498 /  19.914682 / 277.10 / 0.04 / 6 / 7.4 / 5-1-2022 / 19:28:30.60 / 16.00 / 6.63 / 1862.50
 50.065498 /  19.914680 / 277.10 / 0.04 / 6 / 7.4 / 5-1-2022 / 19:28:30.80 / 16.06 / 6.63 / 1927.99
 50.065498 /  19.914680 / 277.00 / 0.02 / 6 / 7.4 / 5-1-2022 / 19:28:31.00 / 16.06 / 6.63 / 1927.99
 50.065498 /  19.914679 / 277.00 / 0.02 / 6 / 7.4 / 5-1-2022 / 19:28:31.20 / 16.06 / 6.63 / 1927.99
 50.065498 /  19.914679 / 277.00 / 0.07 / 6 / 7.4 / 5-1-2022 / 19:28:31.40 / 16.06 / 6.63 / 1927.99
 50.065502 /  19.914677 / 277.00 / 0.04 / 6 / 7.4 / 5-1-2022 / 19:28:31.60 / 16.06 / 6.63 / 1927.99
 50.065502 /  19.914677 / 277.00 / 0.06 / 6 / 7.4 / 5-1-2022 / 19:28:31.80 / 16.19 / 6.63 / 1992.07
 50.065502 /  19.914675 / 277.00 / 0.06 / 6 / 7.4 / 5-1-2022 / 19:28:32.00 / 16.19 / 6.63 / 1992.07
 50.065502 /  19.914675 / 276.90 / 0.02 / 6 / 7.4 / 5-1-2022 / 19:28:32.20 / 16.19 / 6.63 / 1992.07
 50.065502 /  19.914675 / 276.90 / 0.06 / 6 / 7.4 / 5-1-2022 / 19:28:32.40 / 16.19 / 6.63 / 1992.07
 50.065502 /  19.914673 / 276.90 / 0.06 / 6 / 7.6 / 5-1-2022 / 19:28:32.60 / 16.19 / 6.63 / 1992.07
 50.065502 /  19.914673 / 276.90 / 0.04 / 6 / 7.4 / 5-1-2022 / 19:28:32.80 / 16.25 / 6.63 / 2057.66
 50.065502 /  19.914671 / 276.90 / 0.06 / 6 / 7.4 / 5-1-2022 / 19:28:33.00 / 16.25 / 6.63 / 2057.66
 50.065502 /  19.914671 / 276.90 / 0.02 / 6 / 7.4 / 5-1-2022 / 19:28:33.20 / 16.25 / 6.63 / 2057.66
 50.065506 /  19.914669 / 276.90 / 0.04 / 6 / 7.4 / 5-1-2022 / 19:28:33.40 / 16.25 / 6.63 / 2057.66
 50.065506 /  19.914669 / 276.90 / 0.06 / 5 / 7.4 / 5-1-2022 / 19:28:33.60 / 16.25 / 6.63 / 2057.66
 50.065506 /  19.914669 / 276.80 / 0.04 / 5 / 7.4 / 5-1-2022 / 19:28:33.80 / 16.31 / 6.63 / 2122.95
 50.065506 /  19.914669 / 276.80 / 0.06 / 5 / 7.4 / 5-1-2022 / 19:28:34.00 / 16.31 / 6.63 / 2122.95
 50.065506 /  19.914669 / 276.80 / 0.06 / 5 / 7.4 / 5-1-2022 / 19:28:34.20 / 16.31 / 6.63 / 2122.95
 50.065506 /  19.914667 / 276.80 / 0.06 / 5 / 7.4 / 5-1-2022 / 19:28:34.40 / 16.31 / 6.63 / 2122.95
 50.065506 /  19.914667 / 276.80 / 0.04 / 5 / 7.4 / 5-1-2022 / 19:28:34.60 / 16.31 / 6.63 / 2122.95
 50.065510 /  19.914665 / 276.80 / 0.04 / 5 / 7.4 / 5-1-2022 / 19:28:34.80 / 16.38 / 6.63 / 2188.20
 50.065510 /  19.914665 / 276.80 / 0.07 / 5 / 7.4 / 5-1-2022 / 19:28:35.00 / 16.38 / 6.63 / 2188.20
 50.065510 /  19.914665 / 276.70 / 0.07 / 5 / 7.4 / 5-1-2022 / 19:28:35.20 / 16.38 / 6.63 / 2188.20
 50.065510 /  19.914663 / 276.70 / 0.04 / 5 / 7.4 / 5-1-2022 / 19:28:35.40 / 16.38 / 6.63 / 2188.20
 50.065510 /  19.914663 / 276.70 / 0.04 / 5 / 7.4 / 5-1-2022 / 19:28:35.60 / 16.38 / 6.63 / 2188.20
 50.065510 /  19.914661 / 276.70 / 0.04 / 5 / 7.4 / 5-1-2022 / 19:28:36.00 / 16.50 / 6.63 / 2252.04
 50.065510 /  19.914661 / 276.70 / 0.04 / 5 / 7.4 / 5-1-2022 / 19:28:36.20 / 16.50 / 6.63 / 2252.04
 50.065510 /  19.914661 / 276.70 / 0.06 / 5 / 7.4 / 5-1-2022 / 19:28:36.40 / 16.50 / 6.63 / 2252.04
 50.065510 /  19.914660 / 276.60 / 0.02 / 5 / 7.4 / 5-1-2022 / 19:28:36.60 / 16.50 / 6.63 / 2252.04
 50.065510 /  19.914660 / 276.60 / 0.06 / 5 / 7.4 / 5-1-2022 / 19:28:36.80 / 16.50 / 6.63 / 2252.04
 50.065510 /  19.914660 / 276.60 / 0.09 / 5 / 7.4 / 5-1-2022 / 19:28:37.20 / 16.56 / 6.63 / 2317.39
 50.065510 /  19.914658 / 276.60 / 0.00 / 5 / 7.4 / 5-1-2022 / 19:28:37.40 / 16.56 / 6.63 / 2317.39
 50.065510 /  19.914658 / 276.60 / 0.02 / 5 / 7.4 / 5-1-2022 / 19:28:37.60 / 16.56 / 6.63 / 2317.39
 50.065510 /  19.914658 / 276.60 / 0.06 / 5 / 7.4 / 5-1-2022 / 19:28:37.80 / 16.56 / 6.63 / 2317.39
 50.065510 /  19.914658 / 276.50 / 0.07 / 5 / 7.4 / 5-1-2022 / 19:28:38.00 / 16.63 / 6.63 / 2382.44
 50.065510 /  19.914658 / 276.50 / 0.06 / 5 / 7.4 / 5-1-2022 / 19:28:38.20 / 16.63 / 6.63 / 2382.44
 50.065510 /  19.914658 / 276.50 / 0.04 / 5 / 7.4 / 5-1-2022 / 19:28:38.40 / 16.63 / 6.63 / 2382.44
 50.065510 /  19.914658 / 276.50 / 0.00 / 5 / 7.4 / 5-1-2022 / 19:28:38.60 / 16.63 / 6.63 / 2382.44
 50.065510 /  19.914658 / 276.50 / 0.04 / 5 / 7.4 / 5-1-2022 / 19:28:38.80 / 16.69 / 6.63 / 2447.44
 50.065510 /  19.914658 / 276.40 / 0.04 / 5 / 7.4 / 5-1-2022 / 19:28:39.00 / 16.69 / 6.63 / 2447.44
 50.065510 /  19.914658 / 276.40 / 0.02 / 5 / 7.4 / 5-1-2022 / 19:28:39.20 / 16.69 / 6.63 / 2447.44
 50.065510 /  19.914658 / 276.40 / 0.04 / 5 / 7.4 / 5-1-2022 / 19:28:39.40 / 16.69 / 6.63 / 2447.44
 50.065510 /  19.914658 / 276.40 / 0.04 / 5 / 7.4 / 5-1-2022 / 19:28:39.60 / 16.69 / 6.63 / 2447.44
 50.065510 /  19.914658 / 276.40 / 0.07 / 5 / 7.4 / 5-1-2022 / 19:28:39.80 / 16.75 / 6.63 / 2512.40
 50.065510 /  19.914658 / 276.40 / 0.00 / 5 / 7.4 / 5-1-2022 / 19:28:40.00 / 16.75 / 6.63 / 2512.40
 50.065510 /  19.914656 / 276.30 / 0.04 / 5 / 7.4 / 5-1-2022 / 19:28:40.20 / 16.75 / 6.63 / 2512.40
 50.065514 /  19.914656 / 276.30 / 0.06 / 5 / 7.4 / 5-1-2022 / 19:28:40.40 / 16.75 / 6.63 / 2512.40
 50.065514 /  19.914656 / 276.30 / 0.06 / 5 / 7.4 / 5-1-2022 / 19:28:40.60 / 16.75 / 6.63 / 2512.40
 50.065514 /  19.914656 / 276.30 / 0.06 / 5 / 7.4 / 5-1-2022 / 19:28:40.80 / 16.75 / 6.63 / 2578.66
 50.065514 /  19.914656 / 276.30 / 0.04 / 5 / 7.4 / 5-1-2022 / 19:28:41.00 / 16.75 / 6.63 / 2578.66
 50.065514 /  19.914656 / 276.30 / 0.04 / 5 / 7.4 / 5-1-2022 / 19:28:41.20 / 16.75 / 6.63 / 2578.66
 50.065514 /  19.914656 / 276.20 / 0.06 / 5 / 7.4 / 5-1-2022 / 19:28:41.40 / 16.75 / 6.63 / 2578.66
 50.065514 /  19.914656 / 276.20 / 0.04 / 5 / 7.4 / 5-1-2022 / 19:28:41.60 / 16.75 / 6.63 / 2578.66
 50.065514 /  19.914656 / 276.20 / 0.06 / 5 / 7.4 / 5-1-2022 / 19:28:41.80 / 16.88 / 6.63 / 2641.96
 50.065514 /  19.914656 / 276.20 / 0.06 / 5 / 7.4 / 5-1-2022 / 19:28:42.00 / 16.88 / 6.63 / 2641.96
 50.065514 /  19.914656 / 276.20 / 0.06 / 5 / 7.4 / 5-1-2022 / 19:28:42.20 / 16.88 / 6.63 / 2641.96
 50.065514 /  19.914654 / 276.10 / 0.02 / 5 / 7.4 / 5-1-2022 / 19:28:42.40 / 16.88 / 6.63 / 2641.96
 50.065514 /  19.914654 / 276.10 / 0.04 / 5 / 7.6 / 5-1-2022 / 19:28:42.60 / 16.88 / 6.63 / 2641.96
 50.065514 /  19.914654 / 276.10 / 0.04 / 5 / 7.4 / 5-1-2022 / 19:28:42.80 / 16.94 / 6.63 / 2707.02
 50.065514 /  19.914654 / 276.10 / 0.02 / 5 / 7.4 / 5-1-2022 / 19:28:43.00 / 16.94 / 6.63 / 2707.02
 50.065514 /  19.914654 / 276.10 / 0.02 / 5 / 7.4 / 5-1-2022 / 19:28:43.20 / 16.94 / 6.63 / 2707.02
 50.065514 /  19.914654 / 276.00 / 0.04 / 5 / 7.4 / 5-1-2022 / 19:28:43.40 / 16.94 / 6.63 / 2707.02
 50.065514 /  19.914654 / 276.00 / 0.06 / 5 / 7.4 / 5-1-2022 / 19:28:43.60 / 16.94 / 6.63 / 2707.02
 50.065514 /  19.914654 / 276.00 / 0.02 / 5 / 7.4 / 5-1-2022 / 19:28:43.80 / 17.00 / 6.63 / 2771.78
 50.065514 /  19.914654 / 276.00 / 0.02 / 5 / 7.4 / 5-1-2022 / 19:28:44.00 / 17.00 / 6.63 / 2771.78
 50.065514 /  19.914654 / 275.90 / 0.04 / 5 / 7.4 / 5-1-2022 / 19:28:44.20 / 17.00 / 6.63 / 2771.78
 50.065514 /  19.914656 / 275.90 / 0.06 / 5 / 7.4 / 5-1-2022 / 19:28:44.40 / 17.00 / 6.63 / 2771.78
 50.065514 /  19.914656 / 275.90 / 0.02 / 5 / 7.4 / 5-1-2022 / 19:28:44.60 / 17.00 / 6.63 / 2771.78
 50.065514 /  19.914656 / 275.90 / 0.06 / 6 / 7.4 / 5-1-2022 / 19:28:44.80 / 17.06 / 6.63 / 2836.49
 50.065514 /  19.914656 / 275.90 / 0.02 / 6 / 7.4 / 5-1-2022 / 19:28:45.00 / 17.06 / 6.63 / 2836.49
 50.065514 /  19.914656 / 275.80 / 0.02 / 5 / 7.4 / 5-1-2022 / 19:28:45.20 / 17.06 / 6.63 / 2836.49
 50.065514 /  19.914656 / 275.80 / 0.02 / 6 / 7.4 / 5-1-2022 / 19:28:45.40 / 17.06 / 6.63 / 2836.49
 50.065514 /  19.914656 / 275.80 / 0.06 / 5 / 7.6 / 5-1-2022 / 19:28:45.60 / 17.06 / 6.63 / 2836.49
 50.065514 /  19.914656 / 275.80 / 0.06 / 6 / 7.4 / 5-1-2022 / 19:28:45.80 / 17.13 / 6.63 / 2901.16
 50.065514 /  19.914656 / 275.70 / 0.06 / 6 / 7.4 / 5-1-2022 / 19:28:46.00 / 17.13 / 6.63 / 2901.16
 50.065514 /  19.914658 / 275.70 / 0.00 / 6 / 7.4 / 5-1-2022 / 19:28:46.20 / 17.13 / 6.63 / 2901.16
 50.065514 /  19.914658 / 275.70 / 0.06 / 6 / 7.4 / 5-1-2022 / 19:28:46.40 / 17.13 / 6.63 / 2901.16
 50.065514 /  19.914658 / 275.70 / 0.06 / 6 / 7.4 / 5-1-2022 / 19:28:46.60 / 17.13 / 6.63 / 2901.16
 50.065514 /  19.914658 / 275.60 / 0.04 / 6 / 7.4 / 5-1-2022 / 19:28:46.80 / 17.19 / 6.63 / 2965.78
 50.065514 /  19.914658 / 275.60 / 0.06 / 6 / 7.4 / 5-1-2022 / 19:28:47.00 / 17.19 / 6.63 / 2965.78
 50.065514 /  19.914658 / 275.60 / 0.09 / 6 / 7.4 / 5-1-2022 / 19:28:47.20 / 17.19 / 6.63 / 2965.78
 50.065514 /  19.914658 / 275.60 / 0.04 / 6 / 7.4 / 5-1-2022 / 19:28:47.40 / 17.19 / 6.63 / 2965.78
 50.065514 /  19.914658 / 275.50 / 0.02 / 6 / 7.4 / 5-1-2022 / 19:28:47.60 / 17.19 / 6.63 / 2965.78
 50.065514 /  19.914658 / 275.50 / 0.04 / 6 / 7.4 / 5-1-2022 / 19:28:47.80 / 17.25 / 6.63 / 3030.34
 50.065514 /  19.914658 / 275.50 / 0.06 / 6 / 7.4 / 5-1-2022 / 19:28:48.00 / 17.25 / 6.63 / 3030.34
 50.065514 /  19.914658 / 275.50 / 0.02 / 6 / 7.4 / 5-1-2022 / 19:28:48.20 / 17.25 / 6.63 / 3030.34
 50.065514 /  19.914658 / 275.40 / 0.04 / 6 / 7.4 / 5-1-2022 / 19:28:48.40 / 17.25 / 6.63 / 3030.34
 50.065514 /  19.914658 / 275.40 / 0.07 / 6 / 7.4 / 5-1-2022 / 19:28:48.60 / 17.25 / 6.63 / 3030.34
 50.065514 /  19.914658 / 275.40 / 0.02 / 5 / 7.4 / 5-1-2022 / 19:28:48.80 / 17.38 / 6.63 / 3093.50
 50.065514 /  19.914658 / 275.40 / 0.06 / 5 / 7.4 / 5-1-2022 / 19:28:49.00 / 17.38 / 6.63 / 3093.50
 50.065514 /  19.914658 / 275.30 / 0.04 / 5 / 7.4 / 5-1-2022 / 19:28:49.20 / 17.38 / 6.63 / 3093.50
 50.065514 /  19.914658 / 275.30 / 0.06 / 5 / 7.4 / 5-1-2022 / 19:28:49.40 / 17.38 / 6.63 / 3093.50
 50.065514 /  19.914658 / 275.30 / 0.02 / 5 / 7.4 / 5-1-2022 / 19:28:49.60 / 17.38 / 6.63 / 3093.50
 50.065514 /  19.914658 / 275.20 / 0.04 / 5 / 7.4 / 5-1-2022 / 19:28:49.80 / 17.44 / 6.63 / 3158.17
 50.065514 /  19.914658 / 275.20 / 0.04 / 5 / 7.4 / 5-1-2022 / 19:28:50.00 / 17.44 / 6.63 / 3158.17
 50.065514 /  19.914660 / 275.20 / 0.02 / 5 / 7.4 / 5-1-2022 / 19:28:50.20 / 17.44 / 6.63 / 3158.17
 50.065514 /  19.914660 / 275.20 / 0.04 / 5 / 7.4 / 5-1-2022 / 19:28:50.40 / 17.44 / 6.63 / 3158.17
 50.065514 /  19.914660 / 275.10 / 0.06 / 5 / 7.4 / 5-1-2022 / 19:28:50.60 / 17.44 / 6.63 / 3158.17
 50.065517 /  19.914660 / 275.10 / 0.04 / 5 / 7.4 / 5-1-2022 / 19:28:50.80 / 17.50 / 6.63 / 3222.55
 50.065517 /  19.914660 / 275.10 / 0.04 / 6 / 7.4 / 5-1-2022 / 19:28:51.00 / 17.50 / 6.63 / 3222.55
 50.065517 /  19.914660 / 275.00 / 0.04 / 6 / 7.4 / 5-1-2022 / 19:28:51.20 / 17.50 / 6.63 / 3222.55
 50.065517 /  19.914660 / 275.00 / 0.06 / 6 / 7.4 / 5-1-2022 / 19:28:51.40 / 17.50 / 6.63 / 3222.55
 50.065517 /  19.914660 / 275.00 / 0.04 / 6 / 7.4 / 5-1-2022 / 19:28:51.60 / 17.50 / 6.63 / 3222.55
 50.065517 /  19.914660 / 275.00 / 0.02 / 6 / 7.4 / 5-1-2022 / 19:28:51.80 / 17.63 / 6.63 / 3285.51
 50.065517 /  19.914661 / 274.90 / 0.04 / 6 / 7.4 / 5-1-2022 / 19:28:52.00 / 17.63 / 6.63 / 3285.51
 50.065517 /  19.914661 / 274.90 / 0.04 / 6 / 7.4 / 5-1-2022 / 19:28:52.20 / 17.63 / 6.63 / 3285.51
 50.065517 /  19.914661 / 274.90 / 0.04 / 6 / 7.4 / 5-1-2022 / 19:28:52.40 / 17.63 / 6.63 / 3285.51
 50.065517 /  19.914661 / 274.80 / 0.04 / 6 / 7.4 / 5-1-2022 / 19:28:52.60 / 17.63 / 6.63 / 3285.51
 50.065517 /  19.914661 / 274.80 / 0.04 / 6 / 7.4 / 5-1-2022 / 19:28:52.80 / 17.69 / 6.63 / 3349.99
 50.065517 /  19.914661 / 274.80 / 0.04 / 6 / 7.4 / 5-1-2022 / 19:28:53.00 / 17.69 / 6.63 / 3349.99
 50.065517 /  19.914661 / 274.80 / 0.02 / 6 / 7.4 / 5-1-2022 / 19:28:53.20 / 17.69 / 6.63 / 3349.99
 50.065517 /  19.914661 / 274.80 / 0.04 / 6 / 7.4 / 5-1-2022 / 19:28:53.40 / 17.69 / 6.63 / 3349.99
 50.065517 /  19.914661 / 274.70 / 0.04 / 6 / 7.4 / 5-1-2022 / 19:28:53.60 / 17.69 / 6.63 / 3349.99
 50.065517 /  19.914661 / 274.70 / 0.04 / 6 / 7.4 / 5-1-2022 / 19:28:53.80 / 17.81 / 6.63 / 3412.81
 50.065517 /  19.914663 / 274.70 / 0.04 / 6 / 7.4 / 5-1-2022 / 19:28:54.00 / 17.81 / 6.63 / 3412.81
 50.065517 /  19.914663 / 274.70 / 0.04 / 6 / 7.4 / 5-1-2022 / 19:28:54.20 / 17.81 / 6.63 / 3412.81
 50.065517 /  19.914663 / 274.70 / 0.04 / 6 / 7.4 / 5-1-2022 / 19:28:54.40 / 17.81 / 6.63 / 3412.81
 50.065517 /  19.914663 / 274.70 / 0.06 / 6 / 7.4 / 5-1-2022 / 19:28:54.60 / 17.81 / 6.63 / 3412.81
 50.065517 /  19.914663 / 274.70 / 0.02 / 6 / 7.4 / 5-1-2022 / 19:28:54.80 / 17.81 / 6.63 / 3478.51
 50.065517 /  19.914663 / 274.60 / 0.00 / 6 / 7.4 / 5-1-2022 / 19:28:55.00 / 17.81 / 6.63 / 3478.51
 50.065517 /  19.914663 / 274.60 / 0.07 / 6 / 7.4 / 5-1-2022 / 19:28:55.20 / 17.81 / 6.63 / 3478.51
 50.065517 /  19.914663 / 274.60 / 0.02 / 6 / 7.4 / 5-1-2022 / 19:28:55.40 / 17.81 / 6.63 / 3478.51
 50.065517 /  19.914663 / 274.60 / 0.06 / 6 / 7.4 / 5-1-2022 / 19:28:55.60 / 17.81 / 6.63 / 3478.51
 50.065517 /  19.914663 / 274.60 / 0.07 / 6 / 7.4 / 5-1-2022 / 19:28:55.80 / 17.94 / 6.63 / 3540.98
 50.065517 /  19.914663 / 274.60 / 0.02 / 6 / 7.4 / 5-1-2022 / 19:28:56.00 / 17.94 / 6.63 / 3540.98
 50.065517 /  19.914663 / 274.60 / 0.02 / 6 / 7.4 / 5-1-2022 / 19:28:56.20 / 17.94 / 6.63 / 3540.98
 50.065517 /  19.914663 / 274.60 / 0.04 / 6 / 7.4 / 5-1-2022 / 19:28:56.40 / 17.94 / 6.63 / 3540.98
 50.065517 /  19.914663 / 274.60 / 0.06 / 6 / 7.4 / 5-1-2022 / 19:28:56.60 / 17.94 / 6.63 / 3540.98
 50.065517 /  19.914663 / 274.60 / 0.04 / 6 / 7.4 / 5-1-2022 / 19:28:56.80 / 18.00 / 6.63 / 3605.22
 50.065517 /  19.914663 / 274.60 / 0.06 / 6 / 7.8 / 5-1-2022 / 19:28:57.00 / 18.00 / 6.63 / 3605.22
 50.065517 /  19.914663 / 274.60 / 0.06 / 6 / 8.1 / 5-1-2022 / 19:28:57.20 / 18.00 / 6.63 / 3605.22
 50.065517 /  19.914663 / 274.60 / 0.02 / 6 / 7.8 / 5-1-2022 / 19:28:57.40 / 18.00 / 6.63 / 3605.22
 50.065517 /  19.914663 / 274.60 / 0.09 / 6 / 7.4 / 5-1-2022 / 19:28:57.60 / 18.00 / 6.63 / 3605.22
 50.065517 /  19.914663 / 274.60 / 0.02 / 6 / 7.4 / 5-1-2022 / 19:28:57.80 / 18.13 / 6.63 / 3667.80
 50.065517 /  19.914663 / 274.60 / 0.04 / 6 / 7.4 / 5-1-2022 / 19:28:58.00 / 18.13 / 6.63 / 3667.80
 50.065517 /  19.914663 / 274.60 / 0.06 / 6 / 7.4 / 5-1-2022 / 19:28:58.20 / 18.13 / 6.63 / 3667.80
 50.065517 /  19.914663 / 274.60 / 0.07 / 6 / 7.4 / 5-1-2022 / 19:28:58.40 / 18.13 / 6.63 / 3667.80
 50.065517 /  19.914663 / 274.60 / 0.06 / 6 / 7.4 / 5-1-2022 / 19:28:58.60 / 18.13 / 6.63 / 3667.80
 50.065517 /  19.914663 / 274.60 / 0.04 / 6 / 7.4 / 5-1-2022 / 19:28:58.80 / 18.19 / 6.63 / 3731.89
 50.065517 /  19.914663 / 274.60 / 0.04 / 6 / 7.4 / 5-1-2022 / 19:28:59.00 / 18.19 / 6.63 / 3731.89
 50.065517 /  19.914663 / 274.60 / 0.06 / 6 / 7.4 / 5-1-2022 / 19:28:59.20 / 18.19 / 6.63 / 3731.89
 50.065517 /  19.914663 / 274.60 / 0.06 / 6 / 7.4 / 5-1-2022 / 19:28:59.40 / 18.19 / 6.63 / 3731.89
 50.065517 /  19.914663 / 274.60 / 0.06 / 6 / 7.4 / 5-1-2022 / 19:28:59.60 / 18.19 / 6.63 / 3731.89
 50.065517 /  19.914663 / 274.60 / 0.04 / 6 / 7.4 / 5-1-2022 / 19:28:59.80 / 18.31 / 6.63 / 3794.32
 50.065517 /  19.914663 / 274.60 / 0.02 / 6 / 7.4 / 5-1-2022 / 19:29:00.00 / 18.31 / 6.63 / 3794.32
 50.065517 /  19.914663 / 274.60 / 0.06 / 6 / 7.4 / 5-1-2022 / 19:29:00.20 / 18.31 / 6.63 / 3794.32
 50.065517 /  19.914663 / 274.60 / 0.02 / 6 / 7.4 / 5-1-2022 / 19:29:00.40 / 18.31 / 6.63 / 3794.32
 50.065517 /  19.914663 / 274.60 / 0.06 / 6 / 7.4 / 5-1-2022 / 19:29:00.60 / 18.31 / 6.63 / 3794.32
 50.065517 /  19.914663 / 274.60 / 0.04 / 6 / 7.4 / 5-1-2022 / 19:29:00.80 / 18.44 / 6.63 / 3856.91
 50.065517 /  19.914663 / 274.60 / 0.06 / 6 / 7.4 / 5-1-2022 / 19:29:01.00 / 18.44 / 6.63 / 3856.91
 50.065517 /  19.914663 / 274.60 / 0.04 / 6 / 7.4 / 5-1-2022 / 19:29:01.20 / 18.44 / 6.63 / 3856.91
 50.065517 /  19.914663 / 274.60 / 0.07 / 6 / 7.4 / 5-1-2022 / 19:29:01.40 / 18.44 / 6.63 / 3856.91
 50.065517 /  19.914663 / 274.60 / 0.04 / 6 / 7.4 / 5-1-2022 / 19:29:01.60 / 18.44 / 6.63 / 3856.91
 50.065517 /  19.914663 / 274.60 / 0.04 / 6 / 7.4 / 5-1-2022 / 19:29:01.80 / 18.50 / 6.63 / 3920.76
 50.065517 /  19.914663 / 274.60 / 0.04 / 6 / 7.4 / 5-1-2022 / 19:29:02.00 / 18.50 / 6.63 / 3920.76
 50.065517 /  19.914663 / 274.60 / 0.02 / 6 / 7.4 / 5-1-2022 / 19:29:02.20 / 18.50 / 6.63 / 3920.76
 50.065517 /  19.914663 / 274.60 / 0.00 / 6 / 7.4 / 5-1-2022 / 19:29:02.40 / 18.50 / 6.63 / 3920.76
 50.065517 /  19.914663 / 274.60 / 0.02 / 6 / 7.4 / 5-1-2022 / 19:29:02.60 / 18.50 / 6.63 / 3920.76
 50.065517 /  19.914663 / 274.60 / 0.06 / 6 / 7.4 / 5-1-2022 / 19:29:02.80 / 18.63 / 6.63 / 3982.95
 50.065517 /  19.914663 / 274.60 / 0.04 / 6 / 7.4 / 5-1-2022 / 19:29:03.00 / 18.63 / 6.63 / 3982.95
 50.065517 /  19.914663 / 274.60 / 0.04 / 6 / 7.4 / 5-1-2022 / 19:29:03.20 / 18.63 / 6.63 / 3982.95
 50.065517 /  19.914663 / 274.60 / 0.02 / 6 / 7.4 / 5-1-2022 / 19:29:03.40 / 18.63 / 6.63 / 3982.95
 50.065517 /  19.914663 / 274.60 / 0.02 / 6 / 7.4 / 5-1-2022 / 19:29:03.60 / 18.63 / 6.63 / 3982.95
 50.065517 /  19.914663 / 274.60 / 0.02 / 6 / 7.4 / 5-1-2022 / 19:29:03.80 / 18.75 / 6.63 / 4045.29
 50.065517 /  19.914663 / 274.60 / 0.02 / 6 / 7.4 / 5-1-2022 / 19:29:04.00 / 18.75 / 6.63 / 4045.29
 50.065517 /  19.914663 / 274.60 / 0.00 / 6 / 7.4 / 5-1-2022 / 19:29:04.20 / 18.75 / 6.63 / 4045.29
 50.065517 /  19.914663 / 274.60 / 0.02 / 6 / 7.4 / 5-1-2022 / 19:29:04.40 / 18.75 / 6.63 / 4045.29
 50.065517 /  19.914663 / 274.60 / 0.00 / 6 / 7.4 / 5-1-2022 / 19:29:04.60 / 18.75 / 6.63 / 4045.29
 50.065517 /  19.914663 / 274.60 / 0.00 / 6 / 8.3 / 5-1-2022 / 19:29:04.80 / 18.81 / 6.63 / 4108.90
 50.065517 /  19.914663 / 274.60 / 0.02 / 6 / 7.4 / 5-1-2022 / 19:29:05.00 / 18.81 / 6.63 / 4108.90
 50.065517 /  19.914663 / 274.60 / 0.00 / 6 / 7.4 / 5-1-2022 / 19:29:05.20 / 18.81 / 6.63 / 4108.90
 50.065517 /  19.914663 / 274.60 / 0.02 / 6 / 7.4 / 5-1-2022 / 19:29:05.40 / 18.81 / 6.63 / 4108.90
 50.065517 /  19.914663 / 274.60 / 0.00 / 6 / 7.4 / 5-1-2022 / 19:29:05.60 / 18.81 / 6.63 / 4108.90
 50.065517 /  19.914663 / 274.60 / 0.00 / 6 / 7.4 / 5-1-2022 / 19:29:05.80 / 18.94 / 6.63 / 4170.85
 50.065517 /  19.914663 / 274.60 / 0.02 / 6 / 7.4 / 5-1-2022 / 19:29:06.00 / 18.94 / 6.63 / 4170.85
 50.065517 /  19.914663 / 274.60 / 0.00 / 6 / 7.4 / 5-1-2022 / 19:29:06.20 / 18.94 / 6.63 / 4170.85
 50.065517 /  19.914663 / 274.60 / 0.02 / 6 / 7.4 / 5-1-2022 / 19:29:06.40 / 18.94 / 6.63 / 4170.85
 50.065517 /  19.914663 / 274.60 / 0.00 / 6 / 7.4 / 5-1-2022 / 19:29:06.60 / 18.94 / 6.63 / 4170.85
 50.065517 /  19.914663 / 274.60 / 0.00 / 6 / 7.4 / 5-1-2022 / 19:29:06.80 / 19.06 / 6.63 / 4232.95
 50.065517 /  19.914663 / 274.60 / 0.02 / 6 / 7.4 / 5-1-2022 / 19:29:07.00 / 19.06 / 6.63 / 4232.95
 50.065517 /  19.914663 / 274.60 / 0.02 / 6 / 7.4 / 5-1-2022 / 19:29:07.20 / 19.06 / 6.63 / 4232.95
 50.065517 /  19.914663 / 274.60 / 0.02 / 6 / 7.4 / 5-1-2022 / 19:29:07.40 / 19.06 / 6.63 / 4232.95
 50.065517 /  19.914663 / 274.60 / 0.02 / 6 / 7.4 / 5-1-2022 / 19:29:07.60 / 19.06 / 6.63 / 4232.95
 50.065517 /  19.914663 / 274.60 / 0.02 / 6 / 7.4 / 5-1-2022 / 19:29:07.80 / 19.19 / 6.63 / 4294.95
 50.065517 /  19.914663 / 274.60 / 0.00 / 6 / 7.4 / 5-1-2022 / 19:29:08.00 / 19.19 / 6.63 / 4294.95
 50.065517 /  19.914663 / 274.60 / 0.02 / 6 / 7.4 / 5-1-2022 / 19:29:08.20 / 19.19 / 6.63 / 4294.95
 50.065517 /  19.914663 / 274.60 / 0.02 / 6 / 7.4 / 5-1-2022 / 19:29:08.40 / 19.19 / 6.63 / 4294.95
 50.065517 /  19.914663 / 274.60 / 0.00 / 6 / 7.6 / 5-1-2022 / 19:29:08.60 / 19.19 / 6.63 / 4294.95
 50.065517 /  19.914663 / 274.60 / 0.02 / 6 / 7.4 / 5-1-2022 / 19:29:08.80 / 19.25 / 6.63 / 4358.22
 50.065517 /  19.914663 / 274.60 / 0.00 / 6 / 7.4 / 5-1-2022 / 19:29:09.00 / 19.25 / 6.63 / 4358.22
 50.065517 /  19.914663 / 274.60 / 0.00 / 6 / 7.4 / 5-1-2022 / 19:29:09.20 / 19.25 / 6.63 / 4358.22
 50.065517 /  19.914663 / 274.60 / 0.00 / 6 / 7.4 / 5-1-2022 / 19:29:09.40 / 19.25 / 6.63 / 4358.22
 50.065517 /  19.914663 / 274.60 / 0.00 / 6 / 7.4 / 5-1-2022 / 19:29:09.60 / 19.25 / 6.63 / 4358.22
 50.065517 /  19.914663 / 274.60 / 0.00 / 6 / 7.4 / 5-1-2022 / 19:29:09.80 / 19.38 / 6.63 / 4419.83
 50.065517 /  19.914663 / 274.60 / 0.00 / 6 / 7.4 / 5-1-2022 / 19:29:10.00 / 19.38 / 6.63 / 4419.83
 50.065517 /  19.914663 / 274.60 / 0.00 / 6 / 7.4 / 5-1-2022 / 19:29:10.20 / 19.38 / 6.63 / 4419.83
 50.065517 /  19.914663 / 274.60 / 0.00 / 6 / 7.4 / 5-1-2022 / 19:29:10.40 / 19.38 / 6.63 / 4419.83
 50.065517 /  19.914663 / 274.60 / 0.00 / 6 / 7.4 / 5-1-2022 / 19:29:10.60 / 19.38 / 6.63 / 4419.83
 50.065517 /  19.914663 / 274.60 / 0.00 / 6 / 7.4 / 5-1-2022 / 19:29:10.80 / 19.50 / 6.63 / 4481.60
 50.065517 /  19.914663 / 274.60 / 0.00 / 6 / 7.4 / 5-1-2022 / 19:29:11.00 / 19.50 / 6.63 / 4481.60
 50.065517 /  19.914663 / 274.60 / 0.00 / 6 / 7.4 / 5-1-2022 / 19:29:11.20 / 19.50 / 6.63 / 4481.60
 50.065517 /  19.914663 / 274.60 / 0.00 / 6 / 7.4 / 5-1-2022 / 19:29:11.40 / 19.50 / 6.63 / 4481.60
 50.065517 /  19.914663 / 274.60 / 0.00 / 6 / 7.4 / 5-1-2022 / 19:29:11.60 / 19.50 / 6.63 / 4481.60
 50.065517 /  19.914663 / 274.60 / 0.02 / 6 / 7.4 / 5-1-2022 / 19:29:11.80 / 19.63 / 6.63 / 4543.26
 50.065517 /  19.914663 / 274.60 / 0.00 / 6 / 7.4 / 5-1-2022 / 19:29:12.00 / 19.63 / 6.63 / 4543.26
 50.065517 /  19.914663 / 274.60 / 0.00 / 6 / 7.4 / 5-1-2022 / 19:29:12.20 / 19.63 / 6.63 / 4543.26
 50.065517 /  19.914663 / 274.60 / 0.02 / 6 / 7.4 / 5-1-2022 / 19:29:12.40 / 19.63 / 6.63 / 4543.26
 50.065517 /  19.914663 / 274.60 / 0.00 / 6 / 7.4 / 5-1-2022 / 19:29:12.60 / 19.63 / 6.63 / 4543.26
 50.065517 /  19.914663 / 274.60 / 0.00 / 6 / 7.4 / 5-1-2022 / 19:29:12.80 / 19.75 / 6.63 / 4604.83
 50.065517 /  19.914663 / 274.60 / 0.00 / 6 / 7.4 / 5-1-2022 / 19:29:13.00 / 19.75 / 6.63 / 4604.83
 50.065517 /  19.914663 / 274.60 / 0.00 / 6 / 7.4 / 5-1-2022 / 19:29:13.20 / 19.75 / 6.63 / 4604.83
 50.065517 /  19.914663 / 274.60 / 0.00 / 6 / 8.1 / 5-1-2022 / 19:29:13.40 / 19.75 / 6.63 / 4604.83
 50.065517 /  19.914663 / 274.60 / 0.00 / 6 / 7.4 / 5-1-2022 / 19:29:13.60 / 19.75 / 6.63 / 4604.83
 50.065517 /  19.914663 / 274.60 / 0.00 / 6 / 7.4 / 5-1-2022 / 19:29:13.80 / 19.88 / 6.63 / 4666.30
 50.065517 /  19.914663 / 274.60 / 0.00 / 6 / 7.4 / 5-1-2022 / 19:29:14.00 / 19.88 / 6.63 / 4666.30
 50.065517 /  19.914663 / 274.60 / 0.00 / 6 / 7.4 / 5-1-2022 / 19:29:14.20 / 19.88 / 6.63 / 4666.30
 50.065517 /  19.914663 / 274.60 / 0.02 / 6 / 7.4 / 5-1-2022 / 19:29:14.40 / 19.88 / 6.63 / 4666.30
 50.065517 /  19.914663 / 274.60 / 0.00 / 6 / 7.4 / 5-1-2022 / 19:29:14.60 / 19.88 / 6.63 / 4666.30
 50.065517 /  19.914663 / 274.60 / 0.00 / 6 / 7.4 / 5-1-2022 / 19:29:14.80 / 20.00 / 6.63 / 4727.68
 50.065517 /  19.914663 / 274.60 / 0.00 / 6 / 7.4 / 5-1-2022 / 19:29:15.00 / 20.00 / 6.63 / 4727.68
 50.065517 /  19.914663 / 274.60 / 0.02 / 6 / 7.4 / 5-1-2022 / 19:29:15.20 / 20.00 / 6.63 / 4727.68
 50.065517 /  19.914663 / 274.60 / 0.02 / 6 / 7.4 / 5-1-2022 / 19:29:15.40 / 20.00 / 6.63 / 4727.68
 50.065517 /  19.914663 / 274.60 / 0.02 / 6 / 7.4 / 5-1-2022 / 19:29:15.60 / 20.00 / 6.63 / 4727.68
 50.065517 /  19.914663 / 274.60 / 0.00 / 6 / 7.4 / 5-1-2022 / 19:29:15.80 / 20.13 / 6.63 / 4788.96
 50.065517 /  19.914663 / 274.60 / 0.00 / 6 / 7.4 / 5-1-2022 / 19:29:16.00 / 20.13 / 6.63 / 4788.96
 50.065517 /  19.914663 / 274.60 / 0.02 / 6 / 7.4 / 5-1-2022 / 19:29:16.20 / 20.13 / 6.63 / 4788.96
 50.065517 /  19.914663 / 274.60 / 0.00 / 6 / 7.4 / 5-1-2022 / 19:29:16.40 / 20.13 / 6.63 / 4788.96
 50.065517 /  19.914663 / 274.60 / 0.00 / 6 / 7.4 / 5-1-2022 / 19:29:16.60 / 20.13 / 6.63 / 4788.96
 50.065517 /  19.914663 / 274.60 / 0.02 / 6 / 7.4 / 5-1-2022 / 19:29:16.80 / 20.25 / 6.63 / 4850.14
 50.065517 /  19.914663 / 274.60 / 0.02 / 6 / 7.4 / 5-1-2022 / 19:29:17.00 / 20.25 / 6.63 / 4850.14
 50.065517 /  19.914663 / 274.60 / 0.02 / 6 / 7.4 / 5-1-2022 / 19:29:17.20 / 20.25 / 6.63 / 4850.14
 50.065517 /  19.914663 / 274.60 / 0.00 / 6 / 7.4 / 5-1-2022 / 19:29:17.40 / 20.25 / 6.63 / 4850.14
 50.065517 /  19.914663 / 274.60 / 0.00 / 6 / 7.6 / 5-1-2022 / 19:29:17.60 / 20.25 / 6.63 / 4850.14
 50.065517 /  19.914663 / 274.60 / 0.00 / 6 / 7.4 / 5-1-2022 / 19:29:17.80 / 20.38 / 6.63 / 4911.23
 50.065517 /  19.914663 / 274.60 / 0.00 / 6 / 7.4 / 5-1-2022 / 19:29:18.00 / 20.38 / 6.63 / 4911.23
 50.065517 /  19.914663 / 274.60 / 0.00 / 6 / 7.4 / 5-1-2022 / 19:29:18.20 / 20.38 / 6.63 / 4911.23
 50.065517 /  19.914663 / 274.60 / 0.02 / 6 / 7.4 / 5-1-2022 / 19:29:18.40 / 20.38 / 6.63 / 4911.23
 50.065517 /  19.914663 / 274.60 / 0.00 / 6 / 7.4 / 5-1-2022 / 19:29:18.60 / 20.38 / 6.63 / 4911.23
 50.065517 /  19.914663 / 274.60 / 0.02 / 6 / 7.4 / 5-1-2022 / 19:29:18.80 / 20.50 / 6.63 / 4972.21
 50.065517 /  19.914663 / 274.60 / 0.00 / 6 / 7.6 / 5-1-2022 / 19:29:19.00 / 20.50 / 6.63 / 4972.21
 50.065517 /  19.914663 / 274.60 / 0.00 / 6 / 7.4 / 5-1-2022 / 19:29:19.20 / 20.50 / 6.63 / 4972.21
 50.065517 /  19.914663 / 274.60 / 0.02 / 6 / 8.1 / 5-1-2022 / 19:29:19.40 / 20.50 / 6.63 / 4972.21
 50.065517 /  19.914663 / 274.60 / 0.02 / 6 / 7.4 / 5-1-2022 / 19:29:19.60 / 20.50 / 6.63 / 4972.21
 50.065517 /  19.914663 / 274.60 / 0.00 / 6 / 7.4 / 5-1-2022 / 19:29:19.80 / 20.69 / 6.63 / 5000.00
 50.065517 /  19.914663 / 274.60 / 0.00 / 6 / 7.4 / 5-1-2022 / 19:29:20.00 / 20.69 / 6.63 / 5000.00
 50.065517 /  19.914663 / 274.60 / 0.00 / 6 / 7.4 / 5-1-2022 / 19:29:20.20 / 20.69 / 6.63 / 5000.00
 50.065517 /  19.914663 / 274.60 / 0.00 / 6 / 7.4 / 5-1-2022 / 19:29:20.40 / 20.69 / 6.63 / 5000.00
 50.065517 /  19.914663 / 274.60 / 0.00 / 6 / 7.4 / 5-1-2022 / 19:29:20.60 / 20.69 / 6.63 / 5000.00
 50.065517 /  19.914663 / 274.60 / 0.00 / 6 / 7.4 / 5-1-2022 / 19:29:20.80 / 20.75 / 6.63 / 5000.00
 50.065517 /  19.914663 / 274.60 / 0.00 / 6 / 7.4 / 5-1-2022 / 19:29:21.00 / 20.75 / 6.63 / 5000.00
 50.065517 /  19.914663 / 274.60 / 0.00 / 6 / 7.4 / 5-1-2022 / 19:29:21.20 / 20.75 / 6.63 / 5000.00
 50.065517 /  19.914663 / 274.60 / 0.02 / 6 / 7.4 / 5-1-2022 / 19:29:21.40 / 20.75 / 6.63 / 5000.00
 50.065517 /  19.914663 / 274.60 / 0.00 / 6 / 7.4 / 5-1-2022 / 19:29:21.60 / 20.75 / 6.63 / 5000.00
 50.065517 /  19.914663 / 274.60 / 0.00 / 6 / 7.4 / 5-1-2022 / 19:29:21.80 / 20.94 / 6.63 / 5000.00
 50.065517 /  19.914663 / 274.60 / 0.00 / 6 / 7.4 / 5-1-2022 / 19:29:22.00 / 20.94 / 6.63 / 5000.00
 50.065517 /  19.914663 / 274.60 / 0.00 / 6 / 7.4 / 5-1-2022 / 19:29:22.20 / 20.94 / 6.63 / 5000.00
 50.065517 /  19.914663 / 274.60 / 0.00 / 6 / 7.4 / 5-1-2022 / 19:29:22.40 / 20.94 / 6.63 / 5000.00
 50.065517 /  19.914663 / 274.60 / 0.00 / 6 / 7.4 / 5-1-2022 / 19:29:22.60 / 20.94 / 6.63 / 5000.00
 50.065517 /  19.914663 / 274.60 / 0.00 / 6 / 7.4 / 5-1-2022 / 19:29:22.80 / 21.06 / 6.63 / 5000.00
 50.065517 /  19.914663 / 274.60 / 0.00 / 6 / 7.4 / 5-1-2022 / 19:29:23.00 / 21.06 / 6.63 / 5000.00
 50.065517 /  19.914663 / 274.60 / 0.00 / 6 / 7.4 / 5-1-2022 / 19:29:23.20 / 21.06 / 6.63 / 5000.00
 50.065517 /  19.914663 / 274.60 / 0.00 / 6 / 7.4 / 5-1-2022 / 19:29:23.40 / 21.06 / 6.63 / 5000.00
 50.065517 /  19.914663 / 274.60 / 0.00 / 6 / 7.4 / 5-1-2022 / 19:29:23.60 / 21.06 / 6.63 / 5000.00
 50.065517 /  19.914663 / 274.60 / 0.00 / 6 / 7.4 / 5-1-2022 / 19:29:23.80 / 21.19 / 6.63 / 5000.00
 50.065517 /  19.914663 / 274.60 / 0.02 / 6 / 7.4 / 5-1-2022 / 19:29:24.00 / 21.19 / 6.63 / 5000.00
 50.065517 /  19.914663 / 274.60 / 0.00 / 6 / 7.4 / 5-1-2022 / 19:29:24.20 / 21.19 / 6.63 / 5000.00
 50.065517 /  19.914663 / 274.60 / 0.00 / 6 / 7.4 / 5-1-2022 / 19:29:24.40 / 21.19 / 6.63 / 5000.00
 50.065517 /  19.914663 / 274.60 / 0.00 / 6 / 7.4 / 5-1-2022 / 19:29:24.60 / 21.19 / 6.63 / 5000.00
 50.065517 /  19.914663 / 274.60 / 0.00 / 6 / 7.4 / 5-1-2022 / 19:29:24.80 / 21.38 / 6.63 / 5000.00
 50.065517 /  19.914663 / 274.60 / 0.00 / 6 / 7.4 / 5-1-2022 / 19:29:25.00 / 21.38 / 6.63 / 5000.00
 50.065517 /  19.914663 / 274.60 / 0.00 / 6 / 7.4 / 5-1-2022 / 19:29:25.20 / 21.38 / 6.63 / 5000.00
 50.065517 /  19.914663 / 274.60 / 0.02 / 6 / 7.4 / 5-1-2022 / 19:29:25.40 / 21.38 / 6.63 / 5000.00
 50.065517 /  19.914663 / 274.60 / 0.00 / 6 / 8.3 / 5-1-2022 / 19:29:25.60 / 21.38 / 6.63 / 5000.00
 50.065517 /  19.914663 / 274.60 / 0.00 / 6 / 7.4 / 5-1-2022 / 19:29:25.80 / 21.50 / 6.63 / 5000.00
 50.065517 /  19.914663 / 274.60 / 0.00 / 6 / 7.4 / 5-1-2022 / 19:29:26.00 / 21.50 / 6.63 / 5000.00
 50.065517 /  19.914663 / 274.60 / 0.00 / 6 / 7.4 / 5-1-2022 / 19:29:26.20 / 21.50 / 6.63 / 5000.00
 50.065517 /  19.914663 / 274.60 / 0.00 / 6 / 7.4 / 5-1-2022 / 19:29:26.40 / 21.50 / 6.63 / 5000.00
 50.065517 /  19.914663 / 274.60 / 0.00 / 6 / 7.4 / 5-1-2022 / 19:29:26.60 / 21.50 / 6.63 / 5000.00
 50.065517 /  19.914663 / 274.60 / 0.00 / 6 / 7.4 / 5-1-2022 / 19:29:26.80 / 21.63 / 6.63 / 5000.00
 50.065517 /  19.914663 / 274.60 / 0.00 / 6 / 7.4 / 5-1-2022 / 19:29:27.00 / 21.63 / 6.63 / 5000.00
 50.065517 /  19.914663 / 274.60 / 0.00 / 6 / 7.4 / 5-1-2022 / 19:29:27.20 / 21.63 / 6.63 / 5000.00
 50.065517 /  19.914663 / 274.60 / 0.00 / 6 / 7.4 / 5-1-2022 / 19:29:27.40 / 21.63 / 6.63 / 5000.00
 50.065517 /  19.914663 / 274.60 / 0.00 / 6 / 7.4 / 5-1-2022 / 19:29:27.60 / 21.63 / 6.63 / 5000.00
 50.065517 /  19.914663 / 274.60 / 0.00 / 6 / 7.4 / 5-1-2022 / 19:29:27.80 / 21.81 / 6.69 / 5000.00
 50.065517 /  19.914663 / 274.60 / 0.00 / 6 / 7.4 / 5-1-2022 / 19:29:28.00 / 21.81 / 6.69 / 5000.00
 50.065517 /  19.914663 / 274.60 / 0.00 / 6 / 7.4 / 5-1-2022 / 19:29:28.20 / 21.81 / 6.69 / 5000.00
 50.065517 /  19.914663 / 274.60 / 0.00 / 6 / 7.4 / 5-1-2022 / 19:29:28.40 / 21.81 / 6.69 / 5000.00
 50.065517 /  19.914663 / 274.60 / 0.00 / 6 / 7.4 / 5-1-2022 / 19:29:28.60 / 21.81 / 6.69 / 5000.00
 50.065517 /  19.914663 / 274.60 / 0.00 / 6 / 7.4 / 5-1-2022 / 19:29:28.80 / 21.94 / 6.69 / 5000.00
 50.065517 /  19.914663 / 274.60 / 0.02 / 6 / 7.4 / 5-1-2022 / 19:29:29.00 / 21.94 / 6.69 / 5000.00
 50.065517 /  19.914663 / 274.60 / 0.00 / 6 / 7.4 / 5-1-2022 / 19:29:29.20 / 21.94 / 6.69 / 5000.00
 50.065517 /  19.914663 / 274.50 / 0.00 / 6 / 7.4 / 5-1-2022 / 19:29:29.40 / 21.94 / 6.69 / 5000.00
 50.065517 /  19.914663 / 274.50 / 0.00 / 6 / 7.4 / 5-1-2022 / 19:29:29.60 / 21.94 / 6.69 / 5000.00
 50.065517 /  19.914663 / 274.50 / 0.00 / 6 / 7.4 / 5-1-2022 / 19:29:29.80 / 22.13 / 6.63 / 5000.00
 50.065517 /  19.914663 / 274.50 / 0.00 / 6 / 7.4 / 5-1-2022 / 19:29:30.00 / 22.13 / 6.63 / 5000.00
 50.065517 /  19.914663 / 274.50 / 0.00 / 6 / 7.4 / 5-1-2022 / 19:29:30.20 / 22.13 / 6.63 / 5000.00
 50.065517 /  19.914663 / 274.50 / 0.02 / 6 / 7.4 / 5-1-2022 / 19:29:30.40 / 22.13 / 6.63 / 5000.00
 50.065517 /  19.914663 / 274.50 / 0.00 / 6 / 7.4 / 5-1-2022 / 19:29:30.60 / 22.13 / 6.63 / 5000.00
 50.065517 /  19.914663 / 274.50 / 0.02 / 6 / 7.4 / 5-1-2022 / 19:29:30.80 / 22.25 / 6.63 / 5000.00
 50.065517 /  19.914663 / 274.50 / 0.00 / 6 / 7.4 / 5-1-2022 / 19:29:31.00 / 22.25 / 6.63 / 5000.00
 50.065517 /  19.914663 / 274.50 / 0.02 / 6 / 7.4 / 5-1-2022 / 19:29:31.20 / 22.25 / 6.63 / 5000.00
 50.065517 /  19.914663 / 274.50 / 0.00 / 6 / 7.4 / 5-1-2022 / 19:29:31.40 / 22.25 / 6.63 / 5000.00
 50.065517 /  19.914663 / 274.50 / 0.00 / 6 / 7.4 / 5-1-2022 / 19:29:31.60 / 22.25 / 6.63 / 5000.00
 50.065517 /  19.914663 / 274.50 / 0.00 / 6 / 7.4 / 5-1-2022 / 19:29:31.80 / 22.44 / 6.69 / 5000.00
 50.065517 /  19.914663 / 274.50 / 0.00 / 6 / 7.4 / 5-1-2022 / 19:29:32.00 / 22.44 / 6.69 / 5000.00
 50.065517 /  19.914663 / 274.50 / 0.02 / 6 / 7.4 / 5-1-2022 / 19:29:32.20 / 22.44 / 6.69 / 5000.00
 50.065517 /  19.914663 / 274.50 / 0.00 / 6 / 7.4 / 5-1-2022 / 19:29:32.40 / 22.44 / 6.69 / 5000.00
 50.065517 /  19.914663 / 274.50 / 0.00 / 6 / 7.4 / 5-1-2022 / 19:29:32.60 / 22.44 / 6.69 / 5000.00
 50.065517 /  19.914663 / 274.50 / 0.00 / 6 / 7.4 / 5-1-2022 / 19:29:32.80 / 22.56 / 6.63 / 5000.00
 50.065517 /  19.914663 / 274.50 / 0.00 / 6 / 7.4 / 5-1-2022 / 19:29:33.00 / 22.56 / 6.63 / 5000.00
 50.065517 /  19.914663 / 274.50 / 0.00 / 6 / 7.4 / 5-1-2022 / 19:29:33.20 / 22.56 / 6.63 / 5000.00
 50.065517 /  19.914663 / 274.50 / 0.02 / 6 / 7.4 / 5-1-2022 / 19:29:33.40 / 22.56 / 6.63 / 5000.00
 50.065517 /  19.914663 / 274.50 / 0.00 / 6 / 7.4 / 5-1-2022 / 19:29:33.60 / 22.56 / 6.63 / 5000.00
 50.065517 /  19.914663 / 274.50 / 0.02 / 6 / 7.4 / 5-1-2022 / 19:29:33.80 / 22.75 / 6.63 / 5000.00
 50.065517 /  19.914663 / 274.50 / 0.00 / 6 / 7.4 / 5-1-2022 / 19:29:34.00 / 22.75 / 6.63 / 5000.00
 50.065517 /  19.914663 / 274.50 / 0.00 / 6 / 7.4 / 5-1-2022 / 19:29:34.20 / 22.75 / 6.63 / 5000.00
 50.065517 /  19.914663 / 274.50 / 0.00 / 6 / 7.4 / 5-1-2022 / 19:29:34.40 / 22.75 / 6.63 / 5000.00
 50.065517 /  19.914663 / 274.50 / 0.02 / 6 / 7.4 / 5-1-2022 / 19:29:34.60 / 22.75 / 6.63 / 5000.00
 50.065517 /  19.914663 / 274.50 / 0.00 / 6 / 7.4 / 5-1-2022 / 19:29:34.80 / 22.94 / 6.63 / 5000.00
 50.065517 /  19.914663 / 274.50 / 0.00 / 6 / 7.4 / 5-1-2022 / 19:29:35.00 / 22.94 / 6.63 / 5000.00
 50.065517 /  19.914663 / 274.50 / 0.00 / 6 / 7.4 / 5-1-2022 / 19:29:35.20 / 22.94 / 6.63 / 5000.00
 50.065517 /  19.914663 / 274.50 / 0.02 / 6 / 7.4 / 5-1-2022 / 19:29:35.40 / 22.94 / 6.63 / 5000.00
 50.065517 /  19.914663 / 274.50 / 0.00 / 6 / 7.4 / 5-1-2022 / 19:29:35.60 / 22.94 / 6.63 / 5000.00
 50.065521 /  19.914663 / 274.50 / 0.00 / 6 / 7.4 / 5-1-2022 / 19:29:35.80 / 23.06 / 6.63 / 5000.00
 50.065521 /  19.914663 / 274.50 / 0.00 / 6 / 7.4 / 5-1-2022 / 19:29:36.00 / 23.06 / 6.63 / 5000.00
 50.065521 /  19.914663 / 274.50 / 0.00 / 6 / 7.4 / 5-1-2022 / 19:29:36.20 / 23.06 / 6.63 / 5000.00
 50.065521 /  19.914663 / 274.50 / 0.00 / 6 / 7.4 / 5-1-2022 / 19:29:36.40 / 23.06 / 6.63 / 5000.00
 50.065521 /  19.914663 / 274.50 / 0.00 / 6 / 7.4 / 5-1-2022 / 19:29:36.60 / 23.06 / 6.63 / 5000.00
 50.065521 /  19.914663 / 274.50 / 0.00 / 6 / 7.4 / 5-1-2022 / 19:29:36.80 / 23.25 / 6.63 / 5000.00
 50.065521 /  19.914663 / 274.50 / 0.00 / 6 / 7.4 / 5-1-2022 / 19:29:37.00 / 23.25 / 6.63 / 5000.00
 50.065521 /  19.914663 / 274.50 / 0.00 / 6 / 7.4 / 5-1-2022 / 19:29:37.20 / 23.25 / 6.63 / 5000.00
 50.065521 /  19.914663 / 274.50 / 0.00 / 6 / 7.4 / 5-1-2022 / 19:29:37.40 / 23.25 / 6.63 / 5000.00
 50.065521 /  19.914663 / 274.50 / 0.02 / 6 / 7.4 / 5-1-2022 / 19:29:37.60 / 23.25 / 6.63 / 5000.00
 50.065521 /  19.914663 / 274.50 / 0.00 / 6 / 7.4 / 5-1-2022 / 19:29:37.80 / 23.38 / 6.69 / 5000.00
 50.065521 /  19.914663 / 274.50 / 0.00 / 6 / 7.4 / 5-1-2022 / 19:29:38.00 / 23.38 / 6.69 / 5000.00
 50.065521 /  19.914663 / 274.50 / 0.00 / 6 / 7.4 / 5-1-2022 / 19:29:38.20 / 23.38 / 6.69 / 5000.00
 50.065521 /  19.914661 / 274.50 / 0.02 / 6 / 7.4 / 5-1-2022 / 19:29:38.40 / 23.38 / 6.69 / 5000.00
 50.065521 /  19.914661 / 274.50 / 0.00 / 6 / 7.4 / 5-1-2022 / 19:29:38.60 / 23.38 / 6.69 / 5000.00
 50.065521 /  19.914661 / 274.50 / 0.00 / 6 / 7.4 / 5-1-2022 / 19:29:38.80 / 23.56 / 6.63 / 5000.00
 50.065521 /  19.914661 / 274.50 / 0.00 / 6 / 7.4 / 5-1-2022 / 19:29:39.00 / 23.56 / 6.63 / 5000.00
 50.065521 /  19.914661 / 274.50 / 0.00 / 6 / 7.4 / 5-1-2022 / 19:29:39.20 / 23.56 / 6.63 / 5000.00
 50.065521 /  19.914661 / 274.50 / 0.00 / 6 / 7.4 / 5-1-2022 / 19:29:39.40 / 23.56 / 6.63 / 5000.00
 50.065521 /  19.914661 / 274.50 / 0.00 / 6 / 7.4 / 5-1-2022 / 19:29:39.60 / 23.56 / 6.63 / 5000.00
 50.065521 /  19.914661 / 274.50 / 0.00 / 6 / 7.4 / 5-1-2022 / 19:29:39.80 / 23.75 / 6.63 / 5000.00
 50.065521 /  19.914661 / 274.50 / 0.00 / 6 / 7.4 / 5-1-2022 / 19:29:40.00 / 23.75 / 6.63 / 5000.00
 50.065521 /  19.914661 / 274.50 / 0.00 / 6 / 16.6 / 5-1-2022 / 19:29:40.20 / 23.75 / 6.63 / 5000.00
 50.065521 /  19.914661 / 274.50 / 0.00 / 6 / 16.4 / 5-1-2022 / 19:29:40.40 / 23.75 / 6.63 / 5000.00
 50.065521 /  19.914661 / 274.50 / 0.00 / 6 / 15.7 / 5-1-2022 / 19:29:40.60 / 23.75 / 6.63 / 5000.00
 50.065521 /  19.914661 / 274.50 / 0.00 / 6 / 16.6 / 5-1-2022 / 19:29:40.80 / 23.88 / 6.63 / 5000.00
 50.065521 /  19.914661 / 274.50 / 0.00 / 6 / 16.6 / 5-1-2022 / 19:29:41.00 / 23.88 / 6.63 / 5000.00
 50.065521 /  19.914661 / 274.50 / 0.02 / 6 / 10.1 / 5-1-2022 / 19:29:41.20 / 23.88 / 6.63 / 5000.00
 50.065521 /  19.914661 / 274.50 / 0.00 / 6 / 10.4 / 5-1-2022 / 19:29:41.40 / 23.88 / 6.63 / 5000.00
 50.065521 /  19.914661 / 274.50 / 0.02 / 6 / 10.1 / 5-1-2022 / 19:29:41.60 / 23.88 / 6.63 / 5000.00
 50.065521 /  19.914661 / 274.50 / 0.00 / 6 / 10.1 / 5-1-2022 / 19:29:41.80 / 24.06 / 6.63 / 5000.00
 50.065521 /  19.914661 / 274.50 / 0.00 / 6 / 9.9 / 5-1-2022 / 19:29:42.00 / 24.06 / 6.63 / 5000.00
 50.065521 /  19.914661 / 274.50 / 0.00 / 6 / 7.4 / 5-1-2022 / 19:29:42.20 / 24.06 / 6.63 / 5000.00
 50.065521 /  19.914661 / 274.50 / 0.00 / 6 / 7.4 / 5-1-2022 / 19:29:42.40 / 24.06 / 6.63 / 5000.00
 50.065521 /  19.914661 / 274.50 / 0.00 / 6 / 7.4 / 5-1-2022 / 19:29:42.60 / 24.06 / 6.63 / 5000.00
 50.065521 /  19.914661 / 274.50 / 0.00 / 6 / 7.4 / 5-1-2022 / 19:29:42.80 / 24.25 / 6.63 / 5000.00
 50.065521 /  19.914661 / 274.50 / 0.00 / 6 / 7.4 / 5-1-2022 / 19:29:43.00 / 24.25 / 6.63 / 5000.00
 50.065521 /  19.914661 / 274.50 / 0.02 / 6 / 10.4 / 5-1-2022 / 19:29:43.20 / 24.25 / 6.63 / 5000.00
 50.065521 /  19.914661 / 274.50 / 0.00 / 6 / 10.4 / 5-1-2022 / 19:29:43.40 / 24.25 / 6.63 / 5000.00
 50.065521 /  19.914661 / 274.50 / 0.02 / 6 / 10.6 / 5-1-2022 / 19:29:43.60 / 24.25 / 6.63 / 5000.00
 50.065521 /  19.914661 / 274.50 / 0.00 / 6 / 10.4 / 5-1-2022 / 19:29:43.80 / 24.38 / 6.63 / 5000.00
 50.065521 /  19.914661 / 274.50 / 0.00 / 6 / 10.4 / 5-1-2022 / 19:29:44.00 / 24.38 / 6.63 / 5000.00
 50.065521 /  19.914661 / 274.50 / 0.00 / 6 / 17.5 / 5-1-2022 / 19:29:44.20 / 24.38 / 6.63 / 5000.00
 50.065521 /  19.914661 / 274.50 / 0.00 / 6 / 17.5 / 5-1-2022 / 19:29:44.40 / 24.38 / 6.63 / 5000.00
 50.065521 /  19.914661 / 274.50 / 0.00 / 6 / 17.5 / 5-1-2022 / 19:29:44.60 / 24.38 / 6.63 / 5000.00
 50.065521 /  19.914661 / 274.50 / 0.02 / 6 / 17.5 / 5-1-2022 / 19:29:44.80 / 24.56 / 6.69 / 5000.00
 50.065521 /  19.914661 / 274.50 / 0.00 / 6 / 17.5 / 5-1-2022 / 19:29:45.00 / 24.56 / 6.69 / 5000.00
 50.065521 /  19.914661 / 274.50 / 0.00 / 6 / 18.4 / 5-1-2022 / 19:29:45.20 / 24.56 / 6.69 / 5000.00
 50.065521 /  19.914661 / 274.50 / 0.00 / 6 / 18.4 / 5-1-2022 / 19:29:45.40 / 24.56 / 6.69 / 5000.00
 50.065521 /  19.914661 / 274.50 / 0.00 / 6 / 18.2 / 5-1-2022 / 19:29:45.60 / 24.56 / 6.69 / 5000.00
 50.065521 /  19.914661 / 274.50 / 0.02 / 6 / 18.2 / 5-1-2022 / 19:29:46.00 / 24.75 / 6.69 / 5000.00
 50.065521 /  19.914661 / 274.50 / 0.02 / 6 / 17.3 / 5-1-2022 / 19:29:46.20 / 24.75 / 6.69 / 5000.00
 50.065521 /  19.914661 / 274.50 / 0.02 / 6 / 17.3 / 5-1-2022 / 19:29:46.40 / 24.75 / 6.69 / 5000.00
 50.065521 /  19.914661 / 274.50 / 0.00 / 6 / 17.1 / 5-1-2022 / 19:29:46.60 / 24.75 / 6.69 / 5000.00
 50.065521 /  19.914661 / 274.50 / 0.00 / 6 / 17.3 / 5-1-2022 / 19:29:46.80 / 24.94 / 6.63 / 5000.00
 50.065521 /  19.914661 / 274.50 / 0.00 / 6 / 17.3 / 5-1-2022 / 19:29:47.00 / 24.94 / 6.63 / 5000.00
 50.065521 /  19.914661 / 274.50 / 0.00 / 6 / 16.6 / 5-1-2022 / 19:29:47.20 / 24.94 / 6.63 / 5000.00
 50.065521 /  19.914661 / 274.50 / 0.00 / 6 / 16.6 / 5-1-2022 / 19:29:47.40 / 24.94 / 6.63 / 5000.00
 50.065521 /  19.914661 / 274.50 / 0.02 / 6 / 16.6 / 5-1-2022 / 19:29:47.60 / 24.94 / 6.63 / 5000.00
 50.065521 /  19.914661 / 274.50 / 0.02 / 6 / 16.4 / 5-1-2022 / 19:29:47.80 / 25.06 / 6.69 / 5000.00
 50.065521 /  19.914661 / 274.50 / 0.00 / 6 / 16.4 / 5-1-2022 / 19:29:48.00 / 25.06 / 6.69 / 5000.00
 50.065521 /  19.914661 / 274.50 / 0.00 / 6 / 16.8 / 5-1-2022 / 19:29:48.20 / 25.06 / 6.69 / 5000.00
 50.065521 /  19.914661 / 274.50 / 0.00 / 6 / 17.1 / 5-1-2022 / 19:29:48.40 / 25.06 / 6.69 / 5000.00
 50.065521 /  19.914661 / 274.50 / 0.02 / 6 / 17.1 / 5-1-2022 / 19:29:48.60 / 25.06 / 6.69 / 5000.00
 50.065521 /  19.914661 / 274.50 / 0.00 / 6 / 16.6 / 5-1-2022 / 19:29:49.00 / 25.25 / 6.69 / 5000.00
 50.065521 /  19.914661 / 274.50 / 0.00 / 6 / 17.7 / 5-1-2022 / 19:29:49.20 / 25.25 / 6.69 / 5000.00
 50.065521 /  19.914661 / 274.50 / 0.00 / 6 / 17.3 / 5-1-2022 / 19:29:49.40 / 25.25 / 6.69 / 5000.00
 50.065521 /  19.914661 / 274.50 / 0.00 / 6 / 17.1 / 5-1-2022 / 19:29:49.60 / 25.25 / 6.69 / 5000.00
 50.065521 /  19.914661 / 274.50 / 0.00 / 6 / 17.3 / 5-1-2022 / 19:29:49.80 / 25.44 / 6.69 / 5000.00
 50.065521 /  19.914661 / 274.50 / 0.00 / 6 / 17.1 / 5-1-2022 / 19:29:50.00 / 25.44 / 6.69 / 5000.00
 50.065521 /  19.914661 / 274.50 / 0.00 / 6 / 16.8 / 5-1-2022 / 19:29:50.20 / 25.44 / 6.69 / 5000.00
 50.065521 /  19.914661 / 274.50 / 0.00 / 6 / 16.8 / 5-1-2022 / 19:29:50.40 / 25.44 / 6.69 / 5000.00
 50.065521 /  19.914661 / 274.50 / 0.02 / 6 / 16.8 / 5-1-2022 / 19:29:50.60 / 25.44 / 6.69 / 5000.00
 50.065521 /  19.914661 / 274.50 / 0.00 / 6 / 16.4 / 5-1-2022 / 19:29:51.00 / 25.63 / 6.69 / 5000.00
 50.065521 /  19.914661 / 274.50 / 0.02 / 6 / 16.8 / 5-1-2022 / 19:29:51.20 / 25.63 / 6.69 / 5000.00
 50.065521 /  19.914661 / 274.50 / 0.00 / 6 / 16.8 / 5-1-2022 / 19:29:51.40 / 25.63 / 6.69 / 5000.00
 50.065521 /  19.914661 / 274.50 / 0.00 / 6 / 16.8 / 5-1-2022 / 19:29:51.60 / 25.63 / 6.69 / 5000.00
 50.065521 /  19.914661 / 274.50 / 0.02 / 6 / 16.8 / 5-1-2022 / 19:29:51.80 / 25.81 / 6.63 / 5000.00
 50.065521 /  19.914661 / 274.50 / 0.00 / 6 / 16.8 / 5-1-2022 / 19:29:52.00 / 25.81 / 6.63 / 5000.00
 50.065521 /  19.914661 / 274.50 / 0.00 / 6 / 16.8 / 5-1-2022 / 19:29:52.20 / 25.81 / 6.63 / 5000.00
 50.065521 /  19.914661 / 274.50 / 0.02 / 6 / 16.6 / 5-1-2022 / 19:29:52.40 / 25.81 / 6.63 / 5000.00
 50.065521 /  19.914661 / 274.50 / 0.00 / 6 / 16.8 / 5-1-2022 / 19:29:52.60 / 25.81 / 6.63 / 5000.00
 50.065521 /  19.914661 / 274.50 / 0.00 / 6 / 16.6 / 5-1-2022 / 19:29:53.00 / 25.94 / 6.69 / 5000.00
 50.065521 /  19.914661 / 274.50 / 0.00 / 6 / 16.8 / 5-1-2022 / 19:29:53.20 / 25.94 / 6.69 / 5000.00
 50.065521 /  19.914661 / 274.50 / 0.00 / 6 / 16.8 / 5-1-2022 / 19:29:53.40 / 25.94 / 6.69 / 5000.00
 50.065521 /  19.914661 / 274.50 / 0.02 / 6 / 16.8 / 5-1-2022 / 19:29:53.60 / 25.94 / 6.69 / 5000.00
 50.065521 /  19.914661 / 274.50 / 0.00 / 6 / 17.1 / 5-1-2022 / 19:29:53.80 / 25.94 / 6.69 / 5000.00
 50.065521 /  19.914661 / 274.50 / 0.02 / 6 / 16.8 / 5-1-2022 / 19:29:54.20 / 26.19 / 6.69 / 5000.00
 50.065521 /  19.914661 / 274.50 / 0.02 / 6 / 17.1 / 5-1-2022 / 19:29:54.40 / 26.19 / 6.69 / 5000.00
 50.065521 /  19.914661 / 274.50 / 0.00 / 6 / 16.8 / 5-1-2022 / 19:29:54.60 / 26.19 / 6.69 / 5000.00
 50.065521 /  19.914661 / 274.50 / 0.00 / 6 / 17.1 / 5-1-2022 / 19:29:54.80 / 26.19 / 6.69 / 5000.00
 50.065521 /  19.914661 / 274.50 / 0.02 / 6 / 16.8 / 5-1-2022 / 19:29:55.00 / 26.31 / 6.69 / 5000.00
 50.065521 /  19.914661 / 274.50 / 0.00 / 6 / 16.6 / 5-1-2022 / 19:29:55.20 / 26.31 / 6.69 / 5000.00
 50.065521 /  19.914661 / 274.50 / 0.00 / 6 / 16.6 / 5-1-2022 / 19:29:55.40 / 26.31 / 6.69 / 5000.00
 50.065521 /  19.914661 / 274.50 / 0.00 / 6 / 16.4 / 5-1-2022 / 19:29:55.60 / 26.31 / 6.69 / 5000.00
 50.065521 /  19.914661 / 274.50 / 0.00 / 6 / 17.5 / 5-1-2022 / 19:29:55.80 / 26.50 / 6.69 / 5000.00
 50.065521 /  19.914661 / 274.50 / 0.00 / 6 / 16.6 / 5-1-2022 / 19:29:56.00 / 26.50 / 6.69 / 5000.00
 50.065521 /  19.914661 / 274.50 / 0.00 / 6 / 16.4 / 5-1-2022 / 19:29:56.20 / 26.50 / 6.69 / 5000.00
 50.065521 /  19.914661 / 274.50 / 0.00 / 6 / 16.6 / 5-1-2022 / 19:29:56.40 / 26.50 / 6.69 / 5000.00
 50.065521 /  19.914661 / 274.50 / 0.00 / 6 / 16.6 / 5-1-2022 / 19:29:56.60 / 26.50 / 6.69 / 5000.00
 50.065521 /  19.914661 / 274.50 / 0.00 / 6 / 16.4 / 5-1-2022 / 19:29:56.80 / 26.69 / 6.69 / 5000.00
 50.065521 /  19.914661 / 274.50 / 0.00 / 6 / 16.4 / 5-1-2022 / 19:29:57.00 / 26.69 / 6.69 / 5000.00
 50.065521 /  19.914661 / 274.50 / 0.02 / 6 / 16.6 / 5-1-2022 / 19:29:57.20 / 26.69 / 6.69 / 5000.00
 50.065521 /  19.914661 / 274.50 / 0.02 / 6 / 16.8 / 5-1-2022 / 19:29:57.40 / 26.69 / 6.69 / 5000.00
 50.065521 /  19.914661 / 274.50 / 0.00 / 6 / 16.8 / 5-1-2022 / 19:29:57.60 / 26.69 / 6.69 / 5000.00
 50.065521 /  19.914661 / 274.50 / 0.00 / 6 / 16.8 / 5-1-2022 / 19:29:57.80 / 26.88 / 6.69 / 5000.00
 50.065521 /  19.914661 / 274.50 / 0.00 / 6 / 16.8 / 5-1-2022 / 19:29:58.00 / 26.88 / 6.69 / 5000.00
 50.065521 /  19.914661 / 274.50 / 0.00 / 6 / 15.4 / 5-1-2022 / 19:29:58.20 / 26.88 / 6.69 / 5000.00
 50.065521 /  19.914661 / 274.50 / 0.00 / 6 / 16.4 / 5-1-2022 / 19:29:58.40 / 26.88 / 6.69 / 5000.00
 50.065521 /  19.914661 / 274.50 / 0.00 / 6 / 16.4 / 5-1-2022 / 19:29:58.60 / 26.88 / 6.69 / 5000.00
 50.065521 /  19.914661 / 274.50 / 0.00 / 6 / 16.4 / 5-1-2022 / 19:29:58.80 / 27.00 / 6.69 / 5000.00
 50.065521 /  19.914661 / 274.50 / 0.00 / 6 / 16.4 / 5-1-2022 / 19:29:59.00 / 27.00 / 6.69 / 5000.00
 50.065521 /  19.914661 / 274.50 / 0.00 / 6 / 17.5 / 5-1-2022 / 19:29:59.20 / 27.00 / 6.69 / 5000.00
 50.065521 /  19.914661 / 274.50 / 0.00 / 6 / 17.5 / 5-1-2022 / 19:29:59.40 / 27.00 / 6.69 / 5000.00
 50.065521 /  19.914661 / 274.50 / 0.00 / 6 / 17.5 / 5-1-2022 / 19:29:59.60 / 27.00 / 6.69 / 5000.00
 50.065521 /  19.914661 / 274.50 / 0.02 / 6 / 17.5 / 5-1-2022 / 19:29:59.80 / 27.19 / 6.69 / 5000.00
 50.065521 /  19.914661 / 274.50 / 0.00 / 6 / 17.5 / 5-1-2022 / 19:30:00.00 / 27.19 / 6.69 / 5000.00
 50.065521 /  19.914661 / 274.50 / 0.00 / 6 / 17.5 / 5-1-2022 / 19:30:00.20 / 27.19 / 6.69 / 5000.00
 50.065521 /  19.914661 / 274.50 / 0.00 / 6 / 17.7 / 5-1-2022 / 19:30:00.40 / 27.19 / 6.69 / 5000.00
 50.065521 /  19.914661 / 274.50 / 0.00 / 6 / 17.7 / 5-1-2022 / 19:30:00.60 / 27.19 / 6.69 / 5000.00
 50.065521 /  19.914661 / 274.50 / 0.00 / 6 / 18.9 / 5-1-2022 / 19:30:00.80 / 27.38 / 6.69 / 5000.00
 50.065521 /  19.914661 / 274.40 / 0.00 / 6 / 18.0 / 5-1-2022 / 19:30:01.00 / 27.38 / 6.69 / 5000.00
 50.065521 /  19.914661 / 274.40 / 0.00 / 6 / 15.2 / 5-1-2022 / 19:30:01.20 / 27.38 / 6.69 / 5000.00
 50.065521 /  19.914661 / 274.40 / 0.00 / 6 / 16.1 / 5-1-2022 / 19:30:01.40 / 27.38 / 6.69 / 5000.00
 50.065521 /  19.914661 / 274.40 / 0.00 / 6 / 16.4 / 5-1-2022 / 19:30:01.60 / 27.38 / 6.69 / 5000.00
 50.065521 /  19.914661 / 274.40 / 0.00 / 6 / 16.1 / 5-1-2022 / 19:30:01.80 / 27.56 / 6.69 / 5000.00
 50.065521 /  19.914661 / 274.40 / 0.00 / 6 / 16.4 / 5-1-2022 / 19:30:02.00 / 27.56 / 6.69 / 5000.00
 50.065521 /  19.914661 / 274.40 / 0.00 / 6 / 16.1 / 5-1-2022 / 19:30:02.20 / 27.56 / 6.69 / 5000.00
 50.065521 /  19.914661 / 274.40 / 0.00 / 6 / 16.1 / 5-1-2022 / 19:30:02.40 / 27.56 / 6.69 / 5000.00
 50.065521 /  19.914661 / 274.40 / 0.00 / 6 / 16.4 / 5-1-2022 / 19:30:02.60 / 27.56 / 6.69 / 5000.00
 50.065521 /  19.914661 / 274.40 / 0.00 / 6 / 16.1 / 5-1-2022 / 19:30:02.80 / 27.75 / 6.69 / 5000.00
 50.065521 /  19.914661 / 274.40 / 0.00 / 6 / 16.1 / 5-1-2022 / 19:30:03.00 / 27.75 / 6.69 / 5000.00
 50.065521 /  19.914661 / 274.40 / 0.00 / 6 / 15.7 / 5-1-2022 / 19:30:03.20 / 27.75 / 6.69 / 5000.00
 50.065521 /  19.914661 / 274.40 / 0.02 / 6 / 15.4 / 5-1-2022 / 19:30:03.40 / 27.75 / 6.69 / 5000.00
 50.065521 /  19.914661 / 274.40 / 0.00 / 6 / 15.7 / 5-1-2022 / 19:30:03.60 / 27.75 / 6.69 / 5000.00
 50.065521 /  19.914661 / 274.40 / 0.00 / 6 / 16.6 / 5-1-2022 / 19:30:03.80 / 27.94 / 6.69 / 5000.00
 50.065521 /  19.914661 / 274.40 / 0.02 / 6 / 15.7 / 5-1-2022 / 19:30:04.00 / 27.94 / 6.69 / 5000.00
 50.065521 /  19.914661 / 274.40 / 0.02 / 6 / 14.8 / 5-1-2022 / 19:30:04.20 / 27.94 / 6.69 / 5000.00
 50.065521 /  19.914661 / 274.40 / 0.00 / 6 / 15.9 / 5-1-2022 / 19:30:04.40 / 27.94 / 6.69 / 5000.00
 50.065521 /  19.914661 / 274.40 / 0.00 / 6 / 15.9 / 5-1-2022 / 19:30:04.60 / 27.94 / 6.69 / 5000.00
 50.065521 /  19.914661 / 274.40 / 0.00 / 6 / 16.6 / 5-1-2022 / 19:30:04.80 / 28.13 / 6.69 / 5000.00
 50.065521 /  19.914661 / 274.40 / 0.02 / 6 / 17.1 / 5-1-2022 / 19:30:05.00 / 28.13 / 6.69 / 5000.00
 50.065521 /  19.914661 / 274.40 / 0.02 / 6 / 16.4 / 5-1-2022 / 19:30:05.20 / 28.13 / 6.69 / 5000.00
 50.065521 /  19.914661 / 274.40 / 0.00 / 6 / 16.1 / 5-1-2022 / 19:30:05.40 / 28.13 / 6.69 / 5000.00
 50.065521 /  19.914661 / 274.40 / 0.00 / 6 / 16.4 / 5-1-2022 / 19:30:05.60 / 28.13 / 6.69 / 5000.00
 50.065521 /  19.914661 / 274.40 / 0.00 / 6 / 16.1 / 5-1-2022 / 19:30:05.80 / 28.25 / 6.69 / 5000.00
 50.065521 /  19.914661 / 274.40 / 0.00 / 6 / 16.1 / 5-1-2022 / 19:30:06.00 / 28.25 / 6.69 / 5000.00
 50.065521 /  19.914661 / 274.40 / 0.00 / 6 / 16.1 / 5-1-2022 / 19:30:06.20 / 28.25 / 6.69 / 5000.00
 50.065521 /  19.914661 / 274.40 / 0.00 / 6 / 16.1 / 5-1-2022 / 19:30:06.40 / 28.25 / 6.69 / 5000.00
 50.065521 /  19.914661 / 274.40 / 0.00 / 6 / 16.1 / 5-1-2022 / 19:30:06.60 / 28.25 / 6.69 / 5000.00
 50.065521 /  19.914661 / 274.40 / 0.00 / 6 / 16.1 / 5-1-2022 / 19:30:06.80 / 28.44 / 6.69 / 5000.00
 50.065521 /  19.914661 / 274.40 / 0.00 / 6 / 16.1 / 5-1-2022 / 19:30:07.00 / 28.44 / 6.69 / 5000.00
 50.065521 /  19.914661 / 274.40 / 0.00 / 6 / 16.4 / 5-1-2022 / 19:30:07.20 / 28.44 / 6.69 / 5000.00
 50.065521 /  19.914661 / 274.40 / 0.02 / 6 / 16.1 / 5-1-2022 / 19:30:07.40 / 28.44 / 6.69 / 5000.00
 50.065521 /  19.914661 / 274.40 / 0.00 / 6 / 16.1 / 5-1-2022 / 19:30:07.60 / 28.44 / 6.69 / 5000.00
 50.065521 /  19.914661 / 274.40 / 0.00 / 6 / 17.1 / 5-1-2022 / 19:30:07.80 / 28.63 / 6.69 / 5000.00
 50.065521 /  19.914661 / 274.40 / 0.02 / 6 / 16.6 / 5-1-2022 / 19:30:08.00 / 28.63 / 6.69 / 5000.00
 50.065521 /  19.914661 / 274.40 / 0.00 / 6 / 17.1 / 5-1-2022 / 19:30:08.20 / 28.63 / 6.69 / 5000.00
 50.065521 /  19.914661 / 274.40 / 0.00 / 6 / 17.1 / 5-1-2022 / 19:30:08.40 / 28.63 / 6.69 / 5000.00
 50.065521 /  19.914661 / 274.40 / 0.00 / 6 / 16.8 / 5-1-2022 / 19:30:08.60 / 28.63 / 6.69 / 5000.00
 50.065521 /  19.914661 / 274.40 / 0.00 / 6 / 17.1 / 5-1-2022 / 19:30:08.80 / 28.81 / 6.75 / 5000.00
 50.065521 /  19.914661 / 274.40 / 0.02 / 6 / 16.8 / 5-1-2022 / 19:30:09.00 / 28.81 / 6.75 / 5000.00
 50.065521 /  19.914661 / 274.40 / 0.02 / 6 / 16.4 / 5-1-2022 / 19:30:09.20 / 28.81 / 6.75 / 5000.00
 50.065521 /  19.914661 / 274.40 / 0.00 / 6 / 16.6 / 5-1-2022 / 19:30:09.40 / 28.81 / 6.75 / 5000.00
 50.065521 /  19.914661 / 274.40 / 0.00 / 6 / 16.8 / 5-1-2022 / 19:30:09.60 / 28.81 / 6.75 / 5000.00
 50.065521 /  19.914661 / 274.40 / 0.00 / 6 / 17.1 / 5-1-2022 / 19:30:09.80 / 29.00 / 6.75 / 5000.00
 50.065521 /  19.914661 / 274.40 / 0.00 / 6 / 16.8 / 5-1-2022 / 19:30:10.00 / 29.00 / 6.75 / 5000.00
 50.065521 /  19.914661 / 274.40 / 0.00 / 6 / 16.4 / 5-1-2022 / 19:30:10.20 / 29.00 / 6.75 / 5000.00
 50.065521 /  19.914661 / 274.40 / 0.00 / 6 / 16.4 / 5-1-2022 / 19:30:10.40 / 29.00 / 6.75 / 5000.00
 50.065521 /  19.914661 / 274.40 / 0.00 / 6 / 16.6 / 5-1-2022 / 19:30:10.60 / 29.00 / 6.75 / 5000.00
 50.065521 /  19.914661 / 274.40 / 0.00 / 6 / 16.4 / 5-1-2022 / 19:30:10.80 / 29.19 / 6.75 / 5000.00
 50.065521 /  19.914661 / 274.40 / 0.00 / 6 / 16.6 / 5-1-2022 / 19:30:11.00 / 29.19 / 6.75 / 5000.00
 50.065521 /  19.914661 / 274.40 / 0.00 / 6 / 16.6 / 5-1-2022 / 19:30:11.20 / 29.19 / 6.75 / 5000.00
 50.065521 /  19.914661 / 274.40 / 0.02 / 6 / 16.6 / 5-1-2022 / 19:30:11.40 / 29.19 / 6.75 / 5000.00
 50.065521 /  19.914661 / 274.40 / 0.00 / 6 / 16.4 / 5-1-2022 / 19:30:11.60 / 29.19 / 6.75 / 5000.00
 50.065521 /  19.914661 / 274.40 / 0.00 / 6 / 16.6 / 5-1-2022 / 19:30:11.80 / 29.38 / 6.75 / 5000.00
 50.065521 /  19.914661 / 274.40 / 0.00 / 6 / 16.6 / 5-1-2022 / 19:30:12.00 / 29.38 / 6.75 / 5000.00
 50.065521 /  19.914661 / 274.40 / 0.00 / 6 / 16.4 / 5-1-2022 / 19:30:12.20 / 29.38 / 6.75 / 5000.00
 50.065521 /  19.914661 / 274.40 / 0.00 / 6 / 16.6 / 5-1-2022 / 19:30:12.40 / 29.38 / 6.75 / 5000.00
 50.065521 /  19.914661 / 274.40 / 0.02 / 6 / 16.6 / 5-1-2022 / 19:30:12.60 / 29.38 / 6.75 / 5000.00
 50.065521 /  19.914661 / 274.40 / 0.02 / 6 / 16.4 / 5-1-2022 / 19:30:12.80 / 29.56 / 6.75 / 5000.00
 50.065521 /  19.914661 / 274.40 / 0.00 / 6 / 16.6 / 5-1-2022 / 19:30:13.00 / 29.56 / 6.75 / 5000.00
 50.065521 /  19.914661 / 274.40 / 0.02 / 6 / 16.6 / 5-1-2022 / 19:30:13.20 / 29.56 / 6.75 / 5000.00
 50.065521 /  19.914661 / 274.40 / 0.00 / 6 / 16.4 / 5-1-2022 / 19:30:13.40 / 29.56 / 6.75 / 5000.00
 50.065521 /  19.914661 / 274.40 / 0.00 / 6 / 15.2 / 5-1-2022 / 19:30:13.60 / 29.56 / 6.75 / 5000.00
 50.065521 /  19.914661 / 274.40 / 0.00 / 6 / 16.8 / 5-1-2022 / 19:30:13.80 / 29.75 / 6.75 / 5000.00
 50.065521 /  19.914661 / 274.40 / 0.00 / 6 / 16.4 / 5-1-2022 / 19:30:14.00 / 29.75 / 6.75 / 5000.00
 50.065521 /  19.914661 / 274.40 / 0.00 / 6 / 16.1 / 5-1-2022 / 19:30:14.20 / 29.75 / 6.75 / 5000.00
 50.065521 /  19.914661 / 274.40 / 0.00 / 6 / 16.1 / 5-1-2022 / 19:30:14.40 / 29.75 / 6.75 / 5000.00
 50.065521 /  19.914661 / 274.40 / 0.02 / 6 / 16.1 / 5-1-2022 / 19:30:14.60 / 29.75 / 6.75 / 5000.00
 50.065521 /  19.914661 / 274.40 / 0.00 / 6 / 16.1 / 5-1-2022 / 19:30:14.80 / 29.88 / 6.75 / 5000.00
 50.065521 /  19.914661 / 274.40 / 0.00 / 6 / 16.1 / 5-1-2022 / 19:30:15.00 / 29.88 / 6.75 / 5000.00
 50.065521 /  19.914661 / 274.40 / 0.00 / 6 / 16.8 / 5-1-2022 / 19:30:15.20 / 29.88 / 6.75 / 5000.00
 50.065521 /  19.914661 / 274.40 / 0.02 / 6 / 17.1 / 5-1-2022 / 19:30:15.40 / 29.88 / 6.75 / 5000.00
 50.065521 /  19.914661 / 274.40 / 0.00 / 6 / 16.8 / 5-1-2022 / 19:30:15.60 / 29.88 / 6.75 / 5000.00
 50.065521 /  19.914661 / 274.40 / 0.00 / 6 / 17.1 / 5-1-2022 / 19:30:15.80 / 30.06 / 6.75 / 5000.00
 50.065521 /  19.914661 / 274.40 / 0.02 / 6 / 16.8 / 5-1-2022 / 19:30:16.00 / 30.06 / 6.75 / 5000.00
 50.065521 /  19.914661 / 274.40 / 0.00 / 6 / 17.1 / 5-1-2022 / 19:30:16.20 / 30.06 / 6.75 / 5000.00
 50.065521 /  19.914661 / 274.40 / 0.00 / 6 / 16.8 / 5-1-2022 / 19:30:16.40 / 30.06 / 6.75 / 5000.00
 50.065521 /  19.914661 / 274.40 / 0.02 / 6 / 16.8 / 5-1-2022 / 19:30:16.60 / 30.06 / 6.75 / 5000.00
 50.065521 /  19.914661 / 274.40 / 0.00 / 6 / 17.1 / 5-1-2022 / 19:30:16.80 / 30.25 / 6.75 / 5000.00
 50.065521 /  19.914661 / 274.40 / 0.00 / 6 / 17.1 / 5-1-2022 / 19:30:17.00 / 30.25 / 6.75 / 5000.00
 50.065521 /  19.914661 / 274.40 / 0.00 / 6 / 14.8 / 5-1-2022 / 19:30:17.20 / 30.25 / 6.75 / 5000.00
 50.065521 /  19.914661 / 274.40 / 0.00 / 6 / 15.9 / 5-1-2022 / 19:30:17.40 / 30.25 / 6.75 / 5000.00
 50.065521 /  19.914661 / 274.40 / 0.02 / 6 / 16.6 / 5-1-2022 / 19:30:17.60 / 30.25 / 6.75 / 5000.00
 50.065521 /  19.914661 / 274.40 / 0.00 / 6 / 15.7 / 5-1-2022 / 19:30:17.80 / 30.44 / 6.75 / 5000.00
 50.065521 /  19.914661 / 274.40 / 0.00 / 6 / 16.8 / 5-1-2022 / 19:30:18.00 / 30.44 / 6.75 / 5000.00
 50.065521 /  19.914661 / 274.40 / 0.00 / 6 / 17.3 / 5-1-2022 / 19:30:18.20 / 30.44 / 6.75 / 5000.00
 50.065521 /  19.914661 / 274.40 / 0.02 / 6 / 17.3 / 5-1-2022 / 19:30:18.40 / 30.44 / 6.75 / 5000.00
 50.065521 /  19.914661 / 274.40 / 0.00 / 6 / 16.8 / 5-1-2022 / 19:30:18.60 / 30.44 / 6.75 / 5000.00
 50.065521 /  19.914661 / 274.40 / 0.00 / 6 / 16.8 / 5-1-2022 / 19:30:18.80 / 30.63 / 6.75 / 5000.00
 50.065521 /  19.914661 / 274.40 / 0.00 / 6 / 16.6 / 5-1-2022 / 19:30:19.00 / 30.63 / 6.75 / 5000.00
 50.065521 /  19.914661 / 274.40 / 0.00 / 6 / 16.6 / 5-1-2022 / 19:30:19.20 / 30.63 / 6.75 / 5000.00
 50.065521 /  19.914661 / 274.40 / 0.00 / 6 / 16.8 / 5-1-2022 / 19:30:19.40 / 30.63 / 6.75 / 5000.00
 50.065521 /  19.914661 / 274.40 / 0.00 / 6 / 16.6 / 5-1-2022 / 19:30:19.60 / 30.63 / 6.75 / 5000.00
 50.065521 /  19.914661 / 274.40 / 0.02 / 6 / 16.8 / 5-1-2022 / 19:30:19.80 / 30.81 / 6.75 / 5000.00
 50.065521 /  19.914661 / 274.40 / 0.02 / 6 / 16.6 / 5-1-2022 / 19:30:20.00 / 30.81 / 6.75 / 5000.00
 50.065521 /  19.914661 / 274.40 / 0.02 / 6 / 16.4 / 5-1-2022 / 19:30:20.20 / 30.81 / 6.75 / 5000.00
 50.065521 /  19.914661 / 274.40 / 0.02 / 6 / 16.4 / 5-1-2022 / 19:30:20.40 / 30.81 / 6.75 / 5000.00
 50.065521 /  19.914661 / 274.40 / 0.02 / 6 / 16.4 / 5-1-2022 / 19:30:20.60 / 30.81 / 6.75 / 5000.00
 50.065521 /  19.914661 / 274.40 / 0.00 / 6 / 16.6 / 5-1-2022 / 19:30:20.80 / 31.00 / 6.75 / 5000.00
 50.065521 /  19.914661 / 274.40 / 0.02 / 6 / 16.6 / 5-1-2022 / 19:30:21.00 / 31.00 / 6.75 / 5000.00
 50.065521 /  19.914661 / 274.40 / 0.00 / 6 / 17.1 / 5-1-2022 / 19:30:21.20 / 31.00 / 6.75 / 5000.00
 50.065521 /  19.914661 / 274.40 / 0.02 / 6 / 17.3 / 5-1-2022 / 19:30:21.40 / 31.00 / 6.75 / 5000.00
 50.065521 /  19.914661 / 274.40 / 0.00 / 6 / 17.3 / 5-1-2022 / 19:30:21.60 / 31.00 / 6.75 / 5000.00
 50.065521 /  19.914661 / 274.40 / 0.02 / 6 / 17.1 / 5-1-2022 / 19:30:21.80 / 31.19 / 6.75 / 5000.00
 50.065521 /  19.914661 / 274.40 / 0.00 / 6 / 16.8 / 5-1-2022 / 19:30:22.00 / 31.19 / 6.75 / 5000.00
 50.065521 /  19.914661 / 274.40 / 0.00 / 6 / 17.3 / 5-1-2022 / 19:30:22.20 / 31.19 / 6.75 / 5000.00
 50.065521 /  19.914661 / 274.40 / 0.00 / 6 / 17.3 / 5-1-2022 / 19:30:22.40 / 31.19 / 6.75 / 5000.00
 50.065521 /  19.914661 / 274.40 / 0.00 / 6 / 17.3 / 5-1-2022 / 19:30:22.60 / 31.19 / 6.75 / 5000.00
 50.065521 /  19.914661 / 274.40 / 0.00 / 6 / 17.5 / 5-1-2022 / 19:30:22.80 / 31.38 / 6.75 / 5000.00
 50.065521 /  19.914661 / 274.40 / 0.02 / 6 / 17.3 / 5-1-2022 / 19:30:23.00 / 31.38 / 6.75 / 5000.00
 50.065521 /  19.914661 / 274.40 / 0.00 / 6 / 16.8 / 5-1-2022 / 19:30:23.20 / 31.38 / 6.75 / 5000.00
 50.065521 /  19.914661 / 274.40 / 0.00 / 6 / 17.1 / 5-1-2022 / 19:30:23.40 / 31.38 / 6.75 / 5000.00
 50.065521 /  19.914661 / 274.40 / 0.02 / 6 / 16.8 / 5-1-2022 / 19:30:23.60 / 31.38 / 6.75 / 5000.00
 50.065521 /  19.914661 / 274.40 / 0.00 / 6 / 16.8 / 5-1-2022 / 19:30:23.80 / 31.56 / 6.81 / 5000.00
 50.065521 /  19.914661 / 274.40 / 0.00 / 6 / 16.8 / 5-1-2022 / 19:30:24.00 / 31.56 / 6.81 / 5000.00
 50.065521 /  19.914661 / 274.40 / 0.02 / 6 / 17.1 / 5-1-2022 / 19:30:24.40 / 31.56 / 6.81 / 5000.00
 50.065521 /  19.914661 / 274.40 / 0.00 / 6 / 17.1 / 5-1-2022 / 19:30:24.60 / 31.56 / 6.81 / 5000.00
 50.065521 /  19.914661 / 274.40 / 0.00 / 6 / 17.1 / 5-1-2022 / 19:30:24.80 / 31.75 / 6.75 / 5000.00
 50.065521 /  19.914661 / 274.40 / 0.00 / 6 / 17.1 / 5-1-2022 / 19:30:25.00 / 31.75 / 6.75 / 5000.00
 50.065521 /  19.914661 / 274.40 / 0.02 / 6 / 17.3 / 5-1-2022 / 19:30:25.20 / 31.75 / 6.75 / 5000.00
 50.065521 /  19.914661 / 274.40 / 0.02 / 6 / 17.3 / 5-1-2022 / 19:30:25.40 / 31.75 / 6.75 / 5000.00
 50.065521 /  19.914661 / 274.40 / 0.00 / 6 / 17.1 / 5-1-2022 / 19:30:25.60 / 31.75 / 6.75 / 5000.00
 50.065521 /  19.914660 / 274.40 / 0.00 / 6 / 17.3 / 5-1-2022 / 19:30:25.80 / 31.88 / 6.75 / 5000.00
 50.065521 /  19.914660 / 274.40 / 0.00 / 6 / 17.3 / 5-1-2022 / 19:30:26.00 / 31.88 / 6.75 / 5000.00
 50.065521 /  19.914660 / 274.40 / 0.00 / 6 / 16.8 / 5-1-2022 / 19:30:26.20 / 31.88 / 6.75 / 5000.00
 50.065521 /  19.914660 / 274.40 / 0.00 / 6 / 16.8 / 5-1-2022 / 19:30:26.40 / 31.88 / 6.75 / 5000.00
 50.065521 /  19.914660 / 274.40 / 0.02 / 6 / 16.8 / 5-1-2022 / 19:30:26.60 / 31.88 / 6.75 / 5000.00
 50.065521 /  19.914660 / 274.40 / 0.00 / 6 / 16.8 / 5-1-2022 / 19:30:26.80 / 32.06 / 6.81 / 5000.00
 50.065521 /  19.914660 / 274.40 / 0.02 / 6 / 16.8 / 5-1-2022 / 19:30:27.00 / 32.06 / 6.81 / 5000.00
 50.065521 /  19.914660 / 274.40 / 0.02 / 6 / 16.4 / 5-1-2022 / 19:30:27.20 / 32.06 / 6.81 / 5000.00
 50.065521 /  19.914660 / 274.40 / 0.00 / 6 / 16.8 / 5-1-2022 / 19:30:27.40 / 32.06 / 6.81 / 5000.00
 50.065521 /  19.914660 / 274.40 / 0.00 / 6 / 16.8 / 5-1-2022 / 19:30:27.60 / 32.06 / 6.81 / 5000.00
 50.065521 /  19.914660 / 274.40 / 0.00 / 6 / 16.8 / 5-1-2022 / 19:30:27.80 / 32.25 / 6.81 / 5000.00
 50.065521 /  19.914660 / 274.40 / 0.00 / 6 / 15.9 / 5-1-2022 / 19:30:28.00 / 32.25 / 6.81 / 5000.00
 50.065521 /  19.914660 / 274.40 / 0.00 / 6 / 16.4 / 5-1-2022 / 19:30:28.20 / 32.25 / 6.81 / 5000.00
 50.065521 /  19.914660 / 274.40 / 0.02 / 6 / 16.1 / 5-1-2022 / 19:30:28.40 / 32.25 / 6.81 / 5000.00
 50.065521 /  19.914660 / 274.40 / 0.00 / 6 / 16.4 / 5-1-2022 / 19:30:28.60 / 32.25 / 6.81 / 5000.00
 50.065521 /  19.914660 / 274.40 / 0.02 / 6 / 16.4 / 5-1-2022 / 19:30:28.80 / 32.44 / 6.81 / 5000.00
 50.065521 /  19.914660 / 274.30 / 0.00 / 6 / 16.4 / 5-1-2022 / 19:30:29.00 / 32.44 / 6.81 / 5000.00
 50.065521 /  19.914660 / 274.30 / 0.00 / 6 / 16.4 / 5-1-2022 / 19:30:29.20 / 32.44 / 6.81 / 5000.00
 50.065521 /  19.914660 / 274.30 / 0.00 / 6 / 15.7 / 5-1-2022 / 19:30:29.40 / 32.44 / 6.81 / 5000.00
 50.065521 /  19.914660 / 274.30 / 0.00 / 6 / 16.4 / 5-1-2022 / 19:30:29.60 / 32.44 / 6.81 / 5000.00
 50.065521 /  19.914660 / 274.30 / 0.00 / 6 / 16.4 / 5-1-2022 / 19:30:29.80 / 32.63 / 6.81 / 5000.00
 50.065521 /  19.914660 / 274.30 / 0.00 / 6 / 16.4 / 5-1-2022 / 19:30:30.00 / 32.63 / 6.81 / 5000.00
 50.065521 /  19.914660 / 274.30 / 0.00 / 6 / 16.4 / 5-1-2022 / 19:30:30.20 / 32.63 / 6.81 / 5000.00
 50.065521 /  19.914660 / 274.30 / 0.00 / 6 / 16.4 / 5-1-2022 / 19:30:30.40 / 32.63 / 6.81 / 5000.00
 50.065521 /  19.914660 / 274.30 / 0.00 / 6 / 16.1 / 5-1-2022 / 19:30:30.60 / 32.63 / 6.81 / 5000.00
 50.065521 /  19.914660 / 274.30 / 0.00 / 6 / 15.9 / 5-1-2022 / 19:30:30.80 / 32.81 / 6.81 / 5000.00
 50.065521 /  19.914660 / 274.30 / 0.00 / 6 / 16.6 / 5-1-2022 / 19:30:31.00 / 32.81 / 6.81 / 5000.00
 50.065521 /  19.914660 / 274.30 / 0.02 / 6 / 16.6 / 5-1-2022 / 19:30:31.20 / 32.81 / 6.81 / 5000.00
 50.065521 /  19.914660 / 274.30 / 0.00 / 6 / 16.8 / 5-1-2022 / 19:30:31.40 / 32.81 / 6.81 / 5000.00
 50.065521 /  19.914660 / 274.30 / 0.00 / 6 / 16.8 / 5-1-2022 / 19:30:31.60 / 32.81 / 6.81 / 5000.00
 50.065521 /  19.914660 / 274.30 / 0.00 / 6 / 16.6 / 5-1-2022 / 19:30:31.80 / 33.00 / 6.81 / 5000.00
 50.065521 /  19.914660 / 274.30 / 0.00 / 6 / 16.8 / 5-1-2022 / 19:30:32.00 / 33.00 / 6.81 / 5000.00
 50.065521 /  19.914660 / 274.30 / 0.00 / 6 / 16.8 / 5-1-2022 / 19:30:32.20 / 33.00 / 6.81 / 5000.00
 50.065521 /  19.914660 / 274.30 / 0.02 / 6 / 16.6 / 5-1-2022 / 19:30:32.40 / 33.00 / 6.81 / 5000.00
 50.065521 /  19.914660 / 274.30 / 0.00 / 6 / 16.6 / 5-1-2022 / 19:30:32.60 / 33.00 / 6.81 / 5000.00
 50.065521 /  19.914660 / 274.30 / 0.02 / 6 / 16.8 / 5-1-2022 / 19:30:32.80 / 33.19 / 6.81 / 5000.00
 50.065521 /  19.914660 / 274.30 / 0.00 / 6 / 16.6 / 5-1-2022 / 19:30:33.00 / 33.19 / 6.81 / 5000.00
 50.065521 /  19.914660 / 274.30 / 0.00 / 6 / 16.6 / 5-1-2022 / 19:30:33.20 / 33.19 / 6.81 / 5000.00
 50.065521 /  19.914660 / 274.30 / 0.00 / 6 / 16.6 / 5-1-2022 / 19:30:33.40 / 33.19 / 6.81 / 5000.00
 50.065521 /  19.914660 / 274.30 / 0.02 / 6 / 16.6 / 5-1-2022 / 19:30:33.60 / 33.19 / 6.81 / 5000.00
 50.065521 /  19.914660 / 274.30 / 0.00 / 6 / 16.6 / 5-1-2022 / 19:30:33.80 / 33.38 / 6.81 / 5000.00
 50.065521 /  19.914660 / 274.30 / 0.02 / 6 / 16.8 / 5-1-2022 / 19:30:34.00 / 33.38 / 6.81 / 5000.00
 50.065521 /  19.914660 / 274.30 / 0.02 / 6 / 16.4 / 5-1-2022 / 19:30:34.20 / 33.38 / 6.81 / 5000.00
 50.065521 /  19.914660 / 274.30 / 0.00 / 6 / 16.4 / 5-1-2022 / 19:30:34.40 / 33.38 / 6.81 / 5000.00
 50.065521 /  19.914660 / 274.30 / 0.00 / 6 / 16.6 / 5-1-2022 / 19:30:34.60 / 33.38 / 6.81 / 5000.00
 50.065521 /  19.914660 / 274.30 / 0.00 / 6 / 16.4 / 5-1-2022 / 19:30:34.80 / 33.56 / 6.81 / 5000.00
 50.065521 /  19.914660 / 274.30 / 0.00 / 6 / 16.4 / 5-1-2022 / 19:30:35.00 / 33.56 / 6.81 / 5000.00
 50.065521 /  19.914660 / 274.30 / 0.00 / 6 / 16.1 / 5-1-2022 / 19:30:35.20 / 33.56 / 6.81 / 5000.00
 50.065521 /  19.914660 / 274.30 / 0.00 / 6 / 16.1 / 5-1-2022 / 19:30:35.40 / 33.56 / 6.81 / 5000.00
 50.065521 /  19.914660 / 274.30 / 0.00 / 6 / 16.1 / 5-1-2022 / 19:30:35.60 / 33.56 / 6.81 / 5000.00
 50.065521 /  19.914660 / 274.30 / 0.02 / 6 / 16.4 / 5-1-2022 / 19:30:35.80 / 33.75 / 6.88 / 5000.00
 50.065521 /  19.914660 / 274.30 / 0.00 / 6 / 16.1 / 5-1-2022 / 19:30:36.00 / 33.75 / 6.88 / 5000.00
 50.065521 /  19.914660 / 274.30 / 0.02 / 6 / 15.7 / 5-1-2022 / 19:30:36.20 / 33.75 / 6.88 / 5000.00
 50.065521 /  19.914660 / 274.30 / 0.02 / 6 / 16.4 / 5-1-2022 / 19:30:36.40 / 33.75 / 6.88 / 5000.00
 50.065521 /  19.914660 / 274.30 / 0.02 / 6 / 16.6 / 5-1-2022 / 19:30:36.60 / 33.75 / 6.88 / 5000.00
 50.065521 /  19.914660 / 274.30 / 0.02 / 6 / 16.4 / 5-1-2022 / 19:30:36.80 / 33.94 / 6.88 / 5000.00
 50.065521 /  19.914660 / 274.30 / 0.00 / 6 / 16.8 / 5-1-2022 / 19:30:37.00 / 33.94 / 6.88 / 5000.00
 50.065521 /  19.914660 / 274.30 / 0.00 / 6 / 16.6 / 5-1-2022 / 19:30:37.20 / 33.94 / 6.88 / 5000.00
 50.065521 /  19.914660 / 274.30 / 0.00 / 6 / 16.4 / 5-1-2022 / 19:30:37.40 / 33.94 / 6.88 / 5000.00
 50.065521 /  19.914660 / 274.30 / 0.00 / 6 / 16.6 / 5-1-2022 / 19:30:37.60 / 33.94 / 6.88 / 5000.00
 50.065521 /  19.914660 / 274.30 / 0.00 / 6 / 16.6 / 5-1-2022 / 19:30:37.80 / 34.13 / 6.88 / 5000.00
 50.065521 /  19.914660 / 274.30 / 0.00 / 6 / 16.6 / 5-1-2022 / 19:30:38.00 / 34.13 / 6.88 / 5000.00
 50.065521 /  19.914660 / 274.30 / 0.02 / 6 / 15.9 / 5-1-2022 / 19:30:38.20 / 34.13 / 6.88 / 5000.00
 50.065521 /  19.914660 / 274.30 / 0.00 / 6 / 16.6 / 5-1-2022 / 19:30:38.40 / 34.13 / 6.88 / 5000.00
 50.065521 /  19.914660 / 274.30 / 0.00 / 6 / 16.8 / 5-1-2022 / 19:30:38.60 / 34.13 / 6.88 / 5000.00
 50.065521 /  19.914660 / 274.30 / 0.00 / 6 / 16.8 / 5-1-2022 / 19:30:38.80 / 34.25 / 6.88 / 5000.00
 50.065521 /  19.914660 / 274.30 / 0.00 / 6 / 16.6 / 5-1-2022 / 19:30:39.00 / 34.25 / 6.88 / 5000.00
 50.065521 /  19.914660 / 274.30 / 0.00 / 6 / 17.1 / 5-1-2022 / 19:30:39.20 / 34.25 / 6.88 / 5000.00
 50.065521 /  19.914660 / 274.30 / 0.00 / 6 / 17.3 / 5-1-2022 / 19:30:39.40 / 34.25 / 6.88 / 5000.00
 50.065521 /  19.914660 / 274.30 / 0.02 / 6 / 17.3 / 5-1-2022 / 19:30:39.60 / 34.25 / 6.88 / 5000.00
 50.065521 /  19.914660 / 274.30 / 0.07 / 6 / 17.1 / 5-1-2022 / 19:30:39.80 / 34.44 / 6.88 / 5000.00
 50.065521 /  19.914660 / 274.30 / 0.04 / 6 / 16.6 / 5-1-2022 / 19:30:40.00 / 34.44 / 6.88 / 5000.00
 50.065521 /  19.914660 / 274.30 / 0.02 / 6 / 17.1 / 5-1-2022 / 19:30:40.20 / 34.44 / 6.88 / 5000.00
 50.065521 /  19.914660 / 274.30 / 0.00 / 6 / 17.1 / 5-1-2022 / 19:30:40.40 / 34.44 / 6.88 / 5000.00
 50.065521 /  19.914660 / 274.30 / 0.00 / 6 / 17.1 / 5-1-2022 / 19:30:40.60 / 34.44 / 6.88 / 5000.00
 50.065521 /  19.914660 / 274.30 / 0.00 / 6 / 17.1 / 5-1-2022 / 19:30:40.80 / 34.63 / 6.88 / 5000.00
 50.065521 /  19.914660 / 274.30 / 0.00 / 6 / 17.1 / 5-1-2022 / 19:30:41.00 / 34.63 / 6.88 / 5000.00
 50.065521 /  19.914660 / 274.30 / 0.00 / 6 / 16.6 / 5-1-2022 / 19:30:41.20 / 34.63 / 6.88 / 5000.00
 50.065521 /  19.914660 / 274.30 / 0.00 / 6 / 15.7 / 5-1-2022 / 19:30:41.40 / 34.63 / 6.88 / 5000.00
 50.065521 /  19.914660 / 274.30 / 0.00 / 6 / 16.6 / 5-1-2022 / 19:30:41.60 / 34.63 / 6.88 / 5000.00
 50.065521 /  19.914660 / 274.30 / 0.00 / 6 / 16.1 / 5-1-2022 / 19:30:41.80 / 34.81 / 6.88 / 5000.00
 50.065521 /  19.914660 / 274.30 / 0.00 / 6 / 16.4 / 5-1-2022 / 19:30:42.00 / 34.81 / 6.88 / 5000.00
 50.065521 /  19.914660 / 274.30 / 0.00 / 6 / 16.6 / 5-1-2022 / 19:30:42.20 / 34.81 / 6.88 / 5000.00
 50.065521 /  19.914660 / 274.30 / 0.00 / 6 / 16.6 / 5-1-2022 / 19:30:42.40 / 34.81 / 6.88 / 5000.00
 50.065521 /  19.914660 / 274.30 / 0.00 / 6 / 16.6 / 5-1-2022 / 19:30:42.60 / 34.81 / 6.88 / 5000.00
 50.065521 /  19.914660 / 274.30 / 0.02 / 6 / 16.6 / 5-1-2022 / 19:30:42.80 / 35.00 / 6.88 / 5000.00
 50.065521 /  19.914660 / 274.30 / 0.06 / 6 / 15.7 / 5-1-2022 / 19:30:43.00 / 35.00 / 6.88 / 5000.00
 50.065521 /  19.914660 / 274.30 / 0.09 / 6 / 16.6 / 5-1-2022 / 19:30:43.20 / 35.00 / 6.88 / 5000.00
 50.065521 /  19.914660 / 274.30 / 0.09 / 6 / 16.1 / 5-1-2022 / 19:30:43.40 / 35.00 / 6.88 / 5000.00
 50.065521 /  19.914660 / 274.30 / 0.02 / 6 / 16.4 / 5-1-2022 / 19:30:43.60 / 35.00 / 6.88 / 5000.00
 50.065521 /  19.914660 / 274.30 / 0.02 / 6 / 16.4 / 5-1-2022 / 19:30:43.80 / 35.19 / 6.88 / 5000.00
 50.065521 /  19.914660 / 274.30 / 0.00 / 6 / 16.1 / 5-1-2022 / 19:30:44.00 / 35.19 / 6.88 / 5000.00
 50.065521 /  19.914660 / 274.30 / 0.00 / 6 / 16.4 / 5-1-2022 / 19:30:44.20 / 35.19 / 6.88 / 5000.00
 50.065521 /  19.914660 / 274.30 / 0.00 / 6 / 16.4 / 5-1-2022 / 19:30:44.40 / 35.19 / 6.88 / 5000.00
 50.065521 /  19.914660 / 274.30 / 0.00 / 6 / 16.4 / 5-1-2022 / 19:30:44.60 / 35.19 / 6.88 / 5000.00
 50.065521 /  19.914660 / 274.30 / 0.00 / 6 / 16.4 / 5-1-2022 / 19:30:44.80 / 35.38 / 6.88 / 5000.00
 50.065521 /  19.914660 / 274.30 / 0.00 / 6 / 16.6 / 5-1-2022 / 19:30:45.00 / 35.38 / 6.88 / 5000.00
 50.065521 /  19.914660 / 274.30 / 0.00 / 6 / 16.6 / 5-1-2022 / 19:30:45.20 / 35.38 / 6.88 / 5000.00
 50.065521 /  19.914660 / 274.30 / 0.00 / 6 / 16.8 / 5-1-2022 / 19:30:45.40 / 35.38 / 6.88 / 5000.00
 50.065521 /  19.914660 / 274.30 / 0.02 / 6 / 15.9 / 5-1-2022 / 19:30:45.60 / 35.38 / 6.88 / 5000.00
 50.065521 /  19.914660 / 274.30 / 0.02 / 6 / 16.6 / 5-1-2022 / 19:30:45.80 / 35.56 / 6.88 / 5000.00
 50.065521 /  19.914660 / 274.30 / 0.00 / 6 / 16.6 / 5-1-2022 / 19:30:46.00 / 35.56 / 6.88 / 5000.00
 50.065521 /  19.914660 / 274.30 / 0.00 / 6 / 16.8 / 5-1-2022 / 19:30:46.20 / 35.56 / 6.88 / 5000.00
 50.065521 /  19.914660 / 274.30 / 0.00 / 6 / 16.8 / 5-1-2022 / 19:30:46.40 / 35.56 / 6.88 / 5000.00
 50.065521 /  19.914660 / 274.30 / 0.00 / 6 / 16.6 / 5-1-2022 / 19:30:46.60 / 35.56 / 6.88 / 5000.00
 50.065521 /  19.914660 / 274.30 / 0.00 / 6 / 15.7 / 5-1-2022 / 19:30:46.80 / 35.69 / 6.88 / 5000.00
 50.065521 /  19.914660 / 274.30 / 0.00 / 6 / 16.6 / 5-1-2022 / 19:30:47.00 / 35.69 / 6.88 / 5000.00
 50.065521 /  19.914660 / 274.30 / 0.00 / 6 / 16.8 / 5-1-2022 / 19:30:47.20 / 35.69 / 6.88 / 5000.00
 50.065521 /  19.914660 / 274.30 / 0.02 / 6 / 16.8 / 5-1-2022 / 19:30:47.40 / 35.69 / 6.88 / 5000.00
 50.065521 /  19.914660 / 274.30 / 0.00 / 6 / 16.8 / 5-1-2022 / 19:30:47.60 / 35.69 / 6.88 / 5000.00
 50.065521 /  19.914660 / 274.30 / 0.00 / 6 / 16.8 / 5-1-2022 / 19:30:47.80 / 35.94 / 6.88 / 5000.00
 50.065521 /  19.914660 / 274.30 / 0.02 / 6 / 16.8 / 5-1-2022 / 19:30:48.00 / 35.94 / 6.88 / 5000.00
 50.065521 /  19.914660 / 274.30 / 0.00 / 6 / 16.8 / 5-1-2022 / 19:30:48.20 / 35.94 / 6.88 / 5000.00
 50.065521 /  19.914660 / 274.30 / 0.00 / 6 / 16.8 / 5-1-2022 / 19:30:48.40 / 35.94 / 6.88 / 5000.00
 50.065521 /  19.914660 / 274.30 / 0.04 / 6 / 17.1 / 5-1-2022 / 19:30:48.60 / 35.94 / 6.88 / 5000.00
 50.065521 /  19.914660 / 274.30 / 0.07 / 6 / 17.5 / 5-1-2022 / 19:30:48.80 / 36.13 / 6.94 / 5000.00
 50.065521 /  19.914660 / 274.20 / 0.20 / 6 / 16.8 / 5-1-2022 / 19:30:49.00 / 36.13 / 6.94 / 5000.00
 50.065521 /  19.914660 / 274.20 / 0.17 / 6 / 16.6 / 5-1-2022 / 19:30:49.20 / 36.13 / 6.94 / 5000.00
 50.065521 /  19.914660 / 274.20 / 0.70 / 6 / 16.6 / 5-1-2022 / 19:30:49.40 / 36.13 / 6.94 / 5000.00
 50.065521 /  19.914660 / 274.20 / 0.41 / 6 / 14.8 / 5-1-2022 / 19:30:49.60 / 36.13 / 6.94 / 5000.00
 50.065521 /  19.914660 / 274.20 / 0.24 / 6 / 16.6 / 5-1-2022 / 19:30:49.80 / 36.25 / 6.94 / 5000.00
 50.065521 /  19.914660 / 274.20 / 0.22 / 6 / 16.4 / 5-1-2022 / 19:30:50.00 / 36.25 / 6.94 / 5000.00
 50.065521 /  19.914660 / 274.20 / 0.20 / 6 / 16.6 / 5-1-2022 / 19:30:50.20 / 36.25 / 6.94 / 5000.00
 50.065521 /  19.914660 / 274.20 / 0.19 / 6 / 16.6 / 5-1-2022 / 19:30:50.40 / 36.25 / 6.94 / 5000.00
 50.065521 /  19.914660 / 274.20 / 0.15 / 6 / 16.1 / 5-1-2022 / 19:30:50.60 / 36.25 / 6.94 / 5000.00
 50.065521 /  19.914660 / 274.20 / 0.17 / 6 / 16.8 / 5-1-2022 / 19:30:50.80 / 36.44 / 6.94 / 5000.00
 50.065521 /  19.914660 / 274.20 / 0.17 / 6 / 16.6 / 5-1-2022 / 19:30:51.00 / 36.44 / 6.94 / 5000.00
 50.065521 /  19.914660 / 274.20 / 0.17 / 6 / 16.6 / 5-1-2022 / 19:30:51.20 / 36.44 / 6.94 / 5000.00
 50.065521 /  19.914660 / 274.20 / 0.22 / 6 / 16.6 / 5-1-2022 / 19:30:51.40 / 36.44 / 6.94 / 5000.00
 50.065521 /  19.914660 / 274.20 / 0.22 / 6 / 16.6 / 5-1-2022 / 19:30:51.60 / 36.44 / 6.94 / 5000.00
 50.065521 /  19.914660 / 274.20 / 0.69 / 6 / 16.4 / 5-1-2022 / 19:30:51.80 / 36.63 / 6.94 / 5000.00
 50.065521 /  19.914661 / 274.20 / 1.22 / 6 / 16.6 / 5-1-2022 / 19:30:52.00 / 36.63 / 6.94 / 5000.00
 50.065521 /  19.914661 / 274.20 / 1.81 / 6 / 16.6 / 5-1-2022 / 19:30:52.20 / 36.63 / 6.94 / 5000.00
 50.065517 /  19.914661 / 274.10 / 1.94 / 6 / 17.7 / 5-1-2022 / 19:30:52.40 / 36.63 / 6.94 / 5000.00
 50.065517 /  19.914661 / 274.10 / 1.96 / 6 / 16.6 / 5-1-2022 / 19:30:52.60 / 36.63 / 6.94 / 5000.00
 50.065517 /  19.914661 / 274.00 / 2.26 / 6 / 16.8 / 5-1-2022 / 19:30:52.80 / 36.81 / 6.94 / 5000.00
 50.065514 /  19.914661 / 274.00 / 2.87 / 6 / 16.4 / 5-1-2022 / 19:30:53.00 / 36.81 / 6.94 / 5000.00
 50.065514 /  19.914663 / 273.90 / 2.87 / 6 / 16.8 / 5-1-2022 / 19:30:53.20 / 36.81 / 6.94 / 5000.00
 50.065510 /  19.914665 / 273.80 / 2.91 / 6 / 16.8 / 5-1-2022 / 19:30:53.40 / 36.81 / 6.94 / 5000.00
 50.065510 /  19.914667 / 273.80 / 2.87 / 6 / 17.1 / 5-1-2022 / 19:30:53.60 / 36.81 / 6.94 / 5000.00
 50.065510 /  19.914669 / 273.70 / 4.17 / 6 / 17.5 / 5-1-2022 / 19:30:53.80 / 37.00 / 6.94 / 5000.00
 50.065506 /  19.914669 / 273.60 / 3.82 / 6 / 16.8 / 5-1-2022 / 19:30:54.00 / 37.00 / 6.94 / 5000.00
 50.065502 /  19.914673 / 273.60 / 3.48 / 6 / 16.6 / 5-1-2022 / 19:30:54.20 / 37.00 / 6.94 / 5000.00
 50.065502 /  19.914675 / 273.50 / 5.24 / 6 / 16.6 / 5-1-2022 / 19:30:54.40 / 37.00 / 6.94 / 5000.00
 50.065498 /  19.914679 / 273.50 / 4.13 / 6 / 16.6 / 5-1-2022 / 19:30:54.60 / 37.00 / 6.94 / 5000.00
 50.065498 /  19.914682 / 273.40 / 4.04 / 6 / 15.7 / 5-1-2022 / 19:30:54.80 / 37.19 / 6.94 / 5000.00
 50.065498 /  19.914684 / 273.40 / 3.93 / 6 / 16.8 / 5-1-2022 / 19:30:55.00 / 37.19 / 6.94 / 5000.00
 50.065495 /  19.914686 / 273.40 / 3.41 / 6 / 16.6 / 5-1-2022 / 19:30:55.20 / 37.19 / 6.94 / 5000.00
 50.065495 /  19.914690 / 273.30 / 3.04 / 6 / 16.6 / 5-1-2022 / 19:30:55.40 / 37.19 / 6.94 / 5000.00
 50.065491 /  19.914692 / 273.30 / 3.06 / 6 / 16.6 / 5-1-2022 / 19:30:55.60 / 37.19 / 6.94 / 5000.00
 50.065491 /  19.914696 / 273.30 / 3.07 / 6 / 16.1 / 5-1-2022 / 19:30:55.80 / 37.38 / 6.94 / 5000.00
 50.065491 /  19.914696 / 273.30 / 3.04 / 6 / 16.4 / 5-1-2022 / 19:30:56.00 / 37.38 / 6.94 / 5000.00
 50.065487 /  19.914700 / 273.20 / 3.00 / 6 / 16.1 / 5-1-2022 / 19:30:56.20 / 37.38 / 6.94 / 5000.00
 50.065487 /  19.914701 / 273.20 / 2.87 / 6 / 16.1 / 5-1-2022 / 19:30:56.40 / 37.38 / 6.94 / 5000.00
 50.065487 /  19.914705 / 273.20 / 2.41 / 6 / 16.1 / 5-1-2022 / 19:30:56.60 / 37.38 / 6.94 / 5000.00
 50.065487 /  19.914707 / 273.10 / 2.26 / 6 / 16.1 / 5-1-2022 / 19:30:56.80 / 37.56 / 6.94 / 5000.00
 50.065483 /  19.914709 / 273.10 / 1.85 / 6 / 16.1 / 5-1-2022 / 19:30:57.00 / 37.56 / 6.94 / 5000.00
 50.065483 /  19.914711 / 273.10 / 1.81 / 6 / 16.1 / 5-1-2022 / 19:30:57.20 / 37.56 / 6.94 / 5000.00
 50.065483 /  19.914711 / 273.10 / 1.72 / 6 / 16.8 / 5-1-2022 / 19:30:57.40 / 37.56 / 6.94 / 5000.00
 50.065483 /  19.914711 / 273.10 / 1.39 / 6 / 16.8 / 5-1-2022 / 19:30:57.60 / 37.56 / 6.94 / 5000.00
 50.065483 /  19.914711 / 273.00 / 1.28 / 6 / 15.9 / 5-1-2022 / 19:30:57.80 / 37.75 / 7.00 / 5000.00
 50.065483 /  19.914713 / 273.00 / 0.94 / 6 / 16.6 / 5-1-2022 / 19:30:58.00 / 37.75 / 7.00 / 5000.00
 50.065483 /  19.914713 / 273.00 / 0.91 / 6 / 17.3 / 5-1-2022 / 19:30:58.20 / 37.75 / 7.00 / 5000.00
 50.065483 /  19.914715 / 273.00 / 0.81 / 6 / 18.0 / 5-1-2022 / 19:30:58.40 / 37.75 / 7.00 / 5000.00
 50.065483 /  19.914715 / 272.90 / 0.50 / 6 / 16.8 / 5-1-2022 / 19:30:58.60 / 37.75 / 7.00 / 5000.00
 50.065483 /  19.914715 / 272.90 / 0.37 / 6 / 16.8 / 5-1-2022 / 19:30:58.80 / 37.94 / 7.00 / 5000.00
 50.065483 /  19.914713 / 272.90 / 0.24 / 6 / 16.6 / 5-1-2022 / 19:30:59.00 / 37.94 / 7.00 / 5000.00
 50.065483 /  19.914713 / 272.90 / 0.24 / 6 / 17.3 / 5-1-2022 / 19:30:59.20 / 37.94 / 7.00 / 5000.00
 50.065483 /  19.914711 / 272.90 / 0.59 / 6 / 17.3 / 5-1-2022 / 19:30:59.40 / 37.94 / 7.00 / 5000.00
 50.065483 /  19.914711 / 272.90 / 1.13 / 6 / 17.5 / 5-1-2022 / 19:30:59.60 / 37.94 / 7.00 / 5000.00
 50.065483 /  19.914709 / 272.90 / 1.63 / 6 / 17.1 / 5-1-2022 / 19:30:59.80 / 38.13 / 7.00 / 5000.00
 50.065483 /  19.914703 / 272.90 / 2.26 / 6 / 17.1 / 5-1-2022 / 19:31:00.00 / 38.13 / 7.00 / 5000.00
 50.065483 /  19.914701 / 272.90 / 2.91 / 6 / 17.3 / 5-1-2022 / 19:31:00.20 / 38.13 / 7.00 / 5000.00
 50.065487 /  19.914698 / 272.80 / 4.09 / 6 / 17.1 / 5-1-2022 / 19:31:00.40 / 38.13 / 7.00 / 5000.00
 50.065487 /  19.914696 / 272.80 / 5.06 / 6 / 17.1 / 5-1-2022 / 19:31:00.60 / 38.13 / 7.00 / 5000.00
 50.065487 /  19.914692 / 272.80 / 6.09 / 6 / 17.3 / 5-1-2022 / 19:31:00.80 / 38.31 / 7.00 / 5000.00
 50.065487 /  19.914686 / 272.80 / 7.11 / 6 / 17.3 / 5-1-2022 / 19:31:01.00 / 38.31 / 7.00 / 5000.00
 50.065491 /  19.914682 / 272.80 / 7.19 / 6 / 17.3 / 5-1-2022 / 19:31:01.20 / 38.31 / 7.00 / 5000.00
 50.065491 /  19.914677 / 272.80 / 7.74 / 6 / 17.3 / 5-1-2022 / 19:31:01.40 / 38.31 / 7.00 / 5000.00
 50.065491 /  19.914669 / 272.80 / 8.24 / 6 / 17.3 / 5-1-2022 / 19:31:01.60 / 38.31 / 7.00 / 5000.00
 50.065495 /  19.914663 / 272.80 / 8.65 / 6 / 17.3 / 5-1-2022 / 19:31:01.80 / 38.50 / 7.00 / 5000.00
 50.065495 /  19.914658 / 272.80 / 8.76 / 6 / 17.3 / 5-1-2022 / 19:31:02.00 / 38.50 / 7.00 / 5000.00
 50.065495 /  19.914650 / 272.80 / 8.83 / 6 / 18.4 / 5-1-2022 / 19:31:02.20 / 38.50 / 7.00 / 5000.00
 50.065495 /  19.914644 / 272.70 / 8.96 / 6 / 17.7 / 5-1-2022 / 19:31:02.40 / 38.50 / 7.00 / 5000.00
 50.065498 /  19.914637 / 272.70 / 9.06 / 6 / 17.5 / 5-1-2022 / 19:31:02.60 / 38.50 / 7.00 / 5000.00
 50.065498 /  19.914631 / 272.70 / 9.09 / 6 / 17.5 / 5-1-2022 / 19:31:02.80 / 38.63 / 7.00 / 5000.00
 50.065498 /  19.914623 / 272.70 / 9.15 / 6 / 17.5 / 5-1-2022 / 19:31:03.00 / 38.63 / 7.00 / 5000.00
 50.065498 /  19.914618 / 272.60 / 9.11 / 6 / 17.1 / 5-1-2022 / 19:31:03.20 / 38.63 / 7.00 / 5000.00
 50.065498 /  19.914610 / 272.60 / 8.63 / 6 / 17.1 / 5-1-2022 / 19:31:03.40 / 38.63 / 7.00 / 5000.00
 50.065498 /  19.914604 / 272.60 / 8.17 / 6 / 16.8 / 5-1-2022 / 19:31:03.60 / 38.63 / 7.00 / 5000.00
 50.065498 /  19.914598 / 272.60 / 7.78 / 6 / 16.8 / 5-1-2022 / 19:31:03.80 / 38.81 / 7.00 / 5000.00
 50.065498 /  19.914591 / 272.60 / 7.63 / 6 / 17.1 / 5-1-2022 / 19:31:04.00 / 38.81 / 7.00 / 5000.00
 50.065495 /  19.914587 / 272.50 / 7.54 / 6 / 16.6 / 5-1-2022 / 19:31:04.20 / 38.81 / 7.00 / 5000.00
 50.065491 /  19.914583 / 272.50 / 7.15 / 6 / 16.8 / 5-1-2022 / 19:31:04.40 / 38.81 / 7.00 / 5000.00
 50.065491 /  19.914577 / 272.40 / 7.22 / 6 / 16.8 / 5-1-2022 / 19:31:04.60 / 38.81 / 7.00 / 5000.00
 50.065487 /  19.914576 / 272.40 / 8.30 / 6 / 16.6 / 5-1-2022 / 19:31:04.80 / 39.00 / 7.06 / 5000.00
 50.065483 /  19.914570 / 272.30 / 8.41 / 6 / 16.8 / 5-1-2022 / 19:31:05.00 / 39.00 / 7.06 / 5000.00
 50.065479 /  19.914566 / 272.30 / 8.28 / 6 / 17.1 / 5-1-2022 / 19:31:05.20 / 39.00 / 7.06 / 5000.00
 50.065479 /  19.914564 / 272.20 / 7.65 / 6 / 17.1 / 5-1-2022 / 19:31:05.40 / 39.00 / 7.06 / 5000.00
 50.065472 /  19.914562 / 272.10 / 7.72 / 6 / 15.9 / 5-1-2022 / 19:31:05.60 / 39.00 / 7.06 / 5000.00
 50.065472 /  19.914560 / 272.10 / 8.04 / 6 / 17.1 / 5-1-2022 / 19:31:05.80 / 39.19 / 7.06 / 5000.00
 50.065468 /  19.914558 / 272.00 / 8.07 / 6 / 16.1 / 5-1-2022 / 19:31:06.00 / 39.19 / 7.06 / 5000.00
 50.065468 /  19.914557 / 271.90 / 7.98 / 6 / 15.9 / 5-1-2022 / 19:31:06.20 / 39.19 / 7.06 / 5000.00
 50.065464 /  19.914557 / 271.80 / 7.93 / 6 / 16.4 / 5-1-2022 / 19:31:06.40 / 39.19 / 7.06 / 5000.00
 50.065464 /  19.914555 / 271.80 / 7.93 / 6 / 17.1 / 5-1-2022 / 19:31:06.60 / 39.19 / 7.06 / 5000.00
 50.065460 /  19.914555 / 271.70 / 7.95 / 6 / 16.6 / 5-1-2022 / 19:31:06.80 / 39.38 / 7.06 / 5000.00
 50.065460 /  19.914555 / 271.60 / 8.70 / 6 / 16.4 / 5-1-2022 / 19:31:07.00 / 39.38 / 7.06 / 5000.00
 50.065456 /  19.914557 / 271.50 / 8.85 / 6 / 16.6 / 5-1-2022 / 19:31:07.20 / 39.38 / 7.06 / 5000.00
 50.065453 /  19.914558 / 271.50 / 9.43 / 6 / 16.4 / 5-1-2022 / 19:31:07.40 / 39.38 / 7.06 / 5000.00
 50.065449 /  19.914564 / 271.50 / 9.98 / 6 / 16.6 / 5-1-2022 / 19:31:07.60 / 39.38 / 7.06 / 5000.00
 50.065449 /  19.914570 / 271.50 /  10.43 / 6 / 16.6 / 5-1-2022 / 19:31:07.80 / 39.56 / 7.06 / 5000.00
 50.065445 /  19.914577 / 271.30 /  11.11 / 6 / 16.6 / 5-1-2022 / 19:31:08.00 / 39.56 / 7.06 / 5000.00
 50.065445 /  19.914583 / 271.20 /  11.80 / 6 / 17.1 / 5-1-2022 / 19:31:08.20 / 39.56 / 7.06 / 5000.00
 50.065445 /  19.914591 / 271.20 /  12.89 / 6 / 16.8 / 5-1-2022 / 19:31:08.40 / 39.56 / 7.06 / 5000.00
 50.065445 /  19.914600 / 271.10 /  12.95 / 6 / 16.8 / 5-1-2022 / 19:31:08.60 / 39.56 / 7.06 / 5000.00
 50.065441 /  19.914610 / 271.00 /  13.43 / 6 / 16.8 / 5-1-2022 / 19:31:08.80 / 39.75 / 7.06 / 5000.00
 50.065437 /  19.914619 / 270.90 /  14.20 / 6 / 16.8 / 5-1-2022 / 19:31:09.00 / 39.75 / 7.06 / 5000.00
 50.065437 /  19.914631 / 270.80 /  14.56 / 6 / 16.8 / 5-1-2022 / 19:31:09.20 / 39.75 / 7.06 / 5000.00
 50.065434 /  19.914642 / 270.70 /  15.22 / 6 / 16.8 / 5-1-2022 / 19:31:09.40 / 39.75 / 7.06 / 5000.00
 50.065434 /  19.914654 / 270.60 /  15.69 / 6 / 16.8 / 5-1-2022 / 19:31:09.60 / 39.75 / 7.06 / 5000.00
 50.065430 /  19.914665 / 270.50 /  16.30 / 6 / 17.1 / 5-1-2022 / 19:31:09.80 / 39.94 / 7.06 / 5000.00
 50.065426 /  19.914679 / 270.30 /  16.91 / 6 / 16.8 / 5-1-2022 / 19:31:10.00 / 39.94 / 7.06 / 5000.00
 50.065422 /  19.914694 / 270.20 /  18.11 / 6 / 16.4 / 5-1-2022 / 19:31:10.20 / 39.94 / 7.06 / 5000.00
 50.065422 /  19.914709 / 270.00 /  18.85 / 6 / 16.8 / 5-1-2022 / 19:31:10.40 / 39.94 / 7.06 / 5000.00
 50.065418 /  19.914722 / 269.90 /  19.59 / 6 / 17.1 / 5-1-2022 / 19:31:10.60 / 39.94 / 7.06 / 5000.00
 50.065414 /  19.914736 / 269.80 /  20.46 / 6 / 17.1 / 5-1-2022 / 19:31:10.80 / 40.13 / 7.06 / 5000.00
 50.065411 /  19.914751 / 269.70 /  20.35 / 6 / 16.6 / 5-1-2022 / 19:31:11.00 / 40.13 / 7.06 / 5000.00
 50.065407 /  19.914764 / 269.60 /  20.32 / 6 / 16.8 / 5-1-2022 / 19:31:11.20 / 40.13 / 7.06 / 5000.00
 50.065407 /  19.914780 / 269.50 /  20.22 / 6 / 17.1 / 5-1-2022 / 19:31:11.40 / 40.13 / 7.06 / 5000.00
 50.065403 /  19.914793 / 269.40 /  19.69 / 6 / 17.1 / 5-1-2022 / 19:31:11.60 / 40.13 / 7.06 / 5000.00
 50.065399 /  19.914806 / 269.30 /  19.02 / 6 / 17.1 / 5-1-2022 / 19:31:11.80 / 40.31 / 7.06 / 5000.00
 50.065395 /  19.914820 / 269.30 /  19.56 / 6 / 16.8 / 5-1-2022 / 19:31:12.00 / 40.31 / 7.06 / 5000.00
 50.065395 /  19.914833 / 269.00 /  20.32 / 6 / 17.3 / 5-1-2022 / 19:31:12.20 / 40.31 / 7.06 / 5000.00
 50.065395 /  19.914845 / 268.70 /  20.41 / 6 / 17.1 / 5-1-2022 / 19:31:12.40 / 40.31 / 7.06 / 5000.00
 50.065392 /  19.914856 / 268.30 /  21.02 / 6 / 17.1 / 5-1-2022 / 19:31:12.60 / 40.31 / 7.06 / 5000.00
 50.065392 /  19.914867 / 268.10 /  21.09 / 6 / 17.3 / 5-1-2022 / 19:31:12.80 / 40.50 / 7.13 / 5000.00
 50.065392 /  19.914881 / 267.80 /  21.24 / 6 / 17.1 / 5-1-2022 / 19:31:13.00 / 40.50 / 7.13 / 5000.00
 50.065388 /  19.914896 / 267.70 /  21.30 / 6 / 16.6 / 5-1-2022 / 19:31:13.20 / 40.50 / 7.13 / 5000.00
 50.065384 /  19.914911 / 267.60 /  21.45 / 6 / 16.4 / 5-1-2022 / 19:31:13.40 / 40.50 / 7.13 / 5000.00
 50.065380 /  19.914928 / 267.50 /  21.87 / 6 / 17.1 / 5-1-2022 / 19:31:13.60 / 40.50 / 7.13 / 5000.00
 50.065380 /  19.914946 / 267.50 /  22.26 / 6 / 17.1 / 5-1-2022 / 19:31:13.80 / 40.63 / 7.13 / 5000.00
 50.065376 /  19.914961 / 267.40 /  22.72 / 6 / 16.6 / 5-1-2022 / 19:31:14.00 / 40.63 / 7.13 / 5000.00
 50.065369 /  19.914978 / 267.40 /  22.78 / 6 / 17.1 / 5-1-2022 / 19:31:14.20 / 40.63 / 7.13 / 5000.00
 50.065365 /  19.914995 / 267.40 /  22.78 / 6 / 16.6 / 5-1-2022 / 19:31:14.40 / 40.63 / 7.13 / 5000.00
 50.065365 /  19.915012 / 267.30 /  23.58 / 6 / 17.1 / 5-1-2022 / 19:31:14.60 / 40.63 / 7.13 / 5000.00
 50.065361 /  19.915031 / 267.30 /  24.02 / 6 / 16.6 / 5-1-2022 / 19:31:14.80 / 40.81 / 7.13 / 5000.00
 50.065357 /  19.915049 / 267.20 /  24.15 / 6 / 16.8 / 5-1-2022 / 19:31:15.00 / 40.81 / 7.13 / 5000.00
 50.065353 /  19.915066 / 267.20 /  24.24 / 6 / 17.1 / 5-1-2022 / 19:31:15.20 / 40.81 / 7.13 / 5000.00
 50.065350 /  19.915085 / 267.20 /  24.35 / 6 / 17.1 / 5-1-2022 / 19:31:15.40 / 40.81 / 7.13 / 5000.00
 50.065346 /  19.915104 / 267.10 /  24.43 / 6 / 17.1 / 5-1-2022 / 19:31:15.60 / 40.81 / 7.13 / 5000.00
 50.065342 /  19.915119 / 267.10 /  24.41 / 6 / 17.1 / 5-1-2022 / 19:31:15.80 / 41.00 / 7.13 / 5000.00
 50.065338 /  19.915138 / 267.10 /  24.45 / 6 / 16.8 / 5-1-2022 / 19:31:16.00 / 41.00 / 7.13 / 5000.00
 50.065334 /  19.915155 / 267.10 /  24.45 / 6 / 17.1 / 5-1-2022 / 19:31:16.20 / 41.00 / 7.13 / 5000.00
 50.065327 /  19.915173 / 267.10 /  24.46 / 6 / 16.8 / 5-1-2022 / 19:31:16.40 / 41.00 / 7.13 / 5000.00
 50.065327 /  19.915192 / 267.00 /  24.80 / 6 / 17.3 / 5-1-2022 / 19:31:16.60 / 41.00 / 7.13 / 5000.00
 50.065323 /  19.915211 / 267.00 /  24.84 / 6 / 16.6 / 5-1-2022 / 19:31:16.80 / 41.19 / 7.13 / 5000.00
 50.065319 /  19.915228 / 267.00 /  24.82 / 6 / 17.1 / 5-1-2022 / 19:31:17.00 / 41.19 / 7.13 / 5000.00
 50.065315 /  19.915247 / 266.90 /  24.84 / 6 / 16.8 / 5-1-2022 / 19:31:17.20 / 41.19 / 7.13 / 5000.00
 50.065311 /  19.915264 / 266.90 /  25.11 / 6 / 17.3 / 5-1-2022 / 19:31:17.40 / 41.19 / 7.13 / 5000.00
 50.065308 /  19.915283 / 266.80 /  25.24 / 6 / 17.3 / 5-1-2022 / 19:31:17.60 / 41.19 / 7.13 / 5000.00
 50.065304 /  19.915304 / 266.80 /  25.37 / 6 / 17.3 / 5-1-2022 / 19:31:17.80 / 41.38 / 7.13 / 5000.00
 50.065300 /  19.915321 / 266.70 /  25.84 / 6 / 16.6 / 5-1-2022 / 19:31:18.00 / 41.38 / 7.13 / 5000.00
 50.065296 /  19.915342 / 266.70 /  25.84 / 6 / 17.3 / 5-1-2022 / 19:31:18.20 / 41.38 / 7.13 / 5000.00
 50.065289 /  19.915359 / 266.70 /  26.17 / 6 / 17.3 / 5-1-2022 / 19:31:18.40 / 41.38 / 7.13 / 5000.00
 50.065289 /  19.915380 / 266.70 /  26.24 / 6 / 17.3 / 5-1-2022 / 19:31:18.60 / 41.38 / 7.13 / 5000.00
 50.065281 /  19.915400 / 266.60 /  26.65 / 6 / 17.3 / 5-1-2022 / 19:31:18.80 / 41.56 / 7.19 / 5000.00
 50.065277 /  19.915419 / 266.60 /  26.72 / 6 / 17.3 / 5-1-2022 / 19:31:19.00 / 41.56 / 7.19 / 5000.00
 50.065269 /  19.915438 / 266.50 /  26.78 / 6 / 17.5 / 5-1-2022 / 19:31:19.20 / 41.56 / 7.19 / 5000.00
 50.065266 /  19.915459 / 266.50 /  27.19 / 6 / 17.5 / 5-1-2022 / 19:31:19.40 / 41.56 / 7.19 / 5000.00
 50.065262 /  19.915478 / 266.40 /  27.69 / 6 / 17.5 / 5-1-2022 / 19:31:19.60 / 41.56 / 7.19 / 5000.00
 50.065258 /  19.915499 / 266.20 /  28.08 / 6 / 17.1 / 5-1-2022 / 19:31:19.80 / 41.75 / 7.13 / 5000.00
 50.065250 /  19.915520 / 266.10 /  28.54 / 6 / 17.5 / 5-1-2022 / 19:31:20.00 / 41.75 / 7.13 / 5000.00
 50.065247 /  19.915543 / 266.10 /  28.87 / 6 / 17.5 / 5-1-2022 / 19:31:20.20 / 41.75 / 7.13 / 5000.00
 50.065243 /  19.915564 / 266.10 /  29.37 / 6 / 17.5 / 5-1-2022 / 19:31:20.40 / 41.75 / 7.13 / 5000.00
 50.065235 /  19.915586 / 266.00 /  29.97 / 6 / 17.5 / 5-1-2022 / 19:31:20.60 / 41.75 / 7.13 / 5000.00
 50.065231 /  19.915607 / 266.00 /  30.06 / 6 / 17.3 / 5-1-2022 / 19:31:20.80 / 41.88 / 7.19 / 5000.00
 50.065228 /  19.915630 / 265.70 /  30.47 / 6 / 15.7 / 5-1-2022 / 19:31:21.00 / 41.88 / 7.19 / 5000.00
 50.065224 /  19.915649 / 265.50 /  30.50 / 6 / 17.5 / 5-1-2022 / 19:31:21.20 / 41.88 / 7.19 / 5000.00
 50.065220 /  19.915674 / 265.40 /  30.61 / 6 / 17.3 / 5-1-2022 / 19:31:21.40 / 41.88 / 7.19 / 5000.00
 50.065216 /  19.915697 / 265.40 /  30.72 / 6 / 17.3 / 5-1-2022 / 19:31:21.60 / 41.88 / 7.19 / 5000.00
 50.065205 /  19.915743 / 265.40 /  31.11 / 6 / 18.4 / 5-1-2022 / 19:31:22.00 / 42.06 / 7.19 / 5000.00
 50.065197 /  19.915766 / 265.40 /  31.17 / 6 / 17.3 / 5-1-2022 / 19:31:22.20 / 42.06 / 7.19 / 5000.00
 50.065193 /  19.915791 / 265.40 /  31.26 / 6 / 18.4 / 5-1-2022 / 19:31:22.40 / 42.06 / 7.19 / 5000.00
 50.065189 /  19.915813 / 265.30 /  31.30 / 6 / 17.3 / 5-1-2022 / 19:31:22.60 / 42.06 / 7.19 / 5000.00
 50.065182 /  19.915836 / 265.30 /  31.00 / 6 / 17.3 / 5-1-2022 / 19:31:22.80 / 42.25 / 7.19 / 5000.00
 50.065178 /  19.915859 / 265.30 /  30.71 / 6 / 17.3 / 5-1-2022 / 19:31:23.00 / 42.25 / 7.19 / 5000.00
 50.065170 /  19.915882 / 265.30 /  30.39 / 6 / 17.3 / 5-1-2022 / 19:31:23.20 / 42.25 / 7.19 / 5000.00
 50.065166 /  19.915905 / 265.30 /  30.28 / 6 / 17.3 / 5-1-2022 / 19:31:23.40 / 42.25 / 7.19 / 5000.00
 50.065159 /  19.915926 / 265.20 /  29.84 / 6 / 17.3 / 5-1-2022 / 19:31:23.60 / 42.25 / 7.19 / 5000.00
 50.065151 /  19.915970 / 265.20 /  29.72 / 6 / 17.3 / 5-1-2022 / 19:31:24.00 / 42.44 / 7.19 / 5000.00
 50.065144 /  19.915991 / 265.20 /  29.59 / 6 / 17.5 / 5-1-2022 / 19:31:24.20 / 42.44 / 7.19 / 5000.00
 50.065140 /  19.916014 / 265.20 /  29.13 / 6 / 17.5 / 5-1-2022 / 19:31:24.40 / 42.44 / 7.19 / 5000.00
 50.065132 /  19.916033 / 265.10 /  28.80 / 6 / 17.5 / 5-1-2022 / 19:31:24.60 / 42.44 / 7.19 / 5000.00
 50.065128 /  19.916054 / 265.10 /  28.69 / 6 / 17.3 / 5-1-2022 / 19:31:24.80 / 42.63 / 7.19 / 5000.00
 50.065121 /  19.916075 / 265.00 /  28.15 / 6 / 16.8 / 5-1-2022 / 19:31:25.00 / 42.63 / 7.19 / 5000.00
 50.065117 /  19.916096 / 265.00 /  28.09 / 6 / 17.1 / 5-1-2022 / 19:31:25.20 / 42.63 / 7.19 / 5000.00
 50.065113 /  19.916115 / 264.90 /  27.69 / 6 / 17.3 / 5-1-2022 / 19:31:25.40 / 42.63 / 7.19 / 5000.00
 50.065109 /  19.916136 / 264.90 /  27.37 / 6 / 16.6 / 5-1-2022 / 19:31:25.60 / 42.63 / 7.19 / 5000.00
 50.065102 /  19.916174 / 264.80 /  26.93 / 6 / 17.1 / 5-1-2022 / 19:31:26.00 / 42.81 / 7.25 / 5000.00
 50.065098 /  19.916191 / 264.60 /  26.97 / 6 / 17.1 / 5-1-2022 / 19:31:26.20 / 42.81 / 7.25 / 5000.00
 50.065094 /  19.916210 / 264.30 /  27.00 / 6 / 17.1 / 5-1-2022 / 19:31:26.40 / 42.81 / 7.25 / 5000.00
 50.065090 /  19.916227 / 264.00 /  27.06 / 6 / 17.3 / 5-1-2022 / 19:31:26.60 / 42.81 / 7.25 / 5000.00
 50.065086 /  19.916245 / 263.70 /  27.39 / 6 / 15.2 / 5-1-2022 / 19:31:26.80 / 42.81 / 7.25 / 5000.00
 50.065083 /  19.916286 / 263.30 /  28.85 / 6 / 16.6 / 5-1-2022 / 19:31:27.20 / 43.00 / 7.25 / 5000.00
 50.065075 /  19.916307 / 263.10 /  29.74 / 6 / 16.8 / 5-1-2022 / 19:31:27.40 / 43.00 / 7.25 / 5000.00
 50.065075 /  19.916330 / 262.80 /  30.50 / 6 / 16.8 / 5-1-2022 / 19:31:27.60 / 43.00 / 7.25 / 5000.00
 50.065071 /  19.916351 / 262.50 /  31.13 / 6 / 16.6 / 5-1-2022 / 19:31:27.80 / 43.00 / 7.25 / 5000.00
 50.065063 /  19.916374 / 262.30 /  31.50 / 6 / 16.4 / 5-1-2022 / 19:31:28.00 / 43.19 / 7.25 / 5000.00
 50.065060 /  19.916399 / 262.10 /  31.63 / 6 / 17.3 / 5-1-2022 / 19:31:28.20 / 43.19 / 7.25 / 5000.00
 50.065056 /  19.916422 / 262.10 /  32.13 / 6 / 17.3 / 5-1-2022 / 19:31:28.40 / 43.19 / 7.25 / 5000.00
 50.065048 /  19.916447 / 261.80 /  32.72 / 6 / 17.3 / 5-1-2022 / 19:31:28.60 / 43.19 / 7.25 / 5000.00
 50.065044 /  19.916470 / 261.50 /  33.06 / 6 / 17.1 / 5-1-2022 / 19:31:28.80 / 43.38 / 7.25 / 5000.00
 50.065041 /  19.916494 / 261.30 /  33.48 / 6 / 17.3 / 5-1-2022 / 19:31:29.00 / 43.38 / 7.25 / 5000.00
 50.065033 /  19.916521 / 261.30 /  33.50 / 6 / 17.1 / 5-1-2022 / 19:31:29.20 / 43.38 / 7.25 / 5000.00
 50.065029 /  19.916548 / 261.20 /  33.61 / 6 / 16.8 / 5-1-2022 / 19:31:29.40 / 43.38 / 7.25 / 5000.00
 50.065022 /  19.916574 / 261.20 /  33.67 / 6 / 17.3 / 5-1-2022 / 19:31:29.60 / 43.38 / 7.25 / 5000.00
 50.065018 /  19.916599 / 261.10 /  33.65 / 6 / 17.1 / 5-1-2022 / 19:31:29.80 / 43.56 / 7.25 / 5000.00
 50.065010 /  19.916626 / 261.10 /  33.56 / 6 / 17.3 / 5-1-2022 / 19:31:30.00 / 43.56 / 7.25 / 5000.00
 50.065006 /  19.916651 / 261.10 /  33.58 / 6 / 16.6 / 5-1-2022 / 19:31:30.20 / 43.56 / 7.25 / 5000.00
 50.064999 /  19.916677 / 261.00 /  33.50 / 6 / 16.8 / 5-1-2022 / 19:31:30.40 / 43.56 / 7.25 / 5000.00
 50.064995 /  19.916700 / 260.80 /  33.52 / 6 / 16.6 / 5-1-2022 / 19:31:30.60 / 43.56 / 7.25 / 5000.00
 50.064987 /  19.916725 / 260.60 /  34.19 / 6 / 16.8 / 5-1-2022 / 19:31:30.80 / 43.75 / 7.25 / 5000.00
 50.064983 /  19.916752 / 260.30 /  34.32 / 6 / 16.8 / 5-1-2022 / 19:31:31.00 / 43.75 / 7.25 / 5000.00
 50.064976 /  19.916775 / 260.10 /  34.35 / 6 / 16.6 / 5-1-2022 / 19:31:31.20 / 43.75 / 7.25 / 5000.00
 50.064972 /  19.916800 / 259.80 /  34.34 / 6 / 16.8 / 5-1-2022 / 19:31:31.40 / 43.75 / 7.25 / 5000.00
 50.064968 /  19.916824 / 259.50 /  34.37 / 6 / 16.4 / 5-1-2022 / 19:31:31.60 / 43.75 / 7.25 / 5000.00
 50.064960 /  19.916849 / 259.20 /  34.39 / 6 / 15.2 / 5-1-2022 / 19:31:31.80 / 43.88 / 7.25 / 5000.00
 50.064957 /  19.916876 / 258.90 /  34.45 / 6 / 16.8 / 5-1-2022 / 19:31:32.00 / 43.88 / 7.25 / 5000.00
 50.064945 /  19.916924 / 258.90 /  34.45 / 6 / 16.8 / 5-1-2022 / 19:31:32.40 / 43.88 / 7.25 / 5000.00
 50.064938 /  19.916948 / 258.50 /  34.48 / 6 / 16.8 / 5-1-2022 / 19:31:32.60 / 43.88 / 7.25 / 5000.00
 50.064934 /  19.916975 / 258.30 /  34.93 / 6 / 16.6 / 5-1-2022 / 19:31:32.80 / 43.88 / 7.25 / 5000.00
 50.064930 /  19.917000 / 258.00 /  35.04 / 6 / 17.3 / 5-1-2022 / 19:31:33.00 / 44.06 / 7.31 / 5000.00
 50.064926 /  19.917027 / 257.80 /  35.06 / 6 / 17.1 / 5-1-2022 / 19:31:33.20 / 44.06 / 7.31 / 5000.00
 50.064919 /  19.917051 / 257.30 /  35.13 / 6 / 16.8 / 5-1-2022 / 19:31:33.40 / 44.06 / 7.31 / 5000.00
 50.064915 /  19.917078 / 257.10 /  35.17 / 6 / 17.1 / 5-1-2022 / 19:31:33.60 / 44.06 / 7.31 / 5000.00
 50.064911 /  19.917103 / 256.80 /  35.17 / 6 / 17.1 / 5-1-2022 / 19:31:33.80 / 44.25 / 7.31 / 5000.00
 50.064903 /  19.917128 / 256.50 /  35.17 / 6 / 16.6 / 5-1-2022 / 19:31:34.00 / 44.25 / 7.31 / 5000.00
 50.064899 /  19.917154 / 256.50 /  35.15 / 6 / 17.1 / 5-1-2022 / 19:31:34.20 / 44.25 / 7.31 / 5000.00
 50.064892 /  19.917181 / 256.50 /  34.85 / 6 / 17.3 / 5-1-2022 / 19:31:34.40 / 44.25 / 7.31 / 5000.00
 50.064888 /  19.917206 / 256.30 /  34.82 / 6 / 17.1 / 5-1-2022 / 19:31:34.60 / 44.25 / 7.31 / 5000.00
 50.064880 /  19.917233 / 256.10 /  34.82 / 6 / 17.1 / 5-1-2022 / 19:31:34.80 / 44.44 / 7.31 / 5000.00
 50.064877 /  19.917257 / 255.90 /  34.76 / 6 / 17.3 / 5-1-2022 / 19:31:35.00 / 44.44 / 7.31 / 5000.00
 50.064873 /  19.917284 / 255.60 /  34.76 / 6 / 16.8 / 5-1-2022 / 19:31:35.20 / 44.44 / 7.31 / 5000.00
 50.064865 /  19.917309 / 255.50 /  35.06 / 6 / 16.8 / 5-1-2022 / 19:31:35.40 / 44.44 / 7.31 / 5000.00
 50.064861 /  19.917336 / 255.30 /  35.15 / 6 / 16.8 / 5-1-2022 / 19:31:35.60 / 44.44 / 7.31 / 5000.00
 50.064854 /  19.917360 / 255.10 /  35.21 / 6 / 16.8 / 5-1-2022 / 19:31:35.80 / 44.63 / 7.31 / 5000.00
 50.064850 /  19.917387 / 254.90 /  35.52 / 6 / 17.7 / 5-1-2022 / 19:31:36.00 / 44.63 / 7.31 / 5000.00
 50.064842 /  19.917412 / 254.60 /  35.52 / 6 / 16.8 / 5-1-2022 / 19:31:36.20 / 44.63 / 7.31 / 5000.00
 50.064838 /  19.917439 / 254.40 /  35.58 / 6 / 17.3 / 5-1-2022 / 19:31:36.40 / 44.63 / 7.31 / 5000.00
 50.064831 /  19.917463 / 254.20 /  35.98 / 6 / 17.1 / 5-1-2022 / 19:31:36.60 / 44.63 / 7.31 / 5000.00
 50.064827 /  19.917490 / 253.90 /  35.97 / 6 / 17.1 / 5-1-2022 / 19:31:36.80 / 44.81 / 7.31 / 5000.00
 50.064819 /  19.917515 / 253.70 /  35.95 / 6 / 17.3 / 5-1-2022 / 19:31:37.00 / 44.81 / 7.31 / 5000.00
 50.064816 /  19.917542 / 253.40 /  35.91 / 6 / 17.1 / 5-1-2022 / 19:31:37.20 / 44.81 / 7.31 / 5000.00
 50.064812 /  19.917566 / 253.20 /  35.91 / 6 / 17.3 / 5-1-2022 / 19:31:37.40 / 44.81 / 7.31 / 5000.00
 50.064804 /  19.917591 / 253.00 /  35.80 / 6 / 17.7 / 5-1-2022 / 19:31:37.60 / 44.81 / 7.31 / 5000.00
 50.064796 /  19.917618 / 252.70 /  35.80 / 6 / 17.3 / 5-1-2022 / 19:31:37.80 / 45.00 / 7.38 / 5000.00
 50.064793 /  19.917645 / 252.50 /  36.23 / 6 / 17.3 / 5-1-2022 / 19:31:38.00 / 45.00 / 7.38 / 5000.00
 50.064785 /  19.917669 / 252.30 /  36.23 / 6 / 16.4 / 5-1-2022 / 19:31:38.20 / 45.00 / 7.38 / 5000.00
 50.064781 /  19.917696 / 252.00 /  35.87 / 6 / 17.1 / 5-1-2022 / 19:31:38.40 / 45.00 / 7.38 / 5000.00
 50.064774 /  19.917723 / 251.80 /  35.78 / 6 / 17.1 / 5-1-2022 / 19:31:38.60 / 45.00 / 7.38 / 5000.00
 50.064770 /  19.917747 / 251.60 /  35.80 / 6 / 17.3 / 5-1-2022 / 19:31:38.80 / 45.13 / 7.31 / 5000.00
 50.064762 /  19.917774 / 251.40 /  35.87 / 6 / 17.5 / 5-1-2022 / 19:31:39.00 / 45.13 / 7.31 / 5000.00
 50.064758 /  19.917801 / 251.20 /  35.95 / 6 / 16.8 / 5-1-2022 / 19:31:39.20 / 45.13 / 7.31 / 5000.00
 50.064751 /  19.917828 / 251.00 /  35.97 / 6 / 17.1 / 5-1-2022 / 19:31:39.40 / 45.13 / 7.31 / 5000.00
 50.064747 /  19.917852 / 250.80 /  36.02 / 6 / 16.8 / 5-1-2022 / 19:31:39.60 / 45.13 / 7.31 / 5000.00
 50.064743 /  19.917879 / 250.60 /  36.04 / 6 / 17.1 / 5-1-2022 / 19:31:39.80 / 45.38 / 7.38 / 5000.00
 50.064735 /  19.917906 / 250.30 /  35.98 / 6 / 16.6 / 5-1-2022 / 19:31:40.00 / 45.38 / 7.38 / 5000.00
 50.064732 /  19.917933 / 250.10 /  35.67 / 6 / 17.3 / 5-1-2022 / 19:31:40.20 / 45.38 / 7.38 / 5000.00
 50.064724 /  19.917959 / 249.90 /  35.69 / 6 / 17.1 / 5-1-2022 / 19:31:40.40 / 45.38 / 7.38 / 5000.00
 50.064720 /  19.917986 / 249.70 /  35.78 / 6 / 17.3 / 5-1-2022 / 19:31:40.60 / 45.38 / 7.38 / 5000.00
 50.064713 /  19.918011 / 249.50 /  35.69 / 6 / 16.4 / 5-1-2022 / 19:31:40.80 / 45.50 / 7.38 / 5000.00
 50.064705 /  19.918039 / 249.40 /  35.82 / 6 / 17.3 / 5-1-2022 / 19:31:41.00 / 45.50 / 7.38 / 5000.00
 50.064701 /  19.918068 / 249.20 /  35.82 / 6 / 17.1 / 5-1-2022 / 19:31:41.20 / 45.50 / 7.38 / 5000.00
 50.064693 /  19.918095 / 249.00 /  35.85 / 6 / 17.5 / 5-1-2022 / 19:31:41.40 / 45.50 / 7.38 / 5000.00
 50.064690 /  19.918123 / 248.70 /  35.93 / 6 / 17.1 / 5-1-2022 / 19:31:41.60 / 45.50 / 7.38 / 5000.00
 50.064682 /  19.918150 / 248.40 /  36.26 / 6 / 16.8 / 5-1-2022 / 19:31:41.80 / 45.69 / 7.38 / 5000.00
 50.064674 /  19.918179 / 248.20 /  36.35 / 6 / 16.8 / 5-1-2022 / 19:31:42.00 / 45.69 / 7.38 / 5000.00
 50.064667 /  19.918207 / 248.10 /  36.41 / 6 / 16.8 / 5-1-2022 / 19:31:42.20 / 45.69 / 7.38 / 5000.00
 50.064663 /  19.918236 / 247.90 /  36.41 / 6 / 17.1 / 5-1-2022 / 19:31:42.40 / 45.69 / 7.38 / 5000.00
 50.064655 /  19.918262 / 247.70 /  36.76 / 6 / 16.6 / 5-1-2022 / 19:31:42.60 / 45.69 / 7.38 / 5000.00
 50.064648 /  19.918291 / 247.50 /  36.47 / 6 / 17.1 / 5-1-2022 / 19:31:42.80 / 45.88 / 7.38 / 5000.00
 50.064640 /  19.918320 / 247.30 /  36.52 / 6 / 17.1 / 5-1-2022 / 19:31:43.00 / 45.88 / 7.38 / 5000.00
 50.064636 /  19.918346 / 247.10 /  36.54 / 6 / 17.3 / 5-1-2022 / 19:31:43.20 / 45.88 / 7.38 / 5000.00
 50.064629 /  19.918375 / 246.90 /  36.41 / 6 / 17.3 / 5-1-2022 / 19:31:43.40 / 45.88 / 7.38 / 5000.00
 50.064621 /  19.918404 / 246.80 /  36.26 / 6 / 17.1 / 5-1-2022 / 19:31:43.60 / 45.88 / 7.38 / 5000.00
 50.064613 /  19.918430 / 246.60 /  36.23 / 6 / 17.1 / 5-1-2022 / 19:31:43.80 / 46.06 / 7.44 / 5000.00
 50.064610 /  19.918459 / 246.50 /  36.24 / 6 / 17.3 / 5-1-2022 / 19:31:44.00 / 46.06 / 7.44 / 5000.00
 50.064602 /  19.918486 / 246.40 /  36.60 / 6 / 17.7 / 5-1-2022 / 19:31:44.20 / 46.06 / 7.44 / 5000.00
 50.064598 /  19.918514 / 246.30 /  36.74 / 6 / 18.0 / 5-1-2022 / 19:31:44.40 / 46.06 / 7.44 / 5000.00
 50.064590 /  19.918541 / 246.20 /  36.80 / 6 / 18.4 / 5-1-2022 / 19:31:44.60 / 46.06 / 7.44 / 5000.00
 50.064587 /  19.918570 / 246.00 /  36.84 / 6 / 17.5 / 5-1-2022 / 19:31:44.80 / 46.25 / 7.44 / 5000.00
 50.064579 /  19.918598 / 245.90 /  36.95 / 5 / 17.5 / 5-1-2022 / 19:31:45.00 / 46.25 / 7.44 / 5000.00
 50.064571 /  19.918629 / 245.80 /  37.02 / 6 / 16.8 / 5-1-2022 / 19:31:45.20 / 46.25 / 7.44 / 5000.00
 50.064564 /  19.918657 / 245.80 /  37.04 / 6 / 16.8 / 5-1-2022 / 19:31:45.40 / 46.25 / 7.44 / 5000.00
 50.064560 /  19.918686 / 245.70 /  37.08 / 6 / 17.1 / 5-1-2022 / 19:31:45.60 / 46.25 / 7.44 / 5000.00
 50.064552 /  19.918713 / 245.60 /  37.10 / 6 / 16.8 / 5-1-2022 / 19:31:45.80 / 46.44 / 7.44 / 5000.00
 50.064545 /  19.918741 / 245.60 /  37.11 / 6 / 16.4 / 5-1-2022 / 19:31:46.00 / 46.44 / 7.44 / 5000.00
 50.064537 /  19.918770 / 245.60 /  37.10 / 6 / 17.1 / 5-1-2022 / 19:31:46.20 / 46.44 / 7.44 / 5000.00
 50.064533 /  19.918798 / 245.50 /  36.76 / 6 / 17.1 / 5-1-2022 / 19:31:46.40 / 46.44 / 7.44 / 5000.00
 50.064526 /  19.918827 / 245.50 /  36.73 / 6 / 17.1 / 5-1-2022 / 19:31:46.60 / 46.44 / 7.44 / 5000.00
 50.064518 /  19.918854 / 245.40 /  36.71 / 6 / 15.2 / 5-1-2022 / 19:31:46.80 / 46.56 / 7.44 / 5000.00
 50.064510 /  19.918882 / 245.30 /  36.56 / 6 / 17.3 / 5-1-2022 / 19:31:47.00 / 46.56 / 7.44 / 5000.00
 50.064507 /  19.918911 / 245.20 /  36.48 / 6 / 15.7 / 5-1-2022 / 19:31:47.20 / 46.56 / 7.44 / 5000.00
 50.064499 /  19.918938 / 245.10 /  36.45 / 5 / 16.6 / 5-1-2022 / 19:31:47.40 / 46.56 / 7.44 / 5000.00
 50.064491 /  19.918966 / 245.10 /  36.39 / 5 / 16.6 / 5-1-2022 / 19:31:47.60 / 46.56 / 7.44 / 5000.00
 50.064484 /  19.918995 / 245.00 /  36.78 / 5 / 16.6 / 5-1-2022 / 19:31:47.80 / 46.75 / 7.44 / 5000.00
 50.064480 /  19.919024 / 245.00 /  37.10 / 5 / 16.6 / 5-1-2022 / 19:31:48.00 / 46.75 / 7.44 / 5000.00
 50.064472 /  19.919052 / 244.90 /  37.10 / 5 / 17.7 / 5-1-2022 / 19:31:48.20 / 46.75 / 7.44 / 5000.00
 50.064468 /  19.919081 / 244.90 /  37.06 / 5 / 17.1 / 5-1-2022 / 19:31:48.40 / 46.75 / 7.44 / 5000.00
 50.064465 /  19.919109 / 244.80 /  36.97 / 5 / 17.7 / 5-1-2022 / 19:31:48.60 / 46.75 / 7.44 / 5000.00
 50.064461 /  19.919140 / 244.90 /  37.45 / 5 / 17.1 / 5-1-2022 / 19:31:48.80 / 46.94 / 7.44 / 5000.00
 50.064453 /  19.919168 / 244.90 /  37.74 / 5 / 16.8 / 5-1-2022 / 19:31:49.00 / 46.94 / 7.44 / 5000.00
 50.064449 /  19.919199 / 244.90 /  37.78 / 5 / 16.8 / 5-1-2022 / 19:31:49.20 / 46.94 / 7.44 / 5000.00
 50.064445 /  19.919228 / 244.90 /  37.85 / 6 / 17.5 / 5-1-2022 / 19:31:49.40 / 46.94 / 7.44 / 5000.00
 50.064442 /  19.919256 / 244.90 /  37.85 / 6 / 17.5 / 5-1-2022 / 19:31:49.60 / 46.94 / 7.44 / 5000.00
 50.064438 /  19.919285 / 244.90 /  37.80 / 6 / 17.1 / 5-1-2022 / 19:31:49.80 / 47.13 / 7.50 / 5000.00
 50.064430 /  19.919313 / 244.80 /  37.73 / 6 / 17.5 / 5-1-2022 / 19:31:50.00 / 47.13 / 7.50 / 5000.00
 50.064426 /  19.919344 / 244.80 /  37.73 / 6 / 17.3 / 5-1-2022 / 19:31:50.20 / 47.13 / 7.50 / 5000.00
 50.064423 /  19.919373 / 244.70 /  37.41 / 6 / 17.3 / 5-1-2022 / 19:31:50.40 / 47.13 / 7.50 / 5000.00
 50.064419 /  19.919399 / 244.60 /  36.95 / 6 / 17.3 / 5-1-2022 / 19:31:50.60 / 47.13 / 7.50 / 5000.00
 50.064415 /  19.919426 / 244.50 /  36.28 / 6 / 17.3 / 5-1-2022 / 19:31:50.80 / 47.31 / 7.50 / 5000.00
 50.064411 /  19.919455 / 244.40 /  35.76 / 6 / 17.3 / 5-1-2022 / 19:31:51.00 / 47.31 / 7.50 / 5000.00
 50.064404 /  19.919481 / 244.30 /  35.69 / 6 / 17.1 / 5-1-2022 / 19:31:51.20 / 47.31 / 7.50 / 5000.00
 50.064404 /  19.919508 / 244.30 /  34.91 / 6 / 16.8 / 5-1-2022 / 19:31:51.40 / 47.31 / 7.50 / 5000.00
 50.064396 /  19.919535 / 244.20 /  34.37 / 6 / 17.1 / 5-1-2022 / 19:31:51.60 / 47.31 / 7.50 / 5000.00
 50.064392 /  19.919559 / 244.00 /  34.39 / 6 / 17.1 / 5-1-2022 / 19:31:51.80 / 47.50 / 7.50 / 5000.00
 50.064388 /  19.919584 / 243.90 /  33.43 / 6 / 16.8 / 5-1-2022 / 19:31:52.00 / 47.50 / 7.50 / 5000.00
 50.064384 /  19.919609 / 243.80 /  33.32 / 6 / 17.3 / 5-1-2022 / 19:31:52.20 / 47.50 / 7.50 / 5000.00
 50.064381 /  19.919636 / 243.60 /  32.60 / 6 / 17.1 / 5-1-2022 / 19:31:52.40 / 47.50 / 7.50 / 5000.00
 50.064381 /  19.919661 / 243.40 /  32.19 / 6 / 17.5 / 5-1-2022 / 19:31:52.60 / 47.50 / 7.50 / 5000.00
 50.064377 /  19.919683 / 243.30 /  30.58 / 6 / 17.3 / 5-1-2022 / 19:31:52.80 / 47.69 / 7.50 / 5000.00
 50.064373 /  19.919706 / 243.10 /  30.58 / 6 / 15.2 / 5-1-2022 / 19:31:53.00 / 47.69 / 7.50 / 5000.00
 50.064369 /  19.919729 / 242.90 /  30.60 / 6 / 15.7 / 5-1-2022 / 19:31:53.20 / 47.69 / 7.50 / 5000.00
 50.064365 /  19.919752 / 242.80 /  30.54 / 6 / 17.1 / 5-1-2022 / 19:31:53.40 / 47.69 / 7.50 / 5000.00
 50.064365 /  19.919775 / 242.70 /  29.65 / 6 / 17.1 / 5-1-2022 / 19:31:53.60 / 47.69 / 7.50 / 5000.00
 50.064362 /  19.919796 / 242.60 /  29.09 / 6 / 17.3 / 5-1-2022 / 19:31:53.80 / 47.81 / 7.50 / 5000.00
 50.064358 /  19.919819 / 242.50 /  28.11 / 6 / 17.3 / 5-1-2022 / 19:31:54.00 / 47.81 / 7.50 / 5000.00
 50.064354 /  19.919842 / 242.50 /  27.71 / 6 / 17.3 / 5-1-2022 / 19:31:54.20 / 47.81 / 7.50 / 5000.00
 50.064354 /  19.919861 / 242.30 /  27.26 / 6 / 17.3 / 5-1-2022 / 19:31:54.40 / 47.81 / 7.50 / 5000.00
 50.064350 /  19.919882 / 242.10 /  27.17 / 6 / 17.5 / 5-1-2022 / 19:31:54.60 / 47.81 / 7.50 / 5000.00
 50.064346 /  19.919901 / 241.80 /  26.52 / 6 / 17.5 / 5-1-2022 / 19:31:54.80 / 48.00 / 7.50 / 5000.00
 50.064346 /  19.919924 / 241.60 /  26.59 / 6 / 17.3 / 5-1-2022 / 19:31:55.00 / 48.00 / 7.50 / 5000.00
 50.064342 /  19.919945 / 241.30 /  26.71 / 6 / 17.3 / 5-1-2022 / 19:31:55.20 / 48.00 / 7.50 / 5000.00
 50.064342 /  19.919966 / 241.10 /  26.78 / 6 / 17.3 / 5-1-2022 / 19:31:55.40 / 48.00 / 7.50 / 5000.00
 50.064339 /  19.919989 / 240.90 /  27.28 / 6 / 17.3 / 5-1-2022 / 19:31:55.60 / 48.00 / 7.50 / 5000.00
 50.064339 /  19.920010 / 240.70 /  27.26 / 6 / 17.5 / 5-1-2022 / 19:31:55.80 / 48.19 / 7.50 / 5000.00
 50.064335 /  19.920031 / 240.60 /  27.26 / 6 / 17.3 / 5-1-2022 / 19:31:56.00 / 48.19 / 7.50 / 5000.00
 50.064331 /  19.920052 / 240.60 /  27.30 / 6 / 16.8 / 5-1-2022 / 19:31:56.20 / 48.19 / 7.50 / 5000.00
 50.064327 /  19.920073 / 240.60 /  27.24 / 6 / 16.6 / 5-1-2022 / 19:31:56.40 / 48.19 / 7.50 / 5000.00
 50.064323 /  19.920094 / 240.50 /  26.74 / 6 / 16.6 / 5-1-2022 / 19:31:56.60 / 48.19 / 7.50 / 5000.00
 50.064320 /  19.920113 / 240.50 /  26.26 / 6 / 16.6 / 5-1-2022 / 19:31:56.80 / 48.38 / 7.56 / 5000.00
 50.064316 /  19.920135 / 240.40 /  26.26 / 6 / 16.6 / 5-1-2022 / 19:31:57.00 / 48.38 / 7.56 / 5000.00
 50.064312 /  19.920155 / 240.30 /  26.30 / 6 / 16.6 / 5-1-2022 / 19:31:57.20 / 48.38 / 7.56 / 5000.00
 50.064308 /  19.920177 / 240.30 /  26.76 / 6 / 16.1 / 5-1-2022 / 19:31:57.40 / 48.38 / 7.56 / 5000.00
 50.064304 /  19.920198 / 240.20 /  26.65 / 6 / 16.6 / 5-1-2022 / 19:31:57.60 / 48.38 / 7.56 / 5000.00
 50.064301 /  19.920218 / 240.20 /  26.63 / 6 / 16.6 / 5-1-2022 / 19:31:57.80 / 48.56 / 7.56 / 5000.00
 50.064297 /  19.920240 / 240.20 /  26.59 / 6 / 16.4 / 5-1-2022 / 19:31:58.00 / 48.56 / 7.56 / 5000.00
 50.064293 /  19.920259 / 240.10 /  26.15 / 6 / 16.8 / 5-1-2022 / 19:31:58.20 / 48.56 / 7.56 / 5000.00
 50.064289 /  19.920282 / 240.10 /  26.22 / 6 / 17.1 / 5-1-2022 / 19:31:58.40 / 48.56 / 7.56 / 5000.00
 50.064285 /  19.920301 / 240.00 /  26.56 / 6 / 17.1 / 5-1-2022 / 19:31:58.60 / 48.56 / 7.56 / 5000.00
 50.064281 /  19.920322 / 240.00 /  26.59 / 6 / 17.1 / 5-1-2022 / 19:31:58.80 / 48.69 / 7.56 / 5000.00
 50.064281 /  19.920345 / 240.00 /  27.21 / 6 / 17.1 / 5-1-2022 / 19:31:59.00 / 48.69 / 7.56 / 5000.00
 50.064278 /  19.920364 / 240.10 /  27.52 / 6 / 17.1 / 5-1-2022 / 19:31:59.20 / 48.69 / 7.56 / 5000.00
 50.064274 /  19.920387 / 240.10 /  27.61 / 6 / 17.1 / 5-1-2022 / 19:31:59.40 / 48.69 / 7.56 / 5000.00
 50.064270 /  19.920406 / 240.10 /  27.58 / 6 / 17.3 / 5-1-2022 / 19:31:59.60 / 48.69 / 7.56 / 5000.00
 50.064266 /  19.920429 / 240.10 /  26.48 / 6 / 17.1 / 5-1-2022 / 19:31:59.80 / 48.94 / 7.56 / 5000.00
 50.064266 /  19.920448 / 240.10 /  26.48 / 6 / 17.1 / 5-1-2022 / 19:32:00.00 / 48.94 / 7.56 / 5000.00
 50.064262 /  19.920467 / 240.10 /  26.43 / 6 / 16.8 / 5-1-2022 / 19:32:00.20 / 48.94 / 7.56 / 5000.00
 50.064259 /  19.920486 / 240.10 /  26.35 / 6 / 16.4 / 5-1-2022 / 19:32:00.40 / 48.94 / 7.56 / 5000.00
 50.064255 /  19.920507 / 240.10 /  26.02 / 6 / 17.3 / 5-1-2022 / 19:32:00.60 / 48.94 / 7.56 / 5000.00
 50.064251 /  19.920527 / 240.20 /  26.02 / 6 / 16.8 / 5-1-2022 / 19:32:00.80 / 49.06 / 7.63 / 5000.00
 50.064247 /  19.920547 / 240.10 /  26.09 / 6 / 17.3 / 5-1-2022 / 19:32:01.00 / 49.06 / 7.63 / 5000.00
 50.064243 /  19.920567 / 240.10 /  26.15 / 6 / 16.8 / 5-1-2022 / 19:32:01.20 / 49.06 / 7.63 / 5000.00
 50.064243 /  19.920588 / 240.00 /  26.08 / 6 / 16.8 / 5-1-2022 / 19:32:01.40 / 49.06 / 7.63 / 5000.00
 50.064240 /  19.920607 / 240.00 /  25.78 / 6 / 16.8 / 5-1-2022 / 19:32:01.60 / 49.06 / 7.63 / 5000.00
 50.064236 /  19.920628 / 239.90 /  25.69 / 6 / 16.8 / 5-1-2022 / 19:32:01.80 / 49.25 / 7.63 / 5000.00
 50.064232 /  19.920649 / 239.80 /  25.69 / 6 / 16.8 / 5-1-2022 / 19:32:02.00 / 49.25 / 7.63 / 5000.00
 50.064228 /  19.920666 / 239.60 /  25.61 / 6 / 16.4 / 5-1-2022 / 19:32:02.20 / 49.25 / 7.63 / 5000.00
 50.064228 /  19.920687 / 239.40 /  25.63 / 6 / 16.4 / 5-1-2022 / 19:32:02.40 / 49.25 / 7.63 / 5000.00
 50.064228 /  19.920706 / 239.20 /  25.71 / 6 / 16.4 / 5-1-2022 / 19:32:02.60 / 49.25 / 7.63 / 5000.00
 50.064228 /  19.920725 / 238.90 /  26.06 / 6 / 15.2 / 5-1-2022 / 19:32:02.80 / 49.44 / 7.63 / 5000.00
 50.064224 /  19.920746 / 238.70 /  26.19 / 6 / 16.1 / 5-1-2022 / 19:32:03.00 / 49.44 / 7.63 / 5000.00
 50.064224 /  19.920763 / 238.50 /  26.59 / 6 / 16.8 / 5-1-2022 / 19:32:03.20 / 49.44 / 7.63 / 5000.00
 50.064220 /  19.920780 / 238.10 /  26.72 / 6 / 16.6 / 5-1-2022 / 19:32:03.40 / 49.44 / 7.63 / 5000.00
 50.064220 /  19.920799 / 237.80 /  27.11 / 6 / 16.6 / 5-1-2022 / 19:32:03.60 / 49.44 / 7.63 / 5000.00
 50.064217 /  19.920816 / 237.50 /  27.22 / 6 / 16.6 / 5-1-2022 / 19:32:03.80 / 49.63 / 7.63 / 5000.00
 50.064217 /  19.920835 / 237.20 /  27.50 / 6 / 16.6 / 5-1-2022 / 19:32:04.00 / 49.63 / 7.63 / 5000.00
 50.064213 /  19.920853 / 237.00 /  27.89 / 6 / 15.7 / 5-1-2022 / 19:32:04.20 / 49.63 / 7.63 / 5000.00
 50.064209 /  19.920872 / 236.70 /  27.89 / 6 / 16.8 / 5-1-2022 / 19:32:04.40 / 49.63 / 7.63 / 5000.00
 50.064205 /  19.920891 / 236.50 /  28.39 / 6 / 16.6 / 5-1-2022 / 19:32:04.60 / 49.63 / 7.63 / 5000.00
 50.064205 /  19.920912 / 236.30 /  28.39 / 6 / 16.8 / 5-1-2022 / 19:32:04.80 / 49.81 / 7.63 / 5000.00
 50.064201 /  19.920931 / 236.10 /  28.72 / 6 / 16.6 / 5-1-2022 / 19:32:05.00 / 49.81 / 7.63 / 5000.00
 50.064198 /  19.920952 / 235.90 /  28.72 / 6 / 16.4 / 5-1-2022 / 19:32:05.20 / 49.81 / 7.63 / 5000.00
 50.064194 /  19.920973 / 235.60 /  29.08 / 6 / 16.8 / 5-1-2022 / 19:32:05.40 / 49.81 / 7.63 / 5000.00
 50.064190 /  19.920996 / 235.40 /  29.59 / 6 / 16.8 / 5-1-2022 / 19:32:05.60 / 49.81 / 7.63 / 5000.00
 50.064186 /  19.921017 / 235.10 /  29.52 / 6 / 16.6 / 5-1-2022 / 19:32:05.80 / 50.00 / 7.69 / 5000.00
 50.064182 /  19.921038 / 234.90 /  29.89 / 6 / 16.6 / 5-1-2022 / 19:32:06.00 / 50.00 / 7.69 / 5000.00
 50.064178 /  19.921061 / 234.70 /  30.26 / 6 / 16.6 / 5-1-2022 / 19:32:06.20 / 50.00 / 7.69 / 5000.00
 50.064175 /  19.921082 / 234.50 /  30.32 / 6 / 16.8 / 5-1-2022 / 19:32:06.40 / 50.00 / 7.69 / 5000.00
 50.064171 /  19.921103 / 234.20 /  30.02 / 6 / 16.6 / 5-1-2022 / 19:32:06.60 / 50.00 / 7.69 / 5000.00
 50.064167 /  19.921127 / 233.90 /  30.13 / 6 / 16.6 / 5-1-2022 / 19:32:06.80 / 50.13 / 7.69 / 5000.00
 50.064163 /  19.921148 / 233.60 /  30.52 / 6 / 16.8 / 5-1-2022 / 19:32:07.00 / 50.13 / 7.69 / 5000.00
 50.064159 /  19.921169 / 233.40 /  30.48 / 6 / 16.1 / 5-1-2022 / 19:32:07.20 / 50.13 / 7.69 / 5000.00
 50.064156 /  19.921194 / 233.20 /  30.58 / 6 / 16.6 / 5-1-2022 / 19:32:07.40 / 50.13 / 7.69 / 5000.00
 50.064152 /  19.921215 / 233.00 /  30.63 / 6 / 16.6 / 5-1-2022 / 19:32:07.60 / 50.13 / 7.69 / 5000.00
 50.064148 /  19.921238 / 232.60 /  30.93 / 6 / 17.1 / 5-1-2022 / 19:32:07.80 / 50.31 / 7.69 / 5000.00
 50.064144 /  19.921261 / 232.50 /  30.93 / 6 / 16.4 / 5-1-2022 / 19:32:08.00 / 50.31 / 7.69 / 5000.00
 50.064140 /  19.921288 / 232.30 /  31.04 / 6 / 16.6 / 5-1-2022 / 19:32:08.20 / 50.31 / 7.69 / 5000.00
 50.064137 /  19.921310 / 232.20 /  31.04 / 6 / 17.1 / 5-1-2022 / 19:32:08.40 / 50.31 / 7.69 / 5000.00
 50.064137 /  19.921335 / 231.90 /  31.08 / 6 / 16.8 / 5-1-2022 / 19:32:08.60 / 50.31 / 7.69 / 5000.00
 50.064133 /  19.921360 / 231.80 /  31.45 / 6 / 16.8 / 5-1-2022 / 19:32:08.80 / 50.50 / 7.69 / 5000.00
 50.064129 /  19.921385 / 231.60 /  31.52 / 6 / 16.6 / 5-1-2022 / 19:32:09.00 / 50.50 / 7.69 / 5000.00
 50.064129 /  19.921410 / 231.50 /  31.52 / 6 / 17.3 / 5-1-2022 / 19:32:09.20 / 50.50 / 7.69 / 5000.00
 50.064125 /  19.921434 / 231.30 /  31.61 / 6 / 17.3 / 5-1-2022 / 19:32:09.40 / 50.50 / 7.69 / 5000.00
 50.064125 /  19.921459 / 231.20 /  31.71 / 6 / 17.3 / 5-1-2022 / 19:32:09.60 / 50.50 / 7.69 / 5000.00
 50.064121 /  19.921486 / 231.00 /  32.00 / 6 / 17.3 / 5-1-2022 / 19:32:09.80 / 50.69 / 7.69 / 5000.00
 50.064117 /  19.921511 / 230.80 /  31.89 / 6 / 17.3 / 5-1-2022 / 19:32:10.00 / 50.69 / 7.69 / 5000.00
 50.064114 /  19.921535 / 230.60 /  31.89 / 6 / 17.3 / 5-1-2022 / 19:32:10.20 / 50.69 / 7.69 / 5000.00
 50.064110 /  19.921560 / 230.50 /  32.22 / 6 / 17.1 / 5-1-2022 / 19:32:10.40 / 50.69 / 7.69 / 5000.00
 50.064106 /  19.921585 / 230.40 /  32.50 / 6 / 17.3 / 5-1-2022 / 19:32:10.60 / 50.69 / 7.69 / 5000.00
 50.064106 /  19.921610 / 230.20 /  32.89 / 6 / 17.3 / 5-1-2022 / 19:32:10.80 / 50.88 / 7.69 / 5000.00
 50.064102 /  19.921635 / 230.10 /  33.30 / 6 / 16.4 / 5-1-2022 / 19:32:11.00 / 50.88 / 7.69 / 5000.00
 50.064098 /  19.921661 / 229.90 /  33.35 / 6 / 16.8 / 5-1-2022 / 19:32:11.20 / 50.88 / 7.69 / 5000.00
 50.064098 /  19.921688 / 229.80 /  33.45 / 6 / 16.6 / 5-1-2022 / 19:32:11.40 / 50.88 / 7.69 / 5000.00
 50.064098 /  19.921715 / 229.60 /  33.76 / 6 / 16.8 / 5-1-2022 / 19:32:11.60 / 50.88 / 7.69 / 5000.00
 50.064095 /  19.921741 / 229.50 /  33.43 / 6 / 16.8 / 5-1-2022 / 19:32:11.80 / 51.00 / 7.75 / 5000.00
 50.064087 /  19.921766 / 229.30 /  33.39 / 6 / 16.8 / 5-1-2022 / 19:32:12.00 / 51.00 / 7.75 / 5000.00
 50.064087 /  19.921793 / 229.20 /  33.35 / 6 / 16.8 / 5-1-2022 / 19:32:12.20 / 51.00 / 7.75 / 5000.00
 50.064083 /  19.921820 / 229.00 /  33.30 / 6 / 16.8 / 5-1-2022 / 19:32:12.40 / 51.00 / 7.75 / 5000.00
 50.064079 /  19.921844 / 228.90 /  32.97 / 6 / 16.6 / 5-1-2022 / 19:32:12.60 / 51.00 / 7.75 / 5000.00
 50.064075 /  19.921871 / 228.80 /  33.08 / 6 / 16.8 / 5-1-2022 / 19:32:12.80 / 51.19 / 7.75 / 5000.00
 50.064072 /  19.921898 / 228.60 /  33.11 / 6 / 17.1 / 5-1-2022 / 19:32:13.00 / 51.19 / 7.75 / 5000.00
 50.064072 /  19.921923 / 228.50 /  33.21 / 6 / 17.1 / 5-1-2022 / 19:32:13.20 / 51.19 / 7.75 / 5000.00
 50.064068 /  19.921949 / 228.40 /  33.60 / 6 / 17.1 / 5-1-2022 / 19:32:13.40 / 51.19 / 7.75 / 5000.00
 50.064064 /  19.921974 / 228.30 /  33.63 / 6 / 16.8 / 5-1-2022 / 19:32:13.60 / 51.19 / 7.75 / 5000.00
 50.064060 /  19.922001 / 228.20 /  33.58 / 6 / 16.8 / 5-1-2022 / 19:32:13.80 / 51.38 / 7.75 / 5000.00
 50.064056 /  19.922028 / 228.10 /  33.97 / 6 / 16.8 / 5-1-2022 / 19:32:14.00 / 51.38 / 7.75 / 5000.00
 50.064053 /  19.922054 / 227.90 /  34.04 / 6 / 17.1 / 5-1-2022 / 19:32:14.20 / 51.38 / 7.75 / 5000.00
 50.064049 /  19.922079 / 227.80 /  34.00 / 6 / 17.3 / 5-1-2022 / 19:32:14.40 / 51.38 / 7.75 / 5000.00
 50.064045 /  19.922106 / 227.60 /  34.54 / 6 / 16.8 / 5-1-2022 / 19:32:14.60 / 51.38 / 7.75 / 5000.00
 50.064041 /  19.922132 / 227.50 /  34.63 / 6 / 17.3 / 5-1-2022 / 19:32:14.80 / 51.56 / 7.81 / 5000.00
 50.064034 /  19.922159 / 227.20 /  34.69 / 6 / 17.5 / 5-1-2022 / 19:32:15.00 / 51.56 / 7.81 / 5000.00
 50.064034 /  19.922186 / 227.10 /  34.63 / 6 / 17.5 / 5-1-2022 / 19:32:15.20 / 51.56 / 7.81 / 5000.00
 50.064026 /  19.922211 / 227.10 /  34.19 / 6 / 17.3 / 5-1-2022 / 19:32:15.40 / 51.56 / 7.81 / 5000.00
 50.064022 /  19.922235 / 227.00 /  33.82 / 6 / 17.3 / 5-1-2022 / 19:32:15.60 / 51.56 / 7.81 / 5000.00
 50.064018 /  19.922262 / 226.90 /  33.74 / 6 / 17.3 / 5-1-2022 / 19:32:15.80 / 51.75 / 7.81 / 5000.00
 50.064018 /  19.922289 / 226.70 /  33.67 / 6 / 17.3 / 5-1-2022 / 19:32:16.00 / 51.75 / 7.81 / 5000.00
 50.064014 /  19.922316 / 226.60 /  33.72 / 6 / 17.1 / 5-1-2022 / 19:32:16.20 / 51.75 / 7.81 / 5000.00
 50.064007 /  19.922340 / 226.40 /  33.85 / 6 / 17.1 / 5-1-2022 / 19:32:16.40 / 51.75 / 7.81 / 5000.00
 50.064003 /  19.922367 / 226.20 /  34.22 / 6 / 17.1 / 5-1-2022 / 19:32:16.60 / 51.75 / 7.81 / 5000.00
 50.063999 /  19.922394 / 226.00 /  34.35 / 6 / 17.1 / 5-1-2022 / 19:32:16.80 / 51.94 / 7.81 / 5000.00
 50.063992 /  19.922421 / 225.80 /  34.43 / 6 / 17.1 / 5-1-2022 / 19:32:17.00 / 51.94 / 7.81 / 5000.00
 50.063992 /  19.922447 / 225.70 /  34.45 / 6 / 17.1 / 5-1-2022 / 19:32:17.20 / 51.94 / 7.81 / 5000.00
 50.063984 /  19.922472 / 225.60 /  34.30 / 6 / 16.8 / 5-1-2022 / 19:32:17.40 / 51.94 / 7.81 / 5000.00
 50.063980 /  19.922499 / 225.50 /  33.82 / 6 / 18.0 / 5-1-2022 / 19:32:17.60 / 51.94 / 7.81 / 5000.00
 50.063976 /  19.922523 / 225.40 /  33.48 / 6 / 16.8 / 5-1-2022 / 19:32:17.80 / 52.06 / 7.81 / 5000.00
 50.063972 /  19.922548 / 225.30 /  33.13 / 6 / 17.1 / 5-1-2022 / 19:32:18.00 / 52.06 / 7.81 / 5000.00
 50.063965 /  19.922571 / 225.20 /  32.78 / 6 / 17.1 / 5-1-2022 / 19:32:18.20 / 52.06 / 7.81 / 5000.00
 50.063965 /  19.922596 / 225.00 /  32.17 / 6 / 17.1 / 5-1-2022 / 19:32:18.40 / 52.06 / 7.81 / 5000.00
 50.063957 /  19.922621 / 224.90 /  31.47 / 6 / 17.1 / 5-1-2022 / 19:32:18.60 / 52.06 / 7.81 / 5000.00
 50.063953 /  19.922640 / 224.70 /  30.67 / 6 / 16.8 / 5-1-2022 / 19:32:18.80 / 52.25 / 7.81 / 5000.00
 50.063953 /  19.922661 / 224.50 /  29.98 / 6 / 18.2 / 5-1-2022 / 19:32:19.00 / 52.25 / 7.81 / 5000.00
 50.063950 /  19.922680 / 224.30 /  29.59 / 6 / 17.3 / 5-1-2022 / 19:32:19.20 / 52.25 / 7.81 / 5000.00
 50.063946 /  19.922701 / 224.10 /  28.98 / 6 / 17.3 / 5-1-2022 / 19:32:19.40 / 52.25 / 7.81 / 5000.00
 50.063942 /  19.922720 / 223.90 /  28.85 / 6 / 17.3 / 5-1-2022 / 19:32:19.60 / 52.25 / 7.81 / 5000.00
 50.063938 /  19.922741 / 223.70 /  28.80 / 6 / 17.3 / 5-1-2022 / 19:32:19.80 / 52.44 / 7.88 / 5000.00
 50.063934 /  19.922762 / 223.60 /  28.04 / 6 / 17.3 / 5-1-2022 / 19:32:20.00 / 52.44 / 7.88 / 5000.00
 50.063931 /  19.922781 / 223.40 /  27.74 / 6 / 17.3 / 5-1-2022 / 19:32:20.20 / 52.44 / 7.88 / 5000.00
 50.063927 /  19.922800 / 223.20 /  27.69 / 6 / 17.3 / 5-1-2022 / 19:32:20.40 / 52.44 / 7.88 / 5000.00
 50.063927 /  19.922819 / 223.00 /  27.34 / 6 / 17.3 / 5-1-2022 / 19:32:20.60 / 52.44 / 7.88 / 5000.00
 50.063927 /  19.922840 / 222.80 /  26.97 / 6 / 17.1 / 5-1-2022 / 19:32:20.80 / 52.63 / 7.88 / 5000.00
 50.063923 /  19.922859 / 222.70 /  27.41 / 6 / 16.8 / 5-1-2022 / 19:32:21.00 / 52.63 / 7.88 / 5000.00
 50.063919 /  19.922880 / 222.50 /  27.48 / 6 / 17.1 / 5-1-2022 / 19:32:21.20 / 52.63 / 7.88 / 5000.00
 50.063919 /  19.922901 / 222.30 /  28.06 / 6 / 16.8 / 5-1-2022 / 19:32:21.40 / 52.63 / 7.88 / 5000.00
 50.063915 /  19.922922 / 222.20 /  27.98 / 6 / 16.8 / 5-1-2022 / 19:32:21.60 / 52.63 / 7.88 / 5000.00
 50.063911 /  19.922945 / 222.10 /  28.06 / 6 / 17.1 / 5-1-2022 / 19:32:21.80 / 52.75 / 7.88 / 5000.00
 50.063911 /  19.922966 / 222.00 /  27.97 / 6 / 16.8 / 5-1-2022 / 19:32:22.00 / 52.75 / 7.88 / 5000.00
 50.063908 /  19.922989 / 221.70 /  27.85 / 6 / 17.3 / 5-1-2022 / 19:32:22.20 / 52.75 / 7.88 / 5000.00
 50.063904 /  19.923010 / 221.50 /  27.35 / 6 / 17.3 / 5-1-2022 / 19:32:22.40 / 52.75 / 7.88 / 5000.00
 50.063900 /  19.923033 / 221.30 /  27.43 / 6 / 17.3 / 5-1-2022 / 19:32:22.60 / 52.75 / 7.88 / 5000.00
 50.063900 /  19.923058 / 221.20 /  27.50 / 6 / 17.1 / 5-1-2022 / 19:32:22.80 / 52.94 / 7.88 / 5000.00
 50.063896 /  19.923079 / 221.00 /  27.08 / 6 / 17.1 / 5-1-2022 / 19:32:23.00 / 52.94 / 7.88 / 5000.00
 50.063896 /  19.923100 / 220.70 /  27.08 / 6 / 17.1 / 5-1-2022 / 19:32:23.20 / 52.94 / 7.88 / 5000.00
 50.063892 /  19.923122 / 220.40 /  27.15 / 6 / 17.3 / 5-1-2022 / 19:32:23.40 / 52.94 / 7.88 / 5000.00
 50.063889 /  19.923145 / 220.30 /  27.11 / 6 / 17.3 / 5-1-2022 / 19:32:23.60 / 52.94 / 7.88 / 5000.00
 50.063885 /  19.923168 / 220.20 /  27.19 / 6 / 17.1 / 5-1-2022 / 19:32:23.80 / 53.13 / 7.88 / 5000.00
 50.063885 /  19.923189 / 220.00 /  27.24 / 6 / 17.3 / 5-1-2022 / 19:32:24.00 / 53.13 / 7.88 / 5000.00
 50.063881 /  19.923212 / 219.90 /  27.19 / 6 / 17.3 / 5-1-2022 / 19:32:24.20 / 53.13 / 7.88 / 5000.00
 50.063877 /  19.923231 / 219.80 /  26.32 / 6 / 17.7 / 5-1-2022 / 19:32:24.40 / 53.13 / 7.88 / 5000.00
 50.063873 /  19.923254 / 219.70 /  26.21 / 6 / 17.5 / 5-1-2022 / 19:32:24.60 / 53.13 / 7.88 / 5000.00
 50.063869 /  19.923273 / 219.50 /  25.21 / 6 / 17.7 / 5-1-2022 / 19:32:24.80 / 53.31 / 7.88 / 5000.00
 50.063866 /  19.923292 / 219.40 /  23.96 / 6 / 17.1 / 5-1-2022 / 19:32:25.00 / 53.31 / 7.88 / 5000.00
 50.063862 /  19.923309 / 219.30 /  22.72 / 6 / 18.9 / 5-1-2022 / 19:32:25.20 / 53.31 / 7.88 / 5000.00
 50.063862 /  19.923328 / 219.20 /  22.13 / 6 / 19.1 / 5-1-2022 / 19:32:25.40 / 53.31 / 7.88 / 5000.00
 50.063858 /  19.923346 / 219.10 /  22.08 / 6 / 19.1 / 5-1-2022 / 19:32:25.60 / 53.31 / 7.88 / 5000.00
 50.063854 /  19.923363 / 219.00 /  21.41 / 6 / 18.9 / 5-1-2022 / 19:32:25.80 / 53.50 / 7.94 / 5000.00
 50.063850 /  19.923378 / 219.00 /  21.08 / 6 / 19.4 / 5-1-2022 / 19:32:26.00 / 53.50 / 7.94 / 5000.00
 50.063847 /  19.923395 / 218.90 /  21.02 / 6 / 17.7 / 5-1-2022 / 19:32:26.20 / 53.50 / 7.94 / 5000.00
 50.063843 /  19.923410 / 218.80 /  21.02 / 6 / 18.0 / 5-1-2022 / 19:32:26.40 / 53.50 / 7.94 / 5000.00
 50.063835 /  19.923424 / 218.80 /  20.02 / 6 / 18.0 / 5-1-2022 / 19:32:26.60 / 53.50 / 7.94 / 5000.00
 50.063828 /  19.923437 / 218.70 /  19.91 / 6 / 18.0 / 5-1-2022 / 19:32:26.80 / 53.69 / 7.94 / 5000.00
 50.063820 /  19.923450 / 218.60 /  19.91 / 6 / 18.0 / 5-1-2022 / 19:32:27.00 / 53.69 / 7.94 / 5000.00
 50.063816 /  19.923462 / 218.50 /  20.28 / 6 / 17.5 / 5-1-2022 / 19:32:27.20 / 53.69 / 7.94 / 5000.00
 50.063808 /  19.923473 / 218.40 /  21.19 / 6 / 17.7 / 5-1-2022 / 19:32:27.40 / 53.69 / 7.94 / 5000.00
 50.063797 /  19.923485 / 218.40 /  21.58 / 6 / 17.3 / 5-1-2022 / 19:32:27.60 / 53.69 / 7.94 / 5000.00
 50.063786 /  19.923494 / 218.30 /  22.21 / 6 / 17.3 / 5-1-2022 / 19:32:27.80 / 53.81 / 7.94 / 5000.00
 50.063778 /  19.923504 / 218.30 /  22.21 / 6 / 17.5 / 5-1-2022 / 19:32:28.00 / 53.81 / 7.94 / 5000.00
 50.063766 /  19.923512 / 218.30 /  22.69 / 6 / 17.1 / 5-1-2022 / 19:32:28.20 / 53.81 / 7.94 / 5000.00
 50.063755 /  19.923517 / 218.20 /  22.28 / 6 / 16.8 / 5-1-2022 / 19:32:28.40 / 53.81 / 7.94 / 5000.00
 50.063740 /  19.923519 / 218.10 /  21.91 / 6 / 17.1 / 5-1-2022 / 19:32:28.60 / 53.81 / 7.94 / 5000.00
 50.063732 /  19.923523 / 218.10 /  21.82 / 6 / 16.4 / 5-1-2022 / 19:32:28.80 / 54.00 / 7.94 / 5000.00
 50.063721 /  19.923523 / 218.10 /  21.71 / 6 / 17.3 / 5-1-2022 / 19:32:29.00 / 54.00 / 7.94 / 5000.00
 50.063709 /  19.923523 / 218.10 /  21.65 / 6 / 17.5 / 5-1-2022 / 19:32:29.20 / 54.00 / 7.94 / 5000.00
 50.063698 /  19.923521 / 218.10 /  22.59 / 6 / 17.1 / 5-1-2022 / 19:32:29.40 / 54.00 / 7.94 / 5000.00
 50.063686 /  19.923519 / 218.10 /  23.58 / 6 / 17.3 / 5-1-2022 / 19:32:29.60 / 54.00 / 7.94 / 5000.00
 50.063675 /  19.923513 / 218.00 /  24.78 / 6 / 17.3 / 5-1-2022 / 19:32:29.80 / 54.19 / 8.00 / 5000.00
 50.063660 /  19.923506 / 218.00 /  26.11 / 6 / 17.3 / 5-1-2022 / 19:32:30.00 / 54.19 / 8.00 / 5000.00
 50.063648 /  19.923502 / 218.00 /  26.87 / 6 / 17.7 / 5-1-2022 / 19:32:30.20 / 54.19 / 8.00 / 5000.00
 50.063633 /  19.923494 / 217.90 /  27.24 / 6 / 18.0 / 5-1-2022 / 19:32:30.40 / 54.19 / 8.00 / 5000.00
 50.063618 /  19.923489 / 217.90 /  28.15 / 6 / 17.5 / 5-1-2022 / 19:32:30.60 / 54.19 / 8.00 / 5000.00
 50.063602 /  19.923483 / 217.90 /  29.45 / 6 / 18.0 / 5-1-2022 / 19:32:30.80 / 54.31 / 8.00 / 5000.00
 50.063587 /  19.923477 / 217.80 /  29.78 / 6 / 17.7 / 5-1-2022 / 19:32:31.00 / 54.31 / 8.00 / 5000.00
 50.063568 /  19.923471 / 217.80 /  29.89 / 6 / 18.0 / 5-1-2022 / 19:32:31.20 / 54.31 / 8.00 / 5000.00
 50.063553 /  19.923468 / 217.70 /  30.50 / 6 / 18.0 / 5-1-2022 / 19:32:31.40 / 54.31 / 8.00 / 5000.00
 50.063538 /  19.923464 / 217.70 /  31.15 / 6 / 18.0 / 5-1-2022 / 19:32:31.60 / 54.31 / 8.00 / 5000.00
 50.063519 /  19.923458 / 217.70 /  31.84 / 6 / 18.0 / 5-1-2022 / 19:32:31.80 / 54.50 / 8.00 / 5000.00
 50.063503 /  19.923454 / 217.60 /  32.45 / 6 / 18.0 / 5-1-2022 / 19:32:32.00 / 54.50 / 8.00 / 5000.00
 50.063484 /  19.923449 / 217.60 /  32.58 / 6 / 18.4 / 5-1-2022 / 19:32:32.20 / 54.50 / 8.00 / 5000.00
 50.063465 /  19.923443 / 217.60 /  33.22 / 6 / 18.0 / 5-1-2022 / 19:32:32.40 / 54.50 / 8.00 / 5000.00
 50.063450 /  19.923439 / 217.50 /  33.74 / 6 / 18.4 / 5-1-2022 / 19:32:32.60 / 54.50 / 8.00 / 5000.00
 50.063431 /  19.923433 / 217.50 /  34.02 / 6 / 18.4 / 5-1-2022 / 19:32:32.80 / 54.69 / 8.00 / 5000.00
 50.063412 /  19.923428 / 217.50 /  34.85 / 6 / 18.4 / 5-1-2022 / 19:32:33.00 / 54.69 / 8.00 / 5000.00
 50.063396 /  19.923424 / 217.50 /  34.85 / 6 / 18.2 / 5-1-2022 / 19:32:33.20 / 54.69 / 8.00 / 5000.00
 50.063377 /  19.923416 / 217.50 /  35.15 / 6 / 18.2 / 5-1-2022 / 19:32:33.40 / 54.69 / 8.00 / 5000.00
 50.063358 /  19.923412 / 217.50 /  35.54 / 6 / 18.2 / 5-1-2022 / 19:32:33.60 / 54.69 / 8.00 / 5000.00
 50.063343 /  19.923407 / 217.60 /  36.45 / 6 / 17.5 / 5-1-2022 / 19:32:33.80 / 54.88 / 8.06 / 5000.00
 50.063324 /  19.923401 / 217.60 /  36.54 / 6 / 18.2 / 5-1-2022 / 19:32:34.00 / 54.88 / 8.06 / 5000.00
 50.063305 /  19.923393 / 217.60 /  36.65 / 6 / 18.0 / 5-1-2022 / 19:32:34.20 / 54.88 / 8.06 / 5000.00
 50.063286 /  19.923388 / 217.60 /  36.67 / 6 / 18.0 / 5-1-2022 / 19:32:34.40 / 54.88 / 8.06 / 5000.00
 50.063267 /  19.923384 / 217.60 /  36.76 / 6 / 17.7 / 5-1-2022 / 19:32:34.60 / 54.88 / 8.06 / 5000.00
 50.063248 /  19.923376 / 217.60 /  37.47 / 6 / 18.0 / 5-1-2022 / 19:32:34.80 / 55.06 / 8.06 / 5000.00
 50.063229 /  19.923370 / 217.60 /  37.78 / 6 / 18.0 / 5-1-2022 / 19:32:35.00 / 55.06 / 8.06 / 5000.00
 50.063213 /  19.923363 / 217.60 /  37.84 / 6 / 17.5 / 5-1-2022 / 19:32:35.20 / 55.06 / 8.06 / 5000.00
 50.063190 /  19.923357 / 217.60 /  38.13 / 6 / 17.5 / 5-1-2022 / 19:32:35.40 / 55.06 / 8.06 / 5000.00
 50.063171 /  19.923351 / 217.60 /  38.48 / 6 / 17.1 / 5-1-2022 / 19:32:35.60 / 55.06 / 8.06 / 5000.00
 50.063152 /  19.923346 / 217.60 /  38.43 / 6 / 17.5 / 5-1-2022 / 19:32:35.80 / 55.25 / 8.06 / 5000.00
 50.063133 /  19.923338 / 217.60 /  38.48 / 6 / 17.5 / 5-1-2022 / 19:32:36.00 / 55.25 / 8.06 / 5000.00
 50.063114 /  19.923332 / 217.60 /  38.43 / 6 / 18.0 / 5-1-2022 / 19:32:36.20 / 55.25 / 8.06 / 5000.00
 50.063095 /  19.923325 / 217.60 /  37.91 / 6 / 17.3 / 5-1-2022 / 19:32:36.40 / 55.25 / 8.06 / 5000.00
 50.063076 /  19.923319 / 217.60 /  37.93 / 6 / 16.8 / 5-1-2022 / 19:32:36.60 / 55.25 / 8.06 / 5000.00
 50.063057 /  19.923311 / 217.50 /  37.93 / 6 / 17.1 / 5-1-2022 / 19:32:36.80 / 55.38 / 8.06 / 5000.00
 50.063038 /  19.923307 / 217.60 /  37.82 / 6 / 17.7 / 5-1-2022 / 19:32:37.00 / 55.38 / 8.06 / 5000.00
 50.063019 /  19.923300 / 217.60 /  37.48 / 6 / 18.0 / 5-1-2022 / 19:32:37.20 / 55.38 / 8.06 / 5000.00
 50.063004 /  19.923294 / 217.60 /  37.45 / 6 / 18.0 / 5-1-2022 / 19:32:37.40 / 55.38 / 8.06 / 5000.00
 50.062984 /  19.923288 / 217.60 /  36.85 / 6 / 18.2 / 5-1-2022 / 19:32:37.60 / 55.38 / 8.06 / 5000.00
 50.062965 /  19.923283 / 217.60 /  35.95 / 6 / 18.2 / 5-1-2022 / 19:32:37.80 / 55.56 / 8.13 / 5000.00
 50.062946 /  19.923277 / 217.60 /  35.30 / 6 / 18.2 / 5-1-2022 / 19:32:38.00 / 55.56 / 8.13 / 5000.00
 50.062931 /  19.923271 / 217.60 /  34.24 / 6 / 17.7 / 5-1-2022 / 19:32:38.20 / 55.56 / 8.13 / 5000.00
 50.062912 /  19.923267 / 217.60 /  32.74 / 6 / 17.7 / 5-1-2022 / 19:32:38.40 / 55.56 / 8.13 / 5000.00
 50.062897 /  19.923264 / 217.60 /  31.63 / 6 / 18.0 / 5-1-2022 / 19:32:38.60 / 55.56 / 8.13 / 5000.00
 50.062881 /  19.923258 / 217.70 /  29.98 / 6 / 17.7 / 5-1-2022 / 19:32:38.80 / 55.75 / 8.13 / 5000.00
 50.062862 /  19.923256 / 217.70 /  30.02 / 6 / 17.5 / 5-1-2022 / 19:32:39.00 / 55.75 / 8.13 / 5000.00
 50.062847 /  19.923258 / 217.80 /  29.47 / 6 / 17.1 / 5-1-2022 / 19:32:39.20 / 55.75 / 8.13 / 5000.00
 50.062832 /  19.923256 / 217.80 /  28.24 / 6 / 17.3 / 5-1-2022 / 19:32:39.40 / 55.75 / 8.13 / 5000.00
 50.062817 /  19.923254 / 217.80 /  27.15 / 6 / 17.3 / 5-1-2022 / 19:32:39.60 / 55.75 / 8.13 / 5000.00
 50.062801 /  19.923250 / 217.80 /  27.02 / 6 / 17.1 / 5-1-2022 / 19:32:39.80 / 55.94 / 8.13 / 5000.00
 50.062786 /  19.923246 / 217.80 /  26.34 / 6 / 17.1 / 5-1-2022 / 19:32:40.00 / 55.94 / 8.13 / 5000.00
 50.062771 /  19.923243 / 217.80 /  25.69 / 6 / 17.5 / 5-1-2022 / 19:32:40.20 / 55.94 / 8.13 / 5000.00
 50.062744 /  19.923235 / 217.80 /  24.89 / 6 / 17.3 / 5-1-2022 / 19:32:40.60 / 55.94 / 8.13 / 5000.00
 50.062729 /  19.923231 / 217.80 /  24.45 / 6 / 17.3 / 5-1-2022 / 19:32:40.80 / 56.06 / 8.13 / 5000.00
 50.062717 /  19.923229 / 217.80 /  24.37 / 6 / 17.1 / 5-1-2022 / 19:32:41.00 / 56.06 / 8.13 / 5000.00
 50.062706 /  19.923227 / 217.80 /  24.24 / 6 / 17.5 / 5-1-2022 / 19:32:41.20 / 56.06 / 8.13 / 5000.00
 50.062695 /  19.923223 / 217.80 /  23.87 / 6 / 17.5 / 5-1-2022 / 19:32:41.40 / 56.06 / 8.13 / 5000.00
 50.062672 /  19.923218 / 217.90 /  23.87 / 6 / 17.7 / 5-1-2022 / 19:32:41.80 / 56.31 / 8.13 / 5000.00
 50.062660 /  19.923216 / 217.90 /  22.11 / 6 / 16.6 / 5-1-2022 / 19:32:42.00 / 56.31 / 8.13 / 5000.00
 50.062653 /  19.923216 / 217.90 /  21.61 / 6 / 17.7 / 5-1-2022 / 19:32:42.20 / 56.31 / 8.13 / 5000.00
 50.062645 /  19.923216 / 217.90 /  20.78 / 6 / 18.0 / 5-1-2022 / 19:32:42.40 / 56.31 / 8.13 / 5000.00
 50.062634 /  19.923216 / 217.90 /  19.91 / 6 / 17.7 / 5-1-2022 / 19:32:42.60 / 56.31 / 8.13 / 5000.00
 50.062607 /  19.923216 / 217.90 /  18.04 / 6 / 18.4 / 5-1-2022 / 19:32:43.20 / 56.44 / 8.13 / 5000.00
 50.062599 /  19.923214 / 217.90 /  17.32 / 6 / 18.4 / 5-1-2022 / 19:32:43.40 / 56.44 / 8.13 / 5000.00
 50.062592 /  19.923212 / 217.90 /  16.63 / 6 / 18.4 / 5-1-2022 / 19:32:43.60 / 56.44 / 8.13 / 5000.00
 50.062584 /  19.923212 / 218.00 /  16.19 / 6 / 18.4 / 5-1-2022 / 19:32:43.80 / 56.44 / 8.13 / 5000.00
 50.062580 /  19.923212 / 218.10 /  15.65 / 6 / 18.9 / 5-1-2022 / 19:32:44.00 / 56.56 / 8.19 / 5000.00
 50.062572 /  19.923212 / 218.20 /  15.32 / 6 / 20.1 / 5-1-2022 / 19:32:44.20 / 56.56 / 8.19 / 5000.00
 50.062565 /  19.923212 / 218.20 /  14.98 / 6 / 20.1 / 5-1-2022 / 19:32:44.40 / 56.56 / 8.19 / 5000.00
 50.062557 /  19.923212 / 218.20 /  14.56 / 6 / 20.1 / 5-1-2022 / 19:32:44.60 / 56.56 / 8.19 / 5000.00
 50.062553 /  19.923210 / 218.30 /  14.11 / 6 / 20.1 / 5-1-2022 / 19:32:44.80 / 56.56 / 8.19 / 5000.00
 50.062546 /  19.923210 / 218.30 /  14.74 / 6 / 20.3 / 5-1-2022 / 19:32:45.00 / 56.75 / 8.19 / 5000.00
 50.062538 /  19.923208 / 218.30 /  14.74 / 6 / 21.2 / 5-1-2022 / 19:32:45.20 / 56.75 / 8.19 / 5000.00
 50.062534 /  19.923208 / 218.40 /  14.67 / 6 / 21.2 / 5-1-2022 / 19:32:45.40 / 56.75 / 8.19 / 5000.00
 50.062531 /  19.923210 / 218.40 /  14.59 / 6 / 21.2 / 5-1-2022 / 19:32:45.60 / 56.75 / 8.19 / 5000.00
 50.062523 /  19.923214 / 218.30 /  14.65 / 6 / 21.2 / 5-1-2022 / 19:32:45.80 / 56.94 / 8.25 / 5000.00
 50.062511 /  19.923216 / 218.30 /  15.22 / 6 / 18.9 / 5-1-2022 / 19:32:46.20 / 56.94 / 8.25 / 5000.00
 50.062504 /  19.923220 / 218.40 /  15.37 / 6 / 18.7 / 5-1-2022 / 19:32:46.40 / 56.94 / 8.25 / 5000.00
 50.062496 /  19.923225 / 218.30 /  16.33 / 6 / 18.7 / 5-1-2022 / 19:32:46.60 / 56.94 / 8.25 / 5000.00
 50.062489 /  19.923227 / 218.30 /  17.45 / 6 / 18.9 / 5-1-2022 / 19:32:46.80 / 56.94 / 8.25 / 5000.00
 50.062481 /  19.923229 / 218.30 /  18.24 / 6 / 18.7 / 5-1-2022 / 19:32:47.00 / 57.13 / 8.25 / 5000.00
 50.062473 /  19.923231 / 218.30 /  18.24 / 6 / 18.4 / 5-1-2022 / 19:32:47.20 / 57.13 / 8.25 / 5000.00
 50.062462 /  19.923237 / 218.30 /  18.24 / 6 / 18.4 / 5-1-2022 / 19:32:47.40 / 57.13 / 8.25 / 5000.00
 50.062454 /  19.923237 / 218.40 /  18.78 / 6 / 18.4 / 5-1-2022 / 19:32:47.60 / 57.13 / 8.25 / 5000.00
 50.062447 /  19.923239 / 218.40 /  19.13 / 6 / 18.4 / 5-1-2022 / 19:32:47.80 / 57.31 / 8.25 / 5000.00
 50.062439 /  19.923241 / 218.40 /  19.46 / 6 / 18.4 / 5-1-2022 / 19:32:48.00 / 57.31 / 8.25 / 5000.00
 50.062428 /  19.923243 / 218.40 /  19.58 / 6 / 18.2 / 5-1-2022 / 19:32:48.20 / 57.31 / 8.25 / 5000.00
 50.062408 /  19.923248 / 218.40 /  21.02 / 6 / 18.2 / 5-1-2022 / 19:32:48.60 / 57.31 / 8.25 / 5000.00
 50.062397 /  19.923254 / 218.50 /  21.69 / 6 / 18.0 / 5-1-2022 / 19:32:48.80 / 57.31 / 8.25 / 5000.00
 50.062386 /  19.923256 / 218.50 /  22.50 / 6 / 18.2 / 5-1-2022 / 19:32:49.00 / 57.50 / 8.25 / 5000.00
 50.062378 /  19.923260 / 218.50 /  22.63 / 6 / 18.0 / 5-1-2022 / 19:32:49.20 / 57.50 / 8.25 / 5000.00
 50.062363 /  19.923264 / 218.60 /  23.56 / 6 / 17.7 / 5-1-2022 / 19:32:49.40 / 57.50 / 8.25 / 5000.00
 50.062351 /  19.923265 / 218.60 /  24.11 / 6 / 18.0 / 5-1-2022 / 19:32:49.60 / 57.50 / 8.25 / 5000.00
 50.062340 /  19.923267 / 218.70 /  24.76 / 6 / 18.0 / 5-1-2022 / 19:32:49.80 / 57.50 / 8.25 / 5000.00
 50.062325 /  19.923269 / 218.70 /  25.93 / 6 / 17.7 / 5-1-2022 / 19:32:50.00 / 57.69 / 8.25 / 5000.00
 50.062313 /  19.923277 / 218.60 /  26.00 / 7 / 18.2 / 5-1-2022 / 19:32:50.20 / 57.69 / 8.25 / 5000.00
 50.062302 /  19.923283 / 218.50 /  26.65 / 7 / 18.2 / 5-1-2022 / 19:32:50.40 / 57.69 / 8.25 / 5000.00
 50.062290 /  19.923292 / 218.40 /  26.65 / 7 / 18.2 / 5-1-2022 / 19:32:50.60 / 57.69 / 8.25 / 5000.00
 50.062275 /  19.923298 / 218.30 /  27.89 / 7 / 18.2 / 5-1-2022 / 19:32:50.80 / 57.81 / 8.25 / 5000.00
 50.062263 /  19.923306 / 218.20 /  28.63 / 7 / 18.2 / 5-1-2022 / 19:32:51.00 / 57.81 / 8.25 / 5000.00
 50.062248 /  19.923309 / 218.10 /  28.74 / 7 / 18.7 / 5-1-2022 / 19:32:51.20 / 57.81 / 8.25 / 5000.00
 50.062237 /  19.923319 / 218.10 /  29.06 / 7 / 18.7 / 5-1-2022 / 19:32:51.40 / 57.81 / 8.25 / 5000.00
 50.062210 /  19.923326 / 218.10 /  29.98 / 7 / 18.9 / 5-1-2022 / 19:32:51.80 / 57.81 / 8.25 / 5000.00
 50.062195 /  19.923334 / 218.10 /  30.37 / 7 / 18.4 / 5-1-2022 / 19:32:52.00 / 58.00 / 8.31 / 5000.00
 50.062180 /  19.923342 / 218.00 /  30.43 / 7 / 19.4 / 5-1-2022 / 19:32:52.20 / 58.00 / 8.31 / 5000.00
 50.062164 /  19.923347 / 218.00 /  30.87 / 7 / 18.9 / 5-1-2022 / 19:32:52.40 / 58.00 / 8.31 / 5000.00
 50.062149 /  19.923353 / 217.90 /  31.43 / 7 / 19.1 / 5-1-2022 / 19:32:52.60 / 58.00 / 8.31 / 5000.00
 50.062130 /  19.923359 / 217.90 /  32.28 / 7 / 19.4 / 5-1-2022 / 19:32:52.80 / 58.00 / 8.31 / 5000.00
 50.062115 /  19.923367 / 217.90 /  32.28 / 7 / 19.1 / 5-1-2022 / 19:32:53.00 / 58.19 / 8.31 / 5000.00
 50.062099 /  19.923374 / 217.80 /  33.28 / 7 / 19.8 / 5-1-2022 / 19:32:53.20 / 58.19 / 8.31 / 5000.00
 50.062080 /  19.923382 / 217.80 /  33.97 / 7 / 19.6 / 5-1-2022 / 19:32:53.40 / 58.19 / 8.31 / 5000.00
 50.062065 /  19.923389 / 217.70 /  34.28 / 7 / 19.8 / 5-1-2022 / 19:32:53.60 / 58.19 / 8.31 / 5000.00
 50.062027 /  19.923405 / 217.60 /  34.28 / 7 / 19.6 / 5-1-2022 / 19:32:54.00 / 58.38 / 8.31 / 5000.00
 50.062012 /  19.923414 / 217.60 /  35.45 / 7 / 19.8 / 5-1-2022 / 19:32:54.20 / 58.38 / 8.31 / 5000.00
 50.061996 /  19.923424 / 217.60 /  35.89 / 7 / 19.8 / 5-1-2022 / 19:32:54.40 / 58.38 / 8.31 / 5000.00
 50.061977 /  19.923435 / 217.60 /  36.48 / 7 / 19.8 / 5-1-2022 / 19:32:54.60 / 58.38 / 8.31 / 5000.00
 50.061962 /  19.923447 / 217.60 /  36.58 / 7 / 19.8 / 5-1-2022 / 19:32:54.80 / 58.38 / 8.31 / 5000.00
 50.061928 /  19.923468 / 217.60 /  37.56 / 7 / 20.5 / 5-1-2022 / 19:32:55.20 / 58.56 / 8.38 / 5000.00
 50.061909 /  19.923479 / 217.70 /  38.26 / 7 / 20.3 / 5-1-2022 / 19:32:55.40 / 58.56 / 8.38 / 5000.00
 50.061893 /  19.923492 / 217.70 /  38.24 / 7 / 20.5 / 5-1-2022 / 19:32:55.60 / 58.56 / 8.38 / 5000.00
 50.061874 /  19.923502 / 217.70 /  38.71 / 7 / 20.5 / 5-1-2022 / 19:32:55.80 / 58.56 / 8.38 / 5000.00
 50.061855 /  19.923512 / 217.80 /  39.30 / 7 / 20.5 / 5-1-2022 / 19:32:56.00 / 58.69 / 8.38 / 5000.00
 50.061836 /  19.923521 / 217.90 /  39.45 / 7 / 19.4 / 5-1-2022 / 19:32:56.20 / 58.69 / 8.38 / 5000.00
 50.061817 /  19.923531 / 217.90 /  39.89 / 7 / 19.4 / 5-1-2022 / 19:32:56.40 / 58.69 / 8.38 / 5000.00
 50.061798 /  19.923542 / 218.20 /  40.39 / 7 / 19.1 / 5-1-2022 / 19:32:56.60 / 58.69 / 8.38 / 5000.00
 50.061775 /  19.923553 / 218.40 /  40.52 / 7 / 19.4 / 5-1-2022 / 19:32:56.80 / 58.69 / 8.38 / 5000.00
 50.061733 /  19.923573 / 218.40 /  41.26 / 7 / 18.9 / 5-1-2022 / 19:32:57.20 / 58.88 / 8.38 / 5000.00
 50.061714 /  19.923582 / 218.70 /  41.84 / 7 / 18.7 / 5-1-2022 / 19:32:57.40 / 58.88 / 8.38 / 5000.00
 50.061695 /  19.923590 / 218.80 /  42.19 / 7 / 17.5 / 5-1-2022 / 19:32:57.60 / 58.88 / 8.38 / 5000.00
 50.061672 /  19.923599 / 219.00 /  42.26 / 7 / 18.7 / 5-1-2022 / 19:32:57.80 / 58.88 / 8.38 / 5000.00
 50.061649 /  19.923611 / 219.00 /  42.84 / 7 / 18.7 / 5-1-2022 / 19:32:58.00 / 59.06 / 8.44 / 5000.00
 50.061630 /  19.923622 / 219.20 /  43.13 / 7 / 19.4 / 5-1-2022 / 19:32:58.20 / 59.06 / 8.44 / 5000.00
 50.061588 /  19.923637 / 219.30 /  43.47 / 7 / 19.6 / 5-1-2022 / 19:32:58.60 / 59.06 / 8.44 / 5000.00
 50.061565 /  19.923649 / 219.40 /  43.48 / 7 / 19.6 / 5-1-2022 / 19:32:58.80 / 59.06 / 8.44 / 5000.00
 50.061546 /  19.923658 / 219.50 /  43.41 / 7 / 19.6 / 5-1-2022 / 19:32:59.00 / 59.19 / 8.44 / 5000.00
 50.061523 /  19.923666 / 219.70 /  43.34 / 7 / 23.0 / 5-1-2022 / 19:32:59.20 / 59.19 / 8.44 / 5000.00
 50.061504 /  19.923676 / 219.80 /  43.23 / 7 / 23.3 / 5-1-2022 / 19:32:59.40 / 59.19 / 8.44 / 5000.00
 50.061481 /  19.923685 / 219.90 /  43.23 / 7 / 23.3 / 5-1-2022 / 19:32:59.60 / 59.19 / 8.44 / 5000.00
 50.061462 /  19.923695 / 220.00 /  43.11 / 7 / 23.0 / 5-1-2022 / 19:32:59.80 / 59.19 / 8.44 / 5000.00
 50.061420 /  19.923716 / 220.00 /  43.04 / 7 / 25.4 / 5-1-2022 / 19:33:00.20 / 59.38 / 8.44 / 5000.00
 50.061401 /  19.923723 / 220.20 /  43.08 / 7 / 25.6 / 5-1-2022 / 19:33:00.40 / 59.38 / 8.44 / 5000.00
 50.061378 /  19.923731 / 220.30 /  43.43 / 7 / 25.4 / 5-1-2022 / 19:33:00.60 / 59.38 / 8.44 / 5000.00
 50.061356 /  19.923738 / 220.50 /  43.43 / 7 / 25.4 / 5-1-2022 / 19:33:00.80 / 59.38 / 8.44 / 5000.00
 50.061337 /  19.923744 / 220.50 /  43.45 / 7 / 25.4 / 5-1-2022 / 19:33:01.00 / 59.56 / 8.44 / 5000.00
 50.061314 /  19.923754 / 220.90 /  43.41 / 7 / 24.0 / 5-1-2022 / 19:33:01.20 / 59.56 / 8.44 / 5000.00
 50.061295 /  19.923761 / 221.10 /  43.45 / 7 / 24.4 / 5-1-2022 / 19:33:01.40 / 59.56 / 8.44 / 5000.00
 50.061272 /  19.923771 / 221.40 /  43.56 / 7 / 24.2 / 5-1-2022 / 19:33:01.60 / 59.56 / 8.44 / 5000.00
 50.061234 /  19.923792 / 221.60 /  43.73 / 7 / 24.4 / 5-1-2022 / 19:33:02.00 / 59.69 / 8.44 / 5000.00
 50.061211 /  19.923801 / 221.80 /  43.84 / 7 / 22.4 / 5-1-2022 / 19:33:02.20 / 59.69 / 8.44 / 5000.00
 50.061192 /  19.923811 / 222.00 /  43.91 / 7 / 22.4 / 5-1-2022 / 19:33:02.40 / 59.69 / 8.44 / 5000.00
 50.061169 /  19.923820 / 222.10 /  43.93 / 7 / 22.6 / 5-1-2022 / 19:33:02.60 / 59.69 / 8.44 / 5000.00
 50.061150 /  19.923832 / 222.20 /  43.91 / 7 / 22.1 / 5-1-2022 / 19:33:02.80 / 59.69 / 8.44 / 5000.00
 50.061108 /  19.923853 / 222.20 /  43.82 / 7 / 21.9 / 5-1-2022 / 19:33:03.20 / 59.88 / 8.50 / 5000.00
 50.061089 /  19.923864 / 222.30 /  43.76 / 7 / 21.7 / 5-1-2022 / 19:33:03.40 / 59.88 / 8.50 / 5000.00
 50.061066 /  19.923876 / 222.40 /  43.32 / 7 / 21.4 / 5-1-2022 / 19:33:03.60 / 59.88 / 8.50 / 5000.00
 50.061047 /  19.923887 / 222.50 /  43.30 / 7 / 21.7 / 5-1-2022 / 19:33:03.80 / 59.88 / 8.50 / 5000.00
 50.061024 /  19.923899 / 222.50 /  43.24 / 7 / 21.7 / 5-1-2022 / 19:33:04.00 / 60.06 / 8.50 / 5000.00
 50.061005 /  19.923910 / 222.60 /  42.95 / 7 / 19.6 / 5-1-2022 / 19:33:04.20 / 60.06 / 8.50 / 5000.00
 50.060986 /  19.923922 / 222.70 /  42.86 / 7 / 20.1 / 5-1-2022 / 19:33:04.40 / 60.06 / 8.50 / 5000.00
 50.060966 /  19.923931 / 222.70 /  42.08 / 7 / 20.1 / 5-1-2022 / 19:33:04.60 / 60.06 / 8.50 / 5000.00
 50.060947 /  19.923944 / 222.80 /  41.45 / 7 / 20.1 / 5-1-2022 / 19:33:04.80 / 60.06 / 8.50 / 5000.00
 50.060909 /  19.923969 / 222.80 /  41.32 / 7 / 19.1 / 5-1-2022 / 19:33:05.20 / 60.25 / 8.50 / 5000.00
 50.060890 /  19.923981 / 222.80 /  41.23 / 6 / 19.1 / 5-1-2022 / 19:33:05.40 / 60.25 / 8.50 / 5000.00
 50.060875 /  19.923994 / 222.90 /  41.10 / 6 / 19.4 / 5-1-2022 / 19:33:05.60 / 60.25 / 8.50 / 5000.00
 50.060852 /  19.924006 / 222.90 /  40.98 / 6 / 19.4 / 5-1-2022 / 19:33:05.80 / 60.25 / 8.50 / 5000.00
 50.060837 /  19.924017 / 222.90 /  40.89 / 6 / 19.4 / 5-1-2022 / 19:33:06.00 / 60.38 / 8.56 / 5000.00
 50.060818 /  19.924028 / 222.90 /  40.80 / 6 / 18.9 / 5-1-2022 / 19:33:06.20 / 60.38 / 8.56 / 5000.00
 50.060780 /  19.924051 / 222.90 /  40.58 / 6 / 19.1 / 5-1-2022 / 19:33:06.60 / 60.38 / 8.56 / 5000.00
 50.060760 /  19.924063 / 223.00 /  40.47 / 6 / 18.9 / 5-1-2022 / 19:33:06.80 / 60.38 / 8.56 / 5000.00
 50.060741 /  19.924074 / 223.00 /  40.19 / 7 / 19.1 / 5-1-2022 / 19:33:07.00 / 60.56 / 8.56 / 5000.00
 50.060722 /  19.924086 / 223.00 /  40.13 / 6 / 19.6 / 5-1-2022 / 19:33:07.20 / 60.56 / 8.56 / 5000.00
 50.060703 /  19.924097 / 223.00 /  39.61 / 7 / 18.9 / 5-1-2022 / 19:33:07.40 / 60.56 / 8.56 / 5000.00
 50.060688 /  19.924110 / 223.00 /  39.61 / 7 / 19.6 / 5-1-2022 / 19:33:07.60 / 60.56 / 8.56 / 5000.00
 50.060669 /  19.924122 / 223.00 /  39.48 / 7 / 19.8 / 5-1-2022 / 19:33:07.80 / 60.56 / 8.56 / 5000.00
 50.060635 /  19.924145 / 223.00 /  39.06 / 7 / 22.8 / 5-1-2022 / 19:33:08.20 / 60.75 / 8.56 / 5000.00
 50.060616 /  19.924156 / 223.00 /  38.93 / 7 / 21.2 / 5-1-2022 / 19:33:08.40 / 60.75 / 8.56 / 5000.00
 50.060596 /  19.924168 / 223.00 /  38.60 / 7 / 22.8 / 5-1-2022 / 19:33:08.60 / 60.75 / 8.56 / 5000.00
 50.060577 /  19.924177 / 223.10 /  38.48 / 7 / 22.6 / 5-1-2022 / 19:33:08.80 / 60.75 / 8.56 / 5000.00
 50.060558 /  19.924187 / 223.10 /  38.37 / 7 / 22.6 / 5-1-2022 / 19:33:09.00 / 60.94 / 8.56 / 5000.00
 50.060543 /  19.924196 / 223.10 /  38.06 / 7 / 25.4 / 5-1-2022 / 19:33:09.20 / 60.94 / 8.56 / 5000.00
 50.060524 /  19.924208 / 223.10 /  37.98 / 7 / 24.9 / 5-1-2022 / 19:33:09.40 / 60.94 / 8.56 / 5000.00
 50.060505 /  19.924219 / 223.10 /  37.95 / 6 / 24.9 / 5-1-2022 / 19:33:09.60 / 60.94 / 8.56 / 5000.00
 50.060471 /  19.924240 / 223.10 /  38.47 / 6 / 24.9 / 5-1-2022 / 19:33:10.00 / 61.06 / 8.56 / 5000.00
 50.060452 /  19.924250 / 223.20 /  38.56 / 6 / 32.3 / 5-1-2022 / 19:33:10.20 / 61.06 / 8.56 / 5000.00
 50.060432 /  19.924259 / 223.20 /  39.13 / 6 / 32.0 / 5-1-2022 / 19:33:10.40 / 61.06 / 8.56 / 5000.00
 50.060413 /  19.924273 / 223.20 /  39.43 / 7 / 32.0 / 5-1-2022 / 19:33:10.60 / 61.06 / 8.56 / 5000.00
 50.060398 /  19.924282 / 223.30 /  39.48 / 7 / 30.4 / 5-1-2022 / 19:33:10.80 / 61.06 / 8.56 / 5000.00
 50.060360 /  19.924299 / 223.30 /  39.84 / 7 / 33.6 / 5-1-2022 / 19:33:11.20 / 61.25 / 8.63 / 5000.00
 50.060341 /  19.924311 / 223.40 /  40.34 / 6 / 33.6 / 5-1-2022 / 19:33:11.40 / 61.25 / 8.63 / 5000.00
 50.060322 /  19.924320 / 223.40 /  40.74 / 6 / 33.6 / 5-1-2022 / 19:33:11.60 / 61.25 / 8.63 / 5000.00
 50.060299 /  19.924330 / 223.50 /  41.23 / 6 / 33.9 / 5-1-2022 / 19:33:11.80 / 61.25 / 8.63 / 5000.00
 50.060280 /  19.924339 / 223.50 /  41.65 / 6 / 33.9 / 5-1-2022 / 19:33:12.00 / 61.44 / 8.63 / 5000.00
 50.060261 /  19.924351 / 223.60 /  41.71 / 6 / 27.0 / 5-1-2022 / 19:33:12.20 / 61.44 / 8.63 / 5000.00
 50.060242 /  19.924360 / 223.60 /  42.26 / 7 / 27.0 / 5-1-2022 / 19:33:12.40 / 61.44 / 8.63 / 5000.00
 50.060219 /  19.924372 / 223.70 /  42.58 / 6 / 27.0 / 5-1-2022 / 19:33:12.60 / 61.44 / 8.63 / 5000.00
 50.060200 /  19.924381 / 223.70 /  42.61 / 7 / 25.8 / 5-1-2022 / 19:33:12.80 / 61.44 / 8.63 / 5000.00
 50.060158 /  19.924404 / 223.70 /  42.34 / 7 / 20.7 / 5-1-2022 / 19:33:13.20 / 61.63 / 8.63 / 5000.00
 50.060139 /  19.924417 / 224.20 /  42.30 / 7 / 21.0 / 5-1-2022 / 19:33:13.40 / 61.63 / 8.63 / 5000.00
 50.060120 /  19.924431 / 224.30 /  42.36 / 7 / 21.0 / 5-1-2022 / 19:33:13.60 / 61.63 / 8.63 / 5000.00
 50.060097 /  19.924444 / 224.50 /  42.73 / 7 / 21.4 / 5-1-2022 / 19:33:13.80 / 61.63 / 8.63 / 5000.00
 50.060078 /  19.924456 / 224.50 /  42.69 / 7 / 21.0 / 5-1-2022 / 19:33:14.00 / 61.75 / 8.69 / 5000.00
 50.060059 /  19.924469 / 224.80 /  42.67 / 7 / 19.8 / 5-1-2022 / 19:33:14.20 / 61.75 / 8.69 / 5000.00
 50.060017 /  19.924494 / 224.90 /  43.19 / 7 / 19.6 / 5-1-2022 / 19:33:14.60 / 61.75 / 8.69 / 5000.00
 50.059998 /  19.924505 / 225.00 /  43.26 / 7 / 19.6 / 5-1-2022 / 19:33:14.80 / 61.75 / 8.69 / 5000.00
 50.059978 /  19.924517 / 225.10 /  43.26 / 7 / 19.6 / 5-1-2022 / 19:33:15.00 / 61.94 / 8.69 / 5000.00
 50.059956 /  19.924528 / 225.30 /  43.24 / 7 / 19.6 / 5-1-2022 / 19:33:15.20 / 61.94 / 8.69 / 5000.00
 50.059937 /  19.924540 / 225.40 /  43.17 / 7 / 19.8 / 5-1-2022 / 19:33:15.40 / 61.94 / 8.69 / 5000.00
 50.059917 /  19.924551 / 225.40 /  43.17 / 7 / 19.6 / 5-1-2022 / 19:33:15.60 / 61.94 / 8.69 / 5000.00
 50.059898 /  19.924564 / 225.40 /  43.06 / 7 / 19.4 / 5-1-2022 / 19:33:15.80 / 61.94 / 8.69 / 5000.00
 50.059856 /  19.924589 / 225.40 /  42.95 / 7 / 19.1 / 5-1-2022 / 19:33:16.20 / 62.13 / 8.69 / 5000.00
 50.059834 /  19.924601 / 225.40 /  42.89 / 7 / 19.6 / 5-1-2022 / 19:33:16.40 / 62.13 / 8.69 / 5000.00
 50.059814 /  19.924612 / 225.40 /  42.82 / 7 / 19.4 / 5-1-2022 / 19:33:16.60 / 62.13 / 8.69 / 5000.00
 50.059795 /  19.924623 / 225.40 /  42.80 / 7 / 19.6 / 5-1-2022 / 19:33:16.80 / 62.13 / 8.69 / 5000.00
 50.059772 /  19.924635 / 225.40 /  42.78 / 7 / 18.9 / 5-1-2022 / 19:33:17.00 / 62.25 / 8.69 / 5000.00
 50.059753 /  19.924646 / 225.50 /  42.76 / 7 / 17.5 / 5-1-2022 / 19:33:17.20 / 62.25 / 8.69 / 5000.00
 50.059734 /  19.924658 / 225.50 /  42.76 / 7 / 17.3 / 5-1-2022 / 19:33:17.40 / 62.25 / 8.69 / 5000.00
 50.059711 /  19.924669 / 225.40 /  42.71 / 7 / 17.3 / 5-1-2022 / 19:33:17.60 / 62.25 / 8.69 / 5000.00
 50.059673 /  19.924694 / 225.40 /  42.50 / 7 / 18.0 / 5-1-2022 / 19:33:18.00 / 62.44 / 8.75 / 5000.00
 50.059650 /  19.924707 / 225.30 /  42.39 / 7 / 17.5 / 5-1-2022 / 19:33:18.20 / 62.44 / 8.75 / 5000.00
 50.059631 /  19.924721 / 225.30 /  42.28 / 7 / 17.1 / 5-1-2022 / 19:33:18.40 / 62.44 / 8.75 / 5000.00
 50.059612 /  19.924732 / 225.20 /  42.21 / 7 / 17.1 / 5-1-2022 / 19:33:18.60 / 62.44 / 8.75 / 5000.00
 50.059593 /  19.924744 / 225.10 /  42.17 / 7 / 17.1 / 5-1-2022 / 19:33:18.80 / 62.44 / 8.75 / 5000.00
 50.059555 /  19.924768 / 225.10 /  42.10 / 7 / 16.8 / 5-1-2022 / 19:33:19.20 / 62.63 / 8.75 / 5000.00
 50.059532 /  19.924780 / 225.00 /  42.06 / 7 / 17.1 / 5-1-2022 / 19:33:19.40 / 62.63 / 8.75 / 5000.00
 50.059513 /  19.924791 / 224.90 /  42.06 / 7 / 15.2 / 5-1-2022 / 19:33:19.60 / 62.63 / 8.75 / 5000.00
 50.059494 /  19.924803 / 224.80 /  42.04 / 7 / 17.3 / 5-1-2022 / 19:33:19.80 / 62.63 / 8.75 / 5000.00
 50.059475 /  19.924814 / 224.70 /  42.00 / 7 / 17.3 / 5-1-2022 / 19:33:20.00 / 62.81 / 8.75 / 5000.00
 50.059456 /  19.924828 / 224.50 /  41.95 / 7 / 17.5 / 5-1-2022 / 19:33:20.20 / 62.81 / 8.75 / 5000.00
 50.059437 /  19.924839 / 224.30 /  41.86 / 7 / 17.5 / 5-1-2022 / 19:33:20.40 / 62.81 / 8.75 / 5000.00
 50.059418 /  19.924850 / 224.20 /  42.21 / 7 / 17.5 / 5-1-2022 / 19:33:20.60 / 62.81 / 8.75 / 5000.00
 50.059395 /  19.924862 / 224.10 /  42.08 / 7 / 17.3 / 5-1-2022 / 19:33:20.80 / 62.81 / 8.75 / 5000.00
 50.059357 /  19.924887 / 224.10 /  41.93 / 7 / 17.3 / 5-1-2022 / 19:33:21.20 / 62.94 / 8.75 / 5000.00
 50.059338 /  19.924898 / 223.80 /  41.32 / 7 / 17.5 / 5-1-2022 / 19:33:21.40 / 62.94 / 8.75 / 5000.00
 50.059319 /  19.924910 / 223.70 /  40.93 / 7 / 17.5 / 5-1-2022 / 19:33:21.60 / 62.94 / 8.75 / 5000.00
 50.059303 /  19.924921 / 223.60 /  40.84 / 7 / 17.3 / 5-1-2022 / 19:33:21.80 / 62.94 / 8.75 / 5000.00
 50.059284 /  19.924932 / 223.60 /  40.45 / 7 / 17.5 / 5-1-2022 / 19:33:22.00 / 63.13 / 8.81 / 5000.00
 50.059265 /  19.924944 / 223.40 /  40.37 / 7 / 18.0 / 5-1-2022 / 19:33:22.20 / 63.13 / 8.81 / 5000.00
 50.059227 /  19.924967 / 223.20 /  39.82 / 7 / 16.8 / 5-1-2022 / 19:33:22.60 / 63.13 / 8.81 / 5000.00
 50.059212 /  19.924980 / 223.00 /  39.35 / 7 / 18.2 / 5-1-2022 / 19:33:22.80 / 63.13 / 8.81 / 5000.00
 50.059193 /  19.924992 / 222.90 /  39.48 / 7 / 18.0 / 5-1-2022 / 19:33:23.00 / 63.31 / 8.81 / 5000.00
 50.059174 /  19.925001 / 222.60 /  38.93 / 7 / 17.7 / 5-1-2022 / 19:33:23.20 / 63.31 / 8.81 / 5000.00
 50.059158 /  19.925013 / 222.50 /  39.02 / 7 / 18.0 / 5-1-2022 / 19:33:23.40 / 63.31 / 8.81 / 5000.00
 50.059139 /  19.925026 / 222.40 /  39.02 / 7 / 18.0 / 5-1-2022 / 19:33:23.60 / 63.31 / 8.81 / 5000.00
 50.059124 /  19.925037 / 222.10 /  38.87 / 7 / 18.0 / 5-1-2022 / 19:33:23.80 / 63.31 / 8.81 / 5000.00
 50.059090 /  19.925062 / 222.10 /  38.87 / 7 / 17.5 / 5-1-2022 / 19:33:24.20 / 63.50 / 8.81 / 5000.00
 50.059071 /  19.925074 / 221.80 /  38.97 / 7 / 17.3 / 5-1-2022 / 19:33:24.40 / 63.50 / 8.81 / 5000.00
 50.059052 /  19.925087 / 221.70 /  39.08 / 7 / 17.5 / 5-1-2022 / 19:33:24.60 / 63.50 / 8.81 / 5000.00
 50.059036 /  19.925098 / 221.50 /  39.41 / 7 / 17.3 / 5-1-2022 / 19:33:24.80 / 63.50 / 8.81 / 5000.00
 50.059017 /  19.925110 / 221.50 /  39.30 / 7 / 17.1 / 5-1-2022 / 19:33:25.00 / 63.63 / 8.81 / 5000.00
 50.058998 /  19.925123 / 221.20 /  39.15 / 7 / 17.3 / 5-1-2022 / 19:33:25.20 / 63.63 / 8.81 / 5000.00
 50.058983 /  19.925135 / 221.10 /  39.28 / 7 / 17.3 / 5-1-2022 / 19:33:25.40 / 63.63 / 8.81 / 5000.00
 50.058964 /  19.925148 / 220.90 /  39.39 / 7 / 17.5 / 5-1-2022 / 19:33:25.60 / 63.63 / 8.81 / 5000.00
 50.058910 /  19.925188 / 220.90 /  40.17 / 7 / 16.4 / 5-1-2022 / 19:33:26.20 / 63.81 / 8.81 / 5000.00
 50.058895 /  19.925200 / 220.80 /  40.23 / 7 / 16.4 / 5-1-2022 / 19:33:26.40 / 63.81 / 8.81 / 5000.00
 50.058876 /  19.925213 / 220.70 /  40.73 / 7 / 16.1 / 5-1-2022 / 19:33:26.60 / 63.81 / 8.81 / 5000.00
 50.058853 /  19.925226 / 220.60 /  41.23 / 7 / 16.1 / 5-1-2022 / 19:33:26.80 / 63.81 / 8.81 / 5000.00
 50.058838 /  19.925238 / 220.60 /  41.13 / 7 / 16.4 / 5-1-2022 / 19:33:27.00 / 64.00 / 8.88 / 5000.00
 50.058819 /  19.925249 / 220.40 /  41.15 / 7 / 16.4 / 5-1-2022 / 19:33:27.20 / 64.00 / 8.88 / 5000.00
 50.058800 /  19.925262 / 220.30 /  41.23 / 7 / 16.6 / 5-1-2022 / 19:33:27.40 / 64.00 / 8.88 / 5000.00
 50.058781 /  19.925276 / 220.30 /  41.54 / 7 / 16.8 / 5-1-2022 / 19:33:27.60 / 64.00 / 8.88 / 5000.00
 50.058762 /  19.925289 / 220.10 /  41.58 / 7 / 16.8 / 5-1-2022 / 19:33:27.80 / 64.00 / 8.88 / 5000.00
 50.058723 /  19.925316 / 219.90 /  42.08 / 7 / 17.1 / 5-1-2022 / 19:33:28.20 / 64.13 / 8.88 / 5000.00
 50.058704 /  19.925329 / 219.80 /  42.19 / 7 / 17.3 / 5-1-2022 / 19:33:28.40 / 64.13 / 8.88 / 5000.00
 50.058685 /  19.925341 / 219.80 /  42.21 / 7 / 17.1 / 5-1-2022 / 19:33:28.60 / 64.13 / 8.88 / 5000.00
 50.058666 /  19.925354 / 219.70 /  42.28 / 7 / 17.3 / 5-1-2022 / 19:33:28.80 / 64.13 / 8.88 / 5000.00
 50.058647 /  19.925367 / 219.70 /  42.32 / 7 / 17.3 / 5-1-2022 / 19:33:29.00 / 64.31 / 8.94 / 5000.00
 50.058609 /  19.925394 / 219.40 /  42.48 / 7 / 18.7 / 5-1-2022 / 19:33:29.40 / 64.31 / 8.94 / 5000.00
 50.058590 /  19.925407 / 219.40 /  42.52 / 7 / 18.9 / 5-1-2022 / 19:33:29.60 / 64.31 / 8.94 / 5000.00
 50.058571 /  19.925421 / 219.30 /  42.52 / 7 / 18.7 / 5-1-2022 / 19:33:29.80 / 64.31 / 8.94 / 5000.00
 50.058529 /  19.925446 / 219.30 /  42.41 / 7 / 18.7 / 5-1-2022 / 19:33:30.20 / 64.50 / 8.94 / 5000.00
 50.058510 /  19.925459 / 219.20 /  42.34 / 7 / 18.9 / 5-1-2022 / 19:33:30.40 / 64.50 / 8.94 / 5000.00
 50.058491 /  19.925472 / 219.20 /  42.28 / 7 / 17.1 / 5-1-2022 / 19:33:30.60 / 64.50 / 8.94 / 5000.00
 50.058472 /  19.925486 / 219.10 /  42.26 / 7 / 17.7 / 5-1-2022 / 19:33:30.80 / 64.50 / 8.94 / 5000.00
 50.058453 /  19.925499 / 219.10 /  42.32 / 7 / 18.9 / 5-1-2022 / 19:33:31.00 / 64.69 / 8.94 / 5000.00
 50.058434 /  19.925512 / 219.00 /  42.39 / 7 / 19.4 / 5-1-2022 / 19:33:31.20 / 64.69 / 8.94 / 5000.00
 50.058392 /  19.925539 / 219.00 /  42.60 / 7 / 19.4 / 5-1-2022 / 19:33:31.60 / 64.69 / 8.94 / 5000.00
 50.058372 /  19.925552 / 218.90 /  42.71 / 7 / 19.1 / 5-1-2022 / 19:33:31.80 / 64.69 / 8.94 / 5000.00
 50.058353 /  19.925566 / 218.80 /  42.78 / 7 / 19.4 / 5-1-2022 / 19:33:32.00 / 64.81 / 8.94 / 5000.00
 50.058334 /  19.925579 / 218.70 /  42.84 / 7 / 19.8 / 5-1-2022 / 19:33:32.20 / 64.81 / 8.94 / 5000.00
 50.058311 /  19.925592 / 218.60 /  42.82 / 7 / 19.8 / 5-1-2022 / 19:33:32.40 / 64.81 / 8.94 / 5000.00
 50.058292 /  19.925606 / 218.60 /  42.82 / 7 / 19.8 / 5-1-2022 / 19:33:32.60 / 64.81 / 8.94 / 5000.00
 50.058273 /  19.925619 / 218.50 /  42.73 / 7 / 19.8 / 5-1-2022 / 19:33:32.80 / 64.81 / 8.94 / 5000.00
 50.058235 /  19.925648 / 218.50 /  41.87 / 7 / 17.5 / 5-1-2022 / 19:33:33.20 / 65.00 / 9.00 / 5000.00
 50.058216 /  19.925663 / 218.40 /  41.82 / 7 / 17.7 / 5-1-2022 / 19:33:33.40 / 65.00 / 9.00 / 5000.00
 50.058197 /  19.925678 / 218.20 /  41.73 / 7 / 17.1 / 5-1-2022 / 19:33:33.60 / 65.00 / 9.00 / 5000.00
 50.058182 /  19.925692 / 218.00 /  41.61 / 7 / 17.5 / 5-1-2022 / 19:33:33.80 / 65.00 / 9.00 / 5000.00
 50.058163 /  19.925707 / 218.00 /  41.52 / 7 / 17.5 / 5-1-2022 / 19:33:34.00 / 65.19 / 9.00 / 5000.00
 50.058144 /  19.925720 / 217.60 /  40.89 / 7 / 17.5 / 5-1-2022 / 19:33:34.20 / 65.19 / 9.00 / 5000.00
 50.058125 /  19.925734 / 217.50 /  40.48 / 7 / 17.3 / 5-1-2022 / 19:33:34.40 / 65.19 / 9.00 / 5000.00
 50.058105 /  19.925747 / 217.30 /  39.93 / 7 / 17.3 / 5-1-2022 / 19:33:34.60 / 65.19 / 9.00 / 5000.00
 50.058056 /  19.925785 / 217.20 /  38.56 / 7 / 17.5 / 5-1-2022 / 19:33:35.20 / 65.31 / 9.00 / 5000.00
 50.058037 /  19.925795 / 217.00 /  37.43 / 7 / 17.7 / 5-1-2022 / 19:33:35.40 / 65.31 / 9.00 / 5000.00
 50.058022 /  19.925806 / 216.90 /  36.28 / 7 / 17.5 / 5-1-2022 / 19:33:35.60 / 65.31 / 9.00 / 5000.00
 50.058006 /  19.925816 / 216.80 /  35.17 / 7 / 17.5 / 5-1-2022 / 19:33:35.80 / 65.31 / 9.00 / 5000.00
 50.057991 /  19.925825 / 216.80 /  34.02 / 7 / 15.7 / 5-1-2022 / 19:33:36.00 / 65.50 / 9.06 / 5000.00
 50.057976 /  19.925835 / 216.50 /  33.67 / 7 / 17.5 / 5-1-2022 / 19:33:36.20 / 65.50 / 9.06 / 5000.00
 50.057961 /  19.925844 / 216.40 /  32.76 / 7 / 17.3 / 5-1-2022 / 19:33:36.40 / 65.50 / 9.06 / 5000.00
 50.057945 /  19.925854 / 216.30 /  32.00 / 7 / 17.5 / 5-1-2022 / 19:33:36.60 / 65.50 / 9.06 / 5000.00
 50.057930 /  19.925861 / 216.20 /  31.41 / 7 / 17.3 / 5-1-2022 / 19:33:36.80 / 65.50 / 9.06 / 5000.00
 50.057903 /  19.925880 / 216.10 /  29.84 / 7 / 17.7 / 5-1-2022 / 19:33:37.20 / 65.63 / 9.06 / 5000.00
 50.057892 /  19.925888 / 216.10 /  29.08 / 7 / 18.0 / 5-1-2022 / 19:33:37.40 / 65.63 / 9.06 / 5000.00
 50.057877 /  19.925898 / 216.00 /  28.52 / 7 / 18.0 / 5-1-2022 / 19:33:37.60 / 65.63 / 9.06 / 5000.00
 50.057865 /  19.925907 / 215.90 /  27.71 / 7 / 18.0 / 5-1-2022 / 19:33:37.80 / 65.63 / 9.06 / 5000.00
 50.057854 /  19.925917 / 215.90 /  26.74 / 7 / 18.0 / 5-1-2022 / 19:33:38.00 / 65.81 / 9.06 / 5000.00
 50.057838 /  19.925922 / 215.80 /  26.17 / 7 / 20.1 / 5-1-2022 / 19:33:38.20 / 65.81 / 9.06 / 5000.00
 50.057831 /  19.925932 / 215.80 /  24.71 / 7 / 19.6 / 5-1-2022 / 19:33:38.40 / 65.81 / 9.06 / 5000.00
 50.057823 /  19.925940 / 215.80 /  23.08 / 7 / 19.6 / 5-1-2022 / 19:33:38.60 / 65.81 / 9.06 / 5000.00
 50.057812 /  19.925947 / 215.80 /  21.08 / 7 / 19.8 / 5-1-2022 / 19:33:38.80 / 65.81 / 9.06 / 5000.00
 50.057796 /  19.925961 / 215.80 /  18.63 / 7 / 20.1 / 5-1-2022 / 19:33:39.20 / 66.00 / 9.13 / 5000.00
 50.057793 /  19.925966 / 215.70 /  16.50 / 7 / 19.8 / 5-1-2022 / 19:33:39.40 / 66.00 / 9.13 / 5000.00
 50.057785 /  19.925972 / 215.70 /  14.13 / 7 / 20.1 / 5-1-2022 / 19:33:39.60 / 66.00 / 9.13 / 5000.00
 50.057785 /  19.925976 / 215.60 /  11.91 / 7 / 20.1 / 5-1-2022 / 19:33:39.80 / 66.00 / 9.13 / 5000.00
 50.057781 /  19.925978 / 215.60 /  10.15 / 7 / 20.1 / 5-1-2022 / 19:33:40.00 / 66.19 / 9.13 / 5000.00
 50.057777 /  19.925982 / 215.60 / 9.61 / 7 / 18.7 / 5-1-2022 / 19:33:40.20 / 66.19 / 9.13 / 5000.00
 50.057770 /  19.925987 / 215.60 / 6.91 / 7 / 18.7 / 5-1-2022 / 19:33:40.60 / 66.19 / 9.13 / 5000.00
 50.057770 /  19.925989 / 215.60 / 6.09 / 7 / 18.9 / 5-1-2022 / 19:33:40.80 / 66.19 / 9.13 / 5000.00
 50.057766 /  19.925989 / 215.50 / 5.59 / 7 / 18.7 / 5-1-2022 / 19:33:41.00 / 66.31 / 9.13 / 5000.00
 50.057766 /  19.925993 / 215.30 / 5.48 / 7 / 19.1 / 5-1-2022 / 19:33:41.20 / 66.31 / 9.13 / 5000.00
 50.057762 /  19.925997 / 215.30 / 4.69 / 7 / 19.4 / 5-1-2022 / 19:33:41.40 / 66.31 / 9.13 / 5000.00
 50.057762 /  19.925999 / 215.20 / 4.69 / 7 / 19.1 / 5-1-2022 / 19:33:41.60 / 66.31 / 9.13 / 5000.00
 50.057762 /  19.926001 / 215.10 / 3.11 / 7 / 19.4 / 5-1-2022 / 19:33:41.80 / 66.31 / 9.13 / 5000.00
 50.057762 /  19.926003 / 215.10 / 2.46 / 7 / 19.4 / 5-1-2022 / 19:33:42.20 / 66.50 / 9.13 / 5000.00
 50.057758 /  19.926003 / 215.00 / 2.48 / 7 / 19.1 / 5-1-2022 / 19:33:42.40 / 66.50 / 9.13 / 5000.00
 50.057758 /  19.926003 / 215.00 / 2.48 / 7 / 19.1 / 5-1-2022 / 19:33:42.60 / 66.50 / 9.13 / 5000.00
 50.057758 /  19.926004 / 214.80 / 2.54 / 7 / 18.9 / 5-1-2022 / 19:33:42.80 / 66.50 / 9.13 / 5000.00
 50.057758 /  19.926004 / 214.80 / 2.43 / 7 / 18.9 / 5-1-2022 / 19:33:43.00 / 66.69 / 9.19 / 4999.56
 50.057758 /  19.926004 / 214.80 / 2.39 / 7 / 18.2 / 5-1-2022 / 19:33:43.20 / 66.69 / 9.19 / 4999.56
 50.057758 /  19.926004 / 214.70 / 1.74 / 7 / 18.2 / 5-1-2022 / 19:33:43.40 / 66.69 / 9.19 / 4999.56
 50.057758 /  19.926004 / 214.80 / 0.98 / 7 / 18.4 / 5-1-2022 / 19:33:43.60 / 66.69 / 9.19 / 4999.56
 50.057758 /  19.926003 / 214.80 / 0.72 / 7 / 18.0 / 5-1-2022 / 19:33:44.00 / 66.81 / 9.19 / 4997.69
 50.057758 /  19.926003 / 214.90 / 0.65 / 7 / 18.0 / 5-1-2022 / 19:33:44.20 / 66.81 / 9.19 / 4997.69
 50.057758 /  19.926001 / 214.90 / 0.57 / 7 / 18.0 / 5-1-2022 / 19:33:44.40 / 66.81 / 9.19 / 4997.69
 50.057758 /  19.925997 / 214.90 / 0.54 / 7 / 17.3 / 5-1-2022 / 19:33:44.60 / 66.81 / 9.19 / 4997.69
 50.057758 /  19.925995 / 214.90 / 0.44 / 6 / 18.0 / 5-1-2022 / 19:33:44.80 / 66.81 / 9.19 / 4997.69
 50.057755 /  19.925991 / 214.90 / 0.37 / 6 / 18.0 / 5-1-2022 / 19:33:45.00 / 67.00 / 9.19 / 4994.25
 50.057755 /  19.925991 / 215.10 / 0.22 / 6 / 17.7 / 5-1-2022 / 19:33:45.20 / 67.00 / 9.19 / 4994.25
 50.057755 /  19.925991 / 215.00 / 0.19 / 6 / 17.3 / 5-1-2022 / 19:33:45.40 / 67.00 / 9.19 / 4994.25
 50.057755 /  19.925991 / 215.00 / 0.15 / 6 / 17.7 / 5-1-2022 / 19:33:45.60 / 67.00 / 9.19 / 4994.25
 50.057755 /  19.925989 / 215.00 / 0.09 / 6 / 17.7 / 5-1-2022 / 19:33:45.80 / 67.00 / 9.19 / 4994.25
 50.057755 /  19.925989 / 215.00 / 0.04 / 6 / 19.4 / 5-1-2022 / 19:33:46.20 / 67.19 / 9.25 / 4991.06
 50.057755 /  19.925989 / 215.00 / 0.02 / 6 / 18.4 / 5-1-2022 / 19:33:46.40 / 67.19 / 9.25 / 4991.06
 50.057755 /  19.925989 / 215.00 / 0.04 / 6 / 18.7 / 5-1-2022 / 19:33:46.60 / 67.19 / 9.25 / 4991.06
 50.057755 /  19.925989 / 215.00 / 0.04 / 6 / 18.7 / 5-1-2022 / 19:33:46.80 / 67.19 / 9.25 / 4991.06
 50.057755 /  19.925989 / 215.00 / 0.02 / 6 / 18.4 / 5-1-2022 / 19:33:47.00 / 67.31 / 9.25 / 4989.19
 50.057755 /  19.925989 / 215.00 / 0.13 / 6 / 18.2 / 5-1-2022 / 19:33:47.40 / 67.31 / 9.25 / 4989.19
 50.057755 /  19.925989 / 215.00 / 0.43 / 6 / 18.0 / 5-1-2022 / 19:33:47.60 / 67.31 / 9.25 / 4989.19
 50.057755 /  19.925989 / 215.00 / 0.00 / 7 / 18.2 / 5-1-2022 / 19:33:47.80 / 67.31 / 9.25 / 4989.19
 50.057755 /  19.925989 / 215.00 / 0.00 / 7 / 18.2 / 5-1-2022 / 19:33:48.00 / 67.50 / 9.25 / 4985.75
 50.057755 /  19.925989 / 215.00 / 0.00 / 7 / 18.2 / 5-1-2022 / 19:33:48.20 / 67.50 / 9.25 / 4985.75
 50.057755 /  19.925989 / 215.00 / 0.00 / 7 / 18.0 / 5-1-2022 / 19:33:48.60 / 67.50 / 9.25 / 4985.75
 50.057755 /  19.925989 / 215.00 / 0.00 / 7 / 19.1 / 5-1-2022 / 19:33:48.80 / 67.50 / 9.25 / 4985.75
 50.057755 /  19.925989 / 215.00 / 0.00 / 7 / 18.2 / 5-1-2022 / 19:33:49.00 / 67.69 / 9.25 / 4982.56
 50.057755 /  19.925989 / 215.00 / 0.00 / 7 / 18.0 / 5-1-2022 / 19:33:49.20 / 67.69 / 9.25 / 4982.56
 50.057755 /  19.925989 / 215.00 / 0.00 / 7 / 17.7 / 5-1-2022 / 19:33:49.40 / 67.69 / 9.25 / 4982.56
 50.057755 /  19.925989 / 215.00 / 0.00 / 7 / 18.0 / 5-1-2022 / 19:33:49.60 / 67.69 / 9.25 / 4982.56
 50.057755 /  19.925989 / 215.00 / 0.00 / 7 / 17.5 / 5-1-2022 / 19:33:49.80 / 67.69 / 9.25 / 4982.56
 50.057755 /  19.925989 / 215.00 / 0.00 / 7 / 17.3 / 5-1-2022 / 19:33:50.20 / 67.81 / 9.31 / 4980.69
 50.057755 /  19.925989 / 215.00 / 0.00 / 7 / 17.7 / 5-1-2022 / 19:33:50.40 / 67.81 / 9.31 / 4980.69
 50.057755 /  19.925989 / 215.00 / 0.00 / 7 / 18.0 / 5-1-2022 / 19:33:50.60 / 67.81 / 9.31 / 4980.69
 50.057755 /  19.925989 / 215.00 / 0.00 / 7 / 17.7 / 5-1-2022 / 19:33:50.80 / 67.81 / 9.31 / 4980.69
 50.057755 /  19.925989 / 215.00 / 0.00 / 7 / 18.0 / 5-1-2022 / 19:33:51.00 / 68.00 / 9.31 / 4977.25
 50.057755 /  19.925989 / 215.00 / 0.00 / 7 / 17.7 / 5-1-2022 / 19:33:51.20 / 68.00 / 9.31 / 4977.25
 50.057755 /  19.925989 / 215.00 / 0.00 / 7 / 17.7 / 5-1-2022 / 19:33:51.40 / 68.00 / 9.31 / 4977.25
 50.057755 /  19.925989 / 215.00 / 0.00 / 7 / 18.0 / 5-1-2022 / 19:33:51.60 / 68.00 / 9.31 / 4977.25
 50.057755 /  19.925989 / 215.00 / 0.00 / 7 / 17.7 / 5-1-2022 / 19:33:52.00 / 68.19 / 9.31 / 4974.06
 50.057755 /  19.925989 / 215.00 / 0.00 / 7 / 18.0 / 5-1-2022 / 19:33:52.20 / 68.19 / 9.31 / 4974.06
 50.057755 /  19.925989 / 215.00 / 0.00 / 7 / 18.0 / 5-1-2022 / 19:33:52.40 / 68.19 / 9.31 / 4974.06
 50.057755 /  19.925989 / 215.00 / 0.00 / 7 / 17.7 / 5-1-2022 / 19:33:52.60 / 68.19 / 9.31 / 4974.06
 50.057755 /  19.925989 / 215.00 / 0.00 / 7 / 17.7 / 5-1-2022 / 19:33:52.80 / 68.19 / 9.31 / 4974.06
 50.057755 /  19.925989 / 215.00 / 0.00 / 7 / 17.7 / 5-1-2022 / 19:33:53.00 / 68.31 / 9.38 / 4972.19
 50.057755 /  19.925989 / 215.00 / 0.00 / 7 / 18.0 / 5-1-2022 / 19:33:53.20 / 68.31 / 9.38 / 4972.19
 50.057755 /  19.925989 / 215.00 / 0.00 / 7 / 17.7 / 5-1-2022 / 19:33:53.40 / 68.31 / 9.38 / 4972.19
 50.057755 /  19.925989 / 215.00 / 1.31 / 7 / 18.2 / 5-1-2022 / 19:33:53.60 / 68.31 / 9.38 / 4972.19
 50.057755 /  19.925991 / 215.00 / 2.11 / 7 / 16.4 / 5-1-2022 / 19:33:53.80 / 68.31 / 9.38 / 4972.19
 50.057747 /  19.925993 / 215.00 / 4.24 / 7 / 17.3 / 5-1-2022 / 19:33:54.20 / 68.50 / 9.38 / 4968.75
 50.057743 /  19.925997 / 215.00 / 4.98 / 7 / 17.5 / 5-1-2022 / 19:33:54.40 / 68.50 / 9.38 / 4968.75
 50.057732 /  19.925997 / 214.90 / 5.33 / 7 / 17.1 / 5-1-2022 / 19:33:54.60 / 68.50 / 9.38 / 4968.75
 50.057724 /  19.925997 / 214.90 / 5.65 / 7 / 16.8 / 5-1-2022 / 19:33:54.80 / 68.50 / 9.38 / 4968.75
 50.057716 /  19.925999 / 214.90 / 5.72 / 7 / 17.5 / 5-1-2022 / 19:33:55.00 / 68.69 / 9.38 / 4965.56
 50.057705 /  19.926001 / 214.90 / 5.76 / 7 / 16.6 / 5-1-2022 / 19:33:55.40 / 68.69 / 9.38 / 4965.56
 50.057701 /  19.926001 / 214.90 / 5.65 / 7 / 18.0 / 5-1-2022 / 19:33:55.60 / 68.69 / 9.38 / 4965.56
 50.057693 /  19.926001 / 214.90 / 5.06 / 7 / 18.7 / 5-1-2022 / 19:33:55.80 / 68.69 / 9.38 / 4965.56
 50.057690 /  19.925999 / 214.90 / 4.39 / 7 / 17.7 / 5-1-2022 / 19:33:56.00 / 68.81 / 9.44 / 4963.69
 50.057686 /  19.925999 / 214.90 / 4.26 / 7 / 18.9 / 5-1-2022 / 19:33:56.20 / 68.81 / 9.44 / 4963.69
 50.057686 /  19.925999 / 214.90 / 4.26 / 7 / 18.9 / 5-1-2022 / 19:33:56.40 / 68.81 / 9.44 / 4963.69
 50.057682 /  19.926001 / 214.90 / 2.32 / 7 / 18.9 / 5-1-2022 / 19:33:56.60 / 68.81 / 9.44 / 4963.69
 50.057682 /  19.926001 / 214.90 / 1.76 / 7 / 18.9 / 5-1-2022 / 19:33:56.80 / 68.81 / 9.44 / 4963.69
 50.057678 /  19.926001 / 214.90 / 1.26 / 7 / 18.9 / 5-1-2022 / 19:33:57.20 / 69.00 / 9.44 / 4960.25
 50.057678 /  19.926003 / 215.10 / 1.13 / 7 / 18.9 / 5-1-2022 / 19:33:57.40 / 69.00 / 9.44 / 4960.25
 50.057678 /  19.926003 / 215.30 / 0.69 / 7 / 19.1 / 5-1-2022 / 19:33:57.60 / 69.00 / 9.44 / 4960.25
 50.057678 /  19.926004 / 215.50 / 0.56 / 7 / 18.9 / 5-1-2022 / 19:33:57.80 / 69.00 / 9.44 / 4960.25
 50.057678 /  19.926004 / 215.50 / 0.22 / 7 / 18.9 / 5-1-2022 / 19:33:58.00 / 69.19 / 9.44 / 4957.06
 50.057678 /  19.926004 / 215.60 / 0.19 / 7 / 19.1 / 5-1-2022 / 19:33:58.20 / 69.19 / 9.44 / 4957.06
 50.057678 /  19.926004 / 215.60 / 0.19 / 7 / 19.4 / 5-1-2022 / 19:33:58.40 / 69.19 / 9.44 / 4957.06
 50.057678 /  19.926006 / 215.80 / 0.26 / 7 / 20.1 / 5-1-2022 / 19:33:58.80 / 69.19 / 9.44 / 4957.06
 50.057678 /  19.926006 / 215.90 / 0.30 / 7 / 19.1 / 5-1-2022 / 19:33:59.00 / 69.31 / 9.44 / 4955.19
 50.057678 /  19.926008 / 216.10 / 0.31 / 7 / 20.5 / 5-1-2022 / 19:33:59.20 / 69.31 / 9.44 / 4955.19
 50.057682 /  19.926008 / 216.30 / 0.33 / 7 / 20.5 / 5-1-2022 / 19:33:59.40 / 69.31 / 9.44 / 4955.19
 50.057682 /  19.926010 / 216.40 / 0.35 / 7 / 20.5 / 5-1-2022 / 19:33:59.60 / 69.31 / 9.44 / 4955.19
 50.057682 /  19.926010 / 216.60 / 0.35 / 7 / 20.5 / 5-1-2022 / 19:33:59.80 / 69.31 / 9.44 / 4955.19
 50.057682 /  19.926008 / 216.60 / 0.37 / 7 / 21.7 / 5-1-2022 / 19:34:00.20 / 69.50 / 9.50 / 4951.75
 50.057682 /  19.926010 / 216.80 / 0.37 / 7 / 21.7 / 5-1-2022 / 19:34:00.40 / 69.50 / 9.50 / 4951.75
 50.057682 /  19.926010 / 216.90 / 0.35 / 7 / 21.7 / 5-1-2022 / 19:34:00.60 / 69.50 / 9.50 / 4951.75
 50.057682 /  19.926008 / 217.10 / 0.39 / 7 / 21.2 / 5-1-2022 / 19:34:00.80 / 69.50 / 9.50 / 4951.75
 50.057682 /  19.926008 / 217.10 / 0.37 / 7 / 21.7 / 5-1-2022 / 19:34:01.00 / 69.63 / 9.50 / 4949.88
 50.057682 /  19.926008 / 217.10 / 0.35 / 7 / 22.1 / 5-1-2022 / 19:34:01.20 / 69.63 / 9.50 / 4949.88
 50.057682 /  19.926008 / 217.10 / 0.35 / 7 / 21.9 / 5-1-2022 / 19:34:01.40 / 69.63 / 9.50 / 4949.88
 50.057682 /  19.926008 / 217.10 / 0.33 / 7 / 22.1 / 5-1-2022 / 19:34:01.60 / 69.63 / 9.50 / 4949.88
 50.057682 /  19.926008 / 217.20 / 0.31 / 7 / 21.9 / 5-1-2022 / 19:34:01.80 / 69.63 / 9.50 / 4949.88
 50.057682 /  19.926008 / 217.20 / 0.31 / 7 / 22.1 / 5-1-2022 / 19:34:02.20 / 69.81 / 9.50 / 4946.44
 50.057682 /  19.926006 / 217.20 / 0.30 / 7 / 22.1 / 5-1-2022 / 19:34:02.40 / 69.81 / 9.50 / 4946.44
 50.057682 /  19.926006 / 217.20 / 0.30 / 7 / 21.9 / 5-1-2022 / 19:34:02.60 / 69.81 / 9.50 / 4946.44
 50.057686 /  19.926006 / 217.20 / 0.30 / 7 / 22.1 / 5-1-2022 / 19:34:02.80 / 69.81 / 9.50 / 4946.44
 50.057686 /  19.926006 / 217.20 / 0.30 / 7 / 21.9 / 5-1-2022 / 19:34:03.00 / 70.00 / 9.56 / 4943.25
 50.057686 /  19.926006 / 217.20 / 0.28 / 7 / 21.9 / 5-1-2022 / 19:34:03.40 / 70.00 / 9.56 / 4943.25
 50.057686 /  19.926006 / 217.20 / 0.28 / 7 / 21.7 / 5-1-2022 / 19:34:03.60 / 70.00 / 9.56 / 4943.25
 50.057686 /  19.926006 / 217.20 / 0.24 / 7 / 21.7 / 5-1-2022 / 19:34:03.80 / 70.00 / 9.56 / 4943.25
 50.057686 /  19.926006 / 217.20 / 0.26 / 7 / 21.7 / 5-1-2022 / 19:34:04.00 / 70.13 / 9.56 / 4941.38
 50.057686 /  19.926006 / 217.20 / 0.28 / 7 / 21.2 / 5-1-2022 / 19:34:04.20 / 70.13 / 9.56 / 4941.38
 50.057686 /  19.926006 / 217.20 / 0.28 / 7 / 21.4 / 5-1-2022 / 19:34:04.40 / 70.13 / 9.56 / 4941.38
 50.057686 /  19.926006 / 217.20 / 0.33 / 7 / 21.2 / 5-1-2022 / 19:34:04.60 / 70.13 / 9.56 / 4941.38
 50.057686 /  19.926006 / 217.20 / 0.35 / 7 / 21.2 / 5-1-2022 / 19:34:04.80 / 70.13 / 9.56 / 4941.38
 50.057686 /  19.926008 / 217.20 / 0.35 / 7 / 19.8 / 5-1-2022 / 19:34:05.20 / 70.31 / 9.56 / 4937.94
 50.057686 /  19.926008 / 217.20 / 0.31 / 7 / 19.8 / 5-1-2022 / 19:34:05.40 / 70.31 / 9.56 / 4937.94
 50.057686 /  19.926008 / 217.20 / 0.30 / 7 / 19.8 / 5-1-2022 / 19:34:05.60 / 70.31 / 9.56 / 4937.94
 50.057686 /  19.926008 / 217.20 / 0.28 / 7 / 19.8 / 5-1-2022 / 19:34:05.80 / 70.31 / 9.56 / 4937.94
 50.057686 /  19.926008 / 217.20 / 0.22 / 7 / 19.6 / 5-1-2022 / 19:34:06.00 / 70.44 / 9.56 / 4936.06
 50.057686 /  19.926008 / 217.30 / 0.22 / 7 / 19.6 / 5-1-2022 / 19:34:06.20 / 70.44 / 9.56 / 4936.06
 50.057686 /  19.926008 / 217.30 / 0.19 / 7 / 19.6 / 5-1-2022 / 19:34:06.40 / 70.44 / 9.56 / 4936.06
 50.057686 /  19.926008 / 217.30 / 0.15 / 7 / 19.6 / 5-1-2022 / 19:34:06.80 / 70.44 / 9.56 / 4936.06
 50.057686 /  19.926008 / 217.30 / 0.19 / 7 / 19.6 / 5-1-2022 / 19:34:07.00 / 70.63 / 9.63 / 4932.63
 50.057686 /  19.926008 / 217.30 / 0.19 / 7 / 19.6 / 5-1-2022 / 19:34:07.20 / 70.63 / 9.63 / 4932.63
 50.057686 /  19.926008 / 217.30 / 0.19 / 7 / 18.7 / 5-1-2022 / 19:34:07.40 / 70.63 / 9.63 / 4932.63
 50.057686 /  19.926008 / 217.30 / 0.19 / 7 / 19.8 / 5-1-2022 / 19:34:07.60 / 70.63 / 9.63 / 4932.63
 50.057686 /  19.926008 / 217.30 / 0.19 / 7 / 19.8 / 5-1-2022 / 19:34:07.80 / 70.63 / 9.63 / 4932.63
 50.057686 /  19.926008 / 217.30 / 0.15 / 7 / 19.6 / 5-1-2022 / 19:34:08.20 / 70.81 / 9.63 / 4929.44
 50.057686 /  19.926008 / 217.30 / 0.17 / 7 / 19.4 / 5-1-2022 / 19:34:08.40 / 70.81 / 9.63 / 4929.44
 50.057686 /  19.926008 / 217.30 / 0.17 / 7 / 19.4 / 5-1-2022 / 19:34:08.60 / 70.81 / 9.63 / 4929.44
 50.057690 /  19.926008 / 217.30 / 0.20 / 7 / 19.4 / 5-1-2022 / 19:34:08.80 / 70.81 / 9.63 / 4929.44
 50.057690 /  19.926008 / 217.30 / 0.26 / 7 / 19.4 / 5-1-2022 / 19:34:09.00 / 70.94 / 9.69 / 4927.56
 50.057690 /  19.926008 / 217.30 / 0.26 / 7 / 17.5 / 5-1-2022 / 19:34:09.20 / 70.94 / 9.69 / 4927.56
 50.057690 /  19.926006 / 217.30 / 0.24 / 7 / 18.0 / 5-1-2022 / 19:34:09.40 / 70.94 / 9.69 / 4927.56
 50.057690 /  19.926006 / 217.30 / 0.19 / 7 / 18.0 / 5-1-2022 / 19:34:09.60 / 70.94 / 9.69 / 4927.56
 50.057690 /  19.926006 / 217.30 / 0.15 / 7 / 18.0 / 5-1-2022 / 19:34:09.80 / 70.94 / 9.69 / 4927.56
 50.057690 /  19.926006 / 217.30 / 0.11 / 7 / 18.4 / 5-1-2022 / 19:34:10.20 / 71.13 / 9.69 / 4924.13
 50.057690 /  19.926006 / 217.30 / 0.09 / 7 / 18.2 / 5-1-2022 / 19:34:10.40 / 71.13 / 9.69 / 4924.13
 50.057690 /  19.926006 / 217.30 / 0.09 / 7 / 18.2 / 5-1-2022 / 19:34:10.60 / 71.13 / 9.69 / 4924.13
 50.057690 /  19.926006 / 217.40 / 0.11 / 7 / 17.7 / 5-1-2022 / 19:34:10.80 / 71.13 / 9.69 / 4924.13
 50.057690 /  19.926006 / 217.40 / 0.15 / 7 / 18.4 / 5-1-2022 / 19:34:11.00 / 71.25 / 9.69 / 4922.25
 50.057690 /  19.926006 / 217.40 / 0.15 / 7 / 18.4 / 5-1-2022 / 19:34:11.40 / 71.25 / 9.69 / 4922.25
 50.057686 /  19.926006 / 217.40 / 0.11 / 7 / 18.2 / 5-1-2022 / 19:34:11.60 / 71.25 / 9.69 / 4922.25
 50.057686 /  19.926006 / 217.40 / 0.13 / 7 / 18.2 / 5-1-2022 / 19:34:11.80 / 71.25 / 9.69 / 4922.25
 50.057686 /  19.926006 / 217.40 / 0.17 / 7 / 18.2 / 5-1-2022 / 19:34:12.00 / 71.44 / 9.75 / 4918.81
 50.057686 /  19.926006 / 217.40 / 0.17 / 7 / 18.0 / 5-1-2022 / 19:34:12.20 / 71.44 / 9.75 / 4918.81
 50.057686 /  19.926006 / 217.40 / 0.17 / 7 / 18.0 / 5-1-2022 / 19:34:12.40 / 71.44 / 9.75 / 4918.81
 50.057686 /  19.926006 / 217.40 / 0.17 / 7 / 18.0 / 5-1-2022 / 19:34:12.60 / 71.44 / 9.75 / 4918.81
 50.057686 /  19.926006 / 217.40 / 0.11 / 7 / 18.0 / 5-1-2022 / 19:34:12.80 / 71.44 / 9.75 / 4918.81
 50.057686 /  19.926006 / 217.40 / 0.07 / 7 / 18.4 / 5-1-2022 / 19:34:13.20 / 71.63 / 9.75 / 4915.63
 50.057686 /  19.926006 / 217.40 / 0.07 / 7 / 18.4 / 5-1-2022 / 19:34:13.40 / 71.63 / 9.75 / 4915.63
 50.057686 /  19.926006 / 217.40 / 0.07 / 7 / 18.2 / 5-1-2022 / 19:34:13.60 / 71.63 / 9.75 / 4915.63
 50.057686 /  19.926006 / 217.40 / 0.07 / 7 / 18.4 / 5-1-2022 / 19:34:13.80 / 71.63 / 9.75 / 4915.63
 50.057686 /  19.926006 / 217.40 / 0.06 / 7 / 18.2 / 5-1-2022 / 19:34:14.00 / 71.81 / 9.75 / 4912.44
 50.057686 /  19.926006 / 217.40 / 0.04 / 7 / 18.4 / 5-1-2022 / 19:34:14.20 / 71.81 / 9.75 / 4912.44
 50.057686 /  19.926006 / 217.40 / 0.06 / 7 / 18.4 / 5-1-2022 / 19:34:14.40 / 71.81 / 9.75 / 4912.44
 50.057686 /  19.926006 / 217.40 / 0.26 / 7 / 18.7 / 5-1-2022 / 19:34:14.80 / 71.81 / 9.75 / 4912.44
 50.057686 /  19.926006 / 217.40 / 0.04 / 7 / 18.4 / 5-1-2022 / 19:34:15.00 / 71.94 / 9.75 / 4910.56
 50.057686 /  19.926006 / 217.40 / 0.02 / 7 / 16.1 / 5-1-2022 / 19:34:15.20 / 71.94 / 9.75 / 4910.56
 50.057686 /  19.926006 / 217.40 / 0.02 / 7 / 17.7 / 5-1-2022 / 19:34:15.40 / 71.94 / 9.75 / 4910.56
 50.057686 /  19.926006 / 217.40 / 0.04 / 7 / 18.0 / 5-1-2022 / 19:34:15.60 / 71.94 / 9.75 / 4910.56
 50.057686 /  19.926006 / 217.40 / 0.04 / 7 / 18.0 / 5-1-2022 / 19:34:15.80 / 71.94 / 9.75 / 4910.56
 50.057686 /  19.926006 / 217.40 / 0.04 / 7 / 18.0 / 5-1-2022 / 19:34:16.00 / 72.13 / 9.81 / 4907.13
 50.057686 /  19.926006 / 217.40 / 0.02 / 7 / 18.9 / 5-1-2022 / 19:34:16.20 / 72.13 / 9.81 / 4907.13
 50.057686 /  19.926006 / 217.40 / 0.02 / 7 / 18.0 / 5-1-2022 / 19:34:16.40 / 72.13 / 9.81 / 4907.13
 50.057686 /  19.926006 / 217.40 / 0.04 / 7 / 18.9 / 5-1-2022 / 19:34:16.60 / 72.13 / 9.81 / 4907.13
 50.057686 /  19.926006 / 217.40 / 0.04 / 7 / 18.9 / 5-1-2022 / 19:34:17.00 / 72.25 / 9.81 / 4905.25
 50.057686 /  19.926006 / 217.40 / 0.02 / 7 / 18.9 / 5-1-2022 / 19:34:17.20 / 72.25 / 9.81 / 4905.25
 50.057686 /  19.926006 / 217.40 / 0.02 / 7 / 18.9 / 5-1-2022 / 19:34:17.40 / 72.25 / 9.81 / 4905.25
 50.057686 /  19.926006 / 217.40 / 0.02 / 7 / 18.9 / 5-1-2022 / 19:34:17.60 / 72.25 / 9.81 / 4905.25
 50.057686 /  19.926006 / 217.40 / 0.02 / 7 / 18.9 / 5-1-2022 / 19:34:17.80 / 72.25 / 9.81 / 4905.25
 50.057686 /  19.926006 / 217.40 / 0.02 / 7 / 18.0 / 5-1-2022 / 19:34:18.20 / 72.44 / 9.88 / 4901.81
 50.057686 /  19.926006 / 217.40 / 0.00 / 7 / 18.2 / 5-1-2022 / 19:34:18.40 / 72.44 / 9.88 / 4901.81
 50.057686 /  19.926006 / 217.40 / 0.02 / 7 / 18.0 / 5-1-2022 / 19:34:18.60 / 72.44 / 9.88 / 4901.81
 50.057686 /  19.926006 / 217.40 / 0.02 / 7 / 18.0 / 5-1-2022 / 19:34:18.80 / 72.44 / 9.88 / 4901.81
 50.057686 /  19.926006 / 217.40 / 0.00 / 7 / 18.0 / 5-1-2022 / 19:34:19.00 / 72.63 / 9.88 / 4898.63
 50.057686 /  19.926006 / 217.40 / 0.00 / 7 / 18.4 / 5-1-2022 / 19:34:19.40 / 72.63 / 9.88 / 4898.63
 50.057686 /  19.926006 / 217.40 / 0.00 / 7 / 18.4 / 5-1-2022 / 19:34:19.60 / 72.63 / 9.88 / 4898.63
 50.057686 /  19.926006 / 217.40 / 0.00 / 7 / 18.2 / 5-1-2022 / 19:34:19.80 / 72.63 / 9.88 / 4898.63
 50.057686 /  19.926006 / 217.40 / 0.02 / 7 / 17.3 / 5-1-2022 / 19:34:20.00 / 72.75 / 9.88 / 4896.75
 50.057686 /  19.926006 / 217.40 / 0.02 / 7 / 19.6 / 5-1-2022 / 19:34:20.20 / 72.75 / 9.88 / 4896.75
 50.057686 /  19.926006 / 217.40 / 0.02 / 7 / 19.6 / 5-1-2022 / 19:34:20.40 / 72.75 / 9.88 / 4896.75
 50.057686 /  19.926006 / 217.40 / 0.00 / 7 / 18.0 / 5-1-2022 / 19:34:20.60 / 72.75 / 9.88 / 4896.75
 50.057686 /  19.926006 / 217.40 / 0.02 / 7 / 19.4 / 5-1-2022 / 19:34:20.80 / 72.75 / 9.88 / 4896.75
 50.057686 /  19.926006 / 217.40 / 0.02 / 7 / 19.4 / 5-1-2022 / 19:34:21.20 / 72.94 / 9.94 / 4893.31
 50.057686 /  19.926006 / 217.40 / 0.00 / 6 / 19.4 / 5-1-2022 / 19:34:21.40 / 72.94 / 9.94 / 4893.31
 50.057686 /  19.926006 / 217.40 / 0.00 / 6 / 19.1 / 5-1-2022 / 19:34:21.60 / 72.94 / 9.94 / 4893.31
 50.057686 /  19.926006 / 217.40 / 0.00 / 6 / 19.4 / 5-1-2022 / 19:34:21.80 / 72.94 / 9.94 / 4893.31
 50.057686 /  19.926006 / 217.40 / 0.00 / 6 / 19.4 / 5-1-2022 / 19:34:22.00 / 73.06 / 9.94 / 4891.44
 50.057686 /  19.926006 / 217.40 / 0.02 / 6 / 18.2 / 5-1-2022 / 19:34:22.20 / 73.06 / 9.94 / 4891.44
 50.057686 /  19.926006 / 217.40 / 0.00 / 7 / 18.0 / 5-1-2022 / 19:34:22.40 / 73.06 / 9.94 / 4891.44
 50.057686 /  19.926006 / 217.40 / 0.00 / 6 / 17.7 / 5-1-2022 / 19:34:22.80 / 73.06 / 9.94 / 4891.44
 50.057686 /  19.926006 / 217.40 / 0.00 / 6 / 18.4 / 5-1-2022 / 19:34:23.00 / 73.25 / 9.94 / 4888.00
 50.057686 /  19.926006 / 217.40 / 0.00 / 7 / 18.0 / 5-1-2022 / 19:34:23.20 / 73.25 / 9.94 / 4888.00
 50.057686 /  19.926006 / 217.40 / 0.00 / 7 / 18.0 / 5-1-2022 / 19:34:23.40 / 73.25 / 9.94 / 4888.00
 50.057686 /  19.926006 / 217.40 / 0.00 / 7 / 18.2 / 5-1-2022 / 19:34:23.60 / 73.25 / 9.94 / 4888.00
 50.057686 /  19.926006 / 217.40 / 0.00 / 7 / 18.0 / 5-1-2022 / 19:34:23.80 / 73.25 / 9.94 / 4888.00
 50.057686 /  19.926006 / 217.40 / 0.00 / 7 / 18.0 / 5-1-2022 / 19:34:24.20 / 73.38 / 9.94 / 4886.13
 50.057686 /  19.926006 / 217.40 / 0.00 / 7 / 18.0 / 5-1-2022 / 19:34:24.40 / 73.38 / 9.94 / 4886.13
 50.057686 /  19.926006 / 217.40 / 0.00 / 7 / 18.0 / 5-1-2022 / 19:34:24.60 / 73.38 / 9.94 / 4886.13
 50.057686 /  19.926006 / 217.40 / 0.00 / 7 / 18.0 / 5-1-2022 / 19:34:24.80 / 73.38 / 9.94 / 4886.13
 50.057686 /  19.926006 / 217.40 / 0.00 / 7 / 18.0 / 5-1-2022 / 19:34:25.00 / 73.56 / 10.00 / 4882.69
 50.057686 /  19.926006 / 217.40 / 0.00 / 7 / 18.0 / 5-1-2022 / 19:34:25.20 / 73.56 / 10.00 / 4882.69
 50.057686 /  19.926006 / 217.40 / 0.00 / 6 / 18.0 / 5-1-2022 / 19:34:25.40 / 73.56 / 10.00 / 4882.69
 50.057686 /  19.926006 / 217.40 / 0.00 / 7 / 18.2 / 5-1-2022 / 19:34:25.60 / 73.56 / 10.00 / 4882.69
 50.057686 /  19.926006 / 217.40 / 0.00 / 7 / 18.2 / 5-1-2022 / 19:34:25.80 / 73.56 / 10.00 / 4882.69
 50.057686 /  19.926006 / 217.40 / 0.00 / 7 / 18.4 / 5-1-2022 / 19:34:26.20 / 73.75 / 10.00 / 4879.50
 50.057686 /  19.926006 / 217.40 / 0.00 / 6 / 18.2 / 5-1-2022 / 19:34:26.40 / 73.75 / 10.00 / 4879.50
 50.057686 /  19.926006 / 217.40 / 0.00 / 6 / 18.4 / 5-1-2022 / 19:34:26.60 / 73.75 / 10.00 / 4879.50
 50.057686 /  19.926006 / 217.40 / 0.00 / 6 / 18.4 / 5-1-2022 / 19:34:26.80 / 73.75 / 10.00 / 4879.50
 50.057686 /  19.926006 / 217.40 / 0.00 / 6 / 18.4 / 5-1-2022 / 19:34:27.00 / 73.88 / 10.06 / 4877.63
 50.057686 /  19.926006 / 217.40 / 0.00 / 6 / 18.7 / 5-1-2022 / 19:34:27.40 / 73.88 / 10.06 / 4877.63
 50.057686 /  19.926006 / 217.40 / 0.00 / 6 / 18.4 / 5-1-2022 / 19:34:27.60 / 73.88 / 10.06 / 4877.63
 50.057686 /  19.926006 / 217.40 / 0.00 / 6 / 18.7 / 5-1-2022 / 19:34:27.80 / 73.88 / 10.06 / 4877.63
 50.057686 /  19.926006 / 217.40 / 0.00 / 6 / 18.7 / 5-1-2022 / 19:34:28.00 / 74.06 / 10.06 / 4874.19
 50.057686 /  19.926006 / 217.40 / 0.00 / 6 / 18.4 / 5-1-2022 / 19:34:28.20 / 74.06 / 10.06 / 4874.19
 50.057686 /  19.926006 / 217.40 / 0.00 / 6 / 18.4 / 5-1-2022 / 19:34:28.40 / 74.06 / 10.06 / 4874.19
 50.057686 /  19.926006 / 217.40 / 0.00 / 6 / 18.7 / 5-1-2022 / 19:34:28.60 / 74.06 / 10.06 / 4874.19
 50.057686 /  19.926006 / 217.40 / 0.00 / 6 / 18.4 / 5-1-2022 / 19:34:28.80 / 74.06 / 10.06 / 4874.19
 50.057686 /  19.926006 / 217.40 / 0.00 / 6 / 18.2 / 5-1-2022 / 19:34:29.20 / 74.19 / 10.06 / 4872.31
 50.057686 /  19.926006 / 217.40 / 0.02 / 6 / 18.4 / 5-1-2022 / 19:34:29.40 / 74.19 / 10.06 / 4872.31
 50.057686 /  19.926006 / 217.40 / 0.00 / 6 / 18.2 / 5-1-2022 / 19:34:29.60 / 74.19 / 10.06 / 4872.31
 50.057686 /  19.926006 / 217.40 / 0.02 / 6 / 18.4 / 5-1-2022 / 19:34:29.80 / 74.19 / 10.06 / 4872.31
 50.057686 /  19.926006 / 217.40 / 0.02 / 6 / 18.9 / 5-1-2022 / 19:34:30.00 / 74.38 / 10.06 / 4868.88
 50.057686 /  19.926006 / 217.40 / 0.00 / 6 / 17.7 / 5-1-2022 / 19:34:30.20 / 74.38 / 10.06 / 4868.88
 50.057686 /  19.926006 / 217.40 / 0.00 / 6 / 18.0 / 5-1-2022 / 19:34:30.40 / 74.38 / 10.06 / 4868.88
 50.057686 /  19.926006 / 217.40 / 0.00 / 6 / 18.0 / 5-1-2022 / 19:34:30.80 / 74.38 / 10.06 / 4868.88
 50.057686 /  19.926006 / 217.40 / 0.00 / 6 / 18.0 / 5-1-2022 / 19:34:31.00 / 74.50 / 10.13 / 4867.00
 50.057686 /  19.926006 / 217.40 / 0.00 / 6 / 17.3 / 5-1-2022 / 19:34:31.20 / 74.50 / 10.13 / 4867.00
 50.057686 /  19.926006 / 217.40 / 0.00 / 6 / 17.3 / 5-1-2022 / 19:34:31.40 / 74.50 / 10.13 / 4867.00
 50.057686 /  19.926006 / 217.40 / 0.00 / 6 / 17.3 / 5-1-2022 / 19:34:31.60 / 74.50 / 10.13 / 4867.00
 50.057686 /  19.926006 / 217.40 / 0.00 / 6 / 17.3 / 5-1-2022 / 19:34:31.80 / 74.50 / 10.13 / 4867.00
 50.057686 /  19.926006 / 217.40 / 0.00 / 6 / 17.7 / 5-1-2022 / 19:34:32.20 / 74.69 / 10.13 / 4863.56
 50.057686 /  19.926006 / 217.40 / 0.00 / 7 / 16.8 / 5-1-2022 / 19:34:32.40 / 74.69 / 10.13 / 4863.56
 50.057686 /  19.926006 / 217.40 / 0.00 / 7 / 17.7 / 5-1-2022 / 19:34:32.60 / 74.69 / 10.13 / 4863.56
 50.057686 /  19.926004 / 217.40 / 0.00 / 7 / 18.4 / 5-1-2022 / 19:34:32.80 / 74.69 / 10.13 / 4863.56
 50.057686 /  19.926004 / 217.40 / 0.00 / 7 / 17.7 / 5-1-2022 / 19:34:33.00 / 74.88 / 10.19 / 4860.38
 50.057686 /  19.926004 / 217.40 / 0.00 / 7 / 18.2 / 5-1-2022 / 19:34:33.20 / 74.88 / 10.19 / 4860.38
 50.057686 /  19.926004 / 217.40 / 0.00 / 7 / 18.7 / 5-1-2022 / 19:34:33.40 / 74.88 / 10.19 / 4860.38
 50.057686 /  19.926004 / 217.40 / 0.02 / 7 / 18.2 / 5-1-2022 / 19:34:33.60 / 74.88 / 10.19 / 4860.38
 50.057686 /  19.926004 / 217.40 / 0.02 / 7 / 18.2 / 5-1-2022 / 19:34:33.80 / 74.88 / 10.19 / 4860.38
 50.057686 /  19.926004 / 217.40 / 0.00 / 7 / 17.5 / 5-1-2022 / 19:34:34.20 / 75.00 / 10.19 / 4858.50
 50.057686 /  19.926004 / 217.40 / 0.00 / 7 / 18.0 / 5-1-2022 / 19:34:34.40 / 75.00 / 10.19 / 4858.50
 50.057686 /  19.926004 / 217.40 / 0.02 / 7 / 17.5 / 5-1-2022 / 19:34:34.60 / 75.00 / 10.19 / 4858.50
 50.057686 /  19.926004 / 217.40 / 0.02 / 7 / 17.1 / 5-1-2022 / 19:34:34.80 / 75.00 / 10.19 / 4858.50
 50.057686 /  19.926004 / 217.40 / 0.00 / 7 / 17.7 / 5-1-2022 / 19:34:35.00 / 75.13 / 10.19 / 4856.38
 50.057686 /  19.926004 / 217.40 / 0.00 / 7 / 17.5 / 5-1-2022 / 19:34:35.40 / 75.13 / 10.19 / 4856.38
 50.057686 /  19.926004 / 217.40 / 0.00 / 7 / 17.7 / 5-1-2022 / 19:34:35.60 / 75.13 / 10.19 / 4856.38
 50.057686 /  19.926004 / 217.40 / 0.00 / 7 / 16.6 / 5-1-2022 / 19:34:35.80 / 75.13 / 10.19 / 4856.38
 50.057686 /  19.926004 / 217.40 / 0.00 / 7 / 17.5 / 5-1-2022 / 19:34:36.00 / 75.31 / 10.19 / 4852.94
 50.057686 /  19.926004 / 217.40 / 0.00 / 7 / 17.3 / 5-1-2022 / 19:34:36.20 / 75.31 / 10.19 / 4852.94
 50.057686 /  19.926004 / 217.40 / 0.00 / 7 / 17.3 / 5-1-2022 / 19:34:36.40 / 75.31 / 10.19 / 4852.94
 50.057686 /  19.926004 / 217.40 / 0.00 / 7 / 17.3 / 5-1-2022 / 19:34:36.60 / 75.31 / 10.19 / 4852.94
 50.057686 /  19.926004 / 217.40 / 0.00 / 7 / 17.3 / 5-1-2022 / 19:34:36.80 / 75.31 / 10.19 / 4852.94
 50.057686 /  19.926004 / 217.40 / 0.00 / 7 / 17.5 / 5-1-2022 / 19:34:37.20 / 75.44 / 10.25 / 4851.06
 50.057686 /  19.926004 / 217.40 / 0.00 / 7 / 17.3 / 5-1-2022 / 19:34:37.40 / 75.44 / 10.25 / 4851.06
 50.057686 /  19.926004 / 217.40 / 0.02 / 7 / 17.7 / 5-1-2022 / 19:34:37.60 / 75.44 / 10.25 / 4851.06
 50.057686 /  19.926004 / 217.40 / 0.00 / 7 / 17.5 / 5-1-2022 / 19:34:37.80 / 75.44 / 10.25 / 4851.06
 50.057686 /  19.926004 / 217.40 / 0.00 / 7 / 17.5 / 5-1-2022 / 19:34:38.00 / 75.63 / 10.25 / 4847.63
 50.057686 /  19.926004 / 217.40 / 0.00 / 7 / 18.0 / 5-1-2022 / 19:34:38.20 / 75.63 / 10.25 / 4847.63
 50.057686 /  19.926004 / 217.40 / 0.00 / 7 / 18.2 / 5-1-2022 / 19:34:38.40 / 75.63 / 10.25 / 4847.63
 50.057686 /  19.926004 / 217.40 / 0.00 / 7 / 18.2 / 5-1-2022 / 19:34:38.80 / 75.63 / 10.25 / 4847.63
 50.057686 /  19.926004 / 217.40 / 0.00 / 7 / 18.4 / 5-1-2022 / 19:34:39.00 / 75.81 / 10.31 / 4844.44
 50.057686 /  19.926004 / 217.40 / 0.00 / 7 / 19.6 / 5-1-2022 / 19:34:39.20 / 75.81 / 10.31 / 4844.44
 50.057686 /  19.926004 / 217.40 / 0.00 / 7 / 18.7 / 5-1-2022 / 19:34:39.40 / 75.81 / 10.31 / 4844.44
 50.057686 /  19.926004 / 217.40 / 0.00 / 7 / 18.7 / 5-1-2022 / 19:34:39.60 / 75.81 / 10.31 / 4844.44
 50.057686 /  19.926004 / 217.40 / 0.00 / 7 / 18.7 / 5-1-2022 / 19:34:39.80 / 75.81 / 10.31 / 4844.44
 50.057686 /  19.926004 / 217.40 / 0.00 / 7 / 17.7 / 5-1-2022 / 19:34:40.20 / 75.94 / 10.31 / 4842.56
 50.057686 /  19.926004 / 217.40 / 0.00 / 7 / 17.5 / 5-1-2022 / 19:34:40.40 / 75.94 / 10.31 / 4842.56
 50.057686 /  19.926004 / 217.40 / 0.00 / 7 / 18.0 / 5-1-2022 / 19:34:40.60 / 75.94 / 10.31 / 4842.56
 50.057686 /  19.926004 / 217.40 / 0.02 / 7 / 18.0 / 5-1-2022 / 19:34:40.80 / 75.94 / 10.31 / 4842.56
 50.057686 /  19.926004 / 217.40 / 0.00 / 7 / 17.7 / 5-1-2022 / 19:34:41.00 / 76.13 / 10.31 / 4839.13
 50.057686 /  19.926004 / 217.40 / 0.00 / 7 / 17.3 / 5-1-2022 / 19:34:41.20 / 76.13 / 10.31 / 4839.13
 50.057686 /  19.926004 / 217.40 / 0.00 / 7 / 17.5 / 5-1-2022 / 19:34:41.40 / 76.13 / 10.31 / 4839.13
 50.057686 /  19.926004 / 217.40 / 0.00 / 7 / 17.3 / 5-1-2022 / 19:34:41.60 / 76.13 / 10.31 / 4839.13
 50.057686 /  19.926004 / 217.40 / 0.00 / 7 / 17.5 / 5-1-2022 / 19:34:41.80 / 76.13 / 10.31 / 4839.13
 50.057686 /  19.926004 / 217.40 / 0.00 / 7 / 17.7 / 5-1-2022 / 19:34:42.20 / 76.25 / 10.38 / 4837.25
 50.057686 /  19.926004 / 217.40 / 0.00 / 7 / 17.7 / 5-1-2022 / 19:34:42.40 / 76.25 / 10.38 / 4837.25
 50.057686 /  19.926004 / 217.40 / 0.00 / 7 / 17.7 / 5-1-2022 / 19:34:42.60 / 76.25 / 10.38 / 4837.25
 50.057686 /  19.926004 / 217.40 / 0.00 / 7 / 17.7 / 5-1-2022 / 19:34:42.80 / 76.25 / 10.38 / 4837.25
 50.057686 /  19.926004 / 217.40 / 0.00 / 7 / 18.9 / 5-1-2022 / 19:34:43.00 / 76.44 / 10.38 / 4833.81
 50.057686 /  19.926004 / 217.40 / 0.00 / 7 / 18.4 / 5-1-2022 / 19:34:43.40 / 76.44 / 10.38 / 4833.81
 50.057686 /  19.926004 / 217.40 / 0.00 / 8 / 18.7 / 5-1-2022 / 19:34:43.60 / 76.44 / 10.38 / 4833.81
 50.057686 /  19.926004 / 217.40 / 0.02 / 7 / 18.7 / 5-1-2022 / 19:34:43.80 / 76.44 / 10.38 / 4833.81
 50.057686 /  19.926004 / 217.40 / 0.02 / 7 / 18.7 / 5-1-2022 / 19:34:44.00 / 76.56 / 10.38 / 4831.94
 50.057686 /  19.926004 / 217.40 / 0.00 / 8 / 19.1 / 5-1-2022 / 19:34:44.20 / 76.56 / 10.38 / 4831.94
 50.057686 /  19.926004 / 217.40 / 0.00 / 8 / 19.1 / 5-1-2022 / 19:34:44.40 / 76.56 / 10.38 / 4831.94
 50.057686 /  19.926004 / 217.40 / 0.00 / 7 / 19.1 / 5-1-2022 / 19:34:44.60 / 76.56 / 10.38 / 4831.94
 50.057686 /  19.926004 / 217.40 / 0.00 / 8 / 19.1 / 5-1-2022 / 19:34:44.80 / 76.56 / 10.38 / 4831.94
 50.057686 /  19.926004 / 217.40 / 0.00 / 8 / 18.9 / 5-1-2022 / 19:34:45.20 / 76.75 / 10.44 / 4828.50
 50.057686 /  19.926004 / 217.40 / 0.00 / 7 / 18.7 / 5-1-2022 / 19:34:45.40 / 76.75 / 10.44 / 4828.50
 50.057686 /  19.926004 / 217.40 / 0.02 / 8 / 18.7 / 5-1-2022 / 19:34:45.60 / 76.75 / 10.44 / 4828.50
 50.057686 /  19.926004 / 217.40 / 0.00 / 8 / 18.7 / 5-1-2022 / 19:34:45.80 / 76.75 / 10.44 / 4828.50
 50.057686 /  19.926004 / 217.40 / 0.00 / 8 / 18.9 / 5-1-2022 / 19:34:46.00 / 76.88 / 10.44 / 4826.63
 50.057686 /  19.926004 / 217.40 / 0.00 / 8 / 18.9 / 5-1-2022 / 19:34:46.20 / 76.88 / 10.44 / 4826.63
 50.057686 /  19.926004 / 217.40 / 0.00 / 8 / 18.7 / 5-1-2022 / 19:34:46.40 / 76.88 / 10.44 / 4826.63
 50.057686 /  19.926004 / 217.40 / 0.00 / 8 / 18.4 / 5-1-2022 / 19:34:46.80 / 76.88 / 10.44 / 4826.63
 50.057686 /  19.926004 / 217.40 / 0.00 / 8 / 18.7 / 5-1-2022 / 19:34:47.00 / 77.06 / 10.50 / 4823.19
 50.057686 /  19.926004 / 217.40 / 0.00 / 7 / 17.3 / 5-1-2022 / 19:34:47.20 / 77.06 / 10.50 / 4823.19
 50.057686 /  19.926004 / 217.40 / 0.00 / 7 / 17.3 / 5-1-2022 / 19:34:47.40 / 77.06 / 10.50 / 4823.19
 50.057686 /  19.926004 / 217.40 / 0.00 / 8 / 17.5 / 5-1-2022 / 19:34:47.60 / 77.06 / 10.50 / 4823.19
 50.057686 /  19.926004 / 217.40 / 0.00 / 8 / 17.1 / 5-1-2022 / 19:34:47.80 / 77.06 / 10.50 / 4823.19
 50.057686 /  19.926004 / 217.40 / 0.00 / 8 / 18.0 / 5-1-2022 / 19:34:48.20 / 77.19 / 10.50 / 4821.31
 50.057686 /  19.926004 / 217.40 / 0.00 / 8 / 17.1 / 5-1-2022 / 19:34:48.40 / 77.19 / 10.50 / 4821.31
 50.057686 /  19.926004 / 217.40 / 0.00 / 8 / 18.2 / 5-1-2022 / 19:34:48.60 / 77.19 / 10.50 / 4821.31
 50.057686 /  19.926004 / 217.40 / 0.00 / 8 / 18.2 / 5-1-2022 / 19:34:48.80 / 77.19 / 10.50 / 4821.31
 50.057686 /  19.926004 / 217.40 / 0.02 / 8 / 18.2 / 5-1-2022 / 19:34:49.00 / 77.38 / 10.50 / 4817.88
 50.057686 /  19.926004 / 217.40 / 0.02 / 8 / 19.1 / 5-1-2022 / 19:34:49.20 / 77.38 / 10.50 / 4817.88
 50.057686 /  19.926004 / 217.40 / 0.02 / 8 / 18.9 / 5-1-2022 / 19:34:49.40 / 77.38 / 10.50 / 4817.88
 50.057686 /  19.926004 / 217.40 / 0.00 / 8 / 19.6 / 5-1-2022 / 19:34:49.60 / 77.38 / 10.50 / 4817.88
 50.057686 /  19.926004 / 217.40 / 0.00 / 8 / 19.1 / 5-1-2022 / 19:34:49.80 / 77.38 / 10.50 / 4817.88
 50.057686 /  19.926004 / 217.40 / 0.00 / 8 / 18.9 / 5-1-2022 / 19:34:50.20 / 77.50 / 10.50 / 4816.00
 50.057686 /  19.926004 / 217.40 / 0.02 / 8 / 18.9 / 5-1-2022 / 19:34:50.40 / 77.50 / 10.50 / 4816.00
 50.057686 /  19.926004 / 217.40 / 0.00 / 8 / 18.9 / 5-1-2022 / 19:34:50.60 / 77.50 / 10.50 / 4816.00
 50.057686 /  19.926004 / 217.40 / 0.00 / 8 / 18.4 / 5-1-2022 / 19:34:50.80 / 77.50 / 10.50 / 4816.00
 50.057686 /  19.926004 / 217.40 / 0.02 / 8 / 18.9 / 5-1-2022 / 19:34:51.00 / 77.69 / 10.56 / 4812.56
 50.057686 /  19.926004 / 217.40 / 0.00 / 8 / 19.1 / 5-1-2022 / 19:34:51.40 / 77.69 / 10.56 / 4812.56
 50.057686 /  19.926004 / 217.40 / 0.00 / 8 / 19.1 / 5-1-2022 / 19:34:51.60 / 77.69 / 10.56 / 4812.56
 50.057686 /  19.926004 / 217.40 / 0.02 / 8 / 19.1 / 5-1-2022 / 19:34:51.80 / 77.69 / 10.56 / 4812.56
 50.057686 /  19.926004 / 217.40 / 0.00 / 8 / 19.1 / 5-1-2022 / 19:34:52.00 / 77.81 / 10.56 / 4810.69
 50.057686 /  19.926004 / 217.40 / 0.00 / 8 / 18.9 / 5-1-2022 / 19:34:52.20 / 77.81 / 10.56 / 4810.69
 50.057686 /  19.926004 / 217.40 / 0.00 / 8 / 18.9 / 5-1-2022 / 19:34:52.40 / 77.81 / 10.56 / 4810.69
 50.057686 /  19.926004 / 217.40 / 0.00 / 8 / 18.9 / 5-1-2022 / 19:34:52.60 / 77.81 / 10.56 / 4810.69
 50.057686 /  19.926004 / 217.40 / 0.00 / 8 / 18.9 / 5-1-2022 / 19:34:52.80 / 77.81 / 10.56 / 4810.69
 50.057686 /  19.926004 / 217.40 / 0.00 / 8 / 18.9 / 5-1-2022 / 19:34:53.00 / 78.00 / 10.56 / 4807.25
 50.057686 /  19.926004 / 217.40 / 0.00 / 8 / 18.0 / 5-1-2022 / 19:34:53.20 / 78.00 / 10.56 / 4807.25
 50.057686 /  19.926004 / 217.40 / 0.00 / 8 / 18.7 / 5-1-2022 / 19:34:53.60 / 78.00 / 10.56 / 4807.25
 50.057686 /  19.926004 / 217.40 / 0.00 / 8 / 18.4 / 5-1-2022 / 19:34:53.80 / 78.00 / 10.56 / 4807.25
 50.057686 /  19.926004 / 217.40 / 0.00 / 8 / 18.7 / 5-1-2022 / 19:34:54.00 / 78.13 / 10.63 / 4805.38
 50.057686 /  19.926004 / 217.40 / 0.00 / 8 / 19.8 / 5-1-2022 / 19:34:54.20 / 78.13 / 10.63 / 4805.38
 50.057686 /  19.926004 / 217.40 / 0.02 / 8 / 19.4 / 5-1-2022 / 19:34:54.40 / 78.13 / 10.63 / 4805.38
 50.057686 /  19.926004 / 217.40 / 0.02 / 8 / 19.8 / 5-1-2022 / 19:34:54.60 / 78.13 / 10.63 / 4805.38
 50.057686 /  19.926004 / 217.40 / 0.02 / 8 / 19.6 / 5-1-2022 / 19:34:54.80 / 78.13 / 10.63 / 4805.38
 50.057686 /  19.926004 / 217.40 / 0.00 / 8 / 17.7 / 5-1-2022 / 19:34:55.20 / 78.31 / 10.63 / 4801.94
 50.057686 /  19.926004 / 217.40 / 0.00 / 8 / 18.9 / 5-1-2022 / 19:34:55.40 / 78.31 / 10.63 / 4801.94
 50.057686 /  19.926004 / 217.40 / 0.00 / 8 / 19.4 / 5-1-2022 / 19:34:55.60 / 78.31 / 10.63 / 4801.94
 50.057686 /  19.926004 / 217.40 / 0.00 / 8 / 19.4 / 5-1-2022 / 19:34:55.80 / 78.31 / 10.63 / 4801.94
 50.057686 /  19.926004 / 217.40 / 0.00 / 8 / 19.4 / 5-1-2022 / 19:34:56.00 / 78.44 / 10.69 / 4800.06
 50.057686 /  19.926004 / 217.40 / 0.00 / 8 / 18.9 / 5-1-2022 / 19:34:56.20 / 78.44 / 10.69 / 4800.06
 50.057686 /  19.926004 / 217.40 / 0.00 / 8 / 18.7 / 5-1-2022 / 19:34:56.40 / 78.44 / 10.69 / 4800.06
 50.057686 /  19.926004 / 217.40 / 0.02 / 8 / 18.7 / 5-1-2022 / 19:34:56.60 / 78.44 / 10.69 / 4800.06
 50.057686 /  19.926004 / 217.40 / 0.00 / 8 / 18.7 / 5-1-2022 / 19:34:57.00 / 78.56 / 10.69 / 4797.94
 50.057686 /  19.926004 / 217.40 / 0.00 / 8 / 18.4 / 5-1-2022 / 19:34:57.20 / 78.56 / 10.69 / 4797.94
 50.057686 /  19.926004 / 217.40 / 0.00 / 8 / 18.7 / 5-1-2022 / 19:34:57.40 / 78.56 / 10.69 / 4797.94
 50.057686 /  19.926004 / 217.40 / 0.00 / 8 / 18.7 / 5-1-2022 / 19:34:57.60 / 78.56 / 10.69 / 4797.94
 50.057686 /  19.926004 / 217.40 / 0.00 / 8 / 18.7 / 5-1-2022 / 19:34:57.80 / 78.56 / 10.69 / 4797.94
 50.057686 /  19.926004 / 217.40 / 0.00 / 8 / 18.7 / 5-1-2022 / 19:34:58.00 / 78.75 / 10.69 / 4794.50
 50.057686 /  19.926003 / 217.40 / 0.00 / 8 / 18.7 / 5-1-2022 / 19:34:58.20 / 78.75 / 10.69 / 4794.50
 50.057686 /  19.926003 / 217.40 / 0.00 / 8 / 18.2 / 5-1-2022 / 19:34:58.40 / 78.75 / 10.69 / 4794.50
 50.057686 /  19.926003 / 217.40 / 0.00 / 8 / 18.4 / 5-1-2022 / 19:34:58.60 / 78.75 / 10.69 / 4794.50
 50.057686 /  19.926003 / 217.40 / 0.00 / 8 / 18.7 / 5-1-2022 / 19:34:58.80 / 78.75 / 10.69 / 4794.50
 50.057686 /  19.926003 / 217.40 / 0.00 / 8 / 17.7 / 5-1-2022 / 19:34:59.20 / 78.94 / 10.75 / 4791.31
 50.057686 /  19.926003 / 217.40 / 0.00 / 8 / 18.0 / 5-1-2022 / 19:34:59.40 / 78.94 / 10.75 / 4791.31
 50.057686 /  19.926003 / 217.40 / 0.02 / 8 / 18.0 / 5-1-2022 / 19:34:59.60 / 78.94 / 10.75 / 4791.31
 50.057686 /  19.926003 / 217.40 / 0.00 / 8 / 17.7 / 5-1-2022 / 19:34:59.80 / 78.94 / 10.75 / 4791.31
 50.057686 /  19.926003 / 217.40 / 0.00 / 8 / 18.0 / 5-1-2022 / 19:35:00.00 / 79.06 / 10.75 / 4789.44
 50.057686 /  19.926003 / 217.40 / 0.00 / 8 / 18.2 / 5-1-2022 / 19:35:00.40 / 79.06 / 10.75 / 4789.44
 50.057686 /  19.926003 / 217.40 / 0.00 / 8 / 18.2 / 5-1-2022 / 19:35:00.60 / 79.06 / 10.75 / 4789.44
 50.057686 /  19.926003 / 217.40 / 0.00 / 8 / 18.0 / 5-1-2022 / 19:35:00.80 / 79.06 / 10.75 / 4789.44
 50.057686 /  19.926003 / 217.40 / 0.00 / 8 / 18.4 / 5-1-2022 / 19:35:01.00 / 79.25 / 10.75 / 4786.00
 50.057686 /  19.926003 / 217.40 / 0.00 / 8 / 17.3 / 5-1-2022 / 19:35:01.20 / 79.25 / 10.75 / 4786.00
 50.057686 /  19.926003 / 217.50 / 0.00 / 8 / 17.3 / 5-1-2022 / 19:35:01.40 / 79.25 / 10.75 / 4786.00
 50.057686 /  19.926003 / 217.50 / 0.00 / 8 / 17.3 / 5-1-2022 / 19:35:01.60 / 79.25 / 10.75 / 4786.00
 50.057686 /  19.926003 / 217.50 / 0.00 / 8 / 17.3 / 5-1-2022 / 19:35:01.80 / 79.25 / 10.75 / 4786.00
 50.057686 /  19.926003 / 217.50 / 0.00 / 8 / 17.1 / 5-1-2022 / 19:35:02.00 / 79.38 / 10.75 / 4784.13
 50.057686 /  19.926003 / 217.50 / 0.00 / 8 / 17.5 / 5-1-2022 / 19:35:02.20 / 79.38 / 10.75 / 4784.13
 50.057686 /  19.926003 / 217.50 / 0.00 / 8 / 17.1 / 5-1-2022 / 19:35:02.60 / 79.38 / 10.75 / 4784.13
 50.057686 /  19.926003 / 217.50 / 0.02 / 8 / 17.5 / 5-1-2022 / 19:35:02.80 / 79.38 / 10.75 / 4784.13
 50.057686 /  19.926003 / 217.50 / 0.02 / 8 / 17.3 / 5-1-2022 / 19:35:03.00 / 79.50 / 10.81 / 4782.00
 50.057686 /  19.926003 /  21.00 / 0.02 / 8 / 17.7 / 5-1-2022 / 19:35:03.20 / 79.50 / 10.81 / 4782.00
 50.057686 /  19.926003 / 217.50 / 0.02 / 8 / 17.5 / 5-1-2022 / 19:35:03.40 / 79.50 / 10.81 / 4782.00
 50.057686 /  19.926003 / 217.50 / 0.00 / 8 / 17.5 / 5-1-2022 / 19:35:03.80 / 79.50 / 10.81 / 4782.00
 50.057686 /  19.926003 / 217.50 / 0.00 / 8 / 17.7 / 5-1-2022 / 19:35:04.00 / 79.69 / 10.88 / 4778.56
 50.057686 /  19.926003 / 217.50 / 0.00 / 8 / 17.3 / 5-1-2022 / 19:35:04.20 / 79.69 / 10.88 / 4778.56
 50.057686 /  19.926003 / 217.50 / 0.00 / 8 / 17.5 / 5-1-2022 / 19:35:04.40 / 79.69 / 10.88 / 4778.56
 50.057686 /  19.926003 / 217.50 / 0.00 / 8 / 17.3 / 5-1-2022 / 19:35:04.60 / 79.69 / 10.88 / 4778.56
 50.057686 /  19.926003 / 217.50 / 0.00 / 8 / 16.6 / 5-1-2022 / 19:35:04.80 / 79.69 / 10.88 / 4778.56
 50.057686 /  19.926003 / 217.50 / 0.00 / 8 / 17.5 / 5-1-2022 / 19:35:05.00 / 79.81 / 10.88 / 4776.69
 50.057686 /  19.926003 / 217.50 / 0.00 / 8 / 17.3 / 5-1-2022 / 19:35:05.20 / 79.81 / 10.88 / 4776.69
 50.057686 /  19.926003 / 217.50 / 0.00 / 8 / 17.3 / 5-1-2022 / 19:35:05.40 / 79.81 / 10.88 / 4776.69
 50.057686 /  19.926003 / 217.50 / 0.00 / 8 / 17.3 / 5-1-2022 / 19:35:05.60 / 79.81 / 10.88 / 4776.69
 50.057686 /  19.926003 / 217.50 / 0.00 / 8 / 17.3 / 5-1-2022 / 19:35:06.00 / 80.00 / 10.88 / 4773.25
 50.057686 /  19.926003 / 217.50 / 0.00 / 8 / 17.3 / 5-1-2022 / 19:35:06.20 / 80.00 / 10.88 / 4773.25
 50.057686 /  19.926003 / 217.50 / 0.00 / 8 / 18.0 / 5-1-2022 / 19:35:06.40 / 80.00 / 10.88 / 4773.25
 50.057686 /  19.926003 / 217.50 / 0.00 / 8 / 17.7 / 5-1-2022 / 19:35:06.60 / 80.00 / 10.88 / 4773.25
 50.057686 /  19.926003 / 217.50 / 0.00 / 8 / 15.9 / 5-1-2022 / 19:35:06.80 / 80.00 / 10.88 / 4773.25
 50.057686 /  19.926003 /  21.00 / 0.00 / 8 / 18.0 / 5-1-2022 / 19:35:07.00 / 80.13 / 10.88 / 4771.38
 50.057686 /  19.926003 / 217.50 / 0.00 / 8 / 17.3 / 5-1-2022 / 19:35:07.20 / 80.13 / 10.88 / 4771.38
 50.057686 /  19.926003 / 217.50 / 0.00 / 8 / 17.5 / 5-1-2022 / 19:35:07.40 / 80.13 / 10.88 / 4771.38
 50.057686 /  19.926003 / 217.50 / 0.00 / 8 / 17.3 / 5-1-2022 / 19:35:07.60 / 80.13 / 10.88 / 4771.38
 50.057686 /  19.926003 / 217.50 / 0.00 / 8 / 17.3 / 5-1-2022 / 19:35:07.80 / 80.13 / 10.88 / 4771.38
 50.057667 /  19.926003 / 217.50 / 0.00 / 8 / 17.3 / 5-1-2022 / 19:35:08.00 / 80.31 / 10.94 / 4767.94
 50.057686 /  19.926003 / 217.50 / 0.00 / 8 / 17.5 / 5-1-2022 / 19:35:08.20 / 80.31 / 10.94 / 4767.94
 50.057686 /  19.926003 / 217.50 / 0.02 / 8 / 17.3 / 5-1-2022 / 19:35:08.40 / 80.31 / 10.94 / 4767.94
 50.057686 /  19.926003 / 217.50 / 0.00 / 8 / 17.3 / 5-1-2022 / 19:35:08.60 / 80.31 / 10.94 / 4767.94
 50.057686 /  19.926003 / 217.50 / 0.02 / 8 / 17.3 / 5-1-2022 / 19:35:08.80 / 80.31 / 10.94 / 4767.94
 50.057686 /  19.926003 / 217.50 / 0.00 / 8 / 17.1 / 5-1-2022 / 19:35:09.20 / 80.44 / 10.94 / 4766.06
 50.057686 /  19.926003 / 217.50 / 0.02 / 8 / 17.1 / 5-1-2022 / 19:35:09.40 / 80.44 / 10.94 / 4766.06
 50.057686 /  19.926003 / 217.50 / 0.00 / 8 / 16.8 / 5-1-2022 / 19:35:09.60 / 80.44 / 10.94 / 4766.06
 50.057686 /  19.926003 / 217.50 / 0.02 / 8 / 17.1 / 5-1-2022 / 19:35:09.80 / 80.44 / 10.94 / 4766.06
 50.057686 /  19.926003 / 217.50 / 0.00 / 8 / 17.1 / 5-1-2022 / 19:35:10.00 / 80.56 / 11.00 / 4763.94
 50.057686 /  19.926003 / 217.50 / 0.00 / 8 / 17.3 / 5-1-2022 / 19:35:10.40 / 80.56 / 11.00 / 4763.94
 50.057686 /  19.926003 / 217.50 / 0.00 / 8 / 17.3 / 5-1-2022 / 19:35:10.60 / 80.56 / 11.00 / 4763.94
 50.057686 /  19.926003 / 217.50 / 0.00 / 8 / 17.3 / 5-1-2022 / 19:35:10.80 / 80.56 / 11.00 / 4763.94
 50.057686 /  19.926003 / 217.50 / 0.00 / 8 / 17.3 / 5-1-2022 / 19:35:11.00 / 80.75 / 11.00 / 4760.50
 50.057686 /  19.926003 / 217.50 / 0.00 / 8 / 17.5 / 5-1-2022 / 19:35:11.20 / 80.75 / 11.00 / 4760.50
 50.057686 /  19.926003 / 217.50 / 0.00 / 8 / 17.1 / 5-1-2022 / 19:35:11.40 / 80.75 / 11.00 / 4760.50
 50.057686 /  19.926003 / 217.50 / 0.02 / 8 / 17.5 / 5-1-2022 / 19:35:11.60 / 80.75 / 11.00 / 4760.50
 50.057686 /  19.926003 / 217.50 / 0.00 / 8 / 17.3 / 5-1-2022 / 19:35:11.80 / 80.75 / 11.00 / 4760.50
 50.057686 /  19.926003 /  21.00 / 0.00 / 8 / 17.5 / 5-1-2022 / 19:35:12.00 / 80.88 / 11.00 / 4758.63
 50.057686 /  19.926003 / 217.50 / 0.00 / 8 / 18.9 / 5-1-2022 / 19:35:12.20 / 80.88 / 11.00 / 4758.63
 50.057686 /  19.926003 / 217.50 / 0.00 / 8 / 18.4 / 5-1-2022 / 19:35:12.60 / 80.88 / 11.00 / 4758.63
 50.057686 /  19.926003 / 217.50 / 0.00 / 8 / 18.7 / 5-1-2022 / 19:35:12.80 / 80.88 / 11.00 / 4758.63
 50.057686 /  19.926003 / 217.50 / 0.02 / 8 / 18.4 / 5-1-2022 / 19:35:13.00 / 81.06 / 11.06 / 4755.19
 50.057686 /  19.926003 / 217.50 / 0.00 / 8 / 19.8 / 5-1-2022 / 19:35:13.20 / 81.06 / 11.06 / 4755.19
 50.057686 /  19.926003 / 217.50 / 0.00 / 8 / 19.1 / 5-1-2022 / 19:35:13.40 / 81.06 / 11.06 / 4755.19
 50.057686 /  19.926003 / 217.50 / 0.00 / 8 / 19.8 / 5-1-2022 / 19:35:13.60 / 81.06 / 11.06 / 4755.19
 50.057686 /  19.926003 / 217.50 / 0.02 / 8 / 20.3 / 5-1-2022 / 19:35:13.80 / 81.06 / 11.06 / 4755.19
 50.057686 /  19.926003 / 217.50 / 0.00 / 8 / 18.7 / 5-1-2022 / 19:35:14.20 / 81.19 / 11.06 / 4753.31
 50.057686 /  19.926003 / 217.50 / 0.02 / 8 / 18.7 / 5-1-2022 / 19:35:14.40 / 81.19 / 11.06 / 4753.31
 50.057686 /  19.926003 / 217.50 / 0.00 / 8 / 18.7 / 5-1-2022 / 19:35:14.60 / 81.19 / 11.06 / 4753.31
 50.057686 /  19.926003 / 217.50 / 0.00 / 8 / 18.7 / 5-1-2022 / 19:35:14.80 / 81.19 / 11.06 / 4753.31
 50.057686 /  19.926003 / 217.50 / 0.00 / 8 / 18.9 / 5-1-2022 / 19:35:15.00 / 81.38 / 11.06 / 4749.88
 50.057686 /  19.926003 / 217.50 / 0.00 / 8 / 18.2 / 5-1-2022 / 19:35:15.20 / 81.38 / 11.06 / 4749.88
 50.057686 /  19.926003 / 217.50 / 0.00 / 8 / 18.4 / 5-1-2022 / 19:35:15.40 / 81.38 / 11.06 / 4749.88
 50.057686 /  19.926003 / 217.50 / 0.00 / 8 / 18.2 / 5-1-2022 / 19:35:15.60 / 81.38 / 11.06 / 4749.88
 50.057686 /  19.926003 / 217.50 / 0.02 / 8 / 17.5 / 5-1-2022 / 19:35:16.00 / 81.50 / 11.13 / 4748.00
 50.057686 /  19.926003 / 217.50 / 0.00 / 8 / 18.4 / 5-1-2022 / 19:35:16.20 / 81.50 / 11.13 / 4748.00
 50.057686 /  19.926003 / 217.60 / 0.00 / 8 / 18.0 / 5-1-2022 / 19:35:16.40 / 81.50 / 11.13 / 4748.00
 50.057686 /  19.926003 / 217.60 / 0.00 / 8 / 18.4 / 5-1-2022 / 19:35:16.60 / 81.50 / 11.13 / 4748.00
 50.057686 /  19.926003 / 217.60 / 0.00 / 8 / 18.0 / 5-1-2022 / 19:35:16.80 / 81.50 / 11.13 / 4748.00
 50.057686 /  19.926003 / 217.60 / 0.00 / 8 / 18.4 / 5-1-2022 / 19:35:17.00 / 81.69 / 11.13 / 4744.56
 50.057686 /  19.926003 / 217.60 / 0.00 / 8 / 17.3 / 5-1-2022 / 19:35:17.20 / 81.69 / 11.13 / 4744.56
 50.057686 /  19.926003 / 217.60 / 0.00 / 8 / 17.7 / 5-1-2022 / 19:35:17.40 / 81.69 / 11.13 / 4744.56
 50.057686 /  19.926003 / 217.60 / 0.00 / 8 / 17.7 / 5-1-2022 / 19:35:17.60 / 81.69 / 11.13 / 4744.56
 50.057686 /  19.926003 / 217.60 / 0.00 / 8 / 17.5 / 5-1-2022 / 19:35:17.80 / 81.69 / 11.13 / 4744.56
 50.057686 /  19.926003 / 217.60 / 0.02 / 8 / 18.7 / 5-1-2022 / 19:35:18.20 / 81.81 / 11.19 / 4742.69
 50.057686 /  19.926003 / 217.60 / 0.02 / 8 / 18.2 / 5-1-2022 / 19:35:18.40 / 81.81 / 11.19 / 4742.69
 50.057686 /  19.926003 / 217.60 / 0.02 / 8 / 18.2 / 5-1-2022 / 19:35:18.60 / 81.81 / 11.19 / 4742.69
 50.057686 /  19.926003 / 217.60 / 0.00 / 8 / 18.2 / 5-1-2022 / 19:35:18.80 / 81.81 / 11.19 / 4742.69
 50.057686 /  19.926003 / 217.60 / 0.00 / 8 / 18.2 / 5-1-2022 / 19:35:19.00 / 81.94 / 11.19 / 4740.56
 50.057686 /  19.926003 / 217.60 / 0.00 / 8 / 19.6 / 5-1-2022 / 19:35:19.40 / 81.94 / 11.19 / 4740.56
 50.057686 /  19.926003 / 217.60 / 0.00 / 8 / 19.6 / 5-1-2022 / 19:35:19.60 / 81.94 / 11.19 / 4740.56
 50.057686 /  19.926003 / 217.60 / 0.00 / 8 / 19.6 / 5-1-2022 / 19:35:19.80 / 81.94 / 11.19 / 4740.56
 50.057686 /  19.926003 / 217.60 / 0.00 / 8 / 19.6 / 5-1-2022 / 19:35:20.00 / 82.13 / 11.19 / 4737.13
 50.057686 /  19.926003 / 217.60 / 0.00 / 8 / 19.6 / 5-1-2022 / 19:35:20.20 / 82.13 / 11.19 / 4737.13
 50.057686 /  19.926003 / 217.60 / 0.00 / 8 / 19.4 / 5-1-2022 / 19:35:20.40 / 82.13 / 11.19 / 4737.13
 50.057686 /  19.926003 / 217.60 / 0.00 / 8 / 19.4 / 5-1-2022 / 19:35:20.60 / 82.13 / 11.19 / 4737.13
 50.057686 /  19.926003 / 217.60 / 0.00 / 8 / 19.4 / 5-1-2022 / 19:35:20.80 / 82.13 / 11.19 / 4737.13
 50.057686 /  19.926003 / 217.60 / 0.00 / 8 / 18.2 / 5-1-2022 / 19:35:21.20 / 82.25 / 11.25 / 4735.25
 50.057686 /  19.926003 / 217.60 / 0.02 / 8 / 18.2 / 5-1-2022 / 19:35:21.40 / 82.25 / 11.25 / 4735.25
 50.057686 /  19.926003 / 217.60 / 0.00 / 8 / 18.7 / 5-1-2022 / 19:35:21.60 / 82.25 / 11.25 / 4735.25
 50.057686 /  19.926003 / 217.60 / 0.00 / 8 / 18.2 / 5-1-2022 / 19:35:21.80 / 82.25 / 11.25 / 4735.25
 50.057686 /  19.926003 / 217.60 / 0.00 / 8 / 18.2 / 5-1-2022 / 19:35:22.00 / 82.44 / 11.25 / 4731.81
 50.057686 /  19.926003 / 217.60 / 0.00 / 8 / 18.9 / 5-1-2022 / 19:35:22.20 / 82.44 / 11.25 / 4731.81
 50.057686 /  19.926003 / 217.60 / 0.02 / 8 / 19.1 / 5-1-2022 / 19:35:22.40 / 82.44 / 11.25 / 4731.81
 50.057686 /  19.926003 / 217.60 / 0.00 / 8 / 18.9 / 5-1-2022 / 19:35:22.80 / 82.44 / 11.25 / 4731.81
 50.057686 /  19.926003 / 217.60 / 0.00 / 8 / 18.9 / 5-1-2022 / 19:35:23.00 / 82.56 / 11.25 / 4729.94
 50.057686 /  19.926003 / 217.60 / 0.00 / 8 / 18.9 / 5-1-2022 / 19:35:23.20 / 82.56 / 11.25 / 4729.94
 50.057686 /  19.926003 / 217.60 / 0.00 / 8 / 17.5 / 5-1-2022 / 19:35:23.40 / 82.56 / 11.25 / 4729.94
 50.057686 /  19.926003 / 217.60 / 0.00 / 8 / 18.9 / 5-1-2022 / 19:35:23.60 / 82.56 / 11.25 / 4729.94
 50.057686 /  19.926003 / 217.60 / 0.00 / 8 / 18.9 / 5-1-2022 / 19:35:23.80 / 82.56 / 11.25 / 4729.94
 50.057686 /  19.926003 / 217.60 / 0.00 / 8 / 18.7 / 5-1-2022 / 19:35:24.20 / 82.69 / 11.31 / 4727.81
 50.057686 /  19.926003 / 217.60 / 0.00 / 8 / 18.9 / 5-1-2022 / 19:35:24.40 / 82.69 / 11.31 / 4727.81
 50.057686 /  19.926003 / 217.60 / 0.00 / 8 / 18.7 / 5-1-2022 / 19:35:24.60 / 82.69 / 11.31 / 4727.81
 50.057686 /  19.926003 / 217.60 / 0.00 / 8 / 18.9 / 5-1-2022 / 19:35:24.80 / 82.69 / 11.31 / 4727.81
 50.057686 /  19.926004 / 217.60 / 0.00 / 8 / 18.4 / 5-1-2022 / 19:35:25.00 / 82.88 / 11.31 / 4724.38
 50.057686 /  19.926004 / 217.60 / 0.00 / 8 / 19.6 / 5-1-2022 / 19:35:25.20 / 82.88 / 11.31 / 4724.38
 50.057686 /  19.926004 / 217.60 / 0.00 / 8 / 19.4 / 5-1-2022 / 19:35:25.40 / 82.88 / 11.31 / 4724.38
 50.057686 /  19.926004 / 217.60 / 0.00 / 8 / 19.4 / 5-1-2022 / 19:35:25.60 / 82.88 / 11.31 / 4724.38
 50.057686 /  19.926004 / 217.60 / 0.02 / 8 / 19.4 / 5-1-2022 / 19:35:25.80 / 82.88 / 11.31 / 4724.38
 50.057686 /  19.926004 / 217.60 / 0.00 / 8 / 19.6 / 5-1-2022 / 19:35:26.20 / 83.00 / 11.38 / 4722.50
 50.057686 /  19.926004 / 217.60 / 0.02 / 8 / 19.6 / 5-1-2022 / 19:35:26.40 / 83.00 / 11.38 / 4722.50
 50.057686 /  19.926004 / 217.60 / 0.02 / 8 / 19.8 / 5-1-2022 / 19:35:26.60 / 83.00 / 11.38 / 4722.50
 50.057686 /  19.926004 / 217.70 / 0.02 / 8 / 19.8 / 5-1-2022 / 19:35:26.80 / 83.00 / 11.38 / 4722.50
 50.057686 /  19.926004 / 217.70 / 0.02 / 8 / 19.8 / 5-1-2022 / 19:35:27.00 / 83.19 / 11.38 / 4719.06
 50.057686 /  19.926004 / 217.70 / 0.00 / 8 / 19.6 / 5-1-2022 / 19:35:27.40 / 83.19 / 11.38 / 4719.06
 50.057686 /  19.926004 / 217.70 / 0.00 / 8 / 19.4 / 5-1-2022 / 19:35:27.60 / 83.19 / 11.38 / 4719.06
 50.057686 /  19.926004 / 217.70 / 0.00 / 8 / 19.4 / 5-1-2022 / 19:35:27.80 / 83.19 / 11.38 / 4719.06
 50.057686 /  19.926004 / 217.70 / 0.00 / 8 / 19.4 / 5-1-2022 / 19:35:28.00 / 83.31 / 11.44 / 4717.19
 50.057686 /  19.926004 / 217.70 / 0.00 / 8 / 20.7 / 5-1-2022 / 19:35:28.20 / 83.31 / 11.44 / 4717.19
 50.057686 /  19.926004 / 217.70 / 0.00 / 8 / 20.7 / 5-1-2022 / 19:35:28.40 / 83.31 / 11.44 / 4717.19
 50.057686 /  19.926004 / 217.70 / 0.00 / 8 / 20.7 / 5-1-2022 / 19:35:28.60 / 83.31 / 11.44 / 4717.19
 50.057686 /  19.926004 / 217.70 / 0.02 / 8 / 20.3 / 5-1-2022 / 19:35:28.80 / 83.31 / 11.44 / 4717.19
 50.057686 /  19.926004 / 217.70 / 0.02 / 8 / 20.7 / 5-1-2022 / 19:35:29.00 / 83.50 / 11.44 / 4713.75
 50.057686 /  19.926004 / 217.70 / 0.00 / 8 / 25.6 / 5-1-2022 / 19:35:29.20 / 83.50 / 11.44 / 4713.75
 50.057686 /  19.926004 / 217.70 / 0.02 / 8 / 25.6 / 5-1-2022 / 19:35:29.60 / 83.50 / 11.44 / 4713.75
 50.057686 /  19.926004 / 217.70 / 0.02 / 8 / 25.6 / 5-1-2022 / 19:35:29.80 / 83.50 / 11.44 / 4713.75
 50.057686 /  19.926004 / 217.70 / 0.02 / 8 / 25.8 / 5-1-2022 / 19:35:30.00 / 83.63 / 11.44 / 4711.88
 50.057686 /  19.926004 / 217.70 / 0.02 / 8 / 26.5 / 5-1-2022 / 19:35:30.20 / 83.63 / 11.44 / 4711.88
 50.057686 /  19.926004 / 217.70 / 0.02 / 8 / 26.5 / 5-1-2022 / 19:35:30.40 / 83.63 / 11.44 / 4711.88
 50.057686 /  19.926004 / 217.70 / 0.02 / 8 / 26.5 / 5-1-2022 / 19:35:30.60 / 83.63 / 11.44 / 4711.88
 50.057686 /  19.926004 / 217.70 / 0.02 / 8 / 26.5 / 5-1-2022 / 19:35:30.80 / 83.63 / 11.44 / 4711.88
 50.057686 /  19.926004 / 217.70 / 0.02 / 8 / 26.7 / 5-1-2022 / 19:35:31.00 / 83.75 / 11.50 / 4709.75
 50.057686 /  19.926004 / 217.70 / 0.00 / 8 / 28.8 / 5-1-2022 / 19:35:31.20 / 83.75 / 11.50 / 4709.75
 50.057686 /  19.926004 / 217.70 / 0.00 / 8 / 28.8 / 5-1-2022 / 19:35:31.40 / 83.75 / 11.50 / 4709.75
 50.057686 /  19.926004 / 217.70 / 0.02 / 8 / 29.0 / 5-1-2022 / 19:35:31.80 / 83.75 / 11.50 / 4709.75
 50.057686 /  19.926004 / 217.70 / 0.00 / 8 / 28.6 / 5-1-2022 / 19:35:32.00 / 83.88 / 11.50 / 4707.63
 50.057686 /  19.926004 / 217.70 / 0.02 / 8 / 25.8 / 5-1-2022 / 19:35:32.20 / 83.88 / 11.50 / 4707.63
 50.057686 /  19.926004 / 217.70 / 0.00 / 8 / 27.0 / 5-1-2022 / 19:35:32.40 / 83.88 / 11.50 / 4707.63
 50.057686 /  19.926004 / 217.70 / 0.00 / 8 / 27.2 / 5-1-2022 / 19:35:32.60 / 83.88 / 11.50 / 4707.63
 50.057686 /  19.926004 / 217.70 / 0.00 / 8 / 27.2 / 5-1-2022 / 19:35:32.80 / 83.88 / 11.50 / 4707.63
 50.057686 /  19.926004 / 217.70 / 0.00 / 8 / 27.0 / 5-1-2022 / 19:35:33.00 / 84.06 / 11.50 / 4704.19
 50.057686 /  19.926004 / 217.70 / 0.02 / 8 / 23.5 / 5-1-2022 / 19:35:33.20 / 84.06 / 11.50 / 4704.19
 50.057686 /  19.926004 / 217.70 / 0.02 / 8 / 23.7 / 5-1-2022 / 19:35:33.40 / 84.06 / 11.50 / 4704.19
 50.057686 /  19.926004 / 217.70 / 0.02 / 8 / 23.7 / 5-1-2022 / 19:35:33.60 / 84.06 / 11.50 / 4704.19
 50.057686 /  19.926004 / 217.70 / 0.00 / 8 / 24.7 / 5-1-2022 / 19:35:34.00 / 84.25 / 11.56 / 4701.00
 50.057686 /  19.926004 / 217.70 / 0.02 / 8 / 22.6 / 5-1-2022 / 19:35:34.20 / 84.25 / 11.56 / 4701.00
 50.057686 /  19.926004 / 217.70 / 0.00 / 8 / 22.8 / 5-1-2022 / 19:35:34.40 / 84.25 / 11.56 / 4701.00
 50.057686 /  19.926004 / 217.70 / 0.02 / 8 / 22.8 / 5-1-2022 / 19:35:34.60 / 84.25 / 11.56 / 4701.00
 50.057686 /  19.926004 / 217.70 / 0.00 / 8 / 22.8 / 5-1-2022 / 19:35:34.80 / 84.25 / 11.56 / 4701.00
 50.057686 /  19.926004 / 217.70 / 0.02 / 8 / 22.6 / 5-1-2022 / 19:35:35.00 / 84.31 / 11.56 / 4700.44
 50.057686 /  19.926004 / 217.70 / 0.02 / 8 / 21.9 / 5-1-2022 / 19:35:35.20 / 84.31 / 11.56 / 4700.44
 50.057686 /  19.926004 / 217.70 / 0.02 / 8 / 20.3 / 5-1-2022 / 19:35:35.40 / 84.31 / 11.56 / 4700.44
 50.057686 /  19.926004 / 217.70 / 0.02 / 8 / 21.2 / 5-1-2022 / 19:35:35.60 / 84.31 / 11.56 / 4700.44
 50.057686 /  19.926004 / 217.70 / 0.00 / 8 / 21.2 / 5-1-2022 / 19:35:35.80 / 84.31 / 11.56 / 4700.44
 50.057686 /  19.926004 / 217.70 / 0.00 / 8 / 21.2 / 5-1-2022 / 19:35:36.20 / 84.50 / 11.63 / 4696.75
 50.057686 /  19.926004 / 217.70 / 0.02 / 8 / 21.0 / 5-1-2022 / 19:35:36.40 / 84.50 / 11.63 / 4696.75
 50.057686 /  19.926004 / 217.70 / 0.02 / 8 / 20.7 / 5-1-2022 / 19:35:36.60 / 84.50 / 11.63 / 4696.75
 50.057686 /  19.926004 / 217.70 / 0.00 / 8 / 21.0 / 5-1-2022 / 19:35:36.80 / 84.50 / 11.63 / 4696.75
 50.057686 /  19.926004 / 217.70 / 0.00 / 8 / 20.3 / 5-1-2022 / 19:35:37.00 / 84.63 / 11.63 / 4694.88
 50.057686 /  19.926004 / 217.70 / 0.00 / 8 / 19.1 / 5-1-2022 / 19:35:37.40 / 84.63 / 11.63 / 4694.88
 50.057686 /  19.926006 / 217.70 / 0.00 / 8 / 19.4 / 5-1-2022 / 19:35:37.60 / 84.63 / 11.63 / 4694.88
 50.057686 /  19.926006 / 217.70 / 0.00 / 8 / 19.1 / 5-1-2022 / 19:35:37.80 / 84.63 / 11.63 / 4694.88
 50.057686 /  19.926006 / 217.80 / 0.00 / 8 / 19.4 / 5-1-2022 / 19:35:38.00 / 84.81 / 11.63 / 4691.44
 50.057686 /  19.926006 / 217.80 / 0.00 / 8 / 18.9 / 5-1-2022 / 19:35:38.20 / 84.81 / 11.63 / 4691.44
 50.057686 /  19.926006 / 217.80 / 0.00 / 8 / 18.0 / 5-1-2022 / 19:35:38.40 / 84.81 / 11.63 / 4691.44
 50.057686 /  19.926006 / 217.80 / 0.00 / 8 / 19.1 / 5-1-2022 / 19:35:38.60 / 84.81 / 11.63 / 4691.44
 50.057686 /  19.926006 / 217.80 / 0.00 / 8 / 18.9 / 5-1-2022 / 19:35:38.80 / 84.81 / 11.63 / 4691.44
 50.057686 /  19.926006 / 217.80 / 0.00 / 8 / 18.2 / 5-1-2022 / 19:35:39.20 / 84.94 / 11.69 / 4689.56
 50.057686 /  19.926006 / 217.80 / 0.00 / 8 / 18.9 / 5-1-2022 / 19:35:39.40 / 84.94 / 11.69 / 4689.56
 50.057686 /  19.926006 / 217.80 / 0.00 / 8 / 18.7 / 5-1-2022 / 19:35:39.60 / 84.94 / 11.69 / 4689.56
 50.057686 /  19.926006 / 217.80 / 0.00 / 8 / 18.9 / 5-1-2022 / 19:35:39.80 / 84.94 / 11.69 / 4689.56
 50.057686 /  19.926006 / 217.80 / 0.00 / 8 / 18.9 / 5-1-2022 / 19:35:40.00 / 85.06 / 11.69 / 4687.44
 50.057686 /  19.926006 / 217.80 / 0.00 / 8 / 18.4 / 5-1-2022 / 19:35:40.20 / 85.06 / 11.69 / 4687.44
 50.057686 /  19.926006 / 217.80 / 0.02 / 8 / 18.4 / 5-1-2022 / 19:35:40.40 / 85.06 / 11.69 / 4687.44
 50.057686 /  19.926006 / 217.80 / 0.00 / 8 / 18.2 / 5-1-2022 / 19:35:40.80 / 85.06 / 11.69 / 4687.44
 50.057686 /  19.926006 / 217.80 / 0.00 / 8 / 18.2 / 5-1-2022 / 19:35:41.00 / 85.25 / 11.69 / 4684.00
 50.057686 /  19.926006 / 217.80 / 0.00 / 8 / 18.2 / 5-1-2022 / 19:35:41.20 / 85.25 / 11.69 / 4684.00
 50.057686 /  19.926006 / 217.80 / 0.02 / 8 / 18.2 / 5-1-2022 / 19:35:41.40 / 85.25 / 11.69 / 4684.00
 50.057686 /  19.926006 / 217.80 / 0.00 / 8 / 18.2 / 5-1-2022 / 19:35:41.60 / 85.25 / 11.69 / 4684.00
 50.057686 /  19.926006 / 217.80 / 0.00 / 8 / 18.2 / 5-1-2022 / 19:35:41.80 / 85.25 / 11.69 / 4684.00
 50.057686 /  19.926006 / 217.80 / 0.00 / 8 / 18.4 / 5-1-2022 / 19:35:42.20 / 85.38 / 11.75 / 4682.13
 50.057686 /  19.926006 / 217.80 / 0.02 / 8 / 18.2 / 5-1-2022 / 19:35:42.40 / 85.38 / 11.75 / 4682.13
 50.057686 /  19.926006 / 217.80 / 0.00 / 8 / 18.4 / 5-1-2022 / 19:35:42.60 / 85.38 / 11.75 / 4682.13
 50.057686 /  19.926006 / 217.80 / 0.00 / 8 / 18.2 / 5-1-2022 / 19:35:42.80 / 85.38 / 11.75 / 4682.13
 50.057686 /  19.926006 / 217.80 / 0.00 / 8 / 17.3 / 5-1-2022 / 19:35:43.00 / 85.50 / 11.75 / 4680.00
 50.057686 /  19.926006 / 217.80 / 0.00 / 8 / 18.0 / 5-1-2022 / 19:35:43.20 / 85.50 / 11.75 / 4680.00
 50.057686 /  19.926006 / 217.80 / 0.00 / 8 / 18.0 / 5-1-2022 / 19:35:43.40 / 85.50 / 11.75 / 4680.00
 50.057686 /  19.926006 / 217.80 / 0.00 / 8 / 18.0 / 5-1-2022 / 19:35:43.60 / 85.50 / 11.75 / 4680.00
 50.057686 /  19.926006 / 217.80 / 0.00 / 8 / 18.0 / 5-1-2022 / 19:35:43.80 / 85.50 / 11.75 / 4680.00
 50.057686 /  19.926006 / 217.80 / 0.00 / 8 / 18.0 / 5-1-2022 / 19:35:44.20 / 85.69 / 11.81 / 4676.56
 50.057686 /  19.926006 / 217.80 / 0.00 / 8 / 18.2 / 5-1-2022 / 19:35:44.40 / 85.69 / 11.81 / 4676.56
 50.057686 /  19.926006 / 217.80 / 0.00 / 8 / 18.2 / 5-1-2022 / 19:35:44.60 / 85.69 / 11.81 / 4676.56
 50.057686 /  19.926006 / 217.80 / 0.00 / 8 / 17.7 / 5-1-2022 / 19:35:44.80 / 85.69 / 11.81 / 4676.56
 50.057686 /  19.926006 / 217.80 / 0.00 / 8 / 18.0 / 5-1-2022 / 19:35:45.00 / 85.81 / 11.81 / 4674.69
 50.057686 /  19.926006 / 217.80 / 0.00 / 8 / 18.9 / 5-1-2022 / 19:35:45.40 / 85.81 / 11.81 / 4674.69
 50.057686 /  19.926006 / 217.80 / 0.00 / 8 / 18.4 / 5-1-2022 / 19:35:45.60 / 85.81 / 11.81 / 4674.69
 50.057686 /  19.926006 / 217.80 / 0.00 / 8 / 18.4 / 5-1-2022 / 19:35:45.80 / 85.81 / 11.81 / 4674.69
 50.057682 /  19.926006 / 217.80 / 0.00 / 8 / 18.7 / 5-1-2022 / 19:35:46.00 / 85.94 / 11.81 / 4672.56
 50.057682 /  19.926006 / 217.80 / 0.00 / 8 / 18.7 / 5-1-2022 / 19:35:46.20 / 85.94 / 11.81 / 4672.56
 50.057682 /  19.926006 / 217.80 / 0.00 / 8 / 18.4 / 5-1-2022 / 19:35:46.40 / 85.94 / 11.81 / 4672.56
 50.057682 /  19.926006 / 217.80 / 0.00 / 8 / 18.7 / 5-1-2022 / 19:35:46.60 / 85.94 / 11.81 / 4672.56
 50.057682 /  19.926006 / 217.80 / 0.00 / 8 / 18.4 / 5-1-2022 / 19:35:46.80 / 85.94 / 11.81 / 4672.56
 50.057682 /  19.926006 / 217.80 / 0.00 / 8 / 18.2 / 5-1-2022 / 19:35:47.20 / 86.13 / 11.88 / 4669.13
 50.057682 /  19.926006 / 217.80 / 0.00 / 8 / 18.0 / 5-1-2022 / 19:35:47.40 / 86.13 / 11.88 / 4669.13
 50.057682 /  19.926006 / 217.80 / 0.00 / 8 / 18.2 / 5-1-2022 / 19:35:47.60 / 86.13 / 11.88 / 4669.13
 50.057682 /  19.926006 / 217.80 / 0.00 / 8 / 18.2 / 5-1-2022 / 19:35:47.80 / 86.13 / 11.88 / 4669.13
 50.057682 /  19.926006 / 217.80 / 0.00 / 8 / 18.2 / 5-1-2022 / 19:35:48.00 / 86.25 / 11.88 / 4667.25
 50.057682 /  19.926006 / 217.80 / 0.00 / 8 / 18.7 / 5-1-2022 / 19:35:48.20 / 86.25 / 11.88 / 4667.25
 50.057682 /  19.926006 / 217.80 / 0.00 / 8 / 18.9 / 5-1-2022 / 19:35:48.40 / 86.25 / 11.88 / 4667.25
 50.057682 /  19.926006 / 217.80 / 0.02 / 8 / 20.1 / 5-1-2022 / 19:35:48.80 / 86.25 / 11.88 / 4667.25
 50.057682 /  19.926006 / 217.80 / 0.02 / 8 / 18.9 / 5-1-2022 / 19:35:49.00 / 86.38 / 11.94 / 4665.13
 50.057682 /  19.926006 / 217.80 / 0.00 / 8 / 17.7 / 5-1-2022 / 19:35:49.20 / 86.38 / 11.94 / 4665.13
 50.057682 /  19.926006 / 217.80 / 0.00 / 8 / 18.0 / 5-1-2022 / 19:35:49.40 / 86.38 / 11.94 / 4665.13
 50.057682 /  19.926006 / 217.80 / 0.00 / 8 / 18.0 / 5-1-2022 / 19:35:49.60 / 86.38 / 11.94 / 4665.13
 50.057682 /  19.926006 / 217.80 / 0.00 / 8 / 18.0 / 5-1-2022 / 19:35:49.80 / 86.38 / 11.94 / 4665.13
 50.057682 /  19.926006 / 217.80 / 0.00 / 8 / 18.0 / 5-1-2022 / 19:35:50.20 / 86.56 / 11.94 / 4661.69
 50.057682 /  19.926006 / 217.80 / 0.00 / 8 / 18.4 / 5-1-2022 / 19:35:50.40 / 86.56 / 11.94 / 4661.69
 50.057682 /  19.926006 / 217.80 / 0.02 / 8 / 18.4 / 5-1-2022 / 19:35:50.60 / 86.56 / 11.94 / 4661.69
 50.057682 /  19.926006 / 217.80 / 0.02 / 8 / 18.2 / 5-1-2022 / 19:35:50.80 / 86.56 / 11.94 / 4661.69
 50.057682 /  19.926006 / 217.80 / 0.02 / 8 / 18.2 / 5-1-2022 / 19:35:51.00 / 86.69 / 11.94 / 4659.81
 50.057682 /  19.926006 / 217.80 / 0.00 / 8 / 18.2 / 5-1-2022 / 19:35:51.20 / 86.69 / 11.94 / 4659.81
 50.057682 /  19.926006 / 217.80 / 0.00 / 8 / 17.7 / 5-1-2022 / 19:35:51.40 / 86.69 / 11.94 / 4659.81
 50.057682 /  19.926006 / 217.80 / 0.00 / 8 / 18.2 / 5-1-2022 / 19:35:51.60 / 86.69 / 11.94 / 4659.81
 50.057682 /  19.926006 / 217.80 / 0.02 / 8 / 18.0 / 5-1-2022 / 19:35:51.80 / 86.69 / 11.94 / 4659.81
 50.057682 /  19.926006 / 217.80 / 0.00 / 8 / 17.5 / 5-1-2022 / 19:35:52.20 / 86.81 / 12.00 / 4657.69
 50.057682 /  19.926006 / 217.80 / 0.02 / 8 / 17.5 / 5-1-2022 / 19:35:52.40 / 86.81 / 12.00 / 4657.69
 50.057682 /  19.926006 / 217.80 / 0.02 / 8 / 17.5 / 5-1-2022 / 19:35:52.60 / 86.81 / 12.00 / 4657.69
 50.057682 /  19.926006 / 217.80 / 0.02 / 8 / 17.5 / 5-1-2022 / 19:35:52.80 / 86.81 / 12.00 / 4657.69
 50.057682 /  19.926006 / 217.80 / 0.02 / 8 / 17.5 / 5-1-2022 / 19:35:53.00 / 86.94 / 12.00 / 4655.56
 50.057682 /  19.926006 / 217.80 / 0.02 / 8 / 17.7 / 5-1-2022 / 19:35:53.40 / 86.94 / 12.00 / 4655.56
 50.057682 /  19.926006 / 217.80 / 0.02 / 8 / 17.7 / 5-1-2022 / 19:35:53.60 / 86.94 / 12.00 / 4655.56
 50.057682 /  19.926006 / 217.80 / 0.02 / 8 / 17.7 / 5-1-2022 / 19:35:53.80 / 86.94 / 12.00 / 4655.56
 50.057682 /  19.926006 / 217.80 / 0.02 / 8 / 17.7 / 5-1-2022 / 19:35:54.00 / 86.94 / 12.00 / 4655.56
 50.057682 /  19.926006 / 217.80 / 0.00 / 8 / 17.7 / 5-1-2022 / 19:35:54.20 / 87.13 / 12.06 / 4652.13
 50.057682 /  19.926006 / 217.80 / 0.00 / 8 / 17.7 / 5-1-2022 / 19:35:54.40 / 87.13 / 12.06 / 4652.13
 50.057682 /  19.926006 / 217.80 / 0.00 / 8 / 17.5 / 5-1-2022 / 19:35:54.60 / 87.13 / 12.06 / 4652.13
 50.057682 /  19.926006 / 217.80 / 0.00 / 8 / 17.7 / 5-1-2022 / 19:35:54.80 / 87.13 / 12.06 / 4652.13
 50.057682 /  19.926006 / 217.80 / 0.00 / 8 / 18.2 / 5-1-2022 / 19:35:55.20 / 87.25 / 12.06 / 4650.25
 50.057682 /  19.926006 / 217.80 / 0.00 / 8 / 18.2 / 5-1-2022 / 19:35:55.40 / 87.25 / 12.06 / 4650.25
 50.057682 /  19.926006 / 217.80 / 0.00 / 8 / 18.2 / 5-1-2022 / 19:35:55.60 / 87.25 / 12.06 / 4650.25
 50.057682 /  19.926006 / 217.80 / 0.00 / 8 / 18.2 / 5-1-2022 / 19:35:55.80 / 87.25 / 12.06 / 4650.25
 50.057682 /  19.926006 / 217.80 / 0.00 / 8 / 18.2 / 5-1-2022 / 19:35:56.00 / 87.38 / 12.06 / 4648.13
 50.057682 /  19.926006 / 217.80 / 0.00 / 8 / 18.9 / 5-1-2022 / 19:35:56.20 / 87.38 / 12.06 / 4648.13
 50.057682 /  19.926006 / 217.80 / 0.00 / 8 / 18.4 / 5-1-2022 / 19:35:56.40 / 87.38 / 12.06 / 4648.13
 50.057682 /  19.926006 / 217.80 / 0.00 / 8 / 18.4 / 5-1-2022 / 19:35:56.80 / 87.38 / 12.06 / 4648.13
 50.057682 /  19.926006 / 217.80 / 0.00 / 8 / 18.4 / 5-1-2022 / 19:35:57.00 / 87.38 / 12.06 / 4648.13
 50.057682 /  19.926006 / 217.80 / 0.00 / 8 / 18.7 / 5-1-2022 / 19:35:57.20 / 87.56 / 12.13 / 4644.69
 50.057682 /  19.926006 / 217.80 / 0.02 / 8 / 18.7 / 5-1-2022 / 19:35:57.40 / 87.56 / 12.13 / 4644.69
 50.057682 /  19.926006 / 217.90 / 0.02 / 8 / 19.6 / 5-1-2022 / 19:35:57.60 / 87.56 / 12.13 / 4644.69
 50.057682 /  19.926006 / 217.90 / 0.02 / 8 / 18.7 / 5-1-2022 / 19:35:57.80 / 87.56 / 12.13 / 4644.69
 50.057682 /  19.926006 / 217.90 / 0.00 / 8 / 19.1 / 5-1-2022 / 19:35:58.20 / 87.69 / 12.13 / 4642.81
 50.057682 /  19.926006 / 217.90 / 0.00 / 8 / 19.1 / 5-1-2022 / 19:35:58.40 / 87.69 / 12.13 / 4642.81
 50.057682 /  19.926006 / 217.90 / 0.00 / 8 / 18.9 / 5-1-2022 / 19:35:58.60 / 87.69 / 12.13 / 4642.81
 50.057682 /  19.926006 / 217.90 / 0.00 / 8 / 19.1 / 5-1-2022 / 19:35:58.80 / 87.69 / 12.13 / 4642.81
 50.057682 /  19.926006 / 217.90 / 0.00 / 8 / 18.9 / 5-1-2022 / 19:35:59.00 / 87.81 / 12.19 / 4640.69
 50.057682 /  19.926006 / 217.90 / 0.00 / 8 / 18.7 / 5-1-2022 / 19:35:59.20 / 87.81 / 12.19 / 4640.69
 50.057682 /  19.926006 / 217.90 / 0.00 / 8 / 18.9 / 5-1-2022 / 19:35:59.40 / 87.81 / 12.19 / 4640.69
 50.057682 /  19.926006 / 217.90 / 0.00 / 8 / 19.8 / 5-1-2022 / 19:35:59.60 / 87.81 / 12.19 / 4640.69
 50.057682 /  19.926006 / 217.90 / 0.00 / 8 / 18.9 / 5-1-2022 / 19:35:59.80 / 87.81 / 12.19 / 4640.69
 50.057682 /  19.926006 / 217.90 / 0.00 / 8 / 17.1 / 5-1-2022 / 19:36:00.20 / 87.94 / 12.19 / 4638.56
 50.057682 /  19.926006 / 217.90 / 0.00 / 8 / 18.2 / 5-1-2022 / 19:36:00.40 / 87.94 / 12.19 / 4638.56
 50.057682 /  19.926006 / 217.90 / 0.00 / 8 / 18.4 / 5-1-2022 / 19:36:00.60 / 87.94 / 12.19 / 4638.56
 50.057682 /  19.926006 / 217.90 / 0.00 / 8 / 17.7 / 5-1-2022 / 19:36:00.80 / 87.94 / 12.19 / 4638.56
 50.057682 /  19.926006 / 217.90 / 0.02 / 8 / 18.2 / 5-1-2022 / 19:36:01.00 / 87.94 / 12.19 / 4638.56
 50.057682 /  19.926006 / 217.90 / 0.02 / 8 / 17.7 / 5-1-2022 / 19:36:01.40 / 88.13 / 12.19 / 4635.13
 50.057682 /  19.926006 / 217.90 / 0.04 / 8 / 18.0 / 5-1-2022 / 19:36:01.60 / 88.13 / 12.19 / 4635.13
 50.057682 /  19.926006 / 217.90 / 0.02 / 8 / 18.0 / 5-1-2022 / 19:36:01.80 / 88.13 / 12.19 / 4635.13
 50.057682 /  19.926006 / 217.90 / 0.04 / 8 / 17.7 / 5-1-2022 / 19:36:02.00 / 88.13 / 12.19 / 4635.13
 50.057682 /  19.926006 / 217.90 / 0.00 / 8 / 17.7 / 5-1-2022 / 19:36:02.20 / 88.25 / 12.25 / 4633.25
 50.057682 /  19.926006 / 217.90 / 0.00 / 8 / 17.5 / 5-1-2022 / 19:36:02.40 / 88.25 / 12.25 / 4633.25
 50.057682 /  19.926006 / 217.90 / 0.00 / 8 / 16.6 / 5-1-2022 / 19:36:02.60 / 88.25 / 12.25 / 4633.25
 50.057682 /  19.926006 / 217.90 / 0.02 / 8 / 17.7 / 5-1-2022 / 19:36:02.80 / 88.25 / 12.25 / 4633.25
 50.057682 /  19.926006 / 217.90 / 0.02 / 8 / 17.5 / 5-1-2022 / 19:36:03.00 / 88.38 / 12.25 / 4631.13
 50.057682 /  19.926006 / 217.90 / 0.02 / 8 / 18.0 / 5-1-2022 / 19:36:03.20 / 88.38 / 12.25 / 4631.13
 50.057682 /  19.926006 / 217.90 / 0.00 / 8 / 18.0 / 5-1-2022 / 19:36:03.40 / 88.38 / 12.25 / 4631.13
 50.057682 /  19.926006 / 217.90 / 0.02 / 8 / 18.0 / 5-1-2022 / 19:36:03.60 / 88.38 / 12.25 / 4631.13
 50.057682 /  19.926006 / 217.90 / 0.00 / 8 / 18.0 / 5-1-2022 / 19:36:03.80 / 88.38 / 12.25 / 4631.13
 50.057682 /  19.926006 / 217.90 / 0.02 / 8 / 18.0 / 5-1-2022 / 19:36:04.00 / 88.56 / 12.31 / 4627.69
 50.057682 /  19.926006 / 217.90 / 0.02 / 8 / 18.0 / 5-1-2022 / 19:36:04.40 / 88.56 / 12.31 / 4627.69
 50.057682 /  19.926006 / 217.90 / 0.02 / 8 / 18.0 / 5-1-2022 / 19:36:04.60 / 88.56 / 12.31 / 4627.69
 50.057682 /  19.926006 / 217.90 / 0.02 / 8 / 18.2 / 5-1-2022 / 19:36:04.80 / 88.56 / 12.31 / 4627.69
 50.057682 /  19.926006 / 217.90 / 0.02 / 8 / 18.0 / 5-1-2022 / 19:36:05.00 / 88.69 / 12.31 / 4625.81
 50.057682 /  19.926006 / 217.90 / 0.02 / 8 / 18.2 / 5-1-2022 / 19:36:05.20 / 88.69 / 12.31 / 4625.81
 50.057682 /  19.926006 / 217.90 / 0.00 / 8 / 18.0 / 5-1-2022 / 19:36:05.40 / 88.69 / 12.31 / 4625.81
 50.057682 /  19.926006 / 217.90 / 0.02 / 8 / 18.0 / 5-1-2022 / 19:36:05.80 / 88.69 / 12.31 / 4625.81
 50.057682 /  19.926006 / 217.90 / 0.02 / 8 / 18.2 / 5-1-2022 / 19:36:06.00 / 88.69 / 12.31 / 4625.81
 50.057682 /  19.926006 / 217.90 / 0.00 / 8 / 18.4 / 5-1-2022 / 19:36:06.20 / 88.81 / 12.38 / 4623.69
 50.057682 /  19.926006 / 217.90 / 0.02 / 8 / 18.4 / 5-1-2022 / 19:36:06.40 / 88.81 / 12.38 / 4623.69
 50.057682 /  19.926006 / 217.90 / 0.02 / 8 / 18.4 / 5-1-2022 / 19:36:06.60 / 88.81 / 12.38 / 4623.69
 50.057682 /  19.926006 / 217.90 / 0.02 / 8 / 18.4 / 5-1-2022 / 19:36:06.80 / 88.81 / 12.38 / 4623.69
 50.057682 /  19.926006 / 217.90 / 0.02 / 8 / 18.7 / 5-1-2022 / 19:36:07.00 / 89.00 / 12.38 / 4620.25
 50.057682 /  19.926006 / 217.90 / 0.02 / 8 / 18.2 / 5-1-2022 / 19:36:07.20 / 89.00 / 12.38 / 4620.25
 50.057682 /  19.926006 / 217.90 / 0.02 / 8 / 18.2 / 5-1-2022 / 19:36:07.40 / 89.00 / 12.38 / 4620.25
 50.057682 /  19.926006 / 217.90 / 0.02 / 8 / 18.2 / 5-1-2022 / 19:36:07.60 / 89.00 / 12.38 / 4620.25
 50.057682 /  19.926006 / 217.90 / 0.02 / 8 / 18.0 / 5-1-2022 / 19:36:08.00 / 89.00 / 12.38 / 4620.25
 50.057682 /  19.926008 / 217.90 / 0.02 / 8 / 18.4 / 5-1-2022 / 19:36:06.20 / 89.13 / 12.38 / 4618.38
 50.057682 /  19.926010 / 217.90 / 0.02 / 8 / 18.2 / 5-1-2022 / 19:36:06.40 / 89.13 / 12.38 / 4618.38
 50.057682 /  19.926014 / 218.00 / 0.02 / 8 / 18.2 / 5-1-2022 / 19:36:06.60 / 89.13 / 12.38 / 4618.38
 50.057682 /  19.926014 / 218.00 / 0.02 / 8 / 18.2 / 5-1-2022 / 19:36:06.80 / 89.13 / 12.38 / 4618.38
 50.057682 /  19.926016 / 218.10 / 0.02 / 8 / 18.2 / 5-1-2022 / 19:36:07.00 / 89.25 / 12.38 / 4616.25
 50.057682 /  19.926018 / 218.10 / 0.02 / 8 / 18.2 / 5-1-2022 / 19:36:07.20 / 89.25 / 12.38 / 4616.25
 50.057682 /  19.926020 / 218.10 / 0.02 / 8 / 18.2 / 5-1-2022 / 19:36:07.40 / 89.25 / 12.38 / 4616.25
 50.057682 /  19.926022 / 218.10 / 0.02 / 8 / 18.2 / 5-1-2022 / 19:36:07.60 / 89.25 / 12.38 / 4616.25
 50.057682 /  19.926023 / 218.20 / 0.02 / 8 / 18.2 / 5-1-2022 / 19:36:07.80 / 89.25 / 12.38 / 4616.25
 50.057682 /  19.926025 / 218.20 / 0.02 / 8 / 18.2 / 5-1-2022 / 19:36:08.00 / 89.38 / 12.44 / 4614.13
 50.057678 /  19.926027 / 218.30 / 0.02 / 8 / 17.1 / 5-1-2022 / 19:36:08.40 / 89.38 / 12.44 / 4614.13
 50.057678 /  19.926029 / 218.30 / 0.00 / 8 / 17.3 / 5-1-2022 / 19:36:08.60 / 89.38 / 12.44 / 4614.13
 50.057678 /  19.926029 / 218.40 / 0.00 / 8 / 16.8 / 5-1-2022 / 19:36:08.80 / 89.38 / 12.44 / 4614.13
 50.057678 /  19.926029 / 218.40 / 0.02 / 8 / 17.1 / 5-1-2022 / 19:36:09.00 / 89.38 / 12.44 / 4614.13
 50.057678 /  19.926029 / 218.50 / 0.02 / 8 / 17.7 / 5-1-2022 / 19:36:09.40 / 89.56 / 12.50 / 4610.69
 50.057678 /  19.926029 / 218.50 / 0.02 / 8 / 17.5 / 5-1-2022 / 19:36:09.60 / 89.56 / 12.50 / 4610.69
 50.057678 /  19.926031 / 218.50 / 0.02 / 8 / 17.1 / 5-1-2022 / 19:36:09.80 / 89.56 / 12.50 / 4610.69
 50.057678 /  19.926033 / 218.60 / 0.02 / 8 / 18.7 / 5-1-2022 / 19:36:10.00 / 89.56 / 12.50 / 4610.69
 50.057678 /  19.926033 / 218.70 / 0.02 / 8 / 18.2 / 5-1-2022 / 19:36:10.20 / 89.69 / 12.50 / 4608.81
 50.057678 /  19.926033 / 218.70 / 0.02 / 8 / 18.2 / 5-1-2022 / 19:36:10.40 / 89.69 / 12.50 / 4608.81
 50.057674 /  19.926035 / 218.80 / 0.02 / 8 / 18.4 / 5-1-2022 / 19:36:10.60 / 89.69 / 12.50 / 4608.81
 50.057674 /  19.926035 / 218.80 / 0.02 / 8 / 18.2 / 5-1-2022 / 19:36:10.80 / 89.69 / 12.50 / 4608.81
 50.057674 /  19.926037 / 218.90 / 0.00 / 8 / 18.2 / 5-1-2022 / 19:36:11.00 / 89.81 / 12.50 / 4606.69
 50.057674 /  19.926039 / 218.90 / 0.00 / 8 / 18.0 / 5-1-2022 / 19:36:11.40 / 89.81 / 12.50 / 4606.69
 50.057674 /  19.926041 / 219.00 / 0.00 / 8 / 18.0 / 5-1-2022 / 19:36:11.60 / 89.81 / 12.50 / 4606.69
 50.057674 /  19.926041 / 219.10 / 0.00 / 8 / 18.2 / 5-1-2022 / 19:36:11.80 / 89.81 / 12.50 / 4606.69
 50.057674 /  19.926043 / 219.20 / 0.00 / 8 / 17.7 / 5-1-2022 / 19:36:12.00 / 89.94 / 12.56 / 4604.56
 50.057674 /  19.926043 / 219.20 / 0.00 / 8 / 17.7 / 5-1-2022 / 19:36:12.20 / 89.94 / 12.56 / 4604.56
 50.057671 /  19.926043 / 219.30 / 0.00 / 8 / 17.7 / 5-1-2022 / 19:36:12.40 / 89.94 / 12.56 / 4604.56
 50.057671 /  19.926043 / 219.30 / 0.00 / 8 / 18.0 / 5-1-2022 / 19:36:12.60 / 89.94 / 12.56 / 4604.56
 50.057671 /  19.926043 / 219.40 / 0.00 / 8 / 17.7 / 5-1-2022 / 19:36:12.80 / 89.94 / 12.56 / 4604.56
 50.057671 /  19.926044 / 219.40 / 0.00 / 8 / 18.0 / 5-1-2022 / 19:36:13.00 / 90.13 / 12.56 / 4601.13
 50.057671 /  19.926044 / 219.50 / 0.00 / 8 / 18.4 / 5-1-2022 / 19:36:13.40 / 90.13 / 12.56 / 4601.13
 50.057671 /  19.926044 / 219.50 / 0.00 / 8 / 18.2 / 5-1-2022 / 19:36:13.60 / 90.13 / 12.56 / 4601.13
 50.057671 /  19.926044 / 219.70 / 0.02 / 8 / 18.4 / 5-1-2022 / 19:36:13.80 / 90.13 / 12.56 / 4601.13
 50.057671 /  19.926046 / 219.70 / 0.02 / 8 / 18.2 / 5-1-2022 / 19:36:14.00 / 90.25 / 12.63 / 4599.25
 50.057667 /  19.926046 / 219.80 / 0.02 / 8 / 17.7 / 5-1-2022 / 19:36:14.20 / 90.25 / 12.63 / 4599.25
 50.057667 /  19.926046 / 219.80 / 0.02 / 8 / 18.0 / 5-1-2022 / 19:36:14.40 / 90.25 / 12.63 / 4599.25
 50.057667 /  19.926048 / 219.90 / 0.02 / 8 / 18.0 / 5-1-2022 / 19:36:14.60 / 90.25 / 12.63 / 4599.25
 50.057667 /  19.926048 / 219.90 / 0.02 / 8 / 18.0 / 5-1-2022 / 19:36:15.00 / 90.25 / 12.63 / 4599.25
 50.057667 /  19.926050 / 220.10 / 0.02 / 7 / 18.2 / 5-1-2022 / 19:36:15.20 / 90.38 / 12.63 / 4597.13
 50.057667 /  19.926050 / 220.10 / 0.00 / 8 / 18.2 / 5-1-2022 / 19:36:15.40 / 90.38 / 12.63 / 4597.13
 50.057667 /  19.926050 / 220.20 / 0.00 / 8 / 18.2 / 5-1-2022 / 19:36:15.60 / 90.38 / 12.63 / 4597.13
 50.057663 /  19.926050 / 220.20 / 0.00 / 8 / 18.4 / 5-1-2022 / 19:36:15.80 / 90.38 / 12.63 / 4597.13
 50.057663 /  19.926052 / 220.20 / 0.00 / 8 / 18.4 / 5-1-2022 / 19:36:16.00 / 90.50 / 12.69 / 4595.00
 50.057663 /  19.926052 / 220.30 / 0.00 / 8 / 18.4 / 5-1-2022 / 19:36:16.20 / 90.50 / 12.69 / 4595.00
 50.057663 /  19.926052 / 220.40 / 0.02 / 8 / 18.7 / 5-1-2022 / 19:36:16.40 / 90.50 / 12.69 / 4595.00
 50.057659 /  19.926054 / 220.40 / 0.02 / 7 / 18.4 / 5-1-2022 / 19:36:16.60 / 90.50 / 12.69 / 4595.00
 50.057659 /  19.926054 / 220.50 / 0.02 / 7 / 18.4 / 5-1-2022 / 19:36:16.80 / 90.50 / 12.69 / 4595.00
 50.057659 /  19.926054 / 220.50 / 0.02 / 7 / 18.7 / 5-1-2022 / 19:36:17.00 / 90.63 / 12.69 / 4592.88
 50.057659 /  19.926056 / 220.50 / 0.02 / 7 / 18.0 / 5-1-2022 / 19:36:17.40 / 90.63 / 12.69 / 4592.88
 50.057655 /  19.926056 / 220.60 / 0.02 / 7 / 18.2 / 5-1-2022 / 19:36:17.60 / 90.63 / 12.69 / 4592.88
 50.057655 /  19.926056 / 220.60 / 0.02 / 7 / 18.2 / 5-1-2022 / 19:36:17.80 / 90.63 / 12.69 / 4592.88
 50.057655 /  19.926056 / 220.70 / 0.02 / 7 / 19.4 / 5-1-2022 / 19:36:18.00 / 90.63 / 12.69 / 4592.88
 50.057652 /  19.926056 / 220.80 / 0.00 / 7 / 17.7 / 5-1-2022 / 19:36:18.40 / 90.81 / 12.69 / 4589.44
 50.057652 /  19.926056 / 220.80 / 0.00 / 7 / 18.0 / 5-1-2022 / 19:36:18.60 / 90.81 / 12.69 / 4589.44
 50.057652 /  19.926056 / 220.80 / 0.00 / 7 / 18.0 / 5-1-2022 / 19:36:18.80 / 90.81 / 12.69 / 4589.44
 50.057652 /  19.926058 / 220.90 / 0.00 / 7 / 17.7 / 5-1-2022 / 19:36:19.00 / 90.81 / 12.69 / 4589.44
 50.057652 /  19.926058 / 221.00 / 0.00 / 7 / 17.5 / 5-1-2022 / 19:36:19.20 / 90.88 / 12.75 / 4588.88
 50.057652 /  19.926056 / 221.00 / 0.00 / 7 / 17.3 / 5-1-2022 / 19:36:19.40 / 90.88 / 12.75 / 4588.88
 50.057652 /  19.926056 / 221.00 / 0.00 / 7 / 17.7 / 5-1-2022 / 19:36:19.60 / 90.88 / 12.75 / 4588.88
 50.057652 /  19.926056 / 221.00 / 0.00 / 7 / 17.7 / 5-1-2022 / 19:36:19.80 / 90.88 / 12.75 / 4588.88
 50.057652 /  19.926056 / 221.00 / 0.00 / 7 / 17.5 / 5-1-2022 / 19:36:20.00 / 91.06 / 12.75 / 4585.19
 50.057652 /  19.926056 / 221.00 / 0.00 / 7 / 18.4 / 5-1-2022 / 19:36:20.40 / 91.06 / 12.75 / 4585.19
 50.057652 /  19.926056 / 221.00 / 0.00 / 7 / 18.9 / 5-1-2022 / 19:36:20.60 / 91.06 / 12.75 / 4585.19
 50.057652 /  19.926056 / 221.00 / 0.00 / 7 / 18.2 / 5-1-2022 / 19:36:20.80 / 91.06 / 12.75 / 4585.19
 50.057652 /  19.926056 / 221.00 / 0.02 / 7 / 18.0 / 5-1-2022 / 19:36:21.00 / 91.19 / 12.81 / 4583.31
 50.057652 /  19.926056 / 221.00 / 0.02 / 7 / 18.9 / 5-1-2022 / 19:36:21.20 / 91.19 / 12.81 / 4583.31
 50.057652 /  19.926056 / 221.00 / 0.00 / 7 / 18.9 / 5-1-2022 / 19:36:21.40 / 91.19 / 12.81 / 4583.31
 50.057652 /  19.926056 / 221.00 / 0.00 / 7 / 18.9 / 5-1-2022 / 19:36:21.80 / 91.19 / 12.81 / 4583.31
 50.057652 /  19.926056 / 221.00 / 0.02 / 7 / 18.9 / 5-1-2022 / 19:36:22.00 / 91.19 / 12.81 / 4583.31
 50.057652 /  19.926056 / 221.00 / 0.02 / 7 / 18.0 / 5-1-2022 / 19:36:22.20 / 91.31 / 12.81 / 4581.19
 50.057652 /  19.926056 / 221.00 / 0.02 / 7 / 17.7 / 5-1-2022 / 19:36:22.40 / 91.31 / 12.81 / 4581.19
 50.057652 /  19.926056 / 221.00 / 0.00 / 7 / 17.7 / 5-1-2022 / 19:36:22.60 / 91.31 / 12.81 / 4581.19
 50.057652 /  19.926056 / 221.00 / 0.00 / 7 / 17.5 / 5-1-2022 / 19:36:22.80 / 91.31 / 12.81 / 4581.19
 50.057652 /  19.926056 / 221.00 / 0.02 / 7 / 17.7 / 5-1-2022 / 19:36:23.00 / 91.50 / 12.81 / 4577.75
 50.057652 /  19.926056 / 221.00 / 0.02 / 7 / 17.5 / 5-1-2022 / 19:36:23.40 / 91.50 / 12.81 / 4577.75
 50.057652 /  19.926056 / 221.00 / 0.02 / 7 / 17.5 / 5-1-2022 / 19:36:23.60 / 91.50 / 12.81 / 4577.75
 50.057652 /  19.926056 / 221.00 / 0.00 / 7 / 17.3 / 5-1-2022 / 19:36:23.80 / 91.50 / 12.81 / 4577.75
 50.057652 /  19.926056 / 221.00 / 0.00 / 7 / 17.3 / 5-1-2022 / 19:36:24.00 / 91.63 / 12.88 / 4575.88
 50.057652 /  19.926056 / 221.00 / 0.00 / 7 / 17.3 / 5-1-2022 / 19:36:24.20 / 91.63 / 12.88 / 4575.88
 50.057652 /  19.926056 / 221.00 / 0.02 / 7 / 17.7 / 5-1-2022 / 19:36:24.40 / 91.63 / 12.88 / 4575.88
 50.057648 /  19.926056 / 221.00 / 0.00 / 7 / 17.1 / 5-1-2022 / 19:36:24.60 / 91.63 / 12.88 / 4575.88
 50.057648 /  19.926056 / 221.00 / 0.00 / 7 / 17.5 / 5-1-2022 / 19:36:24.80 / 91.63 / 12.88 / 4575.88
 50.057648 /  19.926056 / 221.00 / 0.00 / 7 / 17.7 / 5-1-2022 / 19:36:25.00 / 91.75 / 12.88 / 4573.75
 50.057648 /  19.926056 / 221.00 / 0.00 / 7 / 17.3 / 5-1-2022 / 19:36:25.20 / 91.75 / 12.88 / 4573.75
 50.057648 /  19.926056 / 221.00 / 0.00 / 7 / 17.7 / 5-1-2022 / 19:36:25.40 / 91.75 / 12.88 / 4573.75
 50.057648 /  19.926056 / 221.00 / 0.00 / 7 / 17.3 / 5-1-2022 / 19:36:25.60 / 91.75 / 12.88 / 4573.75
 50.057648 /  19.926056 / 221.00 / 0.00 / 7 / 17.3 / 5-1-2022 / 19:36:25.80 / 91.75 / 12.88 / 4573.75
 50.057648 /  19.926056 / 221.00 / 0.00 / 7 / 17.5 / 5-1-2022 / 19:36:26.20 / 91.88 / 12.88 / 4571.63
 50.057648 /  19.926056 / 221.00 / 0.00 / 7 / 17.7 / 5-1-2022 / 19:36:26.40 / 91.88 / 12.88 / 4571.63
 50.057648 /  19.926056 / 221.00 / 0.00 / 7 / 17.5 / 5-1-2022 / 19:36:26.60 / 91.88 / 12.88 / 4571.63
 50.057648 /  19.926056 / 221.00 / 0.00 / 7 / 17.5 / 5-1-2022 / 19:36:26.80 / 91.88 / 12.88 / 4571.63
 50.057648 /  19.926056 / 221.00 / 0.00 / 7 / 17.3 / 5-1-2022 / 19:36:27.00 / 91.88 / 12.88 / 4571.63
 50.057648 /  19.926056 / 221.00 / 0.00 / 8 / 17.7 / 5-1-2022 / 19:36:27.40 / 92.06 / 12.94 / 4568.19
 50.057648 /  19.926056 / 221.00 / 0.00 / 8 / 17.5 / 5-1-2022 / 19:36:27.60 / 92.06 / 12.94 / 4568.19
 50.057648 /  19.926056 / 221.00 / 0.00 / 8 / 17.5 / 5-1-2022 / 19:36:27.80 / 92.06 / 12.94 / 4568.19
 50.057648 /  19.926056 / 221.10 / 0.00 / 8 / 17.5 / 5-1-2022 / 19:36:28.00 / 92.06 / 12.94 / 4568.19
 50.057648 /  19.926056 / 221.10 / 0.00 / 7 / 16.6 / 5-1-2022 / 19:36:28.20 / 92.19 / 12.94 / 4566.31
 50.057648 /  19.926056 / 221.10 / 0.00 / 8 / 17.3 / 5-1-2022 / 19:36:28.40 / 92.19 / 12.94 / 4566.31
 50.057648 /  19.926056 / 221.10 / 0.00 / 8 / 16.8 / 5-1-2022 / 19:36:28.60 / 92.19 / 12.94 / 4566.31
 50.057648 /  19.926056 / 221.10 / 0.00 / 8 / 17.3 / 5-1-2022 / 19:36:28.80 / 92.19 / 12.94 / 4566.31
 50.057648 /  19.926056 / 221.10 / 0.00 / 8 / 17.5 / 5-1-2022 / 19:36:29.00 / 92.31 / 13.00 / 4564.19
 50.057648 /  19.926056 / 221.10 / 0.00 / 8 / 17.3 / 5-1-2022 / 19:36:29.20 / 92.31 / 13.00 / 4564.19
 50.057648 /  19.926056 / 221.10 / 0.00 / 8 / 17.3 / 5-1-2022 / 19:36:29.40 / 92.31 / 13.00 / 4564.19
 50.057648 /  19.926056 / 221.10 / 0.00 / 8 / 17.3 / 5-1-2022 / 19:36:29.60 / 92.31 / 13.00 / 4564.19
 50.057648 /  19.926056 / 221.10 / 0.00 / 8 / 17.3 / 5-1-2022 / 19:36:29.80 / 92.31 / 13.00 / 4564.19
 50.057648 /  19.926056 / 221.10 / 0.00 / 8 / 17.3 / 5-1-2022 / 19:36:30.00 / 92.44 / 13.00 / 4562.06
 50.057648 /  19.926056 / 221.10 / 0.00 / 8 / 17.3 / 5-1-2022 / 19:36:30.20 / 92.44 / 13.00 / 4562.06
 50.057648 /  19.926056 / 221.10 / 0.00 / 8 / 17.3 / 5-1-2022 / 19:36:30.60 / 92.44 / 13.00 / 4562.06
 50.057648 /  19.926056 / 221.10 / 0.00 / 8 / 17.1 / 5-1-2022 / 19:36:30.80 / 92.44 / 13.00 / 4562.06
 50.057648 /  19.926056 / 221.10 / 0.02 / 8 / 16.4 / 5-1-2022 / 19:36:31.00 / 92.44 / 13.00 / 4562.06
 50.057648 /  19.926056 / 221.10 / 0.02 / 8 / 17.3 / 5-1-2022 / 19:36:31.20 / 92.56 / 13.06 / 4559.94
 50.057648 /  19.926056 / 221.10 / 0.00 / 8 / 17.3 / 5-1-2022 / 19:36:31.40 / 92.56 / 13.06 / 4559.94
 50.057648 /  19.926056 / 221.10 / 0.00 / 7 / 17.3 / 5-1-2022 / 19:36:31.60 / 92.56 / 13.06 / 4559.94
 50.057648 /  19.926056 / 221.10 / 0.00 / 8 / 17.1 / 5-1-2022 / 19:36:31.80 / 92.56 / 13.06 / 4559.94
 50.057648 /  19.926056 / 221.10 / 0.00 / 8 / 18.0 / 5-1-2022 / 19:36:32.00 / 92.75 / 13.06 / 4556.50
 50.057648 /  19.926056 / 221.10 / 0.00 / 8 / 17.3 / 5-1-2022 / 19:36:32.20 / 92.75 / 13.06 / 4556.50
 50.057648 /  19.926056 / 221.10 / 0.02 / 8 / 17.3 / 5-1-2022 / 19:36:32.40 / 92.75 / 13.06 / 4556.50
 50.057648 /  19.926056 / 221.10 / 0.00 / 8 / 17.3 / 5-1-2022 / 19:36:32.80 / 92.75 / 13.06 / 4556.50
 50.057648 /  19.926056 / 221.10 / 0.00 / 8 / 17.1 / 5-1-2022 / 19:36:33.00 / 92.75 / 13.06 / 4556.50
 50.057648 /  19.926056 / 221.10 / 0.00 / 8 / 17.1 / 5-1-2022 / 19:36:33.20 / 92.88 / 13.13 / 4554.63
 50.057648 /  19.926056 / 221.10 / 0.00 / 8 / 17.1 / 5-1-2022 / 19:36:33.40 / 92.88 / 13.13 / 4554.63
 50.057648 /  19.926056 / 221.10 / 0.00 / 8 / 17.1 / 5-1-2022 / 19:36:33.60 / 92.88 / 13.13 / 4554.63
 50.057648 /  19.926056 / 221.10 / 0.00 / 8 / 17.1 / 5-1-2022 / 19:36:33.80 / 92.88 / 13.13 / 4554.63
 50.057648 /  19.926056 / 221.10 / 0.00 / 8 / 17.3 / 5-1-2022 / 19:36:34.00 / 93.00 / 13.13 / 4552.50
 50.057648 /  19.926056 / 221.10 / 0.00 / 8 / 17.1 / 5-1-2022 / 19:36:34.20 / 93.00 / 13.13 / 4552.50
 50.057648 /  19.926056 / 221.10 / 0.00 / 8 / 17.1 / 5-1-2022 / 19:36:34.40 / 93.00 / 13.13 / 4552.50
 50.057648 /  19.926056 / 221.10 / 0.00 / 8 / 17.1 / 5-1-2022 / 19:36:34.60 / 93.00 / 13.13 / 4552.50
 50.057648 /  19.926056 / 221.10 / 0.00 / 8 / 17.1 / 5-1-2022 / 19:36:35.00 / 93.00 / 13.13 / 4552.50
 50.057648 /  19.926056 / 221.10 / 0.00 / 8 / 17.1 / 5-1-2022 / 19:36:35.20 / 93.13 / 13.13 / 4550.38
 50.057648 /  19.926056 / 221.10 / 0.00 / 8 / 16.8 / 5-1-2022 / 19:36:35.40 / 93.13 / 13.13 / 4550.38
 50.057648 /  19.926056 / 221.10 / 0.00 / 8 / 17.1 / 5-1-2022 / 19:36:35.60 / 93.13 / 13.13 / 4550.38
 50.057648 /  19.926056 / 221.10 / 0.00 / 8 / 17.1 / 5-1-2022 / 19:36:35.80 / 93.13 / 13.13 / 4550.38
 50.057648 /  19.926056 / 221.10 / 0.00 / 8 / 17.1 / 5-1-2022 / 19:36:36.00 / 93.25 / 13.19 / 4548.25
 50.057648 /  19.926056 / 221.10 / 0.00 / 8 / 16.8 / 5-1-2022 / 19:36:36.20 / 93.25 / 13.19 / 4548.25
 50.057648 /  19.926056 / 221.10 / 0.00 / 8 / 16.8 / 5-1-2022 / 19:36:36.40 / 93.25 / 13.19 / 4548.25
 50.057648 /  19.926056 / 221.10 / 0.00 / 8 / 17.1 / 5-1-2022 / 19:36:36.60 / 93.25 / 13.19 / 4548.25
 50.057648 /  19.926056 / 221.10 / 0.00 / 8 / 16.8 / 5-1-2022 / 19:36:36.80 / 93.25 / 13.19 / 4548.25
 50.057648 /  19.926056 / 221.10 / 0.00 / 8 / 17.1 / 5-1-2022 / 19:36:37.00 / 93.38 / 13.19 / 4546.13
 50.057648 /  19.926056 / 221.10 / 0.00 / 8 / 16.8 / 5-1-2022 / 19:36:37.20 / 93.38 / 13.19 / 4546.13
 50.057648 /  19.926056 / 221.10 / 0.00 / 8 / 16.8 / 5-1-2022 / 19:36:37.40 / 93.38 / 13.19 / 4546.13
 50.057648 /  19.926056 / 221.10 / 0.00 / 8 / 17.1 / 5-1-2022 / 19:36:37.60 / 93.38 / 13.19 / 4546.13
 50.057648 /  19.926056 / 221.10 / 0.00 / 8 / 17.7 / 5-1-2022 / 19:36:37.80 / 93.38 / 13.19 / 4546.13
 50.057648 /  19.926056 / 221.10 / 0.00 / 8 / 17.1 / 5-1-2022 / 19:36:38.00 / 93.50 / 13.25 / 4544.00
 50.057648 /  19.926056 / 221.10 / 0.00 / 8 / 17.3 / 5-1-2022 / 19:36:38.40 / 93.50 / 13.25 / 4544.00
 50.057648 /  19.926056 / 221.10 / 0.00 / 8 / 16.8 / 5-1-2022 / 19:36:38.60 / 93.50 / 13.25 / 4544.00
 50.057648 /  19.926056 / 221.10 / 0.00 / 8 / 16.8 / 5-1-2022 / 19:36:38.80 / 93.50 / 13.25 / 4544.00
 50.057648 /  19.926056 / 221.10 / 0.00 / 8 / 16.8 / 5-1-2022 / 19:36:39.00 / 93.50 / 13.25 / 4544.00
 50.057648 /  19.926056 / 221.10 / 0.00 / 8 / 16.8 / 5-1-2022 / 19:36:39.40 / 93.69 / 13.25 / 4540.56
 50.057648 /  19.926056 / 221.10 / 0.02 / 8 / 17.1 / 5-1-2022 / 19:36:39.60 / 93.69 / 13.25 / 4540.56
 50.057648 /  19.926056 / 221.10 / 0.02 / 8 / 16.8 / 5-1-2022 / 19:36:39.80 / 93.69 / 13.25 / 4540.56
 50.057648 /  19.926056 / 221.10 / 0.02 / 8 / 16.8 / 5-1-2022 / 19:36:40.00 / 93.69 / 13.25 / 4540.56
 50.057648 /  19.926056 / 221.10 / 0.02 / 8 / 17.3 / 5-1-2022 / 19:36:40.20 / 93.81 / 13.31 / 4538.69
 50.057648 /  19.926056 / 221.10 / 0.00 / 8 / 17.3 / 5-1-2022 / 19:36:40.40 / 93.81 / 13.31 / 4538.69
 50.057648 /  19.926056 / 221.10 / 0.00 / 8 / 17.1 / 5-1-2022 / 19:36:40.60 / 93.81 / 13.31 / 4538.69
 50.057648 /  19.926056 / 221.20 / 0.00 / 8 / 17.3 / 5-1-2022 / 19:36:40.80 / 93.81 / 13.31 / 4538.69
 50.057648 /  19.926056 / 221.20 / 0.00 / 8 / 17.1 / 5-1-2022 / 19:36:41.00 / 93.94 / 13.31 / 4536.56
 50.057648 /  19.926056 / 221.20 / 0.00 / 8 / 17.3 / 5-1-2022 / 19:36:41.20 / 93.94 / 13.31 / 4536.56
 50.057648 /  19.926056 / 221.20 / 0.00 / 8 / 17.3 / 5-1-2022 / 19:36:41.40 / 93.94 / 13.31 / 4536.56
 50.057648 /  19.926056 / 221.20 / 0.02 / 8 / 17.3 / 5-1-2022 / 19:36:41.60 / 93.94 / 13.31 / 4536.56
 50.057648 /  19.926056 / 221.20 / 0.00 / 8 / 17.3 / 5-1-2022 / 19:36:41.80 / 93.94 / 13.31 / 4536.56
 50.057648 /  19.926056 / 221.20 / 0.02 / 8 / 17.1 / 5-1-2022 / 19:36:42.00 / 94.06 / 13.38 / 4534.44
 50.057648 /  19.926056 / 221.20 / 0.00 / 8 / 17.5 / 5-1-2022 / 19:36:42.20 / 94.06 / 13.38 / 4534.44
 50.057648 /  19.926056 / 221.20 / 0.00 / 8 / 17.5 / 5-1-2022 / 19:36:42.60 / 94.06 / 13.38 / 4534.44
 50.057648 /  19.926056 / 221.20 / 0.00 / 8 / 17.5 / 5-1-2022 / 19:36:42.80 / 94.06 / 13.38 / 4534.44
 50.057648 /  19.926056 / 221.20 / 0.00 / 8 / 17.5 / 5-1-2022 / 19:36:43.00 / 94.06 / 13.38 / 4534.44
 50.057648 /  19.926056 / 221.20 / 0.00 / 8 / 17.1 / 5-1-2022 / 19:36:43.20 / 94.19 / 13.38 / 4532.31
 50.057648 /  19.926056 / 221.20 / 0.00 / 8 / 17.5 / 5-1-2022 / 19:36:43.40 / 94.19 / 13.38 / 4532.31
 50.057648 /  19.926056 / 221.20 / 0.00 / 8 / 17.3 / 5-1-2022 / 19:36:43.60 / 94.19 / 13.38 / 4532.31
 50.057648 /  19.926056 / 221.20 / 0.00 / 8 / 17.3 / 5-1-2022 / 19:36:43.80 / 94.19 / 13.38 / 4532.31
 50.057648 /  19.926056 / 221.20 / 0.00 / 8 / 17.3 / 5-1-2022 / 19:36:44.00 / 94.31 / 13.38 / 4530.19
 50.057648 /  19.926056 / 221.20 / 0.00 / 8 / 16.6 / 5-1-2022 / 19:36:44.40 / 94.31 / 13.38 / 4530.19
 50.057648 /  19.926056 / 221.20 / 0.00 / 8 / 17.1 / 5-1-2022 / 19:36:44.60 / 94.31 / 13.38 / 4530.19
 50.057648 /  19.926056 / 221.20 / 0.00 / 8 / 17.1 / 5-1-2022 / 19:36:44.80 / 94.31 / 13.38 / 4530.19
 50.057648 /  19.926056 / 221.20 / 0.00 / 8 / 17.1 / 5-1-2022 / 19:36:45.00 / 94.44 / 13.44 / 4528.06
 50.057648 /  19.926056 / 221.20 / 0.00 / 8 / 17.3 / 5-1-2022 / 19:36:45.20 / 94.44 / 13.44 / 4528.06
 50.057648 /  19.926056 / 221.20 / 0.00 / 8 / 17.5 / 5-1-2022 / 19:36:45.40 / 94.44 / 13.44 / 4528.06
 50.057648 /  19.926056 / 221.20 / 0.00 / 8 / 17.5 / 5-1-2022 / 19:36:45.60 / 94.44 / 13.44 / 4528.06
 50.057648 /  19.926056 / 221.20 / 0.00 / 8 / 17.5 / 5-1-2022 / 19:36:46.00 / 94.44 / 13.44 / 4528.06
 50.057648 /  19.926056 / 221.20 / 0.00 / 8 / 16.6 / 5-1-2022 / 19:36:46.20 / 94.63 / 13.50 / 4524.63
 50.057648 /  19.926056 / 221.20 / 0.00 / 8 / 17.1 / 5-1-2022 / 19:36:46.40 / 94.63 / 13.50 / 4524.63
 50.057648 /  19.926056 / 221.20 / 0.02 / 8 / 16.8 / 5-1-2022 / 19:36:46.60 / 94.63 / 13.50 / 4524.63
 50.057648 /  19.926056 / 221.20 / 0.00 / 8 / 16.8 / 5-1-2022 / 19:36:46.80 / 94.63 / 13.50 / 4524.63
 50.057648 /  19.926056 / 221.20 / 0.00 / 8 / 17.1 / 5-1-2022 / 19:36:47.00 / 94.75 / 13.50 / 4522.75
 50.057648 /  19.926056 / 221.20 / 0.00 / 8 / 16.4 / 5-1-2022 / 19:36:47.40 / 94.75 / 13.50 / 4522.75
 50.057648 /  19.926056 / 221.20 / 0.00 / 8 / 17.3 / 5-1-2022 / 19:36:47.60 / 94.75 / 13.50 / 4522.75
 50.057648 /  19.926056 / 221.20 / 0.00 / 8 / 17.3 / 5-1-2022 / 19:36:47.80 / 94.75 / 13.50 / 4522.75
 50.057648 /  19.926056 / 221.20 / 0.00 / 8 / 17.3 / 5-1-2022 / 19:36:48.00 / 94.75 / 13.50 / 4522.75
 50.057648 /  19.926056 / 221.20 / 0.00 / 8 / 17.5 / 5-1-2022 / 19:36:48.40 / 94.88 / 13.50 / 4520.63
 50.057648 /  19.926056 / 221.20 / 0.00 / 8 / 17.5 / 5-1-2022 / 19:36:48.60 / 94.88 / 13.50 / 4520.63
 50.057648 /  19.926056 / 221.20 / 0.00 / 8 / 17.1 / 5-1-2022 / 19:36:48.80 / 94.88 / 13.50 / 4520.63
 50.057648 /  19.926056 / 221.20 / 0.00 / 8 / 17.5 / 5-1-2022 / 19:36:49.00 / 94.88 / 13.50 / 4520.63
 50.057648 /  19.926056 / 221.20 / 0.00 / 8 / 17.1 / 5-1-2022 / 19:36:49.20 / 95.00 / 13.56 / 4518.50
 50.057648 /  19.926056 / 221.20 / 0.00 / 8 / 17.1 / 5-1-2022 / 19:36:49.40 / 95.00 / 13.56 / 4518.50
 50.057648 /  19.926056 / 221.20 / 0.00 / 8 / 17.1 / 5-1-2022 / 19:36:49.60 / 95.00 / 13.56 / 4518.50
 50.057648 /  19.926056 / 221.30 / 0.00 / 8 / 17.3 / 5-1-2022 / 19:36:49.80 / 95.00 / 13.56 / 4518.50
 50.057648 /  19.926056 / 221.30 / 0.00 / 8 / 17.3 / 5-1-2022 / 19:36:50.00 / 95.13 / 13.56 / 4516.38
 50.057648 /  19.926056 / 221.30 / 0.00 / 8 / 17.5 / 5-1-2022 / 19:36:50.20 / 95.13 / 13.56 / 4516.38
 50.057648 /  19.926056 / 221.30 / 0.02 / 8 / 17.5 / 5-1-2022 / 19:36:50.60 / 95.13 / 13.56 / 4516.38
 50.057648 /  19.926056 / 221.30 / 0.00 / 8 / 17.7 / 5-1-2022 / 19:36:50.80 / 95.13 / 13.56 / 4516.38
 50.057648 /  19.926056 / 221.30 / 0.00 / 8 / 17.7 / 5-1-2022 / 19:36:51.00 / 95.13 / 13.56 / 4516.38
 50.057648 /  19.926056 / 221.30 / 0.00 / 8 / 17.7 / 5-1-2022 / 19:36:51.20 / 95.25 / 13.56 / 4514.25
 50.057648 /  19.926056 / 221.30 / 0.00 / 8 / 18.0 / 5-1-2022 / 19:36:51.40 / 95.25 / 13.56 / 4514.25
 50.057648 /  19.926056 / 221.30 / 0.00 / 8 / 18.0 / 5-1-2022 / 19:36:51.60 / 95.25 / 13.56 / 4514.25
 50.057648 /  19.926056 / 221.30 / 0.00 / 8 / 18.0 / 5-1-2022 / 19:36:51.80 / 95.25 / 13.56 / 4514.25
 50.057648 /  19.926056 / 221.30 / 0.00 / 8 / 17.7 / 5-1-2022 / 19:36:52.00 / 95.44 / 13.63 / 4510.81
 50.057648 /  19.926056 / 221.30 / 0.00 / 8 / 17.7 / 5-1-2022 / 19:36:52.20 / 95.44 / 13.63 / 4510.81
 50.057648 /  19.926056 / 221.30 / 0.00 / 8 / 17.5 / 5-1-2022 / 19:36:52.40 / 95.44 / 13.63 / 4510.81
 50.057648 /  19.926056 / 221.30 / 0.00 / 8 / 17.7 / 5-1-2022 / 19:36:52.60 / 95.44 / 13.63 / 4510.81
 50.057648 /  19.926056 / 221.30 / 0.00 / 8 / 17.5 / 5-1-2022 / 19:36:52.80 / 95.44 / 13.63 / 4510.81
 50.057648 /  19.926056 / 221.30 / 0.00 / 8 / 17.5 / 5-1-2022 / 19:36:53.00 / 95.56 / 13.69 / 4508.94
 50.057648 /  19.926056 / 221.30 / 0.02 / 8 / 16.8 / 5-1-2022 / 19:36:53.40 / 95.56 / 13.69 / 4508.94
 50.057648 /  19.926056 / 221.30 / 0.00 / 8 / 17.1 / 5-1-2022 / 19:36:53.60 / 95.56 / 13.69 / 4508.94
 50.057648 /  19.926056 / 221.30 / 0.00 / 8 / 17.1 / 5-1-2022 / 19:36:53.80 / 95.56 / 13.69 / 4508.94
 50.057648 /  19.926056 / 221.30 / 0.00 / 8 / 17.1 / 5-1-2022 / 19:36:54.00 / 95.69 / 13.69 / 4506.81
 50.057648 /  19.926056 / 221.30 / 0.00 / 8 / 17.1 / 5-1-2022 / 19:36:54.20 / 95.69 / 13.69 / 4506.81
 50.057648 /  19.926056 / 221.30 / 0.02 / 8 / 17.1 / 5-1-2022 / 19:36:54.40 / 95.69 / 13.69 / 4506.81
 50.057648 /  19.926056 / 221.30 / 0.00 / 8 / 17.3 / 5-1-2022 / 19:36:54.60 / 95.69 / 13.69 / 4506.81
 50.057648 /  19.926056 / 221.30 / 0.00 / 8 / 17.1 / 5-1-2022 / 19:36:54.80 / 95.69 / 13.69 / 4506.81
 50.057648 /  19.926056 / 221.30 / 0.00 / 8 / 17.1 / 5-1-2022 / 19:36:55.00 / 95.81 / 13.69 / 4504.69
 50.057648 /  19.926056 / 221.30 / 0.00 / 8 / 16.8 / 5-1-2022 / 19:36:55.40 / 95.81 / 13.69 / 4504.69
 50.057648 /  19.926056 / 221.30 / 0.00 / 8 / 16.6 / 5-1-2022 / 19:36:55.60 / 95.81 / 13.69 / 4504.69
 50.057648 /  19.926056 / 221.30 / 0.00 / 8 / 16.8 / 5-1-2022 / 19:36:55.80 / 95.81 / 13.69 / 4504.69
 50.057648 /  19.926056 / 221.30 / 0.00 / 8 / 16.6 / 5-1-2022 / 19:36:56.00 / 95.94 / 13.75 / 4502.56
 50.057648 /  19.926056 / 221.30 / 0.00 / 8 / 17.5 / 5-1-2022 / 19:36:56.20 / 95.94 / 13.75 / 4502.56
 50.057648 /  19.926056 / 221.30 / 0.02 / 8 / 16.8 / 5-1-2022 / 19:36:56.40 / 95.94 / 13.75 / 4502.56
 50.057648 /  19.926056 / 221.30 / 0.02 / 8 / 16.4 / 5-1-2022 / 19:36:56.60 / 95.94 / 13.75 / 4502.56
 50.057648 /  19.926056 / 221.30 / 0.00 / 8 / 16.8 / 5-1-2022 / 19:36:56.80 / 95.94 / 13.75 / 4502.56
 50.057648 /  19.926056 / 221.30 / 0.00 / 8 / 16.6 / 5-1-2022 / 19:36:57.00 / 96.06 / 13.75 / 4500.44
 50.057648 /  19.926056 / 221.30 / 0.00 / 8 / 17.1 / 5-1-2022 / 19:36:57.40 / 96.06 / 13.75 / 4500.44
 50.057648 /  19.926056 / 221.30 / 0.00 / 8 / 17.1 / 5-1-2022 / 19:36:57.60 / 96.06 / 13.75 / 4500.44
 50.057648 /  19.926056 / 221.30 / 0.00 / 8 / 17.1 / 5-1-2022 / 19:36:57.80 / 96.06 / 13.75 / 4500.44
 50.057648 /  19.926056 / 221.30 / 0.00 / 8 / 15.2 / 5-1-2022 / 19:36:58.00 / 96.06 / 13.75 / 4500.44
 50.057648 /  19.926056 / 221.30 / 0.00 / 8 / 17.1 / 5-1-2022 / 19:36:58.40 / 96.19 / 13.75 / 4498.31
 50.057648 /  19.926056 / 221.30 / 0.00 / 8 / 17.1 / 5-1-2022 / 19:36:58.60 / 96.19 / 13.75 / 4498.31
 50.057648 /  19.926056 / 221.30 / 0.00 / 8 / 17.1 / 5-1-2022 / 19:36:58.80 / 96.19 / 13.75 / 4498.31
 50.057648 /  19.926056 / 221.30 / 0.00 / 8 / 17.1 / 5-1-2022 / 19:36:59.00 / 96.19 / 13.75 / 4498.31
 50.057648 /  19.926056 / 221.30 / 0.00 / 8 / 16.8 / 5-1-2022 / 19:36:59.20 / 96.38 / 13.81 / 4494.88
 50.057648 /  19.926056 / 221.30 / 0.00 / 8 / 16.6 / 5-1-2022 / 19:36:59.40 / 96.38 / 13.81 / 4494.88
 50.057648 /  19.926056 / 221.30 / 0.00 / 8 / 17.1 / 5-1-2022 / 19:36:59.60 / 96.38 / 13.81 / 4494.88
 50.057648 /  19.926056 / 221.40 / 0.00 / 8 / 17.1 / 5-1-2022 / 19:36:59.80 / 96.38 / 13.81 / 4494.88
 50.057648 /  19.926056 / 221.40 / 0.00 / 8 / 17.1 / 5-1-2022 / 19:37:00.00 / 96.44 / 13.81 / 4494.31
 50.057648 /  19.926056 / 221.40 / 0.00 / 8 / 16.8 / 5-1-2022 / 19:37:00.20 / 96.44 / 13.81 / 4494.31
 50.057648 /  19.926056 / 221.40 / 0.00 / 8 / 16.8 / 5-1-2022 / 19:37:00.60 / 96.44 / 13.81 / 4494.31
 50.057648 /  19.926056 / 221.40 / 0.00 / 8 / 16.6 / 5-1-2022 / 19:37:00.80 / 96.44 / 13.81 / 4494.31
 50.057648 /  19.926056 / 221.40 / 0.00 / 8 / 16.8 / 5-1-2022 / 19:37:01.00 / 96.44 / 13.81 / 4494.31
 50.057648 /  19.926056 / 221.40 / 0.00 / 8 / 16.8 / 5-1-2022 / 19:37:01.20 / 96.56 / 13.88 / 4491.94
 50.057648 /  19.926056 / 221.40 / 0.00 / 8 / 17.1 / 5-1-2022 / 19:37:01.40 / 96.56 / 13.88 / 4491.94
 50.057648 /  19.926056 / 221.40 / 0.00 / 8 / 17.1 / 5-1-2022 / 19:37:01.60 / 96.56 / 13.88 / 4491.94
 50.057648 /  19.926056 / 221.40 / 0.02 / 8 / 17.1 / 5-1-2022 / 19:37:01.80 / 96.56 / 13.88 / 4491.94
 50.057648 /  19.926056 / 221.40 / 0.00 / 8 / 16.8 / 5-1-2022 / 19:37:02.00 / 96.75 / 13.88 / 4488.50
 50.057648 /  19.926056 / 221.40 / 0.00 / 8 / 16.8 / 5-1-2022 / 19:37:02.40 / 96.75 / 13.88 / 4488.50
 50.057648 /  19.926056 / 221.40 / 0.00 / 8 / 16.8 / 5-1-2022 / 19:37:02.60 / 96.75 / 13.88 / 4488.50
 50.057648 /  19.926056 / 221.40 / 0.00 / 8 / 16.8 / 5-1-2022 / 19:37:02.80 / 96.75 / 13.88 / 4488.50
 50.057648 /  19.926056 / 221.40 / 0.00 / 8 / 16.8 / 5-1-2022 / 19:37:03.00 / 96.88 / 13.94 / 4486.63
 50.057648 /  19.926056 / 221.40 / 0.00 / 8 / 16.8 / 5-1-2022 / 19:37:03.20 / 96.88 / 13.94 / 4486.63
 50.057648 /  19.926056 / 221.40 / 0.00 / 8 / 16.6 / 5-1-2022 / 19:37:03.40 / 96.88 / 13.94 / 4486.63
 50.057648 /  19.926056 / 221.40 / 0.02 / 8 / 17.1 / 5-1-2022 / 19:37:03.60 / 96.88 / 13.94 / 4486.63
 50.057648 /  19.926056 / 221.40 / 0.02 / 8 / 16.4 / 5-1-2022 / 19:37:03.80 / 96.88 / 13.94 / 4486.63
 50.057648 /  19.926056 / 221.40 / 0.00 / 8 / 16.8 / 5-1-2022 / 19:37:04.00 / 97.00 / 13.94 / 4484.50
 50.057648 /  19.926056 / 221.40 / 0.00 / 8 / 15.2 / 5-1-2022 / 19:37:04.20 / 97.00 / 13.94 / 4484.50
 50.057648 /  19.926056 / 221.40 / 0.00 / 8 / 16.4 / 5-1-2022 / 19:37:04.40 / 97.00 / 13.94 / 4484.50
 50.057648 /  19.926056 / 221.40 / 0.02 / 8 / 16.4 / 5-1-2022 / 19:37:04.60 / 97.00 / 13.94 / 4484.50
 50.057648 /  19.926056 / 221.40 / 0.00 / 8 / 15.7 / 5-1-2022 / 19:37:04.80 / 97.00 / 13.94 / 4484.50
 50.057648 /  19.926056 / 221.40 / 0.00 / 8 / 16.4 / 5-1-2022 / 19:37:05.00 / 97.13 / 13.94 / 4482.38
 50.057648 /  19.926056 / 221.40 / 0.00 / 8 / 16.4 / 5-1-2022 / 19:37:05.20 / 97.13 / 13.94 / 4482.38
 50.057648 /  19.926056 / 221.40 / 0.00 / 8 / 16.4 / 5-1-2022 / 19:37:05.40 / 97.13 / 13.94 / 4482.38
 50.057648 /  19.926056 / 221.40 / 0.00 / 8 / 16.4 / 5-1-2022 / 19:37:05.60 / 97.13 / 13.94 / 4482.38
 50.057648 /  19.926056 / 221.40 / 0.00 / 8 / 16.1 / 5-1-2022 / 19:37:05.80 / 97.13 / 13.94 / 4482.38
 50.057648 /  19.926056 / 221.40 / 0.00 / 8 / 16.4 / 5-1-2022 / 19:37:06.00 / 97.25 / 14.00 / 4480.25
 50.057648 /  19.926056 / 221.40 / 0.00 / 8 / 16.4 / 5-1-2022 / 19:37:06.20 / 97.25 / 14.00 / 4480.25
 50.057648 /  19.926056 / 221.40 / 0.00 / 8 / 16.6 / 5-1-2022 / 19:37:06.40 / 97.25 / 14.00 / 4480.25
 50.057648 /  19.926056 / 221.40 / 0.00 / 8 / 16.6 / 5-1-2022 / 19:37:06.60 / 97.25 / 14.00 / 4480.25
 50.057648 /  19.926056 / 221.40 / 0.00 / 8 / 16.1 / 5-1-2022 / 19:37:07.00 / 97.25 / 14.00 / 4480.25
 50.057648 /  19.926056 / 221.40 / 0.00 / 8 / 16.8 / 5-1-2022 / 19:37:07.20 / 97.38 / 14.00 / 4478.13
 50.057648 /  19.926056 / 221.40 / 0.00 / 8 / 16.6 / 5-1-2022 / 19:37:07.40 / 97.38 / 14.00 / 4478.13
 50.057648 /  19.926056 / 221.40 / 0.00 / 8 / 16.8 / 5-1-2022 / 19:37:07.60 / 97.38 / 14.00 / 4478.13
 50.057648 /  19.926056 / 221.40 / 0.00 / 8 / 16.8 / 5-1-2022 / 19:37:07.80 / 97.38 / 14.00 / 4478.13
 50.057648 /  19.926056 / 221.40 / 0.00 / 8 / 16.6 / 5-1-2022 / 19:37:08.00 / 97.50 / 14.06 / 4476.00
 50.057648 /  19.926056 / 221.40 / 0.00 / 8 / 15.9 / 5-1-2022 / 19:37:08.20 / 97.50 / 14.06 / 4476.00
 50.057648 /  19.926056 / 221.40 / 0.00 / 8 / 17.1 / 5-1-2022 / 19:37:08.40 / 97.50 / 14.06 / 4476.00
 50.057648 /  19.926056 / 221.40 / 0.00 / 8 / 18.0 / 5-1-2022 / 19:37:08.60 / 97.50 / 14.06 / 4476.00
 50.057648 /  19.926056 / 221.40 / 0.00 / 8 / 17.3 / 5-1-2022 / 19:37:08.80 / 97.50 / 14.06 / 4476.00
 50.057648 /  19.926056 / 221.40 / 0.00 / 8 / 16.6 / 5-1-2022 / 19:37:09.20 / 97.63 / 14.06 / 4473.88
 50.057648 /  19.926056 / 221.40 / 0.00 / 8 / 16.4 / 5-1-2022 / 19:37:09.40 / 97.63 / 14.06 / 4473.88
 50.057648 /  19.926056 / 221.40 / 0.00 / 8 / 16.4 / 5-1-2022 / 19:37:09.60 / 97.63 / 14.06 / 4473.88
 50.057648 /  19.926056 / 221.40 / 0.00 / 8 / 16.6 / 5-1-2022 / 19:37:09.80 / 97.63 / 14.06 / 4473.88
 50.057648 /  19.926056 / 221.40 / 0.00 / 8 / 16.6 / 5-1-2022 / 19:37:10.00 / 97.81 / 14.13 / 4470.44
 50.057648 /  19.926056 / 221.40 / 0.00 / 8 / 17.5 / 5-1-2022 / 19:37:10.40 / 97.81 / 14.13 / 4470.44
 50.057648 /  19.926056 / 221.40 / 0.00 / 8 / 17.7 / 5-1-2022 / 19:37:10.60 / 97.81 / 14.13 / 4470.44
 50.057648 /  19.926056 / 221.40 / 0.00 / 8 / 17.7 / 5-1-2022 / 19:37:10.80 / 97.81 / 14.13 / 4470.44
 50.057648 /  19.926056 / 221.40 / 0.00 / 8 / 17.7 / 5-1-2022 / 19:37:11.00 / 97.81 / 14.13 / 4470.44
 50.057648 /  19.926056 / 221.40 / 0.00 / 8 / 18.2 / 5-1-2022 / 19:37:11.20 / 97.88 / 14.13 / 4469.88
 50.057648 /  19.926054 / 221.40 / 0.02 / 8 / 18.2 / 5-1-2022 / 19:37:11.40 / 97.88 / 14.13 / 4469.88
 50.057648 /  19.926054 / 221.40 / 0.02 / 8 / 18.0 / 5-1-2022 / 19:37:11.60 / 97.88 / 14.13 / 4469.88
 50.057648 /  19.926054 / 221.40 / 0.00 / 8 / 18.2 / 5-1-2022 / 19:37:11.80 / 97.88 / 14.13 / 4469.88
 50.057648 /  19.926054 / 221.40 / 0.02 / 8 / 18.2 / 5-1-2022 / 19:37:12.00 / 98.06 / 14.19 / 4466.19
 50.057648 /  19.926054 / 221.40 / 0.02 / 8 / 17.3 / 5-1-2022 / 19:37:12.20 / 98.06 / 14.19 / 4466.19
 50.057648 /  19.926054 / 221.40 / 0.02 / 8 / 17.3 / 5-1-2022 / 19:37:12.40 / 98.06 / 14.19 / 4466.19
 50.057648 /  19.926054 / 221.40 / 0.02 / 8 / 17.3 / 5-1-2022 / 19:37:12.60 / 98.06 / 14.19 / 4466.19
 50.057648 /  19.926054 / 221.40 / 0.00 / 8 / 17.5 / 5-1-2022 / 19:37:12.80 / 98.06 / 14.19 / 4466.19
 50.057648 /  19.926054 / 221.40 / 0.00 / 8 / 17.5 / 5-1-2022 / 19:37:13.00 / 98.19 / 14.19 / 4464.31
 50.057648 /  19.926054 / 221.40 / 0.02 / 8 / 17.5 / 5-1-2022 / 19:37:13.40 / 98.19 / 14.19 / 4464.31
 50.057648 /  19.926054 / 221.40 / 0.02 / 8 / 17.3 / 5-1-2022 / 19:37:13.60 / 98.19 / 14.19 / 4464.31
 50.057648 /  19.926054 / 221.40 / 0.02 / 8 / 17.5 / 5-1-2022 / 19:37:13.80 / 98.19 / 14.19 / 4464.31
 50.057648 /  19.926054 / 221.40 / 0.00 / 8 / 17.7 / 5-1-2022 / 19:37:14.00 / 98.31 / 14.25 / 4462.19
 50.057648 /  19.926054 / 221.40 / 0.00 / 8 / 17.7 / 5-1-2022 / 19:37:14.20 / 98.31 / 14.25 / 4462.19
 50.057648 /  19.926054 / 221.40 / 0.00 / 8 / 17.7 / 5-1-2022 / 19:37:14.40 / 98.31 / 14.25 / 4462.19
 50.057648 /  19.926054 / 221.40 / 0.02 / 8 / 18.0 / 5-1-2022 / 19:37:14.80 / 98.31 / 14.25 / 4462.19
 50.057648 /  19.926054 / 221.30 / 0.00 / 8 / 17.5 / 5-1-2022 / 19:37:15.00 / 98.31 / 14.25 / 4462.19
 50.057648 /  19.926054 / 221.30 / 0.00 / 8 / 18.2 / 5-1-2022 / 19:37:15.20 / 98.44 / 14.25 / 4460.06
 50.057648 /  19.926054 / 221.30 / 0.00 / 8 / 18.0 / 5-1-2022 / 19:37:15.40 / 98.44 / 14.25 / 4460.06
 50.057648 /  19.926054 / 221.30 / 0.00 / 8 / 18.0 / 5-1-2022 / 19:37:15.60 / 98.44 / 14.25 / 4460.06
 50.057648 /  19.926054 / 221.30 / 0.00 / 8 / 18.0 / 5-1-2022 / 19:37:15.80 / 98.44 / 14.25 / 4460.06
 50.057648 /  19.926054 / 221.30 / 0.00 / 8 / 18.2 / 5-1-2022 / 19:37:16.00 / 98.56 / 14.31 / 4457.94
 50.057648 /  19.926054 / 221.30 / 0.00 / 8 / 18.0 / 5-1-2022 / 19:37:16.40 / 98.56 / 14.31 / 4457.94
 50.057648 /  19.926054 / 221.30 / 0.00 / 8 / 18.2 / 5-1-2022 / 19:37:16.60 / 98.56 / 14.31 / 4457.94
 50.057648 /  19.926054 / 221.30 / 0.02 / 8 / 18.0 / 5-1-2022 / 19:37:16.80 / 98.56 / 14.31 / 4457.94
 50.057648 /  19.926054 / 221.30 / 0.02 / 8 / 18.0 / 5-1-2022 / 19:37:17.00 / 98.69 / 14.31 / 4455.81
 50.057648 /  19.926054 / 221.30 / 0.02 / 8 / 17.3 / 5-1-2022 / 19:37:17.20 / 98.69 / 14.31 / 4455.81
 50.057648 /  19.926054 / 221.30 / 0.00 / 8 / 17.3 / 5-1-2022 / 19:37:17.40 / 98.69 / 14.31 / 4455.81
 50.057648 /  19.926054 / 221.30 / 0.02 / 8 / 17.3 / 5-1-2022 / 19:37:17.60 / 98.69 / 14.31 / 4455.81
 50.057648 /  19.926054 / 221.30 / 0.02 / 8 / 17.3 / 5-1-2022 / 19:37:17.80 / 98.69 / 14.31 / 4455.81
 50.057648 /  19.926054 / 221.30 / 0.02 / 8 / 17.3 / 5-1-2022 / 19:37:18.00 / 98.81 / 14.38 / 4453.69
 50.057648 /  19.926054 / 221.30 / 0.00 / 8 / 17.1 / 5-1-2022 / 19:37:18.20 / 98.81 / 14.38 / 4453.69
 50.057648 /  19.926054 / 221.30 / 0.00 / 8 / 17.3 / 5-1-2022 / 19:37:18.40 / 98.81 / 14.38 / 4453.69
 50.057648 /  19.926054 / 221.30 / 0.00 / 8 / 17.3 / 5-1-2022 / 19:37:18.60 / 98.81 / 14.38 / 4453.69
 50.057648 /  19.926054 / 221.30 / 0.02 / 8 / 17.3 / 5-1-2022 / 19:37:18.80 / 98.81 / 14.38 / 4453.69
 50.057648 /  19.926054 / 221.30 / 0.00 / 8 / 17.5 / 5-1-2022 / 19:37:19.00 / 98.94 / 14.38 / 4451.56
 50.057648 /  19.926054 / 221.30 / 0.00 / 8 / 17.5 / 5-1-2022 / 19:37:19.40 / 98.94 / 14.38 / 4451.56
 50.057648 /  19.926054 / 221.30 / 0.00 / 8 / 15.7 / 5-1-2022 / 19:37:19.60 / 98.94 / 14.38 / 4451.56
 50.057648 /  19.926054 / 221.30 / 0.00 / 8 / 17.5 / 5-1-2022 / 19:37:19.80 / 98.94 / 14.38 / 4451.56
 50.057648 /  19.926054 / 221.30 / 0.00 / 8 / 17.5 / 5-1-2022 / 19:37:20.00 / 98.94 / 14.38 / 4451.56
 50.057648 /  19.926054 / 221.30 / 0.00 / 8 / 17.7 / 5-1-2022 / 19:37:20.40 / 99.06 / 14.38 / 4449.44
 50.057648 /  19.926054 / 221.30 / 0.00 / 8 / 17.7 / 5-1-2022 / 19:37:20.60 / 99.06 / 14.38 / 4449.44
 50.057648 /  19.926054 / 221.30 / 0.04 / 8 / 17.7 / 5-1-2022 / 19:37:20.80 / 99.06 / 14.38 / 4449.44
 50.057648 /  19.926054 / 221.30 / 0.00 / 8 / 17.7 / 5-1-2022 / 19:37:21.00 / 99.06 / 14.38 / 4449.44
 50.057648 /  19.926054 / 221.30 / 0.00 / 8 / 17.7 / 5-1-2022 / 19:37:21.20 / 99.19 / 14.44 / 4447.31
 50.057648 /  19.926054 / 221.30 / 0.00 / 8 / 17.7 / 5-1-2022 / 19:37:21.40 / 99.19 / 14.44 / 4447.31
 50.057648 /  19.926054 / 221.30 / 0.00 / 8 / 17.5 / 5-1-2022 / 19:37:21.60 / 99.19 / 14.44 / 4447.31
 50.057648 /  19.926054 / 221.30 / 0.02 / 8 / 17.5 / 5-1-2022 / 19:37:21.80 / 99.19 / 14.44 / 4447.31
 50.057648 /  19.926054 / 221.30 / 0.04 / 8 / 17.5 / 5-1-2022 / 19:37:22.00 / 99.31 / 14.44 / 4445.19
 50.057648 /  19.926054 / 221.30 / 0.04 / 8 / 17.7 / 5-1-2022 / 19:37:22.20 / 99.31 / 14.44 / 4445.19
 50.057648 /  19.926054 / 221.30 / 0.02 / 8 / 17.7 / 5-1-2022 / 19:37:22.60 / 99.31 / 14.44 / 4445.19
 50.057648 /  19.926054 / 221.30 / 0.02 / 8 / 18.0 / 5-1-2022 / 19:37:22.80 / 99.31 / 14.44 / 4445.19
 50.057648 /  19.926054 / 221.30 / 0.02 / 8 / 18.0 / 5-1-2022 / 19:37:23.00 / 99.31 / 14.44 / 4445.19
 50.057648 /  19.926054 / 221.30 / 0.02 / 8 / 17.1 / 5-1-2022 / 19:37:23.20 / 99.50 / 14.50 / 4441.75
 50.057648 /  19.926054 / 221.30 / 0.02 / 8 / 17.3 / 5-1-2022 / 19:37:23.40 / 99.50 / 14.50 / 4441.75
 50.057648 /  19.926054 / 221.30 / 0.02 / 8 / 17.3 / 5-1-2022 / 19:37:23.80 / 99.50 / 14.50 / 4441.75
 50.057648 /  19.926054 / 221.30 / 0.02 / 8 / 17.3 / 5-1-2022 / 19:37:24.00 / 99.50 / 14.50 / 4441.75
 50.057648 /  19.926054 / 221.30 / 0.00 / 8 / 17.7 / 5-1-2022 / 19:37:24.20 / 99.63 / 14.50 / 4439.88
 50.057648 /  19.926054 / 221.30 / 0.02 / 8 / 17.7 / 5-1-2022 / 19:37:24.40 / 99.63 / 14.50 / 4439.88
 50.057648 /  19.926054 / 221.30 / 0.02 / 8 / 17.7 / 5-1-2022 / 19:37:24.60 / 99.63 / 14.50 / 4439.88
 50.057648 /  19.926054 / 221.30 / 0.04 / 8 / 17.5 / 5-1-2022 / 19:37:24.80 / 99.63 / 14.50 / 4439.88
 50.057648 /  19.926054 / 221.30 / 0.04 / 8 / 17.3 / 5-1-2022 / 19:37:25.00 / 99.75 / 14.56 / 4437.75
 50.057648 /  19.926054 / 221.30 / 0.04 / 8 / 18.4 / 5-1-2022 / 19:37:25.20 / 99.75 / 14.56 / 4437.75
 50.057648 /  19.926054 / 221.30 / 0.02 / 8 / 18.2 / 5-1-2022 / 19:37:25.40 / 99.75 / 14.56 / 4437.75
 50.057648 /  19.926054 / 221.30 / 0.02 / 8 / 18.2 / 5-1-2022 / 19:37:25.60 / 99.75 / 14.56 / 4437.75
 50.057648 /  19.926054 / 221.30 / 0.06 / 8 / 18.4 / 5-1-2022 / 19:37:26.00 / 99.75 / 14.56 / 4437.75
 50.057648 /  19.926054 / 221.30 / 0.06 / 8 / 18.4 / 5-1-2022 / 19:37:26.20 / 99.88 / 14.56 / 4435.63
 50.057648 /  19.926054 / 221.30 / 0.11 / 8 / 18.4 / 5-1-2022 / 19:37:26.40 / 99.88 / 14.56 / 4435.63
 50.057648 /  19.926054 / 221.30 / 0.31 / 8 / 18.4 / 5-1-2022 / 19:37:26.60 / 99.88 / 14.56 / 4435.63
 50.057648 /  19.926054 / 221.30 / 0.70 / 8 / 18.2 / 5-1-2022 / 19:37:26.80 / 99.88 / 14.56 / 4435.63
 50.057648 /  19.926054 / 221.30 / 0.70 / 8 / 18.2 / 5-1-2022 / 19:37:27.00 / 100.00 / 14.63 / 4433.50
 50.057644 /  19.926054 / 221.40 / 2.59 / 8 / 18.2 / 5-1-2022 / 19:37:27.40 / 100.00 / 14.63 / 4433.50
 50.057640 /  19.926054 / 221.40 / 2.63 / 8 / 18.0 / 5-1-2022 / 19:37:27.60 / 100.00 / 14.63 / 4433.50
 50.057636 /  19.926056 / 221.40 / 5.78 / 8 / 17.7 / 5-1-2022 / 19:37:27.80 / 100.00 / 14.63 / 4433.50
 50.057629 /  19.926056 / 221.40 / 8.59 / 8 / 18.0 / 5-1-2022 / 19:37:28.00 / 100.00 / 14.63 / 4433.50
 50.057617 /  19.926062 / 221.50 /  11.39 / 8 / 17.5 / 5-1-2022 / 19:37:28.40 / 100.13 / 14.63 / 4431.38
 50.057613 /  19.926064 / 221.50 /  12.32 / 8 / 17.7 / 5-1-2022 / 19:37:28.60 / 100.13 / 14.63 / 4431.38
 50.057606 /  19.926065 / 221.60 /  13.59 / 8 / 18.0 / 5-1-2022 / 19:37:28.80 / 100.13 / 14.63 / 4431.38
 50.057598 /  19.926069 / 221.60 /  14.50 / 8 / 17.7 / 5-1-2022 / 19:37:29.00 / 100.13 / 14.63 / 4431.38
 50.057590 /  19.926069 / 221.70 /  14.50 / 8 / 17.3 / 5-1-2022 / 19:37:29.20 / 100.25 / 14.63 / 4429.25
 50.057583 /  19.926073 / 221.70 /  14.50 / 8 / 17.5 / 5-1-2022 / 19:37:29.40 / 100.25 / 14.63 / 4429.25
 50.057575 /  19.926079 / 221.70 /  16.61 / 8 / 17.3 / 5-1-2022 / 19:37:29.60 / 100.25 / 14.63 / 4429.25
 50.057564 /  19.926083 / 221.80 /  17.43 / 8 / 17.5 / 5-1-2022 / 19:37:29.80 / 100.25 / 14.63 / 4429.25
 50.057556 /  19.926088 / 221.90 /  18.45 / 8 / 17.5 / 5-1-2022 / 19:37:30.00 / 100.38 / 14.69 / 4427.13
 50.057545 /  19.926094 / 221.90 /  18.56 / 8 / 17.5 / 5-1-2022 / 19:37:30.20 / 100.38 / 14.69 / 4427.13
 50.057526 /  19.926104 / 222.00 /  19.59 / 8 / 17.5 / 5-1-2022 / 19:37:30.60 / 100.38 / 14.69 / 4427.13
 50.057518 /  19.926107 / 222.10 /  19.93 / 8 / 16.4 / 5-1-2022 / 19:37:30.80 / 100.38 / 14.69 / 4427.13
 50.057507 /  19.926111 / 222.20 /  20.72 / 8 / 17.3 / 5-1-2022 / 19:37:31.00 / 100.50 / 14.69 / 4425.00
 50.057484 /  19.926125 / 222.20 /  22.17 / 8 / 17.3 / 5-1-2022 / 19:37:31.40 / 100.50 / 14.69 / 4425.00
 50.057472 /  19.926132 / 222.30 /  22.30 / 8 / 16.6 / 5-1-2022 / 19:37:31.60 / 100.50 / 14.69 / 4425.00
 50.057461 /  19.926138 / 222.40 /  22.69 / 8 / 16.1 / 5-1-2022 / 19:37:31.80 / 100.50 / 14.69 / 4425.00
 50.057449 /  19.926146 / 222.40 /  23.11 / 8 / 16.6 / 5-1-2022 / 19:37:32.00 / 100.63 / 14.75 / 4422.88
 50.057438 /  19.926153 / 222.50 /  23.11 / 8 / 17.1 / 5-1-2022 / 19:37:32.20 / 100.63 / 14.75 / 4422.88
 50.057426 /  19.926161 / 222.50 /  23.59 / 8 / 17.1 / 5-1-2022 / 19:37:32.40 / 100.63 / 14.75 / 4422.88
 50.057404 /  19.926176 / 222.50 /  24.35 / 8 / 17.1 / 5-1-2022 / 19:37:32.80 / 100.63 / 14.75 / 4422.88
 50.057388 /  19.926186 / 222.60 /  25.37 / 8 / 17.1 / 5-1-2022 / 19:37:33.00 / 100.63 / 14.75 / 4422.88
 50.057377 /  19.926191 / 222.60 /  25.37 / 8 / 18.0 / 5-1-2022 / 19:37:33.20 / 100.75 / 14.75 / 4420.75
 50.057362 /  19.926201 / 222.60 /  25.43 / 8 / 18.7 / 5-1-2022 / 19:37:33.40 / 100.75 / 14.75 / 4420.75
 50.057343 /  19.926212 / 222.70 /  26.04 / 8 / 18.7 / 5-1-2022 / 19:37:33.60 / 100.75 / 14.75 / 4420.75
 50.057327 /  19.926220 / 222.70 /  26.04 / 8 / 17.7 / 5-1-2022 / 19:37:33.80 / 100.75 / 14.75 / 4420.75
 50.057312 /  19.926228 / 222.70 /  26.58 / 8 / 18.0 / 5-1-2022 / 19:37:34.00 / 100.88 / 14.81 / 4418.63
 50.057281 /  19.926245 / 222.70 /  26.52 / 8 / 22.6 / 5-1-2022 / 19:37:34.40 / 100.88 / 14.81 / 4418.63
 50.057266 /  19.926252 / 222.80 /  26.09 / 8 / 22.6 / 5-1-2022 / 19:37:34.60 / 100.88 / 14.81 / 4418.63
 50.057251 /  19.926260 / 222.80 /  26.02 / 8 / 22.4 / 5-1-2022 / 19:37:34.80 / 100.88 / 14.81 / 4418.63
 50.057240 /  19.926266 / 222.80 /  25.69 / 8 / 22.6 / 5-1-2022 / 19:37:35.00 / 101.00 / 14.81 / 4416.50
 50.057224 /  19.926273 / 222.90 /  25.69 / 8 / 21.2 / 5-1-2022 / 19:37:35.20 / 101.00 / 14.81 / 4416.50
 50.057213 /  19.926281 / 222.90 /  25.11 / 8 / 21.0 / 5-1-2022 / 19:37:35.40 / 101.00 / 14.81 / 4416.50
 50.057198 /  19.926287 / 222.90 /  24.74 / 8 / 22.1 / 5-1-2022 / 19:37:35.60 / 101.00 / 14.81 / 4416.50
 50.057186 /  19.926292 / 222.90 /  24.69 / 8 / 23.0 / 5-1-2022 / 19:37:35.80 / 101.00 / 14.81 / 4416.50
 50.057159 /  19.926306 / 223.00 /  24.69 / 8 / 19.6 / 5-1-2022 / 19:37:36.20 / 101.13 / 14.81 / 4414.38
 50.057144 /  19.926315 / 223.10 /  25.41 / 8 / 20.7 / 5-1-2022 / 19:37:36.40 / 101.13 / 14.81 / 4414.38
 50.057129 /  19.926323 / 223.10 /  26.30 / 8 / 20.1 / 5-1-2022 / 19:37:36.60 / 101.13 / 14.81 / 4414.38
 50.057114 /  19.926331 / 223.10 /  26.78 / 8 / 20.1 / 5-1-2022 / 19:37:36.80 / 101.13 / 14.81 / 4414.38
 50.057098 /  19.926340 / 223.20 /  27.87 / 8 / 20.1 / 5-1-2022 / 19:37:37.00 / 101.25 / 14.88 / 4412.25
 50.057068 /  19.926355 / 223.20 /  29.41 / 8 / 19.6 / 5-1-2022 / 19:37:37.40 / 101.25 / 14.88 / 4412.25
 50.057053 /  19.926363 / 223.20 /  30.47 / 8 / 19.6 / 5-1-2022 / 19:37:37.60 / 101.25 / 14.88 / 4412.25
 50.057034 /  19.926373 / 223.20 /  31.56 / 8 / 19.6 / 5-1-2022 / 19:37:37.80 / 101.25 / 14.88 / 4412.25
 50.057018 /  19.926380 / 223.20 /  32.26 / 8 / 19.6 / 5-1-2022 / 19:37:38.00 / 101.25 / 14.88 / 4412.25
 50.056999 /  19.926390 / 223.20 /  32.26 / 8 / 19.4 / 5-1-2022 / 19:37:38.20 / 101.38 / 14.94 / 4410.13
 50.056984 /  19.926399 / 223.20 /  32.26 / 8 / 19.6 / 5-1-2022 / 19:37:38.40 / 101.38 / 14.94 / 4410.13
 50.056965 /  19.926407 / 223.20 /  33.84 / 8 / 19.4 / 5-1-2022 / 19:37:38.60 / 101.38 / 14.94 / 4410.13
 50.056950 /  19.926413 / 223.30 /  34.19 / 8 / 19.8 / 5-1-2022 / 19:37:38.80 / 101.38 / 14.94 / 4410.13
 50.056931 /  19.926424 / 223.30 /  34.78 / 8 / 19.6 / 5-1-2022 / 19:37:39.00 / 101.50 / 14.94 / 4408.00
 50.056896 /  19.926439 / 223.30 /  34.74 / 8 / 19.8 / 5-1-2022 / 19:37:39.40 / 101.50 / 14.94 / 4408.00
 50.056881 /  19.926447 / 223.30 /  34.28 / 8 / 19.6 / 5-1-2022 / 19:37:39.60 / 101.50 / 14.94 / 4408.00
 50.056862 /  19.926456 / 223.30 /  33.95 / 8 / 19.6 / 5-1-2022 / 19:37:39.80 / 101.50 / 14.94 / 4408.00
 50.056847 /  19.926464 / 223.40 /  33.43 / 8 / 19.6 / 5-1-2022 / 19:37:40.00 / 101.63 / 15.00 / 4405.88
 50.056831 /  19.926476 / 223.40 /  33.43 / 8 / 19.8 / 5-1-2022 / 19:37:40.20 / 101.63 / 15.00 / 4405.88
 50.056812 /  19.926485 / 223.40 /  32.91 / 8 / 19.6 / 5-1-2022 / 19:37:40.40 / 101.63 / 15.00 / 4405.88
 50.056782 /  19.926502 / 223.40 /  32.17 / 8 / 20.1 / 5-1-2022 / 19:37:40.80 / 101.63 / 15.00 / 4405.88
 50.056767 /  19.926510 / 223.40 /  31.67 / 8 / 20.1 / 5-1-2022 / 19:37:41.00 / 101.75 / 15.00 / 4403.75
 50.056747 /  19.926523 / 223.50 /  31.67 / 8 / 19.6 / 5-1-2022 / 19:37:41.20 / 101.75 / 15.00 / 4403.75
 50.056728 /  19.926537 / 223.60 /  30.80 / 8 / 19.8 / 5-1-2022 / 19:37:41.40 / 101.75 / 15.00 / 4403.75
 50.056713 /  19.926546 / 223.60 /  30.69 / 8 / 19.6 / 5-1-2022 / 19:37:41.60 / 101.75 / 15.00 / 4403.75
 50.056683 /  19.926567 / 223.60 /  30.47 / 8 / 19.8 / 5-1-2022 / 19:37:42.00 / 101.75 / 15.00 / 4403.75
 50.056667 /  19.926577 / 223.60 /  30.35 / 8 / 20.5 / 5-1-2022 / 19:37:42.20 / 101.88 / 15.00 / 4401.63
 50.056652 /  19.926586 / 223.70 /  29.97 / 8 / 20.1 / 5-1-2022 / 19:37:42.40 / 101.88 / 15.00 / 4401.63
 50.056637 /  19.926598 / 223.70 /  29.89 / 8 / 20.3 / 5-1-2022 / 19:37:42.60 / 101.88 / 15.00 / 4401.63
 50.056622 /  19.926605 / 223.70 /  29.78 / 8 / 20.5 / 5-1-2022 / 19:37:42.80 / 101.88 / 15.00 / 4401.63
 50.056606 /  19.926613 / 223.70 /  29.67 / 8 / 20.5 / 5-1-2022 / 19:37:43.00 / 102.00 / 15.06 / 4399.50
 50.056591 /  19.926622 / 223.70 /  29.67 / 8 / 20.1 / 5-1-2022 / 19:37:43.20 / 102.00 / 15.06 / 4399.50
 50.056576 /  19.926630 / 223.70 /  29.45 / 8 / 20.3 / 5-1-2022 / 19:37:43.40 / 102.00 / 15.06 / 4399.50
 50.056561 /  19.926638 / 223.70 /  29.34 / 8 / 20.3 / 5-1-2022 / 19:37:43.60 / 102.00 / 15.06 / 4399.50
 50.056545 /  19.926649 / 223.70 /  29.22 / 8 / 20.3 / 5-1-2022 / 19:37:43.80 / 102.00 / 15.06 / 4399.50
 50.056519 /  19.926664 / 223.70 /  29.22 / 8 / 22.1 / 5-1-2022 / 19:37:44.20 / 102.13 / 15.06 / 4397.28
 50.056503 /  19.926676 / 223.70 /  29.56 / 8 / 21.9 / 5-1-2022 / 19:37:44.40 / 102.13 / 15.06 / 4397.28
 50.056488 /  19.926682 / 223.70 /  29.85 / 8 / 21.9 / 5-1-2022 / 19:37:44.60 / 102.13 / 15.06 / 4397.28
 50.056473 /  19.926689 / 223.60 /  29.71 / 8 / 21.7 / 5-1-2022 / 19:37:44.80 / 102.13 / 15.06 / 4397.28
 50.056458 /  19.926697 / 223.60 /  29.09 / 8 / 21.2 / 5-1-2022 / 19:37:45.00 / 102.25 / 15.13 / 4394.96
 50.056431 /  19.926712 / 223.60 /  29.87 / 8 / 24.0 / 5-1-2022 / 19:37:45.40 / 102.25 / 15.13 / 4394.96
 50.056416 /  19.926718 / 223.60 /  30.28 / 8 / 24.0 / 5-1-2022 / 19:37:45.60 / 102.25 / 15.13 / 4394.96
 50.056396 /  19.926727 / 223.50 /  31.13 / 8 / 24.2 / 5-1-2022 / 19:37:45.80 / 102.25 / 15.13 / 4394.96
 50.056381 /  19.926737 / 223.50 /  32.67 / 8 / 24.2 / 5-1-2022 / 19:37:46.00 / 102.25 / 15.13 / 4394.96
 50.056366 /  19.926744 / 223.40 /  32.67 / 8 / 23.0 / 5-1-2022 / 19:37:46.20 / 102.38 / 15.13 / 4392.54
 50.056347 /  19.926756 / 223.50 /  32.67 / 8 / 23.0 / 5-1-2022 / 19:37:46.40 / 102.38 / 15.13 / 4392.54
 50.056332 /  19.926765 / 223.40 /  34.11 / 8 / 23.3 / 5-1-2022 / 19:37:46.60 / 102.38 / 15.13 / 4392.54
 50.056316 /  19.926775 / 223.40 /  34.60 / 8 / 23.3 / 5-1-2022 / 19:37:46.80 / 102.38 / 15.13 / 4392.54
 50.056301 /  19.926783 / 223.40 /  35.00 / 8 / 23.3 / 5-1-2022 / 19:37:47.00 / 102.50 / 15.19 / 4390.03
 50.056267 /  19.926804 / 223.40 /  35.71 / 8 / 23.0 / 5-1-2022 / 19:37:47.40 / 102.50 / 15.19 / 4390.03
 50.056252 /  19.926813 / 223.40 /  35.39 / 8 / 23.3 / 5-1-2022 / 19:37:47.60 / 102.50 / 15.19 / 4390.03
 50.056236 /  19.926825 / 223.50 /  35.30 / 8 / 23.3 / 5-1-2022 / 19:37:47.80 / 102.50 / 15.19 / 4390.03
 50.056221 /  19.926834 / 223.40 /  34.89 / 7 / 23.3 / 5-1-2022 / 19:37:48.00 / 102.63 / 15.19 / 4387.42
 50.056206 /  19.926846 / 223.40 /  34.84 / 7 / 24.7 / 5-1-2022 / 19:37:48.20 / 102.63 / 15.19 / 4387.42
 50.056190 /  19.926855 / 223.30 /  34.69 / 8 / 24.9 / 5-1-2022 / 19:37:48.40 / 102.63 / 15.19 / 4387.42
 50.056175 /  19.926863 / 223.10 /  34.69 / 7 / 24.7 / 5-1-2022 / 19:37:48.60 / 102.63 / 15.19 / 4387.42
 50.056160 /  19.926872 / 223.00 /  33.95 / 8 / 24.7 / 5-1-2022 / 19:37:48.80 / 102.63 / 15.19 / 4387.42
 50.056145 /  19.926880 / 222.90 /  33.52 / 8 / 24.7 / 5-1-2022 / 19:37:49.00 / 102.75 / 15.25 / 4384.72
 50.056118 /  19.926895 / 222.80 /  31.78 / 8 / 24.2 / 5-1-2022 / 19:37:49.40 / 102.75 / 15.25 / 4384.72
 50.056103 /  19.926901 / 222.70 /  30.56 / 8 / 24.2 / 5-1-2022 / 19:37:49.60 / 102.75 / 15.25 / 4384.72
 50.056091 /  19.926912 / 222.50 /  29.28 / 8 / 24.7 / 5-1-2022 / 19:37:49.80 / 102.75 / 15.25 / 4384.72
 50.056080 /  19.926920 / 222.40 /  28.02 / 8 / 24.0 / 5-1-2022 / 19:37:50.00 / 102.88 / 15.25 / 4381.91
 50.056068 /  19.926928 / 222.30 /  28.02 / 8 / 25.6 / 5-1-2022 / 19:37:50.20 / 102.88 / 15.25 / 4381.91
 50.056053 /  19.926935 / 222.20 /  26.11 / 8 / 25.1 / 5-1-2022 / 19:37:50.40 / 102.88 / 15.25 / 4381.91
 50.056042 /  19.926941 / 222.20 /  24.67 / 8 / 25.4 / 5-1-2022 / 19:37:50.60 / 102.88 / 15.25 / 4381.91
 50.056023 /  19.926952 / 222.10 /  23.39 / 8 / 25.8 / 5-1-2022 / 19:37:51.00 / 102.88 / 15.25 / 4381.91
 50.056015 /  19.926962 / 222.00 /  23.39 / 8 / 25.4 / 5-1-2022 / 19:37:51.20 / 103.00 / 15.31 / 4379.02
 50.056004 /  19.926968 / 221.90 /  22.96 / 8 / 25.1 / 5-1-2022 / 19:37:51.40 / 103.00 / 15.31 / 4379.02
 50.055992 /  19.926973 / 221.90 /  22.50 / 8 / 24.0 / 5-1-2022 / 19:37:51.60 / 103.00 / 15.31 / 4379.02
 50.055984 /  19.926979 / 221.90 /  21.91 / 8 / 25.1 / 5-1-2022 / 19:37:51.80 / 103.00 / 15.31 / 4379.02
 50.055973 /  19.926987 / 221.90 /  21.91 / 8 / 25.1 / 5-1-2022 / 19:37:52.00 / 103.13 / 15.31 / 4376.02
 50.055958 /  19.927000 / 221.80 /  20.04 / 8 / 24.0 / 5-1-2022 / 19:37:52.40 / 103.13 / 15.31 / 4376.02
 50.055954 /  19.927008 / 221.80 /  19.33 / 8 / 24.0 / 5-1-2022 / 19:37:52.60 / 103.13 / 15.31 / 4376.02
 50.055946 /  19.927015 / 221.70 /  18.58 / 8 / 24.0 / 5-1-2022 / 19:37:52.80 / 103.13 / 15.31 / 4376.02
 50.055939 /  19.927021 / 221.70 /  17.91 / 8 / 24.2 / 5-1-2022 / 19:37:53.00 / 103.13 / 15.31 / 4376.02
 50.055927 /  19.927032 / 221.80 /  17.09 / 8 / 22.6 / 5-1-2022 / 19:37:53.40 / 103.25 / 15.38 / 4372.93
 50.055920 /  19.927038 / 221.70 /  16.45 / 8 / 22.6 / 5-1-2022 / 19:37:53.60 / 103.25 / 15.38 / 4372.93
 50.055912 /  19.927044 / 221.70 /  15.91 / 8 / 22.6 / 5-1-2022 / 19:37:53.80 / 103.25 / 15.38 / 4372.93
 50.055908 /  19.927050 / 221.80 /  15.08 / 8 / 22.6 / 5-1-2022 / 19:37:54.00 / 103.25 / 15.38 / 4372.93
 50.055901 /  19.927053 / 221.90 /  14.65 / 8 / 23.0 / 5-1-2022 / 19:37:54.20 / 103.38 / 15.38 / 4369.74
 50.055897 /  19.927057 / 221.90 /  13.82 / 8 / 22.8 / 5-1-2022 / 19:37:54.40 / 103.38 / 15.38 / 4369.74
 50.055889 /  19.927061 / 222.00 /  13.30 / 8 / 23.0 / 5-1-2022 / 19:37:54.60 / 103.38 / 15.38 / 4369.74
 50.055882 /  19.927065 / 222.00 /  12.72 / 8 / 23.0 / 5-1-2022 / 19:37:54.80 / 103.38 / 15.38 / 4369.74
 50.055878 /  19.927067 / 222.00 /  12.35 / 8 / 22.6 / 5-1-2022 / 19:37:55.00 / 103.50 / 15.44 / 4366.45
 50.055870 /  19.927071 / 222.00 /  12.35 / 8 / 23.7 / 5-1-2022 / 19:37:55.20 / 103.50 / 15.44 / 4366.45
 50.055859 /  19.927074 / 222.00 /  11.28 / 8 / 23.7 / 5-1-2022 / 19:37:55.60 / 103.50 / 15.44 / 4366.45
 50.055855 /  19.927076 / 222.00 /  10.54 / 8 / 23.7 / 5-1-2022 / 19:37:55.80 / 103.50 / 15.44 / 4366.45
 50.055847 /  19.927080 / 222.10 / 9.89 / 8 / 23.7 / 5-1-2022 / 19:37:56.00 / 103.50 / 15.44 / 4366.45
 50.055840 /  19.927078 / 222.20 / 9.89 / 8 / 21.4 / 5-1-2022 / 19:37:56.20 / 103.63 / 15.44 / 4363.07
 50.055836 /  19.927078 / 222.10 / 9.04 / 8 / 21.4 / 5-1-2022 / 19:37:56.40 / 103.63 / 15.44 / 4363.07
 50.055832 /  19.927076 / 222.10 / 9.04 / 8 / 21.2 / 5-1-2022 / 19:37:56.60 / 103.63 / 15.44 / 4363.07
 50.055828 /  19.927074 / 222.00 / 7.59 / 8 / 21.4 / 5-1-2022 / 19:37:56.80 / 103.63 / 15.44 / 4363.07
 50.055820 /  19.927074 / 222.00 / 6.91 / 8 / 21.4 / 5-1-2022 / 19:37:57.00 / 103.75 / 15.44 / 4359.59
 50.055813 /  19.927071 / 222.00 / 6.82 / 8 / 19.4 / 5-1-2022 / 19:37:57.20 / 103.75 / 15.44 / 4359.59
 50.055809 /  19.927069 / 222.00 / 6.39 / 8 / 19.4 / 5-1-2022 / 19:37:57.40 / 103.75 / 15.44 / 4359.59
 50.055801 /  19.927065 / 222.00 / 5.32 / 8 / 19.4 / 5-1-2022 / 19:37:57.80 / 103.75 / 15.44 / 4359.59
 50.055798 /  19.927065 / 222.00 / 4.87 / 8 / 19.1 / 5-1-2022 / 19:37:58.00 / 103.75 / 15.44 / 4359.59
 50.055794 /  19.927065 / 222.00 / 4.87 / 8 / 22.1 / 5-1-2022 / 19:37:58.20 / 103.88 / 15.50 / 4356.01
 50.055794 /  19.927065 / 221.90 / 3.43 / 8 / 21.7 / 5-1-2022 / 19:37:58.40 / 103.88 / 15.50 / 4356.01
 50.055790 /  19.927063 / 221.90 / 3.37 / 8 / 21.9 / 5-1-2022 / 19:37:58.60 / 103.88 / 15.50 / 4356.01
 50.055790 /  19.927065 / 222.00 / 3.37 / 8 / 21.9 / 5-1-2022 / 19:37:58.80 / 103.88 / 15.50 / 4356.01
 50.055786 /  19.927061 / 222.00 / 3.24 / 8 / 21.9 / 5-1-2022 / 19:37:59.00 / 104.00 / 15.50 / 4352.34
 50.055782 /  19.927061 / 222.10 / 3.04 / 8 / 21.2 / 5-1-2022 / 19:37:59.40 / 104.00 / 15.50 / 4352.34
 50.055779 /  19.927059 / 222.10 / 2.93 / 8 / 20.3 / 5-1-2022 / 19:37:59.60 / 104.00 / 15.50 / 4352.34
 50.055779 /  19.927057 / 222.00 / 2.63 / 8 / 21.2 / 5-1-2022 / 19:37:59.80 / 104.00 / 15.50 / 4352.34
 50.055779 /  19.927053 / 222.00 / 2.48 / 8 / 21.2 / 5-1-2022 / 19:38:00.00 / 104.13 / 15.56 / 4348.56
 50.055775 /  19.927048 / 221.90 / 2.41 / 8 / 17.5 / 5-1-2022 / 19:38:00.20 / 104.13 / 15.56 / 4348.56
 50.055775 /  19.927046 / 221.90 / 2.35 / 8 / 17.5 / 5-1-2022 / 19:38:00.40 / 104.13 / 15.56 / 4348.56
 50.055771 /  19.927046 / 222.00 / 2.30 / 8 / 17.5 / 5-1-2022 / 19:38:00.60 / 104.13 / 15.56 / 4348.56
 50.055767 /  19.927044 / 222.10 / 2.22 / 8 / 17.3 / 5-1-2022 / 19:38:00.80 / 104.13 / 15.56 / 4348.56
 50.055763 /  19.927044 / 222.20 / 2.15 / 8 / 16.4 / 5-1-2022 / 19:38:01.00 / 104.25 / 15.63 / 4344.70
 50.055763 /  19.927040 / 222.10 / 2.15 / 8 / 17.3 / 5-1-2022 / 19:38:01.20 / 104.25 / 15.63 / 4344.70
 50.055763 /  19.927036 / 222.00 / 2.02 / 8 / 17.5 / 5-1-2022 / 19:38:01.40 / 104.25 / 15.63 / 4344.70
 50.055763 /  19.927034 / 221.90 / 1.96 / 8 / 17.5 / 5-1-2022 / 19:38:01.60 / 104.25 / 15.63 / 4344.70
 50.055763 /  19.927034 / 221.90 / 1.93 / 8 / 17.1 / 5-1-2022 / 19:38:01.80 / 104.25 / 15.63 / 4344.70
 50.055759 /  19.927036 / 221.90 / 1.93 / 8 / 17.7 / 5-1-2022 / 19:38:02.20 / 104.38 / 15.63 / 4340.73
 50.055759 /  19.927036 / 221.90 / 0.00 / 8 / 17.5 / 5-1-2022 / 19:38:02.40 / 104.38 / 15.63 / 4340.73
 50.055759 /  19.927036 / 221.90 / 0.00 / 8 / 18.4 / 5-1-2022 / 19:38:02.60 / 104.38 / 15.63 / 4340.73
 50.055759 /  19.927036 / 221.90 / 0.00 / 8 / 17.3 / 5-1-2022 / 19:38:02.80 / 104.38 / 15.63 / 4340.73
 50.055759 /  19.927036 / 221.90 / 0.00 / 8 / 17.3 / 5-1-2022 / 19:38:03.00 / 104.50 / 15.69 / 4336.67
 50.055759 /  19.927036 / 221.90 / 0.00 / 8 / 17.7 / 5-1-2022 / 19:38:03.40 / 104.50 / 15.69 / 4336.67
 50.055759 /  19.927036 / 221.90 / 0.00 / 8 / 17.7 / 5-1-2022 / 19:38:03.60 / 104.50 / 15.69 / 4336.67
 50.055759 /  19.927036 / 221.90 / 0.00 / 8 / 18.0 / 5-1-2022 / 19:38:03.80 / 104.50 / 15.69 / 4336.67
 50.055759 /  19.927036 / 221.90 / 0.00 / 8 / 17.7 / 5-1-2022 / 19:38:04.00 / 104.50 / 15.69 / 4336.67
 50.055759 /  19.927036 / 221.90 / 0.00 / 8 / 16.4 / 5-1-2022 / 19:38:04.20 / 104.63 / 15.69 / 4332.51
 50.055759 /  19.927036 / 221.90 / 0.00 / 8 / 16.8 / 5-1-2022 / 19:38:04.40 / 104.63 / 15.69 / 4332.51
 50.055759 /  19.927036 / 221.90 / 0.00 / 8 / 16.6 / 5-1-2022 / 19:38:04.60 / 104.63 / 15.69 / 4332.51
 50.055756 /  19.927036 / 221.90 / 8.19 / 8 / 16.6 / 5-1-2022 / 19:38:04.80 / 104.63 / 15.69 / 4332.51
 50.055752 /  19.927032 / 221.90 / 9.59 / 8 / 16.6 / 5-1-2022 / 19:38:05.00 / 104.75 / 15.69 / 4328.26
 50.055740 /  19.927032 / 221.80 / 9.59 / 8 / 16.8 / 5-1-2022 / 19:38:05.20 / 104.75 / 15.69 / 4328.26
 50.055733 /  19.927032 / 221.80 /  12.22 / 8 / 16.8 / 5-1-2022 / 19:38:05.40 / 104.75 / 15.69 / 4328.26
 50.055725 /  19.927034 / 221.70 /  13.69 / 8 / 16.8 / 5-1-2022 / 19:38:05.60 / 104.75 / 15.69 / 4328.26
 50.055714 /  19.927036 / 221.80 /  14.46 / 8 / 17.1 / 5-1-2022 / 19:38:05.80 / 104.75 / 15.69 / 4328.26
 50.055702 /  19.927038 / 221.90 /  15.26 / 8 / 16.8 / 5-1-2022 / 19:38:06.00 / 104.88 / 15.75 / 4323.91
 50.055695 /  19.927038 / 221.80 /  15.67 / 8 / 16.4 / 5-1-2022 / 19:38:06.20 / 104.88 / 15.75 / 4323.91
 50.055672 /  19.927042 / 221.80 /  16.74 / 8 / 16.6 / 5-1-2022 / 19:38:06.60 / 104.88 / 15.75 / 4323.91
 50.055660 /  19.927046 / 221.90 /  17.87 / 8 / 16.4 / 5-1-2022 / 19:38:06.80 / 104.88 / 15.75 / 4323.91
 50.055649 /  19.927048 / 222.00 /  19.06 / 8 / 16.4 / 5-1-2022 / 19:38:07.00 / 104.88 / 15.75 / 4323.91
 50.055637 /  19.927052 / 222.00 /  19.06 / 8 / 15.7 / 5-1-2022 / 19:38:07.20 / 105.00 / 15.75 / 4319.46
 50.055626 /  19.927055 / 222.00 /  20.43 / 8 / 15.7 / 5-1-2022 / 19:38:07.40 / 105.00 / 15.75 / 4319.46
 50.055611 /  19.927061 / 222.30 /  20.43 / 8 / 15.4 / 5-1-2022 / 19:38:07.60 / 105.00 / 15.75 / 4319.46
 50.055595 /  19.927071 / 222.40 /  23.96 / 8 / 15.7 / 5-1-2022 / 19:38:07.80 / 105.00 / 15.75 / 4319.46
 50.055580 /  19.927078 / 222.50 /  25.24 / 8 / 15.4 / 5-1-2022 / 19:38:08.00 / 105.13 / 15.81 / 4314.92
 50.055550 /  19.927094 / 222.50 /  27.09 / 8 / 15.4 / 5-1-2022 / 19:38:08.40 / 105.13 / 15.81 / 4314.92
 50.055531 /  19.927105 / 222.40 /  27.80 / 8 / 15.2 / 5-1-2022 / 19:38:08.60 / 105.13 / 15.81 / 4314.92
 50.055511 /  19.927113 / 222.70 /  27.74 / 8 / 15.4 / 5-1-2022 / 19:38:08.80 / 105.13 / 15.81 / 4314.92
 50.055492 /  19.927124 / 222.70 /  29.58 / 8 / 15.4 / 5-1-2022 / 19:38:09.00 / 105.25 / 15.81 / 4310.27
 50.055477 /  19.927134 / 222.60 /  29.58 / 8 / 15.4 / 5-1-2022 / 19:38:09.20 / 105.25 / 15.81 / 4310.27
 50.055462 /  19.927143 / 222.40 /  29.67 / 8 / 15.7 / 5-1-2022 / 19:38:09.40 / 105.25 / 15.81 / 4310.27
 50.055447 /  19.927153 / 222.30 /  29.80 / 8 / 15.2 / 5-1-2022 / 19:38:09.60 / 105.25 / 15.81 / 4310.27
 50.055416 /  19.927176 / 222.10 /  29.98 / 8 / 15.7 / 5-1-2022 / 19:38:10.00 / 105.38 / 15.88 / 4305.53
 50.055386 /  19.927198 / 222.00 /  30.09 / 8 / 17.5 / 5-1-2022 / 19:38:10.40 / 105.38 / 15.88 / 4305.53
 50.055370 /  19.927210 / 221.90 /  30.41 / 8 / 17.1 / 5-1-2022 / 19:38:10.60 / 105.38 / 15.88 / 4305.53
 50.055351 /  19.927231 / 221.90 /  31.63 / 8 / 17.7 / 5-1-2022 / 19:38:10.80 / 105.38 / 15.88 / 4305.53
 50.055328 /  19.927252 / 221.70 /  32.15 / 8 / 17.5 / 5-1-2022 / 19:38:11.00 / 105.50 / 15.88 / 4300.70
 50.055309 /  19.927269 / 221.70 /  32.15 / 8 / 21.0 / 5-1-2022 / 19:38:11.20 / 105.50 / 15.88 / 4300.70
 50.055290 /  19.927286 / 221.60 /  33.00 / 8 / 20.7 / 5-1-2022 / 19:38:11.40 / 105.50 / 15.88 / 4300.70
 50.055275 /  19.927303 / 221.60 /  33.97 / 8 / 21.0 / 5-1-2022 / 19:38:11.60 / 105.50 / 15.88 / 4300.70
 50.055260 /  19.927322 / 221.70 /  33.85 / 8 / 20.7 / 5-1-2022 / 19:38:11.80 / 105.50 / 15.88 / 4300.70
 50.055222 /  19.927357 / 221.60 /  33.85 / 8 / 21.9 / 5-1-2022 / 19:38:12.20 / 105.63 / 15.94 / 4295.77
 50.055202 /  19.927374 / 221.70 /  36.02 / 8 / 22.1 / 5-1-2022 / 19:38:12.40 / 105.63 / 15.94 / 4295.77
 50.055187 /  19.927393 / 221.70 /  36.00 / 8 / 21.9 / 5-1-2022 / 19:38:12.60 / 105.63 / 15.94 / 4295.77
 50.055168 /  19.927412 / 221.70 /  36.43 / 8 / 22.1 / 5-1-2022 / 19:38:12.80 / 105.63 / 15.94 / 4295.77
 50.055153 /  19.927429 / 221.80 /  36.85 / 8 / 22.1 / 5-1-2022 / 19:38:13.00 / 105.69 / 15.94 / 4292.10
 50.055122 /  19.927467 / 221.80 /  36.48 / 8 / 23.7 / 5-1-2022 / 19:38:13.40 / 105.69 / 15.94 / 4292.10
 50.055107 /  19.927485 / 221.70 /  37.08 / 8 / 24.0 / 5-1-2022 / 19:38:13.60 / 105.69 / 15.94 / 4292.10
 50.055092 /  19.927504 / 221.60 /  37.54 / 8 / 23.7 / 5-1-2022 / 19:38:13.80 / 105.69 / 15.94 / 4292.10
 50.055077 /  19.927521 / 221.60 /  37.23 / 8 / 24.0 / 5-1-2022 / 19:38:14.00 / 105.69 / 15.94 / 4292.10
 50.055065 /  19.927538 / 221.40 /  37.23 / 8 / 24.4 / 5-1-2022 / 19:38:14.20 / 105.81 / 16.00 / 4286.77
 50.055050 /  19.927555 / 221.30 /  37.61 / 8 / 24.7 / 5-1-2022 / 19:38:14.40 / 105.81 / 16.00 / 4286.77
 50.055035 /  19.927574 / 221.20 /  38.17 / 8 / 24.4 / 5-1-2022 / 19:38:14.60 / 105.81 / 16.00 / 4286.77
 50.055019 /  19.927589 / 221.20 /  38.67 / 8 / 24.4 / 5-1-2022 / 19:38:14.80 / 105.81 / 16.00 / 4286.77
 50.055004 /  19.927607 / 221.10 /  38.69 / 8 / 24.4 / 5-1-2022 / 19:38:15.00 / 106.00 / 16.00 / 4280.24
 50.054985 /  19.927626 / 221.10 /  38.69 / 7 / 24.9 / 5-1-2022 / 19:38:15.20 / 106.00 / 16.00 / 4280.24
 50.054970 /  19.927641 / 221.00 /  39.76 / 8 / 25.1 / 5-1-2022 / 19:38:15.40 / 106.00 / 16.00 / 4280.24
 50.054955 /  19.927658 / 220.90 /  40.11 / 8 / 25.1 / 5-1-2022 / 19:38:15.60 / 106.00 / 16.00 / 4280.24
 50.054935 /  19.927673 / 220.80 /  40.10 / 8 / 25.1 / 5-1-2022 / 19:38:15.80 / 106.00 / 16.00 / 4280.24
 50.054920 /  19.927692 / 220.80 /  40.23 / 8 / 25.1 / 5-1-2022 / 19:38:16.00 / 106.13 / 16.06 / 4275.17
 50.054886 /  19.927727 / 220.70 /  40.95 / 8 / 23.3 / 5-1-2022 / 19:38:16.40 / 106.13 / 16.06 / 4275.17
 50.054867 /  19.927744 / 220.50 /  41.28 / 8 / 23.3 / 5-1-2022 / 19:38:16.60 / 106.13 / 16.06 / 4275.17
 50.054852 /  19.927761 / 220.50 /  41.39 / 8 / 23.3 / 5-1-2022 / 19:38:16.80 / 106.13 / 16.06 / 4275.17
 50.054832 /  19.927776 / 220.40 /  41.52 / 8 / 23.0 / 5-1-2022 / 19:38:17.00 / 106.19 / 16.06 / 4271.11
 50.054813 /  19.927792 / 220.30 /  41.52 / 8 / 24.7 / 5-1-2022 / 19:38:17.20 / 106.19 / 16.06 / 4271.11
 50.054798 /  19.927809 / 220.20 /  42.11 / 8 / 26.0 / 5-1-2022 / 19:38:17.40 / 106.19 / 16.06 / 4271.11
 50.054760 /  19.927837 / 220.00 /  42.63 / 8 / 26.0 / 5-1-2022 / 19:38:17.80 / 106.19 / 16.06 / 4271.11
 50.054741 /  19.927853 / 219.80 /  42.98 / 8 / 26.0 / 5-1-2022 / 19:38:18.00 / 106.31 / 16.06 / 4265.40
 50.054703 /  19.927883 / 219.70 /  42.74 / 8 / 30.4 / 5-1-2022 / 19:38:18.40 / 106.31 / 16.06 / 4265.40
 50.054684 /  19.927900 / 219.50 /  42.76 / 8 / 30.2 / 5-1-2022 / 19:38:18.60 / 106.31 / 16.06 / 4265.40
 50.054668 /  19.927916 / 219.40 /  42.89 / 8 / 30.2 / 5-1-2022 / 19:38:18.80 / 106.31 / 16.06 / 4265.40
 50.054649 /  19.927931 / 219.30 /  42.97 / 8 / 30.2 / 5-1-2022 / 19:38:19.00 / 106.44 / 16.13 / 4259.84
 50.054630 /  19.927946 / 219.20 /  42.97 / 8 / 27.2 / 5-1-2022 / 19:38:19.20 / 106.44 / 16.13 / 4259.84
 50.054611 /  19.927963 / 219.10 /  43.06 / 8 / 27.4 / 5-1-2022 / 19:38:19.40 / 106.44 / 16.13 / 4259.84
 50.054592 /  19.927980 / 219.00 /  43.36 / 8 / 27.4 / 5-1-2022 / 19:38:19.60 / 106.44 / 16.13 / 4259.84
 50.054554 /  19.928011 / 218.90 /  43.41 / 8 / 27.4 / 5-1-2022 / 19:38:20.00 / 106.44 / 16.13 / 4259.84
 50.054535 /  19.928028 / 218.60 /  43.41 / 8 / 27.0 / 5-1-2022 / 19:38:20.20 / 106.56 / 16.13 / 4254.18
 50.054516 /  19.928045 / 218.40 /  43.47 / 8 / 26.7 / 5-1-2022 / 19:38:20.40 / 106.56 / 16.13 / 4254.18
 50.054497 /  19.928061 / 218.30 /  43.60 / 8 / 26.7 / 5-1-2022 / 19:38:20.60 / 106.56 / 16.13 / 4254.18
 50.054478 /  19.928076 / 218.20 /  43.65 / 8 / 26.7 / 5-1-2022 / 19:38:20.80 / 106.56 / 16.13 / 4254.18
 50.054459 /  19.928093 / 218.10 /  43.65 / 8 / 26.7 / 5-1-2022 / 19:38:21.00 / 106.69 / 16.19 / 4248.42
 50.054420 /  19.928125 / 218.10 /  44.06 / 8 / 26.3 / 5-1-2022 / 19:38:21.40 / 106.69 / 16.19 / 4248.42
 50.054405 /  19.928141 / 217.90 /  44.15 / 8 / 26.5 / 5-1-2022 / 19:38:21.60 / 106.69 / 16.19 / 4248.42
 50.054386 /  19.928156 / 217.80 /  44.11 / 8 / 26.5 / 5-1-2022 / 19:38:21.80 / 106.69 / 16.19 / 4248.42
 50.054363 /  19.928173 / 217.60 /  44.11 / 8 / 26.5 / 5-1-2022 / 19:38:22.00 / 106.69 / 16.19 / 4248.42
 50.054325 /  19.928205 / 217.40 /  44.49 / 8 / 25.1 / 5-1-2022 / 19:38:22.40 / 106.81 / 16.19 / 4242.57
 50.054306 /  19.928221 / 217.30 /  44.49 / 8 / 25.4 / 5-1-2022 / 19:38:22.60 / 106.81 / 16.19 / 4242.57
 50.054287 /  19.928234 / 217.10 /  43.93 / 8 / 25.4 / 5-1-2022 / 19:38:22.80 / 106.81 / 16.19 / 4242.57
 50.054268 /  19.928251 / 217.00 /  43.99 / 8 / 25.4 / 5-1-2022 / 19:38:23.00 / 106.81 / 16.19 / 4242.57
 50.054249 /  19.928267 / 216.80 /  43.99 / 8 / 22.6 / 5-1-2022 / 19:38:23.20 / 106.94 / 16.25 / 4236.62
 50.054230 /  19.928282 / 216.70 /  43.99 / 8 / 22.6 / 5-1-2022 / 19:38:23.40 / 106.94 / 16.25 / 4236.62
 50.054211 /  19.928299 / 216.70 /  43.37 / 8 / 22.6 / 5-1-2022 / 19:38:23.60 / 106.94 / 16.25 / 4236.62
 50.054192 /  19.928314 / 216.50 /  43.28 / 8 / 22.6 / 5-1-2022 / 19:38:23.80 / 106.94 / 16.25 / 4236.62
 50.054173 /  19.928328 / 216.30 /  43.19 / 8 / 22.6 / 5-1-2022 / 19:38:24.00 / 107.06 / 16.25 / 4230.58
 50.054153 /  19.928343 / 216.20 /  42.76 / 8 / 18.7 / 5-1-2022 / 19:38:24.20 / 107.06 / 16.25 / 4230.58
 50.054119 /  19.928373 / 216.10 /  42.32 / 8 / 18.7 / 5-1-2022 / 19:38:24.60 / 107.06 / 16.25 / 4230.58
 50.054100 /  19.928389 / 216.00 /  42.21 / 8 / 18.4 / 5-1-2022 / 19:38:24.80 / 107.06 / 16.25 / 4230.58
 50.054081 /  19.928404 / 215.80 /  41.82 / 8 / 18.7 / 5-1-2022 / 19:38:25.00 / 107.06 / 16.25 / 4230.58
 50.054062 /  19.928419 / 215.70 /  41.82 / 8 / 17.3 / 5-1-2022 / 19:38:25.20 / 107.19 / 16.31 / 4224.43
 50.054047 /  19.928432 / 215.50 /  41.80 / 8 / 17.3 / 5-1-2022 / 19:38:25.40 / 107.19 / 16.31 / 4224.43
 50.054028 /  19.928446 / 215.40 /  41.80 / 8 / 17.3 / 5-1-2022 / 19:38:25.60 / 107.19 / 16.31 / 4224.43
 50.054008 /  19.928461 / 215.20 /  41.87 / 8 / 17.5 / 5-1-2022 / 19:38:25.80 / 107.19 / 16.31 / 4224.43
 50.053989 /  19.928476 / 215.00 /  42.47 / 8 / 17.3 / 5-1-2022 / 19:38:26.00 / 107.31 / 16.31 / 4218.20
 50.053951 /  19.928505 / 214.90 /  42.78 / 8 / 19.4 / 5-1-2022 / 19:38:26.40 / 107.31 / 16.31 / 4218.20
 50.053932 /  19.928520 / 214.70 /  42.87 / 8 / 19.1 / 5-1-2022 / 19:38:26.60 / 107.31 / 16.31 / 4218.20
 50.053913 /  19.928534 / 214.30 /  43.36 / 8 / 18.9 / 5-1-2022 / 19:38:26.80 / 107.31 / 16.31 / 4218.20
 50.053894 /  19.928549 / 214.10 /  43.39 / 8 / 18.9 / 5-1-2022 / 19:38:27.00 / 107.38 / 16.38 / 4213.22
 50.053875 /  19.928564 / 214.00 /  43.39 / 8 / 18.4 / 5-1-2022 / 19:38:27.20 / 107.38 / 16.38 / 4213.22
 50.053856 /  19.928577 / 213.80 /  44.23 / 8 / 17.7 / 5-1-2022 / 19:38:27.40 / 107.38 / 16.38 / 4213.22
 50.053837 /  19.928593 / 213.60 /  44.21 / 8 / 18.4 / 5-1-2022 / 19:38:27.60 / 107.38 / 16.38 / 4213.22
 50.053795 /  19.928623 / 213.40 /  44.91 / 8 / 18.2 / 5-1-2022 / 19:38:28.00 / 107.50 / 16.38 / 4206.59
 50.053757 /  19.928656 / 213.20 /  45.45 / 8 / 18.7 / 5-1-2022 / 19:38:28.40 / 107.50 / 16.38 / 4206.59
 50.053738 /  19.928671 / 213.10 /  45.39 / 8 / 18.7 / 5-1-2022 / 19:38:28.60 / 107.50 / 16.38 / 4206.59
 50.053719 /  19.928686 / 212.90 /  45.76 / 8 / 18.7 / 5-1-2022 / 19:38:28.80 / 107.50 / 16.38 / 4206.59
 50.053696 /  19.928701 / 212.70 /  45.80 / 8 / 18.9 / 5-1-2022 / 19:38:29.00 / 107.63 / 16.44 / 4200.11
 50.053677 /  19.928719 / 212.60 /  45.80 / 8 / 19.1 / 5-1-2022 / 19:38:29.20 / 107.63 / 16.44 / 4200.11
 50.053654 /  19.928734 / 212.50 /  46.26 / 8 / 19.6 / 5-1-2022 / 19:38:29.40 / 107.63 / 16.44 / 4200.11
 50.053635 /  19.928749 / 212.40 /  46.26 / 8 / 19.8 / 5-1-2022 / 19:38:29.60 / 107.63 / 16.44 / 4200.11
 50.053612 /  19.928766 / 212.30 /  46.30 / 8 / 19.6 / 5-1-2022 / 19:38:29.80 / 107.63 / 16.44 / 4200.11
 50.053570 /  19.928799 / 212.20 /  46.06 / 8 / 17.7 / 5-1-2022 / 19:38:30.20 / 107.75 / 16.44 / 4193.53
 50.053551 /  19.928816 / 212.00 /  46.13 / 8 / 17.1 / 5-1-2022 / 19:38:30.40 / 107.75 / 16.44 / 4193.53
 50.053532 /  19.928829 / 211.90 /  46.56 / 8 / 18.0 / 5-1-2022 / 19:38:30.60 / 107.75 / 16.44 / 4193.53
 50.053509 /  19.928846 / 211.80 /  46.50 / 8 / 17.5 / 5-1-2022 / 19:38:30.80 / 107.75 / 16.44 / 4193.53
 50.053490 /  19.928864 / 211.70 /  46.43 / 8 / 18.0 / 5-1-2022 / 19:38:31.00 / 107.75 / 16.44 / 4193.53
 50.053448 /  19.928894 / 211.40 /  45.87 / 8 / 18.0 / 5-1-2022 / 19:38:31.40 / 107.88 / 16.50 / 4186.85
 50.053429 /  19.928911 / 211.30 /  46.56 / 8 / 18.2 / 5-1-2022 / 19:38:31.60 / 107.88 / 16.50 / 4186.85
 50.053406 /  19.928926 / 211.20 /  46.65 / 8 / 18.2 / 5-1-2022 / 19:38:31.80 / 107.88 / 16.50 / 4186.85
 50.053387 /  19.928942 / 210.90 /  46.65 / 8 / 18.0 / 5-1-2022 / 19:38:32.00 / 107.88 / 16.50 / 4186.85
 50.053364 /  19.928959 / 210.70 /  46.65 / 8 / 18.0 / 5-1-2022 / 19:38:32.20 / 108.00 / 16.50 / 4180.08
 50.053345 /  19.928974 / 210.60 /  46.65 / 8 / 18.2 / 5-1-2022 / 19:38:32.40 / 108.00 / 16.50 / 4180.08
 50.053322 /  19.928988 / 210.50 /  46.73 / 8 / 18.2 / 5-1-2022 / 19:38:32.60 / 108.00 / 16.50 / 4180.08
 50.053303 /  19.929005 / 210.30 /  47.23 / 8 / 18.2 / 5-1-2022 / 19:38:32.80 / 108.00 / 16.50 / 4180.08
 50.053280 /  19.929020 / 210.20 /  47.28 / 8 / 18.2 / 5-1-2022 / 19:38:33.00 / 108.13 / 16.56 / 4173.21
 50.053261 /  19.929035 / 210.00 /  47.30 / 8 / 17.5 / 5-1-2022 / 19:38:33.20 / 108.13 / 16.56 / 4173.21
 50.053215 /  19.929066 / 209.80 /  47.80 / 8 / 17.7 / 5-1-2022 / 19:38:33.60 / 108.13 / 16.56 / 4173.21
 50.053196 /  19.929081 / 209.60 /  47.80 / 8 / 18.0 / 5-1-2022 / 19:38:33.80 / 108.13 / 16.56 / 4173.21
 50.053177 /  19.929096 / 209.40 /  47.91 / 8 / 18.0 / 5-1-2022 / 19:38:34.00 / 108.13 / 16.56 / 4173.21
 50.053150 /  19.929111 / 209.30 /  47.91 / 8 / 17.7 / 5-1-2022 / 19:38:34.20 / 108.25 / 16.63 / 4166.25
 50.053131 /  19.929127 / 209.10 /  48.23 / 8 / 17.7 / 5-1-2022 / 19:38:34.40 / 108.25 / 16.63 / 4166.25
 50.053108 /  19.929142 / 208.80 /  48.32 / 8 / 17.7 / 5-1-2022 / 19:38:34.60 / 108.25 / 16.63 / 4166.25
 50.053085 /  19.929159 / 208.60 /  48.36 / 8 / 17.7 / 5-1-2022 / 19:38:34.80 / 108.25 / 16.63 / 4166.25
 50.053066 /  19.929173 / 208.50 /  48.45 / 8 / 17.5 / 5-1-2022 / 19:38:35.00 / 108.38 / 16.63 / 4159.19
 50.053043 /  19.929188 / 208.40 /  48.45 / 8 / 16.8 / 5-1-2022 / 19:38:35.20 / 108.38 / 16.63 / 4159.19
 50.053020 /  19.929205 / 208.20 /  48.45 / 8 / 17.1 / 5-1-2022 / 19:38:35.40 / 108.38 / 16.63 / 4159.19
 50.052979 /  19.929237 / 207.90 /  48.63 / 8 / 16.8 / 5-1-2022 / 19:38:35.80 / 108.38 / 16.63 / 4159.19
 50.052952 /  19.929253 / 207.90 /  48.69 / 8 / 16.8 / 5-1-2022 / 19:38:36.00 / 108.50 / 16.63 / 4152.03
 50.052910 /  19.929281 / 207.70 /  48.71 / 8 / 17.3 / 5-1-2022 / 19:38:36.40 / 108.50 / 16.63 / 4152.03
 50.052887 /  19.929296 / 207.60 /  48.74 / 8 / 17.7 / 5-1-2022 / 19:38:36.60 / 108.50 / 16.63 / 4152.03
 50.052864 /  19.929314 / 207.50 /  48.80 / 8 / 17.3 / 5-1-2022 / 19:38:36.80 / 108.50 / 16.63 / 4152.03
 50.052841 /  19.929329 / 207.40 /  48.74 / 8 / 17.3 / 5-1-2022 / 19:38:37.00 / 108.63 / 16.69 / 4144.77
 50.052818 /  19.929344 / 207.20 /  48.74 / 8 / 21.7 / 5-1-2022 / 19:38:37.20 / 108.63 / 16.69 / 4144.77
 50.052799 /  19.929358 / 207.10 /  48.82 / 8 / 21.7 / 5-1-2022 / 19:38:37.40 / 108.63 / 16.69 / 4144.77
 50.052776 /  19.929373 / 207.00 /  48.80 / 8 / 21.2 / 5-1-2022 / 19:38:37.60 / 108.63 / 16.69 / 4144.77
 50.052731 /  19.929405 / 207.00 /  48.82 / 8 / 21.7 / 5-1-2022 / 19:38:38.00 / 108.63 / 16.69 / 4144.77
 50.052711 /  19.929422 / 206.90 /  48.74 / 8 / 24.2 / 5-1-2022 / 19:38:38.20 / 108.69 / 16.69 / 4138.78
 50.052689 /  19.929436 / 206.90 /  48.71 / 8 / 24.0 / 5-1-2022 / 19:38:38.40 / 108.69 / 16.69 / 4138.78
 50.052666 /  19.929453 / 206.80 /  49.19 / 8 / 24.0 / 5-1-2022 / 19:38:38.60 / 108.69 / 16.69 / 4138.78
 50.052643 /  19.929468 / 206.70 /  48.95 / 8 / 24.2 / 5-1-2022 / 19:38:38.80 / 108.69 / 16.69 / 4138.78
 50.052601 /  19.929502 / 206.60 /  48.95 / 8 / 24.7 / 5-1-2022 / 19:38:39.20 / 108.81 / 16.75 / 4131.13
 50.052578 /  19.929516 / 206.50 /  49.41 / 8 / 24.9 / 5-1-2022 / 19:38:39.40 / 108.81 / 16.75 / 4131.13
 50.052555 /  19.929533 / 206.40 /  49.41 / 8 / 24.7 / 5-1-2022 / 19:38:39.60 / 108.81 / 16.75 / 4131.13
 50.052532 /  19.929550 / 206.40 /  49.56 / 8 / 24.9 / 5-1-2022 / 19:38:39.80 / 108.81 / 16.75 / 4131.13
 50.052509 /  19.929565 / 206.30 /  49.87 / 8 / 24.9 / 5-1-2022 / 19:38:40.00 / 108.94 / 16.75 / 4123.63
 50.052464 /  19.929598 / 206.30 /  49.73 / 8 / 28.3 / 5-1-2022 / 19:38:40.40 / 108.94 / 16.75 / 4123.63
 50.052441 /  19.929613 / 206.20 /  49.84 / 8 / 28.1 / 5-1-2022 / 19:38:40.60 / 108.94 / 16.75 / 4123.63
 50.052422 /  19.929630 / 206.10 /  49.82 / 8 / 28.3 / 5-1-2022 / 19:38:40.80 / 108.94 / 16.75 / 4123.63
 50.052395 /  19.929647 / 206.00 /  49.50 / 8 / 28.1 / 5-1-2022 / 19:38:41.00 / 108.94 / 16.75 / 4123.63
 50.052376 /  19.929663 / 205.90 /  49.50 / 8 / 31.1 / 5-1-2022 / 19:38:41.20 / 109.06 / 16.81 / 4116.04
 50.052353 /  19.929680 / 205.80 /  49.50 / 8 / 30.0 / 5-1-2022 / 19:38:41.40 / 109.06 / 16.81 / 4116.04
 50.052330 /  19.929697 / 205.80 /  49.74 / 8 / 31.6 / 5-1-2022 / 19:38:41.60 / 109.06 / 16.81 / 4116.04
 50.052307 /  19.929714 / 205.70 /  50.12 / 8 / 31.6 / 5-1-2022 / 19:38:41.80 / 109.06 / 16.81 / 4116.04
 50.052284 /  19.929729 / 205.60 /  49.99 / 8 / 31.3 / 5-1-2022 / 19:38:42.00 / 109.19 / 16.81 / 4108.35
 50.052261 /  19.929747 / 205.60 /  50.00 / 8 / 30.2 / 5-1-2022 / 19:38:42.20 / 109.19 / 16.81 / 4108.35
 50.052219 /  19.929781 / 205.50 /  49.04 / 8 / 30.2 / 5-1-2022 / 19:38:42.60 / 109.19 / 16.81 / 4108.35
 50.052197 /  19.929798 / 205.40 /  48.99 / 8 / 30.2 / 5-1-2022 / 19:38:42.80 / 109.19 / 16.81 / 4108.35
 50.052174 /  19.929815 / 205.40 /  48.60 / 8 / 30.2 / 5-1-2022 / 19:38:43.00 / 109.25 / 16.88 / 4101.92
 50.052132 /  19.929848 / 205.40 /  48.54 / 8 / 27.9 / 5-1-2022 / 19:38:43.40 / 109.25 / 16.88 / 4101.92
 50.052109 /  19.929865 / 205.30 /  48.41 / 8 / 28.8 / 5-1-2022 / 19:38:43.60 / 109.25 / 16.88 / 4101.92
 50.052086 /  19.929882 / 205.30 /  48.41 / 8 / 28.1 / 5-1-2022 / 19:38:43.80 / 109.25 / 16.88 / 4101.92
 50.052067 /  19.929899 / 205.30 /  48.65 / 8 / 26.5 / 5-1-2022 / 19:38:44.00 / 109.38 / 16.88 / 4093.83
 50.052044 /  19.929916 / 205.30 /  48.65 / 8 / 36.6 / 5-1-2022 / 19:38:44.20 / 109.38 / 16.88 / 4093.83
 50.052021 /  19.929934 / 205.30 /  48.73 / 8 / 36.9 / 5-1-2022 / 19:38:44.40 / 109.38 / 16.88 / 4093.83
 50.051979 /  19.929968 / 205.30 /  49.24 / 8 / 36.9 / 5-1-2022 / 19:38:44.80 / 109.38 / 16.88 / 4093.83
 50.051956 /  19.929987 / 205.30 /  49.15 / 8 / 36.9 / 5-1-2022 / 19:38:45.00 / 109.38 / 16.88 / 4093.83
 50.051933 /  19.930004 / 205.40 /  49.15 / 8 / 41.5 / 5-1-2022 / 19:38:45.20 / 109.50 / 16.94 / 4085.90
 50.051914 /  19.930021 / 205.30 /  49.04 / 8 / 41.3 / 5-1-2022 / 19:38:45.40 / 109.50 / 16.94 / 4085.90
 50.051891 /  19.930040 / 205.20 /  49.00 / 8 / 41.5 / 5-1-2022 / 19:38:45.60 / 109.50 / 16.94 / 4085.90
 50.051868 /  19.930058 / 205.10 /  49.00 / 8 / 41.5 / 5-1-2022 / 19:38:45.80 / 109.50 / 16.94 / 4085.90
 50.051846 /  19.930077 / 205.10 /  49.47 / 8 / 41.7 / 5-1-2022 / 19:38:46.00 / 109.63 / 16.94 / 4077.87
 50.051826 /  19.930094 / 205.00 /  49.15 / 8 / 38.7 / 5-1-2022 / 19:38:46.20 / 109.63 / 16.94 / 4077.87
 50.051804 /  19.930111 / 205.00 /  49.56 / 8 / 38.5 / 5-1-2022 / 19:38:46.40 / 109.63 / 16.94 / 4077.87
 50.051781 /  19.930130 / 204.90 /  49.50 / 8 / 38.3 / 5-1-2022 / 19:38:46.60 / 109.63 / 16.94 / 4077.87
 50.051735 /  19.930164 / 204.90 /  49.86 / 8 / 38.7 / 5-1-2022 / 19:38:47.00 / 109.75 / 17.00 / 4069.75
 50.051693 /  19.930201 / 204.80 /  50.12 / 8 / 34.1 / 5-1-2022 / 19:38:47.40 / 109.75 / 17.00 / 4069.75
 50.051670 /  19.930216 / 204.70 /  50.08 / 8 / 33.9 / 5-1-2022 / 19:38:47.60 / 109.75 / 17.00 / 4069.75
 50.051647 /  19.930233 / 204.70 /  50.21 / 8 / 33.9 / 5-1-2022 / 19:38:47.80 / 109.75 / 17.00 / 4069.75
 50.051624 /  19.930252 / 204.60 /  50.80 / 8 / 34.1 / 5-1-2022 / 19:38:48.00 / 109.88 / 17.00 / 4061.52
 50.051601 /  19.930269 / 204.50 /  50.65 / 8 / 28.3 / 5-1-2022 / 19:38:48.20 / 109.88 / 17.00 / 4061.52
 50.051579 /  19.930286 / 204.50 /  50.97 / 8 / 28.1 / 5-1-2022 / 19:38:48.40 / 109.88 / 17.00 / 4061.52
 50.051556 /  19.930305 / 204.50 /  50.97 / 8 / 28.3 / 5-1-2022 / 19:38:48.60 / 109.88 / 17.00 / 4061.52
 50.051533 /  19.930323 / 204.50 /  51.08 / 8 / 28.3 / 5-1-2022 / 19:38:48.80 / 109.88 / 17.00 / 4061.52
 50.051510 /  19.930342 / 204.50 /  51.08 / 8 / 28.3 / 5-1-2022 / 19:38:49.00 / 110.00 / 17.06 / 4053.20
 50.051464 /  19.930378 / 204.40 /  51.41 / 8 / 30.9 / 5-1-2022 / 19:38:49.40 / 110.00 / 17.06 / 4053.20
 50.051441 /  19.930397 / 204.50 /  51.87 / 8 / 30.9 / 5-1-2022 / 19:38:49.60 / 110.00 / 17.06 / 4053.20
 50.051418 /  19.930416 / 204.40 /  51.78 / 8 / 31.1 / 5-1-2022 / 19:38:49.80 / 110.00 / 17.06 / 4053.20
 50.051392 /  19.930435 / 204.40 /  51.84 / 8 / 30.9 / 5-1-2022 / 19:38:50.00 / 110.00 / 17.06 / 4053.20
 50.051346 /  19.930473 / 204.40 /  52.04 / 8 / 31.8 / 5-1-2022 / 19:38:50.40 / 110.06 / 17.06 / 4046.15
 50.051323 /  19.930492 / 204.40 /  52.39 / 8 / 31.6 / 5-1-2022 / 19:38:50.60 / 110.06 / 17.06 / 4046.15
 50.051300 /  19.930510 / 204.40 /  52.34 / 8 / 31.8 / 5-1-2022 / 19:38:50.80 / 110.06 / 17.06 / 4046.15
 50.051277 /  19.930531 / 204.30 /  52.23 / 8 / 31.8 / 5-1-2022 / 19:38:51.00 / 110.06 / 17.06 / 4046.15
 50.051254 /  19.930550 / 204.40 /  52.41 / 8 / 30.7 / 5-1-2022 / 19:38:51.20 / 110.19 / 17.13 / 4037.43
 50.051231 /  19.930569 / 204.20 /  52.71 / 8 / 30.2 / 5-1-2022 / 19:38:51.40 / 110.19 / 17.13 / 4037.43
 50.051208 /  19.930586 / 204.20 /  52.60 / 8 / 30.0 / 5-1-2022 / 19:38:51.60 / 110.19 / 17.13 / 4037.43
 50.051182 /  19.930607 / 204.10 /  52.67 / 8 / 30.0 / 5-1-2022 / 19:38:51.80 / 110.19 / 17.13 / 4037.43
 50.051159 /  19.930626 / 204.10 /  52.73 / 8 / 30.0 / 5-1-2022 / 19:38:52.00 / 110.31 / 17.13 / 4028.87
 50.051136 /  19.930643 / 204.00 /  52.73 / 8 / 27.7 / 5-1-2022 / 19:38:52.20 / 110.31 / 17.13 / 4028.87
 50.051086 /  19.930679 / 204.00 /  52.78 / 8 / 27.4 / 5-1-2022 / 19:38:52.60 / 110.31 / 17.13 / 4028.87
 50.051064 /  19.930700 / 203.90 /  52.76 / 8 / 26.7 / 5-1-2022 / 19:38:52.80 / 110.31 / 17.13 / 4028.87
 50.051041 /  19.930717 / 203.90 /  52.78 / 8 / 27.7 / 5-1-2022 / 19:38:53.00 / 110.44 / 17.19 / 4020.21
 50.050995 /  19.930756 / 203.90 /  52.78 / 8 / 29.5 / 5-1-2022 / 19:38:53.40 / 110.44 / 17.19 / 4020.21
 50.050968 /  19.930773 / 203.80 /  52.78 / 8 / 29.5 / 5-1-2022 / 19:38:53.60 / 110.44 / 17.19 / 4020.21
 50.050945 /  19.930792 / 203.80 /  52.84 / 8 / 29.5 / 5-1-2022 / 19:38:53.80 / 110.44 / 17.19 / 4020.21
 50.050922 /  19.930809 / 203.70 /  52.80 / 8 / 29.5 / 5-1-2022 / 19:38:54.00 / 110.56 / 17.19 / 4011.45
 50.050900 /  19.930828 / 203.70 /  52.86 / 8 / 26.0 / 5-1-2022 / 19:38:54.20 / 110.56 / 17.19 / 4011.45
 50.050873 /  19.930845 / 203.60 /  53.19 / 8 / 26.0 / 5-1-2022 / 19:38:54.40 / 110.56 / 17.19 / 4011.45
 50.050850 /  19.930862 / 203.60 /  53.19 / 8 / 26.0 / 5-1-2022 / 19:38:54.60 / 110.56 / 17.19 / 4011.45
 50.050823 /  19.930882 / 203.60 /  53.19 / 8 / 26.0 / 5-1-2022 / 19:38:54.80 / 110.56 / 17.19 / 4011.45
 50.050800 /  19.930899 / 203.50 /  53.15 / 8 / 26.0 / 5-1-2022 / 19:38:55.00 / 110.63 / 17.25 / 4003.96
 50.050755 /  19.930935 / 203.40 /  53.23 / 8 / 19.1 / 5-1-2022 / 19:38:55.40 / 110.63 / 17.25 / 4003.96
 50.050732 /  19.930954 / 203.40 /  53.32 / 8 / 18.4 / 5-1-2022 / 19:38:55.60 / 110.63 / 17.25 / 4003.96
 50.050705 /  19.930971 / 203.40 /  53.30 / 8 / 19.4 / 5-1-2022 / 19:38:55.80 / 110.63 / 17.25 / 4003.96
 50.050682 /  19.930988 / 203.30 /  53.41 / 8 / 19.1 / 5-1-2022 / 19:38:56.00 / 110.75 / 17.25 / 3994.81
 50.050655 /  19.931007 / 203.30 /  53.41 / 8 / 21.0 / 5-1-2022 / 19:38:56.20 / 110.75 / 17.25 / 3994.81
 50.050632 /  19.931023 / 203.30 /  53.47 / 8 / 21.0 / 5-1-2022 / 19:38:56.40 / 110.75 / 17.25 / 3994.81
 50.050610 /  19.931040 / 203.30 /  53.87 / 8 / 20.7 / 5-1-2022 / 19:38:56.60 / 110.75 / 17.25 / 3994.81
 50.050560 /  19.931074 / 203.40 /  53.89 / 8 / 20.7 / 5-1-2022 / 19:38:57.00 / 110.75 / 17.25 / 3994.81
 50.050533 /  19.931091 / 203.30 /  53.89 / 8 / 30.2 / 5-1-2022 / 19:38:57.20 / 110.88 / 17.31 / 3985.81
 50.050510 /  19.931110 / 203.30 /  53.99 / 8 / 30.2 / 5-1-2022 / 19:38:57.40 / 110.88 / 17.31 / 3985.81
 50.050484 /  19.931128 / 203.30 /  53.97 / 8 / 30.2 / 5-1-2022 / 19:38:57.60 / 110.88 / 17.31 / 3985.81
 50.050461 /  19.931141 / 203.20 /  54.50 / 8 / 30.2 / 5-1-2022 / 19:38:57.80 / 110.88 / 17.31 / 3985.81
 50.050434 /  19.931158 / 203.10 /  54.50 / 8 / 30.2 / 5-1-2022 / 19:38:58.00 / 111.00 / 17.31 / 3976.72
 50.050385 /  19.931192 / 203.10 /  55.04 / 8 / 38.5 / 5-1-2022 / 19:38:58.40 / 111.00 / 17.31 / 3976.72
 50.050358 /  19.931208 / 203.10 /  55.04 / 8 / 38.5 / 5-1-2022 / 19:38:58.60 / 111.00 / 17.31 / 3976.72
 50.050335 /  19.931225 / 203.00 /  55.36 / 8 / 38.5 / 5-1-2022 / 19:38:58.80 / 111.00 / 17.31 / 3976.72
 50.050308 /  19.931242 / 203.00 /  55.37 / 8 / 38.5 / 5-1-2022 / 19:38:59.00 / 111.00 / 17.31 / 3976.72
 50.050255 /  19.931276 / 202.90 /  55.23 / 8 / 35.7 / 5-1-2022 / 19:38:59.40 / 111.06 / 17.38 / 3968.89
 50.050232 /  19.931293 / 202.80 /  55.56 / 8 / 36.0 / 5-1-2022 / 19:38:59.60 / 111.06 / 17.38 / 3968.89
 50.050205 /  19.931313 / 202.80 /  55.87 / 8 / 35.5 / 5-1-2022 / 19:38:59.80 / 111.06 / 17.38 / 3968.89
 50.050179 /  19.931330 / 202.70 /  55.93 / 8 / 36.0 / 5-1-2022 / 19:39:00.00 / 111.06 / 17.38 / 3968.89
 50.050156 /  19.931349 / 202.60 /  55.87 / 8 / 30.7 / 5-1-2022 / 19:39:00.20 / 111.19 / 17.38 / 3959.40
 50.050129 /  19.931366 / 202.60 /  55.86 / 8 / 30.7 / 5-1-2022 / 19:39:00.40 / 111.19 / 17.38 / 3959.40
 50.050106 /  19.931387 / 202.50 /  56.30 / 8 / 30.4 / 5-1-2022 / 19:39:00.60 / 111.19 / 17.38 / 3959.40
 50.050079 /  19.931404 / 202.50 /  56.19 / 8 / 30.7 / 5-1-2022 / 19:39:00.80 / 111.19 / 17.38 / 3959.40
 50.050056 /  19.931423 / 202.40 /  56.15 / 8 / 30.7 / 5-1-2022 / 19:39:01.00 / 111.31 / 17.44 / 3950.06
 50.050030 /  19.931444 / 202.30 /  56.15 / 8 / 27.2 / 5-1-2022 / 19:39:01.20 / 111.31 / 17.44 / 3950.06
 50.049980 /  19.931480 / 202.10 /  55.62 / 8 / 27.0 / 5-1-2022 / 19:39:01.60 / 111.31 / 17.44 / 3950.06
 50.049953 /  19.931498 / 201.90 /  55.30 / 8 / 27.0 / 5-1-2022 / 19:39:01.80 / 111.31 / 17.44 / 3950.06
 50.049931 /  19.931517 / 201.70 /  55.32 / 8 / 27.0 / 5-1-2022 / 19:39:02.00 / 111.44 / 17.44 / 3940.63
 50.049881 /  19.931553 / 201.60 /  55.08 / 8 / 27.2 / 5-1-2022 / 19:39:02.40 / 111.44 / 17.44 / 3940.63
 50.049854 /  19.931572 / 201.30 /  55.02 / 8 / 27.2 / 5-1-2022 / 19:39:02.60 / 111.44 / 17.44 / 3940.63
 50.049831 /  19.931589 / 201.20 /  54.73 / 8 / 27.4 / 5-1-2022 / 19:39:02.80 / 111.44 / 17.44 / 3940.63
 50.049809 /  19.931610 / 201.00 /  54.58 / 8 / 27.4 / 5-1-2022 / 19:39:03.00 / 111.56 / 17.50 / 3931.10
 50.049782 /  19.931629 / 200.80 /  54.58 / 8 / 29.3 / 5-1-2022 / 19:39:03.20 / 111.56 / 17.50 / 3931.10
 50.049759 /  19.931644 / 200.70 /  54.34 / 8 / 28.8 / 5-1-2022 / 19:39:03.40 / 111.56 / 17.50 / 3931.10
 50.049709 /  19.931683 / 200.50 /  53.91 / 8 / 29.0 / 5-1-2022 / 19:39:03.80 / 111.56 / 17.50 / 3931.10
 50.049686 /  19.931700 / 200.30 /  53.50 / 8 / 29.0 / 5-1-2022 / 19:39:04.00 / 111.56 / 17.50 / 3931.10
 50.049664 /  19.931719 / 199.90 /  53.50 / 8 / 30.4 / 5-1-2022 / 19:39:04.20 / 111.63 / 17.50 / 3922.83
 50.049637 /  19.931736 / 199.60 /  53.39 / 8 / 30.7 / 5-1-2022 / 19:39:04.40 / 111.63 / 17.50 / 3922.83
 50.049614 /  19.931753 / 199.50 /  53.08 / 8 / 30.4 / 5-1-2022 / 19:39:04.60 / 111.63 / 17.50 / 3922.83
 50.049591 /  19.931772 / 199.30 /  53.08 / 8 / 30.4 / 5-1-2022 / 19:39:04.80 / 111.63 / 17.50 / 3922.83
 50.049564 /  19.931787 / 199.00 /  52.52 / 8 / 30.4 / 5-1-2022 / 19:39:05.00 / 111.75 / 17.56 / 3912.91
 50.049519 /  19.931824 / 198.80 /  52.60 / 8 / 27.4 / 5-1-2022 / 19:39:05.40 / 111.75 / 17.56 / 3912.91
 50.049496 /  19.931841 / 198.70 /  52.24 / 8 / 28.3 / 5-1-2022 / 19:39:05.60 / 111.75 / 17.56 / 3912.91
 50.049473 /  19.931858 / 198.50 /  52.34 / 8 / 27.7 / 5-1-2022 / 19:39:05.80 / 111.75 / 17.56 / 3912.91
 50.049446 /  19.931877 / 198.20 /  52.45 / 8 / 27.7 / 5-1-2022 / 19:39:06.00 / 111.88 / 17.56 / 3903.13
 50.049423 /  19.931892 / 198.10 /  52.45 / 8 / 22.8 / 5-1-2022 / 19:39:06.20 / 111.88 / 17.56 / 3903.13
 50.049400 /  19.931911 / 198.00 /  52.71 / 8 / 22.8 / 5-1-2022 / 19:39:06.40 / 111.88 / 17.56 / 3903.13
 50.049377 /  19.931931 / 198.00 /  52.21 / 8 / 22.8 / 5-1-2022 / 19:39:06.60 / 111.88 / 17.56 / 3903.13
 50.049355 /  19.931948 / 197.90 /  52.08 / 8 / 22.8 / 5-1-2022 / 19:39:06.80 / 111.88 / 17.56 / 3903.13
 50.049305 /  19.931984 / 197.80 /  52.08 / 8 / 22.8 / 5-1-2022 / 19:39:07.20 / 111.94 / 17.63 / 3894.63
 50.049282 /  19.932001 / 197.70 /  52.23 / 8 / 22.8 / 5-1-2022 / 19:39:07.40 / 111.94 / 17.63 / 3894.63
 50.049259 /  19.932018 / 197.70 /  52.32 / 8 / 22.8 / 5-1-2022 / 19:39:07.60 / 111.94 / 17.63 / 3894.63
 50.049236 /  19.932035 / 197.60 /  52.41 / 8 / 23.0 / 5-1-2022 / 19:39:07.80 / 111.94 / 17.63 / 3894.63
 50.049213 /  19.932053 / 197.60 /  52.74 / 8 / 23.0 / 5-1-2022 / 19:39:08.00 / 112.06 / 17.63 / 3884.46
 50.049164 /  19.932089 / 197.60 /  52.86 / 8 / 24.4 / 5-1-2022 / 19:39:08.40 / 112.06 / 17.63 / 3884.46
 50.049137 /  19.932104 / 197.50 /  52.95 / 8 / 24.0 / 5-1-2022 / 19:39:08.60 / 112.06 / 17.63 / 3884.46
 50.049114 /  19.932123 / 197.40 /  53.02 / 8 / 24.4 / 5-1-2022 / 19:39:08.80 / 112.06 / 17.63 / 3884.46
 50.049091 /  19.932142 / 197.30 /  53.12 / 8 / 24.2 / 5-1-2022 / 19:39:09.00 / 112.06 / 17.63 / 3884.46
 50.049068 /  19.932159 / 197.20 /  53.12 / 8 / 25.6 / 5-1-2022 / 19:39:09.20 / 112.19 / 17.69 / 3874.44
 50.049042 /  19.932178 / 197.20 /  53.32 / 8 / 25.6 / 5-1-2022 / 19:39:09.40 / 112.19 / 17.69 / 3874.44
 50.049019 /  19.932198 / 197.10 /  53.41 / 8 / 25.8 / 5-1-2022 / 19:39:09.60 / 112.19 / 17.69 / 3874.44
 50.048996 /  19.932215 / 197.10 /  53.49 / 8 / 25.4 / 5-1-2022 / 19:39:09.80 / 112.19 / 17.69 / 3874.44
 50.048969 /  19.932234 / 197.00 /  53.50 / 8 / 25.6 / 5-1-2022 / 19:39:10.00 / 112.25 / 17.69 / 3865.69
 50.048946 /  19.932249 / 196.90 /  53.50 / 8 / 26.0 / 5-1-2022 / 19:39:10.20 / 112.25 / 17.69 / 3865.69
 50.048901 /  19.932285 / 196.80 /  53.28 / 8 / 26.0 / 5-1-2022 / 19:39:10.60 / 112.25 / 17.69 / 3865.69
 50.048874 /  19.932302 / 196.80 /  53.17 / 8 / 26.3 / 5-1-2022 / 19:39:10.80 / 112.25 / 17.69 / 3865.69
 50.048851 /  19.932320 / 196.70 /  53.10 / 8 / 26.3 / 5-1-2022 / 19:39:11.00 / 112.38 / 17.75 / 3855.28
 50.048805 /  19.932356 / 196.70 /  53.02 / 8 / 24.2 / 5-1-2022 / 19:39:11.40 / 112.38 / 17.75 / 3855.28
 50.048779 /  19.932375 / 196.60 /  53.06 / 8 / 24.2 / 5-1-2022 / 19:39:11.60 / 112.38 / 17.75 / 3855.28
 50.048756 /  19.932394 / 196.50 /  53.39 / 7 / 23.7 / 5-1-2022 / 19:39:11.80 / 112.38 / 17.75 / 3855.28
 50.048737 /  19.932407 / 196.50 /  53.30 / 6 / 24.4 / 5-1-2022 / 19:39:12.00 / 112.50 / 17.75 / 3845.03
 50.048717 /  19.932425 / 196.40 /  53.26 / 6 / 25.8 / 5-1-2022 / 19:39:12.20 / 112.50 / 17.75 / 3845.03
 50.048698 /  19.932442 / 196.40 /  53.32 / 6 / 25.6 / 5-1-2022 / 19:39:12.40 / 112.50 / 17.75 / 3845.03
 50.048676 /  19.932461 / 196.30 /  53.32 / 6 / 26.0 / 5-1-2022 / 19:39:12.60 / 112.50 / 17.75 / 3845.03
 50.048656 /  19.932476 / 196.30 /  53.49 / 6 / 25.4 / 5-1-2022 / 19:39:12.80 / 112.50 / 17.75 / 3845.03
 50.048634 /  19.932493 / 196.20 /  53.54 / 6 / 26.0 / 5-1-2022 / 19:39:13.00 / 112.63 / 17.81 / 3834.68
 50.048584 /  19.932508 / 196.20 /  54.06 / 7 / 27.4 / 5-1-2022 / 19:39:13.40 / 112.63 / 17.81 / 3834.68
 50.048553 /  19.932512 / 196.10 /  54.36 / 7 / 27.4 / 5-1-2022 / 19:39:13.60 / 112.63 / 17.81 / 3834.68
 50.048527 /  19.932529 / 196.10 /  53.99 / 7 / 27.2 / 5-1-2022 / 19:39:13.80 / 112.63 / 17.81 / 3834.68
 50.048515 /  19.932568 / 196.00 /  53.93 / 8 / 27.2 / 5-1-2022 / 19:39:14.00 / 112.69 / 17.81 / 3825.59
 50.048500 /  19.932590 / 196.00 /  53.93 / 8 / 26.5 / 5-1-2022 / 19:39:14.20 / 112.69 / 17.81 / 3825.59
 50.048473 /  19.932610 / 195.90 /  53.80 / 8 / 27.0 / 5-1-2022 / 19:39:14.40 / 112.69 / 17.81 / 3825.59
 50.048450 /  19.932629 / 195.90 /  53.73 / 8 / 27.0 / 5-1-2022 / 19:39:14.60 / 112.69 / 17.81 / 3825.59
 50.048405 /  19.932663 / 195.80 /  52.99 / 8 / 26.7 / 5-1-2022 / 19:39:15.00 / 112.69 / 17.81 / 3825.59
 50.048382 /  19.932680 / 195.80 /  52.99 / 8 / 26.7 / 5-1-2022 / 19:39:15.20 / 112.81 / 17.88 / 3814.84
 50.048355 /  19.932699 / 195.70 /  52.58 / 8 / 27.0 / 5-1-2022 / 19:39:15.40 / 112.81 / 17.88 / 3814.84
 50.048332 /  19.932716 / 195.70 /  52.19 / 8 / 27.0 / 5-1-2022 / 19:39:15.60 / 112.81 / 17.88 / 3814.84
 50.048306 /  19.932735 / 195.70 /  51.74 / 8 / 27.0 / 5-1-2022 / 19:39:15.80 / 112.81 / 17.88 / 3814.84
 50.048283 /  19.932753 / 195.70 /  51.74 / 8 / 27.0 / 5-1-2022 / 19:39:16.00 / 112.94 / 17.88 / 3804.24
 50.048237 /  19.932791 / 195.70 /  51.08 / 8 / 25.6 / 5-1-2022 / 19:39:16.40 / 112.94 / 17.88 / 3804.24
 50.048214 /  19.932808 / 195.70 /  50.93 / 8 / 25.4 / 5-1-2022 / 19:39:16.60 / 112.94 / 17.88 / 3804.24
 50.048191 /  19.932827 / 195.70 /  50.78 / 8 / 25.6 / 5-1-2022 / 19:39:16.80 / 112.94 / 17.88 / 3804.24
 50.048168 /  19.932846 / 195.80 /  50.28 / 8 / 25.4 / 5-1-2022 / 19:39:17.00 / 112.94 / 17.88 / 3804.24
 50.048122 /  19.932884 / 195.90 /  49.37 / 8 / 23.5 / 5-1-2022 / 19:39:17.40 / 113.00 / 17.94 / 3794.91
 50.048103 /  19.932903 / 195.90 /  48.15 / 8 / 23.5 / 5-1-2022 / 19:39:17.60 / 113.00 / 17.94 / 3794.91
 50.048080 /  19.932922 / 196.00 /  48.21 / 8 / 23.5 / 5-1-2022 / 19:39:17.80 / 113.00 / 17.94 / 3794.91
 50.048058 /  19.932940 / 196.10 /  47.63 / 8 / 23.0 / 5-1-2022 / 19:39:18.00 / 113.00 / 17.94 / 3794.91
 50.048035 /  19.932959 / 196.20 /  47.63 / 8 / 18.7 / 5-1-2022 / 19:39:18.20 / 113.13 / 17.94 / 3783.92
 50.048012 /  19.932976 / 196.30 /  47.58 / 8 / 18.7 / 5-1-2022 / 19:39:18.40 / 113.13 / 17.94 / 3783.92
 50.047993 /  19.932993 / 196.40 /  47.17 / 8 / 18.9 / 5-1-2022 / 19:39:18.60 / 113.13 / 17.94 / 3783.92
 50.047970 /  19.933010 / 196.50 /  46.76 / 8 / 19.1 / 5-1-2022 / 19:39:18.80 / 113.13 / 17.94 / 3783.92
 50.047947 /  19.933027 / 196.60 /  46.37 / 8 / 18.9 / 5-1-2022 / 19:39:19.00 / 113.25 / 18.00 / 3773.08
 50.047928 /  19.933043 / 196.70 /  46.37 / 8 / 16.4 / 5-1-2022 / 19:39:19.20 / 113.25 / 18.00 / 3773.08
 50.047882 /  19.933075 / 196.80 /  45.73 / 8 / 16.4 / 5-1-2022 / 19:39:19.60 / 113.25 / 18.00 / 3773.08
 50.047863 /  19.933090 / 196.90 /  45.76 / 8 / 16.6 / 5-1-2022 / 19:39:19.80 / 113.25 / 18.00 / 3773.08
 50.047840 /  19.933105 / 196.90 /  45.65 / 8 / 16.4 / 5-1-2022 / 19:39:20.00 / 113.31 / 18.00 / 3763.51
 50.047798 /  19.933134 / 196.90 /  45.47 / 8 / 17.1 / 5-1-2022 / 19:39:20.40 / 113.31 / 18.00 / 3763.51
 50.047779 /  19.933149 / 197.00 /  45.06 / 8 / 17.3 / 5-1-2022 / 19:39:20.60 / 113.31 / 18.00 / 3763.51
 50.047756 /  19.933165 / 197.00 /  45.08 / 8 / 17.3 / 5-1-2022 / 19:39:20.80 / 113.31 / 18.00 / 3763.51
 50.047737 /  19.933180 / 197.00 /  45.13 / 8 / 17.3 / 5-1-2022 / 19:39:21.00 / 113.44 / 18.06 / 3752.28
 50.047718 /  19.933193 / 197.10 /  45.13 / 8 / 17.7 / 5-1-2022 / 19:39:21.20 / 113.44 / 18.06 / 3752.28
 50.047695 /  19.933208 / 197.00 /  45.04 / 8 / 18.4 / 5-1-2022 / 19:39:21.40 / 113.44 / 18.06 / 3752.28
 50.047653 /  19.933239 / 197.10 /  45.36 / 8 / 17.7 / 5-1-2022 / 19:39:21.80 / 113.44 / 18.06 / 3752.28
 50.047634 /  19.933254 / 197.10 /  45.71 / 8 / 18.0 / 5-1-2022 / 19:39:22.00 / 113.44 / 18.06 / 3752.28
 50.047615 /  19.933268 / 197.00 /  45.71 / 8 / 19.8 / 5-1-2022 / 19:39:22.20 / 113.56 / 18.06 / 3741.20
 50.047592 /  19.933283 / 197.00 /  45.78 / 8 / 20.5 / 5-1-2022 / 19:39:22.40 / 113.56 / 18.06 / 3741.20
 50.047569 /  19.933298 / 197.10 /  46.30 / 8 / 20.1 / 5-1-2022 / 19:39:22.60 / 113.56 / 18.06 / 3741.20
 50.047550 /  19.933313 / 197.10 /  46.30 / 8 / 20.3 / 5-1-2022 / 19:39:22.80 / 113.56 / 18.06 / 3741.20
 50.047527 /  19.933331 / 197.10 /  46.67 / 8 / 20.1 / 5-1-2022 / 19:39:23.00 / 113.63 / 18.13 / 3731.39
 50.047485 /  19.933359 / 197.10 /  47.23 / 8 / 21.2 / 5-1-2022 / 19:39:23.40 / 113.63 / 18.13 / 3731.39
 50.047462 /  19.933376 / 197.20 /  47.56 / 8 / 21.0 / 5-1-2022 / 19:39:23.60 / 113.63 / 18.13 / 3731.39
 50.047443 /  19.933392 / 197.20 /  47.67 / 8 / 21.2 / 5-1-2022 / 19:39:23.80 / 113.63 / 18.13 / 3731.39
 50.047421 /  19.933409 / 197.30 /  48.17 / 8 / 21.0 / 5-1-2022 / 19:39:24.00 / 113.75 / 18.13 / 3719.91
 50.047398 /  19.933426 / 197.30 /  48.54 / 8 / 19.6 / 5-1-2022 / 19:39:24.20 / 113.75 / 18.13 / 3719.91
 50.047375 /  19.933441 / 197.40 /  48.45 / 8 / 19.6 / 5-1-2022 / 19:39:24.40 / 113.75 / 18.13 / 3719.91
 50.047352 /  19.933458 / 197.40 /  49.34 / 8 / 19.6 / 5-1-2022 / 19:39:24.60 / 113.75 / 18.13 / 3719.91
 50.047333 /  19.933475 / 197.40 /  49.28 / 8 / 19.6 / 5-1-2022 / 19:39:24.80 / 113.75 / 18.13 / 3719.91
 50.047310 /  19.933491 / 197.50 /  49.28 / 8 / 19.4 / 5-1-2022 / 19:39:25.00 / 113.88 / 18.19 / 3708.59
 50.047264 /  19.933525 / 197.50 /  49.56 / 8 / 18.0 / 5-1-2022 / 19:39:25.40 / 113.88 / 18.19 / 3708.59
 50.047241 /  19.933542 / 197.50 /  49.06 / 8 / 19.4 / 5-1-2022 / 19:39:25.60 / 113.88 / 18.19 / 3708.59
 50.047218 /  19.933558 / 197.60 /  49.06 / 8 / 19.4 / 5-1-2022 / 19:39:25.80 / 113.88 / 18.19 / 3708.59
 50.047195 /  19.933575 / 197.60 /  49.02 / 8 / 19.6 / 5-1-2022 / 19:39:26.00 / 113.88 / 18.19 / 3708.59
 50.047153 /  19.933609 / 197.70 /  48.99 / 8 / 18.4 / 5-1-2022 / 19:39:26.40 / 113.94 / 18.19 / 3698.53
 50.047127 /  19.933624 / 197.70 /  48.99 / 8 / 18.7 / 5-1-2022 / 19:39:26.60 / 113.94 / 18.19 / 3698.53
 50.047104 /  19.933640 / 197.70 /  49.04 / 8 / 18.7 / 5-1-2022 / 19:39:26.80 / 113.94 / 18.19 / 3698.53
 50.047085 /  19.933655 / 197.70 /  49.34 / 8 / 18.7 / 5-1-2022 / 19:39:27.00 / 113.94 / 18.19 / 3698.53
 50.047058 /  19.933670 / 197.80 /  49.04 / 8 / 20.1 / 5-1-2022 / 19:39:27.20 / 114.00 / 18.25 / 3688.18
 50.047035 /  19.933685 / 197.70 /  49.17 / 8 / 19.8 / 5-1-2022 / 19:39:27.40 / 114.00 / 18.25 / 3688.18
 50.047012 /  19.933701 / 197.80 /  49.24 / 8 / 19.8 / 5-1-2022 / 19:39:27.60 / 114.00 / 18.25 / 3688.18
 50.046993 /  19.933714 / 197.80 /  49.30 / 8 / 20.1 / 5-1-2022 / 19:39:27.80 / 114.00 / 18.25 / 3688.18
 50.046967 /  19.933725 / 197.80 /  49.39 / 8 / 19.8 / 5-1-2022 / 19:39:28.00 / 114.13 / 18.25 / 3676.41
 50.046944 /  19.933739 / 197.70 /  49.39 / 8 / 19.1 / 5-1-2022 / 19:39:28.20 / 114.13 / 18.25 / 3676.41
 50.046898 /  19.933762 / 197.80 /  49.87 / 8 / 19.6 / 5-1-2022 / 19:39:28.60 / 114.13 / 18.25 / 3676.41
 50.046875 /  19.933773 / 197.80 /  49.86 / 8 / 19.6 / 5-1-2022 / 19:39:28.80 / 114.13 / 18.25 / 3676.41
 50.046848 /  19.933784 / 197.80 /  49.97 / 8 / 19.8 / 5-1-2022 / 19:39:29.00 / 114.13 / 18.25 / 3676.41
 50.046825 /  19.933796 / 197.80 /  49.97 / 8 / 18.7 / 5-1-2022 / 19:39:29.20 / 114.25 / 18.31 / 3664.80
 50.046799 /  19.933805 / 197.80 /  49.97 / 8 / 18.7 / 5-1-2022 / 19:39:29.40 / 114.25 / 18.31 / 3664.80
 50.046776 /  19.933813 / 197.90 /  49.97 / 8 / 18.7 / 5-1-2022 / 19:39:29.60 / 114.25 / 18.31 / 3664.80
 50.046753 /  19.933823 / 197.90 /  50.08 / 8 / 18.9 / 5-1-2022 / 19:39:29.80 / 114.25 / 18.31 / 3664.80
 50.046730 /  19.933830 / 197.90 /  50.10 / 8 / 18.7 / 5-1-2022 / 19:39:30.00 / 114.31 / 18.31 / 3654.46
 50.046703 /  19.933838 / 197.90 /  50.15 / 8 / 19.8 / 5-1-2022 / 19:39:30.20 / 114.31 / 18.31 / 3654.46
 50.046677 /  19.933847 / 197.90 /  51.06 / 8 / 20.7 / 5-1-2022 / 19:39:30.40 / 114.31 / 18.31 / 3654.46
 50.046631 /  19.933863 / 198.00 /  51.54 / 8 / 20.1 / 5-1-2022 / 19:39:30.80 / 114.31 / 18.31 / 3654.46
 50.046604 /  19.933872 / 198.00 /  51.62 / 8 / 19.8 / 5-1-2022 / 19:39:31.00 / 114.44 / 18.38 / 3642.45
 50.046555 /  19.933889 / 198.00 /  51.99 / 8 / 18.9 / 5-1-2022 / 19:39:31.40 / 114.44 / 18.38 / 3642.45
 50.046532 /  19.933899 / 198.00 /  52.10 / 8 / 18.4 / 5-1-2022 / 19:39:31.60 / 114.44 / 18.38 / 3642.45
 50.046505 /  19.933908 / 198.10 /  52.19 / 8 / 18.9 / 5-1-2022 / 19:39:31.80 / 114.44 / 18.38 / 3642.45
 50.046478 /  19.933916 / 198.10 /  52.65 / 8 / 19.1 / 5-1-2022 / 19:39:32.00 / 114.50 / 18.38 / 3631.96
 50.046452 /  19.933928 / 198.00 /  52.65 / 8 / 18.4 / 5-1-2022 / 19:39:32.20 / 114.50 / 18.38 / 3631.96
 50.046429 /  19.933935 / 198.20 /  52.54 / 8 / 18.7 / 5-1-2022 / 19:39:32.40 / 114.50 / 18.38 / 3631.96
 50.046406 /  19.933943 / 198.20 /  52.49 / 8 / 18.4 / 5-1-2022 / 19:39:32.60 / 114.50 / 18.38 / 3631.96
 50.046356 /  19.933960 / 198.30 /  52.76 / 8 / 18.7 / 5-1-2022 / 19:39:33.00 / 114.50 / 18.38 / 3631.96
 50.046329 /  19.933968 / 198.50 /  52.76 / 8 / 17.7 / 5-1-2022 / 19:39:33.20 / 114.63 / 18.44 / 3619.80
 50.046307 /  19.933975 / 198.60 /  52.97 / 8 / 18.0 / 5-1-2022 / 19:39:33.40 / 114.63 / 18.44 / 3619.80
 50.046280 /  19.933981 / 198.70 /  53.04 / 8 / 17.7 / 5-1-2022 / 19:39:33.60 / 114.63 / 18.44 / 3619.80
 50.046257 /  19.933990 / 198.80 /  53.12 / 8 / 17.5 / 5-1-2022 / 19:39:33.80 / 114.63 / 18.44 / 3619.80
 50.046230 /  19.933996 / 198.90 /  53.12 / 8 / 17.5 / 5-1-2022 / 19:39:34.00 / 114.75 / 18.50 / 3607.81
 50.046207 /  19.934004 / 199.00 /  53.04 / 8 / 18.7 / 5-1-2022 / 19:39:34.20 / 114.75 / 18.50 / 3607.81
 50.046181 /  19.934010 / 199.10 /  51.86 / 8 / 18.9 / 5-1-2022 / 19:39:34.40 / 114.75 / 18.50 / 3607.81
 50.046158 /  19.934017 / 199.10 /  51.95 / 8 / 18.7 / 5-1-2022 / 19:39:34.60 / 114.75 / 18.50 / 3607.81
 50.046131 /  19.934023 / 199.20 /  51.91 / 8 / 18.4 / 5-1-2022 / 19:39:34.80 / 114.75 / 18.50 / 3607.81
 50.046082 /  19.934034 / 199.30 /  51.91 / 8 / 18.9 / 5-1-2022 / 19:39:35.20 / 114.81 / 18.50 / 3597.07
 50.046055 /  19.934042 / 199.30 /  50.50 / 8 / 19.4 / 5-1-2022 / 19:39:35.40 / 114.81 / 18.50 / 3597.07
 50.046028 /  19.934050 / 199.30 /  50.10 / 8 / 19.1 / 5-1-2022 / 19:39:35.60 / 114.81 / 18.50 / 3597.07
 50.046005 /  19.934057 / 199.30 /  50.04 / 8 / 19.4 / 5-1-2022 / 19:39:35.80 / 114.81 / 18.50 / 3597.07
 50.045982 /  19.934065 / 199.50 /  49.91 / 8 / 19.1 / 5-1-2022 / 19:39:36.00 / 114.88 / 18.50 / 3586.04
 50.045933 /  19.934080 / 199.50 /  48.84 / 8 / 19.6 / 5-1-2022 / 19:39:36.40 / 114.88 / 18.50 / 3586.04
 50.045910 /  19.934086 / 199.50 /  48.80 / 8 / 19.4 / 5-1-2022 / 19:39:36.60 / 114.88 / 18.50 / 3586.04
 50.045883 /  19.934093 / 199.60 /  48.43 / 8 / 19.4 / 5-1-2022 / 19:39:36.80 / 114.88 / 18.50 / 3586.04
 50.045860 /  19.934099 / 199.60 /  48.34 / 8 / 19.6 / 5-1-2022 / 19:39:37.00 / 114.88 / 18.50 / 3586.04
 50.045837 /  19.934107 / 199.80 /  48.34 / 8 / 21.4 / 5-1-2022 / 19:39:37.20 / 115.00 / 18.56 / 3573.60
 50.045815 /  19.934113 / 199.90 /  48.34 / 8 / 21.4 / 5-1-2022 / 19:39:37.40 / 115.00 / 18.56 / 3573.60
 50.045788 /  19.934120 / 200.00 /  47.63 / 8 / 21.7 / 5-1-2022 / 19:39:37.60 / 115.00 / 18.56 / 3573.60
 50.045765 /  19.934126 / 200.00 /  47.65 / 7 / 21.2 / 5-1-2022 / 19:39:37.80 / 115.00 / 18.56 / 3573.60
 50.045742 /  19.934134 / 200.10 /  47.58 / 7 / 21.2 / 5-1-2022 / 19:39:38.00 / 115.06 / 18.56 / 3562.67
 50.045719 /  19.934139 / 200.20 /  47.54 / 7 / 24.0 / 5-1-2022 / 19:39:38.20 / 115.06 / 18.56 / 3562.67
 50.045673 /  19.934155 / 200.30 /  47.32 / 7 / 24.2 / 5-1-2022 / 19:39:38.60 / 115.06 / 18.56 / 3562.67
 50.045647 /  19.934164 / 200.40 /  47.30 / 8 / 24.2 / 5-1-2022 / 19:39:38.80 / 115.06 / 18.56 / 3562.67
 50.045624 /  19.934170 / 200.40 /  47.39 / 8 / 24.2 / 5-1-2022 / 19:39:39.00 / 115.06 / 18.56 / 3562.67
 50.045601 /  19.934177 / 200.60 /  47.39 / 8 / 23.7 / 5-1-2022 / 19:39:39.20 / 115.19 / 18.63 / 3550.08
 50.045578 /  19.934185 / 200.60 /  47.56 / 8 / 24.0 / 5-1-2022 / 19:39:39.40 / 115.19 / 18.63 / 3550.08
 50.045555 /  19.934193 / 200.70 /  47.56 / 8 / 23.3 / 5-1-2022 / 19:39:39.60 / 115.19 / 18.63 / 3550.08
 50.045528 /  19.934202 / 200.80 /  47.76 / 8 / 23.5 / 5-1-2022 / 19:39:39.80 / 115.19 / 18.63 / 3550.08
 50.045506 /  19.934208 / 200.70 /  48.21 / 8 / 22.6 / 5-1-2022 / 19:39:40.00 / 115.25 / 18.69 / 3539.01
 50.045456 /  19.934223 / 200.70 /  48.10 / 8 / 25.1 / 5-1-2022 / 19:39:40.40 / 115.25 / 18.69 / 3539.01
 50.045433 /  19.934231 / 200.70 /  48.13 / 8 / 25.6 / 5-1-2022 / 19:39:40.60 / 115.25 / 18.69 / 3539.01
 50.045410 /  19.934238 / 200.80 /  48.15 / 8 / 25.4 / 5-1-2022 / 19:39:40.80 / 115.25 / 18.69 / 3539.01
 50.045383 /  19.934246 / 200.90 /  48.02 / 8 / 25.4 / 5-1-2022 / 19:39:41.00 / 115.38 / 18.69 / 3526.27
 50.045361 /  19.934254 / 201.00 /  48.02 / 8 / 21.4 / 5-1-2022 / 19:39:41.20 / 115.38 / 18.69 / 3526.27
 50.045338 /  19.934261 / 201.10 /  48.06 / 8 / 21.2 / 5-1-2022 / 19:39:41.40 / 115.38 / 18.69 / 3526.27
 50.045315 /  19.934269 / 201.20 /  47.99 / 8 / 21.7 / 5-1-2022 / 19:39:41.60 / 115.38 / 18.69 / 3526.27
 50.045265 /  19.934284 / 201.40 /  47.86 / 8 / 20.7 / 5-1-2022 / 19:39:42.00 / 115.44 / 18.69 / 3515.06
 50.045219 /  19.934298 / 201.40 /  47.13 / 8 / 17.5 / 5-1-2022 / 19:39:42.40 / 115.44 / 18.69 / 3515.06
 50.045197 /  19.934301 / 201.40 /  47.00 / 8 / 17.5 / 5-1-2022 / 19:39:42.60 / 115.44 / 18.69 / 3515.06
 50.045170 /  19.934309 / 201.50 /  46.87 / 8 / 17.3 / 5-1-2022 / 19:39:42.80 / 115.44 / 18.69 / 3515.06
 50.045147 /  19.934315 / 201.60 /  46.78 / 8 / 17.5 / 5-1-2022 / 19:39:43.00 / 115.56 / 18.75 / 3502.18
 50.045124 /  19.934320 / 201.70 /  46.78 / 8 / 17.5 / 5-1-2022 / 19:39:43.20 / 115.56 / 18.75 / 3502.18
 50.045101 /  19.934326 / 201.70 /  45.97 / 8 / 16.4 / 5-1-2022 / 19:39:43.40 / 115.56 / 18.75 / 3502.18
 50.045078 /  19.934332 / 201.70 /  45.61 / 8 / 17.3 / 5-1-2022 / 19:39:43.60 / 115.56 / 18.75 / 3502.18
 50.045055 /  19.934338 / 201.70 /  45.15 / 8 / 17.7 / 5-1-2022 / 19:39:43.80 / 115.56 / 18.75 / 3502.18
 50.045010 /  19.934349 / 201.60 /  45.15 / 8 / 17.3 / 5-1-2022 / 19:39:44.20 / 115.63 / 18.75 / 3490.81
 50.044987 /  19.934353 / 201.60 /  45.08 / 8 / 17.5 / 5-1-2022 / 19:39:44.40 / 115.63 / 18.75 / 3490.81
 50.044964 /  19.934359 / 201.50 /  45.13 / 8 / 17.5 / 5-1-2022 / 19:39:44.60 / 115.63 / 18.75 / 3490.81
 50.044941 /  19.934364 / 201.30 /  45.04 / 8 / 17.5 / 5-1-2022 / 19:39:44.80 / 115.63 / 18.75 / 3490.81
 50.044922 /  19.934370 / 201.30 /  44.99 / 8 / 17.3 / 5-1-2022 / 19:39:45.00 / 115.75 / 18.81 / 3477.79
 50.044876 /  19.934380 / 201.30 /  44.95 / 8 / 17.3 / 5-1-2022 / 19:39:45.40 / 115.75 / 18.81 / 3477.79
 50.044853 /  19.934387 / 201.30 /  45.36 / 8 / 16.8 / 5-1-2022 / 19:39:45.60 / 115.75 / 18.81 / 3477.79
 50.044830 /  19.934391 / 201.30 /  45.65 / 8 / 16.8 / 5-1-2022 / 19:39:45.80 / 115.75 / 18.81 / 3477.79
 50.044807 /  19.934397 / 201.30 /  45.10 / 8 / 16.8 / 5-1-2022 / 19:39:46.00 / 115.75 / 18.81 / 3477.79
 50.044785 /  19.934402 / 201.30 /  45.10 / 8 / 16.6 / 5-1-2022 / 19:39:46.20 / 115.81 / 18.88 / 3466.28
 50.044762 /  19.934408 / 201.30 /  45.10 / 8 / 17.1 / 5-1-2022 / 19:39:46.40 / 115.81 / 18.88 / 3466.28
 50.044739 /  19.934416 / 201.30 /  45.63 / 8 / 17.1 / 5-1-2022 / 19:39:46.60 / 115.81 / 18.88 / 3466.28
 50.044716 /  19.934422 / 201.30 /  45.63 / 8 / 16.8 / 5-1-2022 / 19:39:46.80 / 115.81 / 18.88 / 3466.28
 50.044693 /  19.934429 / 201.40 /  45.67 / 8 / 17.1 / 5-1-2022 / 19:39:47.00 / 115.94 / 18.88 / 3453.11
 50.044647 /  19.934446 / 201.50 /  46.19 / 8 / 17.7 / 5-1-2022 / 19:39:47.40 / 115.94 / 18.88 / 3453.11
 50.044624 /  19.934456 / 201.60 /  46.24 / 8 / 17.7 / 5-1-2022 / 19:39:47.60 / 115.94 / 18.88 / 3453.11
 50.044601 /  19.934465 / 201.70 /  46.34 / 8 / 17.7 / 5-1-2022 / 19:39:47.80 / 115.94 / 18.88 / 3453.11
 50.044579 /  19.934473 / 201.60 /  46.76 / 8 / 17.5 / 5-1-2022 / 19:39:48.00 / 116.00 / 18.94 / 3441.46
 50.044556 /  19.934483 / 201.60 /  46.78 / 8 / 21.0 / 5-1-2022 / 19:39:48.20 / 116.00 / 18.94 / 3441.46
 50.044533 /  19.934492 / 201.70 /  46.87 / 8 / 21.0 / 5-1-2022 / 19:39:48.40 / 116.00 / 18.94 / 3441.46
 50.044510 /  19.934500 / 201.60 /  46.87 / 8 / 20.7 / 5-1-2022 / 19:39:48.60 / 116.00 / 18.94 / 3441.46
 50.044487 /  19.934509 / 201.60 /  46.91 / 8 / 21.0 / 5-1-2022 / 19:39:48.80 / 116.00 / 18.94 / 3441.46
 50.044464 /  19.934517 / 201.60 /  47.04 / 8 / 21.0 / 5-1-2022 / 19:39:49.00 / 116.13 / 18.94 / 3428.15
 50.044418 /  19.934532 / 201.70 /  47.08 / 8 / 21.4 / 5-1-2022 / 19:39:49.40 / 116.13 / 18.94 / 3428.15
 50.044395 /  19.934540 / 201.70 /  47.04 / 8 / 21.4 / 5-1-2022 / 19:39:49.60 / 116.13 / 18.94 / 3428.15
 50.044373 /  19.934547 / 201.80 /  47.11 / 8 / 21.2 / 5-1-2022 / 19:39:49.80 / 116.13 / 18.94 / 3428.15
 50.044350 /  19.934553 / 201.80 /  47.10 / 7 / 21.4 / 5-1-2022 / 19:39:50.00 / 116.19 / 19.00 / 3416.35
 50.044327 /  19.934561 / 201.80 /  47.10 / 7 / 17.7 / 5-1-2022 / 19:39:50.20 / 116.19 / 19.00 / 3416.35
 50.044300 /  19.934568 / 201.80 /  47.19 / 7 / 17.7 / 5-1-2022 / 19:39:50.40 / 116.19 / 19.00 / 3416.35
 50.044277 /  19.934574 / 201.90 /  47.19 / 7 / 17.7 / 5-1-2022 / 19:39:50.60 / 116.19 / 19.00 / 3416.35
 50.044231 /  19.934587 / 201.90 /  47.24 / 8 / 18.0 / 5-1-2022 / 19:39:51.00 / 116.19 / 19.00 / 3416.35
 50.044209 /  19.934597 / 202.00 /  47.24 / 8 / 18.2 / 5-1-2022 / 19:39:51.20 / 116.31 / 19.00 / 3402.89
 50.044186 /  19.934603 / 202.10 /  47.23 / 8 / 18.2 / 5-1-2022 / 19:39:51.40 / 116.31 / 19.00 / 3402.89
 50.044163 /  19.934610 / 202.10 /  47.23 / 8 / 18.2 / 5-1-2022 / 19:39:51.60 / 116.31 / 19.00 / 3402.89
 50.044140 /  19.934616 / 202.10 /  47.17 / 8 / 18.2 / 5-1-2022 / 19:39:51.80 / 116.31 / 19.00 / 3402.89
 50.044113 /  19.934624 / 202.10 /  47.17 / 8 / 18.2 / 5-1-2022 / 19:39:52.00 / 116.38 / 19.06 / 3390.94
 50.044090 /  19.934629 / 202.20 /  46.97 / 8 / 18.9 / 5-1-2022 / 19:39:52.20 / 116.38 / 19.06 / 3390.94
 50.044067 /  19.934635 / 202.20 /  46.91 / 8 / 18.9 / 5-1-2022 / 19:39:52.40 / 116.38 / 19.06 / 3390.94
 50.044044 /  19.934641 / 202.20 /  46.61 / 8 / 19.1 / 5-1-2022 / 19:39:52.60 / 116.38 / 19.06 / 3390.94
 50.044022 /  19.934647 / 202.30 /  46.74 / 8 / 18.9 / 5-1-2022 / 19:39:52.80 / 116.38 / 19.06 / 3390.94
 50.043976 /  19.934658 / 202.30 /  46.74 / 8 / 18.7 / 5-1-2022 / 19:39:53.20 / 116.44 / 19.06 / 3378.70
 50.043953 /  19.934666 / 202.30 /  46.71 / 8 / 18.7 / 5-1-2022 / 19:39:53.40 / 116.44 / 19.06 / 3378.70
 50.043930 /  19.934669 / 202.40 /  46.36 / 7 / 18.4 / 5-1-2022 / 19:39:53.60 / 116.44 / 19.06 / 3378.70
 50.043903 /  19.934677 / 202.50 /  46.50 / 7 / 19.4 / 5-1-2022 / 19:39:53.80 / 116.44 / 19.06 / 3378.70
 50.043880 /  19.934681 / 202.50 /  46.47 / 8 / 18.4 / 5-1-2022 / 19:39:54.00 / 116.56 / 19.13 / 3365.05
 50.043839 /  19.934692 / 202.50 /  46.52 / 8 / 17.7 / 5-1-2022 / 19:39:54.40 / 116.56 / 19.13 / 3365.05
 50.043812 /  19.934696 / 202.60 /  46.47 / 8 / 17.5 / 5-1-2022 / 19:39:54.60 / 116.56 / 19.13 / 3365.05
 50.043789 /  19.934704 / 202.60 /  46.49 / 8 / 17.7 / 5-1-2022 / 19:39:54.80 / 116.56 / 19.13 / 3365.05
 50.043766 /  19.934708 / 202.60 /  46.17 / 8 / 17.7 / 5-1-2022 / 19:39:55.00 / 116.56 / 19.13 / 3365.05
 50.043743 /  19.934715 / 202.70 /  46.17 / 7 / 18.4 / 5-1-2022 / 19:39:55.20 / 116.63 / 19.13 / 3352.91
 50.043720 /  19.934719 / 202.70 /  46.17 / 7 / 18.2 / 5-1-2022 / 19:39:55.40 / 116.63 / 19.13 / 3352.91
 50.043697 /  19.934725 / 202.70 /  46.17 / 8 / 18.2 / 5-1-2022 / 19:39:55.60 / 116.63 / 19.13 / 3352.91
 50.043674 /  19.934732 / 202.70 /  46.04 / 7 / 18.2 / 5-1-2022 / 19:39:55.80 / 116.63 / 19.13 / 3352.91
 50.043652 /  19.934736 / 202.70 /  46.10 / 7 / 18.0 / 5-1-2022 / 19:39:56.00 / 116.75 / 19.19 / 3339.11
 50.043606 /  19.934746 / 202.70 /  46.06 / 8 / 19.8 / 5-1-2022 / 19:39:56.40 / 116.75 / 19.19 / 3339.11
 50.043583 /  19.934753 / 202.60 /  46.11 / 8 / 18.4 / 5-1-2022 / 19:39:56.60 / 116.75 / 19.19 / 3339.11
 50.043560 /  19.934759 / 202.60 /  45.82 / 8 / 20.1 / 5-1-2022 / 19:39:56.80 / 116.75 / 19.19 / 3339.11
 50.043537 /  19.934763 / 202.60 /  46.17 / 8 / 18.2 / 5-1-2022 / 19:39:57.00 / 116.81 / 19.19 / 3326.83
 50.043514 /  19.934769 / 202.50 /  46.17 / 8 / 19.4 / 5-1-2022 / 19:39:57.20 / 116.81 / 19.19 / 3326.83
 50.043491 /  19.934772 / 202.60 /  45.95 / 8 / 19.1 / 5-1-2022 / 19:39:57.40 / 116.81 / 19.19 / 3326.83
 50.043446 /  19.934784 / 202.50 /  46.06 / 8 / 19.4 / 5-1-2022 / 19:39:57.80 / 116.81 / 19.19 / 3326.83
 50.043423 /  19.934788 / 202.50 /  45.95 / 8 / 19.4 / 5-1-2022 / 19:39:58.00 / 116.81 / 19.19 / 3326.83
 50.043400 /  19.934793 / 202.50 /  45.95 / 8 / 19.1 / 5-1-2022 / 19:39:58.20 / 116.94 / 19.25 / 3312.89
 50.043377 /  19.934799 / 202.50 /  45.91 / 8 / 19.4 / 5-1-2022 / 19:39:58.40 / 116.94 / 19.25 / 3312.89
 50.043354 /  19.934803 / 202.50 /  45.28 / 8 / 19.6 / 5-1-2022 / 19:39:58.60 / 116.94 / 19.25 / 3312.89
 50.043331 /  19.934809 / 202.50 /  45.67 / 8 / 19.1 / 5-1-2022 / 19:39:58.80 / 116.94 / 19.25 / 3312.89
 50.043308 /  19.934813 / 202.50 /  45.56 / 8 / 19.1 / 5-1-2022 / 19:39:59.00 / 117.00 / 19.25 / 3300.46
 50.043285 /  19.934818 / 202.50 /  45.56 / 8 / 18.7 / 5-1-2022 / 19:39:59.20 / 117.00 / 19.25 / 3300.46
 50.043266 /  19.934824 / 202.50 /  45.49 / 8 / 18.7 / 5-1-2022 / 19:39:59.40 / 117.00 / 19.25 / 3300.46
 50.043243 /  19.934826 / 202.50 /  45.56 / 8 / 18.7 / 5-1-2022 / 19:39:59.60 / 117.00 / 19.25 / 3300.46
 50.043198 /  19.934839 / 202.60 /  45.45 / 8 / 18.7 / 5-1-2022 / 19:40:00.00 / 117.00 / 19.25 / 3300.46
 50.043175 /  19.934843 / 202.60 /  45.39 / 8 / 18.0 / 5-1-2022 / 19:40:00.20 / 117.06 / 19.31 / 3287.73
 50.043152 /  19.934849 / 202.60 /  45.08 / 8 / 18.2 / 5-1-2022 / 19:40:00.40 / 117.06 / 19.31 / 3287.73
 50.043129 /  19.934853 / 202.60 /  45.15 / 8 / 18.2 / 5-1-2022 / 19:40:00.60 / 117.06 / 19.31 / 3287.73
 50.043110 /  19.934856 / 202.60 /  45.04 / 8 / 18.2 / 5-1-2022 / 19:40:00.80 / 117.06 / 19.31 / 3287.73
 50.043083 /  19.934862 / 202.50 /  45.37 / 8 / 18.2 / 5-1-2022 / 19:40:01.00 / 117.19 / 19.31 / 3273.60
 50.043064 /  19.934866 / 202.50 /  44.95 / 8 / 19.4 / 5-1-2022 / 19:40:01.20 / 117.19 / 19.31 / 3273.60
 50.043041 /  19.934872 / 202.40 /  45.00 / 8 / 18.4 / 5-1-2022 / 19:40:01.40 / 117.19 / 19.31 / 3273.60
 50.043018 /  19.934877 / 202.40 /  45.11 / 8 / 19.4 / 5-1-2022 / 19:40:01.60 / 117.19 / 19.31 / 3273.60
 50.042995 /  19.934881 / 202.40 /  44.80 / 8 / 19.4 / 5-1-2022 / 19:40:01.80 / 117.19 / 19.31 / 3273.60
 50.042973 /  19.934887 / 202.40 /  44.80 / 8 / 19.4 / 5-1-2022 / 19:40:02.00 / 117.25 / 19.38 / 3260.97
 50.042931 /  19.934896 / 202.30 /  44.82 / 8 / 20.1 / 5-1-2022 / 19:40:02.40 / 117.25 / 19.38 / 3260.97
 50.042908 /  19.934902 / 202.30 /  44.82 / 8 / 19.8 / 5-1-2022 / 19:40:02.60 / 117.25 / 19.38 / 3260.97
 50.042885 /  19.934906 / 202.30 /  44.86 / 8 / 19.8 / 5-1-2022 / 19:40:02.80 / 117.25 / 19.38 / 3260.97
 50.042862 /  19.934912 / 202.20 /  44.80 / 8 / 19.6 / 5-1-2022 / 19:40:03.00 / 117.25 / 19.38 / 3260.97
 50.042820 /  19.934921 / 202.20 /  44.76 / 8 / 17.7 / 5-1-2022 / 19:40:03.40 / 117.38 / 19.38 / 3246.69
 50.042797 /  19.934927 / 202.20 /  44.73 / 8 / 18.0 / 5-1-2022 / 19:40:03.60 / 117.38 / 19.38 / 3246.69
 50.042774 /  19.934933 / 202.20 /  44.69 / 8 / 17.7 / 5-1-2022 / 19:40:03.80 / 117.38 / 19.38 / 3246.69
 50.042751 /  19.934938 / 202.20 /  44.69 / 8 / 17.7 / 5-1-2022 / 19:40:04.00 / 117.38 / 19.38 / 3246.69
 50.042728 /  19.934944 / 202.20 /  44.69 / 8 / 17.5 / 5-1-2022 / 19:40:04.20 / 117.44 / 19.44 / 3233.93
 50.042709 /  19.934950 / 202.20 /  44.69 / 8 / 17.5 / 5-1-2022 / 19:40:04.40 / 117.44 / 19.44 / 3233.93
 50.042686 /  19.934956 / 202.20 /  44.67 / 8 / 17.3 / 5-1-2022 / 19:40:04.60 / 117.44 / 19.44 / 3233.93
 50.042664 /  19.934961 / 202.10 /  44.97 / 8 / 17.3 / 5-1-2022 / 19:40:04.80 / 117.44 / 19.44 / 3233.93
 50.042641 /  19.934967 / 202.10 /  44.84 / 8 / 17.5 / 5-1-2022 / 19:40:05.00 / 117.50 / 19.44 / 3220.86
 50.042622 /  19.934973 / 202.10 /  44.78 / 8 / 18.0 / 5-1-2022 / 19:40:05.20 / 117.50 / 19.44 / 3220.86
 50.042576 /  19.934986 / 202.10 /  44.69 / 8 / 17.7 / 5-1-2022 / 19:40:05.60 / 117.50 / 19.44 / 3220.86
 50.042553 /  19.934994 / 202.10 /  45.00 / 8 / 18.0 / 5-1-2022 / 19:40:05.80 / 117.50 / 19.44 / 3220.86
 50.042530 /  19.934999 / 202.00 /  45.08 / 8 / 18.0 / 5-1-2022 / 19:40:06.00 / 117.50 / 19.44 / 3220.86
 50.042507 /  19.935007 / 202.00 /  45.00 / 8 / 17.5 / 5-1-2022 / 19:40:06.20 / 117.63 / 19.50 / 3206.39
 50.042488 /  19.935015 / 201.90 /  45.00 / 8 / 17.7 / 5-1-2022 / 19:40:06.40 / 117.63 / 19.50 / 3206.39
 50.042465 /  19.935024 / 201.90 /  45.06 / 8 / 17.3 / 5-1-2022 / 19:40:06.60 / 117.63 / 19.50 / 3206.39
 50.042442 /  19.935032 / 201.80 /  45.06 / 8 / 17.7 / 5-1-2022 / 19:40:06.80 / 117.63 / 19.50 / 3206.39
 50.042423 /  19.935040 / 201.80 /  45.06 / 8 / 17.5 / 5-1-2022 / 19:40:07.00 / 117.69 / 19.50 / 3193.42
 50.042400 /  19.935051 / 201.80 /  45.06 / 8 / 18.4 / 5-1-2022 / 19:40:07.20 / 117.69 / 19.50 / 3193.42
 50.042377 /  19.935061 / 201.70 /  45.36 / 8 / 18.2 / 5-1-2022 / 19:40:07.40 / 117.69 / 19.50 / 3193.42
 50.042336 /  19.935080 / 201.70 /  45.52 / 8 / 18.2 / 5-1-2022 / 19:40:07.80 / 117.69 / 19.50 / 3193.42
 50.042313 /  19.935091 / 201.70 /  45.50 / 8 / 18.7 / 5-1-2022 / 19:40:08.00 / 117.69 / 19.50 / 3193.42
 50.042294 /  19.935102 / 201.60 /  45.50 / 8 / 17.5 / 5-1-2022 / 19:40:08.20 / 117.75 / 19.56 / 3180.17
 50.042271 /  19.935116 / 201.60 /  45.61 / 8 / 18.0 / 5-1-2022 / 19:40:08.40 / 117.75 / 19.56 / 3180.17
 50.042252 /  19.935127 / 201.50 /  45.52 / 8 / 18.0 / 5-1-2022 / 19:40:08.60 / 117.75 / 19.56 / 3180.17
 50.042229 /  19.935141 / 201.50 /  45.52 / 8 / 18.0 / 5-1-2022 / 19:40:08.80 / 117.75 / 19.56 / 3180.17
 50.042206 /  19.935154 / 201.50 /  45.60 / 8 / 18.0 / 5-1-2022 / 19:40:09.00 / 117.81 / 19.56 / 3166.86
 50.042164 /  19.935181 / 201.40 /  45.49 / 8 / 18.2 / 5-1-2022 / 19:40:09.40 / 117.81 / 19.56 / 3166.86
 50.042145 /  19.935194 / 201.40 /  45.97 / 8 / 18.2 / 5-1-2022 / 19:40:09.60 / 117.81 / 19.56 / 3166.86
 50.042122 /  19.935207 / 201.40 /  45.93 / 8 / 16.4 / 5-1-2022 / 19:40:09.80 / 117.81 / 19.56 / 3166.86
 50.042099 /  19.935221 / 201.40 /  45.97 / 8 / 18.2 / 5-1-2022 / 19:40:10.00 / 117.94 / 19.63 / 3152.14
 50.042080 /  19.935234 / 201.20 /  45.97 / 8 / 17.7 / 5-1-2022 / 19:40:10.20 / 117.94 / 19.63 / 3152.14
 50.042057 /  19.935247 / 201.00 /  46.04 / 8 / 17.7 / 5-1-2022 / 19:40:10.40 / 117.94 / 19.63 / 3152.14
 50.042038 /  19.935263 / 201.00 /  46.39 / 8 / 17.7 / 5-1-2022 / 19:40:10.60 / 117.94 / 19.63 / 3152.14
 50.042015 /  19.935276 / 200.90 /  46.43 / 8 / 18.0 / 5-1-2022 / 19:40:10.80 / 117.94 / 19.63 / 3152.14
 50.041992 /  19.935291 / 200.80 /  46.45 / 8 / 17.7 / 5-1-2022 / 19:40:11.00 / 118.00 / 19.69 / 3138.94
 50.041950 /  19.935322 / 200.70 /  46.30 / 8 / 17.3 / 5-1-2022 / 19:40:11.40 / 118.00 / 19.69 / 3138.94
 50.041931 /  19.935337 / 200.60 /  46.37 / 8 / 17.1 / 5-1-2022 / 19:40:11.60 / 118.00 / 19.69 / 3138.94
 50.041908 /  19.935352 / 200.60 /  46.36 / 8 / 17.3 / 5-1-2022 / 19:40:11.80 / 118.00 / 19.69 / 3138.94
 50.041889 /  19.935368 / 200.50 /  46.39 / 8 / 17.5 / 5-1-2022 / 19:40:12.00 / 118.00 / 19.69 / 3138.94
 50.041847 /  19.935398 / 200.30 /  46.78 / 8 / 17.5 / 5-1-2022 / 19:40:12.40 / 118.13 / 19.69 / 3124.08
 50.041828 /  19.935411 / 200.30 /  46.67 / 8 / 17.3 / 5-1-2022 / 19:40:12.60 / 118.13 / 19.69 / 3124.08
 50.041805 /  19.935429 / 200.20 /  46.74 / 8 / 17.5 / 5-1-2022 / 19:40:12.80 / 118.13 / 19.69 / 3124.08
 50.041782 /  19.935444 / 200.10 /  46.73 / 8 / 17.3 / 5-1-2022 / 19:40:13.00 / 118.13 / 19.69 / 3124.08
 50.041763 /  19.935459 / 199.90 /  46.73 / 8 / 15.7 / 5-1-2022 / 19:40:13.20 / 118.19 / 19.75 / 3110.73
 50.041740 /  19.935474 / 199.80 /  46.73 / 8 / 15.9 / 5-1-2022 / 19:40:13.40 / 118.19 / 19.75 / 3110.73
 50.041721 /  19.935490 / 199.70 /  46.89 / 8 / 15.2 / 5-1-2022 / 19:40:13.60 / 118.19 / 19.75 / 3110.73
 50.041698 /  19.935505 / 199.60 /  46.97 / 8 / 15.7 / 5-1-2022 / 19:40:13.80 / 118.19 / 19.75 / 3110.73
 50.041679 /  19.935520 / 199.50 /  47.02 / 8 / 15.7 / 5-1-2022 / 19:40:14.00 / 118.25 / 19.75 / 3097.08
 50.041634 /  19.935551 / 199.40 /  47.34 / 8 / 16.1 / 5-1-2022 / 19:40:14.40 / 118.25 / 19.75 / 3097.08
 50.041615 /  19.935566 / 199.30 /  47.28 / 8 / 15.4 / 5-1-2022 / 19:40:14.60 / 118.25 / 19.75 / 3097.08
 50.041592 /  19.935581 / 199.20 /  47.32 / 8 / 15.9 / 5-1-2022 / 19:40:14.80 / 118.25 / 19.75 / 3097.08
 50.041573 /  19.935595 / 199.20 /  46.91 / 8 / 15.9 / 5-1-2022 / 19:40:15.00 / 118.38 / 19.75 / 3082.02
 50.041550 /  19.935610 / 199.10 /  47.28 / 8 / 16.4 / 5-1-2022 / 19:40:15.20 / 118.38 / 19.75 / 3082.02
 50.041527 /  19.935625 / 199.10 /  47.17 / 8 / 16.4 / 5-1-2022 / 19:40:15.40 / 118.38 / 19.75 / 3082.02
 50.041508 /  19.935640 / 199.00 /  47.17 / 8 / 16.1 / 5-1-2022 / 19:40:15.60 / 118.38 / 19.75 / 3082.02
 50.041485 /  19.935656 / 199.00 /  47.08 / 8 / 16.4 / 5-1-2022 / 19:40:15.80 / 118.38 / 19.75 / 3082.02
 50.041462 /  19.935671 / 198.90 /  47.04 / 8 / 16.4 / 5-1-2022 / 19:40:16.00 / 118.44 / 19.81 / 3068.48
 50.041420 /  19.935699 / 198.80 /  46.91 / 8 / 16.8 / 5-1-2022 / 19:40:16.40 / 118.44 / 19.81 / 3068.48
 50.041401 /  19.935715 / 198.80 /  46.87 / 8 / 17.1 / 5-1-2022 / 19:40:16.60 / 118.44 / 19.81 / 3068.48
 50.041378 /  19.935730 / 198.80 /  46.47 / 8 / 16.8 / 5-1-2022 / 19:40:16.80 / 118.44 / 19.81 / 3068.48
 50.041359 /  19.935743 / 198.80 /  46.15 / 8 / 16.8 / 5-1-2022 / 19:40:17.00 / 118.50 / 19.81 / 3054.64
 50.041336 /  19.935759 / 198.80 /  46.15 / 8 / 17.5 / 5-1-2022 / 19:40:17.20 / 118.50 / 19.81 / 3054.64
 50.041317 /  19.935774 / 198.80 /  46.04 / 8 / 17.1 / 5-1-2022 / 19:40:17.40 / 118.50 / 19.81 / 3054.64
 50.041294 /  19.935787 / 198.70 /  45.32 / 8 / 17.3 / 5-1-2022 / 19:40:17.60 / 118.50 / 19.81 / 3054.64
 50.041256 /  19.935816 / 198.60 /  44.97 / 8 / 17.5 / 5-1-2022 / 19:40:18.00 / 118.56 / 19.88 / 3040.75
 50.041237 /  19.935829 / 198.60 /  44.56 / 8 / 16.8 / 5-1-2022 / 19:40:18.20 / 118.56 / 19.88 / 3040.75
 50.041214 /  19.935843 / 198.60 /  44.43 / 8 / 16.6 / 5-1-2022 / 19:40:18.40 / 118.56 / 19.88 / 3040.75
 50.041195 /  19.935858 / 198.50 /  43.91 / 8 / 16.8 / 5-1-2022 / 19:40:18.60 / 118.56 / 19.88 / 3040.75
 50.041157 /  19.935886 / 198.40 /  43.76 / 8 / 16.8 / 5-1-2022 / 19:40:19.00 / 118.69 / 19.94 / 3025.46
 50.041115 /  19.935913 / 198.40 /  43.23 / 8 / 16.4 / 5-1-2022 / 19:40:19.40 / 118.69 / 19.94 / 3025.46
 50.041096 /  19.935928 / 198.40 /  43.17 / 8 / 16.6 / 5-1-2022 / 19:40:19.60 / 118.69 / 19.94 / 3025.46
 50.041077 /  19.935942 / 198.30 /  43.08 / 8 / 16.4 / 5-1-2022 / 19:40:19.80 / 118.69 / 19.94 / 3025.46
 50.041058 /  19.935955 / 198.20 /  42.54 / 8 / 15.9 / 5-1-2022 / 19:40:20.00 / 118.75 / 19.94 / 3011.67
 50.041039 /  19.935968 / 198.10 /  42.54 / 8 / 15.9 / 5-1-2022 / 19:40:20.20 / 118.75 / 19.94 / 3011.67
 50.041019 /  19.935982 / 198.10 /  42.06 / 8 / 16.1 / 5-1-2022 / 19:40:20.40 / 118.75 / 19.94 / 3011.67
 50.041000 /  19.935995 / 198.00 /  41.91 / 8 / 15.7 / 5-1-2022 / 19:40:20.60 / 118.75 / 19.94 / 3011.67
 50.040981 /  19.936008 / 198.00 /  41.86 / 8 / 15.9 / 5-1-2022 / 19:40:20.80 / 118.75 / 19.94 / 3011.67
 50.040924 /  19.936049 / 197.90 /  41.32 / 8 / 15.2 / 5-1-2022 / 19:40:21.40 / 118.81 / 20.00 / 2997.59
 50.040905 /  19.936062 / 197.90 /  40.63 / 8 / 14.8 / 5-1-2022 / 19:40:21.60 / 118.81 / 20.00 / 2997.59
 50.040890 /  19.936075 / 197.90 /  38.85 / 8 / 15.2 / 5-1-2022 / 19:40:21.80 / 118.81 / 20.00 / 2997.59
 50.040871 /  19.936087 / 197.80 /  37.39 / 8 / 15.4 / 5-1-2022 / 19:40:22.00 / 118.81 / 20.00 / 2997.59
 50.040840 /  19.936108 / 197.70 /  34.32 / 8 / 15.2 / 5-1-2022 / 19:40:22.40 / 118.94 / 20.00 / 2982.10
 50.040825 /  19.936119 / 197.70 /  33.19 / 8 / 15.2 / 5-1-2022 / 19:40:22.60 / 118.94 / 20.00 / 2982.10
 50.040810 /  19.936129 / 197.70 /  32.26 / 8 / 14.8 / 5-1-2022 / 19:40:22.80 / 118.94 / 20.00 / 2982.10
 50.040794 /  19.936138 / 197.70 /  31.50 / 8 / 15.2 / 5-1-2022 / 19:40:23.00 / 118.94 / 20.00 / 2982.10
 50.040779 /  19.936150 / 197.70 /  31.50 / 8 / 14.3 / 5-1-2022 / 19:40:23.20 / 119.00 / 20.00 / 2968.12
 50.040764 /  19.936159 / 197.60 /  31.50 / 8 / 15.0 / 5-1-2022 / 19:40:23.40 / 119.00 / 20.00 / 2968.12
 50.040752 /  19.936169 / 197.60 /  28.91 / 8 / 15.0 / 5-1-2022 / 19:40:23.60 / 119.00 / 20.00 / 2968.12
 50.040741 /  19.936178 / 197.60 /  27.71 / 8 / 15.2 / 5-1-2022 / 19:40:23.80 / 119.00 / 20.00 / 2968.12
 50.040730 /  19.936186 / 197.70 /  27.00 / 8 / 15.0 / 5-1-2022 / 19:40:24.00 / 119.06 / 20.06 / 2953.85
 50.040714 /  19.936192 / 197.60 /  26.08 / 8 / 15.2 / 5-1-2022 / 19:40:24.20 / 119.06 / 20.06 / 2953.85
 50.040691 /  19.936207 / 197.70 /  23.59 / 8 / 15.2 / 5-1-2022 / 19:40:24.60 / 119.06 / 20.06 / 2953.85
 50.040680 /  19.936213 / 197.70 /  22.45 / 8 / 15.2 / 5-1-2022 / 19:40:24.80 / 119.06 / 20.06 / 2953.85
 50.040672 /  19.936218 / 197.70 /  21.59 / 8 / 15.2 / 5-1-2022 / 19:40:25.00 / 119.13 / 20.13 / 2939.52
 50.040653 /  19.936228 / 197.70 /  19.65 / 8 / 15.2 / 5-1-2022 / 19:40:25.40 / 119.13 / 20.13 / 2939.52
 50.040642 /  19.936234 / 197.70 /  19.00 / 8 / 15.2 / 5-1-2022 / 19:40:25.60 / 119.13 / 20.13 / 2939.52
 50.040634 /  19.936239 / 197.70 /  18.09 / 8 / 15.0 / 5-1-2022 / 19:40:25.80 / 119.13 / 20.13 / 2939.52
 50.040627 /  19.936243 / 197.80 /  17.48 / 8 / 15.0 / 5-1-2022 / 19:40:26.00 / 119.19 / 20.13 / 2925.15
 50.040615 /  19.936249 / 197.80 /  17.48 / 8 / 15.2 / 5-1-2022 / 19:40:26.20 / 119.19 / 20.13 / 2925.15
 50.040611 /  19.936253 / 197.70 /  15.54 / 8 / 15.2 / 5-1-2022 / 19:40:26.40 / 119.19 / 20.13 / 2925.15
 50.040596 /  19.936262 / 197.70 /  13.89 / 8 / 15.2 / 5-1-2022 / 19:40:26.80 / 119.19 / 20.13 / 2925.15
 50.040592 /  19.936268 / 197.70 /  12.76 / 8 / 15.0 / 5-1-2022 / 19:40:27.00 / 119.19 / 20.13 / 2925.15
 50.040585 /  19.936272 / 197.70 /  12.76 / 8 / 15.0 / 5-1-2022 / 19:40:27.20 / 119.25 / 20.19 / 2910.73
 50.040581 /  19.936275 / 197.70 /  10.15 / 8 / 15.0 / 5-1-2022 / 19:40:27.40 / 119.25 / 20.19 / 2910.73
 50.040577 /  19.936277 / 197.70 / 9.04 / 8 / 14.8 / 5-1-2022 / 19:40:27.60 / 119.25 / 20.19 / 2910.73
 50.040573 /  19.936279 / 197.80 / 9.04 / 8 / 15.0 / 5-1-2022 / 19:40:27.80 / 119.25 / 20.19 / 2910.73
 50.040569 /  19.936281 / 197.80 / 5.85 / 8 / 15.0 / 5-1-2022 / 19:40:28.00 / 119.31 / 20.19 / 2896.26
 50.040565 /  19.936281 / 197.80 / 2.78 / 8 / 15.0 / 5-1-2022 / 19:40:28.40 / 119.31 / 20.19 / 2896.26
 50.040565 /  19.936279 / 197.80 / 2.19 / 8 / 14.5 / 5-1-2022 / 19:40:28.60 / 119.31 / 20.19 / 2896.26
 50.040562 /  19.936279 / 197.80 / 1.69 / 8 / 15.2 / 5-1-2022 / 19:40:28.80 / 119.31 / 20.19 / 2896.26
 50.040562 /  19.936279 / 197.70 / 1.70 / 8 / 15.0 / 5-1-2022 / 19:40:29.00 / 119.44 / 20.25 / 2880.38
 50.040562 /  19.936279 / 197.70 / 1.70 / 8 / 15.2 / 5-1-2022 / 19:40:29.20 / 119.44 / 20.25 / 2880.38
 50.040562 /  19.936279 / 197.80 / 1.74 / 8 / 15.4 / 5-1-2022 / 19:40:29.40 / 119.44 / 20.25 / 2880.38
 50.040562 /  19.936279 / 197.80 / 1.74 / 8 / 15.2 / 5-1-2022 / 19:40:29.60 / 119.44 / 20.25 / 2880.38
 50.040558 /  19.936279 / 197.80 / 1.35 / 8 / 15.2 / 5-1-2022 / 19:40:29.80 / 119.44 / 20.25 / 2880.38
 50.040558 /  19.936279 / 197.80 / 1.41 / 8 / 14.8 / 5-1-2022 / 19:40:30.00 / 119.44 / 20.25 / 2867.38
 50.040558 /  19.936279 / 197.80 / 1.31 / 8 / 15.2 / 5-1-2022 / 19:40:30.20 / 119.44 / 20.25 / 2867.38
 50.040558 /  19.936279 / 197.80 / 1.28 / 8 / 15.4 / 5-1-2022 / 19:40:30.40 / 119.44 / 20.25 / 2867.38
 50.040558 /  19.936279 / 197.80 / 1.22 / 8 / 15.2 / 5-1-2022 / 19:40:30.60 / 119.44 / 20.25 / 2867.38
 50.040554 /  19.936279 / 197.80 / 1.17 / 8 / 15.2 / 5-1-2022 / 19:40:30.80 / 119.44 / 20.25 / 2867.38
 50.040554 /  19.936279 / 197.70 / 1.17 / 8 / 15.0 / 5-1-2022 / 19:40:31.20 / 119.56 / 20.31 / 2851.15
 50.040554 /  19.936279 / 197.80 / 1.02 / 8 / 15.0 / 5-1-2022 / 19:40:31.40 / 119.56 / 20.31 / 2851.15
 50.040554 /  19.936279 / 197.80 / 0.96 / 8 / 15.2 / 5-1-2022 / 19:40:31.60 / 119.56 / 20.31 / 2851.15
 50.040554 /  19.936279 / 197.80 / 0.80 / 8 / 15.2 / 5-1-2022 / 19:40:31.80 / 119.56 / 20.31 / 2851.15
 50.040554 /  19.936279 / 197.80 / 0.70 / 8 / 14.8 / 5-1-2022 / 19:40:32.00 / 119.63 / 20.31 / 2836.69
 50.040554 /  19.936279 / 197.80 / 0.57 / 8 / 15.4 / 5-1-2022 / 19:40:32.40 / 119.63 / 20.31 / 2836.69
 50.040554 /  19.936279 / 197.80 / 0.50 / 8 / 16.6 / 5-1-2022 / 19:40:32.60 / 119.63 / 20.31 / 2836.69
 50.040554 /  19.936279 / 197.80 / 0.37 / 8 / 15.4 / 5-1-2022 / 19:40:32.80 / 119.63 / 20.31 / 2836.69
 50.040554 /  19.936279 / 197.80 / 0.33 / 8 / 15.4 / 5-1-2022 / 19:40:33.00 / 119.63 / 20.31 / 2836.69
 50.040554 /  19.936279 / 197.80 / 0.33 / 8 / 14.8 / 5-1-2022 / 19:40:33.20 / 119.69 / 20.38 / 2821.93
 50.040554 /  19.936279 / 197.80 / 0.33 / 8 / 15.4 / 5-1-2022 / 19:40:33.40 / 119.69 / 20.38 / 2821.93
 50.040554 /  19.936279 / 197.80 / 0.20 / 8 / 15.2 / 5-1-2022 / 19:40:33.60 / 119.69 / 20.38 / 2821.93
 50.040554 /  19.936281 / 197.80 / 0.17 / 8 / 15.0 / 5-1-2022 / 19:40:33.80 / 119.69 / 20.38 / 2821.93
 50.040554 /  19.936281 / 197.80 / 0.11 / 8 / 14.8 / 5-1-2022 / 19:40:34.00 / 119.75 / 20.38 / 2807.12
 50.040550 /  19.936281 / 197.80 / 0.09 / 8 / 15.7 / 5-1-2022 / 19:40:34.40 / 119.75 / 20.38 / 2807.12
 50.040550 /  19.936281 / 197.80 / 0.07 / 8 / 15.4 / 5-1-2022 / 19:40:34.60 / 119.75 / 20.38 / 2807.12
 50.040550 /  19.936281 / 197.80 / 0.06 / 8 / 15.9 / 5-1-2022 / 19:40:34.80 / 119.75 / 20.38 / 2807.12
 50.040550 /  19.936281 / 197.80 / 0.04 / 8 / 15.4 / 5-1-2022 / 19:40:35.00 / 119.81 / 20.44 / 2792.27
 50.040550 /  19.936281 / 197.80 / 0.04 / 8 / 15.2 / 5-1-2022 / 19:40:35.20 / 119.81 / 20.44 / 2792.27
 50.040550 /  19.936281 / 197.80 / 0.04 / 8 / 15.2 / 5-1-2022 / 19:40:35.40 / 119.81 / 20.44 / 2792.27
 50.040550 /  19.936281 / 197.80 / 0.04 / 8 / 15.2 / 5-1-2022 / 19:40:35.80 / 119.81 / 20.44 / 2792.27
 50.040550 /  19.936281 / 197.80 / 0.02 / 8 / 14.3 / 5-1-2022 / 19:40:36.00 / 119.88 / 20.44 / 2777.36
 50.040550 /  19.936281 / 197.80 / 0.02 / 8 / 15.0 / 5-1-2022 / 19:40:36.20 / 119.88 / 20.44 / 2777.36
 50.040550 /  19.936281 / 197.80 / 0.02 / 8 / 15.0 / 5-1-2022 / 19:40:36.40 / 119.88 / 20.44 / 2777.36
 50.040550 /  19.936281 / 197.80 / 0.00 / 8 / 15.2 / 5-1-2022 / 19:40:36.60 / 119.88 / 20.44 / 2777.36
 50.040550 /  19.936281 / 197.80 / 0.02 / 8 / 15.0 / 5-1-2022 / 19:40:36.80 / 119.88 / 20.44 / 2777.36
 50.040550 /  19.936281 / 197.80 / 0.02 / 8 / 15.0 / 5-1-2022 / 19:40:37.00 / 119.94 / 20.50 / 2762.41
 50.040550 /  19.936281 / 197.80 / 0.02 / 8 / 15.2 / 5-1-2022 / 19:40:37.20 / 119.94 / 20.50 / 2762.41
 50.040550 /  19.936281 / 197.80 / 0.02 / 8 / 15.2 / 5-1-2022 / 19:40:37.40 / 119.94 / 20.50 / 2762.41
 50.040550 /  19.936281 / 197.80 / 0.02 / 8 / 15.2 / 5-1-2022 / 19:40:37.60 / 119.94 / 20.50 / 2762.41
 50.040550 /  19.936281 / 197.80 / 0.00 / 8 / 15.2 / 5-1-2022 / 19:40:38.00 / 119.94 / 20.50 / 2762.41
 50.040550 /  19.936281 / 197.80 / 0.00 / 8 / 15.4 / 5-1-2022 / 19:40:38.20 / 120.00 / 20.50 / 2747.41
 50.040550 /  19.936281 / 197.80 / 0.02 / 8 / 15.4 / 5-1-2022 / 19:40:38.40 / 120.00 / 20.50 / 2747.41
 50.040550 /  19.936281 / 197.80 / 0.02 / 8 / 15.4 / 5-1-2022 / 19:40:38.60 / 120.00 / 20.50 / 2747.41
 50.040550 /  19.936281 / 197.80 / 0.00 / 8 / 15.4 / 5-1-2022 / 19:40:38.80 / 120.00 / 20.50 / 2747.41
 50.040550 /  19.936281 / 197.80 / 0.00 / 8 / 15.2 / 5-1-2022 / 19:40:39.00 / 120.06 / 20.56 / 2732.36
 50.040550 /  19.936281 / 197.80 / 0.00 / 8 / 15.2 / 5-1-2022 / 19:40:39.40 / 120.06 / 20.56 / 2732.36
 50.040550 /  19.936281 / 197.80 / 0.00 / 8 / 15.2 / 5-1-2022 / 19:40:39.60 / 120.06 / 20.56 / 2732.36
 50.040550 /  19.936281 / 197.80 / 0.02 / 8 / 15.4 / 5-1-2022 / 19:40:39.80 / 120.06 / 20.56 / 2732.36
 50.040550 /  19.936281 / 197.80 / 0.11 / 8 / 15.2 / 5-1-2022 / 19:40:40.00 / 120.06 / 20.56 / 2732.36
 50.040550 /  19.936281 / 197.80 / 0.52 / 8 / 15.2 / 5-1-2022 / 19:40:40.40 / 120.13 / 20.63 / 2717.26
 50.040550 /  19.936281 / 197.80 / 0.87 / 8 / 15.2 / 5-1-2022 / 19:40:40.60 / 120.13 / 20.63 / 2717.26
 50.040550 /  19.936283 / 197.80 / 1.83 / 8 / 15.2 / 5-1-2022 / 19:40:40.80 / 120.13 / 20.63 / 2717.26
 50.040550 /  19.936283 / 197.80 / 5.26 / 8 / 15.2 / 5-1-2022 / 19:40:41.00 / 120.13 / 20.63 / 2717.26
 50.040550 /  19.936287 / 197.90 / 5.26 / 8 / 15.0 / 5-1-2022 / 19:40:41.20 / 120.19 / 20.63 / 2702.11
 50.040546 /  19.936291 / 197.80 / 8.09 / 8 / 15.0 / 5-1-2022 / 19:40:41.40 / 120.19 / 20.63 / 2702.11
 50.040543 /  19.936295 / 197.80 / 9.15 / 8 / 15.0 / 5-1-2022 / 19:40:41.60 / 120.19 / 20.63 / 2702.11
 50.040535 /  19.936298 / 197.80 /  11.02 / 8 / 15.0 / 5-1-2022 / 19:40:41.80 / 120.19 / 20.63 / 2702.11
 50.040531 /  19.936304 / 197.80 /  12.20 / 8 / 14.8 / 5-1-2022 / 19:40:42.00 / 120.31 / 20.69 / 2685.55
 50.040527 /  19.936310 / 197.70 /  13.41 / 8 / 15.2 / 5-1-2022 / 19:40:42.20 / 120.31 / 20.69 / 2685.55
 50.040524 /  19.936316 / 197.70 /  13.41 / 8 / 15.2 / 5-1-2022 / 19:40:42.40 / 120.31 / 20.69 / 2685.55
 50.040516 /  19.936321 / 197.70 /  14.69 / 8 / 15.4 / 5-1-2022 / 19:40:42.60 / 120.31 / 20.69 / 2685.55
 50.040508 /  19.936327 / 197.70 /  15.67 / 8 / 15.2 / 5-1-2022 / 19:40:42.80 / 120.31 / 20.69 / 2685.55
 50.040501 /  19.936333 / 197.70 /  16.30 / 8 / 15.7 / 5-1-2022 / 19:40:43.00 / 120.31 / 20.69 / 2671.87
 50.040485 /  19.936346 / 197.70 /  18.56 / 8 / 15.4 / 5-1-2022 / 19:40:43.40 / 120.31 / 20.69 / 2671.87
 50.040478 /  19.936354 / 197.60 /  19.95 / 8 / 15.7 / 5-1-2022 / 19:40:43.60 / 120.31 / 20.69 / 2671.87
 50.040470 /  19.936359 / 197.60 /  20.41 / 8 / 16.4 / 5-1-2022 / 19:40:43.80 / 120.31 / 20.69 / 2671.87
 50.040459 /  19.936369 / 197.60 /  21.19 / 8 / 15.7 / 5-1-2022 / 19:40:44.00 / 120.38 / 20.75 / 2656.33
 50.040447 /  19.936375 / 197.60 /  21.19 / 8 / 15.2 / 5-1-2022 / 19:40:44.20 / 120.38 / 20.75 / 2656.33
 50.040440 /  19.936382 / 197.60 /  23.04 / 8 / 15.4 / 5-1-2022 / 19:40:44.40 / 120.38 / 20.75 / 2656.33
 50.040417 /  19.936398 / 197.60 /  24.34 / 8 / 15.4 / 5-1-2022 / 19:40:44.80 / 120.38 / 20.75 / 2656.33
 50.040405 /  19.936407 / 197.60 /  25.22 / 8 / 15.4 / 5-1-2022 / 19:40:45.00 / 120.38 / 20.75 / 2656.33
 50.040394 /  19.936415 / 197.50 /  25.22 / 8 / 15.2 / 5-1-2022 / 19:40:45.20 / 120.44 / 20.75 / 2640.99
 50.040382 /  19.936424 / 197.50 /  26.95 / 8 / 15.2 / 5-1-2022 / 19:40:45.40 / 120.44 / 20.75 / 2640.99
 50.040367 /  19.936434 / 197.40 /  27.78 / 8 / 15.0 / 5-1-2022 / 19:40:45.60 / 120.44 / 20.75 / 2640.99
 50.040356 /  19.936441 / 197.40 /  27.78 / 8 / 15.2 / 5-1-2022 / 19:40:45.80 / 120.44 / 20.75 / 2640.99
 50.040344 /  19.936451 / 197.40 /  29.41 / 8 / 14.8 / 5-1-2022 / 19:40:46.00 / 120.50 / 20.81 / 2625.60
 50.040314 /  19.936472 / 197.40 /  30.84 / 8 / 15.0 / 5-1-2022 / 19:40:46.40 / 120.50 / 20.81 / 2625.60
 50.040302 /  19.936481 / 197.30 /  31.60 / 8 / 15.2 / 5-1-2022 / 19:40:46.60 / 120.50 / 20.81 / 2625.60
 50.040287 /  19.936493 / 197.30 /  31.63 / 8 / 15.2 / 5-1-2022 / 19:40:46.80 / 120.50 / 20.81 / 2625.60
 50.040272 /  19.936502 / 197.30 /  31.56 / 8 / 15.2 / 5-1-2022 / 19:40:47.00 / 120.56 / 20.81 / 2610.17
 50.040257 /  19.936516 / 197.30 /  31.56 / 8 / 15.0 / 5-1-2022 / 19:40:47.20 / 120.56 / 20.81 / 2610.17
 50.040245 /  19.936527 / 197.20 /  31.52 / 8 / 15.0 / 5-1-2022 / 19:40:47.40 / 120.56 / 20.81 / 2610.17
 50.040230 /  19.936539 / 197.20 /  31.47 / 8 / 15.0 / 5-1-2022 / 19:40:47.60 / 120.56 / 20.81 / 2610.17
 50.040218 /  19.936548 / 197.20 /  31.41 / 8 / 15.2 / 5-1-2022 / 19:40:47.80 / 120.56 / 20.81 / 2610.17
 50.040203 /  19.936558 / 197.20 /  31.47 / 8 / 15.2 / 5-1-2022 / 19:40:48.00 / 120.63 / 20.88 / 2594.68
 50.040188 /  19.936569 / 197.10 /  32.41 / 8 / 15.7 / 5-1-2022 / 19:40:48.20 / 120.63 / 20.88 / 2594.68
 50.040173 /  19.936579 / 197.10 /  32.50 / 8 / 15.2 / 5-1-2022 / 19:40:48.40 / 120.63 / 20.88 / 2594.68
 50.040157 /  19.936588 / 197.10 /  33.11 / 8 / 15.4 / 5-1-2022 / 19:40:48.60 / 120.63 / 20.88 / 2594.68
 50.040142 /  19.936600 / 197.10 /  33.91 / 8 / 15.2 / 5-1-2022 / 19:40:48.80 / 120.63 / 20.88 / 2594.68
 50.040096 /  19.936634 / 197.10 /  36.45 / 8 / 15.2 / 5-1-2022 / 19:40:49.40 / 120.69 / 20.88 / 2579.15
 50.040077 /  19.936646 / 197.10 /  37.54 / 8 / 15.0 / 5-1-2022 / 19:40:49.60 / 120.69 / 20.88 / 2579.15
 50.040062 /  19.936657 / 197.00 /  38.60 / 8 / 15.4 / 5-1-2022 / 19:40:49.80 / 120.69 / 20.88 / 2579.15
 50.040047 /  19.936670 / 197.00 /  39.23 / 8 / 15.2 / 5-1-2022 / 19:40:50.00 / 120.69 / 20.88 / 2579.15
 50.040009 /  19.936695 / 196.90 /  40.73 / 8 / 15.2 / 5-1-2022 / 19:40:50.40 / 120.75 / 20.94 / 2563.56
 50.039989 /  19.936708 / 196.90 /  41.41 / 8 / 14.3 / 5-1-2022 / 19:40:50.60 / 120.75 / 20.94 / 2563.56
 50.039970 /  19.936722 / 196.90 /  41.78 / 8 / 15.2 / 5-1-2022 / 19:40:50.80 / 120.75 / 20.94 / 2563.56
 50.039951 /  19.936735 / 196.90 /  42.50 / 8 / 15.2 / 5-1-2022 / 19:40:51.00 / 120.75 / 20.94 / 2563.56
 50.039932 /  19.936750 / 196.80 /  42.50 / 8 / 15.7 / 5-1-2022 / 19:40:51.20 / 120.81 / 20.94 / 2547.93
 50.039913 /  19.936764 / 196.80 /  42.50 / 8 / 15.7 / 5-1-2022 / 19:40:51.40 / 120.81 / 20.94 / 2547.93
 50.039890 /  19.936779 / 196.90 /  43.26 / 8 / 15.0 / 5-1-2022 / 19:40:51.60 / 120.81 / 20.94 / 2547.93
 50.039871 /  19.936792 / 196.80 /  43.36 / 8 / 15.0 / 5-1-2022 / 19:40:51.80 / 120.81 / 20.94 / 2547.93
 50.039852 /  19.936806 / 196.80 /  43.91 / 8 / 16.1 / 5-1-2022 / 19:40:52.00 / 120.88 / 21.00 / 2532.25
 50.039810 /  19.936834 / 196.80 /  44.19 / 8 / 15.4 / 5-1-2022 / 19:40:52.40 / 120.88 / 21.00 / 2532.25
 50.039791 /  19.936850 / 196.70 /  44.61 / 8 / 15.4 / 5-1-2022 / 19:40:52.60 / 120.88 / 21.00 / 2532.25
 50.039772 /  19.936865 / 196.70 /  44.71 / 8 / 15.2 / 5-1-2022 / 19:40:52.80 / 120.88 / 21.00 / 2532.25
 50.039753 /  19.936880 / 196.70 /  45.02 / 8 / 15.4 / 5-1-2022 / 19:40:53.00 / 120.94 / 21.00 / 2516.52
 50.039730 /  19.936895 / 196.70 /  45.02 / 8 / 15.4 / 5-1-2022 / 19:40:53.20 / 120.94 / 21.00 / 2516.52
 50.039711 /  19.936913 / 196.70 /  45.58 / 8 / 15.4 / 5-1-2022 / 19:40:53.40 / 120.94 / 21.00 / 2516.52
 50.039669 /  19.936943 / 196.70 /  46.28 / 8 / 13.8 / 5-1-2022 / 19:40:53.80 / 120.94 / 21.00 / 2516.52
 50.039650 /  19.936960 / 196.70 /  46.37 / 8 / 15.4 / 5-1-2022 / 19:40:54.00 / 120.94 / 21.06 / 2502.11
 50.039627 /  19.936977 / 196.70 /  46.50 / 8 / 15.4 / 5-1-2022 / 19:40:54.20 / 120.94 / 21.06 / 2502.11
 50.039608 /  19.936993 / 196.70 /  47.06 / 8 / 15.7 / 5-1-2022 / 19:40:54.40 / 120.94 / 21.06 / 2502.11
 50.039566 /  19.937029 / 196.70 /  47.52 / 8 / 16.1 / 5-1-2022 / 19:40:54.80 / 120.94 / 21.06 / 2502.11
 50.039543 /  19.937044 / 196.70 /  47.86 / 8 / 15.7 / 5-1-2022 / 19:40:55.00 / 121.00 / 21.06 / 2486.08
 50.039501 /  19.937084 / 196.70 /  47.97 / 8 / 15.9 / 5-1-2022 / 19:40:55.40 / 121.00 / 21.06 / 2486.08
 50.039478 /  19.937101 / 196.80 /  48.08 / 8 / 15.9 / 5-1-2022 / 19:40:55.60 / 121.00 / 21.06 / 2486.08
 50.039459 /  19.937122 / 196.80 /  48.56 / 8 / 15.9 / 5-1-2022 / 19:40:55.80 / 121.00 / 21.06 / 2486.08
 50.039440 /  19.937141 / 196.80 /  48.54 / 8 / 15.4 / 5-1-2022 / 19:40:56.00 / 121.06 / 21.13 / 2470.26
 50.039417 /  19.937162 / 196.80 /  48.54 / 8 / 16.4 / 5-1-2022 / 19:40:56.20 / 121.06 / 21.13 / 2470.26
 50.039398 /  19.937181 / 196.80 /  49.13 / 8 / 16.6 / 5-1-2022 / 19:40:56.40 / 121.06 / 21.13 / 2470.26
 50.039375 /  19.937202 / 196.80 /  49.21 / 8 / 16.4 / 5-1-2022 / 19:40:56.60 / 121.06 / 21.13 / 2470.26
 50.039333 /  19.937243 / 196.90 /  49.02 / 8 / 16.4 / 5-1-2022 / 19:40:57.00 / 121.13 / 21.13 / 2454.39
 50.039295 /  19.937284 / 196.90 /  48.99 / 8 / 16.4 / 5-1-2022 / 19:40:57.40 / 121.13 / 21.13 / 2454.39
 50.039272 /  19.937305 / 196.90 /  48.93 / 8 / 16.4 / 5-1-2022 / 19:40:57.60 / 121.13 / 21.13 / 2454.39
 50.039253 /  19.937326 / 196.70 /  48.62 / 8 / 16.4 / 5-1-2022 / 19:40:57.80 / 121.13 / 21.13 / 2454.39
 50.039234 /  19.937347 / 196.80 /  48.63 / 8 / 16.4 / 5-1-2022 / 19:40:58.00 / 121.19 / 21.19 / 2438.46
 50.039215 /  19.937366 / 196.80 /  48.63 / 8 / 16.1 / 5-1-2022 / 19:40:58.20 / 121.19 / 21.19 / 2438.46
 50.039192 /  19.937387 / 196.80 /  48.49 / 8 / 16.1 / 5-1-2022 / 19:40:58.40 / 121.19 / 21.19 / 2438.46
 50.039173 /  19.937408 / 196.80 /  48.49 / 8 / 16.1 / 5-1-2022 / 19:40:58.60 / 121.19 / 21.19 / 2438.46
 50.039154 /  19.937429 / 196.90 /  48.39 / 8 / 16.1 / 5-1-2022 / 19:40:58.80 / 121.19 / 21.19 / 2438.46
 50.039112 /  19.937471 / 196.90 /  48.39 / 8 / 16.1 / 5-1-2022 / 19:40:59.20 / 121.25 / 21.25 / 2422.50
 50.039093 /  19.937492 / 196.90 /  48.19 / 8 / 16.6 / 5-1-2022 / 19:40:59.40 / 121.25 / 21.25 / 2422.50
 50.039074 /  19.937513 / 196.90 /  48.15 / 8 / 16.4 / 5-1-2022 / 19:40:59.60 / 121.25 / 21.25 / 2422.50
 50.039055 /  19.937532 / 196.90 /  48.08 / 8 / 16.4 / 5-1-2022 / 19:40:59.80 / 121.25 / 21.25 / 2422.50
 50.039032 /  19.937555 / 197.00 /  47.65 / 8 / 16.4 / 5-1-2022 / 19:41:00.00 / 121.31 / 21.25 / 2406.48
 50.038994 /  19.937597 / 197.00 /  47.63 / 8 / 15.4 / 5-1-2022 / 19:41:00.40 / 121.31 / 21.25 / 2406.48
 50.038975 /  19.937618 / 197.00 /  47.73 / 8 / 15.4 / 5-1-2022 / 19:41:00.60 / 121.31 / 21.25 / 2406.48
 50.038956 /  19.937639 / 197.10 /  48.28 / 8 / 15.7 / 5-1-2022 / 19:41:00.80 / 121.31 / 21.25 / 2406.48
 50.038937 /  19.937660 / 197.10 /  47.97 / 8 / 15.2 / 5-1-2022 / 19:41:01.00 / 121.31 / 21.25 / 2406.48
 50.038914 /  19.937681 / 197.20 /  47.58 / 8 / 15.4 / 5-1-2022 / 19:41:01.20 / 121.31 / 21.31 / 2391.77
 50.038876 /  19.937723 / 197.30 /  48.08 / 8 / 15.2 / 5-1-2022 / 19:41:01.60 / 121.31 / 21.31 / 2391.77
 50.038857 /  19.937744 / 197.30 /  47.69 / 8 / 16.1 / 5-1-2022 / 19:41:01.80 / 121.31 / 21.31 / 2391.77
 50.038837 /  19.937767 / 197.40 /  47.74 / 8 / 15.4 / 5-1-2022 / 19:41:02.00 / 121.31 / 21.31 / 2391.77
 50.038818 /  19.937788 / 197.50 /  47.78 / 8 / 15.9 / 5-1-2022 / 19:41:02.20 / 121.38 / 21.31 / 2375.45
 50.038799 /  19.937811 / 197.50 /  47.86 / 8 / 16.1 / 5-1-2022 / 19:41:02.40 / 121.38 / 21.31 / 2375.45
 50.038780 /  19.937834 / 197.70 /  47.82 / 8 / 14.8 / 5-1-2022 / 19:41:02.60 / 121.38 / 21.31 / 2375.45
 50.038761 /  19.937857 / 197.80 /  47.82 / 8 / 16.1 / 5-1-2022 / 19:41:02.80 / 121.38 / 21.31 / 2375.45
 50.038742 /  19.937878 / 197.80 /  47.76 / 8 / 17.1 / 5-1-2022 / 19:41:03.00 / 121.44 / 21.38 / 2359.34
 50.038723 /  19.937901 / 197.90 /  47.69 / 8 / 15.9 / 5-1-2022 / 19:41:03.20 / 121.44 / 21.38 / 2359.34
 50.038704 /  19.937923 / 198.00 /  47.65 / 8 / 16.1 / 5-1-2022 / 19:41:03.40 / 121.44 / 21.38 / 2359.34
 50.038685 /  19.937944 / 198.00 /  47.65 / 8 / 15.7 / 5-1-2022 / 19:41:03.60 / 121.44 / 21.38 / 2359.34
 50.038666 /  19.937969 / 198.10 /  47.54 / 8 / 15.9 / 5-1-2022 / 19:41:03.80 / 121.44 / 21.38 / 2359.34
 50.038647 /  19.937990 / 198.10 /  47.11 / 8 / 16.1 / 5-1-2022 / 19:41:04.00 / 121.50 / 21.38 / 2343.18
 50.038628 /  19.938011 / 198.10 /  47.02 / 8 / 15.9 / 5-1-2022 / 19:41:04.20 / 121.50 / 21.38 / 2343.18
 50.038609 /  19.938034 / 198.10 /  47.08 / 8 / 15.9 / 5-1-2022 / 19:41:04.40 / 121.50 / 21.38 / 2343.18
 50.038574 /  19.938080 / 198.10 /  47.06 / 8 / 15.9 / 5-1-2022 / 19:41:04.80 / 121.50 / 21.38 / 2343.18
 50.038555 /  19.938101 / 198.20 /  46.67 / 8 / 16.1 / 5-1-2022 / 19:41:05.00 / 121.50 / 21.38 / 2343.18
 50.038540 /  19.938126 / 198.30 /  46.67 / 8 / 16.8 / 5-1-2022 / 19:41:05.20 / 121.56 / 21.44 / 2326.96
 50.038521 /  19.938148 / 198.30 /  47.06 / 8 / 16.6 / 5-1-2022 / 19:41:05.40 / 121.56 / 21.44 / 2326.96
 50.038502 /  19.938169 / 198.30 /  46.73 / 8 / 16.8 / 5-1-2022 / 19:41:05.60 / 121.56 / 21.44 / 2326.96
 50.038483 /  19.938194 / 198.40 /  46.73 / 8 / 16.8 / 5-1-2022 / 19:41:05.80 / 121.56 / 21.44 / 2326.96
 50.038467 /  19.938217 / 198.50 /  46.19 / 8 / 16.8 / 5-1-2022 / 19:41:06.00 / 121.63 / 21.44 / 2310.70
 50.038429 /  19.938261 / 198.50 /  46.28 / 8 / 16.1 / 5-1-2022 / 19:41:06.40 / 121.63 / 21.44 / 2310.70
 50.038414 /  19.938284 / 198.60 /  46.21 / 8 / 15.9 / 5-1-2022 / 19:41:06.60 / 121.63 / 21.44 / 2310.70
 50.038395 /  19.938307 / 198.60 /  46.15 / 8 / 16.6 / 5-1-2022 / 19:41:06.80 / 121.63 / 21.44 / 2310.70
 50.038380 /  19.938330 / 198.70 /  46.10 / 8 / 16.6 / 5-1-2022 / 19:41:07.00 / 121.63 / 21.50 / 2295.76
 50.038361 /  19.938353 / 198.70 /  46.10 / 8 / 16.4 / 5-1-2022 / 19:41:07.20 / 121.63 / 21.50 / 2295.76
 50.038342 /  19.938377 / 198.70 /  46.06 / 8 / 16.4 / 5-1-2022 / 19:41:07.40 / 121.63 / 21.50 / 2295.76
 50.038326 /  19.938400 / 198.60 /  46.65 / 8 / 15.9 / 5-1-2022 / 19:41:07.60 / 121.63 / 21.50 / 2295.76
 50.038307 /  19.938423 / 198.60 /  46.60 / 8 / 16.4 / 5-1-2022 / 19:41:07.80 / 121.63 / 21.50 / 2295.76
 50.038273 /  19.938471 / 198.70 /  46.60 / 8 / 16.8 / 5-1-2022 / 19:41:08.20 / 121.69 / 21.50 / 2279.20
 50.038258 /  19.938494 / 198.70 /  46.39 / 8 / 16.1 / 5-1-2022 / 19:41:08.40 / 121.69 / 21.50 / 2279.20
 50.038239 /  19.938517 / 198.70 /  45.97 / 8 / 16.8 / 5-1-2022 / 19:41:08.60 / 121.69 / 21.50 / 2279.20
 50.038223 /  19.938540 / 198.80 /  45.91 / 8 / 16.6 / 5-1-2022 / 19:41:08.80 / 121.69 / 21.50 / 2279.20
 50.038204 /  19.938564 / 198.90 /  45.93 / 8 / 16.8 / 5-1-2022 / 19:41:09.00 / 121.75 / 21.56 / 2262.84
 50.038170 /  19.938608 / 198.90 /  45.61 / 8 / 17.1 / 5-1-2022 / 19:41:09.40 / 121.75 / 21.56 / 2262.84
 50.038155 /  19.938631 / 198.90 /  45.54 / 8 / 17.3 / 5-1-2022 / 19:41:09.60 / 121.75 / 21.56 / 2262.84
 50.038139 /  19.938656 / 199.00 /  44.67 / 8 / 17.1 / 5-1-2022 / 19:41:09.80 / 121.75 / 21.56 / 2262.84
 50.038120 /  19.938679 / 199.00 /  45.15 / 8 / 17.1 / 5-1-2022 / 19:41:10.00 / 121.75 / 21.56 / 2262.84
 50.038105 /  19.938702 / 199.10 /  45.15 / 8 / 16.4 / 5-1-2022 / 19:41:10.20 / 121.81 / 21.56 / 2246.44
 50.038086 /  19.938725 / 199.20 /  45.15 / 8 / 16.6 / 5-1-2022 / 19:41:10.40 / 121.81 / 21.56 / 2246.44
 50.038071 /  19.938747 / 199.30 /  45.67 / 8 / 16.4 / 5-1-2022 / 19:41:10.60 / 121.81 / 21.56 / 2246.44
 50.038052 /  19.938772 / 199.30 /  45.65 / 8 / 16.4 / 5-1-2022 / 19:41:10.80 / 121.81 / 21.56 / 2246.44
 50.038036 /  19.938795 / 199.30 /  46.28 / 8 / 16.4 / 5-1-2022 / 19:41:11.00 / 121.81 / 21.63 / 2231.34
 50.038002 /  19.938841 / 199.30 /  45.43 / 8 / 15.7 / 5-1-2022 / 19:41:11.40 / 121.81 / 21.63 / 2231.34
 50.037987 /  19.938864 / 199.40 /  45.08 / 8 / 15.7 / 5-1-2022 / 19:41:11.60 / 121.81 / 21.63 / 2231.34
 50.037968 /  19.938887 / 199.50 /  44.99 / 8 / 15.7 / 5-1-2022 / 19:41:11.80 / 121.81 / 21.63 / 2231.34
 50.037949 /  19.938908 / 199.50 /  45.06 / 8 / 14.5 / 5-1-2022 / 19:41:12.00 / 121.88 / 21.63 / 2214.64
 50.037933 /  19.938932 / 199.50 /  45.02 / 8 / 15.9 / 5-1-2022 / 19:41:12.20 / 121.88 / 21.63 / 2214.64
 50.037918 /  19.938953 / 199.60 /  44.95 / 8 / 15.7 / 5-1-2022 / 19:41:12.40 / 121.88 / 21.63 / 2214.64
 50.037899 /  19.938976 / 199.60 /  44.95 / 8 / 15.4 / 5-1-2022 / 19:41:12.60 / 121.88 / 21.63 / 2214.64
 50.037880 /  19.938999 / 199.70 /  44.87 / 8 / 15.7 / 5-1-2022 / 19:41:12.80 / 121.88 / 21.63 / 2214.64
 50.037865 /  19.939022 / 199.90 /  44.34 / 7 / 15.9 / 5-1-2022 / 19:41:13.00 / 121.94 / 21.69 / 2198.14
 50.037849 /  19.939043 / 199.90 /  44.36 / 8 / 16.8 / 5-1-2022 / 19:41:13.20 / 121.94 / 21.69 / 2198.14
 50.037830 /  19.939066 / 199.90 /  44.32 / 8 / 16.1 / 5-1-2022 / 19:41:13.40 / 121.94 / 21.69 / 2198.14
 50.037796 /  19.939108 / 199.90 /  44.26 / 8 / 15.9 / 5-1-2022 / 19:41:13.80 / 121.94 / 21.69 / 2198.14
 50.037777 /  19.939131 / 199.90 /  43.84 / 8 / 15.2 / 5-1-2022 / 19:41:14.00 / 121.94 / 21.69 / 2182.95
 50.037743 /  19.939171 / 199.90 /  44.11 / 8 / 16.4 / 5-1-2022 / 19:41:14.40 / 121.94 / 21.69 / 2182.95
 50.037727 /  19.939190 / 200.00 /  44.04 / 8 / 15.7 / 5-1-2022 / 19:41:14.60 / 121.94 / 21.69 / 2182.95
 50.037708 /  19.939211 / 200.00 /  43.73 / 8 / 15.9 / 5-1-2022 / 19:41:14.80 / 121.94 / 21.69 / 2182.95
 50.037689 /  19.939230 / 200.00 /  43.71 / 8 / 16.4 / 5-1-2022 / 19:41:15.00 / 122.00 / 21.75 / 2166.15
 50.037674 /  19.939251 / 200.10 /  43.71 / 8 / 16.4 / 5-1-2022 / 19:41:15.20 / 122.00 / 21.75 / 2166.15
 50.037655 /  19.939270 / 200.10 /  43.87 / 8 / 16.1 / 5-1-2022 / 19:41:15.40 / 122.00 / 21.75 / 2166.15
 50.037636 /  19.939289 / 200.10 /  43.76 / 8 / 16.4 / 5-1-2022 / 19:41:15.60 / 122.00 / 21.75 / 2166.15
 50.037601 /  19.939329 / 200.20 /  43.86 / 8 / 16.1 / 5-1-2022 / 19:41:16.00 / 122.06 / 21.75 / 2149.55
 50.037563 /  19.939369 / 200.20 /  43.87 / 8 / 15.2 / 5-1-2022 / 19:41:16.40 / 122.06 / 21.75 / 2149.55
 50.037548 /  19.939392 / 200.20 /  43.78 / 8 / 15.9 / 5-1-2022 / 19:41:16.60 / 122.06 / 21.75 / 2149.55
 50.037529 /  19.939411 / 200.10 /  43.74 / 8 / 15.7 / 5-1-2022 / 19:41:16.80 / 122.06 / 21.75 / 2149.55
 50.037514 /  19.939434 / 200.10 /  43.69 / 8 / 15.9 / 5-1-2022 / 19:41:17.00 / 122.13 / 21.81 / 2132.90
 50.037495 /  19.939453 / 200.10 /  43.69 / 8 / 16.1 / 5-1-2022 / 19:41:17.20 / 122.13 / 21.81 / 2132.90
 50.037479 /  19.939474 / 200.10 /  43.80 / 8 / 16.1 / 5-1-2022 / 19:41:17.40 / 122.13 / 21.81 / 2132.90
 50.037460 /  19.939497 / 200.20 /  43.76 / 8 / 16.1 / 5-1-2022 / 19:41:17.60 / 122.13 / 21.81 / 2132.90
 50.037445 /  19.939518 / 200.20 /  43.78 / 8 / 16.4 / 5-1-2022 / 19:41:17.80 / 122.13 / 21.81 / 2132.90
 50.037411 /  19.939562 / 200.30 /  43.78 / 8 / 16.4 / 5-1-2022 / 19:41:18.20 / 122.13 / 21.81 / 2117.57
 50.037392 /  19.939583 / 200.40 /  43.78 / 8 / 15.7 / 5-1-2022 / 19:41:18.40 / 122.13 / 21.81 / 2117.57
 50.037376 /  19.939606 / 200.40 /  43.74 / 8 / 16.1 / 5-1-2022 / 19:41:18.60 / 122.13 / 21.81 / 2117.57
 50.037361 /  19.939627 / 200.30 /  43.73 / 8 / 16.4 / 5-1-2022 / 19:41:18.80 / 122.13 / 21.81 / 2117.57
 50.037342 /  19.939648 / 200.30 /  43.71 / 8 / 16.4 / 5-1-2022 / 19:41:19.00 / 122.13 / 21.81 / 2117.57
 50.037308 /  19.939693 / 200.60 /  43.26 / 8 / 16.1 / 5-1-2022 / 19:41:19.40 / 122.25 / 21.88 / 2099.26
 50.037292 /  19.939714 / 200.70 /  43.23 / 8 / 15.9 / 5-1-2022 / 19:41:19.60 / 122.25 / 21.88 / 2099.26
 50.037273 /  19.939737 / 200.70 /  43.11 / 8 / 16.1 / 5-1-2022 / 19:41:19.80 / 122.25 / 21.88 / 2099.26
 50.037258 /  19.939756 / 200.80 /  43.08 / 8 / 15.9 / 5-1-2022 / 19:41:20.00 / 122.25 / 21.88 / 2099.26
 50.037243 /  19.939777 / 200.90 /  42.78 / 8 / 16.4 / 5-1-2022 / 19:41:20.20 / 122.25 / 21.88 / 2084.08
 50.037224 /  19.939798 / 201.00 /  42.23 / 8 / 16.4 / 5-1-2022 / 19:41:20.40 / 122.25 / 21.88 / 2084.08
 50.037209 /  19.939819 / 201.00 /  42.21 / 8 / 16.6 / 5-1-2022 / 19:41:20.60 / 122.25 / 21.88 / 2084.08
 50.037193 /  19.939838 / 201.10 /  41.78 / 8 / 16.6 / 5-1-2022 / 19:41:20.80 / 122.25 / 21.88 / 2084.08
 50.037174 /  19.939857 / 201.10 /  41.69 / 8 / 16.6 / 5-1-2022 / 19:41:21.00 / 122.25 / 21.94 / 2068.40
 50.037159 /  19.939877 / 201.20 /  41.69 / 8 / 17.5 / 5-1-2022 / 19:41:21.20 / 122.25 / 21.94 / 2068.40
 50.037125 /  19.939911 / 201.20 /  40.52 / 8 / 17.1 / 5-1-2022 / 19:41:21.60 / 122.25 / 21.94 / 2068.40
 50.037106 /  19.939930 / 201.30 /  40.00 / 8 / 17.3 / 5-1-2022 / 19:41:21.80 / 122.25 / 21.94 / 2068.40
 50.037090 /  19.939945 / 201.40 /  39.56 / 8 / 17.3 / 5-1-2022 / 19:41:22.00 / 122.31 / 22.00 / 2051.35
 50.037056 /  19.939976 / 201.40 /  39.08 / 8 / 17.5 / 5-1-2022 / 19:41:22.40 / 122.31 / 22.00 / 2051.35
 50.037037 /  19.939989 / 201.50 /  38.24 / 8 / 17.3 / 5-1-2022 / 19:41:22.60 / 122.31 / 22.00 / 2051.35
 50.037022 /  19.940002 / 201.50 /  38.13 / 8 / 17.3 / 5-1-2022 / 19:41:22.80 / 122.31 / 22.00 / 2051.35
 50.037003 /  19.940016 / 201.60 /  37.34 / 8 / 17.3 / 5-1-2022 / 19:41:23.00 / 122.38 / 22.00 / 2034.51
 50.036987 /  19.940027 / 201.60 /  37.34 / 8 / 17.3 / 5-1-2022 / 19:41:23.20 / 122.38 / 22.00 / 2034.51
 50.036968 /  19.940037 / 201.60 /  36.15 / 8 / 17.3 / 5-1-2022 / 19:41:23.40 / 122.38 / 22.00 / 2034.51
 50.036934 /  19.940058 / 201.60 /  34.78 / 8 / 17.3 / 5-1-2022 / 19:41:23.80 / 122.38 / 22.00 / 2034.51
 50.036919 /  19.940067 / 201.60 /  34.37 / 8 / 16.8 / 5-1-2022 / 19:41:24.00 / 122.38 / 22.00 / 2034.51
 50.036903 /  19.940077 / 201.70 /  34.37 / 8 / 17.3 / 5-1-2022 / 19:41:24.20 / 122.38 / 22.00 / 2018.99
 50.036888 /  19.940084 / 201.70 /  33.26 / 8 / 17.1 / 5-1-2022 / 19:41:24.40 / 122.38 / 22.00 / 2018.99
 50.036873 /  19.940094 / 201.70 /  32.71 / 8 / 17.3 / 5-1-2022 / 19:41:24.60 / 122.38 / 22.00 / 2018.99
 50.036854 /  19.940100 / 201.70 /  32.71 / 8 / 17.5 / 5-1-2022 / 19:41:24.80 / 122.38 / 22.00 / 2018.99
 50.036839 /  19.940109 / 201.70 /  31.61 / 8 / 17.3 / 5-1-2022 / 19:41:25.00 / 122.44 / 22.06 / 2001.85
 50.036808 /  19.940119 / 201.70 /  30.61 / 8 / 17.1 / 5-1-2022 / 19:41:25.40 / 122.44 / 22.06 / 2001.85
 50.036793 /  19.940123 / 201.60 /  29.87 / 8 / 17.5 / 5-1-2022 / 19:41:25.60 / 122.44 / 22.06 / 2001.85
 50.036777 /  19.940128 / 201.60 /  29.02 / 8 / 17.3 / 5-1-2022 / 19:41:25.80 / 122.44 / 22.06 / 2001.85
 50.036762 /  19.940132 / 201.60 /  27.91 / 8 / 17.3 / 5-1-2022 / 19:41:26.00 / 122.44 / 22.13 / 1986.27
 50.036747 /  19.940136 / 201.60 /  27.91 / 8 / 17.5 / 5-1-2022 / 19:41:26.20 / 122.44 / 22.13 / 1986.27
 50.036736 /  19.940138 / 201.50 /  25.95 / 8 / 17.5 / 5-1-2022 / 19:41:26.40 / 122.44 / 22.13 / 1986.27
 50.036724 /  19.940142 / 201.60 /  24.13 / 8 / 17.5 / 5-1-2022 / 19:41:26.60 / 122.44 / 22.13 / 1986.27
 50.036716 /  19.940147 / 201.60 /  22.48 / 8 / 17.5 / 5-1-2022 / 19:41:26.80 / 122.44 / 22.13 / 1986.27
 50.036694 /  19.940153 / 201.70 /  22.48 / 8 / 17.7 / 5-1-2022 / 19:41:27.20 / 122.50 / 22.13 / 1969.08
 50.036690 /  19.940157 / 201.80 /  18.46 / 8 / 17.7 / 5-1-2022 / 19:41:27.40 / 122.50 / 22.13 / 1969.08
 50.036682 /  19.940161 / 201.80 /  16.59 / 8 / 18.0 / 5-1-2022 / 19:41:27.60 / 122.50 / 22.13 / 1969.08
 50.036678 /  19.940161 / 201.90 /  14.69 / 8 / 18.7 / 5-1-2022 / 19:41:27.80 / 122.50 / 22.13 / 1969.08
 50.036671 /  19.940165 / 201.90 /  12.61 / 8 / 17.7 / 5-1-2022 / 19:41:28.00 / 122.56 / 22.19 / 1952.09
 50.036663 /  19.940168 / 201.90 /  10.46 / 8 / 17.3 / 5-1-2022 / 19:41:28.40 / 122.56 / 22.19 / 1952.09
 50.036659 /  19.940170 / 201.90 / 9.52 / 8 / 17.3 / 5-1-2022 / 19:41:28.60 / 122.56 / 22.19 / 1952.09
 50.036655 /  19.940172 / 201.90 / 7.82 / 8 / 17.3 / 5-1-2022 / 19:41:28.80 / 122.56 / 22.19 / 1952.09
 50.036655 /  19.940172 / 201.90 / 6.46 / 8 / 17.1 / 5-1-2022 / 19:41:29.00 / 122.56 / 22.19 / 1952.09
 50.036655 /  19.940174 / 202.00 / 5.65 / 8 / 17.3 / 5-1-2022 / 19:41:29.20 / 122.56 / 22.19 / 1936.42
 50.036652 /  19.940176 / 202.10 / 4.44 / 8 / 17.1 / 5-1-2022 / 19:41:29.40 / 122.56 / 22.19 / 1936.42
 50.036652 /  19.940178 / 202.20 / 3.63 / 8 / 17.5 / 5-1-2022 / 19:41:29.60 / 122.56 / 22.19 / 1936.42
 50.036652 /  19.940180 / 202.30 / 3.59 / 8 / 17.3 / 5-1-2022 / 19:41:29.80 / 122.56 / 22.19 / 1936.42
 50.036652 /  19.940182 / 202.40 / 3.28 / 8 / 17.1 / 5-1-2022 / 19:41:30.00 / 122.63 / 22.25 / 1919.14
 50.036652 /  19.940184 / 202.40 / 3.19 / 8 / 16.4 / 5-1-2022 / 19:41:30.20 / 122.63 / 22.25 / 1919.14
 50.036652 /  19.940186 / 202.50 / 3.19 / 8 / 16.8 / 5-1-2022 / 19:41:30.40 / 122.63 / 22.25 / 1919.14
 50.036652 /  19.940186 / 202.60 / 2.67 / 8 / 17.5 / 5-1-2022 / 19:41:30.60 / 122.63 / 22.25 / 1919.14
 50.036652 /  19.940186 / 202.60 / 2.37 / 8 / 16.6 / 5-1-2022 / 19:41:30.80 / 122.63 / 22.25 / 1919.14
 50.036652 /  19.940187 / 202.60 / 2.33 / 8 / 16.4 / 5-1-2022 / 19:41:31.00 / 122.63 / 22.25 / 1903.42
 50.036652 /  19.940187 / 202.60 / 2.26 / 8 / 16.4 / 5-1-2022 / 19:41:31.20 / 122.63 / 22.25 / 1903.42
 50.036648 /  19.940189 / 202.70 / 1.35 / 8 / 16.1 / 5-1-2022 / 19:41:31.60 / 122.63 / 22.25 / 1903.42
 50.036648 /  19.940191 / 202.70 / 1.70 / 8 / 16.4 / 5-1-2022 / 19:41:31.80 / 122.63 / 22.25 / 1903.42
 50.036648 /  19.940193 / 202.80 / 1.30 / 8 / 16.1 / 5-1-2022 / 19:41:32.00 / 122.63 / 22.25 / 1903.42
 50.036648 /  19.940193 / 202.90 / 1.30 / 8 / 16.1 / 5-1-2022 / 19:41:32.20 / 122.69 / 22.31 / 1886.08
 50.036648 /  19.940195 / 202.90 / 1.09 / 8 / 15.9 / 5-1-2022 / 19:41:32.40 / 122.69 / 22.31 / 1886.08
 50.036648 /  19.940195 / 202.90 / 1.09 / 8 / 15.7 / 5-1-2022 / 19:41:32.60 / 122.69 / 22.31 / 1886.08
 50.036652 /  19.940195 / 203.00 / 0.89 / 8 / 15.7 / 5-1-2022 / 19:41:32.80 / 122.69 / 22.31 / 1886.08
 50.036652 /  19.940195 / 203.00 / 0.80 / 8 / 15.9 / 5-1-2022 / 19:41:33.00 / 122.75 / 22.31 / 1868.95
 50.036648 /  19.940197 / 203.00 / 0.44 / 8 / 15.4 / 5-1-2022 / 19:41:33.40 / 122.75 / 22.31 / 1868.95
 50.036648 /  19.940197 / 203.00 / 0.31 / 8 / 15.7 / 5-1-2022 / 19:41:33.60 / 122.75 / 22.31 / 1868.95
 50.036648 /  19.940197 / 203.00 / 0.20 / 8 / 15.7 / 5-1-2022 / 19:41:33.80 / 122.75 / 22.31 / 1868.95
 50.036648 /  19.940197 / 203.00 / 0.00 / 8 / 15.2 / 5-1-2022 / 19:41:34.00 / 122.81 / 22.38 / 1851.77
 50.036648 /  19.940197 / 203.00 / 0.00 / 8 / 16.1 / 5-1-2022 / 19:41:34.20 / 122.81 / 22.38 / 1851.77
 50.036648 /  19.940197 / 203.00 / 0.00 / 8 / 16.1 / 5-1-2022 / 19:41:34.40 / 122.81 / 22.38 / 1851.77
 50.036648 /  19.940197 / 203.00 / 0.00 / 8 / 16.1 / 5-1-2022 / 19:41:34.60 / 122.81 / 22.38 / 1851.77
 50.036648 /  19.940197 / 203.00 / 0.04 / 8 / 16.4 / 5-1-2022 / 19:41:35.00 / 122.81 / 22.38 / 1851.77
 50.036648 /  19.940197 / 203.00 / 0.04 / 8 / 15.9 / 5-1-2022 / 19:41:35.20 / 122.81 / 22.38 / 1835.90
 50.036648 /  19.940197 / 203.00 / 0.02 / 8 / 16.1 / 5-1-2022 / 19:41:35.40 / 122.81 / 22.38 / 1835.90
 50.036648 /  19.940197 / 203.00 / 0.02 / 8 / 16.1 / 5-1-2022 / 19:41:35.60 / 122.81 / 22.38 / 1835.90
 50.036648 /  19.940197 / 203.00 / 0.06 / 8 / 16.1 / 5-1-2022 / 19:41:35.80 / 122.81 / 22.38 / 1835.90
 50.036648 /  19.940197 / 203.00 / 0.06 / 8 / 15.9 / 5-1-2022 / 19:41:36.00 / 122.81 / 22.44 / 1819.79
 50.036648 /  19.940197 / 203.00 / 0.11 / 8 / 15.9 / 5-1-2022 / 19:41:36.20 / 122.81 / 22.44 / 1819.79
 50.036648 /  19.940197 / 203.00 / 0.00 / 8 / 15.9 / 5-1-2022 / 19:41:36.40 / 122.81 / 22.44 / 1819.79
 50.036648 /  19.940197 / 203.00 / 0.00 / 8 / 15.9 / 5-1-2022 / 19:41:36.60 / 122.81 / 22.44 / 1819.79
 50.036648 /  19.940197 / 203.00 / 0.00 / 8 / 15.9 / 5-1-2022 / 19:41:36.80 / 122.81 / 22.44 / 1819.79
 50.036648 /  19.940197 / 203.00 / 0.00 / 8 / 15.4 / 5-1-2022 / 19:41:37.20 / 122.88 / 22.50 / 1802.31
 50.036648 /  19.940197 / 203.00 / 0.00 / 8 / 15.2 / 5-1-2022 / 19:41:37.40 / 122.88 / 22.50 / 1802.31
 50.036648 /  19.940197 / 203.00 / 0.00 / 8 / 15.2 / 5-1-2022 / 19:41:37.60 / 122.88 / 22.50 / 1802.31
 50.036648 /  19.940197 / 203.00 / 0.00 / 8 / 15.2 / 5-1-2022 / 19:41:37.80 / 122.88 / 22.50 / 1802.31
 50.036648 /  19.940197 / 203.00 / 0.07 / 7 / 15.4 / 5-1-2022 / 19:41:38.00 / 122.88 / 22.50 / 1786.39
 50.036648 /  19.940197 / 203.00 / 0.06 / 7 / 15.0 / 5-1-2022 / 19:41:38.40 / 122.88 / 22.50 / 1786.39
 50.036648 /  19.940197 / 203.00 / 0.06 / 8 / 15.4 / 5-1-2022 / 19:41:38.60 / 122.88 / 22.50 / 1786.39
 50.036648 /  19.940197 / 203.00 / 0.09 / 8 / 15.4 / 5-1-2022 / 19:41:38.80 / 122.88 / 22.50 / 1786.39
 50.036648 /  19.940197 / 203.00 / 0.00 / 8 / 15.4 / 5-1-2022 / 19:41:39.00 / 122.88 / 22.50 / 1786.39
 50.036648 /  19.940197 / 203.00 / 0.00 / 8 / 15.9 / 5-1-2022 / 19:41:39.20 / 122.94 / 22.56 / 1768.87
 50.036648 /  19.940197 / 203.00 / 0.07 / 8 / 16.1 / 5-1-2022 / 19:41:39.40 / 122.94 / 22.56 / 1768.87
 50.036648 /  19.940197 / 203.00 / 0.02 / 8 / 15.9 / 5-1-2022 / 19:41:39.60 / 122.94 / 22.56 / 1768.87
 50.036648 /  19.940197 / 203.00 / 0.11 / 8 / 15.9 / 5-1-2022 / 19:41:39.80 / 122.94 / 22.56 / 1768.87
 50.036648 /  19.940197 / 203.00 / 0.09 / 8 / 16.1 / 5-1-2022 / 19:41:40.00 / 122.94 / 22.56 / 1752.90
 50.036648 /  19.940197 / 203.00 / 0.09 / 8 / 15.9 / 5-1-2022 / 19:41:40.20 / 122.94 / 22.56 / 1752.90
 50.036648 /  19.940197 / 203.00 / 0.02 / 8 / 15.7 / 5-1-2022 / 19:41:40.40 / 122.94 / 22.56 / 1752.90
 50.036648 /  19.940197 / 203.00 / 0.02 / 8 / 15.7 / 5-1-2022 / 19:41:40.60 / 122.94 / 22.56 / 1752.90
 50.036648 /  19.940197 / 203.00 / 0.02 / 8 / 15.9 / 5-1-2022 / 19:41:40.80 / 122.94 / 22.56 / 1752.90
 50.036648 /  19.940197 / 203.00 / 0.02 / 8 / 15.9 / 5-1-2022 / 19:41:41.00 / 122.94 / 22.63 / 1736.69
 50.036648 /  19.940197 / 203.00 / 0.04 / 8 / 15.2 / 5-1-2022 / 19:41:41.40 / 122.94 / 22.63 / 1736.69
 50.036648 /  19.940197 / 203.00 / 0.00 / 8 / 15.9 / 5-1-2022 / 19:41:41.60 / 122.94 / 22.63 / 1736.69
 50.036648 /  19.940197 / 203.00 / 0.02 / 8 / 15.7 / 5-1-2022 / 19:41:41.80 / 122.94 / 22.63 / 1736.69
 50.036648 /  19.940197 / 203.00 / 0.04 / 8 / 15.0 / 5-1-2022 / 19:41:42.00 / 123.00 / 22.63 / 1719.11
 50.036648 /  19.940197 / 203.00 / 0.06 / 8 / 16.1 / 5-1-2022 / 19:41:42.20 / 123.00 / 22.63 / 1719.11
 50.036648 /  19.940197 / 203.00 / 0.04 / 8 / 15.0 / 5-1-2022 / 19:41:42.40 / 123.00 / 22.63 / 1719.11
 50.036648 /  19.940197 / 203.00 / 0.04 / 8 / 15.9 / 5-1-2022 / 19:41:42.60 / 123.00 / 22.63 / 1719.11
 50.036648 /  19.940197 / 203.00 / 0.04 / 8 / 15.9 / 5-1-2022 / 19:41:42.80 / 123.00 / 22.63 / 1719.11
 50.036648 /  19.940197 / 203.00 / 0.06 / 8 / 15.9 / 5-1-2022 / 19:41:43.00 / 123.00 / 22.63 / 1703.10
 50.036648 /  19.940197 / 203.00 / 0.02 / 8 / 15.7 / 5-1-2022 / 19:41:43.40 / 123.00 / 22.63 / 1703.10
 50.036648 /  19.940197 / 203.00 / 0.02 / 8 / 15.9 / 5-1-2022 / 19:41:43.60 / 123.00 / 22.63 / 1703.10
 50.036648 /  19.940197 / 203.00 / 0.04 / 8 / 15.7 / 5-1-2022 / 19:41:43.80 / 123.00 / 22.63 / 1703.10
 50.036648 /  19.940197 / 203.00 / 0.04 / 8 / 15.4 / 5-1-2022 / 19:41:44.00 / 123.00 / 22.69 / 1686.84
 50.036648 /  19.940197 / 203.00 / 0.04 / 8 / 15.4 / 5-1-2022 / 19:41:44.20 / 123.00 / 22.69 / 1686.84
 50.036648 /  19.940197 / 203.00 / 0.00 / 8 / 15.2 / 5-1-2022 / 19:41:44.40 / 123.00 / 22.69 / 1686.84
 50.036648 /  19.940197 / 203.00 / 0.00 / 8 / 15.4 / 5-1-2022 / 19:41:44.60 / 123.00 / 22.69 / 1686.84
 50.036648 /  19.940197 / 203.00 / 0.00 / 8 / 15.4 / 5-1-2022 / 19:41:45.00 / 123.00 / 22.69 / 1686.84
 50.036648 /  19.940197 / 203.00 / 0.00 / 8 / 15.7 / 5-1-2022 / 19:41:45.20 / 123.00 / 22.69 / 1670.58
 50.036648 /  19.940197 / 203.00 / 0.00 / 8 / 15.9 / 5-1-2022 / 19:41:45.40 / 123.00 / 22.69 / 1670.58
 50.036648 /  19.940197 / 203.00 / 0.00 / 8 / 15.2 / 5-1-2022 / 19:41:45.60 / 123.00 / 22.69 / 1670.58
 50.036648 /  19.940197 / 203.00 / 0.00 / 8 / 16.1 / 5-1-2022 / 19:41:45.80 / 123.00 / 22.69 / 1670.58
 50.036648 /  19.940197 / 203.00 / 0.00 / 8 / 15.7 / 5-1-2022 / 19:41:46.00 / 123.00 / 22.75 / 1654.31
 50.036648 /  19.940197 / 203.00 / 0.00 / 8 / 15.4 / 5-1-2022 / 19:41:46.20 / 123.00 / 22.75 / 1654.31
 50.036648 /  19.940197 / 203.00 / 0.00 / 8 / 15.9 / 5-1-2022 / 19:41:46.40 / 123.00 / 22.75 / 1654.31
 50.036648 /  19.940197 / 203.00 / 0.00 / 8 / 15.7 / 5-1-2022 / 19:41:46.60 / 123.00 / 22.75 / 1654.31
 50.036648 /  19.940197 / 203.00 / 0.00 / 8 / 15.7 / 5-1-2022 / 19:41:46.80 / 123.00 / 22.75 / 1654.31
 50.036648 /  19.940197 / 203.00 / 0.00 / 8 / 15.7 / 5-1-2022 / 19:41:47.00 / 123.00 / 22.81 / 1638.05
 50.036648 /  19.940197 / 203.00 / 0.00 / 8 / 15.7 / 5-1-2022 / 19:41:47.20 / 123.00 / 22.81 / 1638.05
[truncated: 24,222,830 more chars]
